# Supplementary material for: The Endophytic Mycobiome of European Ash and Sycamore Maple Leaves – Geographic Patterns, Host Specificity and Influence of Ash Dieback
Source: Front Microbiol. 2018 Oct 24;9:2345. doi: 10.3389/fmicb.2018.02345 (PMC6207852; doi:10.3389/fmicb.2018.02345)
Supplement: Supplementary file 1 [file Table_1.xlsx]

## Sheet: info
	Supplementary Table File 1: Analysis of terminal mismatches of the ITS4f(2) primers against UNITE sequences
	Explanation of comments
	low quality	Sequences, which were typically amplified with the ITS4 primer and seem conserved within the ITS1/ITS2 regions compared to related taxa, but have a high variability towards one or both sequence ends. Since such a pattern is not expected normally (ITS should be more variable than rDNA), it is highly likely that nucleotide differences are due to poor sequence quality at the end (start) of the Sange…
	yellow text	Not sure if this is really a deviation, not enough sequences from independent sources
	red text (species/group)	Mismatches within bp 1-2 at 3' end of primers present

## Sheet: mismatches
species hypotheses (SH)	phylum	class	order	family	species	category	comment	sequence	# different	% different	ACTT	ATTT	ATTG	CTTA	AATT	GTTT	GCTT	ACCT	AC-T	AT-T	ACTG	ACTC	TCTT	CCTT	AAGC	ACTA	AGTT	ACGT	ACAT	ACAA	CTTT	TTAA	ATTA	C-TA	GGTT	C--T	GATT	TAAG	AGGT	TTTA	TTTT	A-TT	ACCC	CC-T	A--T	AACT	ACAG	ACGG	AGAT
SH182425.07FU/?/SH005450.07FU/SH027087.07FU/SH182427.07FU/SH195464.07FU/SH027085.07FU	Ascomycota	Dothideomycetes	Botryosphaeriales	Botryosphaeriaceae	Macrophomina phaseolina/?	low quality		ACTT	8	0.0235294	332										3		1						2		1																1
SH191733.07FU/SH016415.07FU/SH198968.07FU/SH216174.07FU/SH198965.07FU/?/SH011498.07FU/SH011501.07FU/SH016399.07FU/SH016419.07FU/SH016420.07FU/SH016421.07FU/SH016422.07FU/SH028758.07FU/SH191737.07FU/SH191738.07FU/SH191739.07FU/SH191740.07FU/SH198966.07FU/SH198967.07FU/SH198969.07FU/SH216176.07FU/SH216177.07FU/SH480562.07FU/SH028760.07FU/SH191735.07FU	Ascomycota	Dothideomycetes	Botryosphaeriales	Phyllostictaceae	Phyllosticta capitalensis/?	low quality		ACTT	20	0.047619	400	3		2				4		2	5					1	1				1														1
SH033689.07FU/SH223215.07FU/SH223202.07FU/SH223205.07FU/SH223233.07FU/SH223241.07FU/SH223229.07FU/?/SH033673.07FU/SH033690.07FU/SH033693.07FU/SH223204.07FU/SH223207.07FU/SH223208.07FU/SH223209.07FU/SH223210.07FU/SH223211.07FU/SH223212.07FU/SH223213.07FU/SH223218.07FU/SH223221.07FU/SH223222.07FU/SH223224.07FU/SH223225.07FU/SH223226.07FU/SH223227.07FU/SH223228.07FU/SH223230.07FU/SH223231.07FU/SH223…	Ascomycota	Dothideomycetes	Botryosphaeriales	Phyllostictaceae	Phyllosticta citricarpa/?	low quality	Some seqs with ACTGT from http://doi.org/10.1100/2012/368286 seem longer, but indicated to be amplified with ITS4 -> most likely poor editing	ACTT	55	0.109344	448	7			4		1	3	7		21	1		2		4					2													2
SH210433.07FU/SH198965.07FU/SH210430.07FU/SH210437.07FU/SH210443.07FU/SH210446.07FU/SH213847.07FU/SH213850.07FU/SH213856.07FU/SH198936.07FU/?/SH016401.07FU/SH210448.07FU/SH027426.07FU/SH186594.07FU/SH008055.07FU/SH198954.07FU/SH182130.07FU/SH223203.07FU/SH210432.07FU/SH198934.07FU/SH198939.07FU/SH186506.07FU/SH630745.07FU/SH028758.07FU/SH196110.07FU/SH210436.07FU/SH216174.07FU/SH210431.07FU/SH210…	Ascomycota	Dothideomycetes	Botryosphaeriales	Phyllostictaceae	Phyllosticta vaccinii/Phyllosticta alliacea/Phyllosticta ampelicida/Phyllosticta ardisiicola/Phyllosticta aristolochiicola/Phyllosticta aspidistricola/Phyllosticta azevinhi/Phyllosticta camelliae/Phyllosticta caprifolii/Phyllosticta carissicola/Phyllosticta carochlae/Phyllosticta cavendishii/Phyllosticta citriasiatica/Phyllosticta citrichinensis/Phyllosticta citrullina/Phyllosticta cordylinophila…	low quality		ACTT	4	0.0156863	251								2				1			1
SH195774.07FU/?/SH014188.07FU/SH014203.07FU/SH195776.07FU/SH195783.07FU/SH196150.07FU/SH206392.07FU	Ascomycota	Dothideomycetes	Dothideales	Aureobasidiaceae	Aureobasidium pullulans/?	low quality		ACTT	8	0.0183486	428	1		2			1		2																		2
SH215493.07FU/SH474388.07FU/?/SH028249.07FU/SH206474.07FU/SH216784.07FU/SH216785.07FU	Ascomycota	Dothideomycetes	Pleosporales	Pleosporaceae	Alternaria brassicae/?	low quality		ACTT	5	0.0384615	125			2								1							2
SH216784.07FU/?/SH027772.07FU/SH027773.07FU/SH029213.07FU/SH029224.07FU/SH215493.07FU/SH486316.07FU	Ascomycota	Dothideomycetes	Pleosporales	Pleosporaceae	Alternaria brassicicola/?	low quality		ACTT	5	0.0757576	61																	2	2														1
SH202403.07FU/SH215375.07FU/?/SH028153.07FU/SH187564.07FU/SH187565.07FU/SH187576.07FU/SH187580.07FU/SH187591.07FU/SH187592.07FU/SH187612.07FU/SH194379.07FU/SH643037.07FU/SH018901.07FU/SH202404.07FU	Ascomycota	Dothideomycetes	Pleosporales	Pleosporaceae	Bipolaris sorokiniana/?	low quality	4 seqs from 2 different sources amplified with ITS4 primer and obviously bad quality at ends -> low confidence	ACTT	9	0.0514286	166	4		1			1	1	1																						1
SH008741.07FU/SH187596.07FU/?/SH211295.07FU/SH488420.07FU/SH014122.07FU/SH025279.07FU/SH195637.07FU/SH014125.07FU/SH187569.07FU/SH494176.07FU/SH186595.07FU	Ascomycota	Dothideomycetes	Pleosporales	Pleosporaceae	Exserohilum turcicum/Exserohilum fusiforme/Exserohilum gedarefense/Exserohilum mcginnisii/Exserohilum protrudens/Exserohilum rostratum/Exserohilum sp/?	low quality		ACTT	4	0.0213904	183											1	1	1							1
SH006606.07FU/?/SH005095.07FU/SH006605.07FU/SH006608.07FU/SH006639.07FU/SH006653.07FU/SH006655.07FU/SH006659.07FU/SH016221.07FU/SH028264.07FU/SH184176.07FU/SH184177.07FU/SH184178.07FU/SH184179.07FU/SH184180.07FU/SH184181.07FU/SH184186.07FU/SH184187.07FU/SH184194.07FU/SH184197.07FU/SH184199.07FU/SH184201.07FU/SH184204.07FU/SH184226.07FU/SH184243.07FU/SH203068.07FU/SH203194.07FU/SH205856.07FU/SH215…	Ascomycota	Dothideomycetes	Pleosporales	Sporormiaceae	Preussia sp/?	low quality		ACTT	5	0.0328947	147	2		1	1												1
SH219628.07FU/SH031236.07FU/?/SH031227.07FU/SH219626.07FU/SH031245.07FU/SH219623.07FU/SH219658.07FU/SH219604.07FU/SH219606.07FU/SH219656.07FU/SH219614.07FU/SH219607.07FU/SH219600.07FU/SH219612.07FU/SH219599.07FU/SH219617.07FU/SH219601.07FU/SH219605.07FU/SH219635.07FU	Ascomycota	Dothideomycetes	Venturiales	Venturiaceae	Venturia aceris/Venturia anemones/Venturia asperata/Venturia atriseda/Venturia aucupariae/Venturia carpophila/Venturia catenospora/Venturia cephalariae/Venturia cerasi/Venturia chlorospora/Venturia crataegi/Venturia ditricha/Venturia fraxini/Venturia helvetica/Venturia hystrioides/Venturia inaequalis/Venturia lonicerae/Venturia macularis/Venturia maculiformis/Venturia minuta/Venturia nashicola/Ve…	low quality	3 seqs from same study, amplified with ITS4 and low quality	ACTT	4	0.0291971	133	4
?/SH195738.07FU/SH203414.07FU/SH629944.07FU/SH014164.07FU/SH014167.07FU/SH014172.07FU/SH014173.07FU/SH019644.07FU/SH019645.07FU/SH022141.07FU/SH186265.07FU/SH194608.07FU/SH195739.07FU/SH206981.07FU/SH207147.07FU	Ascomycota	Eurotiomycetes	Eurotiales	Aspergillaceae	Aspergillus niger/?	low quality		ACTT	11	0.0189983	568			2	5			1				2		1
?/SH461564.07FU/SH524456.07FU/SH522159.07FU/SH215736.07FU/SH215737.07FU/SH022548.07FU/SH190240.07FU/SH190241.07FU/SH190248.07FU/SH019278.07FU/SH202908.07FU/SH493864.07FU/SH190236.07FU/SH190237.07FU/SH487981.07FU/SH496172.07FU	Ascomycota	Eurotiomycetes	Eurotiales	Elaphomycetaceae	Elaphomyces granulatus/Elaphomyces aculeatus/Elaphomyces anthracinus/Elaphomyces asperulus/Elaphomyces citrinus/Elaphomyces compleximurus/Elaphomyces cyanosporus/Elaphomyces decipiens/Elaphomyces digitatus/Elaphomyces leucosporus/Elaphomyces leveillei/Elaphomyces maculatus/Elaphomyces morettii/Elaphomyces muricatus/Elaphomyces papillatus/Elaphomyces septatus/Elaphomyces virgatosporus/?	low quality	28 seqs from Estonian specimens on UNITE only (UDB027457, ...). However, they all have large deletions and insertions compared to all other Elaphomyces (BLAST) -> something went wrong most likely	ACTT	10	0.0613497	153														10
?/SH010450.07FU/SH010451.07FU/SH010454.07FU/SH017322.07FU/SH022549.07FU/SH028423.07FU/SH030266.07FU/SH190236.07FU/SH190237.07FU/SH190238.07FU/SH190248.07FU/SH200234.07FU/SH202907.07FU/SH207576.07FU/SH215736.07FU/SH215737.07FU/SH218202.07FU/SH467346.07FU/SH471098.07FU/SH490435.07FU/SH521502.07FU/SH522666.07FU/SH523540.07FU/SH524456.07FU/SH526158.07FU/SH641365.07FU	Ascomycota	Eurotiomycetes	Eurotiales	Elaphomycetaceae	Elaphomyces sp/?	low quality	dito	ACTT	18	0.079646	208														18
SH221660.07FU/SH189818.07FU/SH198768.07FU/SH489240.07FU/SH523938.07FU/?/SH189825.07FU/SH189817.07FU/SH189820.07FU/SH189821.07FU/SH525428.07FU/SH189822.07FU/SH189823.07FU	Ascomycota	Eurotiomycetes	Onygenales	Arthrodermataceae	Microsporum canis/Microsporum fulvum/Microsporum gallinae/Microsporum racemosum/Microsporum audouinii/Microsporum duboisii/Microsporum equinum/Microsporum ferrugineum/Microsporum gypseum/Microsporum incurvatum/Microsporum praecox/Microsporum sp/Microsporum vanbreuseghemii/?	low quality	8 seqs with ACCT from same source (KP132457, ... from https://doi.org/10.1093/mmy/myv008), probably amplified with ITS4 and errorneous	ACTT	8	0.0677966	110							8
SH185838.07FU/SH221704.07FU/SH221705.07FU/SH185849.07FU/SH221707.07FU/SH185837.07FU/SH221709.07FU/?/SH221710.07FU/SH032634.07FU/SH189819.07FU/SH221706.07FU/SH185844.07FU/SH178771.07FU/SH007608.07FU/SH221708.07FU/SH221712.07FU/SH007611.07FU	Ascomycota	Eurotiomycetes	Onygenales	Arthrodermataceae	Trichophyton ajelloi/Trichophyton mentagrophytes/Trichophyton phaseoliforme/Trichophyton simii/Trichophyton terrestre/Trichophyton tonsurans/Trichophyton bullosum/Trichophyton concentricum/Trichophyton equinum/Trichophyton eriotrephon/Trichophyton krajdenii/Trichophyton onychocola/Trichophyton quinckeanum/Trichophyton rubrum/Trichophyton schoenleinii/Trichophyton sp/Trichophyton thuringiense/Tric…	low quality?	28x from same source as Microsporum and 4x from different source (HE972295, ...). Low sequence quality at end likely	ACTT	29	0.0366162	763							29
SH523880.07FU/SH216975.07FU/SH531802.07FU/SH530160.07FU/SH216969.07FU/?	Ascomycota	Lecanoromycetes	Lecanorales	Parmeliaceae	Bulbothrix asiatica/Bulbothrix lacinia/Bulbothrix mammillaria/Bulbothrix scortella/Bulbothrix sensibilis/Bulbothrix subscortea/?	not sure	Many seqs with low quality at seq. end, true sequences not certain	?	4	0.210526	15													1							3
SH179320.07FU/?/SH179349.07FU/SH179366.07FU/SH022496.07FU	Ascomycota	Lecanoromycetes	Lecanorales	Parmeliaceae	Parmelina pastillifera/Parmelina tiliacea/Parmelina carporrhizans/Parmelina coleae/Parmelina sp/?	not sure	59 seqs. with InDel (AC-T) found, but all from same source (JX466351, ...) and seem to be amplified with ITS4 -> quality not known	?	10	0.384615	16								7					1		2
SH196845.07FU/SH202468.07FU/SH185477.07FU/SH185480.07FU/SH185483.07FU/?/SH174306.07FU/SH192014.07FU/SH185475.07FU/SH201166.07FU/SH192013.07FU/SH200385.07FU/SH208011.07FU/SH208012.07FU/SH208013.07FU/SH196846.07FU/SH643609.07FU/SH192758.07FU/SH174308.07FU/SH640094.07FU/SH202469.07FU/SH174311.07FU/SH201169.07FU/SH201171.07FU/SH201172.07FU/SH630820.07FU/SH174313.07FU/SH174307.07FU/SH640068.07FU/SH640…	Ascomycota	Lecanoromycetes	Peltigerales	Peltigeraceae	Peltigera aphthosa/Peltigera collina/Peltigera didactyla/Peltigera dolichorrhiza/Peltigera elisabethae/Peltigera extenuata/Peltigera frigida/Peltigera horizontalis/Peltigera hydrothyria/Peltigera hymenina/Peltigera leucophlebia/Peltigera malacea/Peltigera melanorrhiza/Peltigera monticola/Peltigera nana/Peltigera neckeri/Peltigera neopolydactyla/Peltigera occidentalis/Peltigera oceanica/Peltigera …	Peltigeraceae		ATTT	218	1		218
?/SH000124.07FU/SH012225.07FU/SH012228.07FU/SH018017.07FU/SH174306.07FU/SH174309.07FU/SH174312.07FU/SH192750.07FU/SH192757.07FU/SH192759.07FU/SH197977.07FU/SH201167.07FU/SH201171.07FU/SH201172.07FU/SH202472.07FU/SH212152.07FU/SH640068.07FU/SH640160.07FU/SH640202.07FU/SH640206.07FU/SH640207.07FU/SH640518.07FU	Ascomycota	Lecanoromycetes	Peltigerales	Peltigeraceae	Peltigera sp/?	Peltigeraceae		ATTT	74	1		74
SH010308.07FU/SH628980.07FU/SH491693.07FU/?	Ascomycota	Lecanoromycetes	Peltigerales	Peltigeraceae	Solorina saccata/Solorina spongiosa/?	Peltigeraceae		ATTT	4	1		4
	Ascomycota	Lecanoromycetes	Peltigerales	unidentified	Peltigerales sp/?	Peltigeraceae		ATTT	26	0.764706	8	26
SH196793.07FU/SH197643.07FU/?/SH214265.07FU/SH008228.07FU/SH186775.07FU/SH186782.07FU/SH014937.07FU/SH186776.07FU/SH196794.07FU/SH527184.07FU/SH196795.07FU	Ascomycota	Leotiomycetes	Helotiales	Helotiales_fam_Incertae_sedis	Cadophora fastigiata/Cadophora finlandica/Cadophora luteo-olivacea/Cadophora malorum/Cadophora melinii/Cadophora orchidicola/Cadophora viticola/?	low quality		ACTT	4	0.0163934	240			1																					2
SH177344.07FU/?/SH002226.07FU/SH177428.07FU/SH216250.07FU	Ascomycota	Leotiomycetes	Helotiales	Sclerotiniaceae	Sclerotiniaceae sp/?	low quality		ACTT	4	0.133333	26																	4
?/SH180668.07FU/SH629936.07FU/SH028106.07FU/SH180670.07FU/SH180673.07FU/SH182010.07FU/SH631538.07FU/SH477153.07FU/SH004318.07FU/SH180666.07FU/SH180669.07FU/SH180672.07FU/SH180676.07FU/SH180690.07FU	Ascomycota	Saccharomycetes	Saccharomycetales	Dipodascaceae	Geotrichum sp/Geotrichum bryndzae/Geotrichum carabidarum/Geotrichum cucujoidarum/Geotrichum europaeum/Geotrichum loubieri/Geotrichum phurueaensis/Geotrichum restrictum/Geotrichum siamensis/Geotrichum silvicola/Geotrichum klebahnii/?	low quality		ACTT	4	0.0519481	73			2							1		1
?/SH004368.07FU/SH217977.07FU/SH215318.07FU/SH494437.07FU/SH180747.07FU/SH002008.07FU/SH002009.07FU/SH180752.07FU/SH180746.07FU/SH215317.07FU/SH180750.07FU/SH215316.07FU	Ascomycota	Saccharomycetes	Saccharomycetales	Metschnikowiaceae	Metschnikowia pulcherrima/Metschnikowia agaves/Metschnikowia bicuspidata/Metschnikowia bicuspidata var. bicuspidata/Metschnikowia bowlesiae/Metschnikowia caudata/Metschnikowia chrysoperlae/Metschnikowia cibodasensis/Metschnikowia continentalis/Metschnikowia dekortorum/Metschnikowia drakensbergensis/Metschnikowia gruessii/Metschnikowia hamakuensis/Metschnikowia hawaiiensis/Metschnikowia hibisci/Me…	low quality		ACTT	5	0.0301205	161				2																					3
SH630600.07FU/SH630857.07FU/SH211714.07FU/?/SH020053.07FU/SH181823.07FU/SH181824.07FU/SH203978.07FU/SH204103.07FU/SH204104.07FU/SH005044.07FU/SH180517.07FU/SH204094.07FU/SH020100.07FU/SH204039.07FU/SH204040.07FU/SH204041.07FU/SH005042.07FU/SH025592.07FU/SH203979.07FU/SH211713.07FU/SH201348.07FU/SH640061.07FU/SH215092.07FU	Ascomycota	Saccharomycetes	Saccharomycetales	Pichiaceae	Pichia barkeri/Pichia cactophila/Pichia cecembensis/Pichia deserticola/Pichia exigua/Pichia fermentans/Pichia garciniae/Pichia kluyveri/Pichia mandshurica/Pichia myanmarensis/Pichia norvegensis/Pichia occidentalis/Pichia porticicola/Pichia rarassimilans/Pichia scutulata/Pichia sporocuriosa/Pichia terricola/?	low quality		ACTT	7	0.0232558	294	2		1						1				2																1
SH631278.07FU/?/SH017052.07FU/SH199823.07FU/SH199824.07FU/SH199825.07FU/SH199826.07FU/SH199827.07FU	Ascomycota	Saccharomycetes	Saccharomycetales	Pichiaceae	Pichia membranifaciens/?	low quality		ACTT	4	0.0470588	81	1							1							1			1
SH181234.07FU/?/SH004658.07FU/SH004659.07FU/SH181235.07FU/SH181239.07FU/SH181240.07FU/SH497457.07FU/SH631416.07FU	Ascomycota	Saccharomycetes	Saccharomycetales	Saccharomycetaceae	Saccharomyces cerevisiae/?	low quality		ACTT	8	0.0277778	280				1			1	1				2			3
?/SH202005.07FU/SH005322.07FU/SH018601.07FU/SH018609.07FU/SH018610.07FU/SH018611.07FU/SH180864.07FU/SH182233.07FU/SH201993.07FU/SH201995.07FU/SH630150.07FU	Ascomycota	Saccharomycetes	Saccharomycetales	Saccharomycetales_fam_Incertae_sedis	Candida tropicalis/?	low quality	20 seqs. from mostly two sources (KX664634, ... / KP675553, ...), which are both highly homologous within the ITS1 and ITS2 regions and highly diverging near BOTH ends in regions that should actually be more conserved than ITS	ACTT	32	0.0582878	517	20			2			3		1				2							1										2
?/SH026118.07FU/SH187563.07FU/SH190868.07FU/SH212412.07FU/SH212413.07FU/SH212432.07FU/SH212443.07FU/SH212445.07FU/SH628637.07FU	Ascomycota	Sordariomycetes	Hypocreales	Cordycipitaceae	Beauveria bassiana/?	low quality		ACTT	10	0.052356	181									6													4
SH181342.07FU/?/SH177682.07FU/SH187758.07FU/SH190868.07FU/SH206530.07FU	Ascomycota	Sordariomycetes	Hypocreales	Hypocreaceae	Trichoderma hamatum/?	low quality		ACTT	4	0.0170213	231				1		1		1																1
SH008833.07FU/SH008844.07FU/SH029939.07FU/SH181342.07FU/?/SH004731.07FU/SH008843.07FU/SH008846.07FU/SH008848.07FU/SH010920.07FU/SH014306.07FU/SH026263.07FU/SH029946.07FU/SH030487.07FU/SH177682.07FU/SH177683.07FU/SH177684.07FU/SH187755.07FU/SH187756.07FU/SH187757.07FU/SH187758.07FU/SH190868.07FU/SH190989.07FU/SH194041.07FU/SH194959.07FU/SH202079.07FU/SH203376.07FU/SH203378.07FU/SH206530.07FU/SH217…	Ascomycota	Sordariomycetes	Hypocreales	Hypocreaceae	Hypocreaceae sp/?	low quality		ACTT	9	0.0409091	211			4	4		1
SH497151.07FU/SH020983.07FU/SH190868.07FU/SH492419.07FU/SH205225.07FU/?/SH020998.07FU/SH021001.07FU/SH181398.07FU/SH181399.07FU/SH181404.07FU/SH203394.07FU/SH204421.07FU/SH205226.07FU/SH205227.07FU/SH205229.07FU/SH205230.07FU/SH205234.07FU/SH205237.07FU/SH205239.07FU/SH219102.07FU/SH219581.07FU/SH219673.07FU/SH219674.07FU/SH488288.07FU/SH631502.07FU	Ascomycota	Sordariomycetes	Hypocreales	Nectriaceae	Fusarium solani/?	low quality		ACTT	33	0.0180229	1798	1		16	1		2	5	3					1		1	1					1
SH213620.07FU/SH031354.07FU/?/SH026899.07FU/SH026904.07FU/SH204421.07FU/SH204422.07FU/SH205225.07FU/SH219102.07FU/SH219581.07FU/SH219673.07FU/SH220702.07FU/SH495136.07FU/SH631251.07FU	Ascomycota	Sordariomycetes	Hypocreales	Nectriaceae	Gibberella fujikuroi/?	low quality	6x same seq. from same source as Microsporum spp. (KP132239, ...; https://doi.org/10.1093/mmy/myv008), poor editing more likely due to unrelatedness of Microsporum and Gibberella	ACTT	10	0.0262467	371			2			1	6								1
SH031436.07FU/SH210597.07FU/SH219951.07FU/SH495699.07FU/SH210594.07FU/SH489893.07FU/SH491620.07FU/SH176867.07FU/SH522862.07FU/SH210607.07FU/SH497444.07FU/SH180906.07FU/SH184975.07FU/SH191573.07FU/SH490463.07FU/SH210606.07FU/SH494024.07FU/?/SH210205.07FU/SH216236.07FU/SH468074.07FU/SH210611.07FU/SH210603.07FU	Ascomycota	Sordariomycetes	Hypocreales	Ophiocordycipitaceae	Hirsutella citriformis/Hirsutella cryptosclerotium/Hirsutella gigantea/Hirsutella guyana/Hirsutella haptospora/Hirsutella huangshanensis/Hirsutella illustris/Hirsutella kirchneri/Hirsutella lecaniicola/Hirsutella liboensis/Hirsutella minnesotensis/Hirsutella necatrix/Hirsutella nodulosa/Hirsutella proturicola/Hirsutella rhossiliensis/Hirsutella satumaensis/Hirsutella strigosa/Hirsutella subulata/…	low quality		ACTT	5	0.0769231	60			4													1
SH174121.07FU/SH000028.07FU/?/SH000010.07FU/SH174126.07FU/SH174128.07FU/SH630515.07FU/SH174130.07FU/SH174144.07FU/SH534645.07FU/SH640419.07FU	Ascomycota	Sordariomycetes	Magnaporthales	Magnaporthaceae	Gaeumannomyces graminis/Gaeumannomyces caricis/Gaeumannomyces radicicola/Gaeumannomyces sp/Gaeumannomyces wongoonoo/?	low quality		ACTT	4	0.04	96			3							1
SH629879.07FU/SH174122.07FU/SH219127.07FU/?/SH025322.07FU/SH174125.07FU/SH000034.07FU/SH631029.07FU/SH030898.07FU/SH487703.07FU	Ascomycota	Sordariomycetes	Magnaporthales	Magnaporthaceae	Magnaporthe oryzae/Magnaporthe griffinii/Magnaporthe grisea/Magnaporthe sp/?	low quality		ACTT	4	0.0373832	103				1								1				1																1
?/SH002264.07FU/SH005152.07FU/SH007765.07FU/SH007854.07FU/SH008472.07FU/SH012190.07FU/SH012192.07FU/SH012194.07FU/SH013051.07FU/SH013251.07FU/SH013254.07FU/SH013258.07FU/SH013262.07FU/SH013264.07FU/SH013646.07FU/SH013659.07FU/SH013754.07FU/SH013755.07FU/SH013756.07FU/SH013759.07FU/SH013770.07FU/SH013778.07FU/SH013822.07FU/SH013837.07FU/SH014297.07FU/SH016232.07FU/SH016502.07FU/SH016588.07FU/SH017…	Ascomycota	Sordariomycetes	Xylariales	unidentified	Xylariales sp/?	Xylaria cubensis	(other Xylariales have same seq. as most other fungi)	ATTG	152	0.189526	650		151																									1
?/SH000350.07FU/SH001225.07FU/SH004714.07FU/SH006559.07FU/SH007856.07FU/SH007857.07FU/SH008051.07FU/SH009710.07FU/SH013634.07FU/SH013645.07FU/SH013651.07FU/SH013652.07FU/SH013653.07FU/SH013660.07FU/SH013754.07FU/SH013759.07FU/SH013771.07FU/SH013772.07FU/SH013778.07FU/SH013781.07FU/SH013805.07FU/SH013816.07FU/SH013823.07FU/SH014930.07FU/SH015970.07FU/SH015992.07FU/SH015993.07FU/SH016233.07FU/SH016…	Ascomycota	Sordariomycetes	Xylariales	Xylariaceae	Xylariaceae sp/?	Xylaria cubensis	"	ATTG	47	0.0854545	503		46	1
?/SH005119.07FU/SH005148.07FU/SH006142.07FU/SH013038.07FU/SH013337.07FU/SH013343.07FU/SH013346.07FU/SH013650.07FU/SH013754.07FU/SH013755.07FU/SH013758.07FU/SH013759.07FU/SH013766.07FU/SH013769.07FU/SH013779.07FU/SH013805.07FU/SH013808.07FU/SH013812.07FU/SH013830.07FU/SH013832.07FU/SH013840.07FU/SH014902.07FU/SH014907.07FU/SH014909.07FU/SH014910.07FU/SH016486.07FU/SH016494.07FU/SH016501.07FU/SH016…	Ascomycota	Sordariomycetes	Xylariales	Xylariaceae	Xylaria sp/?	Xylaria cubensis	"	ATTG	25	0.0333333	725		22	1			2
SH199077.07FU/SH196757.07FU/SH195023.07FU/SH195043.07FU/SH194350.07FU/SH195009.07FU/SH195116.07FU/SH021195.07FU/SH219218.07FU/SH528539.07FU/?/SH016485.07FU/SH195018.07FU/SH199092.07FU/SH488059.07FU/SH015978.07FU/SH198357.07FU/SH205537.07FU/SH478511.07FU/SH005120.07FU/SH220897.07FU/SH495213.07FU/SH522250.07FU/SH186193.07FU/SH199078.07FU/SH199085.07FU/SH013754.07FU/SH195042.07FU/SH199079.07FU/SH195…	Ascomycota	Sordariomycetes	Xylariales	Xylariaceae	Xylaria venosula/Xylaria acuminatilongissima/Xylaria acuta/Xylaria allantoidea/Xylaria amphithele/Xylaria angulosa/Xylaria anisopleura/Xylaria apiculata/Xylaria apoda/Xylaria arbuscula/Xylaria areolata/Xylaria atrodivaricata/Xylaria atrosphaerica/Xylaria badia/Xylaria bambusicola/Xylaria berteroi/Xylaria brevipes/Xylaria brunneovinosa/Xylaria castorea/Xylaria cirrata/Xylaria coccophora/Xylaria co…	Xylaria cubensis	"	ATTG	155	0.241058	488		153																1				1
?/SH000578.07FU/SH012249.07FU/SH012252.07FU/SH017409.07FU/SH019242.07FU/SH019249.07FU/SH020243.07FU/SH020248.07FU/SH020249.07FU/SH020250.07FU/SH020251.07FU/SH020252.07FU/SH026192.07FU/SH027256.07FU/SH031438.07FU/SH031890.07FU/SH177480.07FU/SH187080.07FU/SH192797.07FU/SH192798.07FU/SH192801.07FU/SH192802.07FU/SH198529.07FU/SH198530.07FU/SH198531.07FU/SH198532.07FU/SH200330.07FU/SH202867.07FU/SH202…	Basidiomycota	Agaricomycetes	Agaricales	Hygrophoraceae	Hygrophorus sp/?	low quality?	3 seqs (GCTT) from same source (GU083127, GU083087, GU083121) sequenced with primer downstream of ITS4 -> quality might be ok, but no seqs. from different source confirm this variant.	ACTT	4	0.0296296	131						3							1
SH223288.07FU/SH177147.07FU/?/SH000580.07FU/SH000771.07FU/SH000773.07FU/SH000774.07FU/SH000926.07FU/SH001819.07FU/SH001895.07FU/SH002026.07FU/SH002037.07FU/SH002298.07FU/SH002788.07FU/SH002792.07FU/SH003686.07FU/SH003837.07FU/SH005635.07FU/SH005774.07FU/SH006371.07FU/SH006463.07FU/SH006464.07FU/SH006581.07FU/SH008553.07FU/SH010655.07FU/SH010711.07FU/SH011105.07FU/SH012210.07FU/SH013385.07FU/SH016…	Basidiomycota	Agaricomycetes	Agaricales	unidentified	Agaricales sp/?	low quality		ACTT	23	0.0284653	785	3					1	1	15				1	1			1
SH178810.07FU/?/SH003115.07FU/SH003121.07FU/SH022849.07FU/SH178809.07FU/SH178812.07FU/SH178813.07FU/SH022850.07FU	Basidiomycota	Agaricomycetes	Atheliales	Atheliaceae	Athelia rolfsii/?	low quality		ACTT	4	0.0245399	159			1					1					1			1
SH017150.07FU/SH199948.07FU/SH010180.07FU/SH189831.07FU/SH189834.07FU/SH213173.07FU/?/SH177623.07FU/SH177625.07FU/SH177626.07FU/SH189833.07FU/SH199396.07FU/SH202530.07FU/SH204902.07FU/SH213172.07FU/SH002376.07FU/SH177622.07FU	Basidiomycota	Agaricomycetes	Boletales	Pisolithaceae	Pisolithus abditus/Pisolithus albus/Pisolithus arhizus/Pisolithus aurantioscabrosus/Pisolithus aureosericeus/Pisolithus calongei/Pisolithus croceorrhizus/Pisolithus marmoratus/Pisolithus microcarpus/Pisolithus orientalis/?	low quality		ACTT	8	0.0352423	219	1		7
SH183756.07FU/SH032169.07FU/SH492492.07FU/?/SH000542.07FU/SH024456.07FU/SH028361.07FU/SH032168.07FU/SH033747.07FU/SH174915.07FU/SH183111.07FU/SH183755.07FU/SH183760.07FU/SH183888.07FU/SH184091.07FU/SH184092.07FU/SH210197.07FU/SH221080.07FU/SH221081.07FU/SH221082.07FU/SH221083.07FU/SH221085.07FU/SH221086.07FU/SH221088.07FU/SH221089.07FU/SH221090.07FU/SH221091.07FU/SH221092.07FU/SH221093.07FU/SH221…	Basidiomycota	Agaricomycetes	Boletales	Rhizopogonaceae	Rhizopogon sp/?	low quality		ACTT	8	0.0449438	170	1									2						1												1									1
SH179757.07FU/SH179810.07FU/?/SH182459.07FU/SH182469.07FU/SH008284.07FU/SH186874.07FU/SH182463.07FU/SH186873.07FU/SH219259.07FU/SH179811.07FU/SH186878.07FU/SH008286.07FU/SH186876.07FU/SH009804.07FU/SH179758.07FU/SH179759.07FU/SH186875.07FU/SH032450.07FU/SH221448.07FU/SH186879.07FU/SH182460.07FU/SH221452.07FU/SH189277.07FU/SH005470.07FU	Basidiomycota	Agaricomycetes	Boletales	Sclerodermataceae	Scleroderma bermudense/Scleroderma albidum/Scleroderma areolatum/Scleroderma bovista/Scleroderma cepa/Scleroderma citrinum/Scleroderma columnare/Scleroderma laeve/Scleroderma meridionale/Scleroderma michiganense/Scleroderma polyrhizum/Scleroderma septentrionale/Scleroderma sinnamariense/Scleroderma suthepense/Scleroderma verrucosum/Scleroderma xanthochroum/Scleroderma yunnanense/?	low quality		ACTT	9	0.0580645	146	4		1	1		1									1
SH185031.07FU/SH467444.07FU/SH000098.07FU/SH174255.07FU/SH174259.07FU/?/SH000107.07FU/SH000110.07FU/SH007980.07FU/SH007981.07FU/SH008008.07FU/SH018882.07FU/SH018884.07FU/SH018886.07FU/SH018887.07FU/SH028809.07FU/SH030606.07FU/SH030611.07FU/SH030618.07FU/SH030650.07FU/SH030652.07FU/SH030657.07FU/SH030662.07FU/SH032330.07FU/SH174256.07FU/SH177271.07FU/SH177669.07FU/SH179976.07FU/SH179978.07FU/SH179…	Basidiomycota	Agaricomycetes	Cantharellales	Ceratobasidiaceae	Rhizoctonia sp/?	low quality		ACTT	19	0.0411255	443			4	2			4					3	4													2
SH007141.07FU/SH185031.07FU/SH015964.07FU/?/SH007140.07FU/SH007142.07FU/SH007150.07FU/SH015959.07FU/SH016156.07FU/SH179975.07FU/SH185030.07FU/SH185032.07FU/SH185033.07FU/SH186399.07FU/SH187847.07FU/SH198338.07FU/SH198339.07FU/SH198613.07FU/SH492934.07FU/SH629439.07FU/SH630985.07FU/SH631384.07FU	Basidiomycota	Agaricomycetes	Cantharellales	Ceratobasidiaceae	Waitea circinata/?	low quality		ACTT	5	0.0322581	150			1	2														1								1
?/SH013372.07FU/SH013373.07FU/SH013375.07FU/SH013891.07FU/SH014530.07FU/SH016183.07FU/SH016451.07FU/SH023392.07FU/SH026295.07FU/SH026296.07FU/SH026304.07FU/SH026584.07FU/SH026587.07FU/SH026592.07FU/SH029761.07FU/SH031371.07FU/SH031697.07FU/SH177484.07FU/SH177485.07FU/SH188339.07FU/SH189330.07FU/SH189331.07FU/SH192230.07FU/SH192238.07FU/SH196269.07FU/SH200096.07FU/SH209670.07FU/SH209675.07FU/SH212…	Basidiomycota	Agaricomycetes	Cantharellales	Tulasnellaceae	Tulasnella sp/?	Tulasnella spp.		(ATTT)	104	0.403101	154	103								1
SH028952.07FU/SH026294.07FU/SH212740.07FU/?/SH002774.07FU/SH002778.07FU/SH002779.07FU/SH002780.07FU/SH002781.07FU/SH002782.07FU/SH002783.07FU/SH007337.07FU/SH009230.07FU/SH011566.07FU/SH011877.07FU/SH011946.07FU/SH012529.07FU/SH012530.07FU/SH012531.07FU/SH012708.07FU/SH012709.07FU/SH012710.07FU/SH013374.07FU/SH013376.07FU/SH013429.07FU/SH014073.07FU/SH014078.07FU/SH014528.07FU/SH014529.07FU/SH014…	Basidiomycota	Agaricomycetes	Cantharellales	Tulasnellaceae	Tulasnellaceae sp/?	Tulasnella spp.		(ATTT)	77	0.0556761	1306	72					1	1		1						1			1
SH183649.07FU/?/SH001435.07FU/SH001947.07FU/SH008798.07FU/SH008804.07FU/SH008805.07FU/SH009851.07FU/SH011947.07FU/SH012418.07FU/SH014605.07FU/SH015400.07FU/SH016258.07FU/SH016450.07FU/SH016910.07FU/SH016911.07FU/SH016915.07FU/SH018254.07FU/SH022154.07FU/SH022156.07FU/SH027275.07FU/SH031659.07FU/SH174880.07FU/SH176063.07FU/SH176318.07FU/SH176341.07FU/SH179983.07FU/SH185807.07FU/SH186392.07FU/SH186…	Basidiomycota	Agaricomycetes	Cantharellales	unidentified	Cantharellales sp/?	Tulasnella spp.		(ATTT)	41	0.0919283	405	37				1	1										1															1
SH182084.07FU/SH211881.07FU/SH216644.07FU/?/SH491369.07FU/SH527035.07FU/SH473888.07FU/SH211466.07FU/SH211471.07FU/SH220479.07FU/SH211457.07FU/SH211464.07FU/SH204350.07FU/SH211461.07FU/SH211467.07FU/SH030999.07FU/SH024957.07FU/SH199311.07FU/SH211490.07FU/SH211469.07FU/SH211470.07FU/SH525782.07FU/SH025425.07FU/SH199937.07FU/SH199934.07FU/SH530124.07FU/SH489360.07FU/SH489361.07FU/SH017140.07FU/SH199…	Basidiomycota	Agaricomycetes	Geastrales	Geastraceae	Geastrum kotlabae/Geastrum albonigrum/Geastrum argentinum/Geastrum austrominimum/Geastrum benitoi/Geastrum berkeleyi/Geastrum britannicum/Geastrum campestre/Geastrum corollinum/Geastrum coronatum/Geastrum elegans/Geastrum entomophilum/Geastrum fimbriatum/Geastrum flexuosum/Geastrum floriforme/Geastrum fornicatum/Geastrum fuscogleba/Geastrum glaucescens/Geastrum hariotii/Geastrum hieronymi/Geastru…	low quality		ACTT	5	0.0215517	227						3											2
?/SH190829.07FU/SH182766.07FU/SH526797.07FU/SH463965.07FU/SH178857.07FU/SH023099.07FU/SH178759.07FU/SH184841.07FU/SH028303.07FU/SH028304.07FU/SH198083.07FU/SH198084.07FU/SH198085.07FU/SH009821.07FU/SH178860.07FU/SH178863.07FU/SH221233.07FU/SH184840.07FU/SH183538.07FU/SH006523.07FU/SH184068.07FU/SH003064.07FU/SH178746.07FU/SH003066.07FU/SH183599.07FU/SH192248.07FU/SH192249.07FU/SH192250.07FU/SH490…	Basidiomycota	Agaricomycetes	Hymenochaetales	Hymenochaetaceae	Phellinus ferrugineovelutinus/Phellinus adamantinus/Phellinus apiahynus/Phellinus arctostaphyli/Phellinus badius/Phellinus betulinus/Phellinus bicuspidatus/Phellinus calcitratus/Phellinus caribaeo-quercicola/Phellinus caryophylli/Phellinus chrysoloma/Phellinus cinchonensis/Phellinus cinereus/Phellinus coronadensis/Phellinus ellipsoideus/Phellinus erectus/Phellinus fastuosus/Phellinus fragrans/Phe…	low quality		ACTT	5	0.0176056	279						1	1					2								1
SH029619.07FU/?/SH000700.07FU/SH007633.07FU/SH007892.07FU/SH010606.07FU/SH010965.07FU/SH017973.07FU/SH028301.07FU/SH028795.07FU/SH029620.07FU/SH176998.07FU/SH190465.07FU/SH190997.07FU/SH191759.07FU/SH198554.07FU/SH200962.07FU/SH200963.07FU/SH204931.07FU/SH208447.07FU/SH210488.07FU/SH214423.07FU/SH215192.07FU/SH215211.07FU/SH215583.07FU/SH215584.07FU/SH215587.07FU/SH217904.07FU/SH218063.07FU/SH219…	Basidiomycota	Agaricomycetes	Hymenochaetales	unidentified	Hymenochaetales sp/?	low quality?	7 seqs. from 4 different sources, but only KP814473 is cultured (but amplified with ITS4 -> sequence end). Still, they all seem to form an at least distantly related cluster, therefore it cannot be ruled out that the sequence is correct	ACTT	5	0.0746269	62	4			1
SH198729.07FU/SH198727.07FU/SH198728.07FU/SH214976.07FU/?/SH016616.07FU/SH199252.07FU/SH016430.07FU/SH199008.07FU/SH199009.07FU/SH189810.07FU/SH178909.07FU/SH016237.07FU/SH198732.07FU/SH003102.07FU/SH218115.07FU/SH198726.07FU/SH197399.07FU/SH184166.07FU/SH206732.07FU/SH178918.07FU/SH178925.07FU/SH003190.07FU/SH178920.07FU/SH178924.07FU/SH178927.07FU/SH178931.07FU/SH178922.07FU/SH178916.07FU/SH198…	Basidiomycota	Agaricomycetes	Polyporales	Fomitopsidaceae	Antrodia heteromorpha/Antrodia albida/Antrodia albidoides/Antrodia albobrunnea/Antrodia carbonica/Antrodia crassa/Antrodia cyclopis/Antrodia favescens/Antrodia gossypium/Antrodia hingganensis/Antrodia huangshanensis/Antrodia hyalina/Antrodia infirma/Antrodia juniperina/Antrodia kmetii/Antrodia kuzyana/Antrodia leucaena/Antrodia macra/Antrodia madronae/Antrodia malicola/Antrodia mappa/Antrodia mel…	low quality		ACTT	6	0.0220588	266								6
?/SH003180.07FU/SH003601.07FU/SH003602.07FU/SH003947.07FU/SH007570.07FU/SH011020.07FU/SH011021.07FU/SH011504.07FU/SH015997.07FU/SH021812.07FU/SH022728.07FU/SH023160.07FU/SH024378.07FU/SH024379.07FU/SH024380.07FU/SH024712.07FU/SH027115.07FU/SH029747.07FU/SH030483.07FU/SH031021.07FU/SH031023.07FU/SH031830.07FU/SH033815.07FU/SH175388.07FU/SH176403.07FU/SH177041.07FU/SH177313.07FU/SH178895.07FU/SH179…	Basidiomycota	Agaricomycetes	Russulales	Russulaceae	Russulaceae sp/?	low quality		ACTT	12	0.0219378	535			10												1																				1
SH008872.07FU/SH212606.07FU/?/SH000772.07FU/SH003329.07FU/SH003842.07FU/SH005637.07FU/SH008718.07FU/SH009007.07FU/SH009599.07FU/SH009600.07FU/SH009787.07FU/SH010582.07FU/SH010620.07FU/SH012208.07FU/SH012368.07FU/SH012369.07FU/SH013384.07FU/SH014257.07FU/SH016696.07FU/SH016698.07FU/SH017450.07FU/SH017451.07FU/SH017814.07FU/SH018082.07FU/SH018253.07FU/SH018750.07FU/SH021024.07FU/SH023437.07FU/SH023…	Basidiomycota	Agaricomycetes	unidentified	unidentified	Agaricomycetes sp/?	low quality		ACTT	7	0.0208333	329	3						1				1		1									1
?/SH009732.07FU/SH186099.07FU/SH186101.07FU/SH488787.07FU/SH629844.07FU/SH487540.07FU/SH521547.07FU/SH530168.07FU/SH007797.07FU/SH009730.07FU/SH189164.07FU/SH217615.07FU/SH480457.07FU/SH007774.07FU/SH007789.07FU/SH007790.07FU/SH186090.07FU/SH186094.07FU/SH189157.07FU/SH640163.07FU/SH186092.07FU/SH007787.07FU/SH186089.07FU/SH186104.07FU	Basidiomycota	Pucciniomycetes	Pucciniales	Pucciniaceae	Uromyces acuminatus/Uromyces aemulus/Uromyces appendiculatus/Uromyces appendiculatus var. crassitunicatus/Uromyces ari-triphylli/Uromyces ciceris-arietini/Uromyces coloradensis/Uromyces commelinae/Uromyces dactylidis/Uromyces dolicholi/Uromyces eragrostidis/Uromyces erythronii/Uromyces gageae/Uromyces galegae/Uromyces graminicola/Uromyces hedysari-obscuri/Uromyces holwayi/Uromyces jonesii/Uromyce…	low quality		ACTT	5	0.0314465	154			4																						1
SH190018.07FU/SH190017.07FU/?/SH190019.07FU/SH190020.07FU/SH027235.07FU	Basidiomycota	Tremellomycetes	Filobasidiales	Piskurozymaceae	Solicoccozyma terrea/Solicoccozyma terricola/Solicoccozyma sp/Solicoccozyma aeria/Solicoccozyma fuscescens/Solicoccozyma keelungensis/Solicoccozyma phenolica/?	low quality		ACTT	4	0.0180995	217							1	3
	Basidiomycota	Tremellomycetes	Trichosporonales	Tetragoniomycetaceae	Bandonia marina/?	Bandonia marina		ACAA	13	1																				13
SH014602.07FU/SH214423.07FU/?/SH000098.07FU/SH003687.07FU/SH003710.07FU/SH003928.07FU/SH004124.07FU/SH004221.07FU/SH006360.07FU/SH006784.07FU/SH007139.07FU/SH008000.07FU/SH008553.07FU/SH008555.07FU/SH008718.07FU/SH008722.07FU/SH008725.07FU/SH009598.07FU/SH010295.07FU/SH010470.07FU/SH011632.07FU/SH012933.07FU/SH012934.07FU/SH014604.07FU/SH015222.07FU/SH015329.07FU/SH016260.07FU/SH018749.07FU/SH018…	Basidiomycota	unidentified	unidentified	unidentified	Basidiomycota sp/?	low quality	chimeric with Entomophthorales seqs.	ACTT	13	0.0218855	581	9					2	1										1
SH221896.07FU/?/SH196848.07FU/SH487086.07FU	Chytridiomycota	Rhizophydiomycetes	Rhizophydiales	Rhizophydiaceae	Rhizophydiaceae sp/?	plant		-	5	0.625	3					4		1
	Entomophthoromycota	Entomophthoromycetes	Entomophthorales	Entomophthoraceae	Entomophthora muscae/Entomophthora scatophaga/Entomophthora schizophorae/Entomophthora sp/Entomophthora syrphi/?	Entomophthoraceae		ATTT	8	1		8
SH209669.07FU/?	Entomophthoromycota	Entomophthoromycetes	Entomophthorales	Entomophthoraceae	Pandora neoaphidis/?	Entomophthoraceae		ATTT	17	1		17
SH194653.07FU/SH018546.07FU/SH201906.07FU/?/SH194639.07FU/SH194641.07FU/SH630083.07FU/SH192333.07FU/SH019346.07FU/SH203013.07FU/SH203015.07FU/SH203017.07FU/SH013530.07FU/SH194647.07FU/SH203014.07FU/SH203016.07FU/SH525646.07FU/SH211395.07FU/SH628535.07FU/SH630081.07FU/SH630402.07FU/SH630781.07FU/SH630871.07FU/SH640123.07FU/SH640238.07FU/SH640298.07FU/SH203018.07FU/SH640245.07FU/SH194643.07FU/SH628…	Glomeromycota	Glomeromycetes	Diversisporales	Acaulosporaceae	Acaulospora nivalis/Acaulospora alpina/Acaulospora cavernata/Acaulospora colombiana/Acaulospora colossica/Acaulospora delicata/Acaulospora denticulata/Acaulospora entreriana/Acaulospora excavata/Acaulospora ignota/Acaulospora kentinensis/Acaulospora lacunosa/Acaulospora laevis/Acaulospora mellea/Acaulospora minuta/Acaulospora punctata/Acaulospora pustulata/Acaulospora rugosa/Acaulospora scrobicul…	low quality?	too few seqs. to judge; the ACCT seqs. were amplified with a primer downstream of ITS4 -> quality might be ok	ACTT	4	0.0215054	182			1			1	2
SH196909.07FU/SH196888.07FU/SH015003.07FU/SH196903.07FU/SH015012.07FU/?/SH014989.07FU/SH014990.07FU/SH014991.07FU/SH014994.07FU/SH014996.07FU/SH014997.07FU/SH015000.07FU/SH015009.07FU/SH015011.07FU/SH015016.07FU/SH015018.07FU/SH016716.07FU/SH025745.07FU/SH196889.07FU/SH196890.07FU/SH196891.07FU/SH196892.07FU/SH196893.07FU/SH196894.07FU/SH196898.07FU/SH196900.07FU/SH196901.07FU/SH196904.07FU/SH196…	Glomeromycota	Glomeromycetes	Diversisporales	Diversisporaceae	Diversispora sp/?	low quality?	too few seqs, but quality seems not too bad.	ACTT	5	0.0347222	139				1			2	1									1
?/SH020971.07FU/SH023604.07FU/SH023607.07FU/SH208988.07FU/SH208989.07FU/SH208990.07FU/SH208991.07FU/SH208992.07FU/SH208997.07FU/SH209003.07FU/SH209004.07FU/SH209043.07FU	Glomeromycota	Glomeromycetes	Glomerales	Claroideoglomeraceae	Claroideoglomus claroideum/?	intragenomic variation	different rDNA variant with deletions coexists with "normal" variant in same nucleus (VanKuren et al. 2013), sequences obtained by cloning.	ACTT	20	0.175439	94			1						19
SH211047.07FU/SH525644.07FU/SH489324.07FU/SH525645.07FU/?/SH023604.07FU/SH023623.07FU/SH208991.07FU/SH208992.07FU/SH208994.07FU/SH192020.07FU	Glomeromycota	Glomeromycetes	Glomerales	Claroideoglomeraceae	Claroideoglomus drummondii/Claroideoglomus hanlinii/Claroideoglomus luteum/Claroideoglomus walkeri/?	intragenomic variation	"	ACTT	14	0.212121	52						1			13
?/SH023622.07FU/SH208987.07FU/SH208988.07FU/SH208993.07FU/SH208996.07FU/SH208998.07FU/SH209000.07FU/SH209043.07FU	Glomeromycota	Glomeromycetes	Glomerales	Claroideoglomeraceae	Claroideoglomus etunicatum/?	intragenomic variation	"	ACTT	13	0.132653	85	1		2						10
SH006669.07FU/SH020229.07FU/SH020234.07FU/?/SH006662.07FU/SH006665.07FU/SH006666.07FU/SH006667.07FU/SH006668.07FU/SH006670.07FU/SH006671.07FU/SH020227.07FU/SH020232.07FU/SH020235.07FU/SH020236.07FU/SH020238.07FU/SH020239.07FU/SH184262.07FU/SH184263.07FU/SH184264.07FU/SH184265.07FU/SH184266.07FU/SH184268.07FU/SH184269.07FU/SH184271.07FU/SH184273.07FU/SH184306.07FU/SH204222.07FU/SH204225.07FU/SH204…	Glomeromycota	Glomeromycetes	Glomerales	Glomeraceae	Funneliformis mosseae/?	low quality	4 seqs. with AATT from same source (AF161048, ...) and from sequence end	ACTT	4	0.030303	128				4
?/SH001003.07FU/SH001011.07FU/SH001013.07FU/SH001017.07FU/SH001022.07FU/SH001025.07FU/SH001026.07FU/SH001028.07FU/SH001040.07FU/SH001055.07FU/SH001057.07FU/SH001066.07FU/SH001067.07FU/SH001081.07FU/SH001093.07FU/SH001099.07FU/SH001103.07FU/SH001105.07FU/SH174866.07FU/SH174867.07FU/SH175527.07FU/SH175533.07FU/SH175538.07FU/SH175542.07FU/SH175545.07FU/SH175558.07FU/SH175559.07FU/SH175563.07FU/SH175…	Glomeromycota	Glomeromycetes	Glomerales	Glomeraceae	Rhizophagus sp/?	low quality?	several seqs. with accumulation of Gs within the two critical position, all from the same study (JF820564, ...). Quality unknown, but "random" variation seems to increase towards sequence ends, therefore lower confidence in sequence		13	0.0443686	280						8										3								2
SH177200.07FU/?/SH525589.07FU/SH530097.07FU	GS19	unidentified	unidentified	unidentified	GS19 sp/?	GS19		ATTT	13	0.866667	2	13
?/SH471714.07FU	Kickxellomycota	Harpellomycetes	Harpellales	Legeriomycetaceae	Smittium angustum/Smittium annulatum/Smittium coloradense/Smittium commune/Smittium culicis/Smittium culicisoides/Smittium cylindrosporum/Smittium gravimetallum/Smittium megazygosporum/Smittium morbosum/Smittium mucronatum/Smittium orthocladii/Smittium simulatum/Smittium simulii/Smittium sp/?	Harpellales		ATTT	18	1		18
	Kickxellomycota	Harpellomycetes	Harpellales	Legeriomycetaceae	Zancudomyces culisetae/?	Harpellales		ATTT	4	1		4
SH177015.07FU/SH217299.07FU/?	Kickxellomycota	Kickxellomycetes	Kickxellales	Kickxellaceae	Linderina macrospora/Linderina pennispora/Linderina sp/?	Linderina		ATTT	5	1		5
?/SH180114.07FU/SH003966.07FU/SH003974.07FU/SH006229.07FU/SH007701.07FU/SH013065.07FU/SH013070.07FU/SH014478.07FU/SH014914.07FU/SH019928.07FU/SH028771.07FU/SH031054.07FU/SH031692.07FU/SH176499.07FU/SH180111.07FU/SH180112.07FU/SH180123.07FU/SH180126.07FU/SH183633.07FU/SH183634.07FU/SH183635.07FU/SH183636.07FU/SH183637.07FU/SH185197.07FU/SH185973.07FU/SH185974.07FU/SH185976.07FU/SH187862.07FU/SH191…	Mortierellomycota	Mortierellomycetes	Mortierellales	Mortierellaceae	Mortierellaceae sp/?	low quality		ACTT	8	0.0190931	411	3					2				1	1						1
SH185979.07FU/?/SH002012.07FU/SH002013.07FU/SH003981.07FU/SH007214.07FU/SH007215.07FU/SH007701.07FU/SH007703.07FU/SH008909.07FU/SH008913.07FU/SH017768.07FU/SH031051.07FU/SH180111.07FU/SH180117.07FU/SH180124.07FU/SH180125.07FU/SH180128.07FU/SH180129.07FU/SH180140.07FU/SH185973.07FU/SH185976.07FU/SH187864.07FU/SH187866.07FU/SH187871.07FU/SH190958.07FU/SH193938.07FU/SH193939.07FU/SH196188.07FU/SH198…	Mortierellomycota	Mortierellomycetes	Mortierellales	unidentified	Mortierellales sp/?	Uncultured Mortierellales sp.	6 seqs. from different sources (EF521261, KF849676, KC965549, KF296953, ...), 5 of are related	(ATTT)	9	0.0656934	128	6						1				1	1
SH185780.07FU/?/SH007561.07FU/SH024095.07FU/SH185778.07FU/SH185779.07FU/SH185781.07FU/SH187072.07FU/SH496663.07FU	Mucoromycota	Mucoromycetes	Mucorales	Mucoraceae	Mucor circinelloides/?	low quality		ACTT	4	0.0195122	201	1		1			1	1
SH187075.07FU/SH208557.07FU/SH194937.07FU/SH185779.07FU/?/SH178574.07FU/SH187072.07FU/SH187073.07FU/SH185782.07FU/SH194934.07FU/SH218190.07FU/SH007561.07FU/SH185780.07FU/SH196583.07FU/SH187074.07FU/SH183359.07FU/SH030256.07FU/SH188377.07FU/SH023275.07FU/SH185778.07FU/SH204776.07FU/SH204780.07FU/SH470503.07FU/SH188376.07FU/SH479302.07FU/SH178693.07FU/SH188374.07FU/SH176586.07FU/SH201556.07FU/SH201…	Mucoromycota	Mucoromycetes	Mucorales	Mucoraceae	Mucor irregularis/Mucor indicus/Mucor inaequisporus/Mucor racemosus/Mucor aligarensis/Mucor corticola/Mucor ctenidius/Mucor ellipsoideus/Mucor endophyticus/Mucor flavus/Mucor fragilis/Mucor fuscus/Mucor fusiformis/Mucor genevensis/Mucor heterogamus/Mucor hiemalis/Mucor luteus/Mucor microsporus/Mucor moelleri/Mucor mucedo/Mucor nidicola/Mucor piriformis/Mucor plumbeus/Mucor ramosissimus/Mucor stri…	low quality		ACTT	10	0.0257069	379			5	1			1			1	1	1
SH177602.07FU/?/SH185778.07FU/SH470580.07FU/SH491366.07FU/SH015583.07FU/SH197798.07FU/SH214075.07FU/SH214076.07FU/SH218386.07FU/SH002360.07FU/SH002362.07FU/SH177603.07FU/SH204446.07FU/SH221865.07FU/SH193530.07FU/SH217096.07FU/SH221866.07FU/SH217097.07FU/SH217099.07FU/SH457287.07FU/SH463489.07FU	Mucoromycota	Mucoromycetes	Mucorales	Rhizopodaceae	Rhizopus microsporus/Rhizopus americanus/Rhizopus arrhizus/Rhizopus caespitosus/Rhizopus circinans/Rhizopus homothallicus/Rhizopus lyococcus/Rhizopus schipperae/Rhizopus sexualis/Rhizopus sp/Rhizopus stolonifer/?	low quality		ACTT	8	0.0239521	326	1						1	3		1																		2
?/SH014409.07FU/SH014414.07FU/SH028699.07FU/SH188388.07FU/SH188389.07FU/SH188392.07FU/SH188394.07FU/SH188395.07FU/SH188396.07FU/SH196089.07FU/SH196090.07FU/SH196091.07FU/SH196092.07FU/SH196093.07FU/SH196094.07FU/SH196095.07FU/SH196096.07FU/SH196098.07FU/SH196099.07FU/SH196100.07FU/SH216097.07FU/SH216098.07FU/SH216099.07FU/SH477461.07FU/SH492983.07FU	Mucoromycota	Umbelopsidomycetes	Umbelopsidales	Umbelopsidaceae	Umbelopsis sp/?	low quality		ACTT	4	0.0229885	170	1					1														2
	Rozellomycota	Microsporea	Microsporea_ord_Incertae_sedis	Glugeidae	Loma branchialis/Loma embiotocia/Loma morhua/Loma salmonae/Loma sp/?	Microsporea		AATT	135	1					134												1
?/SH024459.07FU/SH025851.07FU/SH190868.07FU/SH197967.07FU/SH205939.07FU/SH215493.07FU/SH196794.07FU/SH012711.07FU/SH473415.07FU/SH003951.07FU/SH186594.07FU/SH191759.07FU/SH191852.07FU/SH192467.07FU/SH194983.07FU/SH209073.07FU/SH212842.07FU/SH016427.07FU/SH197698.07FU/SH215930.07FU/SH523784.07FU/SH188970.07FU/SH192453.07FU/SH204713.07FU/SH212872.07FU/SH216783.07FU/SH490013.07FU/SH028395.07FU/SH176…	unidentified	unidentified	unidentified	unidentified	Fungi sp/?	(not examined)			1640	0.0286488	55605	761	220	149	9	163	101	40	50	9	3	29	20	12		11	10	10	9			6		6	1	1		4	1	3	1	2							1
?/SH223311.07FU/SH631256.07FU	Zoopagomycota	Zoopagomycetes	Zoopagales	Piptocephalidaceae	Syncephalis fuscata/Syncephalis plumigaleata/Syncephalis sp/?	some Syncephalis spp.		ATTT	9	0.375	15	9
[truncated: 15 more columns]
