# Supplementary material for: The Endophytic Mycobiome of European Ash and Sycamore Maple Leaves – Geographic Patterns, Host Specificity and Influence of Ash Dieback
Source: Front Microbiol. 2018 Oct 24;9:2345. doi: 10.3389/fmicb.2018.02345 (PMC6207852; doi:10.3389/fmicb.2018.02345)
Supplement: Supplementary file 5 [file Table_5.xlsx]

## Sheet: info
	Supplementary Table File 5: Overview of fungi associated with Fraxinus based on results from this study and other literature
	The 'data' workbook contains amounts / frequencies of OTUs from this study and other sequences available on Genbank.
	All sequences (OTUs, isolate sequences) were clustered using USEARCH beforehand at a 98% threshold (Supplentary Methods 1.11 in Data Sheet 1).
	The 'seqs' column contains all OTU/sequence IDs (according to seq. codes column below) that are part of the given cluster.
	For the taxonomic names, there is a list of all unique names occurring in the sequences of the cluster.
	Data from the following studies was analysed:
	publication	host tree(s)	sampling place(s)	sampling time	sampled tissue	health of tissue	surface sterilization	analysis method	remarks	Seq. codes	reference
	Bakys et al. 2009a	F. excelsior	Sweden (59°)	Sept. 2005	leaf stalk, lamina, shoot (bark)	necrotic + healthy (border)	4% NaOCl, 5min	culturing		EU852351 - EU852375	Bakys, R., R. Vasaitis, P. Barklund, K. Ihrmark, and J. Stenlid. 2009. Investigations concerning the role of Chalara fraxinea in declining Fraxinus excelsior. Plant Pathology. 58(2):284–292.
	Scholtysik 2012	F. excelsior	Leipzig, Germany	May-Oct 2008	leaf lamina	healthy	0.5% NaOCl, 3min	culturing		HQ414588 - HQ414616, others	Scholtysik, A., M. Unterseher, P. Otto, and C. Wirth. 2012. Spatio-temporal dynamics of endophyte diversity in the canopy of European ash (Fraxinus excelsior). Mycological Progress. :1–14.
	Cleary et al. 2016	F. mandshurica	East Russia (Primorye)	"summer" 2012	lamina/petiole	healthy	-	454 (ITS2, gITS7-ITS4)	top 20 OTUs published	Cl_1 - Cl_20	Cleary, M., D. Nguyen, D. Marčiulynienė, A. Berlin, R. Vasaitis, and J. Stenlid. 2016. Friend or foe? Biological and ecological traits of the European ash dieback pathogen Hymenoscyphus fraxineus in its native environment. Scientific Reports. 6:21895.
	Cross et al. 2017	F. excelsior	Norway (59°)	12.-25. Aug. 1 (leaf); 9. Aug 11 (spores)	lamina, petiole + spores from sampler	healthy	-	IonTorrent (ITS2, gITS7-ITS4)	clustering by M. Schlegel1 from PRJNA305543	Cr_1, Cr_2, ...	Cross, H., J. H. Sønstebø, N. E. Nagy, V. Timmermann, H. Solheim, I. Børja, H. Kauserud, et al. 2017. Fungal diversity and seasonal succession in ash leaves infected by the invasive ascomycete Hymenoscyphus fraxineus. New Phytol. 213(3):1405–1417.
	Schlegel et al. 2018 (this study)	F. excelsior, F. ornus	Switzerland / Northern Italy	End of Aug / beginning Sep 2013	lamina, petiole	healthy	4% NaOCl, 3min	culturing; Illumina (ITS2, ITS3_KYO2 - ITS4f)	Freq. in culture: same number can appear in different clusters (determined per morphotype)	Isolate codes2; Otu_1, Otu_2, ...	(this study)
	Schlegel 2017	F. excelsior, F. ornus	"	"	lamina, petiole	healthy	"	culturing	mean H. fraxineus ascospore germination rate (low = strong inhibition)	Isolate codes2	(cultured isolates from this study); Schlegel, M., V. Dubach, L. von Buol, and T. N. Sieber. 2016. Effects of endophytic fungi on the ash dieback pathogen Johnson, L. (ed.). FEMS Microbiology Ecology. 92(9):fiw142.
	Bakys et al. 2009b	F. excelsior	Sweden	June 2004/06	shoot (bark)	necrotic + healthy (border)	flame steril.	culturing		FJ228162 - FJ228217	Bakys, R., R. Vasaitis, P. Barklund, I. M. Thomsen, and J. Stenlid. 2009. Occurrence and pathogenicity of fungi in necrotic and non-symptomatic shoots of declining common ash (Fraxinus excelsior) in Sweden. Eur J Forest Res. 128(1):51–60.
	Davidenko et al. 2013	F. excelsior	Eastern Ukraine	May (shoots) / Sep (petioles) 2010	symptomatic shoots, fallen petioles (brown)	shoots: necrotic + healthy (border), petioles: ?	shoots: 4% NaOCl, 5 min; petioles: 33% H2O2, 1 min	Extraction (small pieces) & direct sequencing		KC464332 - KC464358	Davydenko, K., R. Vasaitis, J. Stenlid, and A. Menkis. 2013. Fungi in foliage and shoots of Fraxinus excelsior in eastern Ukraine: a first report on Hymenoscyphus pseudoalbidus. For. Path. 43(6):462–467.
	Kowalski et al. 2016	F. excelsior	Poland (S/NE)	June 2007-2012	shoots (inner bark & wood)	initially necrotic & dead shoots	4% NaOCl, 5min	culturing		KT004548 - KT004594	Kowalski, T., W. Kraj, and B. Bednarz. 2016. Fungi on stems and twigs in initial and advanced stages of dieback of European ash (Fraxinus excelsior) in Poland. Eur J Forest Res. 135(3):565–579.
	Kosawang et al. 2017	F. lanuginosa, F. mandshurica, F. ornus, F. pennsylvanica, F. chinensis subsp. rhynchophylla	Hørsholm arboretum, Denmark	April-May 2010	shoots	healthy	5% NaOCl, 5min	culturing	species for seqs. not always matching Table 1; inferred from phylogenetic tree (Fig. 1)	LC171647 - LC171718	Kosawang, C., D. B. Amby, B. Bussaban, L. V. McKinney, J. Xu, E. D. Kjær, D. B. Collinge, and L. R. Nielsen. 2018. Fungal communities associated with species of Fraxinus tolerant to ash dieback, and their potential for biological control. Fungal Biology. 122(2):110–120.
									1 See Supplementary Methods 1.10 in Data Sheet 1	2 according to Supplementary Data Sheet 2
	Color codes in the 'data' worksheet illustrating the type of source tissue:
	kind of tissue
	leaf lamina
	petiole
	lamina + petiole
	old petioles from litter (previous year)
	shoot/bark
	spores
	health of tissue
	asymptomatic
	symptomatic

## Sheet: data
								Bakys et al. 2009a			Scholtysik 2012	Cleary et al. 2016 (only top 21 OTUs)			Cross et al. 2017				Schlegel et al. (this study)				freq. culture	Schlegel 2017	Bakys et al. 2009b				Davidenko et al. 2013			Kowalski et al. 2016		Kosawang et al. 2017
							surface sterilized? >	yes			yes	no			no				yes					yes	yes				yes			yes		yes
cluster (98%)	all OTUs/seqs	average rel. freq	phylum	order	family	species	morphotype (this study)	leaf stalks	leaves	shoot bark	lamina	F. mandshurica lamina + petiole		found in Europe?	lamina	petiole base	petiole upper	spore trap	excelsior lamina	excelsior petioles	ornus lamina	ornus petioles	F. ex/orn L/P	F. ex/orn L/P	adv. necrosis	dead top	healthy	initial necrosis	healthy shoots	old petioles	symptomatic shoots	dead stems/ twigs	initial lesions	lanuginosa	mandshurica	ornus	pennsylvanica	rhychophylla	probably leaf endophyte
								freq (%)			# isolates	# reads	freq (%?)		avg. # reads (normalized to 3394)				avg. # reads (normalized to 25349)				freq. (%), average of Fraxinus	inhibition (% of H.f. ascospores germinated)	% of colonised shoots				freq (%)			freq in sample (%)		# of isolates
Ven_8	Otu_7/Otu_1/Otu_2/Otu_5/Otu_19/Otu_12/Otu_62/Ven_3/Ven_4/Ven_5/Ven_6/Ven_7/Ven_8/Ven_9/Ven_10/Ven_11/Ven_12/Ven_13/Ven_14/Ven_15/Ven_16/Ven_17/Ven_18/Ven_19/Ven_20/Ven_21/Ven_22/Ven_23/Ven_24/Ven_25/Ven_26/Ven_27/Ven_28/Ven_29/Ven_30/Ven_31/Ven_32/EU035457/KC464358/Cr_345/Cr_401/EU852360	0.465316	Ascomycota	Venturiales	Venturiaceae/Venturiales clone	Venturia orni/Venturia fraxini/Venturiales clone	Ven	6	32	14	43				5.66667	0	0.666667	0	12189.4	9316.48	4499.57	11217.6	26.9509						0	19.6	0								x
Otu_1034	Otu_1034/Otu_1511	0.000203864	Ascomycota	Venturiales	Venturiaceae	Venturia orni	Ven												0	0	0.142857	16.1667																	x
Otu_182	Otu_44/Otu_69/Otu_182/Ven_1/Ven_2	0.142665	Ascomycota	Venturiales	Venturiaceae	Venturia sp. 1	Ven												0.244444	0.130952	580	604	26.9509																x
Ven_33	Otu_3/Ven_33/Ven_34	0.142665	Ascomycota	Venturiales	Venturiaceae	Venturia sp. 2	Ven												1.61111	10.1667	1	30.25	26.9509																x
Otu_6644	Otu_588/Otu_6644/Otu_4549	0.000234519	Ascomycota	Venturiales	Venturiaceae	Venturia sp./Venturia orni	Ven												0.0111111	0	18.6667	0.0833333																	x
Cr_60	Otu_34/Aup_1/KT004589/KC464335/Cr_23/Cr_60	0.282346	Ascomycota	Dothideales	Dothioraceae/Saccotheciaceae/Aureobasidiaceae	Aureobasidium pullulans/Aureobasidium microstictum	Aup								3.66667	8	43.3333	0	18.5222	178.393	1.33333	87.75	0.758266	0.95					11.8	27.1	26.5	0	3.1						x
Otu_2536	Otu_2536/FJ150902/FJ228168	0.0401663	Ascomycota	Dothideales	Dothioraceae/Saccotheciaceae	Aureobasidium pullulans	Aup				23								0	0	0	1.20833			3.7	14.8	8.6	3.4											x
Otu_85	Otu_85/Otu_683/Otu_1057/Cl_14	0.0159716	Ascomycota/Fungi_Incertae_sedis	Dothideales/Fungi_Incertae_sedis	Dothideaceae/Fungi_Incertae_sedis	Dothideaceae clone/Endoconidioma populi/Coniozyma leucospermi						153	45	0					0.322222	109.536	0	0																	x
Cr_49	Cr_156/Cr_49	0.0022001	Ascomycota	Dothideales	Aureobasidiaceae	Aureobasidium microstictum									7.33333	10.3333	38	0
Cr_3	Otu_1763/Cr_3/Cr_716	0.078583	Basidiomycota	Golubeviales/Entylomatales	Golubeviaceae/Entylomatales clone	Golubevia pallescens/Entylomatales clone									109.333	6.66667	188	20	0.0777778	0.714286	0	0																	x
Cr_663	Otu_6/Cr_663	0.217091	Ascomycota	Erysiphales	Erysiphaceae	Phyllactinia fraxini									108.333	0.333333	0.333333	0	1970.57	107.774	14198.3	1090.08																	x
Otu_866	Otu_866/Otu_2598/Cr_31	0.0194902	Ascomycota	Erysiphales	Erysiphaceae	Phyllactinia fraxini									307.333	1.66667	2.33333	1	7.74444	0.238095	4.33333	0.25																	x
Otu_4	Otu_4	0.00270379	Ascomycota	Erysiphales	Erysiphaceae	Sawadaea bicornis													111.911	100.81	1.47619	2.08333																	x
Otu_823	Otu_278/Otu_823/Otu_429	0.000939318	Ascomycota	Erysiphales	Erysiphaceae	Erysiphe syringae/Erysiphe sp.													2.15556	0	70.9048	2.08333																	x
Otu_460	Otu_196/Otu_460/Otu_502	0.000847621	Ascomycota	Erysiphales	Erysiphaceae	Erysiphe platani													0.111111	59.3452	1.47619	6.875																	x
FJ228165	KT004548/LC171694/Cr_202/FJ228165	0.205504	Ascomycota	Botryosphaeriales	Botryosphaeriaceae	Diplodia mutila/Diplodia africana									0.333333	2.66667	2	0							9.3	23	6.9	5.2				33.1	16.9	0	0	0	1	3
KT004551	Otu_2442/KT004551	0.00925668	Ascomycota	Botryosphaeriales	Botryosphaeriaceae	Diplodia sp./Diplodia seriata													0.255556	0.130952	0	0										1.1	1.4						x
Otu_110	Otu_110/Bd_1/Bd_2	0.0373077	Ascomycota	Botryosphaeriales	Botryosphaeriaceae	Botryosphaeria dothidea	Bd												18.7111	31.3333	1.19048	0.0833333	2.72108	0.845															x
Otu_1923	Otu_1116/Otu_1923/Otu_2467/KT004552	0.0112263	Ascomycota	Botryosphaeriales	Botryosphaeriaceae	Botryosphaeriaceae clone/Neofusicoccum sp./Dothiorella sarmentorum													0.2	1.0119	0.380952	0										1.7	1.1						x
FJ228180	FJ228180	0.00340347	Ascomycota	Botryosphaeriales	Botryosphaeriaceae																				0	3.3	0	0
Otu_6591	Otu_6591/Gug_1	0.000183802	Ascomycota	Botryosphaeriales	Phyllostictaceae	Guignardia gaultheriae	Gug												0.0222222	0	0	0	0.0347222																x
Di1_8	Otu_27/Di1_7/Di1_8/LC171677/LC171711/LC171651/LC171678/LC171686/LC171710/Cr_218/Cr_601/FJ228188/FJ228204	0.151556	Ascomycota	Diaporthales	Diaporthaceae/Valsaceae	Diaporthe rudis/Diaporthe sp./Phomopsis sp./Diaporthe clone	Di1								1	1.33333	3.66667	0	49.2778	339.774	7.04762	62	16.3746		0	0	0	3.4						3	1	13	4	6	x
Otu_64	Otu_38/Otu_64/Di1_1/Di1_2/Di1_3/Di1_4/Di1_5/KT004549/LC171683/LC171652/LC171671/LC171684/LC171708/LC171709/LC171696/Cl_5/Cr_256/Cr_296/Cr_902/FJ228172/FJ228187	0.16085	Ascomycota	Diaporthales	Diaporthaceae/Valsaceae/Diaporthales clone	Diaporthe eres/Diaporthe sp./Phomopsis sp./Phomopsis mali/Diaporthe clone/Diaporthales clone	Di1					1341	80	1	1.66667	2	5.66667	0	54.6222	382.762	4.85714	175.167	16.3746	0.9325	1.9	0	8.6	1.7				20.6	21.9	4	2	6	1	2	x
Otu_225	Otu_75/Otu_225/Di1_6/LC171681/Cl_9/Cr_61/FJ228169	0.086679	Ascomycota	Diaporthales	Diaporthaceae/Diaporthales_Incertae_sedis/Diaporthales clone/Valsaceae	Diaporthe eres/Diaporthe sp./Diaporthe nobilis/Diaporthales clone	Di1					342	40	1	2	15	13	0	21.1556	143.857	4.90476	18.0833	16.3746	0.89	1.9	18	1.7	5.2											x
Otu_379	Otu_379/DQ286285	0.0388959	Ascomycota	Diaporthales	Diaporthaceae/Valsaceae	Diaporthe eres/Phomopsis sp. CBS 117165	Di1				31								0.222222	0.0119048	0	0.166667																	x
Di2_1	Otu_378/Di2_1	0.0375284	Ascomycota	Diaporthales	Diaporthaceae	Diaporthe oncostoma	Di2												0.788889	0.142857	6.19048	19.75	0.408606	0.85															x
LC171670	LC171670	0.00512821	Ascomycota	Diaporthales	Diaporthaceae	Diaporthe phaseolorum																												0	1	0	0	0
Disp_1	Otu_138/Disp_1	0.00132108	Ascomycota	Diaporthales	Diaporthaceae	Diaporthe sp.	Disp												2.74444	66.1786	0	0	0.249566																x
Otu_246	Otu_246/Otu_714	0.000449291	Ascomycota	Diaporthales	Diaporthaceae	Diaporthe sp.													4.65556	31.2381	0.047619	0																	x
FJ228166	KT004557/Cr_472/FJ228166	0.154621	Ascomycota	Diaporthales	Valsaceae	Valsa cypri/Valsaceae clone									0	0	0.333333	0							5.6	32.8	1.7	1.7				30.3	3.9
KT004550	KT004550	0.00607196	Ascomycota	Diaporthales	Valsaceae	Valsa ambiens																										1.1	0.3
FJ228205	FJ228205	0.00294321	Ascomycota	Diaporthales	Valsaceae																				0	0	1.7	0
KC464341	KC464341	0.0291358	Ascomycota	Diaporthales	Valsaceae	Cytospora sp. 15																							0	0	11.8
Cr_421	Cr_421	0.000172833	Ascomycota	Diaporthales	Valsaceae	Valsaceae clone									0	2	0.333333	0
Cr_307	Cr_307	0.0001252	Ascomycota	Diaporthales	Valsaceae	Valsaceae clone									0.666667	1	0.333333	0
FJ228177	FJ228177	0.00751605	Ascomycota	Diaporthales	Melanconidaceae																				3.7	0	0	1.7
Dq_1	Otu_848/Dq_1	0.038853	Ascomycota	Diaporthales	Gnomoniaceae	Discula sp.	Dq												0.0444444	0	0.285714	5.75	0.579427	0.88															x
Otu_95	Otu_95/Ape_1/Ape_2/HQ414605/HQ414604	0.0125471	Ascomycota	Diaporthales	Gnomoniaceae	Apiognomonia errabunda/Diplodina acerina	Ape				10								20.0444	26.6429	0	113.917	1.3264																x
Pla_3	Otu_104/Otu_30/Otu_199	0.00278697	Ascomycota	Diaporthales	Gnomoniaceae	Apiognomonia hystrix/Plagiostoma sp.	Gno												30.1778	182.107	0.285714	10.375																	x
Otu_437	Otu_437/Ac_1	0.00214819	Ascomycota	Diaporthales	Gnomoniaceae	Amphiporthe castanea	Ac												1.36667	1.44048	5.7619	8.04167	0.405816																x
Otu_1403	Otu_457/Otu_510/Otu_1403/Ops_1/Cr_390	0.00043585	Ascomycota	Diaporthales	Gnomoniaceae	Ophiognomonia setacea/Gnomoniaceae clone	Ops								0	0	0	0	0.422222	2.9881	0.666667	30.7917	0.0651042																x
Otu_425	Otu_425	0.00028593	Ascomycota	Diaporthales	Gnomoniaceae	Gnomoniaceae clone													0	0	0	22.875																	x
Cr_300	Cr_300	0.000227234	Ascomycota	Diaporthales	Gnomoniaceae	Gnomoniaceae clone									0.333333	1	5	0
Otu_386	Otu_386/Opl_1	0.000146117	Ascomycota	Diaporthales	Gnomoniaceae	Ophioceras leptosporum	Opl												0.0222222	11.6667	0	0	0																x
Otu_305	Otu_305	0.00016351	Ascomycota	Diaporthales	Diaporthales clone	Diaporthales clone													0.877778	12.2024	0	0																	x
Otu_403	Otu_403	0.000142267	Ascomycota	Diaporthales	Diaporthales clone	Diaporthales clone													0	11.381	0	0																	x
KC464338	KC464338	0.0912238	Ascomycota	Capnodiales	Cladosporiaceae	Cladosporium tenuissimum																							4.4	1.3	13.2
Cr_32	Otu_25/Otu_33/Clsp_1/KT004588/DQ289799/AJ300332/Cl_1/Cr_32/Cr_45/EU852355/FJ228171	0.0954819	Ascomycota	Capnodiales	Cladosporiaceae/Capnodiales_Incertae_sedis/Capnodiales clone	Cladosporium sp./Cladosporium cladosporioides/Cladosporium herbarum/Cladosporium oxysporum/Capnodiales clone	Clsp	28	79	38	42	4620	84	1	13	6	37.6667	13	102.233	449.845	1.66667	434.5	1.10853		3.7	3.3	0	3.4				0.3	0.8						x
Otu_2753	Otu_226/Otu_2753	0.000301423	Ascomycota	Capnodiales	Cladosporiaceae	Cladosporium sp.													1.58889	22.5238	0	0																	x
KC464337	KC464337	0.0422034	Ascomycota	Capnodiales	Cladosporiaceae	Cladosporium cladosporioides																							2.9	0.8	1.5
Cl_0	Cl_0	0.251798	Ascomycota	Capnodiales	Mycosphaerellaceae	Mycosphaerella sp.						25121	99	0
Cl_13	Cl_13	0.047234	Ascomycota	Capnodiales	Mycosphaerellaceae	Ramularia sp.1						254	53	1
Cr_229	Cl_20/Cr_229	0.0406722	Ascomycota	Capnodiales/Ascomycota clone	Mycosphaerellaceae/Ascomycota clone	Ramularia sp.2/Ascomycota clone						173	35	1	0.666667	0	1.33333	0
Cl_21	Cl_21	0.0353938	Ascomycota	Capnodiales	Mycosphaerellaceae	Ramularia sp.3						90	21	1
AY853186	Otu_13/Otu_45/AY853186/Cr_924	0.0664994	Ascomycota	Capnodiales	Mycosphaerellaceae	Ramularia lethalis/Mycosphaerella sp./Ramularia endophylla/Ramularia clone	Ral/Mysp2				53				0.333333	0	1.33333	0	295.089	35.7738	7.61905	3.04167																	x
Cr_7	Otu_26/Otu_37/Otu_109/Cr_15/Cr_21/Cr_7	0.0198064	Ascomycota	Capnodiales/Ascomycota clone	Mycosphaerellaceae/Ascomycota clone	Ramularia vizellae/Mycosphaerella sp./Ascomycota clone	Myc								111	52	250.667	1	737.533	95.1548	2.09524	0.375																	x
Otu_171	Otu_36/Otu_171/Myc_4/Myc_5/HQ414614/Cr_263	0.0652447	Ascomycota	Capnodiales	Mycosphaerellaceae	Mycosphaerella sp./Septoria sp. MT0818/Septoria cretae	Mysp				52				0.333333	0.666667	5	0	98.4	123.095	10.8571	15.375	0.170272	0.92															x
Otu_39	Otu_39/Otu_358/Myc_1/Myc_2/Myc_3	0.042385	Ascomycota	Capnodiales	Mycosphaerellaceae	Mycosphaerella sp.	Mysp												113.433	34.1667	32.381	333.75	0.170272	0.96															x
Otu_873	Otu_1594/Otu_873/Rasp_1	0.0320095	Ascomycota	Capnodiales	Mycosphaerellaceae	Mycosphaerella sp.	Mysp2												0.222222	0.702381	0	0		0.725															x
Cr_13	Otu_763/Cr_13	0.00526246	Ascomycota	Capnodiales/Ascomycota clone	Mycosphaerellaceae/Ascomycota clone	Mycosphaerella sp./Ascomycota clone	Myc								11.6667	5	34	1	2.22222	0	0	0																	x
Otu_1215	Otu_99	0.00104249	Ascomycota	Capnodiales	Mycosphaerellaceae	Mycosphaerella sp.	Mysp												29.0889	54.2619	0	0.0416667																	x
Otu_283	Otu_283	0.000213015	Ascomycota	Capnodiales	Mycosphaerellaceae	Mycosphaerella sp.	Mysp2												0	0	0	17.0417																	x
Otu_999	Otu_269/Otu_999	0.000289016	Ascomycota	Capnodiales	Mycosphaerellaceae	Mycosphaerella ulmi													22.6889	0.428571	0	0																	x
AY843112	AY843112	0.00752823	Ascomycota	Capnodiales	Mycosphaerellaceae	Acrodontium crateriforme					6																												x
My3_6	Otu_24/My3_1/My3_2/My3_3/My3_4/My3_5/My3_6	0.00619601	Ascomycota	Capnodiales	Mycosphaerellaceae	Sphaerulina amelanchier	My3												350.589	77.9405	39.381	27.7083	0.604552																x
Otu_16	Otu_16	0.0104284	Ascomycota	Capnodiales	Mycosphaerellaceae	Mycosphaerellaceae clone													813.911	0.464286	19.7143	0.0416667																	x
Cr_302	Cr_191/Cr_302	0.000515717	Ascomycota	Capnodiales	Mycosphaerellaceae	Mycosphaerellaceae clone									0.333333	2.33333	12	0
Cr_173	Otu_3480/Cr_173	0.000184848	Ascomycota	Capnodiales	Mycosphaerellaceae	Mycosphaerellaceae clone									0.666667	1	2.66667	0	0.155556	0	0	0																	x
Cr_14	Cr_14	0.011274	Ascomycota	Capnodiales	Teratosphaeriaceae	Teratosphaeriaceae clone									40.6667	51.3333	193.667	0
Cr_1048	Cr_1048/Cr_169	0.00408497	Ascomycota	Capnodiales	Teratosphaeriaceae	Teratosphaeriaceae clone									17.6667	29.6667	28.6667	0
Cr_158	Cr_158/Cr_193/Cr_645/Cr_85	0.00341066	Ascomycota	Capnodiales	Teratosphaeriaceae	Devriesia pseudoamericana									9.33333	22.6667	41.6667	0
Cr_467	Cr_467	0.000337433	Ascomycota	Capnodiales	Teratosphaeriaceae	Devriesia pseudoamericana									1.33333	2.33333	3	0
Cr_806	Cr_806	0.000122939	Ascomycota	Capnodiales	Teratosphaeriaceae	Devriesia pseudoamericana									0	0.666667	2.66667	0
Cr_181	Cr_181	0.00103889	Ascomycota	Capnodiales	Capnodiales clone	Capnodiales clone									4.66667	8.66667	3.33333	0
Cr_115	Cr_115/Cr_751	0.000237577	Ascomycota	Capnodiales	Capnodiales clone	Capnodiales clone									0.333333	1.33333	4.33333	0
Cr_943	Cr_943	0.000109541	Ascomycota	Capnodiales	Capnodiales clone	Capnodiales clone									0	1.33333	0	0
LC171688	Otu_97/Otu_77/Fut_1/Fut_2/Fut_3/Fusp_1/Fusp_2/KT004586/KT004553/HQ414610/LC171653/LC171688/LC171672/LC171679/LC171689/LC171707/Cl_17/KC464345/Cr_470/Cr_696/Cr_90/FJ228162	0.262756	Ascomycota/Fungi_unknown	Hypocreales/Fungi_unknown/Sordariomycetes clone	Nectriaceae/Fungi_unknown/Sordariomycetes clone	Fusarium sp./Fusarium tricinctum/Fusarium avenaceum/Fusarium lateritium/fungal sp. MT0817/Fusarium acuminatum/Gibberella avenacea/Gibberella tricincta/Sordariomycetes clone/Nectriaceae clone	Fusp/Fut				2	87	27	1	9	23.6667	17.6667	0	1.25556	120.524	0.0952381	0.0833333	0.178052	0.475	46.3	52.5	34.5	58.6	0	6.7	4.4	1.6	26.9	2	6	6	11	5	x
Otu_1063	Otu_344/DQ655720	0.0313676	Ascomycota	Hypocreales	Nectriaceae	Fusarium sp./Fusarium lateritium					25								0.0666667	14.881	0	0																	x
KC464344	KC464344	0.0120434	Ascomycota	Hypocreales	Nectriaceae	Fusarium sp.																							0	3.3	1.5
Otu_265	Otu_265	0.000284639	Ascomycota	Hypocreales	Nectriaceae	Fusarium sp.													0.0444444	17.0595	0	5.66667																	x
FJ228190	FJ228190	0.00249706	Ascomycota	Hypocreales	Nectriaceae																				0	0	0	1.7
KT004555	KT004555	0.000868558	Ascomycota	Hypocreales	Nectriaceae	Fusarium solani																										0	0.3
Coa_1	Otu_3495/Coa_1/Cr_388	0.0419435	Ascomycota	Hypocreales	Nectriaceae	Cosmospora arxii/Cosmospora clone	Coa								0.333333	0.333333	3	0	0	0.0119048	0	0	0.138122	0.95															x
LC171663	LC171663	0.00555556	Ascomycota	Hypocreales	Nectriaceae	Nectria sp.																												1	0	0	0	0
Otu_1189	Otu_1189/FJ228191	0.00257732	Ascomycota	Hypocreales	Nectriaceae	Gibberella zeae													0.0444444	0.857143	0	0			1.9	0	0	0											x
Otu_775	Otu_350/Otu_775	0.000178132	Ascomycota	Hypocreales	Nectriaceae	Nectriaceae clone													0	14.25	0	0																	x
KC464332	KC464332	0.0429604	Ascomycota	Hypocreales	Hypocreales_unknown	Acremonium implicatum																							1.5	6.7	2.9
Otu_451	Otu_451/Otu_5109/KT004567	0.00173712	Ascomycota	Hypocreales	Hypocreales_unknown	Sarocladium strictum	Sar												0.0666667	6.71429	0	0										0	0.6						x
Hyp_2	Otu_216	0.000310884	Ascomycota	Hypocreales	Hypocreales_unknown	Sarocladium kiliense	Sar												0.9	14.9286	0	9.04167																	x
KC464346	KC464346	0.00328532	Ascomycota	Hypocreales	Hypocreales_unknown	Gliocladium sp.																							0	1.3	0
KT004573	Otu_5328/KT004573	0.00173712	Ascomycota	Hypocreales	Cordycipitaceae	Simplicillium lamellicola	Sil												0	0	0.238095	0										0	0.6						x
Cr_480	Otu_341/Cr_480	0.000184409	Ascomycota	Hypocreales	Clavicipitaceae	Claviceps sp./Claviceps clone									0	1	4	0	0	13.1429	0	0.0416667																	x
Otu_543	Otu_543/Otu_187	0.000127159	Ascomycota	Hypocreales	Stachybotryaceae	Stachybotrys chartarum													0.755556	9.41667	0	0																	x
Otu_1135	Otu_490/Otu_1135	0.000102492	Ascomycota	Hypocreales	Ophiocordycipitaceae	Ophiocordycipitaceae clone/Hirsutella lecaniicola													5.38889	0	2.80952	0																	x
Cr_922	Aa_2/FJ214897/LC171676/LC171692/LC171714/Cr_455/Cr_922	0.185696	Ascomycota	Pleosporales	Pleosporaceae	Alternaria infectoria/Alternaria clone					148				1.66667	0.333333	3	0					1.93002											0	1	0	4	1	x
KC464342	Epsp_1/HQ414592/LC171666/LC171695/KC464342	0.0502233	Ascomycota	Pleosporales	Didymellaceae	Epicoccum nigrum					6												0.345304						1.5	6.3	1.5			0	4	0	2	5	x
LC171706	Cog_1/Cog_2/HQ414608/LC171673/LC171706/LC171691	0.0451694	Ascomycota	Glomerellales	Glomerellaceae	Colletotrichum gloeosporioides/Colletotrichum acutatum/Colletotrichum godetiae					36												0.171057											0	1	0	1	2	x
Ram_3	Ram_4/EU852361	0.0432681	Ascomycota	Capnodiales	Mycosphaerellaceae	Ramularia sp.13A		0	39	0														0.98															x
Aus_1	Aus_1	0.0419435																					0.0690608	0.95															x
Ple2_5	Ple2_4/Ple2_5/KT004560	0.0401775	Ascomycota	Pleosporales	Didymosphaeriaceae	Paraphaeosphaeria sporulosa																	0.414748	0.91								0.6	1.4						x
Jasp_1	Jasp_1	0.0317888																					0.0372024	0.72															x
Disp2_1	Disp2_1/FJ228170	0.0211208	Ascomycota	Pleosporales	Didymellaceae																		0		5.6	0	3.4	5.2
Xyl_2	Xyl_2	0.0157912																					2.98313																x
Xyl_5	Xyl_5/Xyl_6	0.0157912																					2.98313																x
LC171662	Pesp_1/LC171662	0.00555556	Fungi_unknown	Fungi_unknown	Fungi_unknown	fungal sp.																	0.0690608											1	0	0	0	0	x
Bn_2	Bn_2	0.00455864																					0.861175																x
Cr_728	Na_1/Cr_338/Cr_728	0.00432811	Ascomycota	Helotiales	Dermateaceae	Neofabraea clone									0.666667	1	1.66667	0					0.817627																x
Otu_5595	Ple2_2/Ple2_3	0.00219547																					0.414748																x
Otu_1705	Hesp2_1	0.00182787																					0.345304																x
Ann_1	Ann_1	0.00106632																					0.201439																x
Ann_2	Ann_2	0.00106632																					0.201439																x
Fusp2_1	Fusp2_1	0.000731148																					0.138122																x
Cr_327	Ral_1/Cr_174/Cr_192/Cr_327	0.000713875	Ascomycota	Capnodiales	Mycosphaerellaceae	Ramularia clone									5	0	1.33333	0					0.134859																x
Cr_659	Ral_2/Cr_659/Cr_770	0.000713875	Ascomycota	Capnodiales	Mycosphaerellaceae	Ramularia clone									1	0	0	0					0.134859																x
Crs_1	Crs_1	0.000369246																					0.0697545																x
Otu_1864	Clr_1	0.000365574																					0.0690608																x
Hyr_4	Hyr_4	0.000344629																					0.0651042																x
Crs2_1	Crs2_1	0.000183802																					0.0347222																x
Pem_1	Pem_1	0.000172315																					0.0325521																x
Ca1_1	Otu_18/Ca1_1/Ca1_2/HQ414609	0.0392945	Ascomycota/Fungi_unknown	Glomerellales/Fungi_unknown	Glomerellaceae/Fungi_unknown	Colletotrichum acutatum/fungal sp. MT0824	Ca1				4								119.3	3.92857	182.19	524.75	4.44043	0.89															x
Otu_891	Otu_891/KC464339	0.0272934	Ascomycota	Glomerellales	Glomerellaceae	Colletotrichum hemerocallidis/Colletotrichum truncatum													2.62222	0	0.047619	0							0	10.8	0								x
FJ228184	Otu_43/FJ228184	0.00165017	Ascomycota	Glomerellales	Glomerellaceae	Colletotrichum godetiae	Cog												63.9667	2.33333	21.2857	6.83333			0	1.6	0	0											x
Cosp2_1	Otu_1598/Cosp2_1	0.000537889	Ascomycota	Glomerellales	Glomerellaceae	Colletotrichum sp.	Cosp2												0.555556	0	0.047619	0	0.101613																x
Otu_564	Otu_564/Cr_532	0.0101524	Ascomycota	Glomerellales	Plectosphaerellaceae	Plectosphaerella cucumerina/Plectosphaerella clone	Plc								0.333333	0	0	3	0	2.25	0	0																	x
Otu_5471	Otu_2220/KT004576	0.00173712	Ascomycota	Glomerellales	Plectosphaerellaceae	Plectosphaerella cucumerina	Plc												0	0.0357143	0	0										0	0.6						x
Cr_6	Otu_9/Hym_1/KT004554/Cl_11/KC464347/Cr_2/Cr_6/FJ228176	0.181802	Ascomycota	Helotiales	Helotiaceae	Hymenoscyphus fraxineus/Hymenoscyphus pseudoalbidus/Hymenoscyphus clone	Hym					187	33	1	1111.33	259	1300	6	887.689	506.202	0.190476	0.375	1.17403		1.9	1.6	0	1.7	0	0	5.6	2.2	59.2						x
H_albidus	H_albidus/EU852352	0.130888	Ascomycota	Helotiales	Helotiaceae/Helotiales_unknown	Hymenoscyphus albidus/Chalara fraxinea	Hym	97	39	41									0.5	0	0	0																	x
Cr_551	Cr_551	0.000195849	Ascomycota	Helotiales	Helotiaceae	Hymenoscyphus clone									1.66667	1.33333	0	0
Cr_879	Cr_879	0.000140859	Ascomycota	Helotiales	Helotiaceae	Hymenoscyphus clone									1.33333	0.666667	0.666667	0
Cr_59	Otu_325/Otu_887/Otu_798/Otu_950/Otu_2866/Cr_499/Cr_59	0.00108045	Ascomycota	Helotiales/Ascomycota clone	Helotiaceae/Ascomycota clone	Articulospora sp./Ascomycota clone									3	4	23.3333	0	2.7	15.2857	0	0																	x
Otu_127	Otu_48/Otu_127/Otu_1111/Cr_34/Cr_649/EU852358	0.0745287	Ascomycota/Fungi_unknown	Helotiales/Leotiomycetes clone/Fungi_unknown	Helotiales clone/Dermateaceae/Leotiomycetes clone/Fungi_unknown	Helotiales clone/Calloria urticae/Leotiomycetes clone/Unidentified sp.26A		56	14	28					29.6667	8.66667	62.6667	0	10	245.345	17.3333	0.0416667																	x
Cr_270	Cr_270	0.000836853	Ascomycota	Helotiales	Helotiales clone	Helotiales clone									8.33333	4	3	0
Otu_146	Otu_146/Otu_1950/Otu_2496/Otu_1183	0.000586675	Ascomycota	Helotiales	Helotiales clone	Helotiales clone													3.12222	43.7619	0.047619	0																	x
Otu_1086	Otu_415	0.000567416	Ascomycota	Helotiales	Helotiales clone	Helotiales clone													0.144444	0	0	45.25																	x
Otu_80	Otu_80	0.000369573	Ascomycota	Helotiales	Helotiales clone	Helotiales clone													1.42222	19.1786	0.047619	8.91667																	x
Cr_610	Cr_610	0.000109541	Ascomycota	Helotiales	Helotiales clone	Helotiales clone									0	1.33333	0	0
Otu_84	Otu_84/Na_2	0.0209718	Ascomycota	Helotiales	Dermateaceae	Phlyctema vagabunda	Na												2.95556	32.619	0	432.5	0.817627	0.475															x
FJ228196	LC171685/FJ228196	0.0133333	Ascomycota	Helotiales	Dermateaceae	Phlyctema vagabunda																			1.9	0	0	0						0	0	2	0	0
LC171659	LC171659	0.0111111	Ascomycota	Helotiales	Dermateaceae	Mollisia cinerea																												2	0	0	0	0
Otu_314	Otu_314/LC171656	0.0111111	Ascomycota	Helotiales	Dermateaceae	Pezicula sp./Pezicula neocinnamomea													0	21.6786	0	0.0416667												2	0	0	0	0	x
LC171655	LC171655	0.00555556	Ascomycota	Helotiales	Dermateaceae	Pezicula sp.																												1	0	0	0	0
Otu_5592	Otu_5592/Cl_10/Cr_252/Cr_456/Cr_502/Cr_574/Cr_581/Cr_603	0.0107072	Ascomycota	Helotiales/Ascomycota_Incertae_sedis/Ascomycota clone	Dermateaceae/Ascomycota_Incertae_sedis/Ascomycota clone	Naevala sp./Unknown Ascomycota sp./Ascomycota clone						146	29	0	21.3333	0.666667	1.66667	0	0.0222222	0	0	0																	x
Otu_1247	Otu_552/Otu_1450/Otu_997/Otu_1247/Otu_2394/Cr_1028/Cr_272/Cr_326/Cr_395/Cr_575/Cr_714/Cr_76/Cr_942	0.00224014	Ascomycota	Helotiales/Ascomycota clone	Dermateaceae/Ascomycota clone/Helotiales clone	Naevala sp./Ascomycota clone/Helotiales clone									35.6667	3.33333	4.66667	0	5.74444	1	0	0																	x
Cr_342	Cr_342/Cr_35	0.00237516	Ascomycota	Helotiales	Dermateaceae	Naevala clone									37.3333	1.33333	13	0
Cr_636	Cr_636	0.000301969	Ascomycota	Helotiales	Dermateaceae	Naevala clone									5.66667	0	0.333333	0
Cr_1059	Cr_1059	0.000156738	Ascomycota	Helotiales	Dermateaceae	Naevala clone									2.33333	0.333333	0.333333	0
Otu_239	Otu_239/Otu_5080	0.000421799	Ascomycota	Helotiales/Diaporthales	Dermateaceae/Gnomoniaceae	Cryptosporiopsis tarraconensis/Gnomonia virginianae													4.44444	28.4881	0.809524	0																	x
Cr_269	Cr_116/Cr_269	0.000138818	Ascomycota	Helotiales	Dermateaceae	Neofabraea vagabunda									1	0.333333	2.33333	0
Otu_70	Otu_70/Otu_140/Hesp2_2/Cl_7/Cr_209/Cr_540	0.0209667	Ascomycota	Helotiales	Helotiales_Incertae_sedis/Helotiales_fam_Incertae_sedis	Helotiales sp./Unknown Helotiales sp./Helotiales fam Incertae sedis clone	Hesp2					650	47	0	0	0	2.33333	0	6.94444	95.631	1.61905	4.29167	0.345304																x
Hesp2_6	Otu_56/Hesp2_4/Hesp2_5/Hesp2_6/Cr_504	0.00182787	Ascomycota	Helotiales/Ascomycota clone	Helotiales_Incertae_sedis/Ascomycota clone	Helotiales sp./Ascomycota clone	Hesp2								0	0	0.333333	0	0	1.55952	0	0.0416667	0.345304																x
Otu_623	Otu_3960/Hesp2_3/Hesp2_7/Cr_284/Cr_295/Cr_724	0.00182787	Ascomycota/Fungi clone	Helotiales/Fungi clone	Helotiales_Incertae_sedis/Fungi clone/Helotiales clone	Helotiales sp./Fungi clone/Helotiales clone	Hesp2								0.333333	0	1.33333	0	0.0111111	0	0	0	0.345304																x
Cr_822	Otu_1187/Cr_1057/Cr_822	0.000381572	Ascomycota/Fungi clone	Helotiales/Fungi clone	Helotiales_Incertae_sedis/Fungi clone	Helotiales sp./Fungi clone	Hesp2								0	4.33333	1	0	0.477778	0	0	0																	x
Otu_113	Otu_113/Cr_250/Cr_683/Cr_760	0.000251414	Ascomycota/Fungi clone	Helotiales/Ascomycota clone/Fungi clone	Helotiales_Incertae_sedis/Ascomycota clone/Fungi clone	Helotiales sp./Ascomycota clone/Fungi clone	Hesp								1	0.666667	5.66667	0	0.144444	5.65476	0.142857	0																	x
FJ228175	FJ228175	0.0080176	Ascomycota	Helotiales	Sclerotiniaceae																				1.9	0	1.7	1.7
Otu_208	Otu_208/Cr_253	0.000508408	Ascomycota	Helotiales	Sclerotiniaceae	Sclerotiniaceae clone/Botrytis clone									0.333333	1.33333	3.33333	0	0.677778	26.869	0	13.125																	x
Cr_121	Cr_121/Cr_330/Cr_337	0.00724895	Ascomycota	Helotiales	Hyaloscyphaceae	Hyaloscyphaceae clone									0.666667	2.66667	9.33333	2
Otu_4269	Otu_2681/Otu_4269/Otu_6619/Daf_1	0.000344629	Ascomycota	Helotiales	Hyaloscyphaceae	Dasyscyphus fuscescens	Daf												0.366667	0	0	0	0.0651042																x
Cr_556	Cr_556	0.000179971	Ascomycota	Helotiales	Hyaloscyphaceae	Lasiobelonium nidulum									0.666667	1.66667	0.333333	0
KT004566	KT004566	0.00318471	Ascomycota	Helotiales	Helotiales_unknown	Cadophora sp. Js 4025																										0	1.1
KT004571	KT004571	0.000868558	Ascomycota	Helotiales	Helotiales_unknown	Cadophora sp. Js 6446																										0	0.3
KT004575	KT004575	0.00141911	Ascomycota	Helotiales	Rutstroemiaceae	Rutstroemia firma																										0.3	0
Otu_172	Otu_172	0.00195559	Ascomycota	Helotiales	Helotiales_fam_Incertae_sedis	Leptodontidium trabinellum													1.18889	1.5	0.0952381	153.667																	x
Cr_720	Cr_196/Cr_720	0.000116679	Ascomycota	Helotiales	Helotiales_fam_Incertae_sedis	Helotiales fam Incertae sedis clone									0.666667	1	0	0
Otu_326	Otu_326	0.000175414	Ascomycota	Helotiales	Myxotrichaceae	Oidiodendron echinulatum													0.0444444	13.9881	0	0																	x
HQ414600	Otu_54/Aa_1/KT004593/AY673074/HQ414600/LC171664/LC171704/LC171718/LC171665/LC171693/Cl_2/KC464333/KC464334/FJ228163	0.203079	Ascomycota	Pleosporales	Pleosporaceae	Alternaria alternata/Alternaria chartarum/Alternaria sp./Alternaria arborescens	Aa				129	1062	64	1					90.6778	150.548	1	2.375	1.93002	0.75	37	47.5	29.3	36.2	2.9	18	42.6	1.1	13.9	1	4	0	4	9	x
Otu_2784	Otu_332/Otu_2784	0.000180265	Ascomycota	Pleosporales	Pleosporaceae	Alternaria sp.													0.277778	14.1429	0	0																	x
FJ228167	FJ228167	0.0480533	Ascomycota	Pleosporales	Pleosporaceae																				7.4	4.9	10.3	10.3
DQ491516	Otu_474/Otu_2165/Stv_1/DQ491516	0.0188206	Ascomycota	Pleosporales	Pleosporaceae	Stemphylium vesicarium	Stv				15								5.08889	0.77381	0	0	0																x
Ple_1	Otu_2816/Ple_1/Ple_2	0.000907524	Ascomycota	Pleosporales	Pleosporaceae	Pleospora sp.	Ple												0.155556	0	0	0	0.171441																x
Otu_273	Otu_273	0.000200475	Ascomycota	Pleosporales	Pleosporaceae	Drechslera phlei													0.811111	15.2262	0	0																	x
Otu_906	Otu_906	0.000117184	Ascomycota	Pleosporales	Pleosporaceae	Comoclathris sedi													0	0	0	9.375																	x
KC464348	LC171654/LC171703/KC464348	0.0305787	Ascomycota	Pleosporales	Lophiostomataceae/Massarinaceae	Lophiostoma corticola/Massarina sp.																							0	12.1	0			4	0	0	0	2
LC171701	Otu_14/Otu_355/Otu_233/Div2_1/Dim_1/Dim_2/HQ414591/HQ414590/LC171701/LC171669/LC171682/LC171687/LC171650/LC171700/Cl_3/Cr_24/EU852353/FJ228208	0.138473	Ascomycota/Fungi_unknown/Fungi clone	Pleosporales/Fungi_unknown/Fungi clone/Ascomycota_unknown	Didymellaceae/Fungi_unknown/Pleosporales_Incertae_sedis/Fungi clone/Ascomycota_unknown	Didymella macrostoma/Didymella viburnicola/fungal sp. MT0815/fungal sp. MT0807/Didymella glomerata/Didymella pinodes/Phoma sp./Fungi clone/Phoma glomerata	Dim/Div2	13	71	76	7	1201	81	1	41.3333	21.3333	103	0	205.833	611.345	3.57143	192.417	1.88899	0.935	0	0	0	1.7						6	7	2	5	8	x
Otu_772	Otu_772	0.000124476	Ascomycota	Pleosporales	Didymellaceae	Didymella macrostoma	Dim												0	0	0	9.95833																	x
Otu_132	Otu_132/FJ228164	0.10058	Ascomycota	Pleosporales	Didymellaceae	Didymella vitalbina	Div												0	0.0238095	0.142857	3.16667			22.2	11.5	20.7	15.5											x
FJ228179	Otu_46/Otu_282/Otu_2113/FJ228179	0.00634668	Ascomycota	Pleosporales	Didymellaceae	Didymella vitalbina/Ascochyta pisi	Div/Asp												6.04444	187.071	15.8095	0			0	3.3	1.7	0											x
Cr_50	Otu_55/Be_1/Be_2/Be_3/Phsp4_1/KT004579/KT004594/LC171667/LC171690/LC171697/LC171702/Cr_50/EU852354/FJ228178	0.0916189	Ascomycota/Fungi clone	Pleosporales/Fungi clone/Ascomycota_unknown	Didymellaceae/Fungi clone/Ascomycota_unknown	Boeremia sp./Boeremia exigua/Phoma multirostrata/Fungi clone/Phoma exigua	Be	13	68	66					36.6667	6.33333	26.3333	0	4.87778	4.13095	13	346.792	2.09747	0	0	4.9	0	0				1.4	2.8	0	8	0	10	1	x
Otu_57	Otu_31/Otu_293/Otu_106/Otu_116/Otu_129/Otu_57/Otu_240/Div_1/Mio_1/Asp_1/Phsp4_2/KT004587/KT004577/KT004572/KT004556/GU237874/HQ414589/LC171649/LC171699/LC171668	0.0740276	Ascomycota	Pleosporales	Didymellaceae/Coniothyriaceae	Boeremia sp./Ascochyta pisi/Microsphaeropsis olivacea/Epicoccum nigrum/Phoma herbarum/Didymella macrostoma/Phoma sp. 19959/Coniothyrium sp. MT0803	Be/Asp/Mio				59								224.511	204.036	34.4286	201.167	0.162435									1.7	3.4	2	2	0	0	0	x
Cr_554	Otu_94/Cr_554	0.000104514	Ascomycota/Fungi clone	Pleosporales/Fungi clone	Didymellaceae/Fungi clone	Boeremia sp./Fungi clone	Be								0.666667	0.333333	1.66667	0	0	0.178571	0	0																	x
LC171712	LC171712	0.00408163	Ascomycota	Pleosporales	Didymellaceae	Neoplatysporoides aloicola																												0	0	0	0	1
Otu_2772	FJ228203	0.00294321	Ascomycota	Pleosporales	Didymellaceae																				0	0	1.7	0
FJ228201	FJ228201	0.00257732	Ascomycota	Pleosporales	Didymellaceae																				1.9	0	0	0
FJ228202	FJ228202	0.00165017	Ascomycota	Pleosporales	Didymellaceae																				0	1.6	0	0
Otu_420	Otu_420/Phsp2_1/Cr_286	0.000360025	Ascomycota	Pleosporales	Didymellaceae/Pleosporales clone	Phoma sp./Pleosporales clone	Phsp2								0	0.333333	1	0	0.0111111	0	0	28.7917	0.0325521																x
Otu_1958	Otu_1382/Otu_1958/Otu_2247/Otu_1192/Cr_379/Cr_423	0.000191697	Ascomycota	Pleosporales	Didymellaceae/Pleosporales clone	Phoma puncteliae/Pleosporales clone									0	2.33333	0	0	0.344444	1.22619	0	0																	x
Otu_553	Otu_553/Cr_237/FJ228181	0.00249706	Ascomycota	Pleosporales	Didymellaceae	Neoascochyta graminicola									2	0.666667	6.66667	0	0.0444444	0	0	17.4583			0	0	0	1.7											x
Cr_439	Otu_148/Cr_439	0.00045567	Ascomycota	Pleosporales	Didymellaceae	Neoascochyta exitialis									3.33333	1.33333	1.66667	0	1.75556	34.6548	0	0.0416667																	x
Cl_18	Otu_1752/KT004592/Cl_18	0.0400917	Ascomycota	Pleosporales/Ascomycota_Incertae_sedis	Periconiaceae/Ascomycota_Incertae_sedis	Periconia sp./Periconia byssoides						181	33	1					0.0666667	0	0	0										0	0.3						x
Otu_52	Otu_52	0.00192681	Ascomycota	Pleosporales	Periconiaceae	Periconia sp.													0.0555556	154	0	0.0833333																	x
Otu_29	Otu_29/Cr_8/EU852362	0.0194516	Ascomycota	Pleosporales/Ascomycota clone	Leptosphaeriaceae/Ascomycota clone	Unidentified Leptosphaeriaceae Lei 1/Ascomycota clone/Leptosphaeria sp.21A	UnL	0	18	17					12.6667	86.6667	177.333	0	29.3667	257.833	0	0.0416667																	x
Otu_279	Otu_279/Aq_1	0.0152321	Ascomycota	Pleosporales	Leptosphaeriaceae	Ampelomyces quisqualis	Aq												0.233333	0	0.142857	0	0.271267	0.345															x
LC171661	Otu_2617/LC171661/Cr_38/EU852365	0.0176226	Ascomycota/Fungi_unknown	Pleosporales/Fungi_unknown	Leptosphaeriaceae/Fungi_unknown	Leptosphaeria rubefaciens/Unidentified sp.20A		0	14	17					2.33333	16	6.66667	0	0.211111	0	0.142857	0.208333												1	0	0	0	0	x
Cr_215	Otu_1872/Cr_215/Cr_478	0.000264018	Ascomycota	Pleosporales	Leptosphaeriaceae	Leptosphaeria sp./Leptosphaeria clone									1.66667	1.33333	2.66667	0	0.422222	0	0	0																	x
Phsp_1	Otu_47/Phsp_1	0.00756003	Ascomycota	Pleosporales	Leptosphaeriaceae	Phaeosphaeria sp.	Phsp												0.622222	0.0714286	0	604.125	0																x
HQ414602	Otu_15/Pa1_1/HQ414602/Cl_15	0.0339557	Ascomycota/Fungi_unknown	Pleosporales/Fungi_unknown	Montagnulaceae/Fungi_unknown/Didymosphaeriaceae	Paraconiothyrium sp./fungal sp. MT0840	Pa1				1	244	24	0					417.644	645.143	28.0952	57.5	6.41459	0.082															x
Otu_292	Otu_130/Otu_292/Ple2_1/KC464336/Cr_529/FJ228185	0.0037037	Ascomycota	Pleosporales	Montagnulaceae/Pleosporineae_unknown/Pleosporales clone/Didymosphaeriaceae	Paraconiothyrium brasiliense/Camarosporium brabeji/Pleosporales clone	Ple2								0	0.666667	0.666667	0	2.21111	19.381	4.80952	204.417	0.414748		1.9	0	0	0	0	0	1.5								x
EU852375	Otu_390/Otu_3428/Cr_277/Cr_583/EU852375	0.0019802	Ascomycota	Pleosporales/Ascomycota clone	Montagnulaceae/Ascomycota clone/Pleosporaceae	Paraphaeosphaeria neglecta/Ascomycota clone/Leptosphaerulina sp.3	Ple2	0	0	3					2.33333	2.33333	2.66667	0	0.188889	0.309524	0	0																	x
Otu_3091	Otu_3091/Otu_2472/HQ414601/Cr_588/FJ228194	0.00165017	Ascomycota/Fungi_unknown	Pleosporales/Fungi_unknown/Botryosphaeriales	Montagnulaceae/Fungi_unknown/Didymosphaeriaceae/Botryosphaeriaceae	Paraphaeosphaeria neglecta/fungal sp. MT0827/Didymosphaeriaceae clone	Ple2				1				0	1	0.333333	0	0.233333	0	0	0			0	1.6	0	0											x
Otu_2947	Otu_595/Otu_4059/KT004559/LC171713/Cr_138/Cr_25	0.0470506	Ascomycota	Pleosporales	Pleosporales clone/Lophiostomataceae/Massarinaceae	Pleosporales clone/Lophiostoma corticola/Massarina sp.									7.66667	7.33333	20.3333	0	0.422222	2.69048	0.047619	0.583333										8.6	2.2						x
Cr_5	Cr_5	0.0360959	Ascomycota	Pleosporales	Pleosporales clone	Pleosporales clone									221	138	388.667	1
Otu_2791	Otu_245/Otu_551/Otu_2791/Otu_3777/Otu_1443/LC171716/Cr_420/Cr_703	0.00408163	Ascomycota	Pleosporales	Pleosporales clone/Massarinaceae/Phaeosphaeriaceae	Pleosporales clone/Stagonospora pseudovitensis/Phaeosphaeria pontiformis									0	0	2.66667	0	4.9	23.3095	0	0												0	0	0	0	1	x
Cr_884	Cr_175/Cr_884	0.00220223	Ascomycota	Pleosporales	Pleosporales clone	Pleosporales clone									13.3333	10	27	0
Otu_3306	Otu_3306/Cr_19	0.0020259	Ascomycota	Pleosporales/Ascomycota clone	Pleosporales clone/Ascomycota clone	Pleosporales clone/Ascomycota clone									5.33333	13	26.6667	0	0	0	0	0.833333																	x
Otu_402	Otu_402/KT004570	0.00173712	Ascomycota	Pleosporales/Ascomycota_unknown	Pleosporales clone/Ascomycota_unknown	Pleosporales clone/Ascomycota sp. Js 6294													0.0111111	0	0	0										0	0.6						x
Cr_702	Cr_702/Cr_873	0.00170923	Ascomycota	Pleosporales	Pleosporales clone	Pleosporales clone									12.3333	5.66667	23.6667	0
Otu_133	Otu_133	0.000628299	Ascomycota	Pleosporales	Pleosporales clone	Pleosporales clone													0.833333	49.4286	0	0																	x
Otu_2189	Otu_2189/Cr_93	0.000506252	Ascomycota	Pleosporales	Pleosporales clone	Pleosporales clone									1.66667	2	10	0	0.211111	0	0	0																	x
Otu_211	Otu_211	0.000398081	Ascomycota	Pleosporales	Pleosporales clone	Pleosporales clone													0	31.8452	0	0																	x
Otu_219	Otu_219	0.000385035	Ascomycota	Pleosporales	Pleosporales clone	Pleosporales clone													0.111111	30.6905	0	0																	x
Otu_267	Otu_267	0.000195916	Ascomycota	Pleosporales	Pleosporales clone	Pleosporales clone													15.6111	0.0595238	0	0																	x
Cr_127	Otu_3783/Cr_127/Cr_399/Cr_723	0.000179532	Ascomycota	Pleosporales	Pleosporales clone	Pleosporales clone									0	1.66667	1.66667	0	0	0	0.047619	0																	x
Otu_318	Otu_318	0.000135273	Ascomycota	Pleosporales	Pleosporales clone	Pleosporales clone													0	10.8214	0	0																	x
AJ238678	AJ238678	0.00627353	Ascomycota	Pleosporales	Pleosporales_unknown	Monodictys castaneae					5																												x
Cl_6	Otu_1890/Otu_1370/Cl_6/EU852373	0.0269568	Ascomycota/Fungi_Incertae_sedis/Fungi_unknown	Pleosporales/Fungi_Incertae_sedis/Fungi_unknown	Phaeosphaeriaceae/Fungi_Incertae_sedis/Fungi_unknown	Paraphoma sp./Paraphoma chrysanthemicola/Unidentified sp.24A		0	0	10		554	68	0					0.3	0.285714	0.190476	0																	x
FJ228193	Otu_150/Nesp_1/HQ414598/LC171647/Cr_36/FJ228193	0.042385	Ascomycota/Fungi_unknown	Pleosporales/Fungi_unknown	Phaeosphaeriaceae/Fungi_unknown/Leptosphaeriaceae/Pleosporales clone	Neosetophoma sp./fungal sp. MT0819/Pleosporales clone	Nesp				7				7.33333	2.66667	10.3333	0	11.4333	6.83333	11.0952	0	0.138122	0.96	0	0	1.7	0						1	0	0	0	0	x
Otu_417	Otu_447/Otu_417/Nesp_2/Cr_317	0.000731148	Ascomycota	Pleosporales	Phaeosphaeriaceae/Pleosporales clone	Neosetophoma sp./Pleosporales clone	Nesp								0.666667	1	2	0	8	6.60714	0	0	0.138122																x
LC171648	LC171648	0.0166667	Ascomycota	Pleosporales	Phaeosphaeriaceae	Didymocyrtis cladoniicola																												3	0	0	0	0
LC171657	LC171657	0.0106838	Ascomycota	Pleosporales	Phaeosphaeriaceae	Setomelanomma holmii																												1	1	0	0	0
Otu_2146	Cr_637/EU852369	0.00980139	Ascomycota	Pleosporales	Phaeosphaeriaceae	Phaeosphaeria caricicola		0	7	10					0.333333	1	0.333333	1																					x
Cr_62	Otu_98/LC171698/Cr_62	0.00408163	Ascomycota	Pleosporales	Phaeosphaeriaceae	Phaeosphaeria sp./Phaeosphaeriaceae clone	Phsp3								2.66667	3.33333	18.6667	0	1.74444	75.5952	0	19.3333												0	0	0	0	1	x
Ple2_6	Otu_270/Otu_1385/Ple2_6	0.00219547	Ascomycota	Pleosporales	Phaeosphaeriaceae	Phaeosphaeria sp.	Ple2												0.8	6.7381	0.238095	0	0.414748																x
Cr_239	Otu_2761/Cr_122/Cr_239/Cr_310/Cr_343/Cr_89/Cr_938	0.000503486	Ascomycota	Pleosporales	Phaeosphaeriaceae/Pleosporales clone	Phaeosphaeria sp./Pleosporales clone/Phaeosphaeriaceae clone	Ple2								3	1.33333	9.33333	0	0.0444444	0.25	0	0																	x
Phn_1	Otu_662/Otu_3964/Phn_1/Cr_914	0.000365574	Ascomycota	Pleosporales	Phaeosphaeriaceae	Phaeosphaeria nigrans/Phaeosphaeriaceae clone	Phn								1	0	0	0	3.25556	0	0.0952381	0	0.0690608																x
Cr_644	Otu_368/Cr_644	0.000157903	Ascomycota	Pleosporales	Phaeosphaeriaceae	Phaeosphaeria triglochinicola									1.33333	0	0	0	0.155556	12.381	0.0952381	0																	x
Pha_3	Otu_396/Otu_496/Otu_3084/Pha_2/Pha_3	0.00013746	Ascomycota	Pleosporales	Phaeosphaeriaceae	Phaeosphaeria lunariae	Pha												2.55556	8.44048	0	0	NaN																x
Otu_1476	Otu_1476/Otu_557/Otu_6629/LC171717	0.00408163	Ascomycota	Pleosporales	Phaeosphaeriaceae	Sclerostagonospora opuntiae/Sclerostagonospora sp.													1.56667	0.261905	0	0												0	0	0	0	1	x
Otu_112	Otu_112	0.000713634	Ascomycota	Pleosporales	Phaeosphaeriaceae	Sclerostagonospora cycadis													12.7556	14	0	30.3333																	x
Cr_73	Otu_71/Pha2_1/Pha2_2/Cr_73	0.00205509	Ascomycota	Pleosporales	Phaeosphaeriaceae	Muriphaeosphaeria viburni/Muriphaeosphaeria clone	Pha2								0.333333	0.666667	3	0	0.555556	163.75	0.0952381	0	0.170674																x
Otu_100	Otu_100/Pha_1/Cr_1003	0.000922763	Ascomycota	Pleosporales	Phaeosphaeriaceae	Setophoma sp./Phaeosphaeriaceae clone	Pha								0	0	0	0	23.9222	49.8929	0	0	NaN																x
Pha2_3	Otu_398/Otu_574/Pha2_3/Cr_524	0.000903462	Ascomycota/Fungi clone	Pleosporales/Fungi clone	Phaeosphaeriaceae/Fungi clone	Unidentified Phaeosphaeriaceae Pha2 3/Fungi clone	Pha2								0	0.666667	1	0	0.222222	10.1071	0	0	0.170674																x
Otu_177	Otu_177	0.000432961	Ascomycota	Pleosporales	Phaeosphaeriaceae	Phaeosphaeriaceae clone													1.85556	32.7381	0	0.0416667																	x
Otu_251	Otu_251	0.000384241	Ascomycota	Pleosporales	Phaeosphaeriaceae	Phaeosphaeriaceae clone													0	30.7381	0	0																	x
Otu_3355	Otu_407/Otu_641/Otu_1502/Otu_3355	0.000131883	Ascomycota	Pleosporales	Phaeosphaeriaceae	Phaeosphaeriaceae clone													1.63333	8.91667	0	0																	x
Otu_448	Otu_448	0.00012439	Ascomycota	Pleosporales	Phaeosphaeriaceae	Phaeosphaeriaceae clone													0.0222222	9.92857	0	0																	x
Otu_336	Otu_336	0.000186168	Ascomycota	Pleosporales	Phaeosphaeriaceae	Chaetosphaeronema sp.													0	14.8929	0	0																	x
Nod_1	Otu_401/Otu_676/Nod_1	0.00011673	Ascomycota	Pleosporales	Phaeosphaeriaceae	Nodulosphaeria digitalis	Nod												3.02222	5.79762	0.47619	0.0416667	NaN																x
Otu_1075	Otu_1075/Otu_3245/Cr_70	0.00367485	Ascomycota	Pleosporales	Biatriosporaceae/Pleosporales clone	Biatriospora sp./Pleosporales clone									1.33333	37.6667	20	0	2.13333	0	0	0																	x
Pyr_2	Otu_59/Pyr_2	0.00785466	Ascomycota	Pleosporales	Cucurbitariaceae	Pyrenochaeta sp.	Pyr												0.0444444	0.0833333	0.0952381	628.167	0.303436																x
Otu_181	Otu_181/HQ414594/Cr_335	0.00125471	Ascomycota/Fungi_unknown	Pleosporales/Fungi_unknown	Cucurbitariaceae/Fungi_unknown	Pyrenochaeta sp./fungal sp. MT0813/Pyrenochaeta clone					1				0	0	0.333333	0	0.0777778	20.7619	0	0.0416667																	x
Otu_232	Otu_232	0.000263487	Ascomycota	Pleosporales	Cucurbitariaceae	Pyrenochaeta sp.	Pyr												2.91111	16.5476	1.61905	0																	x
Cr_424	Otu_118/Pyr_1/Cr_424/Cr_490	0.00196957	Ascomycota	Pleosporales/Ascomycota clone	Cucurbitariaceae/Ascomycota clone	Pyrenochaeta cava/Ascomycota clone	Pyr								1.33333	1	2.66667	0	20.7556	0.357143	13.2857	123.167	0.303436	0.02															x
Otu_364	Otu_364/HQ414588/Cr_359/FJ228206	0.00257732	Ascomycota/Fungi_unknown	Pleosporales/Fungi_unknown	Melanommataceae/Fungi_unknown	Melanommataceae clone/fungal sp. MT0843					1				0.333333	0.333333	0	0	0.166667	6.28571	0	0			1.9	0	0	0											x
Otu_125	Otu_125/Otu_1298/Otu_2045/Otu_2785/Otu_2721/Otu_2567	0.00101538	Ascomycota	Pleosporales	Pleosporales_Incertae_sedis	Pleosporales isolate	Pli2												20.1889	61.0357	0	0																	x
FJ228186	FJ228186	0.00165017	Ascomycota	Pleosporales	Coniothyriaceae																				0	1.6	0	0
Casp_1	Otu_603/Casp_1	0.000365574	Ascomycota	Pleosporales	Coniothyriaceae	Camarosporium sp.	Casp												0.711111	3.02381	0	0	0.0690608																x
Otu_3662	Otu_356	0.000558792	Ascomycota	Pleosporales	Torulaceae	Dendryphion sp.													0	0.702381	44	0																	x
Otu_185	Otu_185	0.000420998	Ascomycota	Pleosporales	Teichosporaceae	Teichospora trabicola													0	33.6786	0	0																	x
Otu_453	Otu_453	0.0003133	Ascomycota	Pleosporales	Teichosporaceae	Teichospora sp.													0.0111111	0.0119048	0	25.0417																	x
Otu_186	Otu_343/Otu_186	0.000606056	Ascomycota	Pleosporales	Sporormiaceae	Preussia minima	Prm												2.45556	0.0119048	0.142857	45.875																	x
Otu_257	Otu_257/Otu_254/Otu_759/Otu_1741/Prm_1	0.00034253	Ascomycota	Pleosporales	Sporormiaceae	Preussia minima	Prm												17.0778	7.94048	2.38095	0	0.0325521																x
Otu_346	Otu_346	0.000148324	Ascomycota	Pleosporales	Sporormiaceae	Preussia sp.													3.05556	8.66667	0.142857	0																	x
Cr_147	Otu_307/Cr_147	0.000266129	Ascomycota	Pleosporales	Dictyosporiaceae/Pleosporales clone	Dictyosporiaceae clone/Pleosporales clone									3	0	4.33333	0	11.7556	0	0	0																	x
Dac_1	Otu_188/Dac_1	0.0408398	Ascomycota	Xylariales	Xylariaceae	Daldinia childiae	Dac												20.6667	5.27381	0.0952381	0	0.485194	0.925															x
Rc_1	Otu_1424/Otu_1900/Otu_4048/Rc_1/Rc_2	0.0419435	Ascomycota	Xylariales	Xylariaceae	Rosellinia corticium	Rc												1.21111	0	0.380952	0	0.854135	0.95															x
Rc_4	Otu_2860/Rc_3/Rc_4	0.0419435	Ascomycota	Xylariales	Xylariaceae	Rosellinia sp.	Rc												0.322222	0	0	0	0.854135	0.95															x
Xyi_1	Otu_149/Xyi_1/Xyi_2/Xyi_3/Xyi_4	0.0379699	Ascomycota	Xylariales	Xylariaceae	Rosellinia sp.	Rosp												0.0555556	0.0119048	0.0952381	0	NaN	0.86															x
Xyl_1	Otu_139/Xyl_1/KT004580/HQ414612	0.0752823	Ascomycota	Xylariales	Xylariaceae	Nemania diffusa/Xylaria sp. Js 6754/1/Xylaria sp. MT0810	Xyl				60								0.9	0	0	0	2.98313	0.14								0	0.6						x
Ns_4	Otu_189/Otu_389/Ns_2/Ns_3/Ns_4/KT004590	0.021634	Ascomycota	Xylariales	Xylariaceae/Hypoxylaceae	Nemania serpens/Hypoxylon serpens	Ns												1.43333	0.0357143	0.047619	0	0.376069	0.49								0	1.4						x
Ns_1	Otu_272/Ns_1	0.00199073	Ascomycota	Xylariales	Xylariaceae	Nemania serpens	Ns												0.0666667	0	0	0	0.376069																x
Bn_1	Otu_533/Otu_865/Bn_1/Bn_3/HQ414613	0.041502	Ascomycota	Xylariales	Xylariaceae	Biscogniauxia nummularia/Nodulisporium sp. MT0814	Bn				6								2.57778	2.22619	0	0	0.861175	0.94															x
Bn_4	Otu_5816/Bn_4	0.00455864	Ascomycota	Xylariales	Xylariaceae	Biscogniauxia mediterranea	Bn												0.0444444	0	0	0	0.861175																x
Otu_178	Otu_178/Xyl_3/Xyl_4	0.0157912	Ascomycota	Xylariales	Xylariaceae	Xylaria longipes	Xyl												17.5667	16.5833	0	0	2.98313																x
KT004562	KT004562	0.000868558	Ascomycota	Xylariales	Xylariaceae	Xylaria sp. 20874																										0	0.3
Otu_155	Otu_155/Kd_1	0.00435437	Ascomycota	Xylariales	Xylariaceae	Kretzschmaria deusta	Kd												9.41111	1.85714	0.52381	0	0.822587	0															x
Ns_6	Otu_6620/Ns_5/Ns_6	0.00199073	Ascomycota	Xylariales	Xylariaceae	Xylariaceae isolate	Ns												0.0222222	0	0	0	0.376069																x
Otu_170	Otu_170	0.00078275	Ascomycota	Xylariales	Xylariaceae	Unidentified Xylariaceae Xyi3 1	UnX												1.4	17	1.09524	43.125																	x
Otu_387	Otu_387/Hyf2_1	0.0014623	Ascomycota	Xylariales	Xylariaceae	Hypoxylon fragiforme	Hyf2												2.5	4.39286	0	0	0.276243																x
Otu_473	Otu_191/Otu_473	0.0004739	Ascomycota	Xylariales	Xylariaceae	Hypoxylon sp.													20.1222	17.5952	0.190476	0																	x
Hyr_1	Otu_193/Otu_546/Hyr_1/Hyr_2/Hyr_3	0.000344629	Ascomycota	Xylariales	Xylariaceae	Hypoxylon rubiginosum	Hyr												1.12222	3.72619	0.047619	0	0.0651042																x
Otu_655	Otu_655	0.000154545	Ascomycota	Xylariales	Xylariaceae	Hypoxylon fraxinophilum													0.155556	0	0	12.2083																	x
KC464343	KC464343	0.0260284	Ascomycota	Xylariales	Diatrypaceae	Eutypa lata																							1.5	0	2.9
FJ228189	FJ228189	0.00257732	Ascomycota	Xylariales	Diatrypaceae																				1.9	0	0	0
Otu_2145	Otu_2145/KT004563	0.00173712	Ascomycota	Xylariales	Diatrypaceae	Diatrype stigma													0.144444	0.107143	0	0										0	0.6						x
KT004564	Otu_6646/KT004564/FJ228174	0.00672455	Ascomycota	Xylariales	Apiosporaceae	Arthrinium sp./Arthrinium arundinis													0.0222222	0	0	0			1.9	1.6	0	1.7				0	0.3						x
LC171680	LC171680	0.00666667	Ascomycota	Xylariales	Amphisphaeriaceae	Seimatosporium lichenicola																												0	0	1	0	0
Cr_1013	Otu_730/Cr_1013	0.000258702	Ascomycota	Xylariales	Amphisphaeriaceae/Xylariales clone	Amphisphaeriaceae clone/Xylariales clone									1	2	1.66667	0	0	3.2381	0	0																	x
Cr_242	Otu_183/Cr_242/Cr_795	0.00265983	Ascomycota	Xylariales/Sordariomycetes clone	Xylariales clone/Sordariomycetes clone	Xylariales clone/Sordariomycetes clone									7	3.33333	9.66667	0	0	5.16667	0	207.625																	x
FJ228195	FJ228195	0.00249706	Ascomycota	Xylariales	Hyponectriaceae																				0	0	0	1.7
HQ414606	Otu_2306/Otu_6637/HQ414606/Cr_356/Cr_541/Cr_565	0.00125471	Ascomycota/Fungi_unknown	Xylariales/Sordariales/Fungi_unknown	Xylariales_fam_Incertae_sedis/Cephalothecaceae/Fungi_unknown	Phialemoniopsis curvata/Cephalothecaceae clone/fungal sp. MT0841					1				1	0.666667	1	0	0.366667	0	0.142857	0																	x
Otu_392	Otu_392	0.000109043	Ascomycota	Xylariales	Xylariales_fam_Incertae_sedis	Basiseptospora fallax													0.877778	7.84524	0	0																	x
Otu_352	Otu_352	0.000514276	Ascomycota	Xylariales	Bartaliniaceae	Bartaliniaceae clone													0	5.22619	0	35.9167																	x
Otu_243	Otu_243	0.00026514	Ascomycota	Xylariales	Sporocadaceae	Pestalotiopsis sp.													0.555556	20.6548	0	0																	x
Otu_993	Otu_993/Otu_2789/Cr_222	0.000228111	Ascomycota	Xylariales	Sporocadaceae	Pestalotiopsis sp./Pestalotiopsis clone									1.66667	1	2.33333	0	1.25556	0.0119048	0	0																	x
Otu_442	Otu_442/Cl_12/Cr_1047/EU852357	0.0660543	Basidiomycota	Tremellales	Bulleribasidiaceae/Tremellales_unknown	Hannaella coprosmae/Hannaella coprosmaensis/Bullera coprosmaensis		34	54	17		149	36	0	1.33333	0	0	0	0.2	8.71429	0	0.0416667																	x
Cr_56	Otu_197/Cl_8/Cr_56	0.058803	Basidiomycota	Tremellales	Bulleribasidiaceae	Vishniacozyma foliicola/Cryptococcus foliicola						759	75	1	9	1.33333	30.6667	0	5.2	42	0	0																	x
Cr_144	Otu_179/Otu_295/KC464340/Cr_144/Cr_184/EU852359	0.0502288	Basidiomycota	Tremellales/Tremellomycetes_unknown	Bulleribasidiaceae/Tremellales clone/Tremellomycetes_unknown	Vishniacozyma victoriae/Cryptococcus victoriae/Tremellales clone		13	50	24					3.33333	1	10.6667	1	11.2889	52.4167	0	0.0416667							0	0	4.4								x
Otu_222	Otu_73/Otu_123/Otu_222/Cr_101/Cr_11/Cr_16/EU852351	0.133259	Basidiomycota	Tremellales/Tremellomycetes_unknown	Bulleribasidiaceae/Tremellomycetes_unknown	Vishniacozyma heimaeyensis/Cryptococcus foliicola		63	100	48					166.667	53	206.667	1	30.6556	214.095	0	0.125																	x
Cr_194	Cr_194	0.000586081	Basidiomycota	Tremellales	Bulleribasidiaceae	Vishniacozyma heimaeyensis									3.66667	2.33333	8	0
Cr_893	Cr_893	0.000199343	Basidiomycota	Tremellales	Bulleribasidiaceae	Vishniacozyma heimaeyensis									2.33333	0.333333	2	0
Otu_2716	Otu_1795/Otu_2716/Cr_133/Cr_55/Cr_98	0.00105549	Basidiomycota	Tremellales	Bulleribasidiaceae/Tremellales clone	Vishniacozyma sp./Vishniacozyma clone/Tremellales clone									10.3333	1.66667	15	0	0	0.392857	0	0																	x
Cr_66	Otu_1764/Cr_66/EU852356	0.0699761	Basidiomycota	Tremellales/Tremellomycetes_unknown	Bulleribasidiaceae/Tremellomycetes_unknown	Dioszegia sp./Dioszegia clone/Cryptococcus sp.22B		28	54	31					1	8	11	0	0.344444	0	0	0																	x
Cr_18	Otu_163/Otu_441/Cr_18/Cr_4	0.0390461	Basidiomycota	Tremellales	Bulleribasidiaceae	Dioszegia sp./Dioszegia clone									297	146.333	323.333	1	6.16667	61.1667	0	0.0416667																	x
Cr_684	Cl_4/Cr_684	0.0237274	Basidiomycota	Tremellales	Bulleribasidiaceae	Dioszegia sp./Dioszegia clone						817	51	0	0	0	0	0
Otu_501	Otu_501/Cr_1024	0.000156738	Basidiomycota/Fungi clone	Tremellales/Fungi clone	Bulleribasidiaceae/Fungi clone	Dioszegia sp./Fungi clone									2.33333	0.333333	0.333333	0	0.444444	7.53571	0	0																	x
Cr_928	Otu_1119/Cr_928	0.000111652	Basidiomycota	Tremellales	Bulleribasidiaceae	Dioszegia sp./Dioszegia clone									1.33333	0	1.66667	0	0.0222222	2.07143	0	0																	x
Cr_53	Cr_53	0.00734332	Basidiomycota	Tremellales	Bulleribasidiaceae	Dioszegia clone									69	35	35	0
Cr_33	Cr_33	0.00488051	Basidiomycota	Tremellales	Bulleribasidiaceae	Dioszegia clone									85.6667	3.33333	6.66667	0
Otu_1608	Cr_54	0.00298699	Basidiomycota	Tremellales	Bulleribasidiaceae	Dioszegia clone									14.6667	14.6667	40	0
Cr_243	Cr_243	0.000893076	Basidiomycota	Tremellales	Bulleribasidiaceae	Dioszegia clone									8.66667	3.33333	6.66667	0
Cr_482	Cr_482	0.000271595	Basidiomycota	Tremellales	Bulleribasidiaceae	Dioszegia clone									3	1	1.33333	0
Cr_800	Cr_800	0.000113693	Basidiomycota	Tremellales	Bulleribasidiaceae	Dioszegia clone									1.66667	0.333333	0	0
Cr_961	Cr_961	0.00010335	Basidiomycota	Tremellales	Bulleribasidiaceae	Dioszegia clone									1.66667	0	0.666667	0
EU852374	Otu_203/Cr_200/Cr_793/Cr_868/EU852374	0.00320073	Basidiomycota/Fungi clone	Tremellales/Fungi clone	Bulleribasidiaceae/Fungi clone	Dioszegia hungarica/Fungi clone/Cryptococcus hungaricus		0	7	0					2	1.33333	1.66667	0	0.344444	52.8333	0	0																	x
Cr_68	Cr_68	0.000320241	Basidiomycota	Tremellales	Bulleribasidiaceae	Dioszegia hungarica									2	0.666667	6.33333	0
Otu_2328	Otu_512/Otu_2328/Cr_77	0.000838309	Basidiomycota	Tremellales	Bulleribasidiaceae	Dioszegia fristingensis/Dioszegia sp.									12.3333	0.666667	5.66667	0	1.22222	0.345238	0	0																	x
Otu_198	Otu_198	0.000322281	Basidiomycota	Tremellales	Bulleribasidiaceae	Dioszegia xingshanensis													3.9	21.881	0	0																	x
Cr_314	Otu_1177/Cr_314/EU852363	0.02157	Basidiomycota/Fungi_unknown	Tremellales/Basidiomycota clone/Fungi_unknown	Tremellaceae/Basidiomycota clone/Fungi_unknown	Cryptococcus sp./Basidiomycota clone/Unidentified sp.9B		6	11	17					0.666667	2.66667	7.33333	0	0.344444	1.4881	0	0																	x
Otu_67	Otu_67	0.00272204	Basidiomycota	Tremellales	Tremellaceae	Cryptococcus frias													0.4	183.31	0.047619	34																	x
Cr_20	Cr_20/Cr_94	0.0110046	Basidiomycota	Tremellales	Tremellaceae	Cryptococcus clone									94	62.6667	38.6667	0
Cr_948	Cr_333/Cr_948	0.000218713	Basidiomycota	Tremellales	Tremellaceae	Cryptococcus clone									0.333333	1	4.66667	0
Cr_931	Cr_801/Cr_855/Cr_931	0.000163656	Basidiomycota	Tremellales	Tremellaceae	Cryptococcus clone									2.66667	0	1	0
Cr_677	Cr_677/Cr_955	0.000152146	Basidiomycota	Tremellales	Tremellaceae	Cryptococcus clone									0	1.33333	1.66667	0
Cr_937	Cr_937	0.00011624	Basidiomycota	Tremellales	Tremellaceae	Cryptococcus clone									0	1	1.33333	0
Cr_1030	Cr_1030	0.000104953	Basidiomycota	Tremellales	Tremellaceae	Cryptococcus clone									1.33333	0.333333	0.333333	0
Cr_10	Cr_10	0.00955676	Basidiomycota	Tremellales	Tremellales clone	Tremellales clone									12.3333	38.3333	225.667	0
Otu_287	Otu_287/Cr_12	0.00612093	Basidiomycota	Tremellales	Tremellales clone	Tremellales clone									50	25.6667	55.6667	0	0.144444	22.2262	0	0																	x
Cr_39	Cr_39	0.00346023	Basidiomycota	Tremellales	Tremellales clone	Tremellales clone									51	3.33333	21.3333	0
Cr_816	Otu_184/Cr_816	0.00301457	Basidiomycota	Tremellales	Tremellales clone	Tremellales clone									9.33333	11	63.6667	0	0	0.0595238	0	0																	x
Otu_1092	Otu_1909/Otu_1092/Otu_1322/Otu_3236/Otu_6635/Cr_746/Cr_79/Cr_969	0.00286406	Basidiomycota	Tremellales/Tremellomycetes clone	Tremellales clone/Tremellomycetes clone	Tremellales clone/Tremellomycetes clone									4.66667	23	28.6667	0	0.1	2.70238	0	1.95833																	x
Otu_158	Otu_158	0.000605827	Basidiomycota	Tremellales	Tremellales clone	Tremellales clone													0	48.4643	0	0																	x
Cr_100	Cr_100	0.000543695	Basidiomycota	Tremellales	Tremellales clone	Tremellales clone									4	2.33333	5.66667	0
Cr_51	Cr_51	0.000440414	Basidiomycota	Tremellales	Tremellales clone	Tremellales clone									3.33333	0.666667	8.33333	0
Cr_320	Otu_4862/Cr_280/Cr_320/Cr_494	0.000386518	Basidiomycota	Tremellales	Tremellales clone	Tremellales clone									1	2	6.66667	0	0	0.0833333	0	0																	x
Otu_360	Otu_757/Otu_360	0.000280003	Basidiomycota	Tremellales	Tremellales clone/Tremellaceae	Tremellales clone/Cryptococcus sp.													0.0555556	0.511905	0	21.8333																	x
Cr_826	Cr_826	0.000225631	Basidiomycota	Tremellales	Tremellales clone	Tremellales clone									0.666667	0.666667	5.33333	0
Otu_672	Otu_2209/Otu_672/Cr_151/Cr_757/Cr_994	0.00020189	Basidiomycota	Tremellales	Tremellales clone/Tremellaceae	Tremellales clone/Cryptococcus sp./Cryptococcus clone									0.666667	1	3.33333	0	0.266667	0.5	0	0																	x
Cr_163	Cr_163/Cr_652/Cr_738	0.000192205	Basidiomycota	Tremellales	Tremellales clone	Tremellales clone									1.66667	0.666667	2	0
Cr_661	Cr_661	0.000179532	Basidiomycota	Tremellales	Tremellales clone	Tremellales clone									0	1.66667	1.66667	0
Cr_183	Cr_183	0.000171519	Basidiomycota	Tremellales	Tremellales clone	Tremellales clone									1.66667	0	3.33333	0
Cr_759	Cr_759	0.000121995	Basidiomycota	Tremellales	Tremellales clone	Tremellales clone									1.33333	0.333333	1	0
Otu_227	Otu_227/Cr_26	0.00527538	Basidiomycota	Tremellales	Bulleraceae	Bullera crocea									22	3	20	1	1.71111	20.3214	0	0																	x
Cr_71	Otu_5578/Cr_71	0.000503786	Basidiomycota	Tremellales	Bulleraceae	Bullera globospora									1.66667	4.66667	1.33333	0	0.0111111	0	0	0																	x
Cr_324	Otu_3035/Cr_324	0.000215946	Basidiomycota	Tremellales	Bulleraceae	Bullera alba									1.66667	0.333333	4	0	0	0	0	0.416667																	x
Cr_47	Cr_197/Cr_47	0.000738227	Basidiomycota	Tremellales/Basidiomycota clone	Bulleraceae/Basidiomycota clone	Genolevuria amylolytica/Basidiomycota clone									3.66667	3.66667	9.66667	0
Cr_204	Otu_4700/Cr_204/Cr_319	0.000532035	Basidiomycota	Tremellales/Basidiomycota clone	Bulleraceae/Basidiomycota clone	Genolevuria amylolytica/Basidiomycota clone									2	2	10.3333	0	0	0.0833333	0	0																	x
Cr_614	Cr_614/Cr_704	0.000209028	Basidiomycota	Tremellales	Trimorphomycetaceae	Trimorphomyces clone									1.33333	0.666667	3.33333	0
HQ414616	HQ414616/Cr_155/EU852364	0.0160516	Basidiomycota	Basidiomycota_unknown/Tremellales/Tremellomycetes_unknown	Basidiomycota_unknown/Tremellales clone/Tremellomycetes_unknown	Basidiomycota sp. MT0811/Tremellales clone/Cryptococcus dimennae		0	25	7	12				1.33333	1.33333	6.66667	0																					x
FJ228216	FJ228216	0.00249706	Basidiomycota	Basidiomycota_unknown	Basidiomycota_unknown																				0	0	0	1.7
FJ228217	FJ228217	0.0080176	Mucoromycota	Mucorales	Mucoraceae																				1.9	0	1.7	1.7
Cr_402	Cr_402	0.0146596	Basidiomycota	Entylomatales	Entylomatales clone	Entylomatales clone									8.33333	1.33333	23.6667	4
Cr_247	Cr_247	0.010875	Basidiomycota	Entylomatales	Entylomatales clone	Entylomatales clone									1.66667	7.33333	2	3
Cr_344	Cr_344	0.00238974	Basidiomycota	Entylomatales	Entylomatales clone	Entylomatales clone									37.3333	4	5	0
Cr_993	Otu_859/Otu_1123/Cr_309/Cr_993	0.00140597	Basidiomycota	Entylomatales	Entylomatales clone	Entylomatales clone									3	13.6667	5	0	1.53333	4.2381	0	0																	x
KC464354	KC464354	0.0217284	Ascomycota	Sordariales	Sordariaceae	Sordaria sp.																							0	0	8.8
Otu_51	Otu_51	0.00148669	Ascomycota	Sordariales	Sordariaceae	Neurospora sp.													4.87778	86.2976	2.38095	25.375																	x
FJ228183	KT004591/FJ228182/FJ228183	0.00507438	Ascomycota	Sordariales	Chaetomiaceae	Chaetomium globosum																			1.9	0	0	1.7				0	0.3
Otu_3479	Otu_3479/FN548164	0.00250941	Ascomycota	Sordariales	Chaetomiaceae	Chaetomium sp./Dichotomopilus cf. funicola MU-2009					2								0.155556	0	0	0																	x
Otu_310	Otu_310	0.00028992	Ascomycota	Sordariales	Lasiosphaeriaceae	Podospora pleiospora													23.1778	0.0119048	0	0																	x
Otu_388	Otu_388/Cr_64/EU852371	0.00644945	Ascomycota	Taphrinales	Taphrinales clone/Taphrinales_unknown	Taphrinales clone/Taphrina sp.11A		0	4	7					1.33333	8	17.3333	0	0	3.84524	0	0																	x
EU852366	Otu_322/Cr_97/EU852366	0.014242	Ascomycota	Taphrinales	Taphrinaceae/Taphrinales_unknown	Taphrina carpini		3	21	3					1	2.66667	13	0	2.01111	15.3095	0	0																	x
Otu_469	Otu_469	0.000116205	Ascomycota	Taphrinales	Taphrinaceae	Taphrina mirabilis													0.0222222	9.27381	0	0																	x
Otu_6618	Otu_487/Otu_1646/Otu_6618	0.000109013	Ascomycota	Taphrinales	Taphrinaceae	Taphrina sp.													0.411111	8.30952	0	0																	x
Cr_1	Cr_1/Cr_82	0.0931084	Ascomycota	Chaetothyriales	Herpotrichiellaceae	Cladophialophora clone									365.667	186.667	1508.67	6
Cr_790	Cr_790/Cr_84	0.0168712	Ascomycota	Chaetothyriales	Herpotrichiellaceae	Cladophialophora clone									153.667	54.6667	173	0
Cr_108	Cr_108	0.00562485	Ascomycota	Chaetothyriales	Herpotrichiellaceae	Cladophialophora clone									23	17.6667	116.667	0
Cr_112	Cr_112	0.000897936	Ascomycota	Chaetothyriales	Herpotrichiellaceae	Cladophialophora clone									4	1.66667	21.6667	0
Cr_132	Cr_132	0.000680251	Ascomycota	Chaetothyriales	Herpotrichiellaceae	Cladophialophora clone									4.33333	2.33333	10.3333	0
Cr_131	Cr_131/Cr_187/Cr_341	0.000478515	Ascomycota	Chaetothyriales	Herpotrichiellaceae	Cladophialophora clone									6.66667	1	2	0
Cr_366	Otu_2999/Cr_366/Cr_544/Cr_999	0.000455715	Ascomycota	Chaetothyriales	Herpotrichiellaceae	Cladophialophora sp./Cladophialophora clone									1.66667	3.66667	2.66667	0	0.0111111	0	0	0																	x
Otu_559	Otu_559	0.000246347	Ascomycota	Chaetothyriales	Herpotrichiellaceae	Cladophialophora sp.													0	0	0	19.7083																	x
Otu_806	Otu_157/Otu_466/Otu_806/Cr_940	0.000712309	Ascomycota	Chaetothyriales	Herpotrichiellaceae	Capronia sp./Herpotrichiellaceae clone									0.333333	0	0.333333	0	0.0777778	56.9048	0	0																	x
Cr_124	Cr_124	0.000515362	Ascomycota	Chaetothyriales	Herpotrichiellaceae	Herpotrichiellaceae clone									1.66667	3.66667	5	0
Cr_128	Cr_128	0.000454906	Ascomycota	Chaetothyriales	Herpotrichiellaceae	Herpotrichiellaceae clone									1.33333	2	8.66667	0
Cr_261	Cr_261	0.000338597	Ascomycota	Chaetothyriales	Herpotrichiellaceae	Herpotrichiellaceae clone									0.333333	2.66667	4	0
Cr_412	Cr_412	0.000629861	Ascomycota	Chaetothyriales	Herpotrichiellaceae	Rhinocladiella clone									0	7.66667	0	0
Cr_225	Cr_225	0.000129858	Ascomycota	Chaetothyriales	Herpotrichiellaceae	Rhinocladiella clone									0.333333	0.333333	3.33333	0
Otu_777	Otu_777	0.000124476	Ascomycota	Chaetothyriales	Herpotrichiellaceae	Coniosporium sp.													0	0	0	9.95833																	x
Otu_947	Cr_9	0.0365733	Ascomycota	Chaetothyriales	Chaetothyriales clone	Chaetothyriales clone									143.667	159	628.667	0
Cr_149	Cr_107/Cr_149/Cr_260/Cr_301/Cr_805	0.00227073	Ascomycota	Chaetothyriales	Chaetothyriales clone	Chaetothyriales clone									3.66667	9.66667	50.3333	0
Cr_167	Otu_1027/Cr_167/Cr_560	0.00194964	Ascomycota	Chaetothyriales	Chaetothyriales clone	Chaetothyriales clone									12.3333	6	32	0	0.0666667	1.84524	0	0																	x
Cr_429	Cr_266/Cr_429	0.00124411	Ascomycota	Chaetothyriales	Chaetothyriales clone	Chaetothyriales clone									5.66667	4	24.3333	0
Cr_198	Cr_198/Cr_538/Cr_781	0.00122453	Ascomycota	Chaetothyriales	Chaetothyriales clone/Herpotrichiellaceae	Chaetothyriales clone/Rhinocladiella clone									8.33333	6.33333	10.6667	0
Cr_408	Cr_176/Cr_408	0.000865685	Ascomycota	Chaetothyriales	Chaetothyriales clone	Chaetothyriales clone									1.33333	7	8.66667	0
Cr_102	Cr_102	0.000840786	Ascomycota	Chaetothyriales	Chaetothyriales clone	Chaetothyriales clone									9.66667	3	3.66667	0
Cr_99	Cr_99	0.000691963	Ascomycota	Chaetothyriales	Chaetothyriales clone	Chaetothyriales clone									2.66667	0	21.6667	0
Cr_231	Cr_1011/Cr_185/Cr_231	0.000605011	Ascomycota	Chaetothyriales	Chaetothyriales clone	Chaetothyriales clone									1	3	12	0
Cr_223	Cr_223	0.000315075	Ascomycota	Chaetothyriales	Chaetothyriales clone	Chaetothyriales clone									0.666667	3	1.33333	0
Cr_585	Cr_1051/Cr_251/Cr_397/Cr_585/Cr_623/Cr_972	0.000269114	Ascomycota	Chaetothyriales	Chaetothyriales clone	Chaetothyriales clone									2	0.666667	4.33333	0
Cr_985	Cr_985	0.000261976	Ascomycota	Chaetothyriales	Chaetothyriales clone	Chaetothyriales clone									1.33333	1	4.33333	0
Cr_706	Cr_706	0.00017123	Ascomycota	Chaetothyriales	Chaetothyriales clone	Chaetothyriales clone									0.333333	1.66667	0.666667	0
Otu_916	Otu_916/Cr_153/Cr_673	0.000150544	Ascomycota	Chaetothyriales	Chaetothyriales clone	Chaetothyriales clone									0.333333	1	2	0	0	1.7619	0	0																	x
Cr_1004	Cr_1004/Cr_389/Cr_920	0.000140201	Ascomycota	Chaetothyriales	Chaetothyriales clone	Chaetothyriales clone									0.333333	0.666667	2.66667	0
Cr_357	Cr_357	0.000111871	Ascomycota	Chaetothyriales	Chaetothyriales clone	Chaetothyriales clone									1.66667	0	1	0
Cr_974	Cr_839/Cr_974	0.000111652	Ascomycota	Chaetothyriales	Chaetothyriales clone	Chaetothyriales clone									1.33333	0	1.66667	0
Otu_2279	Cr_658	0.000103131	Ascomycota	Chaetothyriales	Chaetothyriales clone	Chaetothyriales clone									1.33333	0	1.33333	0
Cr_106	Cr_106	0.00547842	Ascomycota	Chaetothyriales	Trichomeriaceae	Trichomerium dioscoreae									11.6667	34.3333	80.3333	0
Otu_2289	Otu_2289/Cr_41	0.00323023	Ascomycota	Chaetothyriales	Trichomeriaceae	Knufia sp./Knufia clone									20.6667	7	62	0	0.122222	0	0.238095	0																	x
Cr_58	Cr_58	0.000751781	Ascomycota	Chaetothyriales	Trichomeriaceae	Knufia clone									10.3333	0.666667	6.33333	0
Cr_336	Cr_336	0.00033372	Ascomycota	Chaetothyriales	Trichomeriaceae	Knufia clone									0.333333	3.33333	1.66667	0
Cr_473	KT004582/Cr_473	0.00173712	Ascomycota	Chaetothyriales	Cyphellophoraceae	Cyphellophora sessilis									0	0.333333	0.666667	0														0	0.6
Cr_109	Cr_109	0.000664309	Ascomycota	Chaetothyriales	Chaetothyriaceae	Ceramothyrium carniolicum									9.66667	0.333333	5.33333	0
Cr_518	Cr_518/EU852368	0.014616	Ascomycota/Fungi_unknown	Leotiomycetes clone/Fungi_unknown	Leotiomycetes clone/Fungi_unknown	Leotiomycetes clone/Unidentified sp.23A		4	4	14					0.333333	0	0	0																					x
Cr_205	Cr_205/Cr_78	0.00205044	Ascomycota	Leotiomycetes clone	Leotiomycetes clone	Leotiomycetes clone									8.33333	9.33333	33.3333	0
Otu_578	Otu_266/Otu_338/Otu_404/Otu_578/Otu_1025/Cr_111/Cr_83/Cr_87	0.00111635	Ascomycota	Leotiomycetes clone/Leotiomycetes_ord_Incertae_sedis	Leotiomycetes clone/Pseudeurotiaceae	Leotiomycetes clone/Pseudeurotiaceae clone									2	1.33333	35.3333	0	2.83333	46.4762	0	4.5																	x
Cr_353	Cr_353	0.000206042	Ascomycota	Leotiomycetes clone	Leotiomycetes clone	Leotiomycetes clone									2.33333	0	3.33333	0
Cr_316	Otu_354/Otu_517/Mij_1	0.00419363	Basidiomycota	Microstromatales	Microstromataceae	Microstroma phylloplanum/Microstroma juglandis	Mij												1.22222	7.42857	0	60.375	0.792221																x
KC464349	KC464349	0.00631792	Ascomycota	Pezizales	Morchellaceae	Morchella gigas																							0	2.5	0
LC171658	LC171658	0.00555556	Ascomycota	Pezizales	Sarcoscyphaceae	Desmazierella acicola																												1	0	0	0	0
Otu_688	Otu_688	0.000174474	Ascomycota	Pezizales	Pezizaceae	Peziza varia													0	0	0	13.9583																	x
Cr_363	Cr_363	0.00676528	Basidiomycota	Russulales	Lachnocladiaceae	Scytinostroma odoratum									0	0	0.333333	2
Otu_3861	LC171674	0.00512821	Basidiomycota	Russulales	Peniophoraceae	Peniophora cinerea																												0	1	0	0	0
FJ228215	FJ228215	0.00165017	Basidiomycota	Russulales	Peniophoraceae																				0	1.6	0	0
Cr_537	Otu_114/Cr_486/Cr_537	0.00167769	Basidiomycota	Russulales	Bondarzewiaceae	Heterobasidion linzhiense									0	0	0.333333	0	0.0444444	27.4643	0	106.708																	x
Cr_29	Cr_29/Cr_46	0.032539	Basidiomycota	Exobasidiales	Exobasidiaceae	Exobasidium gracile									37	255.333	377.333	0
Cr_958	Cr_958	0.00324526	Basidiomycota	Exobasidiales	Exobasidiaceae	Exobasidium gracile									5	25.6667	34.3333	0
Cr_28	Otu_5075/Cr_28/Cr_669/Cr_858	0.00915108	Basidiomycota	Exobasidiales	Exobasidiaceae	Exobasidium sp./Exobasidium clone									12	27.3333	113.667	1	0.122222	0	0	0																	x
Cr_453	Otu_1016/Cr_123/Cr_453/Cr_528	0.00133116	Basidiomycota	Exobasidiales	Exobasidiaceae	Exobasidium sp./Exobasidium clone									0.333333	14.3333	5.33333	0	0	2.86905	0	0																	x
Cr_416	Otu_4714/Cr_416/Cr_500/Cr_521/Cr_941	0.000761391	Basidiomycota	Exobasidiales	Exobasidiaceae	Exobasidium sp./Exobasidium clone									1	6.66667	6.33333	0	0	0.0952381	0	0																	x
Cr_88	Cr_442/Cr_549/Cr_74/Cr_88	0.00460265	Basidiomycota	Exobasidiales	Exobasidiaceae	Exobasidium clone									6	21.3333	99.3333	0
Cr_136	Cr_136	0.00119969	Basidiomycota	Exobasidiales	Exobasidiaceae	Exobasidium clone									3	8.66667	13	0
Cr_145	Cr_145	0.00108316	Basidiomycota	Exobasidiales	Exobasidiaceae	Exobasidium clone									1.66667	9.33333	9	0
Cr_350	Cr_350	0.000830723	Basidiomycota	Exobasidiales	Exobasidiaceae	Exobasidium clone									0	7	10	0
Cr_172	Cr_172	0.000350981	Basidiomycota	Exobasidiales	Exobasidiaceae	Exobasidium clone									0.666667	3.33333	1.66667	0
Cr_676	Cr_676	0.000121117	Basidiomycota	Exobasidiales	Exobasidiaceae	Exobasidium clone									0	0.333333	3.66667	0
Cr_740	Cr_740	0.00011624	Basidiomycota	Exobasidiales	Exobasidiaceae	Exobasidium clone									0	1	1.33333	0
Cr_118	Cr_118	0.000651261	Basidiomycota	Exobasidiales	Exobasidiaceae	Exobasidium maculosum									1	3.66667	11.6667	0
Cr_1041	Cr_1041/Cr_294/Cr_734	0.000615504	Basidiomycota	Exobasidiales	Exobasidiaceae	Exobasidium maculosum									0.333333	5	7.33333	0
Cr_441	Cr_441	0.000106116	Basidiomycota	Exobasidiales	Exobasidiaceae	Exobasidium maculosum									0.333333	0.666667	1.33333	0
KC464355	KC464355	0.00833965	Fungi_unknown	Fungi_unknown	Fungi_unknown	Unidentified sp. 51																							0	3.3	0
EU852372	EU852372	0.00728004	Fungi_unknown	Fungi_unknown	Fungi_unknown	Unidentified sp.18B		3	0	7
EU852370	EU852370	0.00700992	Fungi_unknown	Fungi_unknown	Fungi_unknown	Unidentified sp.16A		0	11	3																													x
Cr_257	HQ414615/LC171705/Cr_257/Cr_857	0.00376412	Fungi_unknown/Ascomycota	Fungi_unknown/Botryosphaeriales	Fungi_unknown/Botryosphaeriaceae	fungal sp. MT0812/Diplodia mutila/Diplodia africana					3				0.333333	0.333333	2	0																					x
KC464357	KC464357	0.0037037	Fungi_unknown	Fungi_unknown	Fungi_unknown	Unidentified sp. 74																							0	0	1.5
FJ228207	FJ228207	0.00257732	Fungi_unknown	Fungi_unknown	Fungi_unknown																				1.9	0	0	0
FJ228209	FJ228209	0.00165017	Fungi_unknown	Fungi_unknown	Fungi_unknown																				0	1.6	0	0
KC464356	KC464356	0.00202173	Fungi_unknown	Fungi_unknown	Fungi_unknown	Unidentified sp. 58																							0	0.8	0
HQ414597	HQ414597	0.00125471	Fungi_unknown	Fungi_unknown	Fungi_unknown	fungal sp. MT0831					1																												x
HQ414599	HQ414599	0.00125471	Fungi_unknown	Fungi_unknown	Fungi_unknown	fungal sp. MT0842					1																												x
Otu_1986	HQ414611	0.00125471	Fungi_unknown	Fungi_unknown	Fungi_unknown	fungal sp. MT0830					1																												x
Cr_44	Cr_44	0.00896872	Basidiomycota	Tremellomycetes clone	Tremellomycetes clone	Tremellomycetes clone									1.33333	102	20.3333	0
Otu_720	Cr_152	0.000251194	Basidiomycota	Tremellomycetes clone	Tremellomycetes clone	Tremellomycetes clone									0.666667	0.666667	6.33333	0
Cr_845	Cr_765/Cr_845	0.00011624	Basidiomycota	Tremellomycetes clone	Tremellomycetes clone	Tremellomycetes clone									0	1	1.33333	0
Cr_91	Cr_844/Cr_91	0.00818013	Ascomycota	Dothideomycetes clone/Ascomycota clone	Dothideomycetes clone/Ascomycota clone	Dothideomycetes clone/Ascomycota clone									36	58	60.6667	0
Otu_162	Otu_162	0.000552085	Ascomycota	Dothideomycetes clone	Dothideomycetes clone	Dothideomycetes clone													0.0222222	44.0952	0.047619	0																	x
Otu_754	Otu_754	0.000111455	Ascomycota	Dothideomycetes clone	Dothideomycetes clone	Dothideomycetes clone													0	0	0	8.91667																	x
KC464351	KC464351	0.0114567	Ascomycota	Eurotiales	Aspergillaceae	Penicillium sp. A																							0	1.7	2.9
KC464350	KC464350	0.00833965	Ascomycota	Eurotiales	Aspergillaceae	Penicillium citreonigrum																							0	3.3	0
KC464352	KC464352	0.0037037	Ascomycota	Eurotiales	Aspergillaceae	Penicillium sp. B																							0	0	1.5
FJ228197	Otu_620/Otu_294/Cr_847/Cr_896/FJ228197	0.00294321	Ascomycota	Eurotiales	Aspergillaceae	Penicillium sp./Penicillium digitatum/Penicillium clone									0	0.333333	0.333333	0	0.266667	1.33333	0	0			0	0	1.7	0											x
FJ228199	FJ228199	0.00257732	Ascomycota	Eurotiales	Aspergillaceae																				1.9	0	0	0
FJ228200	FJ228200	0.00257732	Ascomycota	Eurotiales	Aspergillaceae																				1.9	0	0	0
Otu_2656	Otu_781/Otu_2656/FJ228198	0.00165017	Ascomycota	Eurotiales	Aspergillaceae	Penicillium spinulosum/Penicillium sp.													0	1.92857	0	0			0	1.6	0	0											x
Otu_330	Otu_330	0.000193937	Ascomycota	Eurotiales	Aspergillaceae	Penicillium citrinum													0.3	15.2143	0	0																	x
Cr_372	Cr_372	0.000112091	Ascomycota	Eurotiales	Aspergillaceae	Penicillium clone									2	0	0.333333	0
Otu_790	Otu_790/Otu_1587	0.000564707	Ascomycota	Eurotiales	Aspergillaceae	Aspergillus sp./Aspergillaceae clone													0.0111111	0	0	45.1667																	x
Otu_439	Otu_439	0.000321345	Ascomycota	Eurotiales	Aspergillaceae	Aspergillus sp.													0	0	0	25.7083																	x
Otu_2269	Otu_1203/Otu_6231/Otu_2269	0.000106738	Ascomycota	Eurotiales	Aspergillaceae	Aspergillus sp.													0.0333333	0.130952	0	8.375																	x
Cr_449	Cr_449	0.013522	Basidiomycota	Polyporales	Polyporales_fam_Incertae_sedis	Steccherinum fimbriatum									0	0	0.333333	4
FJ228210	Otu_476/FJ228210	0.00842246	Basidiomycota	Polyporales	Phanerochaetaceae	Phanerochaete sp.													5.65556	0	0	0			3.7	3.3	0	0											x
Otu_2986	Otu_2418/Otu_2986/Cr_481/FJ228211	0.00340347	Basidiomycota	Polyporales	Phanerochaetaceae	Bjerkandera adusta									0	0	0	0	0.0333333	0.0119048	1.2381	0			0	3.3	0	0											x
Otu_68	Otu_68	0.00225272	Basidiomycota	Polyporales	Polyporales clone	Polyporales clone													4.05556	176.071	0	0.0833333																	x
Otu_454	Otu_454	0.000563006	Basidiomycota	Polyporales	Polyporaceae	Earliella scabrosa													0	0	0	45.0417																	x
Otu_548	Otu_548/Trh_1	0.00109672	Basidiomycota	Polyporales	Coriolaceae	Trametes hirsuta	Trh												0.0444444	3.85714	0.047619	0	0.207182																x
Otu_413	Otu_298/Otu_339/Otu_413/Otu_1553/Otu_608	0.00078771	Basidiomycota	Polyporales	Coriolaceae	Trametes versicolor													2.85556	25.369	0	34.7917																	x
Otu_108	Otu_108	0.000537947	Basidiomycota	Polyporales	Coriolaceae	Rigidoporus sp.													0.0222222	43.0119	0	0																	x
Otu_767	Otu_767	0.000151194	Basidiomycota	Polyporales	Coriolaceae	Daedaleopsis confragosa													0	0	12.0952	0																	x
Otu_2755	Otu_411	0.000138345	Basidiomycota	Polyporales	Coriolaceae	Coriolaceae clone													4.73333	5.25	0	1.08333																	x
Otu_492	Otu_492	0.000481237	Basidiomycota	Polyporales	Schizoporaceae	Xylodon detriticus													0	0	0	38.5																	x
KC464353	KC464353	0.011625	Ascomycota	Ascomycota_unknown	Ascomycota_unknown	Phialocephala sp.																							0	4.6	0
KT004584	KT004569/KT004584	0.00260567	Ascomycota	Ascomycota_unknown	Ascomycota_unknown	Ascomycota sp. Js 6241/2/Ascomycota sp. Js 6778																										0	0.9
KT004578	KT004578	0.00173712	Ascomycota	Ascomycota_unknown	Ascomycota_unknown	Ascomycota sp. Js 6553/2																										0	0.6
KT004581	KT004581	0.00173712	Ascomycota	Ascomycota_unknown	Ascomycota_unknown	Ascomycota sp. Js 6757																										0	0.6
KT004585	KT004585	0.00173712	Ascomycota	Ascomycota_unknown	Ascomycota_unknown	Ascomycota sp. Js 6835																										0	0.6
KT004558	KT004558	0.000868558	Ascomycota	Ascomycota_unknown	Ascomycota_unknown	Ascomycota sp. 20302																										0	0.3
KT004565	KT004565	0.000868558	Ascomycota	Ascomycota_unknown	Ascomycota_unknown	Ascomycota sp. Js 3687/1																										0	0.3
KT004568	KT004568	0.000868558	Ascomycota	Ascomycota_unknown	Ascomycota_unknown	Ascomycota sp. Js 6235																										0	0.3
Cr_22	Otu_674/Cr_22	0.00519791	Basidiomycota	Cystobasidiales/Cystobasidiomycetes clone	Cystobasidiales clone/Cystobasidiomycetes clone	Cystobasidiales clone/Cystobasidiomycetes clone									11	42.3333	45	0	0.0333333	5.69048	0	0																	x
Otu_3929	Otu_2226/Cr_383/Cr_618	0.000310048	Basidiomycota	Cystobasidiales	Cystobasidiaceae	Cystobasidium pinicola									1.33333	2	3	0	0.144444	0	0	0																	x
FJ228212	FJ228212	0.00552053	Basidiomycota	Agaricales	Agaricaceae																				1.9	0	1.7	0
FJ228214	FJ228214	0.00294321	Basidiomycota	Agaricales	Agaricaceae																				0	0	1.7	0
Otu_101	Otu_101	0.00230931	Basidiomycota	Agaricales	Tricholomataceae	Clitocybe nebularis													0.0111111	184.726	0	0																	x
Otu_867	Otu_867/Otu_1639/FJ228213	0.00165017	Basidiomycota	Agaricales	Psathyrellaceae	Coprinellus disseminatus													0	3.13095	0	0			0	1.6	0	0											x
Otu_818	Otu_493/Otu_818/Otu_2175/Otu_1605/Scc_1	0.000365574	Basidiomycota	Agaricales	Schizophyllaceae	Schizophyllum commune	Scc												0.0333333	14.6786	0	4.125	0.0690608																x
Otu_590	Otu_590/Otu_4147	0.000246205	Basidiomycota	Agaricales	Physalacriaceae/Agaricales clone	Armillaria sp./Agaricales clone													0.0111111	19.6429	0	0.0416667																	x
Otu_5551	Otu_5551/Cr_1042	0.00337838	Basidiomycota	Corticiales	Corticiaceae	Scopuloides hydnoides									0	0	0	1	0.0777778	0	0	0																	x
KT004583	KT004583	0.000868558	Basidiomycota	Corticiales	Corticiaceae	Sistotrema brinkmannii																										0	0.3
FJ228192	FJ228192	0.00257732	Ascomycota	Coniochaetales	Coniochaetaceae																				1.9	0	0	0
KT004574	KT004574	0.00231616	Ascomycota	Coniochaetales	Coniochaetaceae	Coniochaeta sp. Js 6538																										0	0.8
HQ414607	HQ414607	0.00125471	Ascomycota	Coniochaetales	Coniochaetaceae	Coniochaeta hoffmannii					1																												x
Cr_40	Cr_141/Cr_40	0.00350032	Ascomycota	Leotiomycetes_ord_Incertae_sedis	Pseudeurotiaceae	Pseudeurotiaceae clone									9.33333	6.33333	97.6667	0
Cr_306	Cr_27/Cr_306/Cr_732	0.00230801	Ascomycota	Leotiomycetes_ord_Incertae_sedis	Pseudeurotiaceae	Pseudeurotiaceae clone									5.66667	5.33333	61.6667	0
Cr_990	Cr_657/Cr_990	0.000335022	Ascomycota	Leotiomycetes_ord_Incertae_sedis	Pseudeurotiaceae	Pseudeurotiaceae clone									1.33333	0.333333	9.33333	0
Cr_162	Cr_162/Cr_177/Cr_828/Cr_92	0.00484145	Basidiomycota	Cystobasidiomycetes_ord_Incertae_sedis	Cystobasidiomycetes_fam_Incertae_sedis	Buckleyzyma aurantiaca									3	42	48.3333	0
Cr_754	Otu_1583/Otu_1616/Cr_530/Cr_754/Cr_930	0.00027836	Basidiomycota	Cystobasidiomycetes_ord_Incertae_sedis	Cystobasidiomycetes_fam_Incertae_sedis	Buckleyzyma aurantiaca									0.333333	1	7	0	0.0666667	1.20238	0	0																	x
Cr_30	Cr_137/Cr_30/Cr_334/Cr_42/Cr_742	0.00410401	Basidiomycota	Cystobasidiomycetes_ord_Incertae_sedis	Cystobasidiomycetes_fam_Incertae_sedis	Symmetrospora gracilis									15	21	62.6667	0
Otu_1648	Otu_3694/Cr_440	0.000222795	Basidiomycota	Cystobasidiomycetes_ord_Incertae_sedis/Basidiomycota clone	Cystobasidiomycetes_fam_Incertae_sedis/Basidiomycota clone	Symmetrospora coprosmae/Basidiomycota clone									1	1.66667	1.33333	0	0.233333	0	0	0																	x
Cr_587	Cr_378/Cr_587	0.000131899	Basidiomycota	Cystobasidiomycetes_ord_Incertae_sedis/Basidiomycota clone	Cystobasidiomycetes_fam_Incertae_sedis/Basidiomycota clone	Symmetrospora coprosmae/Basidiomycota clone									0.666667	0.666667	1.66667	0
Otu_288	Otu_210/Otu_288/Otu_334/Otu_359/Otu_3766/Otu_2817/Otu_2960/Otu_121	0.00444722	Basidiomycota	Malasseziales	Malasseziaceae	Malassezia globosa													13.5667	137.893	2.52381	201.792																	x
Otu_164	Otu_164/Otu_482	0.00195027	Basidiomycota	Malasseziales	Malasseziaceae	Malassezia globosa													3.56667	88.5595	0.809524	63.0833																	x
Otu_419	Otu_419/Otu_1115/Otu_5071	0.000199133	Basidiomycota	Malasseziales	Malasseziaceae	Malassezia globosa													2.4	12.5238	0.047619	0.958333																	x
Otu_40	Otu_40	0.00327816	Basidiomycota	Malasseziales	Malasseziaceae	Malassezia sp.													5.12222	83.6071	3.52381	170																	x
Otu_154	Otu_154	0.000792079	Basidiomycota	Malasseziales	Malasseziaceae	Malassezia sp.													0.155556	62.4167	0	0.791667																	x
Otu_380	Otu_380/Otu_583	0.000239603	Basidiomycota	Malasseziales	Malasseziaceae	Malassezia sympodialis													0.488889	18.6786	0	0																	x
Otu_58	Otu_58/Cr_466	0.00298434	Ascomycota/Fungi clone	Dothideomycetes_ord_Incertae_sedis/Fungi clone	Dothideomycetes_fam_Incertae_sedis/Fungi clone	Leptospora rubella/Fungi clone									0	0	0.666667	0	1.16667	237.333	0.238095	0																	x
Cr_331	Cr_331	0.000167367	Ascomycota	Dothideomycetes_ord_Incertae_sedis	Dothideomycetes_fam_Incertae_sedis	Peltaster cerophilus									0	1	3.33333	0
Cr_214	Otu_238/Cr_214	0.00152373	Basidiomycota	Microbotryomycetes_ord_Incertae_sedis	Microbotryomycetes_fam_Incertae_sedis	Curvibasidium cygneicollum									1.66667	4.66667	5.33333	0	0.0444444	0.107143	0	121.75																	x
Otu_217	Otu_217	0.00127303	Ascomycota	Coryneliales	Coryneliaceae	Caliciopsis beckhausii													0.166667	0.0119048	0	101.667																	x
Otu_4157	Otu_4157/Cr_203/Cr_647/Cr_860	0.00157434	Basidiomycota	Erythrobasidiales	Erythrobasidiales clone	Erythrobasidiales clone									9	6.33333	23	0	0	0.166667	0	0																	x
Cr_201	Otu_42/Cr_143/Cr_201/Cr_803	0.000949882	Basidiomycota/Fungi clone	Erythrobasidiales/Fungi clone	Erythrobasidiaceae/Fungi clone	Erythrobasidium hasegawianum/Fungi clone									1.66667	8.33333	7	0	0.133333	8.35714	0	0																	x
LC171715	Otu_526/Otu_5851/Otu_4158/LC171715/Cr_642/Cr_81/EU852367	0.0157999	Ascomycota	Ascomycota clone/Pleosporales	Ascomycota clone/Pleosporales clone/Phaeosphaeriaceae/Leptosphaeriaceae	Ascomycota clone/Pleosporales clone/Neosetophoma clematidis/Coniothyrium sp.8A		9	7	7					0.666667	1.33333	3.66667	0	1.55556	2.32143	0	0												0	0	0	0	1	x
Otu_6198	Otu_6198/FJ228173	0.0109608	Ascomycota	Ascomycota clone/Diaporthales	Ascomycota clone/Valsaceae	Ascomycota clone													0	0.0119048	0	0			1.9	0	3.4	1.7											x
Cr_57	Cr_57	0.00337145	Ascomycota	Ascomycota clone	Ascomycota clone	Ascomycota clone									3	0.666667	123.667	0
Cr_836	Cr_126/Cr_161/Cr_293/Cr_323/Cr_836	0.00187211	Ascomycota	Ascomycota clone	Ascomycota clone	Ascomycota clone									31.3333	2	3.33333	0
Cr_142	Cr_142/Cr_208/Cr_72	0.00165671	Ascomycota	Ascomycota clone	Ascomycota clone	Ascomycota clone									2	11.3333	24.3333	0
Cr_43	Cr_43/Cr_491	0.00160491	Ascomycota	Ascomycota clone	Ascomycota clone	Ascomycota clone									3.66667	6.33333	35	0
Cr_96	Cr_96	0.00109862	Ascomycota	Ascomycota clone	Ascomycota clone	Ascomycota clone									16.6667	1	6	0
Cr_539	Cr_539/Cr_632	0.000926878	Ascomycota	Ascomycota clone/Helotiales	Ascomycota clone/Dermateaceae	Ascomycota clone/Naevala clone									14.6667	1	3.33333	0
Cr_292	Cr_292/Cr_840	0.000858697	Ascomycota	Ascomycota clone	Ascomycota clone	Ascomycota clone									0	9	4.66667	0
Cr_445	Cr_445	0.000853425	Ascomycota	Ascomycota clone	Ascomycota clone	Ascomycota clone									2	0	29.3333	0
Cr_113	Cr_113/Cr_312/Cr_979	0.000650187	Ascomycota	Ascomycota clone	Ascomycota clone	Ascomycota clone									11.3333	0.666667	0.333333	0
Cr_154	Cr_154/Cr_678	0.000604509	Ascomycota	Ascomycota clone	Ascomycota clone	Ascomycota clone									6.66667	0.666667	8	0
Cr_791	Cr_104/Cr_297/Cr_791	0.000591463	Ascomycota/Fungi clone	Ascomycota clone/Fungi clone	Ascomycota clone/Fungi clone	Ascomycota clone/Fungi clone									1.66667	2	13.3333	0
Otu_180	Otu_180	0.000475892	Ascomycota	Ascomycota clone	Ascomycota clone	Ascomycota clone													6.53333	31.5357	0	0																	x
Cr_722	Cr_443/Cr_722	0.000398181	Ascomycota	Ascomycota clone/Helotiales	Ascomycota clone/Dermateaceae	Ascomycota clone/Naevala clone									6.66667	0.333333	1	0
Cr_80	Cr_80	0.000381641	Ascomycota	Ascomycota clone	Ascomycota clone	Ascomycota clone									1	2.66667	4.33333	0
Cr_495	Cr_495/Cr_497	0.000374001	Ascomycota	Ascomycota clone	Ascomycota clone	Ascomycota clone									6	0.666667	0.333333	0
Cr_273	Cr_273	0.000360366	Ascomycota	Ascomycota clone	Ascomycota clone	Ascomycota clone									1	0.333333	11	0
Cr_609	Cr_609	0.000284707	Ascomycota	Ascomycota clone	Ascomycota clone	Ascomycota clone									5.33333	0	0.333333	0
Cr_224	Cr_224	0.000233866	Ascomycota	Ascomycota clone	Ascomycota clone	Ascomycota clone									3	0.333333	2	0
Otu_5872	Otu_535/Otu_5872	0.000210858	Ascomycota	Ascomycota clone/Dothideomycetes clone	Ascomycota clone/Dothideomycetes clone	Ascomycota clone/Dothideomycetes clone													0	0	0.285714	16.5833																	x
Cr_825	Cr_825	0.000208958	Ascomycota	Ascomycota clone	Ascomycota clone	Ascomycota clone									0.333333	2.33333	0	0
Otu_618	Otu_618/Otu_2167/Otu_5101	0.000187644	Ascomycota	Ascomycota clone	Ascomycota clone	Ascomycota clone													0	0	0.428571	14.5833																	x
Otu_657	Otu_657	0.000181905	Ascomycota	Ascomycota clone	Ascomycota clone	Ascomycota clone													0.0111111	0	0	14.5417																	x
Cr_653	Cr_653/Cr_655	0.000165545	Ascomycota	Ascomycota clone	Ascomycota clone	Ascomycota clone									0	0.666667	4.33333	0
Otu_632	Otu_137/Cr_287	0.000161106	Ascomycota	Ascomycota clone	Ascomycota clone	Ascomycota clone									0.666667	1.33333	0.666667	0	0.0222222	2.46429	0	0																	x
Otu_175	Otu_175	0.00015469	Ascomycota	Ascomycota clone	Ascomycota clone	Ascomycota clone													0.922222	11.4524	0	0																	x
Cr_960	Cr_960	0.000152146	Ascomycota	Ascomycota clone	Ascomycota clone	Ascomycota clone									0	1.33333	1.66667	0
Cr_381	Cr_381	0.00014938	Ascomycota	Ascomycota clone	Ascomycota clone	Ascomycota clone									1.33333	0.666667	1	0
Cr_262	Cr_1050/Cr_262/Cr_464/Cr_850	0.000146175	Ascomycota	Ascomycota clone	Ascomycota clone	Ascomycota clone									2	0	1.66667	0
Cr_348	Cr_348	0.000133282	Ascomycota	Ascomycota clone	Ascomycota clone	Ascomycota clone									0	1	2	0
Cr_179	Cr_179	0.000130516	Ascomycota	Ascomycota clone	Ascomycota clone	Ascomycota clone									1.33333	0.333333	1.33333	0
Cr_758	Cr_733/Cr_758	0.000129352	Ascomycota	Ascomycota clone	Ascomycota clone	Ascomycota clone									2.33333	0	0.333333	0
Cr_584	Cr_584/Cr_639	0.000129133	Ascomycota	Ascomycota clone	Ascomycota clone	Ascomycota clone									2	0	1	0
Otu_4154	Cr_452	0.000126803	Ascomycota	Ascomycota clone	Ascomycota clone	Ascomycota clone									0.333333	1.33333	0	0
Cr_392	Cr_392	0.000120831	Ascomycota	Ascomycota clone	Ascomycota clone	Ascomycota clone									2.33333	0	0	0
Cr_375	Cr_373/Cr_375	0.000114418	Ascomycota	Ascomycota clone	Ascomycota clone	Ascomycota clone									0	0.666667	2.33333	0
Cr_841	Cr_841/Cr_866	0.000104514	Ascomycota	Ascomycota clone	Ascomycota clone	Ascomycota clone									0.666667	0.333333	1.66667	0
Otu_161	Otu_161/Otu_92	0.00286196	Ascomycota	Myriangiales	Elsinoaceae	Sphaceloma sp.													15.3222	108.607	0.190476	104.833																	x
Otu_122	Otu_122	0.000782411	Ascomycota	Myriangiales	Elsinoaceae	Sphaceloma sp.													55.3333	7.20238	0.047619	0																	x
Otu_1066	Otu_268/Otu_1066	0.000371592	Ascomycota	Myriangiales	Elsinoaceae	Sphaceloma sp.													0	29.7262	0	0																	x
Otu_527	Otu_527	0.000105629	Ascomycota	Myriangiales	Elsinoaceae	Sphaceloma sp.													0.0333333	8.41667	0	0																	x
Elsp_2	Otu_237/Elsp_1/Elsp_2	0.000907524	Ascomycota	Myriangiales	Elsinoaceae	Elsinoe sp.	Elsp												12.8111	0	1.61905	45.5	0.171441	0															x
Otu_1780	Otu_587/Otu_518/Otu_1780/Cr_298/Cr_419/Cr_571/Cr_606/Cr_835	0.000249522	Ascomycota	Myriangiales/Dothideomycetes clone	Myriangiales clone/Dothideomycetes clone	Myriangiales clone/Dothideomycetes clone									0	2	3.33333	0	0.844444	13.25	2.33333	0																	x
Otu_231	Otu_231/Cr_69	0.0013771	Basidiomycota	Filobasidiales	Filobasidiaceae	Filobasidium wieringae									0.666667	8.66667	24.6667	0	1.77778	27.4881	0	0.416667																	x
Cr_812	Cr_547/Cr_811/Cr_812	0.000341871	Basidiomycota	Filobasidiales	Filobasidiaceae	Filobasidium wieringae									0.666667	1.66667	6.66667	0
Cr_125	Cr_125	0.000840466	Ascomycota	Sordariomycetes clone	Sordariomycetes clone	Sordariomycetes clone									2.66667	0.666667	25.3333	0
Cr_67	Cr_164/Cr_377/Cr_67	0.00476637	Fungi clone	Fungi clone	Fungi clone	Fungi clone									6	21.6667	104.667	0
Otu_4565	Otu_4565/Otu_3771/Cr_48	0.00353839	Fungi clone/Basidiomycota	Fungi clone/Tremellales	Fungi clone/Tremellales clone	Fungi clone/Tremellales clone									7.33333	21.3333	55	0	0.155556	0.0833333	0	0																	x
Cr_17	Cr_17	0.00288363	Fungi clone	Fungi clone	Fungi clone	Fungi clone									15.6667	9.66667	50	0
Cr_919	Cr_134/Cr_233/Cr_919	0.0021493	Fungi clone/Ascomycota	Fungi clone/Ascomycota clone	Fungi clone/Ascomycota clone	Fungi clone/Ascomycota clone									0.666667	23.6667	6.66667	0
Cr_451	Cr_1021/Cr_103/Cr_105/Cr_135/Cr_140/Cr_157/Cr_188/Cr_213/Cr_240/Cr_282/Cr_446/Cr_451/Cr_899/Cr_918	0.00199641	Fungi clone/Basidiomycota	Fungi clone/Basidiomycota clone	Fungi clone/Basidiomycota clone	Fungi clone/Basidiomycota clone									11.3333	10	23	0
Cr_52	Cr_170/Cr_52	0.00151996	Fungi clone	Fungi clone	Fungi clone	Fungi clone									24.3333	2.33333	2.66667	0
Cr_63	Cr_63	0.00134877	Fungi clone	Fungi clone	Fungi clone	Fungi clone									2	8	23	0
Cr_371	Cr_265/Cr_321/Cr_371/Cr_65/Cr_813	0.00118898	Fungi clone	Fungi clone	Fungi clone	Fungi clone									3.33333	6.66667	18.3333	0
Cr_303	Cr_117/Cr_303/Cr_881	0.00114572	Fungi clone	Fungi clone	Fungi clone	Fungi clone									2.33333	6.66667	18.6667	0
Cr_594	Cr_594	0.00096946	Fungi clone	Fungi clone	Fungi clone	Fungi clone									2.66667	4	19.6667	0
Cr_246	Cr_1052/Cr_120/Cr_246	0.000864507	Fungi clone	Fungi clone	Fungi clone	Fungi clone									1.33333	3.66667	19.3333	0
Cr_358	Cr_358	0.000834425	Fungi clone	Fungi clone	Fungi clone	Fungi clone									3.66667	1	22	0
Cr_160	Cr_160	0.000794172	Fungi clone	Fungi clone	Fungi clone	Fungi clone									0	9.66667	0	0
Cr_150	Cr_150/Cr_75	0.000783824	Fungi clone	Fungi clone	Fungi clone	Fungi clone									10	0.333333	9.33333	0
Cr_564	Cr_365/Cr_564	0.00070029	Fungi clone	Fungi clone	Fungi clone	Fungi clone									0.666667	8	0.333333	0
Cr_514	Cr_210/Cr_514	0.00055098	Fungi clone	Fungi clone	Fungi clone	Fungi clone									0.333333	5.66667	2.66667	0
Cr_110	Cr_110/Cr_608	0.000522284	Fungi clone	Fungi clone	Fungi clone	Fungi clone									5.66667	1.33333	4.66667	0
Cr_656	Cr_656	0.000484483	Fungi clone	Fungi clone	Fungi clone	Fungi clone									1	4.33333	3	0
Cr_221	Cr_221/Cr_380/Cr_394/Cr_492	0.000443838	Fungi clone	Fungi clone	Fungi clone	Fungi clone									3	1.33333	7	0
Otu_581	Otu_581	0.00041978	Fungi clone	Fungi clone	Fungi clone	Fungi clone													0	0	0	33.5833																	x
Cr_178	Cr_178	0.000411068	Fungi clone	Fungi clone	Fungi clone	Fungi clone									1.33333	3.33333	2.66667	0
Cr_217	Cr_217/Cr_285/Cr_447/Cr_952	0.000369695	Fungi clone	Fungi clone	Fungi clone	Fungi clone									1.33333	2	5.33333	0
Cr_355	Cr_355/Cr_936	0.000315294	Fungi clone	Fungi clone	Fungi clone	Fungi clone									1	3	0.666667	0
Cr_654	Cr_114/Cr_654	0.000272319	Fungi clone	Fungi clone	Fungi clone	Fungi clone									1.33333	1.33333	3.66667	0
Cr_370	Cr_370	0.000253455	Fungi clone	Fungi clone	Fungi clone	Fungi clone									1.33333	1	4	0
Cr_376	Cr_376	0.000236344	Fungi clone	Fungi clone	Fungi clone	Fungi clone									0.333333	2.66667	0	0
Cr_339	Cr_130/Cr_232/Cr_339	0.000228111	Fungi clone	Fungi clone	Fungi clone	Fungi clone									1.66667	1	2.33333	0
Cr_129	Cr_129	0.000220535	Fungi clone	Fungi clone	Fungi clone	Fungi clone									0.333333	1.33333	3.66667	0
Cr_809	Cr_809	0.000219082	Fungi clone	Fungi clone	Fungi clone	Fungi clone									0	2.66667	0	0
Cr_248	Cr_186/Cr_248	0.000213835	Fungi clone	Fungi clone	Fungi clone	Fungi clone									0.333333	1.66667	2.33333	0
Cr_146	Cr_146	0.000208589	Fungi clone	Fungi clone	Fungi clone	Fungi clone									0.666667	0.666667	4.66667	0
Cr_431	Cr_228/Cr_431	0.0002067	Fungi clone	Fungi clone	Fungi clone	Fungi clone									3.33333	0	1.33333	0
Cr_507	Cr_507	0.000203273	Fungi clone	Fungi clone	Fungi clone	Fungi clone									0	1.33333	3.66667	0
Cr_351	Cr_351/Cr_437	0.000201165	Fungi clone	Fungi clone	Fungi clone	Fungi clone									2.33333	0.666667	1	0
Cr_997	Cr_315/Cr_997	0.000198685	Fungi clone	Fungi clone	Fungi clone	Fungi clone									1.33333	0.333333	4	0
Cr_882	Cr_882	0.000181573	Fungi clone	Fungi clone	Fungi clone	Fungi clone									0.333333	2	0	0
Cr_275	Cr_219/Cr_275	0.000176765	Fungi clone	Fungi clone	Fungi clone	Fungi clone									1.33333	1	1	0
Cr_558	Cr_558	0.000169628	Fungi clone	Fungi clone	Fungi clone	Fungi clone									0.666667	1.33333	1	0
Cr_526	Cr_526	0.000166422	Fungi clone	Fungi clone	Fungi clone	Fungi clone									1.33333	0.666667	1.66667	0
Cr_1000	Cr_1000/Cr_245	0.000159504	Fungi clone	Fungi clone	Fungi clone	Fungi clone									1	1	1	0
Cr_418	Cr_418/Cr_433/Cr_505/Cr_964	0.000147997	Fungi clone	Fungi clone	Fungi clone	Fungi clone									2	0.333333	0.666667	0
Cr_190	Cr_190/Cr_607	0.000147778	Fungi clone	Fungi clone	Fungi clone	Fungi clone									1.66667	0.333333	1.33333	0
Cr_892	Cr_892	0.000136776	Fungi clone	Fungi clone	Fungi clone	Fungi clone									0.666667	0	4	0
Cr_660	Cr_660	0.000135324	Fungi clone	Fungi clone	Fungi clone	Fungi clone									0.333333	1.33333	0.333333	0
Cr_814	Cr_593/Cr_814	0.000135324	Fungi clone	Fungi clone	Fungi clone	Fungi clone									0.333333	1.33333	0.333333	0
Cr_602	Cr_602	0.000124761	Fungi clone	Fungi clone	Fungi clone	Fungi clone									0	1	1.66667	0
Cr_856	Cr_553/Cr_856	0.000124761	Fungi clone/Ascomycota	Fungi clone/Ascomycota clone	Fungi clone/Ascomycota clone	Fungi clone/Ascomycota clone									0	1	1.66667	0
Cr_454	Cr_454/Cr_945	0.000123378	Fungi clone	Fungi clone	Fungi clone	Fungi clone									0.666667	0.666667	1.33333	0
Otu_2177	Otu_897/Otu_2210/Otu_2177	0.000108213	Fungi clone	Fungi clone	Fungi clone	Fungi clone													8.65556	0	0	0																	x
Cr_281	Cr_281/Cr_361/Cr_679	0.00010335	Fungi clone	Fungi clone	Fungi clone	Fungi clone									1.66667	0	0.666667	0
Otu_169	Otu_169	0.000603	Ascomycota	Microascales	Ceratocystidaceae	Ceratocystis adiposa													0	48.2381	0	0																	x
Cr_86	Otu_4276/Otu_4864/Otu_4413/Cr_1025/Cr_226/Cr_311/Cr_86/Cr_986	0.00139968	Basidiomycota/Fungi clone	Basidiomycota clone/Fungi clone	Basidiomycota clone/Fungi clone	Basidiomycota clone/Fungi clone									9	4	23.6667	0	0	0.488095	0	0																	x
Cr_776	Cr_289/Cr_776	0.000891248	Basidiomycota	Basidiomycota clone	Basidiomycota clone	Basidiomycota clone									1.33333	7	9.66667	0
Cr_465	Cr_465	0.000356297	Basidiomycota	Basidiomycota clone	Basidiomycota clone	Basidiomycota clone									1.33333	2.66667	2.66667	0
Cr_620	Cr_620	0.000202329	Basidiomycota	Basidiomycota clone	Basidiomycota clone	Basidiomycota clone									1.33333	1	2	0
Otu_4863	Otu_4863/Otu_3775/Cr_496	0.00013146	Basidiomycota/Fungi clone	Basidiomycota clone/Fungi clone	Basidiomycota clone/Fungi clone	Basidiomycota clone/Fungi clone									0	0.666667	3	0	0	0.583333	0	0																	x
Otu_83	Otu_83	0.00149929	Ascomycota	Saccharomycetales	Saccharomycetales clone	Saccharomycetales clone													0.0222222	119.917	0	0																	x
Otu_90	Otu_90	0.000695051	Ascomycota	Saccharomycetales	Saccharomycetaceae	Saccharomyces sp.													0.488889	53.4405	0.047619	1.625																	x
Otu_192	Otu_192/Cr_1031	0.000521826	Ascomycota	Saccharomycetales	Debaryomycetaceae	Debaryomyces sp./Debaryomyces clone									0	0.333333	0.333333	0	0.244444	41.5	0	0																	x
Otu_1399	Otu_416/Otu_1399	0.000130435	Ascomycota	Saccharomycetales	Debaryomycetaceae	Meyerozyma guilliermondii/Meyerozyma sp.													0	8.72619	0	1.70833																	x
Otu_1315	Otu_622/Otu_1315	0.000210411	Ascomycota	Saccharomycetales	Dipodascaceae	Dipodascus geotrichum													0.166667	0	0	16.6667																	x
Otu_253	Otu_253	0.000195206	Ascomycota	Saccharomycetales	Phaffomycetaceae	Cyberlindnera jadinii													0.211111	15.4048	0	0																	x
Otu_709	Otu_709/Cr_159	0.00161317	Basidiomycota	Cystobasidiomycetes clone/Erythrobasidiales	Cystobasidiomycetes clone/Erythrobasidiales clone	Cystobasidiomycetes clone/Erythrobasidiales clone									0.666667	16	10.3333	0	0.0111111	6.4881	0	0																	x
Cr_415	Cr_415	0.000270428	Basidiomycota	Cystobasidiomycetes clone	Cystobasidiomycetes clone	Cystobasidiomycetes clone									0.333333	2.66667	1.33333	0
Cr_691	Cr_691/Cr_802	0.000172902	Basidiomycota	Cystobasidiomycetes clone	Cystobasidiomycetes clone	Cystobasidiomycetes clone									1	0.333333	3.66667	0
Cr_313	Otu_1001/Cr_313	0.000102692	Basidiomycota	Cystobasidiomycetes clone/Basidiomycota clone	Cystobasidiomycetes clone/Basidiomycota clone	Cystobasidiomycetes clone/Basidiomycota clone									0.666667	0	2.66667	0	0	3.27381	0	0																	x
Otu_195	Otu_195	0.000497787	Basidiomycota	Hymenochaetales	Hymenochaetaceae	Inonotus pachyphloeus													0	39.8214	0	0																	x
Otu_241	Otu_241/Cr_148	0.000936048	Basidiomycota	Sporidiobolales	Sporidiobolaceae	Rhodosporidiobolus sp./Rhodosporidiobolus clone									4.66667	7	4.66667	0	0	0.797619	0	0																	x
Otu_486	Otu_486/Otu_2378	0.000276407	Basidiomycota	Sporidiobolales	Sporidiobolaceae	Rhodotorula mucilaginosa/Rhodotorula sp.													0	0.571429	0	21.5417																	x
Cr_168	Otu_719/Cr_168	0.000240126	Basidiomycota	Sporidiobolales	Sporidiobolales clone	Sporidiobolales clone									2.33333	0	4.66667	0	0.222222	5.17857	0	0																	x
Otu_218	Otu_218	0.000467326	Basidiomycota	Trichosporonales	Trichosporonaceae	Trichosporon sp.													0.855556	24.7381	0	11.7917																	x
Cr_971	Cr_165/Cr_971	0.000413095	Ascomycota	Lecanoromycetes_ord_Incertae_sedis	Phlyctidaceae	Phlyctis argena									0.666667	0.666667	12.6667	0
Otu_421	Otu_421/Cr_37	0.000798031	Basidiomycota	Cystofilobasidiales	Mrakiaceae	Itersonilia pannonica									10.3333	1.33333	6	0	0.0666667	3.72619	0.047619	0																	x
Cr_283	Otu_383/Cr_1017/Cr_283	0.000147339	Basidiomycota	Cystofilobasidiales	Mrakiaceae	Itersonilia perplexans									1	0.333333	2.66667	0	0.0111111	10.0119	0.0952381	0																	x
Cr_404	Cr_404	0.000423233	Basidiomycota	Cystofilobasidiales	Cystofilobasidiaceae	Cystofilobasidium capitatum									1.33333	4	1	0
Cr_559	Cr_235/Cr_559/Cr_562	0.00018667	Basidiomycota	Cystofilobasidiales	Cystofilobasidiales clone	Cystofilobasidiales clone									0.666667	1.33333	1.66667	0
Otu_1067	KT004561	0.000868558	Ascomycota	Orbiliales	Orbiliaceae	Dactylaria sp. 20417																										0	0.3
Cr_591	Cr_591	0.000136926	Ascomycota	Orbiliales	Orbiliaceae	Orbilia clone									0	1.66667	0	0
Cr_322	Cr_322	0.000153379	Ascomycota	Orbiliales	Orbiliales_fam_Incertae_sedis	Lecophagus clone									0	0	6	0
Otu_204	Otu_204	0.000570558	Basidiomycota	Agaricomycetes clone	Agaricomycetes clone	Agaricomycetes clone													0	45.6429	0	0																	x
Otu_220	Otu_220	0.000352543	Basidiomycota	Agaricomycetes clone	Agaricomycetes clone	Agaricomycetes clone													0	28.2024	0	0																	x
Otu_337	Otu_337	0.000177983	Basidiomycota	Agaricomycetes clone	Agaricomycetes clone	Agaricomycetes clone													0	14.2381	0	0																	x
Otu_255	Otu_255	0.00048399	Ascomycota	Lichenostigmatales	Phaeococcomycetaceae	Phaeococcomyces sp.													38.6889	0.0238095	0	0																	x
Otu_244	Otu_244	0.000141672	Ascomycota	Lichenostigmatales	Phaeococcomycetaceae	Phaeococcomyces sp.													0	11.3333	0	0																	x
Cr_259	Otu_498/Otu_234/Otu_357/Cr_180/Cr_259/Cr_595	0.000561323	Ascomycota	Phaeomoniellales/Eurotiomycetes clone	Phaeomoniellales_fam_Incertae_sedis/Eurotiomycetes clone	Phaeomoniellales fam Incertae sedis clone/Eurotiomycetes clone									0.333333	6	2	0	5.15556	21.9048	5.85714	0.458333																	x
Otu_215	Otu_259/Otu_215	0.000225097	Ascomycota	Phaeomoniellales/Eurotiomycetes clone	Phaeomoniellales_fam_Incertae_sedis/Eurotiomycetes clone	Phaeomoniellales fam Incertae sedis clone/Eurotiomycetes clone													1.14444	7.34524	0.47619	9.04167																	x
Otu_4698	Otu_4698/Cr_189	0.000130297	Ascomycota	Phaeomoniellales/Eurotiomycetes clone	Phaeomoniellales_fam_Incertae_sedis/Eurotiomycetes clone	Phaeomoniella sp./Eurotiomycetes clone									1	0.333333	2	0	0.0111111	0.0952381	0	0																	x
Otu_1486	Otu_1486/Otu_3092/Cr_597	0.000124981	Ascomycota	Phaeomoniellales/Eurotiomycetes clone	Phaeomoniellales_fam_Incertae_sedis/Eurotiomycetes clone	Phaeomoniella sp./Eurotiomycetes clone									0.333333	1	1	0	0.344444	0	0	3.125																	x
Otu_601	Otu_438/Otu_504/Otu_525/Otu_601	0.000256144	Blastocladiomycota/Fungi clone	Blastocladiomycota clone/Fungi clone	Blastocladiomycota clone/Fungi clone	Blastocladiomycota clone/Fungi clone													20.1667	0.321429	0	0																	x
Cr_542	Cr_542	0.000208739	Ascomycota	Orbiliomycetes clone	Orbiliomycetes clone	Orbiliomycetes clone									0	2.33333	0.666667	0
Otu_374	Otu_374	0.000171733	Basidiomycota	Gloeophyllales	Gloeophyllaceae	Gloeophyllum trabeum													0	13.7381	0	0																	x
Cr_425	Cr_425	0.000205095	Basidiomycota	Agaricostilbales	Chionosphaeraceae	Chionosphaeraceae clone									0	1.66667	2.66667	0
Cr_471	Cr_471	0.000133502	Basidiomycota	Agaricostilbales	Agaricostilbales clone	Agaricostilbales clone									0.333333	1	1.33333	0
Otu_351	Otu_351	0.000141672	Ascomycota	Togniniales	Togniniaceae	Phaeoacremonium sp.													0	11.3333	0	0																	x
Otu_452	Otu_452	0.000139142	Basidiomycota	Cantharellales	Botryobasidiaceae	Botryobasidium subcoronatum													0	11.131	0	0																	x
Cr_462	Cr_462	0.000138379	Basidiomycota	Septobasidiales	Septobasidiaceae	Septobasidiaceae clone									0.333333	0.333333	3.66667	0
Cr_525	Cr_525	0.000132119	Ascomycota	Taphrinomycetes clone	Taphrinomycetes clone	Taphrinomycetes clone									1	0.666667	1	0
Cr_664	Cr_1036/Cr_515/Cr_664/Cr_736	0.000128255	Ascomycota	Caliciales	Physciaceae	Physcia clone									0.666667	0	3.66667	0
Cr_576	Cr_576	0.000118062	Basidiomycota	Boletales	Gomphidiaceae	Gomphidius glutinosus									0	1.33333	0.333333	0
Cr_318	Cr_318	0.000112816	Ascomycota	Lecanorales	Ramalinaceae	Lecania cyrtella									0.333333	0.333333	2.66667	0
Otu_2421	Otu_941/Otu_2421	0.00010525	Ascomycota	Eurotiomycetes clone/Phaeomoniellales	Eurotiomycetes clone/Phaeomoniellales_fam_Incertae_sedis	Eurotiomycetes clone/Phaeomoniellales fam Incertae sedis clone													0.0333333	0.178571	0	8.20833																	x
