# Supplementary material for: The Endophytic Mycobiome of European Ash and Sycamore Maple Leaves – Geographic Patterns, Host Specificity and Influence of Ash Dieback
Source: Front Microbiol. 2018 Oct 24;9:2345. doi: 10.3389/fmicb.2018.02345 (PMC6207852; doi:10.3389/fmicb.2018.02345)
Supplement: Supplementary file 9 [file Data_Sheet_4.zip]

Archive with 157 entries (118 files):
- Data_Sheet_4_code/
- Data_Sheet_4_code/README.txt
- Data_Sheet_4_code/data/
- Data_Sheet_4_code/data/fraxinus_literature/
- Data_Sheet_4_code/data/fraxinus_literature/1_summary/
- Data_Sheet_4_code/data/fraxinus_literature/1_summary/cluster.uc
- Data_Sheet_4_code/data/fraxinus_literature/1_summary/clusters.fa
- Data_Sheet_4_code/data/fraxinus_literature/bakys/
- Data_Sheet_4_code/data/fraxinus_literature/bakys/cmd.sh
- Data_Sheet_4_code/data/fraxinus_literature/bakys/freqs.txt
- Data_Sheet_4_code/data/fraxinus_literature/bakys/sequence.fasta
- Data_Sheet_4_code/data/fraxinus_literature/bakys/tax.txt
- Data_Sheet_4_code/data/fraxinus_literature/bakys2/
- Data_Sheet_4_code/data/fraxinus_literature/bakys2/cmd.sh
- Data_Sheet_4_code/data/fraxinus_literature/bakys2/freqs.txt
- Data_Sheet_4_code/data/fraxinus_literature/bakys2/sequence.fasta
- Data_Sheet_4_code/data/fraxinus_literature/bakys2/tax.txt
- Data_Sheet_4_code/data/fraxinus_literature/cleary/
- Data_Sheet_4_code/data/fraxinus_literature/cleary/cmd.sh
- Data_Sheet_4_code/data/fraxinus_literature/cleary/otus.fa
- Data_Sheet_4_code/data/fraxinus_literature/cleary/otus.txt
- Data_Sheet_4_code/data/fraxinus_literature/cleary/tax.txt
- Data_Sheet_4_code/data/fraxinus_literature/cross/
- Data_Sheet_4_code/data/fraxinus_literature/cross/accessions.txt
- Data_Sheet_4_code/data/fraxinus_literature/cross/denoised_blast.txt
- Data_Sheet_4_code/data/fraxinus_literature/cross/denoised_rn.fa
- Data_Sheet_4_code/data/fraxinus_literature/cross/denoised_sintax.txt
- Data_Sheet_4_code/data/fraxinus_literature/cross/meta.txt
- Data_Sheet_4_code/data/fraxinus_literature/cross/otus_denoised.txt
- Data_Sheet_4_code/data/fraxinus_literature/cross/ITSx/
- Data_Sheet_4_code/data/fraxinus_literature/cross/ITSx/denoised.positions.txt
- Data_Sheet_4_code/data/fraxinus_literature/cross/r_export/
- Data_Sheet_4_code/data/fraxinus_literature/cross/r_export/cross_summary.txt
- Data_Sheet_4_code/data/fraxinus_literature/cross/r_export/cross_tax.txt
- Data_Sheet_4_code/data/fraxinus_literature/davydenko/
- Data_Sheet_4_code/data/fraxinus_literature/davydenko/cmd.sh
- Data_Sheet_4_code/data/fraxinus_literature/davydenko/freqs.txt
- Data_Sheet_4_code/data/fraxinus_literature/davydenko/sequence.fasta
- Data_Sheet_4_code/data/fraxinus_literature/davydenko/tax.txt
- Data_Sheet_4_code/data/fraxinus_literature/kosawang/
- Data_Sheet_4_code/data/fraxinus_literature/kosawang/cmd.sh
- Data_Sheet_4_code/data/fraxinus_literature/kosawang/freqs.txt
- Data_Sheet_4_code/data/fraxinus_literature/kosawang/meta.txt
- Data_Sheet_4_code/data/fraxinus_literature/kosawang/sequence.fasta
- Data_Sheet_4_code/data/fraxinus_literature/kosawang/tax.txt
- Data_Sheet_4_code/data/fraxinus_literature/kowalski/
- Data_Sheet_4_code/data/fraxinus_literature/kowalski/cmd.sh
- Data_Sheet_4_code/data/fraxinus_literature/kowalski/freqs.txt
- Data_Sheet_4_code/data/fraxinus_literature/kowalski/sequence.fasta
- Data_Sheet_4_code/data/fraxinus_literature/kowalski/tax.txt
- Data_Sheet_4_code/data/fraxinus_literature/schlegel_2016/
- Data_Sheet_4_code/data/fraxinus_literature/schlegel_2016/spore_germ_rates.txt
- Data_Sheet_4_code/data/fraxinus_literature/scholtysik/
- Data_Sheet_4_code/data/fraxinus_literature/scholtysik/cmd.sh
- Data_Sheet_4_code/data/fraxinus_literature/scholtysik/freqs.txt
- Data_Sheet_4_code/data/fraxinus_literature/scholtysik/other.fasta
- Data_Sheet_4_code/data/fraxinus_literature/scholtysik/sequence.fasta
- Data_Sheet_4_code/data/fraxinus_literature/scholtysik/tax.txt
- Data_Sheet_4_code/data/leaf_samples/
- Data_Sheet_4_code/data/leaf_samples/analysis/
- Data_Sheet_4_code/data/leaf_samples/analysis/counts_per_sample.txt
- Data_Sheet_4_code/data/leaf_samples/analysis/clusters/
- Data_Sheet_4_code/data/leaf_samples/analysis/clusters/denoised.fa
- Data_Sheet_4_code/data/leaf_samples/analysis/clusters/denoised_blast.txt
- Data_Sheet_4_code/data/leaf_samples/analysis/clusters/denoised_sintax.txt
- Data_Sheet_4_code/data/leaf_samples/analysis/clusters/denoised_sintax_genus.txt
- Data_Sheet_4_code/data/leaf_samples/analysis/clusters/denoised_tree_search.uc
- Data_Sheet_4_code/data/leaf_samples/analysis/clusters/hym_spp_search.uc
- Data_Sheet_4_code/data/leaf_samples/analysis/clusters/known_search_denoised.uc
- Data_Sheet_4_code/data/leaf_samples/analysis/clusters/known_search_denoised_93.uc
- Data_Sheet_4_code/data/leaf_samples/analysis/clusters/mock_search_denoised.uc
- Data_Sheet_4_code/data/leaf_samples/analysis/clusters/mycos_RAxML_bestTree.tre
- Data_Sheet_4_code/data/leaf_samples/analysis/clusters/otutab_denoised.txt
- Data_Sheet_4_code/data/leaf_samples/analysis/clusters/venturia_search.uc
- Data_Sheet_4_code/data/leaf_samples/analysis/clusters/vf_raxml.tre
- Data_Sheet_4_code/data/leaf_samples/analysis/clusters/ITSx/
- Data_Sheet_4_code/data/leaf_samples/analysis/clusters/ITSx/denoised.58s_LSU.tre
- Data_Sheet_4_code/data/leaf_samples/analysis/clusters/ITSx/denoised.positions.txt
- Data_Sheet_4_code/data/leaf_samples/meta/
- Data_Sheet_4_code/data/leaf_samples/meta/hosts.txt
- Data_Sheet_4_code/data/leaf_samples/meta/isolate2morpho.txt
- Data_Sheet_4_code/data/leaf_samples/meta/isolate_taxonomy.txt
- Data_Sheet_4_code/data/leaf_samples/meta/manual_otu_taxonomy.txt
- Data_Sheet_4_code/data/leaf_samples/meta/metadata.txt
- Data_Sheet_4_code/data/leaf_samples/meta/mock_data_with_rel.txt
- Data_Sheet_4_code/data/leaf_samples/meta/morpho_tax.txt
- Data_Sheet_4_code/data/leaf_samples/meta/morphotype_data.txt
- Data_Sheet_4_code/data/leaf_samples/meta/plot_meta.txt
- Data_Sheet_4_code/data/leaf_samples/meta/venturia_meta.txt
- Data_Sheet_4_code/data/leaf_samples/primers/
- Data_Sheet_4_code/data/leaf_samples/primers/fprimers.fa
- Data_Sheet_4_code/data/leaf_samples/primers/rprimers.fa
- Data_Sheet_4_code/data/leaf_samples/r_export/
- Data_Sheet_4_code/data/leaf_samples/r_export/data.RData
- Data_Sheet_4_code/data/leaf_samples/r_export/diff_abund.RData
- Data_Sheet_4_code/data/leaf_samples/r_export/sparcc_corr.RData
- Data_Sheet_4_code/data/leaf_samples/ref/
- Data_Sheet_4_code/data/leaf_samples/ref/genbank_ibrahim_2016.fasta
- Data_Sheet_4_code/data/leaf_samples/ref/h_albidus_ref.fa
- Data_Sheet_4_code/data/leaf_samples/ref/h_fraxineus.fa
- Data_Sheet_4_code/data/leaf_samples/ref/mock_ITS2.fasta
- Data_Sheet_4_code/data/leaf_samples/ref/mock_region.fasta
- Data_Sheet_4_code/data/leaf_samples/ref/trees.fasta
- Data_Sheet_4_code/data/leaf_samples/ref/unique_isolates.fa
- Data_Sheet_4_code/data/leaf_samples/ref/unique_isolates_desc.fa
- Data_Sheet_4_code/data/primer_validation/
- Data_Sheet_4_code/data/primer_validation/GenBank/
- Data_Sheet_4_code/data/primer_validation/GenBank/lsu_primers.fa
- Data_Sheet_4_code/data/primer_validation/GenBank/s58_primers.fa
- Data_Sheet_4_code/data/primer_validation/mock_communities/
- Data_Sheet_4_code/data/primer_validation/mock_communities/denoised.fasta
- Data_Sheet_4_code/data/primer_validation/mock_communities/denoised_otus.txt
- Data_Sheet_4_code/data/primer_validation/mock_communities/mock_data.txt
- Data_Sheet_4_code/data/primer_validation/mock_communities/mock_search_denoised.uc
- Data_Sheet_4_code/data/primer_validation/NGS_sample/
- Data_Sheet_4_code/data/primer_validation/NGS_sample/denoised.fasta.zip
- Data_Sheet_4_code/data/primer_validation/NGS_sample/denoised_i4_stats_w4.txt.gz
- Data_Sheet_4_code/data/primer_validation/NGS_sample/physeq.RData
- Data_Sheet_4_code/data/primer_validation/UNITE/
- Data_Sheet_4_code/data/primer_validation/UNITE/ITS4f_end_freqs.txt.gz
- Data_Sheet_4_code/figures/
- Data_Sheet_4_code/figures/supplement/
- Data_Sheet_4_code/plots/
- Data_Sheet_4_code/R/
- Data_Sheet_4_code/R/01_primer_mismatches_Genbank.R
- Data_Sheet_4_code/R/02_ITS4f_freqs_UNITE.R
- Data_Sheet_4_code/R/03_primertest_NGS.R
- Data_Sheet_4_code/R/04_mock_sample.R
- Data_Sheet_4_code/R/05_analysis_cross.R
- Data_Sheet_4_code/R/06_leaf_samples_setup.R
- Data_Sheet_4_code/R/07_leaf_samples.R
- Data_Sheet_4_code/R/funcs/
- Data_Sheet_4_code/R/funcs/diff_abund.R
- Data_Sheet_4_code/R/funcs/permanova.R
- Data_Sheet_4_code/R/funcs/setup.R
- Data_Sheet_4_code/R/funcs/sparcc.R
- Data_Sheet_4_code/R/funcs/utils.R
- Data_Sheet_4_code/R/funcs/sparcc/
- Data_Sheet_4_code/R/funcs/sparcc/info.txt
- Data_Sheet_4_code/shell_scripts/
- Data_Sheet_4_code/shell_scripts/taxonomy_db.sh
- Data_Sheet_4_code/shell_scripts/leaf_samples/
- Data_Sheet_4_code/shell_scripts/leaf_samples/1_prepare.sh
- Data_Sheet_4_code/shell_scripts/leaf_samples/2_cluster.sh
- Data_Sheet_4_code/shell_scripts/leaf_samples/3_extract_ITS_taxonomy.sh
- Data_Sheet_4_code/shell_scripts/leaf_samples/4_checks.sh
- Data_Sheet_4_code/shell_scripts/leaf_samples/blast.sh
- Data_Sheet_4_code/shell_scripts/leaf_samples/rdna_tree.sh
- Data_Sheet_4_code/shell_scripts/literature_comparison/
- Data_Sheet_4_code/shell_scripts/literature_comparison/1_cluster_cross.sh
- Data_Sheet_4_code/shell_scripts/literature_comparison/2_cluster_all.sh
- Data_Sheet_4_code/shell_scripts/primer_validation/
- Data_Sheet_4_code/shell_scripts/primer_validation/01_primer_mismatches_Genbank.sh
- Data_Sheet_4_code/shell_scripts/primer_validation/02_ITS4f_end_UNITE.sh
- Data_Sheet_4_code/shell_scripts/primer_validation/03_linker_analysis.sh
- Data_Sheet_4_code/taxonomy/
- Data_Sheet_4_code/taxonomy/info.txt
