# Supplementary material for: The Endophytic Mycobiome of European Ash and Sycamore Maple Leaves – Geographic Patterns, Host Specificity and Influence of Ash Dieback
Source: Front Microbiol. 2018 Oct 24;9:2345. doi: 10.3389/fmicb.2018.02345 (PMC6207852; doi:10.3389/fmicb.2018.02345)
Supplement: Supplementary file 9 [file Data_Sheet_4.zip › Data_Sheet_4_code/README.txt]

This directory contains scripts and data necessary to reproduce the analyzes
of this study. For space reasons, not all data is included. Especially the
taxonomic database will have to be rebuilt (shell_scripts/taxonomy_db.sh).

The bioinformatic processing of the reads is done using Bash scripts in
'shell_scripts'. The scripts require additional software, which is listed
at the beginning of the scripts. Once all data is generated, it can be analyzed
in R using the scripts in the directory 'R'. For most of them, the necessary
data is provided in the 'data' directory.
The results are stored in subdirectories of the 'data' directory.
Graphs are stored in 'plots' (not in publication) and figures (found in
publication).
