# Supplementary material for: The Endophytic Mycobiome of European Ash and Sycamore Maple Leaves – Geographic Patterns, Host Specificity and Influence of Ash Dieback
Source: Front Microbiol. 2018 Oct 24;9:2345. doi: 10.3389/fmicb.2018.02345 (PMC6207852; doi:10.3389/fmicb.2018.02345)
Supplement: Supplementary file 9 [file Data_Sheet_4.zip › Data_Sheet_4_code/data/fraxinus_literature/1_summary/cluster.uc]

S	0	350	*	.	*	*	*	Zotu10	*
S	1	286	*	.	*	*	*	Zotu20	*
S	2	280	*	.	*	*	*	Zotu39	*
S	3	357	*	.	*	*	*	Zotu50	*
S	4	292	*	.	*	*	*	Zotu57	*
S	5	299	*	.	*	*	*	Zotu64	*
S	6	285	*	.	*	*	*	Zotu70	*
S	7	284	*	.	*	*	*	Zotu80	*
S	8	295	*	.	*	*	*	Zotu110	*
S	9	284	*	.	*	*	*	Zotu119	*
S	10	285	*	.	*	*	*	Zotu127	*
S	11	293	*	.	*	*	*	Zotu128	*
H	2	280	98.2	+	0	0	280M	Zotu131	Zotu39
S	12	294	*	.	*	*	*	Zotu132	*
S	13	283	*	.	*	*	*	Zotu146	*
S	14	338	*	.	*	*	*	Zotu161	*
S	15	297	*	.	*	*	*	Zotu162	*
S	16	369	*	.	*	*	*	Zotu168	*
S	17	295	*	.	*	*	*	Zotu178	*
S	18	283	*	.	*	*	*	Zotu182	*
S	19	289	*	.	*	*	*	Zotu186	*
S	20	332	*	.	*	*	*	Zotu192	*
S	21	263	*	.	*	*	*	Zotu198	*
S	22	349	*	.	*	*	*	Zotu200	*
S	23	292	*	.	*	*	*	Zotu205	*
S	24	266	*	.	*	*	*	Zotu214	*
S	25	279	*	.	*	*	*	Zotu222	*
S	26	295	*	.	*	*	*	Zotu225	*
S	27	264	*	.	*	*	*	Zotu227	*
S	28	337	*	.	*	*	*	Zotu228	*
S	29	98	*	.	*	*	*	Zotu229	*
S	30	345	*	.	*	*	*	Zotu241	*
S	31	319	*	.	*	*	*	Zotu242	*
S	32	334	*	.	*	*	*	Zotu244	*
S	33	285	*	.	*	*	*	Zotu252	*
H	3	357	98.9	+	0	0	357M	Zotu274	Zotu50
S	34	291	*	.	*	*	*	Zotu292	*
S	35	355	*	.	*	*	*	Zotu316	*
S	36	324	*	.	*	*	*	Zotu320	*
H	35	355	99.4	+	0	0	355M	Zotu328	Zotu316
S	37	285	*	.	*	*	*	Zotu377	*
S	38	294	*	.	*	*	*	Zotu379	*
S	39	341	*	.	*	*	*	Zotu382	*
S	40	296	*	.	*	*	*	Zotu386	*
S	41	339	*	.	*	*	*	Zotu388	*
S	42	290	*	.	*	*	*	Zotu402	*
H	6	285	98.9	+	0	0	285M	Zotu408	Zotu70
S	43	330	*	.	*	*	*	Zotu413	*
S	44	293	*	.	*	*	*	Zotu417	*
S	45	400	*	.	*	*	*	Zotu418	*
S	46	292	*	.	*	*	*	Zotu448	*
S	47	284	*	.	*	*	*	Zotu455	*
S	48	299	*	.	*	*	*	Zotu458	*
S	49	317	*	.	*	*	*	Zotu460	*
S	50	300	*	.	*	*	*	Zotu473	*
S	51	465	*	.	*	*	*	Zotu480	*
S	52	355	*	.	*	*	*	Zotu486	*
S	53	338	*	.	*	*	*	Zotu506	*
H	35	355	99.4	+	0	0	355M	Zotu509	Zotu316
S	54	414	*	.	*	*	*	Zotu513	*
S	55	292	*	.	*	*	*	Zotu514	*
S	56	285	*	.	*	*	*	Zotu521	*
S	57	313	*	.	*	*	*	Zotu543	*
S	58	352	*	.	*	*	*	Zotu549	*
S	59	295	*	.	*	*	*	Zotu550	*
S	60	327	*	.	*	*	*	Zotu560	*
S	61	308	*	.	*	*	*	Zotu564	*
S	62	323	*	.	*	*	*	Zotu566	*
H	22	349	99.4	+	0	0	349M	Zotu577	Zotu200
S	63	284	*	.	*	*	*	Zotu578	*
S	64	179	*	.	*	*	*	Zotu580	*
S	65	303	*	.	*	*	*	Zotu601	*
H	22	349	98.9	+	0	0	349M	Zotu610	Zotu200
S	66	296	*	.	*	*	*	Zotu611	*
S	67	283	*	.	*	*	*	Zotu618	*
S	68	312	*	.	*	*	*	Zotu621	*
S	69	285	*	.	*	*	*	Zotu623	*
S	70	290	*	.	*	*	*	Zotu640	*
S	71	381	*	.	*	*	*	Zotu669	*
H	35	355	99.4	+	0	0	355M	Zotu679	Zotu316
S	72	208	*	.	*	*	*	Zotu680	*
S	73	440	*	.	*	*	*	Zotu685	*
S	74	331	*	.	*	*	*	Zotu686	*
S	75	361	*	.	*	*	*	Zotu703	*
S	76	368	*	.	*	*	*	Zotu704	*
H	22	349	98.3	+	0	0	349M	Zotu707	Zotu200
S	77	352	*	.	*	*	*	Zotu717	*
S	78	283	*	.	*	*	*	Zotu721	*
H	22	349	98.9	+	0	0	349M	Zotu736	Zotu200
S	79	288	*	.	*	*	*	Zotu744	*
S	80	293	*	.	*	*	*	Zotu764	*
S	81	293	*	.	*	*	*	Zotu777	*
H	22	349	98.3	+	0	0	349M	Zotu780	Zotu200
S	82	292	*	.	*	*	*	Zotu787	*
S	83	295	*	.	*	*	*	Zotu796	*
S	84	299	*	.	*	*	*	Zotu810	*
S	85	425	*	.	*	*	*	Zotu813	*
S	86	286	*	.	*	*	*	Zotu819	*
S	87	381	*	.	*	*	*	Zotu821	*
S	88	315	*	.	*	*	*	Zotu823	*
S	89	292	*	.	*	*	*	Zotu826	*
S	90	341	*	.	*	*	*	Zotu840	*
S	91	303	*	.	*	*	*	Zotu842	*
S	92	295	*	.	*	*	*	Zotu862	*
S	93	345	*	.	*	*	*	Zotu867	*
H	70	290	98.3	+	0	0	290M	Zotu868	Zotu640
S	94	281	*	.	*	*	*	Zotu873	*
S	95	304	*	.	*	*	*	Zotu876	*
S	96	188	*	.	*	*	*	Zotu878	*
S	97	363	*	.	*	*	*	Zotu880	*
S	98	283	*	.	*	*	*	Zotu881	*
S	99	290	*	.	*	*	*	Zotu890	*
S	100	289	*	.	*	*	*	Zotu896	*
S	101	287	*	.	*	*	*	Zotu903	*
S	102	286	*	.	*	*	*	Zotu910	*
S	103	304	*	.	*	*	*	Zotu923	*
S	104	357	*	.	*	*	*	Zotu929	*
S	105	278	*	.	*	*	*	Zotu934	*
S	106	288	*	.	*	*	*	Zotu942	*
S	107	432	*	.	*	*	*	Zotu943	*
S	108	309	*	.	*	*	*	Zotu947	*
S	109	291	*	.	*	*	*	Zotu962	*
S	110	245	*	.	*	*	*	Zotu966	*
S	111	291	*	.	*	*	*	Zotu982	*
S	112	292	*	.	*	*	*	Zotu983	*
S	113	344	*	.	*	*	*	Zotu992	*
S	114	294	*	.	*	*	*	Zotu993	*
S	115	294	*	.	*	*	*	Zotu998	*
S	116	283	*	.	*	*	*	Zotu1014	*
S	117	283	*	.	*	*	*	Zotu1034	*
S	118	374	*	.	*	*	*	Zotu1047	*
S	119	381	*	.	*	*	*	Zotu1048	*
S	120	327	*	.	*	*	*	Zotu1071	*
S	121	331	*	.	*	*	*	Zotu1074	*
S	122	334	*	.	*	*	*	Zotu1076	*
S	123	295	*	.	*	*	*	Zotu1083	*
S	124	303	*	.	*	*	*	Zotu1092	*
S	125	268	*	.	*	*	*	Zotu1094	*
S	126	302	*	.	*	*	*	Zotu1118	*
S	127	285	*	.	*	*	*	Zotu1126	*
H	13	283	98.2	+	0	0	283M	Zotu1183	Zotu146
S	128	373	*	.	*	*	*	Zotu1198	*
S	129	374	*	.	*	*	*	Zotu1201	*
S	130	362	*	.	*	*	*	Zotu1206	*
S	131	301	*	.	*	*	*	Zotu1213	*
S	132	280	*	.	*	*	*	Zotu1215	*
S	133	316	*	.	*	*	*	Zotu1218	*
S	134	287	*	.	*	*	*	Zotu1220	*
S	135	282	*	.	*	*	*	Zotu1227	*
S	136	361	*	.	*	*	*	Zotu1228	*
S	137	368	*	.	*	*	*	Zotu1232	*
S	138	285	*	.	*	*	*	Zotu1247	*
S	139	376	*	.	*	*	*	Zotu1259	*
S	140	207	*	.	*	*	*	Zotu1284	*
S	141	331	*	.	*	*	*	Zotu1299	*
S	142	291	*	.	*	*	*	Zotu1305	*
S	143	319	*	.	*	*	*	Zotu1309	*
S	144	319	*	.	*	*	*	Zotu1310	*
S	145	375	*	.	*	*	*	Zotu1318	*
S	146	326	*	.	*	*	*	Zotu1326	*
S	147	289	*	.	*	*	*	Zotu1329	*
S	148	329	*	.	*	*	*	Zotu1334	*
S	149	232	*	.	*	*	*	Zotu1338	*
S	150	287	*	.	*	*	*	Zotu1342	*
S	151	370	*	.	*	*	*	Zotu1349	*
H	22	349	98.9	+	0	0	349M	Zotu1355	Zotu200
S	152	460	*	.	*	*	*	Zotu1360	*
S	153	386	*	.	*	*	*	Zotu1368	*
S	154	285	*	.	*	*	*	Zotu1381	*
S	155	326	*	.	*	*	*	Zotu1391	*
S	156	340	*	.	*	*	*	Zotu1394	*
H	147	289	98.3	+	0	0	142MI106MD40M	Zotu1396	Zotu1329
S	157	330	*	.	*	*	*	Zotu1399	*
S	158	359	*	.	*	*	*	Zotu1400	*
S	159	297	*	.	*	*	*	Zotu1403	*
S	160	387	*	.	*	*	*	Zotu1408	*
S	161	293	*	.	*	*	*	Zotu1414	*
S	162	329	*	.	*	*	*	Zotu1426	*
S	163	405	*	.	*	*	*	Zotu1427	*
S	164	313	*	.	*	*	*	Zotu1434	*
S	165	297	*	.	*	*	*	Zotu1437	*
S	166	414	*	.	*	*	*	Zotu1440	*
S	167	240	*	.	*	*	*	Zotu1444	*
S	168	233	*	.	*	*	*	Zotu1449	*
S	169	283	*	.	*	*	*	Zotu1454	*
S	170	329	*	.	*	*	*	Zotu1474	*
S	171	357	*	.	*	*	*	Zotu1482	*
S	172	300	*	.	*	*	*	Zotu1486	*
H	162	329	98.8	+	0	0	329M	Zotu1487	Zotu1426
S	173	285	*	.	*	*	*	Zotu1495	*
S	174	286	*	.	*	*	*	Zotu1514	*
S	175	259	*	.	*	*	*	Zotu1522	*
S	176	350	*	.	*	*	*	Zotu1566	*
S	177	142	*	.	*	*	*	Zotu1567	*
S	178	294	*	.	*	*	*	Zotu1579	*
S	179	291	*	.	*	*	*	Zotu1610	*
H	22	349	98.3	+	0	0	349M	Zotu1627	Zotu200
S	180	335	*	.	*	*	*	Zotu1630	*
S	181	317	*	.	*	*	*	Zotu1637	*
S	182	362	*	.	*	*	*	Zotu1647	*
S	183	343	*	.	*	*	*	Zotu1648	*
S	184	254	*	.	*	*	*	Zotu1680	*
S	185	305	*	.	*	*	*	Zotu1683	*
S	186	379	*	.	*	*	*	Zotu1686	*
S	187	297	*	.	*	*	*	Zotu1692	*
S	188	459	*	.	*	*	*	Zotu1710	*
S	189	474	*	.	*	*	*	Zotu1714	*
H	176	350	99.4	+	0	0	350M	Zotu1717	Zotu1566
S	190	389	*	.	*	*	*	Zotu1727	*
S	191	294	*	.	*	*	*	Zotu1732	*
S	192	371	*	.	*	*	*	Zotu1734	*
S	193	280	*	.	*	*	*	Zotu1778	*
S	194	335	*	.	*	*	*	Zotu1780	*
S	195	297	*	.	*	*	*	Zotu1784	*
S	196	453	*	.	*	*	*	Zotu1788	*
S	197	284	*	.	*	*	*	Zotu1792	*
S	198	340	*	.	*	*	*	Zotu1794	*
S	199	428	*	.	*	*	*	Zotu1811	*
S	200	243	*	.	*	*	*	Zotu1813	*
S	201	283	*	.	*	*	*	Zotu1815	*
S	202	293	*	.	*	*	*	Zotu1818	*
S	203	308	*	.	*	*	*	Zotu1826	*
S	204	288	*	.	*	*	*	Zotu1840	*
S	205	449	*	.	*	*	*	Zotu1847	*
S	206	375	*	.	*	*	*	Zotu1848	*
S	207	304	*	.	*	*	*	Zotu1864	*
S	208	292	*	.	*	*	*	Zotu1868	*
H	189	474	99.2	+	0	0	474M	Zotu1869	Zotu1714
S	209	347	*	.	*	*	*	Zotu1894	*
S	210	331	*	.	*	*	*	Zotu1907	*
S	211	341	*	.	*	*	*	Zotu1916	*
S	212	331	*	.	*	*	*	Zotu1954	*
S	213	295	*	.	*	*	*	Zotu1958	*
S	214	283	*	.	*	*	*	Zotu1970	*
S	215	258	*	.	*	*	*	Zotu2003	*
S	216	283	*	.	*	*	*	Zotu2011	*
S	217	280	*	.	*	*	*	Zotu2015	*
S	218	310	*	.	*	*	*	Zotu2028	*
S	219	433	*	.	*	*	*	Zotu2029	*
S	220	331	*	.	*	*	*	Zotu2030	*
S	221	444	*	.	*	*	*	Zotu2037	*
S	222	234	*	.	*	*	*	Zotu2038	*
S	223	296	*	.	*	*	*	Zotu2041	*
S	224	350	*	.	*	*	*	Zotu2042	*
S	225	228	*	.	*	*	*	Zotu2054	*
S	226	283	*	.	*	*	*	Zotu2072	*
S	227	380	*	.	*	*	*	Zotu2084	*
S	228	342	*	.	*	*	*	Zotu2092	*
S	229	418	*	.	*	*	*	Zotu2095	*
S	230	366	*	.	*	*	*	Zotu2097	*
S	231	428	*	.	*	*	*	Zotu2107	*
S	232	139	*	.	*	*	*	Zotu2108	*
S	233	307	*	.	*	*	*	Zotu2115	*
S	234	440	*	.	*	*	*	Zotu2118	*
S	235	293	*	.	*	*	*	Zotu2119	*
S	236	397	*	.	*	*	*	Zotu2122	*
S	237	373	*	.	*	*	*	Zotu2130	*
S	238	295	*	.	*	*	*	Zotu2133	*
H	22	349	98.9	+	0	0	349M	Zotu2136	Zotu200
S	239	341	*	.	*	*	*	Zotu2138	*
S	240	377	*	.	*	*	*	Zotu2148	*
S	241	306	*	.	*	*	*	Zotu2150	*
H	111	291	98.6	+	0	0	291M	Zotu2154	Zotu982
H	67	283	99.3	+	0	0	283M	Zotu2167	Zotu618
S	242	348	*	.	*	*	*	Zotu2171	*
S	243	407	*	.	*	*	*	Zotu2178	*
S	244	295	*	.	*	*	*	Zotu2189	*
S	245	365	*	.	*	*	*	Zotu2197	*
S	246	259	*	.	*	*	*	Zotu2208	*
S	247	285	*	.	*	*	*	Zotu2213	*
S	248	283	*	.	*	*	*	Zotu2225	*
S	249	119	*	.	*	*	*	Zotu2239	*
S	250	286	*	.	*	*	*	Zotu2251	*
S	251	349	*	.	*	*	*	Zotu2256	*
S	252	347	*	.	*	*	*	Zotu2261	*
S	253	360	*	.	*	*	*	Zotu2265	*
S	254	391	*	.	*	*	*	Zotu2267	*
S	255	306	*	.	*	*	*	Zotu2269	*
S	256	294	*	.	*	*	*	Zotu2275	*
S	257	366	*	.	*	*	*	Zotu2293	*
S	258	385	*	.	*	*	*	Zotu2303	*
S	259	377	*	.	*	*	*	Zotu2305	*
S	260	358	*	.	*	*	*	Zotu2308	*
S	261	296	*	.	*	*	*	Zotu2311	*
S	262	235	*	.	*	*	*	Zotu2316	*
S	263	297	*	.	*	*	*	Zotu2324	*
S	264	438	*	.	*	*	*	Zotu2358	*
S	265	322	*	.	*	*	*	Zotu2361	*
S	266	314	*	.	*	*	*	Zotu2363	*
S	267	507	*	.	*	*	*	Zotu2368	*
S	268	332	*	.	*	*	*	Zotu2396	*
S	269	355	*	.	*	*	*	Zotu2402	*
S	270	304	*	.	*	*	*	Zotu2420	*
S	271	283	*	.	*	*	*	Zotu2440	*
S	272	235	*	.	*	*	*	Zotu2451	*
S	273	283	*	.	*	*	*	Zotu2461	*
S	274	350	*	.	*	*	*	Zotu2479	*
S	275	328	*	.	*	*	*	Zotu2480	*
S	276	348	*	.	*	*	*	Zotu2485	*
S	277	306	*	.	*	*	*	Zotu2517	*
S	278	259	*	.	*	*	*	Zotu2524	*
S	279	321	*	.	*	*	*	Zotu2542	*
S	280	296	*	.	*	*	*	Zotu2555	*
H	22	349	98.3	+	0	0	349M	Zotu2560	Zotu200
S	281	225	*	.	*	*	*	Zotu2564	*
S	282	455	*	.	*	*	*	Zotu2565	*
S	283	261	*	.	*	*	*	Zotu2578	*
S	284	310	*	.	*	*	*	Zotu2585	*
S	285	231	*	.	*	*	*	Zotu2587	*
S	286	229	*	.	*	*	*	Zotu2591	*
S	287	145	*	.	*	*	*	Zotu2592	*
S	288	311	*	.	*	*	*	Zotu2595	*
S	289	286	*	.	*	*	*	Zotu2596	*
S	290	318	*	.	*	*	*	Zotu2603	*
S	291	280	*	.	*	*	*	Zotu2604	*
S	292	326	*	.	*	*	*	Zotu2619	*
S	293	334	*	.	*	*	*	Zotu2622	*
H	162	329	99.4	+	0	0	329M	Zotu2632	Zotu1426
S	294	229	*	.	*	*	*	Zotu2654	*
S	295	450	*	.	*	*	*	Zotu2655	*
H	36	324	98.1	+	0	0	324M	Zotu2662	Zotu320
S	296	319	*	.	*	*	*	Zotu2664	*
S	297	289	*	.	*	*	*	Zotu2665	*
S	298	300	*	.	*	*	*	Zotu2669	*
S	299	287	*	.	*	*	*	Zotu2670	*
S	300	361	*	.	*	*	*	Zotu2685	*
S	301	281	*	.	*	*	*	Zotu2691	*
S	302	288	*	.	*	*	*	Zotu2694	*
S	303	425	*	.	*	*	*	Zotu2705	*
S	304	275	*	.	*	*	*	Zotu2715	*
S	305	278	*	.	*	*	*	Zotu2716	*
S	306	283	*	.	*	*	*	Zotu2724	*
S	307	377	*	.	*	*	*	Zotu2731	*
S	308	232	*	.	*	*	*	Zotu2739	*
S	309	285	*	.	*	*	*	Zotu2752	*
S	310	285	*	.	*	*	*	Zotu2764	*
S	311	378	*	.	*	*	*	Zotu2765	*
S	312	371	*	.	*	*	*	Zotu2771	*
S	313	413	*	.	*	*	*	Zotu2777	*
S	314	348	*	.	*	*	*	Zotu2778	*
H	231	427	98.1	+	0	0	302MI125M	Zotu2779	Zotu2107
S	315	295	*	.	*	*	*	Zotu2784	*
S	316	292	*	.	*	*	*	Zotu2791	*
S	317	339	*	.	*	*	*	Zotu2792	*
S	318	436	*	.	*	*	*	Zotu2801	*
S	319	343	*	.	*	*	*	Zotu2845	*
S	320	380	*	.	*	*	*	Zotu2847	*
S	321	261	*	.	*	*	*	Zotu2856	*
S	322	283	*	.	*	*	*	Zotu2873	*
S	323	293	*	.	*	*	*	Zotu2874	*
S	324	312	*	.	*	*	*	Zotu2883	*
S	325	367	*	.	*	*	*	Zotu2885	*
H	189	474	99.6	+	0	0	474M	Zotu2891	Zotu1714
S	326	296	*	.	*	*	*	Zotu2895	*
S	327	283	*	.	*	*	*	Zotu2905	*
S	328	361	*	.	*	*	*	Zotu2912	*
S	329	338	*	.	*	*	*	Zotu2913	*
S	330	238	*	.	*	*	*	Zotu2916	*
S	331	365	*	.	*	*	*	Zotu2917	*
H	229	418	98.3	+	0	0	418M	Zotu2923	Zotu2095
S	332	422	*	.	*	*	*	Zotu2930	*
S	333	288	*	.	*	*	*	Zotu2931	*
S	334	294	*	.	*	*	*	Zotu2963	*
S	335	195	*	.	*	*	*	Zotu2970	*
S	336	312	*	.	*	*	*	Zotu2971	*
S	337	291	*	.	*	*	*	Zotu2976	*
S	338	325	*	.	*	*	*	Zotu2986	*
S	339	265	*	.	*	*	*	Zotu2988	*
H	85	425	99.3	+	0	0	425M	Zotu2992	Zotu813
S	340	283	*	.	*	*	*	Zotu2997	*
S	341	285	*	.	*	*	*	Zotu3000	*
H	304	275	99.3	+	0	0	275M	Zotu3029	Zotu2715
H	176	350	99.4	+	0	0	350M	Zotu3031	Zotu1566
S	342	340	*	.	*	*	*	Zotu3051	*
S	343	313	*	.	*	*	*	Zotu3054	*
H	98	283	98.9	+	0	0	283M	Zotu3067	Zotu881
H	176	350	98.9	+	0	0	350M	Zotu3071	Zotu1566
S	344	234	*	.	*	*	*	Zotu3072	*
S	345	477	*	.	*	*	*	Zotu3076	*
S	346	374	*	.	*	*	*	Zotu3078	*
S	347	343	*	.	*	*	*	Zotu3089	*
S	348	283	*	.	*	*	*	Zotu3090	*
S	349	293	*	.	*	*	*	Zotu3091	*
S	350	428	*	.	*	*	*	Zotu3094	*
H	53	338	99.4	+	0	0	338M	Zotu3098	Zotu506
S	351	237	*	.	*	*	*	Zotu3099	*
S	352	292	*	.	*	*	*	Zotu3115	*
S	353	299	*	.	*	*	*	Zotu3116	*
S	354	342	*	.	*	*	*	Zotu3117	*
S	355	366	*	.	*	*	*	Zotu3119	*
S	356	284	*	.	*	*	*	Zotu3130	*
S	357	295	*	.	*	*	*	Zotu3141	*
S	358	361	*	.	*	*	*	Zotu3144	*
S	359	346	*	.	*	*	*	Zotu3145	*
S	360	259	*	.	*	*	*	Zotu3150	*
S	361	377	*	.	*	*	*	Zotu3165	*
S	362	283	*	.	*	*	*	Zotu3183	*
S	363	358	*	.	*	*	*	Zotu3202	*
S	364	292	*	.	*	*	*	Zotu3203	*
H	107	434	98.4	+	0	0	184M2D248M	Zotu3206	Zotu943
S	365	324	*	.	*	*	*	Zotu3211	*
S	366	291	*	.	*	*	*	Zotu3214	*
H	153	385	98.7	+	0	0	198MI187M	Zotu3217	Zotu1368
S	367	383	*	.	*	*	*	Zotu3222	*
H	231	428	99.5	+	0	0	428M	Zotu3227	Zotu2107
S	368	234	*	.	*	*	*	Zotu3228	*
S	369	317	*	.	*	*	*	Zotu3231	*
S	370	284	*	.	*	*	*	Zotu3232	*
S	371	363	*	.	*	*	*	Zotu3233	*
S	372	278	*	.	*	*	*	Zotu3239	*
S	373	304	*	.	*	*	*	Zotu3276	*
S	374	432	*	.	*	*	*	Zotu3278	*
S	375	376	*	.	*	*	*	Zotu3282	*
S	376	359	*	.	*	*	*	Zotu3284	*
S	377	283	*	.	*	*	*	Zotu3294	*
S	378	335	*	.	*	*	*	Zotu3320	*
S	379	386	*	.	*	*	*	Zotu3335	*
S	380	286	*	.	*	*	*	Zotu3350	*
S	381	299	*	.	*	*	*	Zotu3353	*
S	382	292	*	.	*	*	*	Zotu3357	*
S	383	277	*	.	*	*	*	Zotu3361	*
S	384	336	*	.	*	*	*	Zotu3393	*
S	385	283	*	.	*	*	*	Zotu3398	*
S	386	263	*	.	*	*	*	Zotu3406	*
S	387	285	*	.	*	*	*	Zotu3409	*
S	388	374	*	.	*	*	*	Zotu3410	*
S	389	240	*	.	*	*	*	Zotu3414	*
H	260	358	99.4	+	0	0	358M	Zotu3415	Zotu2308
H	180	335	98.2	+	0	0	335M	Zotu3426	Zotu1630
H	107	434	98.6	+	0	0	184M2D248M	Zotu3432	Zotu943
S	390	338	*	.	*	*	*	Zotu3433	*
S	391	379	*	.	*	*	*	Zotu3438	*
S	392	410	*	.	*	*	*	Zotu3448	*
H	107	432	99.5	+	0	0	432M	Zotu3450	Zotu943
S	393	372	*	.	*	*	*	Zotu3473	*
S	394	358	*	.	*	*	*	Zotu3475	*
S	395	367	*	.	*	*	*	Zotu3477	*
S	396	289	*	.	*	*	*	Zotu3484	*
S	397	284	*	.	*	*	*	Zotu3503	*
S	398	301	*	.	*	*	*	Zotu3508	*
S	399	322	*	.	*	*	*	Zotu3517	*
S	400	284	*	.	*	*	*	Zotu3523	*
S	401	331	*	.	*	*	*	Zotu3531	*
S	402	292	*	.	*	*	*	Zotu3532	*
S	403	299	*	.	*	*	*	Zotu3542	*
S	404	435	*	.	*	*	*	Zotu3555	*
S	405	371	*	.	*	*	*	Zotu3568	*
S	406	303	*	.	*	*	*	Zotu3570	*
S	407	343	*	.	*	*	*	Zotu3579	*
S	408	399	*	.	*	*	*	Zotu3582	*
S	409	277	*	.	*	*	*	Zotu3591	*
S	410	415	*	.	*	*	*	Zotu3592	*
S	411	387	*	.	*	*	*	Zotu3596	*
S	412	202	*	.	*	*	*	Zotu3602	*
S	413	280	*	.	*	*	*	Zotu3606	*
S	414	345	*	.	*	*	*	Zotu3614	*
S	415	292	*	.	*	*	*	Zotu3618	*
S	416	315	*	.	*	*	*	Zotu3623	*
S	417	356	*	.	*	*	*	Zotu3649	*
S	418	282	*	.	*	*	*	Zotu3651	*
S	419	350	*	.	*	*	*	Zotu3652	*
S	420	227	*	.	*	*	*	Zotu3679	*
S	421	223	*	.	*	*	*	Zotu3705	*
S	422	381	*	.	*	*	*	Zotu3723	*
S	423	405	*	.	*	*	*	Zotu3745	*
S	424	434	*	.	*	*	*	Zotu3748	*
S	425	283	*	.	*	*	*	Zotu3759	*
S	426	313	*	.	*	*	*	Zotu3764	*
S	427	289	*	.	*	*	*	Zotu3770	*
S	428	385	*	.	*	*	*	Zotu3772	*
H	316	292	99.3	+	0	0	292M	Zotu3777	Zotu2791
S	429	326	*	.	*	*	*	Zotu3780	*
S	430	291	*	.	*	*	*	Zotu3782	*
S	431	450	*	.	*	*	*	Zotu3796	*
S	432	384	*	.	*	*	*	Zotu3803	*
S	433	335	*	.	*	*	*	Zotu3804	*
H	332	422	99.5	+	0	0	422M	Zotu3815	Zotu2930
S	434	249	*	.	*	*	*	Zotu3816	*
S	435	236	*	.	*	*	*	Zotu3823	*
S	436	441	*	.	*	*	*	Zotu3829	*
S	437	232	*	.	*	*	*	Zotu3830	*
S	438	380	*	.	*	*	*	Zotu3832	*
S	439	336	*	.	*	*	*	Zotu3833	*
S	440	283	*	.	*	*	*	Zotu3842	*
S	441	283	*	.	*	*	*	Zotu3844	*
S	442	283	*	.	*	*	*	Zotu3845	*
S	443	278	*	.	*	*	*	Zotu3851	*
S	444	289	*	.	*	*	*	Zotu3857	*
S	445	307	*	.	*	*	*	Zotu3892	*
S	446	350	*	.	*	*	*	Zotu3895	*
H	379	386	98.4	+	0	0	386M	Zotu3897	Zotu3335
S	447	381	*	.	*	*	*	Zotu3907	*
S	448	394	*	.	*	*	*	Zotu3908	*
S	449	392	*	.	*	*	*	Zotu3913	*
S	450	332	*	.	*	*	*	Zotu3921	*
S	451	428	*	.	*	*	*	Zotu3927	*
S	452	339	*	.	*	*	*	Zotu3929	*
S	453	285	*	.	*	*	*	Zotu3935	*
S	454	293	*	.	*	*	*	Zotu3946	*
S	455	283	*	.	*	*	*	Zotu3950	*
S	456	389	*	.	*	*	*	Zotu3973	*
S	457	311	*	.	*	*	*	Zotu3982	*
S	458	287	*	.	*	*	*	Zotu3989	*
S	459	395	*	.	*	*	*	Zotu3996	*
S	460	286	*	.	*	*	*	Zotu4000	*
S	461	363	*	.	*	*	*	Zotu4008	*
S	462	323	*	.	*	*	*	Zotu4015	*
S	463	369	*	.	*	*	*	Zotu4017	*
S	464	323	*	.	*	*	*	Zotu4018	*
S	465	286	*	.	*	*	*	Zotu4019	*
S	466	332	*	.	*	*	*	Zotu4029	*
S	467	368	*	.	*	*	*	Zotu4031	*
S	468	244	*	.	*	*	*	Zotu4038	*
S	469	143	*	.	*	*	*	Zotu4040	*
S	470	295	*	.	*	*	*	Zotu4056	*
S	471	293	*	.	*	*	*	Zotu4061	*
S	472	303	*	.	*	*	*	Zotu4068	*
S	473	236	*	.	*	*	*	Zotu4100	*
S	474	353	*	.	*	*	*	Zotu4104	*
S	475	292	*	.	*	*	*	Zotu4110	*
S	476	232	*	.	*	*	*	Zotu4122	*
S	477	134	*	.	*	*	*	Zotu4132	*
S	478	382	*	.	*	*	*	Zotu4133	*
S	479	295	*	.	*	*	*	Zotu4135	*
H	228	343	98.5	+	0	0	309MD33M	Zotu4145	Zotu2092
S	480	283	*	.	*	*	*	Zotu4149	*
S	481	298	*	.	*	*	*	Zotu4170	*
S	482	181	*	.	*	*	*	Zotu4172	*
S	483	285	*	.	*	*	*	Zotu4175	*
S	484	457	*	.	*	*	*	Zotu4187	*
H	107	432	99.5	+	0	0	432M	Zotu4188	Zotu943
S	485	420	*	.	*	*	*	Zotu4216	*
S	486	405	*	.	*	*	*	Zotu4219	*
S	487	343	*	.	*	*	*	Zotu4267	*
S	488	283	*	.	*	*	*	Zotu4269	*
S	489	305	*	.	*	*	*	Zotu4284	*
S	490	351	*	.	*	*	*	Zotu4291	*
S	491	288	*	.	*	*	*	Zotu4294	*
S	492	368	*	.	*	*	*	Zotu4326	*
H	131	301	99.0	+	0	0	301M	Zotu4327	Zotu1213
S	493	196	*	.	*	*	*	Zotu4344	*
S	494	368	*	.	*	*	*	Zotu4347	*
S	495	344	*	.	*	*	*	Zotu4355	*
S	496	351	*	.	*	*	*	Zotu4360	*
S	497	236	*	.	*	*	*	Zotu4371	*
S	498	276	*	.	*	*	*	Zotu4379	*
S	499	247	*	.	*	*	*	Zotu4393	*
S	500	52	*	.	*	*	*	Zotu4394	*
S	501	74	*	.	*	*	*	Zotu4407	*
S	502	283	*	.	*	*	*	Zotu4414	*
S	503	434	*	.	*	*	*	Zotu4416	*
S	504	272	*	.	*	*	*	Zotu4421	*
H	123	295	99.3	+	0	0	295M	Zotu4428	Zotu1083
S	505	358	*	.	*	*	*	Zotu4432	*
S	506	203	*	.	*	*	*	Zotu4440	*
S	507	305	*	.	*	*	*	Zotu4444	*
S	508	342	*	.	*	*	*	Zotu4447	*
S	509	390	*	.	*	*	*	Zotu4448	*
S	510	357	*	.	*	*	*	Zotu4452	*
S	511	288	*	.	*	*	*	Zotu4461	*
S	512	298	*	.	*	*	*	Zotu4466	*
S	513	418	*	.	*	*	*	Zotu4475	*
S	514	384	*	.	*	*	*	Zotu4487	*
S	515	472	*	.	*	*	*	Zotu4503	*
S	516	303	*	.	*	*	*	Zotu4509	*
S	517	430	*	.	*	*	*	Zotu4526	*
S	518	356	*	.	*	*	*	Zotu4533	*
S	519	312	*	.	*	*	*	Zotu4535	*
S	520	375	*	.	*	*	*	Zotu4552	*
S	521	283	*	.	*	*	*	Zotu4560	*
S	522	383	*	.	*	*	*	Zotu4561	*
S	523	428	*	.	*	*	*	Zotu4563	*
S	524	317	*	.	*	*	*	Zotu4565	*
S	525	443	*	.	*	*	*	Zotu4587	*
S	526	376	*	.	*	*	*	Zotu4590	*
S	527	328	*	.	*	*	*	Zotu4617	*
S	528	288	*	.	*	*	*	Zotu4629	*
S	529	344	*	.	*	*	*	Zotu4631	*
S	530	359	*	.	*	*	*	Zotu4632	*
S	531	324	*	.	*	*	*	Zotu4639	*
S	532	200	*	.	*	*	*	Zotu4653	*
S	533	274	*	.	*	*	*	Zotu4657	*
S	534	387	*	.	*	*	*	Zotu4669	*
S	535	416	*	.	*	*	*	Zotu4681	*
S	536	340	*	.	*	*	*	Zotu4706	*
S	537	227	*	.	*	*	*	Zotu4713	*
S	538	283	*	.	*	*	*	Zotu4721	*
S	539	364	*	.	*	*	*	Zotu4736	*
S	540	346	*	.	*	*	*	Zotu4740	*
S	541	450	*	.	*	*	*	Zotu4756	*
S	542	352	*	.	*	*	*	Zotu4757	*
S	543	474	*	.	*	*	*	Zotu4759	*
S	544	449	*	.	*	*	*	Zotu4782	*
S	545	312	*	.	*	*	*	Zotu4783	*
S	546	295	*	.	*	*	*	Zotu4788	*
S	547	282	*	.	*	*	*	Zotu4800	*
S	548	392	*	.	*	*	*	Zotu4808	*
S	549	257	*	.	*	*	*	Zotu4811	*
S	550	309	*	.	*	*	*	Zotu4814	*
S	551	110	*	.	*	*	*	Zotu4822	*
S	552	290	*	.	*	*	*	Zotu4839	*
S	553	342	*	.	*	*	*	Zotu4843	*
S	554	283	*	.	*	*	*	Zotu4846	*
S	555	283	*	.	*	*	*	Zotu4855	*
S	556	316	*	.	*	*	*	Zotu4860	*
S	557	282	*	.	*	*	*	Zotu4868	*
S	558	281	*	.	*	*	*	Zotu4875	*
S	559	204	*	.	*	*	*	Zotu4876	*
S	560	283	*	.	*	*	*	Zotu4883	*
S	561	310	*	.	*	*	*	Zotu4885	*
S	562	302	*	.	*	*	*	Zotu4887	*
S	563	188	*	.	*	*	*	Zotu4889	*
S	564	398	*	.	*	*	*	Zotu4890	*
S	565	358	*	.	*	*	*	Zotu4914	*
S	566	329	*	.	*	*	*	Zotu4929	*
S	567	324	*	.	*	*	*	Zotu4949	*
S	568	339	*	.	*	*	*	Zotu4953	*
S	569	234	*	.	*	*	*	Zotu4957	*
S	570	289	*	.	*	*	*	Zotu4960	*
S	571	254	*	.	*	*	*	Zotu4965	*
S	572	327	*	.	*	*	*	Zotu4969	*
S	573	344	*	.	*	*	*	Zotu4977	*
H	350	428	98.4	+	0	0	428M	Zotu4991	Zotu3094
S	574	283	*	.	*	*	*	Zotu5012	*
S	575	392	*	.	*	*	*	Zotu5015	*
S	576	277	*	.	*	*	*	Zotu5018	*
S	577	251	*	.	*	*	*	Zotu5030	*
S	578	534	*	.	*	*	*	Zotu5036	*
S	579	311	*	.	*	*	*	Zotu5045	*
S	580	471	*	.	*	*	*	Zotu5049	*
S	581	425	*	.	*	*	*	Zotu5051	*
S	582	484	*	.	*	*	*	Zotu5053	*
S	583	298	*	.	*	*	*	Zotu5054	*
S	584	509	*	.	*	*	*	Zotu5056	*
S	585	283	*	.	*	*	*	Zotu5061	*
S	586	279	*	.	*	*	*	Zotu5062	*
S	587	279	*	.	*	*	*	Zotu5066	*
S	588	265	*	.	*	*	*	Zotu5087	*
S	589	132	*	.	*	*	*	Zotu5099	*
H	67	283	98.2	+	0	0	283M	Zotu5101	Zotu618
S	590	357	*	.	*	*	*	Zotu5103	*
S	591	292	*	.	*	*	*	Zotu5112	*
S	592	161	*	.	*	*	*	Zotu5116	*
S	593	428	*	.	*	*	*	Zotu5137	*
S	594	352	*	.	*	*	*	Zotu5139	*
S	595	362	*	.	*	*	*	Zotu5143	*
S	596	293	*	.	*	*	*	Zotu5145	*
S	597	422	*	.	*	*	*	Zotu5150	*
S	598	305	*	.	*	*	*	Zotu5151	*
S	599	336	*	.	*	*	*	Zotu5163	*
S	600	362	*	.	*	*	*	Zotu5164	*
S	601	481	*	.	*	*	*	Zotu5166	*
H	594	352	98.9	+	0	0	352M	Zotu5168	Zotu5139
H	196	453	98.9	+	0	0	453M	Zotu5171	Zotu1788
S	602	287	*	.	*	*	*	Zotu5181	*
S	603	297	*	.	*	*	*	Zotu5184	*
S	604	329	*	.	*	*	*	Zotu5186	*
S	605	404	*	.	*	*	*	Zotu5187	*
H	513	418	98.1	+	0	0	418M	Zotu5192	Zotu4475
S	606	366	*	.	*	*	*	Zotu5194	*
S	607	406	*	.	*	*	*	Zotu5201	*
S	608	429	*	.	*	*	*	Zotu5222	*
S	609	333	*	.	*	*	*	Zotu5226	*
S	610	290	*	.	*	*	*	Zotu5272	*
S	611	383	*	.	*	*	*	Zotu5280	*
S	612	293	*	.	*	*	*	Zotu5284	*
S	613	289	*	.	*	*	*	Zotu5295	*
H	395	367	98.9	+	0	0	367M	Zotu5296	Zotu3477
S	614	150	*	.	*	*	*	Zotu5303	*
S	615	389	*	.	*	*	*	Zotu5304	*
S	616	310	*	.	*	*	*	Zotu5307	*
S	617	285	*	.	*	*	*	Zotu5310	*
S	618	380	*	.	*	*	*	Zotu5316	*
S	619	313	*	.	*	*	*	Zotu5322	*
S	620	149	*	.	*	*	*	Zotu5329	*
S	621	293	*	.	*	*	*	Zotu5342	*
S	622	307	*	.	*	*	*	Zotu5346	*
S	623	283	*	.	*	*	*	Zotu5351	*
S	624	162	*	.	*	*	*	Zotu5357	*
S	625	238	*	.	*	*	*	Zotu5363	*
H	303	429	98.4	+	0	0	153M2D44M2D228M	Zotu5380	Zotu2705
S	626	474	*	.	*	*	*	Zotu5404	*
S	627	316	*	.	*	*	*	Zotu5406	*
S	628	339	*	.	*	*	*	Zotu5423	*
S	629	287	*	.	*	*	*	Zotu5466	*
S	630	308	*	.	*	*	*	Zotu5471	*
S	631	307	*	.	*	*	*	Zotu5473	*
S	632	288	*	.	*	*	*	Zotu5478	*
S	633	319	*	.	*	*	*	Zotu5479	*
S	634	298	*	.	*	*	*	Zotu5490	*
S	635	186	*	.	*	*	*	Zotu5510	*
S	636	47	*	.	*	*	*	Zotu5514	*
S	637	317	*	.	*	*	*	Zotu5520	*
S	638	283	*	.	*	*	*	Zotu5522	*
S	639	344	*	.	*	*	*	Zotu5525	*
S	640	226	*	.	*	*	*	Zotu5532	*
S	641	283	*	.	*	*	*	Zotu5534	*
S	642	283	*	.	*	*	*	Zotu5536	*
S	643	289	*	.	*	*	*	Zotu5552	*
S	644	283	*	.	*	*	*	Zotu5557	*
S	645	285	*	.	*	*	*	Zotu5562	*
S	646	427	*	.	*	*	*	Zotu5571	*
S	647	280	*	.	*	*	*	Zotu5588	*
S	648	286	*	.	*	*	*	Zotu5591	*
S	649	285	*	.	*	*	*	Zotu5592	*
S	650	198	*	.	*	*	*	Zotu5602	*
S	651	293	*	.	*	*	*	Zotu5611	*
S	652	405	*	.	*	*	*	Zotu5646	*
S	653	432	*	.	*	*	*	Zotu5649	*
S	654	376	*	.	*	*	*	Zotu5667	*
S	655	305	*	.	*	*	*	Zotu5669	*
S	656	374	*	.	*	*	*	Zotu5675	*
S	657	386	*	.	*	*	*	Zotu5680	*
S	658	412	*	.	*	*	*	Zotu5688	*
S	659	333	*	.	*	*	*	Zotu5719	*
H	98	283	98.6	+	0	0	283M	Zotu5730	Zotu881
S	660	366	*	.	*	*	*	Zotu5734	*
S	661	306	*	.	*	*	*	Zotu5747	*
S	662	294	*	.	*	*	*	Zotu5749	*
S	663	303	*	.	*	*	*	Zotu5756	*
S	664	282	*	.	*	*	*	Zotu5779	*
S	665	283	*	.	*	*	*	Zotu5781	*
S	666	336	*	.	*	*	*	Zotu5786	*
S	667	231	*	.	*	*	*	Zotu5789	*
S	668	283	*	.	*	*	*	Zotu5798	*
S	669	308	*	.	*	*	*	Zotu5800	*
S	670	308	*	.	*	*	*	Zotu5801	*
S	671	283	*	.	*	*	*	Zotu5809	*
S	672	229	*	.	*	*	*	Zotu5819	*
S	673	351	*	.	*	*	*	Zotu5834	*
S	674	289	*	.	*	*	*	Zotu5852	*
S	675	343	*	.	*	*	*	Zotu5854	*
S	676	324	*	.	*	*	*	Zotu5864	*
S	677	293	*	.	*	*	*	Zotu5865	*
S	678	283	*	.	*	*	*	Zotu5872	*
S	679	283	*	.	*	*	*	Zotu5873	*
S	680	288	*	.	*	*	*	Zotu5890	*
S	681	284	*	.	*	*	*	Zotu5894	*
S	682	347	*	.	*	*	*	Zotu5900	*
S	683	311	*	.	*	*	*	Zotu5907	*
S	684	281	*	.	*	*	*	Zotu5924	*
S	685	325	*	.	*	*	*	Zotu5943	*
S	686	299	*	.	*	*	*	Zotu5952	*
S	687	358	*	.	*	*	*	Zotu5966	*
S	688	347	*	.	*	*	*	Zotu5971	*
S	689	459	*	.	*	*	*	Zotu5980	*
S	690	419	*	.	*	*	*	Zotu5983	*
S	691	356	*	.	*	*	*	Zotu5991	*
S	692	459	*	.	*	*	*	Zotu6013	*
S	693	194	*	.	*	*	*	Zotu6022	*
S	694	338	*	.	*	*	*	Zotu6034	*
S	695	336	*	.	*	*	*	Zotu6036	*
S	696	343	*	.	*	*	*	Zotu6038	*
S	697	433	*	.	*	*	*	Zotu6040	*
H	107	433	98.4	+	0	0	156MD276M	Zotu6048	Zotu943
S	698	284	*	.	*	*	*	Zotu6051	*
S	699	440	*	.	*	*	*	Zotu6061	*
S	700	275	*	.	*	*	*	Zotu6063	*
S	701	370	*	.	*	*	*	Zotu6066	*
S	702	228	*	.	*	*	*	Zotu6095	*
S	703	235	*	.	*	*	*	Zotu6104	*
S	704	203	*	.	*	*	*	Zotu6111	*
H	498	198	99.5	+	0	0	198M78I	Zotu6114	Zotu4379
S	705	69	*	.	*	*	*	Zotu6116	*
H	411	387	98.7	+	0	0	387M	Zotu6119	Zotu3596
S	706	362	*	.	*	*	*	Zotu6122	*
S	707	282	*	.	*	*	*	Zotu6126	*
H	707	282	99.3	+	0	0	282M	Zotu6140	Zotu6126
S	708	314	*	.	*	*	*	Zotu6142	*
S	709	261	*	.	*	*	*	Zotu6149	*
S	710	340	*	.	*	*	*	Zotu6158	*
S	711	190	*	.	*	*	*	Zotu6166	*
S	712	331	*	.	*	*	*	Zotu6184	*
S	713	160	*	.	*	*	*	Zotu6186	*
H	203	307	99.0	+	0	0	260MI47M	Zotu6196	Zotu1826
S	714	298	*	.	*	*	*	Zotu6198	*
S	715	282	*	.	*	*	*	Zotu6208	*
S	716	283	*	.	*	*	*	Zotu6212	*
S	717	274	*	.	*	*	*	Zotu6215	*
S	718	282	*	.	*	*	*	Zotu6217	*
S	719	303	*	.	*	*	*	Zotu6246	*
S	720	222	*	.	*	*	*	Zotu6248	*
S	721	295	*	.	*	*	*	Zotu6259	*
S	722	362	*	.	*	*	*	Zotu6263	*
S	723	281	*	.	*	*	*	Zotu6274	*
S	724	454	*	.	*	*	*	Zotu6280	*
S	725	293	*	.	*	*	*	Zotu6281	*
H	276	350	98.9	+	0	0	309M2D39M	Zotu6284	Zotu2485
S	726	232	*	.	*	*	*	Zotu6288	*
S	727	480	*	.	*	*	*	Zotu6289	*
S	728	323	*	.	*	*	*	Zotu6305	*
S	729	391	*	.	*	*	*	Zotu6306	*
S	730	305	*	.	*	*	*	Zotu6314	*
S	731	353	*	.	*	*	*	Zotu6324	*
S	732	316	*	.	*	*	*	Zotu6350	*
S	733	442	*	.	*	*	*	Zotu6401	*
S	734	338	*	.	*	*	*	Zotu6408	*
S	735	307	*	.	*	*	*	Zotu6414	*
S	736	334	*	.	*	*	*	Zotu6424	*
H	484	456	99.6	+	0	0	299MI157M	Zotu6434	Zotu4187
S	737	316	*	.	*	*	*	Zotu6440	*
H	465	286	98.3	+	0	0	286M	Zotu6458	Zotu4019
S	738	323	*	.	*	*	*	Zotu6460	*
S	739	324	*	.	*	*	*	Zotu6461	*
S	740	285	*	.	*	*	*	Zotu6475	*
S	741	445	*	.	*	*	*	Zotu6481	*
S	742	328	*	.	*	*	*	Zotu6490	*
S	743	139	*	.	*	*	*	Zotu6504	*
S	744	246	*	.	*	*	*	Zotu6505	*
S	745	295	*	.	*	*	*	Zotu6510	*
S	746	253	*	.	*	*	*	Zotu6527	*
S	747	314	*	.	*	*	*	Zotu6537	*
S	748	251	*	.	*	*	*	Zotu6543	*
S	749	418	*	.	*	*	*	Zotu6550	*
S	750	300	*	.	*	*	*	Zotu6556	*
H	638	283	99.3	+	0	0	283M	Zotu6557	Zotu5522
S	751	226	*	.	*	*	*	Zotu6567	*
S	752	375	*	.	*	*	*	Zotu6581	*
S	753	200	*	.	*	*	*	Zotu6589	*
S	754	341	*	.	*	*	*	Zotu6600	*
H	444	289	99.3	+	0	0	289M	Zotu6608	Zotu3857
S	755	337	*	.	*	*	*	Zotu6618	*
H	551	110	98.2	+	0	0	110M	Zotu6626	Zotu4822
H	124	303	99.3	+	0	0	303M	Zotu6635	Zotu1092
S	756	201	*	.	*	*	*	Zotu6653	*
S	757	201	*	.	*	*	*	Zotu6654	*
S	758	285	*	.	*	*	*	H_albidus	*
S	759	261	*	.	*	*	*	Cr_1	*
S	760	251	*	.	*	*	*	Cr_20	*
S	761	296	*	.	*	*	*	Cr_28	*
S	762	243	*	.	*	*	*	Cr_32	*
S	763	219	*	.	*	*	*	Cr_33	*
S	764	273	*	.	*	*	*	Cr_47	*
H	524	273	99.6	+	0	0	50I267M6D	Cr_48	Zotu4565
S	765	235	*	.	*	*	*	Cr_56	*
S	766	263	*	.	*	*	*	Cr_58	*
H	138	240	98.3	+	0	0	50I106MI128M6D	Cr_76	Zotu1247
S	767	253	*	.	*	*	*	Cr_80	*
H	759	261	98.5	+	0	0	261M	Cr_82	Cr_1
S	768	325	*	.	*	*	*	Cr_86	*
S	769	305	*	.	*	*	*	Cr_88	*
S	770	236	*	.	*	*	*	Cr_91	*
S	771	262	*	.	*	*	*	Cr_102	*
S	772	261	*	.	*	*	*	Cr_106	*
S	773	236	*	.	*	*	*	Cr_121	*
S	774	259	*	.	*	*	*	Cr_125	*
S	775	278	*	.	*	*	*	Cr_128	*
S	776	234	*	.	*	*	*	Cr_144	*
S	777	198	*	.	*	*	*	Cr_146	*
S	778	252	*	.	*	*	*	Cr_150	*
S	779	236	*	.	*	*	*	Cr_158	*
S	780	257	*	.	*	*	*	Cr_160	*
S	781	293	*	.	*	*	*	Cr_162	*
S	782	261	*	.	*	*	*	Cr_167	*
H	781	290	98.3	+	0	0	139MI65MI59MI27M	Cr_177	Cr_162
S	783	270	*	.	*	*	*	Cr_198	*
S	784	272	*	.	*	*	*	Cr_204	*
S	785	241	*	.	*	*	*	Cr_205	*
S	786	208	*	.	*	*	*	Cr_217	*
S	787	308	*	.	*	*	*	Cr_220	*
S	788	242	*	.	*	*	*	Cr_221	*
S	789	244	*	.	*	*	*	Cr_230	*
S	790	256	*	.	*	*	*	Cr_231	*
S	791	244	*	.	*	*	*	Cr_239	*
S	792	333	*	.	*	*	*	Cr_247	*
S	793	253	*	.	*	*	*	Cr_257	*
S	794	257	*	.	*	*	*	Cr_259	*
S	795	242	*	.	*	*	*	Cr_262	*
S	796	268	*	.	*	*	*	Cr_267	*
S	797	243	*	.	*	*	*	Cr_269	*
S	798	207	*	.	*	*	*	Cr_275	*
H	786	206	98.1	+	0	0	169M2I37M	Cr_285	Cr_217
H	194	291	99.6	+	0	0	50I285M6D	Cr_298	Zotu1780
S	799	248	*	.	*	*	*	Cr_308	*
H	791	244	99.2	+	0	0	244M	Cr_310	Cr_239
S	800	61	*	.	*	*	*	Cr_316	*
S	801	254	*	.	*	*	*	Cr_320	*
S	802	256	*	.	*	*	*	Cr_325	*
S	803	363	*	.	*	*	*	Cr_344	*
S	804	286	*	.	*	*	*	Cr_349	*
S	805	254	*	.	*	*	*	Cr_368	*
S	806	191	*	.	*	*	*	Cr_370	*
S	807	254	*	.	*	*	*	Cr_372	*
S	808	270	*	.	*	*	*	Cr_387	*
S	809	239	*	.	*	*	*	Cr_403	*
S	810	255	*	.	*	*	*	Cr_408	*
S	811	205	*	.	*	*	*	Cr_418	*
S	812	249	*	.	*	*	*	Cr_424	*
S	813	259	*	.	*	*	*	Cr_428	*
H	776	159	98.1	+	0	0	75I159M	Cr_435	Cr_144
S	814	289	*	.	*	*	*	Cr_441	*
S	815	205	*	.	*	*	*	Cr_451	*
S	816	243	*	.	*	*	*	Cr_495	*
S	817	264	*	.	*	*	*	Cr_498	*
S	818	244	*	.	*	*	*	Cr_501	*
H	811	205	98.0	+	0	0	205M	Cr_505	Cr_418
S	819	257	*	.	*	*	*	Cr_508	*
S	820	329	*	.	*	*	*	Cr_519	*
S	821	232	*	.	*	*	*	Cr_523	*
S	822	259	*	.	*	*	*	Cr_534	*
S	823	296	*	.	*	*	*	Cr_537	*
S	824	327	*	.	*	*	*	Cr_559	*
S	825	241	*	.	*	*	*	Cr_573	*
H	138	240	98.7	+	0	0	50I126MI108M6D	Cr_575	Zotu1247
H	649	241	98.7	+	0	0	50I21MD85MI128M6D	Cr_581	Zotu5592
S	826	245	*	.	*	*	*	Cr_584	*
S	827	258	*	.	*	*	*	Cr_585	*
H	172	258	99.2	+	0	0	50I147M2D103M6D	Cr_597	Zotu1486
S	828	241	*	.	*	*	*	Cr_598	*
H	0	307	99.0	+	0	0	50I291MD9M6D	Cr_605	Zotu10
S	829	273	*	.	*	*	*	Cr_614	*
S	830	322	*	.	*	*	*	Cr_620	*
S	831	249	*	.	*	*	*	Cr_628	*
S	832	241	*	.	*	*	*	Cr_634	*
S	833	289	*	.	*	*	*	Cr_635	*
S	834	201	*	.	*	*	*	Cr_651	*
S	835	251	*	.	*	*	*	Cr_681	*
S	836	217	*	.	*	*	*	Cr_684	*
S	837	238	*	.	*	*	*	Cr_687	*
S	838	192	*	.	*	*	*	Cr_694	*
S	839	250	*	.	*	*	*	Cr_698	*
S	840	264	*	.	*	*	*	Cr_699	*
S	841	296	*	.	*	*	*	Cr_707	*
S	842	238	*	.	*	*	*	Cr_720	*
S	843	238	*	.	*	*	*	Cr_722	*
S	844	244	*	.	*	*	*	Cr_730	*
S	845	293	*	.	*	*	*	Cr_754	*
S	846	208	*	.	*	*	*	Cr_756	*
S	847	250	*	.	*	*	*	Cr_768	*
S	848	270	*	.	*	*	*	Cr_773	*
H	783	268	98.1	+	0	0	102M2I166M	Cr_781	Cr_198
S	849	296	*	.	*	*	*	Cr_788	*
S	850	293	*	.	*	*	*	Cr_789	*
S	851	261	*	.	*	*	*	Cr_790	*
S	852	204	*	.	*	*	*	Cr_792	*
S	853	249	*	.	*	*	*	Cr_796	*
S	854	251	*	.	*	*	*	Cr_797	*
S	855	219	*	.	*	*	*	Cr_800	*
S	856	234	*	.	*	*	*	Cr_806	*
S	857	237	*	.	*	*	*	Cr_809	*
S	858	329	*	.	*	*	*	Cr_812	*
S	859	266	*	.	*	*	*	Cr_816	*
S	860	244	*	.	*	*	*	Cr_822	*
S	861	247	*	.	*	*	*	Cr_827	*
S	862	290	*	.	*	*	*	Cr_834	*
S	863	240	*	.	*	*	*	Cr_836	*
S	864	254	*	.	*	*	*	Cr_841	*
S	865	296	*	.	*	*	*	Cr_849	*
S	866	256	*	.	*	*	*	Cr_851	*
S	867	314	*	.	*	*	*	Cr_853	*
S	868	289	*	.	*	*	*	Cr_862	*
S	869	248	*	.	*	*	*	Cr_884	*
H	638	238	99.1	+	0	0	50I173MI59M6D	Cr_886	Zotu5522
S	870	205	*	.	*	*	*	Cr_888	*
S	871	254	*	.	*	*	*	Cr_900	*
S	872	291	*	.	*	*	*	Cr_910	*
H	845	293	99.3	+	0	0	293M	Cr_930	Cr_754
S	873	271	*	.	*	*	*	Cr_932	*
S	874	271	*	.	*	*	*	Cr_948	*
S	875	205	*	.	*	*	*	Cr_962	*
H	124	256	98.4	+	0	0	50I65MI83MI79MI23M6D	Cr_969	Zotu1092
S	876	260	*	.	*	*	*	Cr_974	*
H	870	205	99.0	+	0	0	205M	Cr_977	Cr_888
S	877	204	*	.	*	*	*	Cr_987	*
S	878	329	*	.	*	*	*	Cr_997	*
S	879	317	*	.	*	*	*	Cr_998	*
S	880	204	*	.	*	*	*	Cr_1000	*
S	881	242	*	.	*	*	*	Cr_1007	*
S	882	248	*	.	*	*	*	Cr_1014	*
S	883	199	*	.	*	*	*	Cr_1018	*
S	884	199	*	.	*	*	*	Cr_1023	*
S	885	201	*	.	*	*	*	Cr_1029	*
S	886	238	*	.	*	*	*	Cr_1037	*
S	887	287	*	.	*	*	*	Cr_1041	*
S	888	238	*	.	*	*	*	Cr_1048	*
S	889	232	*	.	*	*	*	Cl_6	*
S	890	449	*	.	*	*	*	Ven_8	*
H	890	449	100.0	.	0	449	=	Ven_9	Ven_8
H	890	449	98.9	+	0	0	449M	Ven_31	Ven_8
S	891	528	*	.	*	*	*	Jasp_1	*
S	892	478	*	.	*	*	*	My3_6	*
S	893	505	*	.	*	*	*	Dip_1	*
S	894	554	*	.	*	*	*	Di1_8	*
S	895	572	*	.	*	*	*	Ca1_1	*
S	896	530	*	.	*	*	*	Cosp2_1	*
S	897	522	*	.	*	*	*	Hesp2_6	*
S	898	544	*	.	*	*	*	Pem_1	*
S	899	574	*	.	*	*	*	Xyi_1	*
S	900	515	*	.	*	*	*	Coa_1	*
H	207	522	100.0	+	0	0	220D302M2I	Clr_1	Zotu1864
H	44	513	99.6	+	0	0	254D254MI5M33I	Nesp_2	Zotu417
S	901	594	*	.	*	*	*	Elsp_2	*
S	902	434	*	.	*	*	*	Ple2_5	*
S	903	528	*	.	*	*	*	Xyl_5	*
S	904	518	*	.	*	*	*	Pla_3	*
S	905	554	*	.	*	*	*	Rc_4	*
H	758	833	98.2	+	0	0	562D254MI17M13I	EU852352	H_albidus
S	906	489	*	.	*	*	*	EU852374	*
S	907	591	*	.	*	*	*	EU852375	*
S	908	838	*	.	*	*	*	FJ228209	*
S	909	509	*	.	*	*	*	FJ228207	*
S	910	587	*	.	*	*	*	FJ228200	*
S	911	537	*	.	*	*	*	FJ228196	*
S	912	565	*	.	*	*	*	FJ228193	*
S	913	535	*	.	*	*	*	FJ228189	*
S	914	551	*	.	*	*	*	KC464346	*
S	915	529	*	.	*	*	*	KC464348	*
S	916	551	*	.	*	*	*	LC171715	*
H	915	550	99.2	+	0	0	4I508MD17M24D	LC171703	KC464348
S	917	497	*	.	*	*	*	LC171701	*
H	4	539	98.3	+	0	0	235D254MD38M11D	LC171699	Zotu57
S	918	573	*	.	*	*	*	LC171688	*
H	911	510	99.2	+	0	0	13D476MD20M41I	LC171685	FJ228196
H	894	535	99.8	+	0	0	7I535M12I	LC171677	Di1_8
S	919	524	*	.	*	*	*	LC171662	*
S	920	530	*	.	*	*	*	LC171661	*
S	921	836	*	.	*	*	*	LC171659	*
S	922	528	*	.	*	*	*	LC171657	*
H	918	565	99.1	+	0	0	13I396M2D164M3D	LC171653	LC171688
H	912	548	98.5	+	0	0	15D533M32I	LC171647	FJ228193
H	5	563	100.0	+	0	0	251D299M13D	KT004549	Zotu64
S	923	574	*	.	*	*	*	KT004564	*
S	924	603	*	.	*	*	*	KT004568	*
H	42	544	100.0	+	0	0	237D290M17D	KT004570	Zotu402
S	925	542	*	.	*	*	*	KT004584	*
S	926	513	*	.	*	*	*	KT004585	*
H	4	498	98.8	+	0	0	248D250M42I	KT004587	Zotu57
S	927	523	*	.	*	*	*	HQ414600	*
S	928	711	*	.	*	*	*	HQ414602	*
S	929	506	*	.	*	*	*	HQ414606	*
H	793	501	99.2	+	0	0	241D10MI99MD143M7D	HQ414615	Cr_257
S	930	449	*	.	*	*	*	AY853186	*
S	931	291	*	.	*	*	*	Zotu29	*
H	4	293	98.3	+	0	0	245MD47M	Zotu31	Zotu57
S	932	283	*	.	*	*	*	Zotu35	*
H	1	286	99.7	+	0	0	286M	Zotu53	Zotu20
S	933	293	*	.	*	*	*	Zotu58	*
S	934	413	*	.	*	*	*	Zotu60	*
S	935	321	*	.	*	*	*	Zotu67	*
S	936	283	*	.	*	*	*	Zotu84	*
S	937	357	*	.	*	*	*	Zotu93	*
S	938	292	*	.	*	*	*	Zotu112	*
S	939	285	*	.	*	*	*	Zotu113	*
S	940	377	*	.	*	*	*	Zotu120	*
H	25	279	99.3	+	0	0	279M	Zotu123	Zotu222
H	6	285	99.3	+	0	0	285M	Zotu140	Zotu70
H	932	282	99.3	+	0	0	141MI141M	Zotu151	Zotu35
S	941	282	*	.	*	*	*	Zotu171	*
H	0	350	99.1	+	0	0	350M	Zotu174	Zotu10
H	57	313	99.7	+	0	0	313M	Zotu187	Zotu543
H	940	378	99.7	+	0	0	377MD	Zotu224	Zotu120
H	794	301	99.2	+	0	0	50D251M6I	Zotu234	Cr_259
H	4	292	99.7	+	0	0	292M	Zotu240	Zotu57
S	942	294	*	.	*	*	*	Zotu243	*
S	943	295	*	.	*	*	*	Zotu246	*
H	0	350	99.1	+	0	0	350M	Zotu261	Zotu10
S	944	329	*	.	*	*	*	Zotu275	*
S	945	428	*	.	*	*	*	Zotu288	*
S	946	357	*	.	*	*	*	Zotu290	*
S	947	282	*	.	*	*	*	Zotu296	*
H	56	285	98.6	+	0	0	285M	Zotu299	Zotu521
S	948	300	*	.	*	*	*	Zotu300	*
S	949	289	*	.	*	*	*	Zotu304	*
S	950	329	*	.	*	*	*	Zotu312	*
H	315	294	98.3	+	0	0	256MI38M	Zotu332	Zotu2784
H	945	429	99.3	+	0	0	192MD236M	Zotu334	Zotu288
S	951	385	*	.	*	*	*	Zotu337	*
S	952	300	*	.	*	*	*	Zotu340	*
S	953	470	*	.	*	*	*	Zotu348	*
H	799	292	98.8	+	0	0	50D242M6I	Zotu362	Cr_308
S	954	334	*	.	*	*	*	Zotu374	*
H	947	282	99.3	+	0	0	282M	Zotu394	Zotu296
H	63	284	99.6	+	0	0	284M	Zotu404	Zotu578
S	955	337	*	.	*	*	*	Zotu406	*
S	956	287	*	.	*	*	*	Zotu409	*
S	957	430	*	.	*	*	*	Zotu419	*
S	958	370	*	.	*	*	*	Zotu421	*
S	959	311	*	.	*	*	*	Zotu433	*
H	24	266	99.6	+	0	0	266M	Zotu443	Zotu214
H	44	293	99.7	+	0	0	293M	Zotu447	Zotu417
S	960	339	*	.	*	*	*	Zotu454	*
H	22	349	98.9	+	0	0	349M	Zotu467	Zotu200
H	49	317	99.4	+	0	0	317M	Zotu502	Zotu460
S	961	301	*	.	*	*	*	Zotu503	*
H	65	303	99.7	+	0	0	303M	Zotu504	Zotu601
S	962	345	*	.	*	*	*	Zotu522	*
S	963	300	*	.	*	*	*	Zotu524	*
S	964	386	*	.	*	*	*	Zotu532	*
S	965	337	*	.	*	*	*	Zotu538	*
S	966	329	*	.	*	*	*	Zotu548	*
H	138	285	99.6	+	0	0	285M	Zotu552	Zotu1247
S	967	293	*	.	*	*	*	Zotu553	*
S	968	293	*	.	*	*	*	Zotu568	*
S	969	303	*	.	*	*	*	Zotu582	*
H	194	335	99.4	+	0	0	335M	Zotu587	Zotu1780
S	970	521	*	.	*	*	*	Zotu590	*
S	971	294	*	.	*	*	*	Zotu596	*
H	22	349	98.9	+	0	0	349M	Zotu607	Zotu200
S	972	396	*	.	*	*	*	Zotu609	*
S	973	293	*	.	*	*	*	Zotu612	*
S	974	394	*	.	*	*	*	Zotu615	*
S	975	321	*	.	*	*	*	Zotu616	*
S	976	286	*	.	*	*	*	Zotu629	*
S	977	282	*	.	*	*	*	Zotu630	*
S	978	285	*	.	*	*	*	Zotu634	*
S	979	316	*	.	*	*	*	Zotu638	*
S	980	285	*	.	*	*	*	Zotu650	*
S	981	283	*	.	*	*	*	Zotu652	*
H	22	349	98.9	+	0	0	349M	Zotu658	Zotu200
S	982	286	*	.	*	*	*	Zotu671	*
S	983	279	*	.	*	*	*	Zotu672	*
H	893	296	100.0	+	0	0	240I265M31D	Zotu687	Dip_1
S	984	331	*	.	*	*	*	Zotu694	*
S	985	333	*	.	*	*	*	Zotu696	*
S	986	341	*	.	*	*	*	Zotu710	*
S	987	208	*	.	*	*	*	Zotu731	*
H	33	285	99.6	+	0	0	285M	Zotu737	Zotu252
H	22	349	98.9	+	0	0	349M	Zotu740	Zotu200
S	988	283	*	.	*	*	*	Zotu755	*
S	989	341	*	.	*	*	*	Zotu767	*
S	990	279	*	.	*	*	*	Zotu771	*
S	991	299	*	.	*	*	*	Zotu775	*
S	992	291	*	.	*	*	*	Zotu786	*
S	993	277	*	.	*	*	*	Zotu801	*
S	994	296	*	.	*	*	*	Zotu804	*
H	207	304	98.4	+	0	0	304M	Zotu807	Zotu1864
S	995	320	*	.	*	*	*	Zotu828	*
S	996	330	*	.	*	*	*	Zotu832	*
S	997	283	*	.	*	*	*	Zotu835	*
S	998	378	*	.	*	*	*	Zotu854	*
S	999	311	*	.	*	*	*	Zotu866	*
H	516	304	98.7	+	0	0	267MD36M	Zotu884	Zotu4509
S	1000	293	*	.	*	*	*	Zotu891	*
S	1001	294	*	.	*	*	*	Zotu901	*
S	1002	284	*	.	*	*	*	Zotu906	*
S	1003	295	*	.	*	*	*	Zotu907	*
S	1004	356	*	.	*	*	*	Zotu928	*
S	1005	418	*	.	*	*	*	Zotu953	*
H	160	387	99.7	+	0	0	387M	Zotu960	Zotu1408
H	998	378	99.2	+	0	0	378M	Zotu967	Zotu854
H	22	349	98.9	+	0	0	349M	Zotu980	Zotu200
S	1006	329	*	.	*	*	*	Zotu988	*
H	125	268	99.6	+	0	0	268M	Zotu991	Zotu1094
H	940	380	98.4	+	0	0	114M2D263MD	Zotu1002	Zotu120
S	1007	373	*	.	*	*	*	Zotu1007	*
H	166	414	99.5	+	0	0	414M	Zotu1020	Zotu1440
H	63	284	98.9	+	0	0	284M	Zotu1025	Zotu578
S	1008	351	*	.	*	*	*	Zotu1045	*
S	1009	308	*	.	*	*	*	Zotu1063	*
S	1010	207	*	.	*	*	*	Zotu1065	*
S	1011	292	*	.	*	*	*	Zotu1070	*
S	1012	291	*	.	*	*	*	Zotu1079	*
S	1013	282	*	.	*	*	*	Zotu1086	*
S	1014	333	*	.	*	*	*	Zotu1089	*
H	250	285	99.3	+	0	0	249MI36M	Zotu1093	Zotu2251
S	1015	372	*	.	*	*	*	Zotu1097	*
H	217	280	99.6	+	0	0	280M	Zotu1124	Zotu2015
H	107	430	98.4	+	0	0	121M2I309M	Zotu1128	Zotu943
S	1016	298	*	.	*	*	*	Zotu1135	*
S	1017	297	*	.	*	*	*	Zotu1140	*
S	1018	300	*	.	*	*	*	Zotu1142	*
S	1019	315	*	.	*	*	*	Zotu1147	*
S	1020	351	*	.	*	*	*	Zotu1150	*
S	1021	330	*	.	*	*	*	Zotu1151	*
S	1022	295	*	.	*	*	*	Zotu1158	*
S	1023	339	*	.	*	*	*	Zotu1162	*
S	1024	319	*	.	*	*	*	Zotu1165	*
S	1025	292	*	.	*	*	*	Zotu1166	*
H	353	299	99.0	+	0	0	299M	Zotu1167	Zotu3116
H	190	389	98.5	+	0	0	389M	Zotu1169	Zotu1727
H	22	349	98.6	+	0	0	349M	Zotu1202	Zotu200
S	1026	402	*	.	*	*	*	Zotu1229	*
S	1027	293	*	.	*	*	*	Zotu1230	*
H	940	378	99.2	+	0	0	377MD	Zotu1234	Zotu120
S	1028	358	*	.	*	*	*	Zotu1239	*
S	1029	286	*	.	*	*	*	Zotu1242	*
H	52	355	99.7	+	0	0	355M	Zotu1251	Zotu486
S	1030	315	*	.	*	*	*	Zotu1255	*
S	1031	293	*	.	*	*	*	Zotu1260	*
S	1032	400	*	.	*	*	*	Zotu1262	*
S	1033	331	*	.	*	*	*	Zotu1263	*
S	1034	280	*	.	*	*	*	Zotu1264	*
S	1035	283	*	.	*	*	*	Zotu1265	*
S	1036	357	*	.	*	*	*	Zotu1270	*
S	1037	317	*	.	*	*	*	Zotu1272	*
H	467	368	99.7	+	0	0	368M	Zotu1280	Zotu4031
S	1038	351	*	.	*	*	*	Zotu1285	*
S	1039	286	*	.	*	*	*	Zotu1286	*
H	22	349	98.9	+	0	0	349M	Zotu1289	Zotu200
S	1040	313	*	.	*	*	*	Zotu1290	*
S	1041	261	*	.	*	*	*	Zotu1317	*
H	453	285	98.6	+	0	0	285M	Zotu1321	Zotu3935
S	1042	320	*	.	*	*	*	Zotu1327	*
S	1043	265	*	.	*	*	*	Zotu1344	*
S	1044	307	*	.	*	*	*	Zotu1346	*
S	1045	341	*	.	*	*	*	Zotu1351	*
S	1046	377	*	.	*	*	*	Zotu1354	*
S	1047	463	*	.	*	*	*	Zotu1367	*
S	1048	291	*	.	*	*	*	Zotu1373	*
S	1049	406	*	.	*	*	*	Zotu1380	*
H	213	295	99.7	+	0	0	295M	Zotu1382	Zotu1958
S	1050	297	*	.	*	*	*	Zotu1383	*
S	1051	415	*	.	*	*	*	Zotu1388	*
S	1052	283	*	.	*	*	*	Zotu1401	*
S	1053	309	*	.	*	*	*	Zotu1412	*
H	107	434	98.4	+	0	0	184M2D248M	Zotu1421	Zotu943
S	1054	236	*	.	*	*	*	Zotu1429	*
H	22	349	98.9	+	0	0	349M	Zotu1446	Zotu200
H	154	285	99.3	+	0	0	285M	Zotu1458	Zotu1381
S	1055	335	*	.	*	*	*	Zotu1459	*
S	1056	385	*	.	*	*	*	Zotu1461	*
H	166	414	99.5	+	0	0	414M	Zotu1462	Zotu1440
S	1057	295	*	.	*	*	*	Zotu1476	*
H	107	432	98.8	+	0	0	432M	Zotu1490	Zotu943
S	1058	206	*	.	*	*	*	Zotu1491	*
S	1059	283	*	.	*	*	*	Zotu1498	*
S	1060	358	*	.	*	*	*	Zotu1515	*
S	1061	285	*	.	*	*	*	Zotu1523	*
S	1062	428	*	.	*	*	*	Zotu1535	*
S	1063	341	*	.	*	*	*	Zotu1539	*
H	987	208	98.1	+	0	0	208M	Zotu1544	Zotu731
H	990	279	99.3	+	0	0	279M	Zotu1546	Zotu771
H	43	330	99.4	+	0	0	330M	Zotu1553	Zotu413
H	363	358	99.7	+	0	0	358M	Zotu1558	Zotu3202
S	1064	236	*	.	*	*	*	Zotu1569	*
H	385	283	99.3	+	0	0	283M	Zotu1597	Zotu3398
S	1065	283	*	.	*	*	*	Zotu1615	*
S	1066	292	*	.	*	*	*	Zotu1618	*
S	1067	391	*	.	*	*	*	Zotu1620	*
H	741	443	98.2	+	0	0	225M2I218M	Zotu1622	Zotu6481
S	1068	292	*	.	*	*	*	Zotu1629	*
S	1069	433	*	.	*	*	*	Zotu1650	*
S	1070	292	*	.	*	*	*	Zotu1656	*
S	1071	312	*	.	*	*	*	Zotu1660	*
S	1072	423	*	.	*	*	*	Zotu1662	*
S	1073	292	*	.	*	*	*	Zotu1684	*
S	1074	331	*	.	*	*	*	Zotu1700	*
S	1075	332	*	.	*	*	*	Zotu1704	*
S	1076	287	*	.	*	*	*	Zotu1705	*
S	1077	326	*	.	*	*	*	Zotu1712	*
S	1078	292	*	.	*	*	*	Zotu1716	*
S	1079	369	*	.	*	*	*	Zotu1718	*
S	1080	289	*	.	*	*	*	Zotu1726	*
S	1081	291	*	.	*	*	*	Zotu1743	*
S	1082	329	*	.	*	*	*	Zotu1744	*
H	163	405	99.8	+	0	0	405M	Zotu1758	Zotu1427
S	1083	358	*	.	*	*	*	Zotu1761	*
S	1084	290	*	.	*	*	*	Zotu1783	*
S	1085	234	*	.	*	*	*	Zotu1810	*
H	360	259	99.6	+	0	0	259M	Zotu1819	Zotu3150
S	1086	278	*	.	*	*	*	Zotu1832	*
S	1087	280	*	.	*	*	*	Zotu1845	*
S	1088	314	*	.	*	*	*	Zotu1858	*
H	389	240	99.6	+	0	0	240M	Zotu1860	Zotu3414
H	171	358	98.9	+	0	0	121MD236M	Zotu1862	Zotu1482
H	465	287	98.3	+	0	0	226MD60M	Zotu1873	Zotu4019
S	1089	329	*	.	*	*	*	Zotu1879	*
S	1090	291	*	.	*	*	*	Zotu1885	*
H	428	385	99.2	+	0	0	385M	Zotu1891	Zotu3772
S	1091	286	*	.	*	*	*	Zotu1892	*
S	1092	341	*	.	*	*	*	Zotu1895	*
H	391	379	99.5	+	0	0	379M	Zotu1896	Zotu3438
S	1093	165	*	.	*	*	*	Zotu1903	*
S	1094	363	*	.	*	*	*	Zotu1913	*
H	22	349	98.9	+	0	0	349M	Zotu1917	Zotu200
S	1095	402	*	.	*	*	*	Zotu1920	*
S	1096	258	*	.	*	*	*	Zotu1943	*
S	1097	285	*	.	*	*	*	Zotu1944	*
S	1098	283	*	.	*	*	*	Zotu1949	*
S	1099	287	*	.	*	*	*	Zotu1951	*
S	1100	266	*	.	*	*	*	Zotu1953	*
S	1101	420	*	.	*	*	*	Zotu1966	*
S	1102	354	*	.	*	*	*	Zotu1967	*
H	963	299	99.0	+	0	0	253MI46M	Zotu1971	Zotu524
H	959	311	99.4	+	0	0	311M	Zotu1974	Zotu433
H	399	322	99.1	+	0	0	322M	Zotu1980	Zotu3517
S	1103	366	*	.	*	*	*	Zotu1981	*
H	947	282	98.2	+	0	0	282M	Zotu1987	Zotu296
H	141	331	98.2	+	0	0	331M	Zotu1990	Zotu1299
S	1104	294	*	.	*	*	*	Zotu1998	*
S	1105	366	*	.	*	*	*	Zotu2004	*
H	189	474	99.8	+	0	0	474M	Zotu2007	Zotu1714
S	1106	234	*	.	*	*	*	Zotu2008	*
S	1107	293	*	.	*	*	*	Zotu2014	*
S	1108	228	*	.	*	*	*	Zotu2016	*
S	1109	283	*	.	*	*	*	Zotu2026	*
S	1110	295	*	.	*	*	*	Zotu2027	*
H	107	434	99.1	+	0	0	175M2D257M	Zotu2031	Zotu943
S	1111	370	*	.	*	*	*	Zotu2033	*
S	1112	331	*	.	*	*	*	Zotu2068	*
S	1113	289	*	.	*	*	*	Zotu2073	*
S	1114	295	*	.	*	*	*	Zotu2086	*
S	1115	294	*	.	*	*	*	Zotu2110	*
S	1116	349	*	.	*	*	*	Zotu2116	*
S	1117	201	*	.	*	*	*	Zotu2117	*
S	1118	283	*	.	*	*	*	Zotu2120	*
S	1119	381	*	.	*	*	*	Zotu2123	*
H	570	290	99.3	+	0	0	224MD65M	Zotu2127	Zotu4960
S	1120	283	*	.	*	*	*	Zotu2139	*
S	1121	412	*	.	*	*	*	Zotu2157	*
S	1122	375	*	.	*	*	*	Zotu2158	*
S	1123	234	*	.	*	*	*	Zotu2170	*
S	1124	481	*	.	*	*	*	Zotu2177	*
S	1125	448	*	.	*	*	*	Zotu2192	*
H	947	282	98.9	+	0	0	282M	Zotu2203	Zotu296
S	1126	294	*	.	*	*	*	Zotu2214	*
S	1127	297	*	.	*	*	*	Zotu2230	*
S	1128	332	*	.	*	*	*	Zotu2231	*
S	1129	340	*	.	*	*	*	Zotu2233	*
H	593	428	98.8	+	0	0	428M	Zotu2234	Zotu5137
S	1130	234	*	.	*	*	*	Zotu2238	*
S	1131	162	*	.	*	*	*	Zotu2242	*
S	1132	283	*	.	*	*	*	Zotu2246	*
H	213	295	99.7	+	0	0	295M	Zotu2247	Zotu1958
S	1133	295	*	.	*	*	*	Zotu2249	*
S	1134	412	*	.	*	*	*	Zotu2255	*
S	1135	307	*	.	*	*	*	Zotu2281	*
H	645	285	98.9	+	0	0	285M	Zotu2287	Zotu5562
H	980	285	98.6	+	0	0	285M	Zotu2294	Zotu650
S	1136	388	*	.	*	*	*	Zotu2319	*
S	1137	292	*	.	*	*	*	Zotu2321	*
S	1138	261	*	.	*	*	*	Zotu2328	*
S	1139	426	*	.	*	*	*	Zotu2336	*
S	1140	274	*	.	*	*	*	Zotu2339	*
H	88	315	99.7	+	0	0	315M	Zotu2347	Zotu823
H	947	282	98.2	+	0	0	282M	Zotu2351	Zotu296
S	1141	320	*	.	*	*	*	Zotu2352	*
H	187	297	99.7	+	0	0	297M	Zotu2364	Zotu1692
S	1142	375	*	.	*	*	*	Zotu2370	*
S	1143	358	*	.	*	*	*	Zotu2372	*
H	107	433	98.8	+	0	0	372MD60M	Zotu2383	Zotu943
S	1144	188	*	.	*	*	*	Zotu2390	*
H	166	414	98.8	+	0	0	414M	Zotu2397	Zotu1440
S	1145	472	*	.	*	*	*	Zotu2403	*
H	332	422	99.8	+	0	0	422M	Zotu2404	Zotu2930
S	1146	283	*	.	*	*	*	Zotu2409	*
S	1147	323	*	.	*	*	*	Zotu2424	*
S	1148	285	*	.	*	*	*	Zotu2431	*
S	1149	349	*	.	*	*	*	Zotu2443	*
S	1150	363	*	.	*	*	*	Zotu2445	*
S	1151	236	*	.	*	*	*	Zotu2452	*
S	1152	318	*	.	*	*	*	Zotu2455	*
S	1153	324	*	.	*	*	*	Zotu2459	*
S	1154	299	*	.	*	*	*	Zotu2466	*
H	9	284	98.6	+	0	0	284M	Zotu2469	Zotu119
S	1155	311	*	.	*	*	*	Zotu2489	*
S	1156	226	*	.	*	*	*	Zotu2491	*
H	138	285	98.2	+	0	0	285M	Zotu2498	Zotu1247
H	682	346	99.4	+	0	0	114MI232M	Zotu2507	Zotu5900
S	1157	354	*	.	*	*	*	Zotu2511	*
S	1158	316	*	.	*	*	*	Zotu2512	*
H	22	349	98.9	+	0	0	349M	Zotu2522	Zotu200
S	1159	295	*	.	*	*	*	Zotu2531	*
S	1160	205	*	.	*	*	*	Zotu2532	*
H	228	343	98.8	+	0	0	309MD33M	Zotu2534	Zotu2092
S	1161	360	*	.	*	*	*	Zotu2535	*
S	1162	293	*	.	*	*	*	Zotu2536	*
S	1163	209	*	.	*	*	*	Zotu2541	*
H	107	433	99.1	+	0	0	372MD60M	Zotu2545	Zotu943
H	360	259	98.1	+	0	0	259M	Zotu2552	Zotu3150
S	1164	386	*	.	*	*	*	Zotu2556	*
H	186	379	99.2	+	0	0	379M	Zotu2563	Zotu1686
H	382	292	99.3	+	0	0	292M	Zotu2569	Zotu3357
S	1165	284	*	.	*	*	*	Zotu2574	*
S	1166	309	*	.	*	*	*	Zotu2580	*
S	1167	466	*	.	*	*	*	Zotu2588	*
S	1168	230	*	.	*	*	*	Zotu2589	*
H	103	304	99.7	+	0	0	304M	Zotu2599	Zotu923
S	1169	281	*	.	*	*	*	Zotu2606	*
H	304	275	98.9	+	0	0	275M	Zotu2616	Zotu2715
S	1170	320	*	.	*	*	*	Zotu2630	*
H	69	285	98.2	+	0	0	285M	Zotu2641	Zotu623
H	85	425	99.3	+	0	0	425M	Zotu2649	Zotu813
S	1171	297	*	.	*	*	*	Zotu2656	*
S	1172	294	*	.	*	*	*	Zotu2663	*
S	1173	287	*	.	*	*	*	Zotu2667	*
S	1174	259	*	.	*	*	*	Zotu2678	*
S	1175	311	*	.	*	*	*	Zotu2680	*
H	717	274	99.6	+	0	0	274M	Zotu2690	Zotu6215
H	682	347	99.7	+	0	0	347M	Zotu2695	Zotu5900
H	206	375	98.4	+	0	0	375M	Zotu2702	Zotu1848
S	1176	434	*	.	*	*	*	Zotu2706	*
S	1177	367	*	.	*	*	*	Zotu2708	*
H	231	428	99.5	+	0	0	428M	Zotu2709	Zotu2107
S	1178	326	*	.	*	*	*	Zotu2711	*
S	1179	168	*	.	*	*	*	Zotu2717	*
S	1180	291	*	.	*	*	*	Zotu2723	*
S	1181	348	*	.	*	*	*	Zotu2732	*
S	1182	331	*	.	*	*	*	Zotu2741	*
S	1183	208	*	.	*	*	*	Zotu2750	*
S	1184	288	*	.	*	*	*	Zotu2753	*
S	1185	133	*	.	*	*	*	Zotu2756	*
S	1186	109	*	.	*	*	*	Zotu2757	*
S	1187	284	*	.	*	*	*	Zotu2772	*
S	1188	297	*	.	*	*	*	Zotu2773	*
S	1189	288	*	.	*	*	*	Zotu2775	*
S	1190	321	*	.	*	*	*	Zotu2782	*
S	1191	334	*	.	*	*	*	Zotu2790	*
S	1192	283	*	.	*	*	*	Zotu2813	*
H	228	343	98.8	+	0	0	309MD33M	Zotu2818	Zotu2092
S	1193	372	*	.	*	*	*	Zotu2826	*
S	1194	320	*	.	*	*	*	Zotu2844	*
H	849	340	100.0	+	0	0	50D290M6I	Zotu2863	Cr_788
S	1195	385	*	.	*	*	*	Zotu2887	*
S	1196	206	*	.	*	*	*	Zotu2893	*
S	1197	344	*	.	*	*	*	Zotu2897	*
S	1198	366	*	.	*	*	*	Zotu2899	*
S	1199	283	*	.	*	*	*	Zotu2909	*
S	1200	270	*	.	*	*	*	Zotu2920	*
S	1201	374	*	.	*	*	*	Zotu2935	*
H	350	427	99.1	+	0	0	370MI57M	Zotu2968	Zotu3094
S	1202	360	*	.	*	*	*	Zotu2973	*
S	1203	377	*	.	*	*	*	Zotu2994	*
S	1204	384	*	.	*	*	*	Zotu3003	*
S	1205	314	*	.	*	*	*	Zotu3007	*
H	154	285	99.6	+	0	0	285M	Zotu3017	Zotu1381
S	1206	378	*	.	*	*	*	Zotu3027	*
S	1207	145	*	.	*	*	*	Zotu3036	*
H	660	366	99.5	+	0	0	366M	Zotu3060	Zotu5734
S	1208	290	*	.	*	*	*	Zotu3063	*
S	1209	254	*	.	*	*	*	Zotu3068	*
S	1210	265	*	.	*	*	*	Zotu3074	*
S	1211	461	*	.	*	*	*	Zotu3077	*
S	1212	372	*	.	*	*	*	Zotu3079	*
S	1213	340	*	.	*	*	*	Zotu3086	*
S	1214	351	*	.	*	*	*	Zotu3093	*
S	1215	356	*	.	*	*	*	Zotu3108	*
H	741	445	98.7	+	0	0	445M	Zotu3109	Zotu6481
S	1216	398	*	.	*	*	*	Zotu3113	*
H	303	427	98.1	+	0	0	153M2D53M2D68M2I149M	Zotu3114	Zotu2705
S	1217	281	*	.	*	*	*	Zotu3122	*
S	1218	341	*	.	*	*	*	Zotu3135	*
S	1219	283	*	.	*	*	*	Zotu3137	*
S	1220	301	*	.	*	*	*	Zotu3140	*
S	1221	285	*	.	*	*	*	Zotu3147	*
S	1222	421	*	.	*	*	*	Zotu3148	*
H	276	350	99.1	+	0	0	309M2D39M	Zotu3149	Zotu2485
S	1223	300	*	.	*	*	*	Zotu3152	*
S	1224	310	*	.	*	*	*	Zotu3158	*
S	1225	355	*	.	*	*	*	Zotu3162	*
S	1226	310	*	.	*	*	*	Zotu3170	*
S	1227	336	*	.	*	*	*	Zotu3210	*
H	332	422	99.3	+	0	0	422M	Zotu3212	Zotu2930
H	124	303	99.7	+	0	0	303M	Zotu3236	Zotu1092
S	1228	298	*	.	*	*	*	Zotu3243	*
S	1229	283	*	.	*	*	*	Zotu3244	*
S	1230	413	*	.	*	*	*	Zotu3248	*
S	1231	348	*	.	*	*	*	Zotu3251	*
S	1232	417	*	.	*	*	*	Zotu3262	*
H	263	297	99.3	+	0	0	297M	Zotu3279	Zotu2324
S	1233	229	*	.	*	*	*	Zotu3283	*
S	1234	283	*	.	*	*	*	Zotu3287	*
S	1235	360	*	.	*	*	*	Zotu3288	*
S	1236	301	*	.	*	*	*	Zotu3296	*
S	1237	492	*	.	*	*	*	Zotu3304	*
S	1238	291	*	.	*	*	*	Zotu3307	*
S	1239	283	*	.	*	*	*	Zotu3316	*
S	1240	351	*	.	*	*	*	Zotu3336	*
S	1241	250	*	.	*	*	*	Zotu3345	*
S	1242	372	*	.	*	*	*	Zotu3347	*
S	1243	227	*	.	*	*	*	Zotu3348	*
S	1244	293	*	.	*	*	*	Zotu3355	*
S	1245	280	*	.	*	*	*	Zotu3363	*
S	1246	352	*	.	*	*	*	Zotu3364	*
S	1247	447	*	.	*	*	*	Zotu3372	*
S	1248	418	*	.	*	*	*	Zotu3379	*
S	1249	292	*	.	*	*	*	Zotu3385	*
S	1250	219	*	.	*	*	*	Zotu3395	*
S	1251	356	*	.	*	*	*	Zotu3397	*
H	623	283	98.2	+	0	0	283M	Zotu3416	Zotu5351
S	1252	283	*	.	*	*	*	Zotu3417	*
S	1253	358	*	.	*	*	*	Zotu3422	*
S	1254	244	*	.	*	*	*	Zotu3423	*
S	1255	235	*	.	*	*	*	Zotu3430	*
S	1256	240	*	.	*	*	*	Zotu3439	*
S	1257	333	*	.	*	*	*	Zotu3452	*
S	1258	442	*	.	*	*	*	Zotu3453	*
S	1259	370	*	.	*	*	*	Zotu3457	*
H	345	478	99.0	+	0	0	222MD255M	Zotu3458	Zotu3076
H	189	474	99.2	+	0	0	474M	Zotu3465	Zotu1714
S	1260	232	*	.	*	*	*	Zotu3466	*
H	592	161	98.8	+	0	0	161M	Zotu3470	Zotu5116
S	1261	283	*	.	*	*	*	Zotu3472	*
S	1262	306	*	.	*	*	*	Zotu3479	*
S	1263	293	*	.	*	*	*	Zotu3485	*
S	1264	292	*	.	*	*	*	Zotu3489	*
S	1265	373	*	.	*	*	*	Zotu3493	*
H	900	297	99.7	+	0	0	217I297MI	Zotu3495	Coa_1
S	1266	401	*	.	*	*	*	Zotu3496	*
S	1267	365	*	.	*	*	*	Zotu3498	*
S	1268	279	*	.	*	*	*	Zotu3499	*
S	1269	317	*	.	*	*	*	Zotu3500	*
S	1270	383	*	.	*	*	*	Zotu3506	*
S	1271	403	*	.	*	*	*	Zotu3509	*
S	1272	288	*	.	*	*	*	Zotu3511	*
H	107	432	99.1	+	0	0	432M	Zotu3515	Zotu943
S	1273	203	*	.	*	*	*	Zotu3526	*
S	1274	201	*	.	*	*	*	Zotu3533	*
S	1275	368	*	.	*	*	*	Zotu3537	*
S	1276	375	*	.	*	*	*	Zotu3538	*
S	1277	381	*	.	*	*	*	Zotu3563	*
S	1278	323	*	.	*	*	*	Zotu3576	*
S	1279	288	*	.	*	*	*	Zotu3578	*
S	1280	364	*	.	*	*	*	Zotu3587	*
S	1281	302	*	.	*	*	*	Zotu3594	*
S	1282	290	*	.	*	*	*	Zotu3601	*
H	503	433	98.6	+	0	0	165MI268M	Zotu3615	Zotu4416
S	1283	340	*	.	*	*	*	Zotu3627	*
S	1284	394	*	.	*	*	*	Zotu3648	*
H	249	119	99.2	+	0	0	119M	Zotu3675	Zotu2239
H	428	385	98.4	+	0	0	385M	Zotu3687	Zotu3772
S	1285	113	*	.	*	*	*	Zotu3688	*
S	1286	464	*	.	*	*	*	Zotu3690	*
S	1287	405	*	.	*	*	*	Zotu3703	*
H	179	291	99.7	+	0	0	291M	Zotu3706	Zotu1610
S	1288	219	*	.	*	*	*	Zotu3709	*
S	1289	288	*	.	*	*	*	Zotu3711	*
S	1290	338	*	.	*	*	*	Zotu3720	*
H	1143	359	98.3	+	0	0	256MD102M	Zotu3729	Zotu2372
S	1291	406	*	.	*	*	*	Zotu3733	*
H	227	380	99.5	+	0	0	380M	Zotu3736	Zotu2084
H	576	278	98.6	+	0	0	D19MD38MI219M	Zotu3740	Zotu5018
S	1292	390	*	.	*	*	*	Zotu3749	*
S	1293	283	*	.	*	*	*	Zotu3756	*
H	551	110	99.1	+	0	0	110M	Zotu3768	Zotu4822
S	1294	289	*	.	*	*	*	Zotu3769	*
S	1295	302	*	.	*	*	*	Zotu3781	*
S	1296	290	*	.	*	*	*	Zotu3787	*
S	1297	409	*	.	*	*	*	Zotu3791	*
S	1298	327	*	.	*	*	*	Zotu3805	*
S	1299	366	*	.	*	*	*	Zotu3807	*
S	1300	298	*	.	*	*	*	Zotu3817	*
S	1301	336	*	.	*	*	*	Zotu3818	*
S	1302	437	*	.	*	*	*	Zotu3839	*
S	1303	138	*	.	*	*	*	Zotu3841	*
S	1304	287	*	.	*	*	*	Zotu3846	*
S	1305	387	*	.	*	*	*	Zotu3847	*
S	1306	291	*	.	*	*	*	Zotu3850	*
S	1307	347	*	.	*	*	*	Zotu3852	*
S	1308	284	*	.	*	*	*	Zotu3858	*
S	1309	283	*	.	*	*	*	Zotu3865	*
H	722	362	99.2	+	0	0	362M	Zotu3885	Zotu6263
S	1310	387	*	.	*	*	*	Zotu3894	*
S	1311	320	*	.	*	*	*	Zotu3901	*
S	1312	283	*	.	*	*	*	Zotu3934	*
S	1313	292	*	.	*	*	*	Zotu3942	*
S	1314	289	*	.	*	*	*	Zotu3948	*
S	1315	342	*	.	*	*	*	Zotu3953	*
S	1316	288	*	.	*	*	*	Zotu3954	*
S	1317	284	*	.	*	*	*	Zotu3958	*
S	1318	142	*	.	*	*	*	Zotu3966	*
H	741	445	99.3	+	0	0	445M	Zotu3972	Zotu6481
S	1319	340	*	.	*	*	*	Zotu3976	*
H	1230	413	99.3	+	0	0	413M	Zotu3984	Zotu3248
S	1320	328	*	.	*	*	*	Zotu4007	*
S	1321	438	*	.	*	*	*	Zotu4026	*
S	1322	443	*	.	*	*	*	Zotu4028	*
S	1323	291	*	.	*	*	*	Zotu4051	*
S	1324	332	*	.	*	*	*	Zotu4064	*
H	523	428	99.1	+	0	0	428M	Zotu4066	Zotu4563
S	1325	456	*	.	*	*	*	Zotu4076	*
S	1326	367	*	.	*	*	*	Zotu4081	*
S	1327	259	*	.	*	*	*	Zotu4095	*
S	1328	298	*	.	*	*	*	Zotu4096	*
S	1329	341	*	.	*	*	*	Zotu4107	*
S	1330	208	*	.	*	*	*	Zotu4137	*
S	1331	300	*	.	*	*	*	Zotu4151	*
H	916	293	98.5	+	0	0	283I262MD6M24D	Zotu4158	LC171715
S	1332	343	*	.	*	*	*	Zotu4167	*
S	1333	281	*	.	*	*	*	Zotu4177	*
S	1334	364	*	.	*	*	*	Zotu4178	*
S	1335	350	*	.	*	*	*	Zotu4181	*
S	1336	365	*	.	*	*	*	Zotu4201	*
S	1337	453	*	.	*	*	*	Zotu4210	*
H	206	376	98.1	+	0	0	176MD199M	Zotu4214	Zotu1848
H	1239	283	98.9	+	0	0	283M	Zotu4215	Zotu3316
S	1338	338	*	.	*	*	*	Zotu4217	*
S	1339	323	*	.	*	*	*	Zotu4243	*
S	1340	353	*	.	*	*	*	Zotu4244	*
S	1341	323	*	.	*	*	*	Zotu4246	*
S	1342	284	*	.	*	*	*	Zotu4266	*
S	1343	286	*	.	*	*	*	Zotu4275	*
S	1344	91	*	.	*	*	*	Zotu4278	*
S	1345	283	*	.	*	*	*	Zotu4279	*
S	1346	283	*	.	*	*	*	Zotu4286	*
S	1347	294	*	.	*	*	*	Zotu4301	*
S	1348	303	*	.	*	*	*	Zotu4306	*
H	229	418	98.3	+	0	0	418M	Zotu4311	Zotu2095
H	1327	259	98.1	+	0	0	259M	Zotu4337	Zotu4095
S	1349	313	*	.	*	*	*	Zotu4340	*
S	1350	348	*	.	*	*	*	Zotu4348	*
S	1351	273	*	.	*	*	*	Zotu4383	*
S	1352	283	*	.	*	*	*	Zotu4398	*
H	981	283	98.6	+	0	0	283M	Zotu4399	Zotu652
H	535	416	99.8	+	0	0	416M	Zotu4401	Zotu4681
H	195	297	99.3	+	0	0	297M	Zotu4409	Zotu1784
H	756	201	99.0	+	0	0	201M	Zotu4415	Zotu6653
S	1353	297	*	.	*	*	*	Zotu4417	*
H	652	405	98.5	+	0	0	405M	Zotu4431	Zotu5646
H	1248	418	98.6	+	0	0	418M	Zotu4436	Zotu3379
H	317	339	99.1	+	0	0	339M	Zotu4451	Zotu2792
S	1354	285	*	.	*	*	*	Zotu4453	*
S	1355	295	*	.	*	*	*	Zotu4455	*
S	1356	286	*	.	*	*	*	Zotu4465	*
S	1357	365	*	.	*	*	*	Zotu4467	*
S	1358	271	*	.	*	*	*	Zotu4469	*
H	566	329	99.7	+	0	0	329M	Zotu4476	Zotu4929
S	1359	431	*	.	*	*	*	Zotu4484	*
S	1360	303	*	.	*	*	*	Zotu4494	*
S	1361	331	*	.	*	*	*	Zotu4508	*
S	1362	210	*	.	*	*	*	Zotu4515	*
H	576	280	98.6	+	0	0	57M3D220M	Zotu4516	Zotu5018
S	1363	190	*	.	*	*	*	Zotu4529	*
S	1364	221	*	.	*	*	*	Zotu4531	*
S	1365	512	*	.	*	*	*	Zotu4532	*
H	562	302	99.7	+	0	0	302M	Zotu4537	Zotu4887
S	1366	197	*	.	*	*	*	Zotu4545	*
H	1081	291	99.3	+	0	0	291M	Zotu4546	Zotu1743
H	680	288	99.7	+	0	0	288M	Zotu4554	Zotu5890
S	1367	283	*	.	*	*	*	Zotu4562	*
S	1368	294	*	.	*	*	*	Zotu4566	*
S	1369	302	*	.	*	*	*	Zotu4575	*
S	1370	372	*	.	*	*	*	Zotu4591	*
S	1371	339	*	.	*	*	*	Zotu4594	*
S	1372	372	*	.	*	*	*	Zotu4601	*
H	462	323	99.4	+	0	0	323M	Zotu4624	Zotu4015
S	1373	329	*	.	*	*	*	Zotu4627	*
S	1374	379	*	.	*	*	*	Zotu4638	*
H	889	279	98.2	+	0	0	53D226M6I	Zotu4649	Cl_6
S	1375	348	*	.	*	*	*	Zotu4654	*
S	1376	461	*	.	*	*	*	Zotu4656	*
S	1377	507	*	.	*	*	*	Zotu4671	*
S	1378	229	*	.	*	*	*	Zotu4672	*
S	1379	292	*	.	*	*	*	Zotu4691	*
S	1380	52	*	.	*	*	*	Zotu4696	*
S	1381	302	*	.	*	*	*	Zotu4698	*
S	1382	289	*	.	*	*	*	Zotu4704	*
H	1323	291	98.6	+	0	0	291M	Zotu4707	Zotu4051
S	1383	376	*	.	*	*	*	Zotu4709	*
S	1384	288	*	.	*	*	*	Zotu4710	*
H	166	414	98.6	+	0	0	414M	Zotu4715	Zotu1440
S	1385	293	*	.	*	*	*	Zotu4717	*
S	1386	309	*	.	*	*	*	Zotu4718	*
S	1387	288	*	.	*	*	*	Zotu4724	*
H	250	286	99.7	+	0	0	286M	Zotu4732	Zotu2251
S	1388	446	*	.	*	*	*	Zotu4745	*
S	1389	402	*	.	*	*	*	Zotu4769	*
S	1390	385	*	.	*	*	*	Zotu4771	*
S	1391	230	*	.	*	*	*	Zotu4772	*
S	1392	310	*	.	*	*	*	Zotu4774	*
S	1393	434	*	.	*	*	*	Zotu4775	*
H	630	308	99.7	+	0	0	308M	Zotu4780	Zotu5471
S	1394	383	*	.	*	*	*	Zotu4784	*
H	1055	336	99.1	+	0	0	134MD201M	Zotu4791	Zotu1459
S	1395	328	*	.	*	*	*	Zotu4797	*
H	90	341	99.4	+	0	0	341M	Zotu4802	Zotu840
S	1396	297	*	.	*	*	*	Zotu4806	*
S	1397	448	*	.	*	*	*	Zotu4810	*
S	1398	390	*	.	*	*	*	Zotu4815	*
S	1399	261	*	.	*	*	*	Zotu4825	*
S	1400	222	*	.	*	*	*	Zotu4830	*
S	1401	283	*	.	*	*	*	Zotu4844	*
S	1402	438	*	.	*	*	*	Zotu4845	*
S	1403	477	*	.	*	*	*	Zotu4852	*
S	1404	192	*	.	*	*	*	Zotu4853	*
S	1405	307	*	.	*	*	*	Zotu4857	*
S	1406	283	*	.	*	*	*	Zotu4898	*
S	1407	284	*	.	*	*	*	Zotu4902	*
S	1408	343	*	.	*	*	*	Zotu4908	*
S	1409	418	*	.	*	*	*	Zotu4909	*
S	1410	420	*	.	*	*	*	Zotu4916	*
S	1411	444	*	.	*	*	*	Zotu4933	*
S	1412	287	*	.	*	*	*	Zotu4963	*
S	1413	386	*	.	*	*	*	Zotu4974	*
H	205	449	99.1	+	0	0	449M	Zotu4982	Zotu1847
S	1414	289	*	.	*	*	*	Zotu4990	*
S	1415	357	*	.	*	*	*	Zotu5002	*
S	1416	379	*	.	*	*	*	Zotu5004	*
H	120	328	99.1	+	0	0	128MD199M	Zotu5008	Zotu1071
S	1417	281	*	.	*	*	*	Zotu5009	*
H	1378	229	98.7	+	0	0	229M	Zotu5029	Zotu4672
S	1418	293	*	.	*	*	*	Zotu5046	*
H	580	472	98.1	+	0	0	82MD389M	Zotu5050	Zotu5049
H	385	156	98.1	+	0	0	156M127I	Zotu5059	Zotu3398
S	1419	282	*	.	*	*	*	Zotu5060	*
S	1420	413	*	.	*	*	*	Zotu5070	*
S	1421	279	*	.	*	*	*	Zotu5076	*
S	1422	327	*	.	*	*	*	Zotu5078	*
S	1423	293	*	.	*	*	*	Zotu5084	*
H	618	379	98.2	+	0	0	108MI271M	Zotu5086	Zotu5316
S	1424	521	*	.	*	*	*	Zotu5098	*
S	1425	260	*	.	*	*	*	Zotu5100	*
S	1426	111	*	.	*	*	*	Zotu5122	*
S	1427	309	*	.	*	*	*	Zotu5123	*
S	1428	316	*	.	*	*	*	Zotu5125	*
S	1429	316	*	.	*	*	*	Zotu5131	*
S	1430	316	*	.	*	*	*	Zotu5132	*
H	446	352	98.6	+	0	0	274M2D76M	Zotu5133	Zotu3895
H	593	428	98.4	+	0	0	428M	Zotu5140	Zotu5137
S	1431	401	*	.	*	*	*	Zotu5159	*
S	1432	230	*	.	*	*	*	Zotu5173	*
S	1433	288	*	.	*	*	*	Zotu5179	*
S	1434	351	*	.	*	*	*	Zotu5198	*
H	1216	397	99.2	+	0	0	165MI232M	Zotu5200	Zotu3113
H	53	338	98.5	+	0	0	338M	Zotu5209	Zotu506
S	1435	319	*	.	*	*	*	Zotu5225	*
S	1436	307	*	.	*	*	*	Zotu5239	*
S	1437	359	*	.	*	*	*	Zotu5242	*
S	1438	375	*	.	*	*	*	Zotu5247	*
H	702	228	98.7	+	0	0	228M	Zotu5251	Zotu6095
S	1439	296	*	.	*	*	*	Zotu5255	*
H	308	232	99.6	+	0	0	232M	Zotu5257	Zotu2739
S	1440	348	*	.	*	*	*	Zotu5262	*
S	1441	281	*	.	*	*	*	Zotu5277	*
S	1442	356	*	.	*	*	*	Zotu5293	*
S	1443	283	*	.	*	*	*	Zotu5299	*
S	1444	248	*	.	*	*	*	Zotu5305	*
S	1445	390	*	.	*	*	*	Zotu5315	*
H	1286	463	99.1	+	0	0	185MI278M	Zotu5318	Zotu3690
S	1446	293	*	.	*	*	*	Zotu5319	*
S	1447	396	*	.	*	*	*	Zotu5358	*
S	1448	407	*	.	*	*	*	Zotu5365	*
S	1449	358	*	.	*	*	*	Zotu5367	*
S	1450	287	*	.	*	*	*	Zotu5371	*
H	308	233	99.1	+	0	0	105MD127M	Zotu5383	Zotu2739
H	419	350	99.7	+	0	0	350M	Zotu5384	Zotu3652
H	400	285	98.9	+	0	0	246MD38M	Zotu5392	Zotu3523
S	1451	429	*	.	*	*	*	Zotu5401	*
S	1452	303	*	.	*	*	*	Zotu5402	*
S	1453	381	*	.	*	*	*	Zotu5405	*
S	1454	334	*	.	*	*	*	Zotu5409	*
S	1455	359	*	.	*	*	*	Zotu5413	*
S	1456	307	*	.	*	*	*	Zotu5417	*
S	1457	398	*	.	*	*	*	Zotu5418	*
H	542	352	99.4	+	0	0	352M	Zotu5420	Zotu4757
S	1458	376	*	.	*	*	*	Zotu5441	*
H	660	366	98.9	+	0	0	366M	Zotu5448	Zotu5734
H	357	295	99.7	+	0	0	295M	Zotu5449	Zotu3141
S	1459	336	*	.	*	*	*	Zotu5451	*
S	1460	291	*	.	*	*	*	Zotu5458	*
S	1461	299	*	.	*	*	*	Zotu5467	*
H	1338	338	99.4	+	0	0	338M	Zotu5489	Zotu4217
H	584	510	98.4	+	0	0	478MD31M	Zotu5500	Zotu5056
S	1462	168	*	.	*	*	*	Zotu5501	*
S	1463	283	*	.	*	*	*	Zotu5535	*
S	1464	306	*	.	*	*	*	Zotu5553	*
S	1465	283	*	.	*	*	*	Zotu5558	*
S	1466	142	*	.	*	*	*	Zotu5577	*
S	1467	298	*	.	*	*	*	Zotu5585	*
S	1468	293	*	.	*	*	*	Zotu5593	*
S	1469	293	*	.	*	*	*	Zotu5595	*
S	1470	283	*	.	*	*	*	Zotu5599	*
H	623	283	98.6	+	0	0	283M	Zotu5600	Zotu5351
H	1277	381	99.0	+	0	0	381M	Zotu5612	Zotu3563
S	1471	331	*	.	*	*	*	Zotu5619	*
S	1472	342	*	.	*	*	*	Zotu5628	*
H	1025	291	98.3	+	0	0	257MI34M	Zotu5635	Zotu1166
S	1473	507	*	.	*	*	*	Zotu5640	*
S	1474	417	*	.	*	*	*	Zotu5645	*
S	1475	399	*	.	*	*	*	Zotu5653	*
S	1476	308	*	.	*	*	*	Zotu5663	*
S	1477	389	*	.	*	*	*	Zotu5673	*
H	1145	475	98.5	+	0	0	260M2D167MD45M	Zotu5698	Zotu2403
S	1478	294	*	.	*	*	*	Zotu5704	*
S	1479	298	*	.	*	*	*	Zotu5707	*
S	1480	292	*	.	*	*	*	Zotu5710	*
S	1481	319	*	.	*	*	*	Zotu5713	*
S	1482	303	*	.	*	*	*	Zotu5726	*
S	1483	474	*	.	*	*	*	Zotu5744	*
S	1484	353	*	.	*	*	*	Zotu5754	*
H	500	198	98.1	+	0	0	146D52M	Zotu5755	Zotu4394
S	1485	365	*	.	*	*	*	Zotu5765	*
S	1486	199	*	.	*	*	*	Zotu5767	*
S	1487	169	*	.	*	*	*	Zotu5771	*
S	1488	507	*	.	*	*	*	Zotu5772	*
S	1489	115	*	.	*	*	*	Zotu5790	*
S	1490	374	*	.	*	*	*	Zotu5796	*
S	1491	410	*	.	*	*	*	Zotu5803	*
S	1492	362	*	.	*	*	*	Zotu5804	*
S	1493	361	*	.	*	*	*	Zotu5813	*
S	1494	267	*	.	*	*	*	Zotu5826	*
S	1495	166	*	.	*	*	*	Zotu5827	*
S	1496	291	*	.	*	*	*	Zotu5831	*
S	1497	293	*	.	*	*	*	Zotu5850	*
H	1252	283	98.2	+	0	0	283M	Zotu5856	Zotu3417
S	1498	294	*	.	*	*	*	Zotu5858	*
S	1499	282	*	.	*	*	*	Zotu5889	*
S	1500	274	*	.	*	*	*	Zotu5891	*
S	1501	284	*	.	*	*	*	Zotu5892	*
H	494	368	99.7	+	0	0	368M	Zotu5926	Zotu4347
H	171	357	99.2	+	0	0	357M	Zotu5936	Zotu1482
S	1502	307	*	.	*	*	*	Zotu5948	*
H	113	347	98.3	+	0	0	200M3D144M	Zotu5957	Zotu992
S	1503	286	*	.	*	*	*	Zotu5962	*
S	1504	481	*	.	*	*	*	Zotu5963	*
S	1505	423	*	.	*	*	*	Zotu5994	*
S	1506	354	*	.	*	*	*	Zotu6011	*
S	1507	434	*	.	*	*	*	Zotu6019	*
S	1508	374	*	.	*	*	*	Zotu6026	*
S	1509	432	*	.	*	*	*	Zotu6029	*
S	1510	308	*	.	*	*	*	Zotu6032	*
S	1511	292	*	.	*	*	*	Zotu6060	*
S	1512	435	*	.	*	*	*	Zotu6067	*
S	1513	283	*	.	*	*	*	Zotu6076	*
S	1514	285	*	.	*	*	*	Zotu6077	*
S	1515	280	*	.	*	*	*	Zotu6088	*
S	1516	235	*	.	*	*	*	Zotu6096	*
S	1517	289	*	.	*	*	*	Zotu6100	*
H	486	403	98.8	+	0	0	264M2I139M	Zotu6107	Zotu4219
S	1518	336	*	.	*	*	*	Zotu6109	*
S	1519	260	*	.	*	*	*	Zotu6124	*
S	1520	284	*	.	*	*	*	Zotu6132	*
S	1521	455	*	.	*	*	*	Zotu6138	*
S	1522	410	*	.	*	*	*	Zotu6145	*
S	1523	300	*	.	*	*	*	Zotu6151	*
S	1524	283	*	.	*	*	*	Zotu6161	*
H	1460	291	99.3	+	0	0	291M	Zotu6173	Zotu5458
S	1525	287	*	.	*	*	*	Zotu6174	*
S	1526	336	*	.	*	*	*	Zotu6193	*
S	1527	153	*	.	*	*	*	Zotu6201	*
H	1465	283	98.2	+	0	0	283M	Zotu6202	Zotu5558
S	1528	535	*	.	*	*	*	Zotu6203	*
S	1529	330	*	.	*	*	*	Zotu6216	*
S	1530	97	*	.	*	*	*	Zotu6224	*
S	1531	291	*	.	*	*	*	Zotu6225	*
H	570	290	98.6	+	0	0	222MD67M	Zotu6230	Zotu4960
S	1532	293	*	.	*	*	*	Zotu6253	*
S	1533	460	*	.	*	*	*	Zotu6267	*
S	1534	371	*	.	*	*	*	Zotu6282	*
S	1535	357	*	.	*	*	*	Zotu6292	*
H	473	236	98.3	+	0	0	236M	Zotu6295	Zotu4100
H	737	316	98.1	+	0	0	316M	Zotu6297	Zotu6440
H	1517	289	98.6	+	0	0	289M	Zotu6300	Zotu6100
S	1536	453	*	.	*	*	*	Zotu6315	*
S	1537	315	*	.	*	*	*	Zotu6319	*
S	1538	289	*	.	*	*	*	Zotu6327	*
S	1539	333	*	.	*	*	*	Zotu6329	*
S	1540	315	*	.	*	*	*	Zotu6355	*
H	1517	289	99.0	+	0	0	289M	Zotu6361	Zotu6100
S	1541	385	*	.	*	*	*	Zotu6365	*
S	1542	430	*	.	*	*	*	Zotu6378	*
S	1543	306	*	.	*	*	*	Zotu6380	*
S	1544	343	*	.	*	*	*	Zotu6382	*
S	1545	415	*	.	*	*	*	Zotu6384	*
S	1546	328	*	.	*	*	*	Zotu6397	*
S	1547	434	*	.	*	*	*	Zotu6402	*
S	1548	308	*	.	*	*	*	Zotu6403	*
S	1549	286	*	.	*	*	*	Zotu6409	*
S	1550	375	*	.	*	*	*	Zotu6415	*
S	1551	266	*	.	*	*	*	Zotu6443	*
S	1552	345	*	.	*	*	*	Zotu6445	*
S	1553	337	*	.	*	*	*	Zotu6448	*
S	1554	450	*	.	*	*	*	Zotu6467	*
S	1555	359	*	.	*	*	*	Zotu6473	*
S	1556	377	*	.	*	*	*	Zotu6474	*
S	1557	262	*	.	*	*	*	Zotu6478	*
S	1558	287	*	.	*	*	*	Zotu6496	*
S	1559	400	*	.	*	*	*	Zotu6499	*
S	1560	293	*	.	*	*	*	Zotu6525	*
H	517	430	98.4	+	0	0	430M	Zotu6531	Zotu4526
S	1561	109	*	.	*	*	*	Zotu6540	*
S	1562	361	*	.	*	*	*	Zotu6551	*
S	1563	434	*	.	*	*	*	Zotu6553	*
S	1564	254	*	.	*	*	*	Zotu6560	*
S	1565	357	*	.	*	*	*	Zotu6565	*
S	1566	295	*	.	*	*	*	Zotu6578	*
S	1567	259	*	.	*	*	*	Zotu6583	*
S	1568	417	*	.	*	*	*	Zotu6585	*
S	1569	421	*	.	*	*	*	Zotu6611	*
S	1570	115	*	.	*	*	*	Zotu6623	*
H	1057	295	99.0	+	0	0	295M	Zotu6629	Zotu1476
S	1571	133	*	.	*	*	*	Zotu6636	*
H	934	414	98.1	+	0	0	148MD265M	Zotu6647	Zotu60
S	1572	289	*	.	*	*	*	Zotu6650	*
S	1573	366	*	.	*	*	*	Cr_3	*
S	1574	240	*	.	*	*	*	Cr_6	*
S	1575	264	*	.	*	*	*	Cr_10	*
H	25	235	99.1	+	0	0	50I229M6D	Cr_16	Zotu222
S	1576	219	*	.	*	*	*	Cr_18	*
S	1577	299	*	.	*	*	*	Cr_30	*
S	1578	243	*	.	*	*	*	Cr_49	*
S	1579	250	*	.	*	*	*	Cr_50	*
S	1580	273	*	.	*	*	*	Cr_63	*
H	1138	217	98.6	+	0	0	50I211M6D	Cr_77	Zotu2328
H	779	237	99.2	+	0	0	191MD45M	Cr_85	Cr_158
H	791	244	99.2	+	0	0	244M	Cr_89	Cr_239
H	918	258	100.0	+	0	0	310I258M5I	Cr_90	LC171688
H	781	293	99.7	+	0	0	293M	Cr_92	Cr_162
H	305	234	98.7	+	0	0	50I228M6D	Cr_98	Zotu2716
S	1581	261	*	.	*	*	*	Cr_108	*
S	1582	261	*	.	*	*	*	Cr_112	*
S	1583	244	*	.	*	*	*	Cr_127	*
H	305	234	99.1	+	0	0	50I228M6D	Cr_133	Zotu2716
H	30	301	98.6	+	0	0	50I96MI120MD78M6D	Cr_148	Zotu241
S	1584	260	*	.	*	*	*	Cr_149	*
H	983	235	100.0	+	0	0	50I229M6D	Cr_151	Zotu672
S	1585	251	*	.	*	*	*	Cr_183	*
H	790	256	98.0	+	0	0	256M	Cr_185	Cr_231
H	815	205	98.5	+	0	0	205M	Cr_188	Cr_451
S	1586	308	*	.	*	*	*	Cr_214	*
S	1587	242	*	.	*	*	*	Cr_215	*
S	1588	284	*	.	*	*	*	Cr_223	*
S	1589	237	*	.	*	*	*	Cr_229	*
S	1590	299	*	.	*	*	*	Cr_248	*
H	939	241	98.7	+	0	0	50I235M6D	Cr_250	Zotu113
H	941	237	99.1	+	0	0	50I80MI151M6D	Cr_263	Zotu171
H	138	241	99.6	+	0	0	50I235M6D	Cr_272	Zotu1247
S	1591	204	*	.	*	*	*	Cr_288	*
S	1592	232	*	.	*	*	*	Cr_292	*
H	863	240	98.8	+	0	0	240M	Cr_293	Cr_836
S	1593	280	*	.	*	*	*	Cr_299	*
S	1594	240	*	.	*	*	*	Cr_306	*
H	768	325	99.7	+	0	0	325M	Cr_311	Cr_86
S	1595	320	*	.	*	*	*	Cr_314	*
H	784	273	99.3	+	0	0	70MD202M	Cr_319	Cr_204
H	773	236	99.6	+	0	0	236M	Cr_337	Cr_121
S	1596	206	*	.	*	*	*	Cr_339	*
S	1597	256	*	.	*	*	*	Cr_362	*
S	1598	253	*	.	*	*	*	Cr_366	*
S	1599	206	*	.	*	*	*	Cr_371	*
H	452	295	99.7	+	0	0	50I289M6D	Cr_383	Zotu3929
S	1600	302	*	.	*	*	*	Cr_385	*
S	1601	249	*	.	*	*	*	Cr_386	*
S	1602	298	*	.	*	*	*	Cr_396	*
S	1603	321	*	.	*	*	*	Cr_404	*
S	1604	293	*	.	*	*	*	Cr_416	*
H	811	205	98.0	+	0	0	205M	Cr_433	Cr_418
H	872	291	98.6	+	0	0	291M	Cr_434	Cr_910
S	1605	251	*	.	*	*	*	Cr_438	*
H	183	299	99.7	+	0	0	50I293M6D	Cr_440	Zotu1648
H	843	238	98.3	+	0	0	238M	Cr_443	Cr_722
H	815	205	98.0	+	0	0	205M	Cr_446	Cr_451
S	1606	281	*	.	*	*	*	Cr_453	*
H	795	242	99.6	+	0	0	242M	Cr_464	Cr_262
S	1607	249	*	.	*	*	*	Cr_474	*
S	1608	233	*	.	*	*	*	Cr_477	*
H	165	253	99.6	+	0	0	50I247M6D	Cr_488	Zotu1437
H	801	250	98.0	+	0	0	43MI29MI18MI65MI95M	Cr_494	Cr_320
H	0	308	98.7	+	0	0	50I126MD70MD104M6D	Cr_509	Zotu10
S	1609	240	*	.	*	*	*	Cr_513	*
S	1610	209	*	.	*	*	*	Cr_522	*
H	845	293	99.3	+	0	0	293M	Cr_530	Cr_754
H	61	263	99.6	+	0	0	50I131MI126M6D	Cr_532	Zotu564
H	6	241	99.1	+	0	0	50I235M6D	Cr_540	Zotu70
H	769	305	99.0	+	0	0	305M	Cr_549	Cr_88
S	1611	249	*	.	*	*	*	Cr_554	*
S	1612	322	*	.	*	*	*	Cr_561	*
S	1613	244	*	.	*	*	*	Cr_568	*
H	868	289	99.7	+	0	0	289M	Cr_570	Cr_862
H	649	240	99.1	+	0	0	50I124MI110M6D	Cr_574	Zotu5592
S	1614	320	*	.	*	*	*	Cr_576	*
H	852	204	99.0	+	0	0	204M	Cr_580	Cr_792
S	1615	302	*	.	*	*	*	Cr_587	*
H	794	257	99.2	+	0	0	257M	Cr_595	Cr_259
S	1616	240	*	.	*	*	*	Cr_609	*
S	1617	204	*	.	*	*	*	Cr_612	*
H	956	243	99.6	+	0	0	50I237M6D	Cr_626	Zotu409
S	1618	238	*	.	*	*	*	Cr_636	*
H	826	245	99.6	+	0	0	245M	Cr_639	Cr_584
S	1619	245	*	.	*	*	*	Cr_644	*
S	1620	235	*	.	*	*	*	Cr_646	*
S	1621	241	*	.	*	*	*	Cr_661	*
S	1622	242	*	.	*	*	*	Cr_666	*
H	761	296	99.0	+	0	0	296M	Cr_669	Cr_28
S	1623	250	*	.	*	*	*	Cr_674	*
S	1624	252	*	.	*	*	*	Cr_685	*
S	1625	321	*	.	*	*	*	Cr_691	*
S	1626	229	*	.	*	*	*	Cr_701	*
S	1627	249	*	.	*	*	*	Cr_702	*
S	1628	331	*	.	*	*	*	Cr_713	*
S	1629	327	*	.	*	*	*	Cr_726	*
S	1630	250	*	.	*	*	*	Cr_794	*
S	1631	237	*	.	*	*	*	Cr_798	*
H	1599	207	98.6	+	0	0	84MD122M	Cr_813	Cr_371
S	1632	244	*	.	*	*	*	Cr_814	*
S	1633	253	*	.	*	*	*	Cr_819	*
S	1634	321	*	.	*	*	*	Cr_832	*
H	808	269	98.9	+	0	0	242MI27M	Cr_843	Cr_387
S	1635	258	*	.	*	*	*	Cr_859	*
H	864	254	99.6	+	0	0	254M	Cr_866	Cr_841
H	1627	249	98.0	+	0	0	119MI15M2D13MI100M	Cr_873	Cr_702
S	1636	261	*	.	*	*	*	Cr_874	*
S	1637	257	*	.	*	*	*	Cr_875	*
S	1638	245	*	.	*	*	*	Cr_877	*
S	1639	282	*	.	*	*	*	Cr_880	*
S	1640	264	*	.	*	*	*	Cr_892	*
H	5	255	99.6	+	0	0	50I249M6D	Cr_902	Zotu64
H	1617	205	99.0	+	0	0	123MD81M	Cr_906	Cr_612
S	1641	252	*	.	*	*	*	Cr_922	*
S	1642	235	*	.	*	*	*	Cr_923	*
S	1643	211	*	.	*	*	*	Cr_928	*
S	1644	250	*	.	*	*	*	Cr_931	*
S	1645	324	*	.	*	*	*	Cr_937	*
H	791	244	99.6	+	0	0	244M	Cr_938	Cr_239
S	1646	282	*	.	*	*	*	Cr_944	*
S	1647	204	*	.	*	*	*	Cr_946	*
S	1648	238	*	.	*	*	*	Cr_947	*
S	1649	257	*	.	*	*	*	Cr_951	*
S	1650	216	*	.	*	*	*	Cr_954	*
S	1651	240	*	.	*	*	*	Cr_959	*
[truncated: 11,389 more rows]
