# Supplementary material for: The Endophytic Mycobiome of European Ash and Sycamore Maple Leaves – Geographic Patterns, Host Specificity and Influence of Ash Dieback
Source: Front Microbiol. 2018 Oct 24;9:2345. doi: 10.3389/fmicb.2018.02345 (PMC6207852; doi:10.3389/fmicb.2018.02345)
Supplement: Supplementary file 9 [file Data_Sheet_4.zip › Data_Sheet_4_code/data/fraxinus_literature/1_summary/clusters.fa]

>Zotu943
GGTGCGAAATCTGGCGCGATACGCACCACATGTGAGACGTCGAGTTTTTGAACGCAGCTTGCACCCACTGGGCAACCAGA
AGGTGTATCTGCCTGGGTGTTGTTATAGTGTTGCATTGCATTATATAATGTGTAAAATTTTTACACATTGATGATGCCAA
TGCAACCGGTTGACAAATTCTTTGCAAAAAGTATTGTCGTGTGTGCACTGTGTGATGATGATGTCACTGACAGTGTTAAT
GTTATAGAATTTGCAATGAAGAATCTGCATGCTTGTCGTGTGATGTCATGTGCGCAATTCTGATCATCAAGTCATATTTT
TGGCTTTGTGTCATTTGTTTGTTTGTGGTATTGTGTAAGATGACCACGTTTTACACCATCACCATTTCACTCACAACACA
TCTACCCCAGGTCAGATAAGATTACCCGCTGA
>Zotu200
ATGCGATACTTGGTGTGAATTGCAGAATCCCGTGAACCATCGAGTTTTTGAACGCAAGTTGCGCCCGAAGCCATTATGCC
GAGGGCACGTCTGCCTGGGCGTCACGCACATTGTCGCCCTCCGCCTCGGCCCGTAAAGGGATCGTGGGTGCTGGGTCGGA
TATTGGCCCCCCGTGCGCATCGGCGCGCGGCCGGCCCAAATGTGATTCGGCATCGACGCGTGCCGCGACGATTGGTGGTT
GAAGAACTCAACTCGCGCGTTGTCGCGGCGCGTTCGGCTCGAACGTGTTGACCCCGACGGTGCTTCGCACCTCGACAGCG
ACCCCAGGTCAGGCAGGATTACCCGCTGA
>Zotu4654
ATGCGATACTTGGTGTGAATTGCAGAATCCCGTGAACCATCGAGTTTTTGAACGCAAGTTGCGCCCGAAGCCATTATGCC
GAGGGCACGTCTGCCTGGGCGTCACGCACATCGTCGCCCTCCGCCTCGGCCCGTCAAGGGATCGTGTGTGTGGGTCGGAT
ATTGGCCCCCCGTGCGCTTCGGCGCGCGGCCGGCCCAAATGTGATTCGGCATCGACGCGTGCCGCGACGATTGGTGGTTG
AAGAACTCAACTCGCGCGTTGTCGCGGCGCGTTCGGCTCGAACGTGTTGACCCCGACGGTGCTTCGCACCTCGACAGCGA
CCCCAGGTCATGCGGGATTACCCGCTGA
>KT823551.1
TTAATGGGTCGACGCCTCCGGGCACATCCCCCACCCTTTGTAACCGCGGCCAGGATTCGGCGCCTGGCGGAACCACCCCC
CGCTCGCGGGGGGCTCCGCCTGCCGGAATCAGCCAACCCTGCCTAGAAGTTGAAGTCTGAGAACAAGTTAAATCAAATAA
AACTTTCAACAACGGATCTCTTGGTTCTGGCAACGATGAAGAACGCAGCGAAATGCGATAAGTAATGTGAATTGCAGAAT
TCAGTGAATCATCGAATCTTTGAACGCACATTGCGCCCCCTGGTATTCCGGGGGGCACACCTGTTCGAGCGCCATTTCAA
CCCTGGAGCCCTGCTCTGTGATGGGCCCCGTCCTCAGGGACGGGCCCGAAACCCGTGGGCGCCTCCGTAAGGCCCTGAGC
GTAGCAAGAGAAATCCCTCGCTCGGAGTGCCCTATGGCGGCCGCCCCGA
>LC171688
AGAGGAAGTAAAAGTCGTAACAAGGTCTCCGTTGGTGAACCAGCGGAGGGATCATTACCGAGTTTACAACTCCCAAACCC
CTGTGAACATACCTTAATGTTGCCTCGGCGGATCAGCCCGCGCCCCGTAAAACGGGACGGCCCGCCAGAGGACCCAAACT
CTAATGTTTCTTATTGTAACTTCTGAGTAAAACAAACAAATAAATCAAAACTTTCAACAACGGATCTCTTGGTTCTGGCA
TCGATGAAGAACGCAGCAAAATGCGATAAGTAATGTGAATTGCAGAATTCAGTGAATCATCGAATCTTTGAACGCACATT
GCGCCCGCTGGTATTCCGGCGGGCATGCCTGTTCGAGCGTCATTTCAACCCTCAAGCCCCCGGGTTTGGTGTTGGGGATC
GGCTCTGCCTTCTGGCGGTGCCGCCCCCGAAATACATTGGCGGTCTCGCTGCAGCCTCCATTGCGTAGTAGCTAACACCT
CGCAACTGGAACGCGGCGCGGCCATGCCGTAAAACCCCAACTTCTGAATGTTGACCTCGGATCAGGTAGGAATACCCGCT
GAACTTAAGCATA
>Zotu57
ATGCGATAAGTAGTGTGAATTGCAGAATTCAGTGAATCATCGAATCTTTGAACGCACATTGCGCCCCTTGGTATTCCATG
GGGCATGCCTGTTCGAGCGTCATTTGTACCTTCAAGCTTTGCTTGGTGTTGGGTGTTTGTCTCGCCTTTGCGTGTAGACT
CGCCTCAAAACAATTGGCAGCCGGCGTATTGATTTCGGAGCGCAGTACATCTCGCGCTTTGCACTCATAACGACGACGTC
CAAAAGTACATTTTACACTCTTGACCTCGGATCAGGTAGGGATACCCGCTGA
>Zotu64
ATGCGATAAGTAATGTGAATTGCAGAATTCAGTGAATCATCGAATCTTTGAACGCACATTGCGCCCTCTGGTATTCCGGA
GGGCATGCCTGTTCGAGCGTCATTTCAACCCTCAAGCCTGGCTTGGTGATGGGGCACTGCTTCTTACCCAAGGAGCAGGC
CCTGAAATTCAGTGGCGAGCTCGCCAGGACCCCGAGCGCAGTAGTTAAACCCTCGCTCTGGAAGGCCCTGGCGGTGCCCT
GCCGTTAAACCCCCAACTTCTGAAAATTTGACCTCGGATCAGGTAGGAATACCCGCTGA
>Zotu1247
ATGCGATAAGTAATGTGAATTGCAGAATTCAGTGAATCATCGAATCTTTGAACGCACATTGCGCCCCGTGGTATTCCGCG
GGGCATGCCTGTTCGAGCGTCATTTCAACCCATCAAGCTTCGGCTTGGTCTTGGGGCCTGCGATTCCGCAGCCTCTAAAC
CCAGTGGCGGTGCCTCCGAGCTCTGAGCGTAGTAATTCTTCTCGCTATAGGGTCTCGGTGGTGTCTTGCCAGCAACCCCC
AATTTTTTACAGGTTGACCTCGGATCAGGTAGGGATACCCGCTGA
>Zotu5401
GGTGCGAAATCTGGCGCGATACGCACCACATGTGAGACGTCGAGTTTTTGAACGCAGCTTGCACCCACTGGGCAACCAGA
GGGTGTATCTGCCTGGGTGTTAAAGCATTGCTTTTGCATTAATTTGTGATTGCATTTTTGCGCCATATATATATACATGT
GAGGCGAGATGAATGTTTTTGATGTTCGTTTGTGCTATAGTGTGTGTATGTGTGTGTGTGTGTGTCTGCGCTGTCTGTTG
CTCTCTAGTGGGAGTGTAGCGGTGTTAATTCCATGGGATGTGTTTGCAATGAAGAATCTACATGCATGATGTCATGTCAT
GTGTCATGTGTCGACTTTGCAGCCCCGGCTCCAAAAACCTCATTTTTGGTACCAAACTCGTTTTAAAAAACACACCATTT
ACCTCAGGTCAGATAAGATCACCCGCTGA
>Zotu1440
GCTACGATAACCGGTGTGAATTGCAGAACACGCCGAGCACTTTGTCTTTCGAACGCACATTGCGGCCTCGGCATCTGTCG
TGGCCTCGTTTGTCTGAGTGTCGGATAATCACATCAAACATACTGTTTGTTGTCCGCTTGTTGAACTTTAATGCTCATCG
AGTGGAATCGGTTTGCGACTTGCAGCTCTTGAAGCTTGTCGAGTTGACGGTACCCTGCGTACCCGTTGCTCAATGACTTT
TGCCTCTTGAAACAGCCTGTTGCCTACTCTCGTTCAGTTTTTAACAAATCCAATCTTGTATTGGCTGAAAGTTATAAACT
TGTCTGAGACGGAATGCTACCGACTAACATAGTCAGGCCTTTCCAAAAACCACATTATCCTCACGACCTCAGATCAAGCG
AAAGTACCCGCTGA
>LC171701
AACAAGGTTTCCGTAGGTGAACCTGCGGAAGGATCATTACCTAGAGTTGTAGGCTTTGCCTGCTATCTCTTACCCATGTC
TTTTGAGTACCTTCGTTTCCTCGGCGGGTTCGCCCGCCGATTGGACAATTTAAACCATTTGCAGTTGCAATCAGCGTCTG
AAAAAACATAATAGTTACAACTTTCAACAACGGATCTCTTGGTTCTGGCATCGATGAAGAACGCAGCGAAATGCGATAAG
TAGTGTGAATTGCAGAATTCAGTGAATCATCGAATCTTTGAACGCACATTGCGCCCCTTGGTATTCCATGGGGCATGCCT
GTTCGAGCGTCATTTGTACCTTCAAGCTCTGCTTGGTGTTGGGTGTTTGTCTCGCCTCTGCGTGTAGACTCGCCTCAAAA
CAATTGGCAGCCGGCGTATTGATTTCGGAGCGCAGTACATCTCGCGCTTTGCACTCAGAACGACGACGTCCAAAAGTACA
TTTTTACACTCTGACCT
>Zotu6019
GGTGCGAAATCTGGCGCGATACGCACCACATGTGAGACGTCGAGTTTTTGAACGCAGCTTGCACCCACTGGGCAACCAGA
AGGTGTATCTGCCTGGGTGTTGTTATAGTGTTGCATTGCATTATATGATGTGTAAAATTTTTACACATTGATGATGACAA
TGCAACCGGTTGACAAATGCTTTGTAAAAAAAGTGTTGTCGTGTGTGCACTGTGTGATGATGATGTCACTGACAGTGTTA
ATTTTATAGAATTTGCAATGAAGAATCTGCATGCTTGTCGTGTGATGTCATGTGCGCAATTCTGATCATCAAGTCATATT
TTTGGCTTTGTGTCATTTGTTTGTTTGTGGTATTGTGTAAGATGACCACATTTTACACCATCACCATTTCACTCACAACA
CATCTACCCCAGGTCAGATAAGATTACCCGCTGA
>Zotu2930
GGTGCGAAATCTGGCGCGATACGCACCACATGTGAGACGTCGAGTTTTTGAACGCAGCTTGCACCCACTGGGCAACCAGA
AGGTGTATCTGCCTGGGTGTTGATGAAGTGTTGTGTTACAAGTCGATGAGTGTATGTATTGACACACGTTGACGATGATG
ATGCAACTTGTTGACGAAATAGTTTTGCAAAAAGCCTTTTTGTCGTGTGTGCACTGTGTGGTGCAACATTATGTTATGTT
GTCACAACAGTGTTAATTTAATAGAATTTGCAATGAAGAATCTGCATGCTTGTCGTGTGATGTCATGTGCGCGATTCTGA
TCATTAAGCCACTAGTCTTAACGTCATTTCGATTAGGTATAAAAACACACGTTTTTTACCACTATCACTTTTTACCCCAG
GTCAGATAAGATTACCCGCCGA
>Zotu10
ATGCGATACTTGGTGTGAATTGCAGAATCCCGTGAACCATCGAGTTTTTGAACGCAAGTTGCGCCCGAAGCCATTATGCC
GAGGGCACGTCTGCCTGGGCGTCACGCACATCGTCGCCCTCCGCCTCGGCCCGTAAAGGGATCGCGGGTGTTGGGTCGGA
TATTGGCCCCCCGTGCGCTTCGGCGCGCGGTCGGCCCAAATGTGATTCGGCATCGACGCGTGCCGCGACGATTGGTGGTT
GAAGAACTCAACTCGCGCGTTGTCGCGGCGTCGTTCGGCTCGAACGTGTTGACCCCGACGGTGCATCGCACCTCGACAGC
GACCCCAGGTCAGGCGGGATTACCCGCTGA
>Cr_451
AACGCACATTGCACCTCATGGTATTCCGTGAGGTATGCCTGTTTGAGTGTTATTATCTTCTCACTGTATCACGAAGTGAT
GCAGTCGTGTTGGCGGATCATCTGTGGATGTCTGCCTAATTACATGCTACAATGTCTAGACAATATTCATTCACTAGCCC
ATCATATACAACCTCAGATCAGGTAGGACTACGCGCTGAACTTAA
>HQ414600
ATATGAAGGCGGGCTGGAACCTCTCGGGGGTTACAGCCTTGCTGAATTATTCACCCTTGTCTTTTGCGTACTTCTTGTTT
CCTTGGTGGGTTCGCCCACCACTAGGACAAACATAAACCTTTTGTAATTGCAATCAGCGTCAGTAACAAATTAATAATTA
CAACTTTCAACAACGGATCTCTTGGTTCTGGCATCGATGAAGAACGCAGCGAAATGCGATAAGTAGTGTGAATTGCAGAA
TTCAGTGAATCATCGAATCTTTGAACGCACATTGCGCCCTTTGGTATTCCAAAGGGCATGCCTGTTCGAGCGTCATTTGT
ACCCTCAAGCTTTGCTTGGTGTTGGGCGTCTTGTCTCTAGCTTTGCTGGAGACTCGCCTTAAAGTAATTGGCAGCCGGCC
TACTGGTTTCGGAGCGCAGCACAAGTCGCACTCTCTATCAGCAAAGGTCTAGCATCCATTAAGCCTTTTTTCAACTTTTG
ACCTCGGATCAGGTAGGGATACCCGCTGAACTTAAGCATATCA
>Cr_50
AACGCACATTGCGCCCCTTGGTATTCCATGGGGCATGCCTGTTCGAGCGTCATTTGTACCTTCAAGCTCTGCTTGGTGTT
GGGTGTTTGTCTCGCCTCTGCGTGTAGACTCGCCTTAAAACAATTGGCAGCCGGCGTATTGATTTCGGAGCGCAGTACAT
CTCGCGCTTTGCACTCATAACGACGACGTCCAAAAAGTACTTTTTACACTTCTTGACCTCGGATCAGGTAGGGATACCCG
CTGAACTTAA
>MH934985.1
AAGTCGTAACAAGGTCTCCGTTGGTGAACCAGCGGAGGGATCATTGTTGGAACGCGCTTCGGCGCACCTCCAGACAACCC
TTTGTGAACTTATACCTATACTGTTGCCTCGGCGTCAGGCTGGCTCCCCTCGGGGGGTCCCTCACCATCTCGGTGAGGAG
CAGGCCCGCCGGCGGCCAAGTTAACTCTTGTTTTTACACTGAAACTCTGAGAATAAAACAAAAATGAATCAAAACTTTCA
ACAACGGATCTCTTGGTTCTGGCATCGATGAAGAACGCAGCGAAATGCGATAAGTAATGTGAATTGCAGAATTCAGTGAA
TCATCGAATCTTTGAACGCACATTGCGCCCTCTGGTATTCCGGAGGGCATGCCTGTTCGAGCGTCATTTCAACCCTCAAG
CCTGGCTTGGTGATGGGACACTGCCTTTGAGAAAAGGCAGGTCCTGAAATTCAGTGGCGAGCTCGCCAGGACCCCGAGCG
CAGTAGTTAAACCCTCGCTTTGGAAGGTCTTGGTGCGGCCCTGCCGTTAAACCCCCAACTTCTGAAAATTTGAC
>Zotu5137
GGTGCGAAATCTGGCGCGATACGCACCACATGTGAGACGTCGAGTTTTTGAACGCAGCTTGCACCCACTGGGCAACCAGA
AGGTGTATCTGCCTGGGTGTTGATGAAGTGTTGTGTTACAAGTCGATGAGTGTGTTTACACACGTTGATGATGTCAATGC
AACTTGTTGACGAAATAGTTTTGCAAAAAGCCTTTTTGTCGTGTGTGCACTGTGTGGTGCAATGTTATGTTATGTTATGT
TATATTGTCACAACAGTGTTAATTTGATAGAATTTGCAATGAAGAATCTGCATGATTGTCGTGTGATGTCATGTGCGCGA
TTCTGATCATTAAGCCACTAGTCTTAATGTCATTTCGATTAGGTATAAAAACACACGTTTTTTACCACTATCACTTTTTA
CCCCAGGTCAGATAAGATTACCCGCCGA
>Zotu316
ATGCGATACTTGGTGTGAATTGCAGAATCCCGTGAACCATCGAGTTTTTGAACGCAAGTTGCGCCCGAAGCCATTATGCC
GAGGGCACGTCTGCCTGGGCGTCACGCACATCGTCGCCCTCCGCCTCGTCCCGTAAAGGGATCGTGTGTGCTGGGTCGGA
TATTGGCCCCCCGTGCGCTTCGGCGCGCGGCCGGCCCAAATGTGATTCGGCATCGACGCGTGCCGCGACGATTGGTGGTT
GAAGAACTCAACTCGCGCGTTGTCGCGGCGTCGTGAATCACTGCTCGAACGTGTTGACCCCGACGGTGCTTCGCACCTCG
ACAGCGACCCCAGGTCAGGAGGGATTACCCGCTGA
>Zotu3477
GATACGTTAATCGGTGTTATATGCTATAGCCATACGACATCACTCGACTATTCTAATGCGCAATGCAACTAGTCCTCCAA
GACTAGTAACATCTGATTGAGAGTATCATCAAGTTTGTCTAAACAATTTTGTGTTGTAAAGACTGTAATGCATTATACAT
AGTGGTCACTCGCTCAGTACTCGAAAGAGAACAGAAGAGTCCATGAATATGCGATACACTAAGGTACGCCTGTGTACTTT
GGATCGCTTGTGTGCTTAATTTATTAAGCTGATGCTCTTGTACACGCACCTCGGTGCGGTATGCGTTTGATGGACCATTC
GAGTTTCATATGAACACGTATCTCAATCAGGTGAGAATACCCGCTGA
>Zotu5900
ATGCGATACTTGGTGTGAATTGCAGAATCCCGTGAACCATCGAGTCTTTGAACGCAAGTTGCGCCCGAAGCCATTAGGCC
GAGGGCACGCCTGCCTGGGCGTCACACGTCGTTGCCCCCCCATCAACTCCTTCGGGATTGCGGGGGGCGGATGATGGCCT
CCCGTGCGCCTCGTCGCGCGGTTGGCATAAATGCCAAGTCCTCGGCGACGCATGCCACGACAATCGGTGGTTGCGAAACC
TCGGTTGCCCGTCGTGTGCGGTCGTCGCGCATCGAGGGCTCGAAAAAATTGCCGGGCTCCGGCTCGGCTTTCAACGCGAC
CCCAGGTCAGGCGGGGTTACCCGCTGA
>Cr_32
AACGCACATTGCGCCCCCTGGTATTCCGGGGGGCATGCCTGTTCGAGCGTCATTTCACCACTCAAGCCTCGCTTGGTATT
GGGCAACGCGGTCCGCCGCGTGCCTCAAATCGACCGGCTGGGTCTTCTGTCCCCTAAGCGTTGTGGAAACTATTCGCTAA
AGGGTGTTCGGGAGGCTACGCCGTAAAACAACCCCATTTCTAAGGTTGACCTCGGATCAGGTAGGGATACCCGCTGAACT
TAA
>Zotu6481
GGTGCGAAATCTGGCGCGATACGCACCACATGTGAGACGTCGAGTTTTTGAACGCAGCTTGCACCCACTGGGCAACCAGA
AGGTGTATCTGCCTGGGTGTTGATGAAGTGTTGTGTTGCAAGTCGATTTGTGTCTACACACACACATCGATGATGTAAAT
GCAGCTTGTTGACTTAAATGCTTTGCAAAAGGCCGTTTTGTCGTGTGTGCACTGTTTTGTGGTGTGTTGCCACAGACAGT
GTTAATTTCATCGGATTTGCAATGAAGAATCTGCATGCTTGTCATGTGATGTCATGTGCACAATTCTGATCACCAAGCCC
TCCGGGCTTTGTGTCGTCTGTTTGTTCGGTTTGCGGTGTAGCATAACAGAGCATGCTCTGCACAAATGCACCGTGATTCA
CTACTCACACCTACCTACCCCAGGTCAGATAAGATTACCCGCCGA
>Zotu640
ATGCGATAAGTAGTGTGAATTGCAGAATTCAGTGAATCATCGAATCTTTGAACGCACATTGCGCCCTTTGGTATTCCTTA
GGGCATGCCTGTTCGAGCGTCATCTCACCCCTCAAGCTATGCTTGGTGTTGGGCGTTGTCTCGCCTCCGGCGCGGACTCG
CCTTAAAATCATTGGCGGCCTGTATATTTGGGCTACGAGCGCAGCAGATTCGCGCCTCGACCCGCGTCACTGGCATCCAG
TAAGCGAAAACCATAGTTTTGACCTCGGATCAGGTAGGGATACCCGCTGA
>Zotu521
ATGCGATAAGTAATGTGAATTGCAGAATTCAGTGAATCATCGAATCTTTGAACGCACATTGCGCCCTCTGGTATTCCGGG
GGGCATGCCTGTTCGAGCGTCATTATAACCACTCAAGCTCTCGCTTGGTATTGGGGTTCGCGGTTCCGCGGCCCCTAAAA
TCAGTGGCGGTGCCTGTCGGCTCTACGCGTAGTAATACTCCTCGCGATTGAGTCCGGCAGGTCTACCTGCCAGCAACCCC
TAATTTTTCCAGGTTGACCTCGGATCAGGTAGGGATACCCGCTGA
>Zotu1566
ATGCGATAAGTAATGTGAATTGCAGAATTCAGTGAATCATCGAATCTTTGAACGCAAGTTGCGCCCGAAGCCATTATGCC
GAGGGCACGTCTGCCTGGGCGTCACGCACATCGTCGCCCTCCGCCTCGGCCCGTAAAGGGATCGCGGGTGTTGGGTCGGA
TATTGGCCCCCCGTGCGCTTCGGCGCGCGGTCGGCCCAAATGTGATTCGGCATCGACGCGTGCCGCGACGATTGGTGGTT
GAAGAACTCAACTCGCGCGTTGTCGCGGCGTCGTTCGGCTCGAACGTGTTGACCCCGACGGTGCATCGCACCTCGACAGC
GACCCCAGGTCAAGCGGGATTACCCGCTGA
>Zotu1071
ATGCGATAAGTAATGTGAATTGCAGAATTCAGTGAATCATCGAATCTTTGAACGCACATTGCACCCGGTGGTATTCCGCC
GGGTATGCCTGTTCGAGCGTCATTTCAACCCTCAGGCCCCCCTCCTCACGGGGGGAAGGGCCTGGTGTTGGGGATCTACG
GGCCCTTCTGGCGCCCGTAGGCCCCTAAATTAATCGGCGTGCGCGCTGTACGTTGCCCCCTGCGTAGTAGTGATTTCTCG
CATCGGGCCGTAGCGCTGTCCAGCCGCTAAACTGCAACTACGCATTTAGCTAGGTTTGACCTCGAATCAGGTAGGGTTAC
CCGCTGA
>Zotu50
ATGCGATACTTGGTGTGAATTGCAGAATCCCGTGAACCATCGAGTTTTTGAACGCAAGTTGCGCCCGAAGCTATTATGCC
GAGGGCACGTCTGCCTGGGCGTCACGCACATCGTCGCCCTCCACCTCGACTCGTAAAGGGATCGTGGGTGTTGGGTCGGA
AATTGGCCTCCCGTGCGCATCGGCGTGCGGCTGGCCTAAATGTGATTCGGCATCGACGCATGTCGCGACAATTGGTGGTT
GAAGAACTCAACTCGCGCGTTGTCGTGGCGGACTGCGTCGTTCCGCTCGAATGTGCTGACCCCGACGGTGCTTCGCACTT
CGACAGCGACCCCAGGTCAGGCGGGATTACCCGCTGA
>Zotu2095
GGTGCGAAATCTGGCGCGATACGCACCACATGTGAGACGTCGAGTTTTTGAACGCAGCTTGCACCCACTGGGCAACCAGA
AGGTGTATCTGCCTGGGTGTTGATGAAGTGTTGTGTTACAAGTCGATGAGTGTATTGACACACGTTGACGATGATGATGC
AACTTGTTGACGAAATAGTTTTGCAAAATGCCTTTTTGTCGTGTGTGCACTGTGTGGTGCAACGTTATGTTATGTTGTCA
CAACAGTGTTAATTTGATAGAATTTGCAATGAAGAATCTGCATGCTTGTCGTGTGATATCATGTGCGCAATTCTGATCAT
TAAGCCACTAGTCTTAATGTCATTTCGATTAGGTATAAAAACACACGTTTTTTACCACTATCACTTTTTACCCCAGGTCA
GATAAGATTACCCGCCGA
>Zotu3563
ATGCGATACTTGGTGTGAATTGCAGAATCCCGTGAACCATCGAGTCTTTGAACGCAAGTTGCGCCCCAAGCCGTAAGGCC
GAGGGCACGCCTGCCTGGGTGTCACGCATCGTTGCCCCCCACCCCCAAAACCCCTCTCCTCGAGAAAGAGACGAGGGGAC
TTGGCCGTGGGTGGGCGGATATTGGCCTCCCGTGTGCCGAACGGCCCGCGGTTGGCCTAAATAAGAGTTGTCGTCGGCGA
TGGACGTCGTGACGTTCGGTGGTCAAATAAACCTCGAGCTCCCGTCGCGCGTACGTCGTCGGCCTAATAAGGCTCACCGA
CCCTGAAGCGCTGTCAACAGTGCACGCATCGCGACCCCAGGTCAGGCGGGATTACCCGCTG
>Zotu4029
TACCAATTGTAACTCGAAATACCCGAACAGATTCTGCCAGCCCCTTCTTCCTTTGTCCCTTTACCATCTCTTTTCTTCTA
TTGATTTCTGGCTGTATGTATGTCCATTTATAAACATTAACAGATTTTTAAATTAACATTCTCCTTACCTTGTATTGTAG
CCAAAACAGAGAATTAATTCCCAGCAAGAAAGTTAAATATCTCCCAGCTGAAAATTAATGATGCTTCTTCCCAGATTTCT
TTTACCATTTGTCCTCCTAATTTCTCTTTCAATAGACTTCAATTCCATATGGTTCTTCACACCCCAATATAACTCCATTA
GCATAGTTTAAT
>Zotu120
ATGCGATACTTGGTGTGAATTGCAGAATCCCGTGAACCATCGAGTCTTTGAACGCAAGTTGCGCCCCAAGCCGTTAGGCC
GAGGGCACGCCTGCCTGGGTGTCACGCATCGTTGCCCCCCCCAAACCCCTCCCCTCTCGAAACAGAGAGATGAGGGGACT
TGGCCGTGGGCGGATATTGGCCTCCCGTGTGCCGAACGGCCTGCGGTTGGCCTAAATACGAGTTGTCGTCGGCGATAGAC
GTCGTGACGTTCGGTGGTCAAATAAAACCTCGAGCTCCCGTCGCGCGTACGTCGTCGGCCTAATAAGGCTCACTGACCCT
GAAGCGTTGTCAACAGCGCACGCATTGCGACCCCAGGTCAGGCGGGATTACCCGCTG
>Zotu2947
ATGCGATAAGTAGTGTGAATTGCAGAATTCAGTGAATCATCGAATCTTTGAACGCACATTGCGCCCTTTGGTATTCCTTA
GGGCATGCCTGTTCGAGCGTCATTTACACCCTCAAGCACAGCTTGGTGTTGGGCGTCTGTCCCGCTTCGGCGCGGACTCG
CCTCAAAACGATTGGCAGCCACTTCAGCGGCTTTGAGCGCAGCAGAATTGCGTCTCTCTTCGCGGCGGATGGCATCCAGT
AAGCAACATTTATATCTTGACCTCGGATCAGGTAGGGATACCCGCTGA
>Zotu5592
ATGCGATAAGTAATGTGAATTGCAGAATTCAGTGAATCATCGAATCTTTGAACGCACATTGCGCCCCGTGGTATTCCGCG
GGGCATGCCTGTTCGAGCGTCATTTCAACCCATCAAGCTTCGGCTTGGTCTTGGGGCCTGCGATTCCGCAGCCTCTAAAC
CCAGTGGCGGTGCCCTCGAGCTCTGAGCGTAGTAATTCTTCTCGCTATAGGGTCTCGGTGGTATCTTGCCAGTAACCCCC
AATTTTATCAAGGTTGACCTCGGATCAGGTAGGGATACCCGCTGA
>Zotu578
ATGCGATAAGTAATGTGAATTGCAGAATTCAGTGAATCATCGAATCTTTGAACGCACATTGCGCCCTCTGGTATTCCGGG
GGGCATGCCTGTCCGAGCGTCATTACAACCCTCAAGCTCTGCTTGGTATTGGGTCAGCCCCTCGGGGCTTTCCTCAAATT
CAGTGGCGGCGTCCATTGGGCTTCAAGCGTAGTAATTCTTCTCGCTTTGGAGTTCCGGTGGGAGCTTGCCAGCAACCCCA
AACTTTCTATGGTTGACCTCGGATCAGGTAGGGATACCCGCTGA
>Zotu2791
ATGCGATAAGTAGTGTGAATTGCAGAATTCAGTGAATCATCGAATCTTTGAACGCACATTGCGCCCCTTGGTATTCCATG
GGGCATGCCTGTTCGAGCGTCATTTGTACCCTCAAGCTCTGCTTGGTGTTGGGTGTTTGTCCTCTCCTCTGCGTTTGGAC
TCGCCTTAAAGCAATTGGCAGCCAGTGTTTTGGTATTGAAGCGCAGCACATTTTGCGATTCTAGCCTATAACACTTGCGT
CCATAAGCCTTTTTTAACTTTTGACCTCGGATCAGGTAGGGATACCCGCTGA
>Cr_6
AACGCACATTGCGCCCCTTGGTATTCCGGGGGGCATGCCTGTTCGAGCGTCATTTAGACCAACTCCCGCTCCGGCGGGGT
CTGGCGTGCGCCTTTGGGCGGGCCTTAAAACCAGTGGCGGTGCCCTAAGGCTCTACGCGTAGTAATTCTTCTCGCGATAG
GGTCCTTGCGGTGTCTTGCCAGCAACCCCCAACTCTCTAGGGTTGACCTCGGATCAGGTAGGGATACCCGCTGAACTTAA
>Zotu4475
GGTGCGAAATCTGGCGCGATACGCACCACATGTGAGACGTCGAGTTTTTGAACGCAGCTTGCACCCACTGGGCAACCAGA
AGGTGTATCTGCCTGGGTGTTGATGAAGTGTTGTGTTACAAGTCGATGAGTGTGTTTACACACGTTGATGATGTCAATGC
AACTTGTTGACGAAATAGTTTTGCAAAAAGCCTTTTTGTCGTGTGTGCACTGTGTGGTGCAACGTTATGTTATGTTGTCA
CAACAGTGTTAATTTGATAGAATTTGCAATGAAGAATCTGCATGCTTGTCGTGTGATGTCATGTGCGCAATTCTGATCAT
TAAGCCATTATACTTAATGTCATATTGATTACGTATAAAAACACACGTTTTTTACCACTATCACTTTTTACCCCAGGTCA
GATAAGATTACCCGCCGA
>Zotu288
ACGCGATAGGTAATGTGAATTGCAGAATTCCGTGAATCATCGAATCTTTGAACGCACCTTGCGCTCTATGGTATTCCGTA
GAGCATGCCTGTTTGAGTGCCGTGAATTCTCCCATCCCAAGCGGTTTTTATCAAAGAATTGCTAGGCGAAGGGGTTGAGA
TGGGCGTTATTATAACTGCTTTTCTTCTCTAGAAAAGCTCGCCCGAAAAACAGCTAACGCCTCTGGGCCACTTTGCATCC
GCTTCTCTGAGGGGAGAAGCGGCCAAGCGCGCTCTGATCATCAGGCATAGCATGATACGTCATTTGCTATGCTGTAGGAG
AGCATTTGGTTGTGGTTATACCGCGTGCGTCATTTTTTTTTCTTGCAAAGAGGAAAAAAAAGCCCCCCTTTCATTTCTGG
TCTCAAATCAGGTAGGATCACCCGCTGA
>Zotu1780
ATGCGATAAGTAATGTGAATTGCAGAATTCAGTGAATCATCGAATCTTTGAACGCACATTGCGCCCCTTGGTATTCCGAG
GGGCATGCCTGTTCGAGCGTCATTTCACCAATCAAGCCCCGCTTGGTATTGGGCGTCCAGGCCCGCGAGCCCTCACCGGC
GAGCGGGCCCGCCCCAAAGGCATCGGCGAGGAAGACGACCCCCGGCGTGTTAGAATCTTTTCACGAAGATACGTCGAGAG
CACCGTCCGTACTCCGCCGCGAGATGACGGGCCCCGGAAACGGGACCCCGACCGCACACAAGGTTGACCTCGGATCAGGT
AGGAATACCCGCTGA
>Cr_86
AACGCACCTTGCACTCCTTGGTATTCCGAGGAGTATGCCTGTTTGAGTGTCATGAAACCCTCAATCTAGTGTTTGGTTAT
GCCAGACACAAAGGTTGGATGTGGGTGTTTGTCAGTGATGAACTGACTCGCCTTAAAACAATGAGCTAGATAAGTCATTT
GACTGGTTTCCCTAGGCGTGATAAGTATTTCGCTTAGGACATGGGTTGACTTCGGTCTTCACATGGCCAGGACTTTGACA
TAGATCTGCTTTCTATCCCTATGGCTGCAAAGCTATAATCTTGACATCTGGCCTCAAATCAGGTAGGACTACCCGCTGAA
CTTAA
>Zotu70
ATGCGATAAGTAATGTGAATTGCAGAATTCAGTGAATCATCGAATCTTTGAACGCACATTGCGCCCTCTGGTATTCCGGG
GGGCATGCCTGTTCGAGCGTCATTACAACCACTCAAGCTCACGCTTGGTCTTGGGGTTCGCGATTCCGCGGCCTCTAAAA
TCAGTGGCGGTGCCTGTCGGCTCTACGCGTAGTAATACTCCTCGCGTTTGAGTCCGGTAGGTTTACTTGCCAGCAACCCC
CAATTTTTACAGGTTGACCTCGGATCAGGTAGGGATACCCGCTGA
>Zotu1092
ATGCGATAAGTAATGTGAATTGCAGAATTCAGTGAATCATCGAATCTTTGAACGCACCTTGCGCCCTCTGGTATTCCGGA
GGGCATGCCTGTTTGAGTGTCATGTAGACTCAACCATGTCGGGTTTCCGACCGGGTTGGACTTGGACGTTGCCGGCGACG
GCTCGTCTTAAAAGAGTTAGCGGACAAAGTGACCGAAAACGACGTGATAAGTACTCGTCGCTATTAGGACCTCTGAGCCC
GCTCACAACCGCCCTTGGGCACCTTTTGACTCTGACCTCAAATCAGGTAGGACTACCCGCTGA
>Zotu5315
ATGCGATAAGTAATGTGAATTGCAGAATTCAGTGAATCATCGAATCTTTGAACGCACCTTGCGCTCCTGGGTATTCCCAG
GAGCATGCCTGTTTGAGTGTCATGAATCCCTCAAATCCCAATGTTTTGCAAAACTCATTGCTTGGATTTGGTTATGGGCC
GACTTTGCTACTTTATTGTTAGCTGGCCTTAAAGACATTAGCTTGGACTTTCGAACCTTTTCAGAAGGGTCTCCATATGA
TGTGATAAATTTACGTCGATGGGCTAATGACTCTACTGTTGTTAATGGTTTTGAAAATGAATAGTCTAGCTTTCTAACCC
GGCGAAGAGTTCCATCTCTGACCCACTTTTCATTAACTCTGGCCTCAAATCAGGTAGGACTACCCGCTGA
>Zotu854
AAATAAAACAAATTTCAATTCCCACCAAGGATATGCTTTGTGTTTAAATAGAAACTATATTTAGAATAATACATTTGATG
AATTATGCAAACTCTTTTACTGATTTTCGAACACGAACAATTACGAACTAAAATTCACAGCTGTCCAATTGTCAAACCTC
CAATGAAAATCCACACAGAGAACAAGAATGACGACTAGAGTTTTCTTTTCTTGTGCAAGCAAGAATAATGAAATATCTAT
CTTCTGTTTTCAAACCATAACAGTTTGTTAATATAAATCCAAGTGGGCTTGACTTGTCTGTTAAACTTAACACGATCAAA
TATTTAATTAATCAAATTAATTAAATATGGTCCATTAATTAATTAATTCAATTAACTA
>Zotu222
ATGCGATAAGTAATGTGAATTGCAGAATTCAGTGAATCATCGAATCTTTGAACGCACCTTGCGCCCTTTGGTATTCCGAA
GGGCATGCCTGTTTGAGTGTCATGAAACCTCACCCCACTTGGGTTTTTGCCCGAGCGGTGGTGGATTGGGCGTCTGCCGT
TAATGGCTCGCCTGAAAAGCATAAGCAACTTTGGATGTAATACGTTTCATCCTTACGAGTGGCTGACAACCCAACATATC
TCATGATCTGGCCTCAAATCAGGTAGGGCTACCCGCTGA
>Zotu225
ATGCGATAAGTAATGTGAATTGCAGAATTCAGTGAATCATCGAATCTTTGAACGCACATTGCGCCCTCTGGTATTCCGGA
GGGCATGCCTGTTCGAGCGTCATTTCAACCCTCAAGCCTGGCTTGGTGATGGGGCACTGCCTGTAAAAGGGCAGGCCCTG
AAATTCAGTGGCGAGCTCGCCAGGACCCCGAGCGCAGTAGTTAAGCCCTCGCTCTGGAAGGCCCTGGCGGTGCCCTGCCG
TTAAACCCCCAACTTCTGAAAATTTGACCTCGGATCAGGTAGGAATACCCGCTGA
>LC171706
AGAGGAAGTAAAAGTCGTAACAAGGTCTCCGTTGGTGAACCAGCGGAGGGATCATTACTGAGTTACCGCTCTACAACCCT
TTGTGAACATACCTAACCGTTGCTTCGGCGGGCAGGGGAAGCCTCTCGTGGGCGGACCCTCCCGGCGCCGGCCCCGTCAC
GGGGGCGGAGCGCCCGCCGGAGGAAACCAAACTCTATTTACACGACGTCTCTTCTGAGTGGCACAAGCAAATAATTAAAA
CTTTTAACAACGGATCTCTTGGTTCTGGCATCGATGAAGAACGCAGCGAAATGCGATAAGTAATGTGAATTGCAGAATTC
AGTGAATCATCGAATCTTTGAACGCACATTGCGCTCGCCAGCATTCTGGCGAGCATGCCTGTTCGAGCGTCATTTCAACC
CTCAAGCACCGCTTGGTTTTGGGGCCCCACGGCCGACGTGGGCCCTTAAAGGTAGTGGCGGACCCTCCCGGAGCCTCCTT
TGCGTAGTAACTAACGTCTCGCACTGGGATCCGGAGGGACTCTTGCCGTTAAACCCCCAAATTTTTTCAGGTTGACCTCG
GATCAGGTAGGACTACCCGCTGAACTTAAGCATAT
>Zotu1697
ATGCGATACTTGGTGTGAATTGCAGAATCCCGTGAACCATCGAGTTTTTGAACGCAAGTTGCGCCCGAAGCTATTATGCC
GAGGGCACGTCTGCCTGGGCGTCACGCACATCGTCGCCCTCCACCTCGTCTCGTAAAGGGATCGCGGGTGTTGGGTCGGA
AATTGGCCTCCCGTGCGCATCGGCGTGCGGCCGGCCTAAATGTGATTCGGCATCGACGCATGTCGCGACAATTGGTGGTT
GAAGAACTCAACTCGCGCGTTGTCGTGGCGAACCGCGTCGTTTTGCTCGAACGTGTTGACCCCGACGGTGCTTCGCACTT
CGACAGCGACCCCAGGTCAGACGGGATTACCCGCTGA
>Zotu2715
CAGTGTCCAGGGCTAGACCTTGGTCAACCCTTAACTAACATAGAAATTTTGAAAGAAAAACAGATATAAACCATGCTCAA
CAACAAATAAATGCTGACCGAAATGATCTTAACATTCCACTGCTTCACAGTTTTTGCTGATTCCACGCTGTCATCCTCGA
AACGCATGTAAAACCCAAGAACTGATATAGAAATCCACGAATACTTCATTAGTGAGAAAAAATTCCCTTTCTGAGTGGTA
TAATTTTCTATCACCGTAAGACCGGTATTTGTGCG
>Cr_239
AACGCACATTGCGCCCCTTGGTATTCCATGGGGCATGCCTGTTCGAGCGTCATTTGTACTCTCAAGCTTTGCTTGGTGTT
GGGTGTTTGTCTCTGCCTTGCTTAGACTCGCCTTAAATATATTGGCAGCCGGTATACTGGTTTGAAGCGCAGCACAATTG
CATTTCAGGCTCTTATTACTAGCATCCACAAAGATTATTAACACTTTTGACCTCGGATCAGGTAGGGATACCCGCTGAAC
TTAA
>Zotu1767
TTGCGATACGTAATGTGAATTGCAGATTTTCAGTGAATCATCGAATCTTTGAATGCACCTTGCGCTCCTTGGTATTCCGA
GGAGCATGCCTGTTTGAGTGTCATTGAATTCTCAACCATCCTTTGATTGATTTCGAGGGATGGCTTGGATCTTGGGAGTT
GCTGGCTACCCCTCGGGGACGGTCGGCTCTCCTTAAAAGCATTAGCGAAAGGTTGACAAGCCCTGCATGCACGGCCTTTG
ACGTGATAATGATCGTCGTGGCTGGAGTGTGAGGCGTAGATTCGATCTTTGCTTCCAAAAACATGGTATTGGGGGTACTT
GCGACCCTTTTTACTTTTTGACGCTTGACCTCAAATCAGGTAGGACTACCCGCTGA
>Zotu39
ATGCGATAAGTAATGTGAATTGCAGAATTCAGTGAATCATCGAATCTTTGAACGCACATTGCGCCCCGTGGTATTCCGCG
GGGCATGCCTGTTCGAGCGTCATTTCACCACTCAAGCCTAGCTTGGTATTGGGCGTCGCGGTTCCGCGCGCCTTAAAGTC
TCCGGCTGAGCAGTTCGTCTCTAAGCGTTGTGGCATATATTTCGCTGAAGAGTTCGGACGGCTTTTGGCCGTTAAATCTT
TCTTAAGGTTGACCTCGGATCAGGTAGGGATACCCGCTGA
>Zotu2084
ATGCGATACGTAGTGTGAATTGCAGAATTCCGTGAACCATCGAATCTTTGAACGCATATTGCGCTCGAGCCCTCGGGCAA
GAGCATGTCTGCCTCAGCGTCGGTTTACACCCTCACCCCTCCCAACTTGTTGGGTGCGTTTGCTCTGTTTGCAAGCCTAG
GGGTGGATCTGGCTTCCCCAACCAGCCATCAGGCAGATTGGGTTGGCTGAAGTGCAGAGGCTTAAGCAAGGACCCGATAT
GGGCTTCAACTGGATAGGTAGCACCGGCTTCTGCCGACTACACGAAGTTGTTGCTTGTGGATCTTGCTAGAAGCCAAGTA
GGAATGTGCCTTTAGCATACCTAAACTTTCGACCTGAGCTCAGGCAAGATTACCCGCTGA
>Cr_144
AACGCACCTTGCGCCCTTTGGTATTCCGAAGGGCATGCCTGTTTGAGTGTCATGAAACCTCACCCCACTTAGGTTTTTGC
CTAAGCGGTGGTGTATTGGGTGTTGCCTTGCTAAAGGCTCGCCTTAAAGACATAAGCACCTTGGATGTAATACGTTTCAT
CCTTCTGGGTGGCTGATAACCCCACATATTCATGATCTGGCCTCAAATCAGGTAGGGCTACCCGCTGAACTTAA
>Zotu623
ATGCGATAAGTAATGTGAATTGCAGAATTCAGTGAATCATCGAATCTTTGAACGCACATTGCGCCCTCTGGTATTCCGGG
GGGCATGCCTGTTCGAGCGTCATTATAACCACTCAAGCTCACGCTTGGTCTTGGGGTTCGCGGTTCCGCGGCCCCTAAAA
TCAGTGGCGGTGCCTGTCGGCTCTACGCGTAGTAATACTCCTCGCGATTGAGTCCGGTAGGTCTACTTGCCAACAACCCC
CAATTTTTACAGGTTGACCTCGGATCAGGTAGGGATACCCGCTGA
>Zotu2324
AAAATGCAACTTACACCCTCTCCTAAACCTATCTCAATATCATCCGCTCGTTTTAAATCCATATCAACGATTAGGTCTGT
GCCAATGCTCCTAAGGAAGGACTGTTGAATCACCAGGTTATGAGTATGCTTAAGACCAACATGTGGATTTTGAACTAATG
AAATAACTTGCCTTTTTCCAATAACTGGATGTTGGTTGTCCATGAATAATACAAGATCAATGAATTCTTTTATACTTCAA
AGTATTCTTAGTCTTTGCAATCTACCAGCCAAAAAGAAAATTTAAAATTTATTAATA
>Zotu3493
ATGCGATACGTAATGCGAATTGCAGAACTCAGTGAATCATCAAATCTTTGAACGCAAGTTGCACTCTCGCTTGCGCGGGA
GTATGCCTCTTTCAGTATCTTTTATACCACAACTCATCTTCGTGATGGATAATGAGCGTCTTAGGGGGTCTCCTCCTAAG
TCGCTTTAAGTACAGAGAGCCGTATTTATTTCCGGTTGTGAAAGAGACTAACGTCGGTAGGTTGCAAAACACACCAGCGT
TTGGTTTCACAAACCTTCACTACCACATGGAGATAAAGGCGTAAGGGTGACTCTAATGGGACTAAATCCCCCATTGGTCG
GTCTGCCCACTTTACCACCATTTGATCTGAAATGAGGTAAGAGGACCCGCTGA
>Cr_922
AACGCACATTGCGCCCTTTGGTATTCCAAAGGGCATGCCTGTTCGAGCGTCATTTGTACCCTCAAGCTCTGCTTGGTGTT
GGGCGTCTTTTGTCTCCAGTTCGCTGGAGACTCGCCTTAAAGTCATTGGCAGCCGGCTACTGGTTTCGGAGCGCAGCACA
AGTCGCGCTCTTCGCCAGCCAAGGTCAGCGTCCAGCAAGCCTTTTTTTCAACCTTTGACCTCGGATCAGGTAGGGATACC
CGCTGAACTTAA
>Zotu4960
ATGCGATAAGTAGTGTGAATTGCAGAATTCAGTGAATCATCGAATCTTTGAACGCACATTGCGCCCTTTGGTATTCCATA
GGGCATGCCTGTTCGAGCGTCGTCTCAAACCTTCAAGCCTAGCTTGGTGTTGGGTGACTGTCCCGCCTCCCCGCGCGGAC
TCGCCTCAAAGTCATTGGCAGCAGACTCGGTAGCTAATTGCGCAGCACATCGCGCCAGAGGCCCGGGTCCGCTCTCCACG
AGCACAGTCTCATCAGTTTGACCTCGGATCAGGTAGGGATACCCGCTGA
>Zotu1958
ATGCGATAAGTAGTGTGAATTGCAGAATTCAGTGAATCATCGAATCTTTGAACGCACATTGCGCCCCTTGGTATTCCATG
GGGCATGCCTGTTCGAGCGTCATTTGTACCCTCAAGCTATGCTTGGTGTTGGGTGTTTGTCCTCTCCCTTGCGTTTGGAC
TCGCCTTAAAGAAATTGGCAGCCAGTGTATTGGTATAGAAGCGCAGCACAATTTGCGATTCTAGCTAATAATTACTTGCA
ACCATCAAGTCTATTTAACACTTTTGACCTCGGATCAGGTAGGGATACCCGCTGA
>Zotu104
ATGCGATAAGTAATGTGAATTGCAGAATTCAGTGAATCATCGAATCTTTGAACGCACATTGCGCCCGGTGGTATTCCACC
GGGCATGCCTGTTCGAGCGTCATTTCAACCCTCAAAGCCCTGGCTTTGGTGTTGGAGGAATACCCTGTAAAACGGGTACC
CTCTGAAATTTAGTGGCGGGCTCGCTAGAATTTTGAGCGTAGTAATTTTACCTCGTTTTTAAAGACTAGTGGGACTTCTT
GCCGTAAAACCCCCCAACTTTCTGAAAATTGACCTCGGATCAGGTAGGAATACCCGCTGA
>LC171715
TAACAAGGTTTCCGTAGGTGAACCTGCGGAAGGATCATTACATTCAGTAGCTTGCTACTGTTAGGGGGGTCTATCAGCCT
GTATAGTATCACTACTGATGAGCAGCACGACCCTCTGTCTGTACCCTTGTCTTTTGCGCACTCATGTTTCCTCGGCGGCT
AACCCCCGCCGGCTGGACAACACTATAACCTTTTTAATTTTCAATCAGCGTCTGAAAAACTTAATAATTACAACTTTCAA
CAACGGATCTCTTGGTTCTGGCATCGATGAAGAACGCAGCGAAATGCGATAAGTAGTGTGAATTGCAGAATTCAGTGAAT
CATCGAATCTTTGAACGCACATTGCGCCCCTTGGTATTCCATGGGGCATGCCTGTTCGAGCGTCATTTGTACCCTCAAGC
TCTGCTTGGTGTTGGGTGTTTGTCCACTCCGCCGTGTGTGGACTCGCCTTAAAGCAATTGGCAGCCAGTGTTTTGGTATT
GAAGCGCAGCACATTTTGCGAGTCATGCCTGTAATGCTGGCGTCCAGTAAGCCTTTTTCCACTTTGACCTC
>Zotu1714
CCAGGCTAACCACCGTCGAGTTTAACATTCACAAGGAGAAGGGGTTGCTGCTCGCTTATTCAGAGAGGTTGTTGGGAACC
TACTTAATCATGCGCAGCGGAAGTAAAGCAAGTTTCGATTCCCAAACAAGGATCTACATTGTGTTTAGATAGAAACTGTG
TTTAGAATAATACCTTGATGAATTCTGCAAACTCTTTTGCTGATTCACGAACTCCAATGATCACGATCTACAATCCAAGC
TGTCCAATTGTCCAGCCTCCAATGGTGATCCACACAGAGAATAAGAATGACGGCTAGAGTTTTCTTTTCTCGTGCTAGCA
AGAATAATGAATAATTCATTAGGTTTTTCAAACCCTAGCAGCCTATTAATATAAGTCCAAACGGGCTGGCCCATCTCTTA
ACTTAACCCGGTCCAACATTTAATTAATCAAATTAATTAAATCCGATCCATGAATTAATTAATCCAATTAATTA
>Cr_59
AACGCACATTGCGCCCCTTGGTATTCCGGGGGGCATGCCTGTTCGAGCGTCATTATCACCCCTCAAGCTCAGCTTGGTGT
TGGGGCCTGCCCGTCATAGGGCAGCCCCTAAAATCAGTGGCGGTGCCATCTGGCTCTACGCGTAGTAATACTTCTCGCGA
CGGAGTCCCGGTGGTGTCTTGCCAGAACCCCCCACTTTTTAATGATTGACCTCGGATCAGGTAGGGATACCCGCTGAACT
TAA
>Cr_259
AACGCACATTGCGCCCTTTGGTATTCCGAAGGGCATGCCTGTTCGAGCGTCATTATCAACCCTCAAGCCCGGCTTGTTAT
TGGGTCTTTTTATCGGTGTAAAACCCGATAGGCCTGAAAGATAATGGCGGTGTCATGATTAGACCCCAGGTGCAGCGAGC
TATAAGCATACACTGAGGTGGTCGTCGTGTCCCGGCCTTAACGATATTTTTTTCTAAGGTTGACCTCGGATCAGGTAGGA
ATACCCGCTGAACTTAA
>Cr_585
AACGCACATTGCGCCCTTTGGTATTCCGAAGGGCATGCCTGTTCGAGCGTCATTATCACCTTTCAAGCCCTGGCTTGTTG
TTGGACTTGGTCGGTCGTGAGACCTAGATCTGTCCCAAAGACAATGACGGTGTCCCTTGGACCTCGGTACAATGAGCTTT
AACCAGCACGTATCAGAGTGGAAAGGTCCTCGGGCCCGGTCCCCCTTTTATTTTTCAAGGTTGACCTCGGATCAGGTAGG
AATACCCGCTGAACTTAA
>Zotu4822
TTTTCAAGCAATTCTTAGCAGGGGAACATGTCAAATGGAACCCTGATGAAATGAAGGCGGAGATCGACACATATGAAGAG
ATGGAGCGCTTAAGGCTTGAGGCGTCTCCA
>Zotu4379
AACAAAAGCAAAAAAAAAAATTAACAATAAAAATCACTTAATTATTCACCCAATTAAATTTTTTTTATTGTAAATTCAGA
TTTCAAACCACGCTTAGATAGCATATCTGCAAAGAAAATAAAAATAATTAAATGCTTACTTCTTGATTATTGCTTGTTTC
TTGTTGCACATAATTCTCTATCACTTTAGAATTTGCTTCTCGTTGCATATCATTCTCCATCACTTCAGAATTTTCTTCCA
GTTGTAAATCAATATGCATCCCTTCAGGATTTTCTT
>Zotu840
ATGCGATACGTAGTGTGAATTGCAGAATTCCGTGAATCATCGAATCTTTGAACGCACATTGCACTCTGTTTCGGCAGAGT
ATGCCTGTTTGAGAACCTATAACACTATTCTCTGTTCTTAGGATGAAAATCCTACACAGAGAGATTTGAGACTTCGCACT
AACCCTGCGTGTCTTTAAACCCATTGCTGTTGGTTGTTTGCTGCAGAAAGTATGCGTATGGGACCTCGGTCTCTCTTATG
CTGGAAGCAGTGGACACTAGACTGACACTCACTTATTACGGCTGGGGCCCTCGGGTCTCGGCTGCTACCATGGTCTCAAA
TCAGGCAGGAAGACCCGCTGA
>Zotu2564
TACAGAGACCCTCAGAAGGAAGGGAGAAACGTCTATCACCCCAAGGAGGATGTGCCCCGCTCCGGCAGGAGCCTCGATAC
AACGGTACTAGGTAGAACCGTAGGAACGAGCCCCCCGGAGGAAACACGAGGAAGATAGAAATAGAGCACGGGACCAAAGA
CCCAGAAGAGAATCTCCGGTTGACGCCAGAAATGCACCTATCAGAGAAATAGACACTATCATCGG
>Cr_230
AACGCACATTGCGCCCCTTGGTATTCCATGGGGCATGCCTGTTCGAGCGTCATTTGTACTCTCAAGCCTTGCTTGGTGTT
GGGTGTTTGTCTTTGCTCTGCTCAGACTCGCCTTAAATATATTGGCAGCCGGTATACTGGTTTGAAGCGCAGCACAATTG
CATTTCAGGCTCTTATTACTAGCATCCACAAAGATAATTAACACTTTTGACCTCGGATCAGGTAGGGATACCCGCTGAAC
TTAA
>Zotu1847
GGTGCGAAATCTGGCGCGATACGCACCACATGTGAGACGTCGAGTTTTTGAACGCAGCTTGCACCCACTGGGCAACCAGA
AGGTGTATCTGCCTGGGTGTTGATGAAGTGTTGTGTTGCAAGTCGATTTGTGTCTACACACACACATCGATGATGTAAAT
GCAGCTTGTTGACTTAAATGCTTTGCAAAAGGCCGTTTTGTCGTGTGTGCACTGTGTTGTGGTGTGTTGTCACAGACAGT
GTTAATTTTATCGGATTTGCAATGAAGAATCTGCATGCTTGTCATGTGATGTCATGTGCACAATTCTGATCACCAAGCCC
TCCGGGCGTTGTGTCGTCTGTTTGTTTGGTTTGCGGTGTAGCATAGCACAGCATGCTCTGCACAAATGCACCGTGATTCA
CTACTCACATTTACCTACCTACCCCAGGTCAGATAAGATTACCCGCCGA
>Zotu3523
ATGCGATAAGTAATGTGAATTGCAGAATTCAGTGAATCATCGAATCTTTGAACGCACATTGCGCCCTCTGGTATTCCGGG
GGGCATGCCTGTTCGAGCGTCATTACAACCCTCAAGCTCTGCTTGGTATTAGGCTTCACCCTTAGGGGCGGGCTTTAAAA
TCAGTGGCGGTGCCATTCGGCTTCAAGCGTAGTAATTTTCTCGCTTTGGAGGACCGGCTGTGTGCTTGCCAACAACCCCA
ATTTTTTAAAGGTTGACCTCGGATCAGGTAGGGATACCCGCTGA
>Zotu6622
ATGCGATAAGTAATATGAATTGCAGAATTCAGTGAATTATCGAATCTTTGAACGCACATTGCGCCCCCTGGTATTCCGGG
GGGCACACCTGTTCGAGCGCTATTTTAACCCTGGAGCCCTGCTCTGCGATGGGCCCCGTCCTTAGGGACGGGCCCGAAAC
CCGTAGGCGCCTCCGTAAGGCCCTGAGCGTAGCAAGAGAAATCCCTCGCTCGGAGTACCCTATAGCGGCCGCCCCGAACC
ATCTCAAAAGGTTGGCCTCGGATCAGGTGGGGATACCCGCTGA
>FJ228193
CGTAACAAGGTTTCCGTAGGTGAACCTGCGGAAGGATCATTACATTCAGTAGCTTGCTACTGTTAGGGGGGTTGATCAGC
CTGTATAGTATCACTACTGATGAGCAGCACAACCCTCTGTCTGTACCCTTGTCTTTTGCGCACTCATGTTTCCTCGGCGG
GTCTACACCCGCCGGCTGGACAACTCTATAACCCTTTTAATTTTCAATCAGCGTCTGAAAAACATAATAATTACAACTTT
CAACAACGGATCTCTTGGTTCTGGCATCGATGAAGAACGCAGCGAAATGCGATAAGTAGTGTGAATTGCAGAATTCAGTG
AATCATCGAATCTTTGAACGCACATTGCGCCCCTTGGTATTCCATGGGGCATGCCTGTTCGAGCGTCATTTGTACCCTCA
AGCTCTGCTTGGTGTTGGGTGTTTGTCCACTCCCTGGTGTTTGGACTCGCCTCAAAGCAATTGGCAGCCAGTGTTTTGGT
ATTGAAGCGCAGCACATTTTGCGTCTCCAGCCTAGAACACTTGCGTCCAGTAAGTCTTTTTCCACTTTTGACCTCGGATC
AGGTA
>Zotu445
ATGCGATAAGTAATGTGAATTGCAGAATTCAGTGAATCATCGAATCTTTGAACGCACATTGCGCCCCGTGGTATTCCGCG
GGGCATGCCTGTTCGAGCGTCATTTCAACCCATCAAGCTTCGGCTTGGTCTTGGGGCCTGCGGTTTCGCAGCCTCTAAAC
CCAGTGGCGGTGCTATTGAGCTCTGAGCGTAGTAATTTCTCTCGCTATAGAGTCTCGGTGGTGACTTGCCAACAACCCCC
AATTTTTATCAGGTTGACCTCGGATCAGGTAGGGATACCCGCTGA
>HQ414606
CTCCCAAACCATATGTTTATCTACCTGTTTCGTTGCTTCGGCAGGCGGCCCCTGGGAGGGGCTCTGGCCTCGAGAGAGGT
GCCTGCCGGAGGTCATAAAACTACTGTTAGTTAATGTTCTGTCTGAGTAAAAATCATAATAAGTTAAAACTTTCAACAAC
GGATCTCTTGGTTCTGGCATCGATGAAGAACGCAGCGAAATGCGATAAGTAATGTGAATTGCAGAATTCAGTGAATCATC
GAATCTTTGAACGCACATTGCGCCTATTAGTATTCTAGTAGGCATGCCTGTTCGAGCGTCATTTCAACCCTCAAGCTCTG
CTTGGTGTTGGGGCGTCTGCAGCTCCGGCTGCAGGCCCTGAAATCTAGTGGCGGGCTCGCTACAACTCCGAGCGTAGTAA
TATCTCTCGCTTTGGAAGTGTAGCGGGTTTCCGGCCGTTAAACCCCCAAAATTCTGAATGTTGACCTCGGATCAGGTAGG
AATACCCGCTGAACTTAAGCATATCA
>Zotu652
ATGCGATAAGTAATGTGAATTGCAGAATTCAGTGAATCACCGAATCTTTGAACGCACATTGCGCCCCTTGGTATTCCGAG
GGGCATGCCTGTTCGAGCGTCATTACAACCCTCAAGCTCTGCTTGGTATTGGGCACCACCCGTCAGGGTGTGCCTTAAAC
ATAGTGGCGGCGCCATCTGGCTCTAAGCGTAGTAATTCTCTCGCTATAGGGTCCTGTGGGTGCTTGCCAGCAACCCCAAT
TTTATCTATGGTTGACCTCGGATCAGGTAGGGATACCCGCTGA
>Zotu4771
ATGCGATACGTAGTGTGAATTGCAGAATTCCGTGAACCATCGAATCTTTGAATGCATATTGCGCCTGGTGCCCCATTTGG
TGGCTCCAGACATGTCTGCCTCAGCGTCGTGATGGACCCTTGTCCCTTCTTATTTTTCTTTTGAACAATAAGTTGGAACA
GATCTGGCAGTCTCAAAGCTTTATTGTAATTTATTACAAGCAAAGCCTGGGTCTGCTGAAGCTCAAAGACTCACACCTTA
GGACCCATTCCAAAGGGACAATAGCTGGTTAGGCTTCTTATCAAGCTACTTGCTAGTGTCCTGGGCCTTAAGAAGAAAAA
GAGTCAGCAGGAATAATAATATTAAATCATCTTTTGACCTGAGTTCAGGCAAGGCTACCCGCTGA
>Zotu3459
TAGAGGTACTATTAGTGGTTGCTGGAACTAAGGGCGGACCCAGACAATTTGTCTTGTGGGGTCAAAAATGAGAATTCAAA
AATATTTAAAACTACATATCATTAACGAAAATACGTCAATACACTATTACAACTGTAGCCTACGAGTTTTCATACTCTGA
AAACGTCGTATAATTACATCGTTATCAATATTGTTAAATACATCGTTTTCAATATATGCAACCAAACTATCACTTAACCA
TTGATCTCCCATCTGACTACGCAGTCGATTCTTGACAATCTTCATTGCAGAAAATACTTTCTCTACAGTAGCAGTAGCAA
CTGGAAGAATTAATGCCAATGTTACAAGTCGGTAAACTAATGGATATACTTCATTTTTTTTTCGTTTCAACCAACCTTTC
TGCAAGATGATTAAGACCTCGTAAGCCTTGCAAATCTTTAG
>Zotu127
ATGCGATAAGTAATGTGAATTGCAGAATTCAGTGAATCATCGAATCTTTGAACGCACATTGCGCCCCTTGGTATTCCGGG
GGGCATGCCTGTTCGAGCGTCATTATCACCCCTCAAGCTCAGCTTGGTGTTGGGGCCTGCCGTCAAAGGCAGCCCCTAAA
ATCAGTGGCGGTGCCGTCAGGCTCTAAGCGTAGTAATACTCCTCGCTATAGGGTCCTGGTGGTGTCTTGCCAAAACCCCC
CATTTTTTCATGATTGACCTCGGATCAGGTAGGGATACCCGCTGA
>MH935080.1
AGGGATCATTACTGAGTGAGGGCCTTCGGGCTCGACCTCCAACCCTTTGTGAACACAACTTGTTGCTTCGGGGGCGACCC
TGCCGTTTCGACGGCGAGCGCCCCCGGAGGCCTTCAAACACTGCATCTTTGCGTCGGAGTTTAAGTAAATTAAACAAAAC
TTTCAACAACGGATCTCTTGGTTCTGGCATCGATGAAGAACGCAGCGAAATGCGATAAGTAATGTGAATTGCAGAATTCA
GTGAATCATCGAATCTTTGAACGCACATTGCGCCCCTTGGTATTCCGAGGGGCATGCCTGTTCGAGCGTCATTTCACCAC
TCAAGCCTGGCTTGGTATTGGGCGCCGCGGTCAATCCGCGCGCCTCAAAGTCTCCGGCTGAGCTGTCCGTCTCTAAGCGT
TGTGATTTCATTAATCGCTTCGGAGTGCGGGCGGCCGCGGCCGTTAAATCTTTCAAAGGTTGACCTCGGATCAGGTAGGG
ATACCCGCT
>Cr_7
AACGCACATTGCGCCCCCTGGTATTCCGGGGGGCATGCCTGTTCGAGCGTCATTTCACCACTCAAGCCTCGCTTGGTATT
GGGCGTCGCGAGTCTCTCGCGCGCCTTAAAGTCTCCGGCTGTTTGACCCGTCTCCCAGCGTTGTGGCAACTATTTCGCAG
TGGAGTTCGAGTTGGATCGGCCGTTAAATCTTTCAAAGGTTGACCTCGGATCAGGTAGGGATACCCGCTGAACTTAA
>Zotu292
ATGCGATAAGTAGTGTGAATTGCAGAATTCAGTGAATCATCGAATCTTTGAACGCACATTGCGCCCCTTGGTATTCCATG
GGGCATGCCTGTTCGAGCGTCATCTACACCCTCAAGCTCTGCTTGGTGTTGGGCGTCTGTCCCGCCTCTGCGCGCGGACT
CGCCCCAAATTCATTGGCAGCGGTCCTTGCCTCCTCTCGCGCAGCACATTGCGCTTCTCGAGGTGCGCGGGCCGCGTCCA
CGAAGCAACATTACCGTCTTTGACCTCGGATCAGGTAGGGATACCCGCTGA
>Zotu125
ATGCGATAAGTAGTGTGAATTGCAGAATTCAGTGAATCATCGAATCTTTGAACGCACATTGCGCCCCTTGGTATTCCATG
GGGCATGCCTGTTCGAGCGTCATCTACACCCTCAAGCTCTGCTTGGTGTTGGGCGTCTGTCCCGCCTCTTGCGCGTGGAC
TCGCCCCAAATTCATTGGCAGCGGTCTTTGCCTCCTCTCGCGCAGCACATTGCGCTCGTAGGGGTGGAGATCCGCATCCA
CGAAGCACATTTACCGTCTTTGACCTCGGATCAGGTAGGGATACCCGCTGA
>Zotu2239
GCATAAGGAGATTTTTTTAGTTTTCTTGGAGTATGAGCACTCAACACTCGCAATTTGAGAATTGATAGGTGTATTTTGAA
GATGAGATTCACTATTTAGTTGAGACACAAACATGAATA
>MH935008.1
AAGGATCATTACACTCAGTAGTTTACTACTGTAAAGGAGGCTGTTAGTCTGTATAGCGCAAGCTGATGAGCAGCTAGCCT
CTTTTATCCACCCTTGTCTTTTGCGTACCCACGTTTCCTCGGCAGGCTTGCCTGCCGATTGGACAAACCTATAACCTTTT
TAATTTTCAATCAGCGTCTGAAAAACTTAATAATTACAACTTTCAACAACGGATCTCTTGGTTCTGGCATCGATGAAGAA
CGCAGCGAAATGCGATAAGTAGTGTGAATTGCAGAATTCAGTGAATCATCGAATCTTTGAACGCACATTGCGCCCCTTGG
TATTCCATGGGGCATGCCTGTTCGAGCGTCATTTGTACCCTCAAGCTCTGCTTGGTGTTGGGTGTTTGTCCTCTCCCTAG
TGTTTGGACTCGCCTTAAAATAATTGGCAGCCAGTGTTTTGGTATTGAAGCGCAGCACAAGTCGCGATTCTTATCAAATA
CTTGCGTCCACAAGCCCTTTTTTAACTTTTGACCTCGGATCAGGTAGGGATACCCGCTGAACT
>Zotu818
ATGCGATAAGTAATGTGAATTGCAGAATTCAGTGAATCATCGAATCTTTGAACGCACCTTGCGCCCTTTGGTATTCCGAG
GGGCATGCCTGTTTGAGTGTCATTAAATACCATCAACCCTCTTTTGACTTCGGTCTCGAGAGTGGCTTGGAAGTGGAGGT
CTGCTGGAGCCTAACGGAGCCAGCTCCTCTTAAATGTATTAGCGGATTTCCCTTGCGGGATCGCGTCTCCGATGTGATAA
TTTCTACGTCGTTGACCATCTCGGGGCTGACCTAGTCAGTTTCAATAGGAGTCTGCTTCTAACCGTCTCTTGACCGAGAC
TAGCGACTTGTGCGCTAACTTTTGACTTGACCTCAAATCAGGTAGGACTACCCGCTGA
>Zotu2251
ATGCGATAAGTAATGTGAATTGCAGAATTCAGTGAATCATCGAATCTTTGAACGCACATTGCGCCCCCTGGTATTCCGGG
GGGCATGCCTGTTCGAGCGTCATTACAACCCTCAAGCTCTGCTTGGTATTGGGCTCTGCCGGTCCCGGCAGGCCTTAAAA
TCAGTGGCGGTGCCATTCGGCTTCAAGCGTAGTAATTCTTCTCGCTTTGGAGACCCGGGTGCGTGCTAGCCAGCAACCCC
CAATTTTTTTCAGGTTGACCTCGGATCAGGTAGGGATACCCGCTGA
>Zotu3901
GTGCGATAAGCAATGCGAATTGCAGAATTCCGCGAGTCATCAGATTTTTGAACGCAAGTGGCGCTGGTTCATCCAGCATG
TTTGTTTCAGTGTGTTAGGAATCAAACACCTCAATGCGATTGATATGGTTTACCACATCTCTCGTTAAACAAGGAAACGT
GAGAACTAAAAAACTCCGTTCCAACGAAGTAGTCACCTTTTTTCTGTAAAAAGAAAAAAACAGTGATCTCGTCTGGATAA
TGGAGGTTCTCTATAAAAGCGTTTTTCTATAAAAAAATTCCTCTCCTCGACACCTGAAATTAAGCAAGGTCACCCGCTGA
>Zotu5394
GTGCGATATTTAATATGAATTGCAGAATTTCGTGAATCATCAAAGTTTTGAACGCAAATTGCGCACAGTTGGCCAGCCCA
TTGTGCAAGAAGGGTGGAATAGGGTTTCCACAACGGAACGAAAAAACTTGTAACAGTGCCCGTAACAGGGCGACGATGAA
AGGGGCGTCAACATTCAGTTTGGCGCGTCTTTTAAAATACGTTACATTGCATCCCATGGCATTGCCGTAAGTGCAAGACT
GGCACGCTGCAGAAATGTCTGAAGGGCCCGTAAAAAAGGCAACTCAATCAAAAACACTTTTTGCGCCGTCGTGCCGACTT
TGCCCGATCCACGGCTGTCTCGCGGTGCAAGACAATGCGTGCCCCTTTGCCGGGGCACACTTTTTATCCACAATTTTTCC
TTTCCGCCCTTCTTGAAGACGCGCCGA
>FJ228197
TCCGTAGGTGAACCTGCGGAAGGATCATTACCGAGTGAGGGCCCTCTGGGTCCAACCTCCCACCCGTGTTTATTTTACCT
TGTTGCTTCGGCGGGCCCGCCTTAACTGGCCGCCGGGGGGCTTACGCCCCCGGGCCCGCGCCCGCCGAAGACACCCTCGA
ACTCTGTCTGAAGATTGAAGTCTGAGTGAAAATATAAATTATTTAAAACTTTCAACAACGGATCTCTTGGTTCCGGCATC
GATGAAGAACGCAGCGAAATGCGATACGTAATGTGAATTGCAAATTCAGTGAATCATCGAGTCTTTGAACGCACATTGCG
CCCCCTGGTATTCCGGGGGGCATGCCTGTCCGAGCGTCATTGCTGCCCTCAAGCCCGGCTTGTGTGTTGGGCCCCGTCCC
CCGATCTCCGGGGGACGGGCCCGAAAGGCAGCGGCGGCACCGCGTCCGGTCCTCGAGCGTATGGGGCTTTGTCACCCGCT
CTGTAGGCCCGGCCGGCGCTTGCCGATCAACCCAAATTTTTATCCAGGTTGACCTCGGATCAGGTAGGGATACCCGCTGA
ACTTAAGCATATCAATAAGCGGAGGA
>Zotu1469
ATGCGATAAGTAATGTGAATTGCAGAATTCAGTGAATCATCGAATCTTTGAACGCACATTGCGCCCACTAGTATTCTGGT
GGGCATGCCTGTTCGAGCGTCATTTCAACCCTTAAGCCCCTGTTGCTTAGCGTTAGGAGCCTACCGGAACTCTCTGGTAG
CTCCCCAAAGTCAGTGGCGGAGCCGGTTCGCACTCCAGACGTAGTAGCTTTTACATGTCGCCTGTAGCGTGAGCCGGTCC
CCTGCCGTAAAACACCCCAATTTTTATAGGTTGACCTCGGATCAGGTAGGAATACCCGCTGA
>Zotu2451
GAATGCGATATGCAGTGTGAATTGCAGAACTACGAATCATCGGATTTTTGAACGCAACTTGCGCCAACTAAAATTGGCAT
ACTTGTTTCAGTGTGCTCAACCAAATTTACATCTAAATGTGAGTGAATATCACTCATTAAGTAAATGCTCAAAGCAGCAA
TCACATGTATTTGTGAGCTGTCTGACGAGGACTAAGTCTTATTCGCACCTGAAATCAAGTAAGAGGACCCGCTGG
>KY367509.2
AAGTCGTAACAAGGTCTCCGTTGGTGAACCAGCGGAGGGATCATTAGAGAGTGCCCTACTCCCAAAACCCATGTGAACTT
ACCTGTACGTTGCCTCGGCGGGGGAGGGGCTGGCCACCCCCCCTCCGCCAGGCGGCCCACCAAACCCTGTTTAGCCCTGA
ATCTCTGAGACGATAAAACAATGAGTTAAAACTTTCAACAACGGATCTCTTGGCTCTGGCATCGATGAAGAACGCAGCGA
AATGCGATACGTAGTGTGAATTGCAGAATTTAGTGAATCATCGAATCTTTGAACGCACATTGCGCCCGCCAGTATTCTGG
CGGGCATGCCTGTTCGAGCGTCATTTCAACCCCTTAAGCCCTTGTCGCTTAGTGTTGGGAGCCGACGGCGTCCTGCCGTC
GCTCCTCAAATCCAGTGGCGGAGCCGGTTTCGCGCTCTGGGCGTAGTAGATTTTCTCCATCTCGCCTGCAGCCGGGGCCG
GCCTCCCTGCCGTAAAACCACCACCAATGTACCCAAAGGTGACCTCGA
>Zotu2716
ATGCGATAAGTAATGTGAATTGCAGAATTCAGTGAATCATCGAATCTTTGAACGCACCTTGCGCCCTTTGGTATTCCGAA
GGGCATGCCTGTTTGAGTGTCATGAAACCTCACCCCACTTGGGTTTTTGCCTGAGCGGTGGTGTATTGGGTGTTGCCTTG
CCAAAGGCTCGCCTTAAAAACATAAGCACCTTGGATGTAATACGTTTCATCCTTCTGTGTGGCTGATAACCCCACATATT
CATGATCTGGCCTCAAATCAGGTAGGGCTACCCGCTGA
>Cr_371
AACGCACATTGCACCTCATGGTATTCCGTGAGGTATGCCTGTTTGAGTGTTATTATCTTCTCACTGTATCACGAAGTGAT
GCAGGGTGTTGGCGGATCATCCTCGGATGTTTGCCTAATTACATGCTACAATGTCTAGACAATATTCATTGACACGCACC
TCATATAAACAACCTCAGATCAGGTAGGACTACGCGCTGAACTTAA
>Cr_30
AACGCACCTTGCACTCTTTGGTATTCCGAAGAGTATGTCTGTTTGAGTGTCATGAAACTCTCAACCCCCTCATTTTGTAA
TGAAATGAGCGTGGGCTTGGATTGTGGCTGTTTGTCGGCGTAAATGCCGGCTCAGCTGAAATTGACGAGCAACCCAGTTT
GAATACCAGACGGCTTGACTCGGCGTAATAATTATTTCGCTGAGGACGTCTACCTTTCAAATCGTTAGTGGTGCTTCTAA
TGCATTTTATAAATTAAGCTTTAGACCTCAAATCAGTCAGGACTACCCGCTGAACTTAA
>Zotu1788
GGTGCGAAATCTGGCGCGATACGCACCACATGTGAGACGTCGAGTTTTTGAACGCAGCTTGCACCCACTGGGCAACCAGA
AGGTGTATCTGCCTGGGTGTTGATGAAGTGTTGTGTTGCAAGTCGATTTGTGTCTACACACACACATCGATGATGTAAAT
GCAGCTTGTTGACTTAAATGCTTTGCAAAAGGCCGTTTTGTCGTGTGTGCACTGTGTTGTGGTGTGTTGCCACAGACAGT
GTTAATTTCATCGGATTTGCAATGAAGAATCTGCATGCTTGTCATGTGATGTCATGTGCACAATTCTGATCACCAAGCCC
TCCGGGCTTTGTGTCGTCTGTTTGTTTGGTTTGCGGTGTAGCATAACAGAGCATGCTCTGCACAAATGCACCGTGATTCA
CTACTCACACCTACCTACCTACCTACCCCAGGTCAGATAAGATTACCCGCCGA
>Zotu1482
ATGCGATACGTAACGCGAATTGCAAGACCTTGTGAATCATTAAAACTTTGAACGCACATTGTGCTCCCGGGAATCTCCTG
GAAGCATGCTTGTCTGAGTGTCAGTGAATCTCTCTCCGAACTGTAGTAACTATTTCTAGTAGGTACTGAGTTTGGGTCGT
TTGAAAATGAATGCAGCGTTCGAGAACGCCTGCACTTTGATTTTCGAAATTTCGTTGGCACTGAAAAACGTTTGTCTCCG
GTAGCAGTACGCACTGAAGACGCGTAGACGTATCAGGTTTGACTAAACCGACTGCTTTTCAACACGCAGTTTATTTTTCT
AGTTGCTGATCTCAGCTCAAGCAAGAGGACCCGCTGA
>Zotu1978
ATGCGATACGTAGTGTGAATTGCAGAATTCCGTGAATCATCGAATCTTTGAACGCATATTGCGGTCGAGGCTTCGGCCGA
GACCATGTCTGCCTCAGCGTCGGTGTGAACCCTCATCCTCCCTCACGGGTTTGGATGGACCTGGCCTCCTCAGCCCTCGG
GCTGGGCTGGCTGAAATTCGGAGGTCAGCGCTTGGGCCTGTATGGCAACAGCAAGGTAGGTAGTTTACTACTCCAGCTGG
TGCTTTGGGCACTCGTGCGGACCCGCAGGAATTCTCACCCTTTCGACCTGAGATCAGGCAAGGCTACCCGCTGA
>Zotu1403
ATGCGATAAGTAATGTGAATTGCAGAATTCAGTGAATCATCGAATCTTTGAACGCACATTGCGCCCGGTGGTATTCCACC
GGGCATGCCTGTTCGAGCGTCATTTCAACCCTCAAAAGCTTGCTTTTGGTGTTGGAGGAATACCTGTAAAAAGGTACCCT
CTGAAATTTAGTGGCGGGCTCGCTAGAATTTTGAGCGTAGTAATTTTACCTCGTTTTTAAAGACTAGTGGGACTTCTTGC
CGTAAAACCCCCAACTTTCTGAAATTTGACCTCGGATCAGGTAGGAATACCCGCTGA
>Cr_149
AACGCACATTGCGCCCACTGGTATTCCGGTGGGCATGCCTGTTCGAGCGTCATTATCCTCCCTCAAACCTCTGTGTTTGG
TGTTGGACCGCGTTGGTGCAAGCCAACTGGTCTCAAAGACAATGACGGCGTCCGTGGGACCCTCTTCGCAACGAGCATCT
TCGGAAGCACGCGTCGAGTCTAAAGGACCTTCCGGGCCGGTCTACCCTTTATCTTTCTAAGGTTGACCTCGGATCAGGTA
GGAATACCCGCTGAACTTAA
>Cr_416
AACGCACCTTGCGCTCCTTGGTATTCCTTGGAGCATGCCTGTTTGAGAGTCTTGAATATCTCTGCTCTTATTTTTTTAAT
TAAGAAATAACGAGTCAGGTCCTTGGGCCTGCTTGCGGTTGGTTACAAACACAAGCTTGCCTTAAATGAATTAGCTGAGC
TTCAGCAGAGTTGTTAAGTAACATTGAAAACTCTCGTAAGAAGAAGCTTGCTCTCTAATCTTTGTCGTCTTTTGTGAACG
ATAATATTTTCTATTTTGGCCTCAAATCAGGTAGGACTACCCGCTGAACTTAA
>Zotu4386
ACACGCATGCCCCCACCACAAAGCCAAAAAATAAAAAAATGGTGGAATCATTCACAAACACACACACACAGAGAAGGATG
GGCAGAGACCTTCTCGTACACCTGTAAACAAAAAAATTAACAAGCAGTATAAAAGAAAATTAGCAACCCTTCCACAAGAA
AACAAATTACAGAAAGGTCAAAAACACTACATGATGGAATTGCTGTGCCTTACCGTTACTGCAATTTGAAGCAAGCAAGG
TTCATCATCATCG
>Zotu5123
ATGCGATAAGCAATGCGAATTGCAGAATTCCGCGAGTCATCAGATCTTTGAACGCATGTGGCGCTGGTTTATCCAGCATG
TTTGTTTCAGTGTGTTCGGAATCACACAACTCAATGCGATTGAAGGCACAAATTAACTTTTCTGTTTTCTCTCGTTAAAC
TCGGAGGCGCTTTGATTGCGCTCCCAAACGAAGTAGTCACTTTTTATCAAGTGATCTCGTTGGGGAATAACGCGTTCAAT
CTAATATAGGCGTCTCTTTCATTTATTTTTCTCCTTTGACACCTGAAATCAAGCAAGGTTACCCGCTGA
>Zotu2107
CGCATAAAACTCTAAATATTTAGGAAGTGCAAGCAAATTGAGTACCAATCCAAGTAACAAAGTTTTAAAAGAATGCATTT
AAAAATCAAACATTAACCTTCGAATATTACTGCAACAATTTAAGTATGGCGCCAAATTTAAGATAAGTATATGTGTAACC
TTCAATCTTAAATGACATCTCAAAATACAGAGTATTTCATTCAAGCCTGCGTTCTATGAAGTACACGAGTTGACTTTGCA
GAGAAAACTTATGAACCAAAGCCCTAATTAAGATGGTATGTGCATATCCAGGCACACACTAAATTAGATATATGCGTACC
ATATAATGCGGTATAAGCGATGCCCCATATTTAGTTTTGAAAACCCTTTCCAAGCAATCAACTATCACATTCTCCAGGCC
TGGGTAATCTGCCTTGGTTTGCAAAGTG
>Zotu2003
GCTGTGACATGCAGTGTGACATGCGAACTTCTGTGAATCATTAGATTTTTGAACGCAAACGGTACTTCTAAATTTATTTA
GGAGTATGTTCAATTCAGTGCTTTAATATATTTATTGATCCAATTGGGGGTCAATGTGTATAGTTGCTGTTATGACGGCT
GCTGAAATCTGATGGTTGTAGGTTTTAGGTGACTATTTAAAAACTATGACCGGGGTATTTTATTCATAAGCCTGAATTTG
GATGAGTCTACCCGCTGA
>KC464342
GAAGTAAAAGTCGTAACAAGGTTTCCGTAGGTGAACCTGCGGAAGGATCATTACCTAGAGTTTGTAGACTTCGGTCTGCT
ACCTCTTACCCATGTCTTTTGAGTACCTTCGTTTCCTCGGCGGGTCCGCCCGCCGATTGGACAACATTCAAACCCTTTGC
AGTTGCAATCAGCGTCTGAAAAAACATAATAGTTACAACTTTCAACAACGGATCTCTTGGTTCTGGCATCGATGAAGAAC
GCAGCGAAATGCGATAAGTAGTGTGAATTGCAGAATTCAGTGAATCATCGAATCTTTGAACGCACATTGCGCCCCTTGGT
ATTCCATGGGGCATGCCTGTTCGAGCGTCATTTGTACCTTCAAGCTCTGCTTGGTGTTGGGTGTTTGTCTCGCCTCTGCG
TGTAGACTCGCCTTAAAACAATTGGCAGCCGGCGTATTGATTTCGGAGCGCAGTACATCTCGCGCTTTGCACTCATAACG
ACGACGTCCAAAAGTACATTTTTACACTCTGACCTCGGATCAGT
>Zotu1848
TTGCGATACGTAATGTGAATTGCAGATTTTCAGTGAATCATCGAATCTTTGAATGCACCTTGCGCTCCTTGGTATTCCGA
GGAGCATGCCTGTTTGAGTGTCATCGAATTCTCAACCATCCCTTGATTGATTTCGAGGGATGGCTTGGATCTTGGGAGTT
GCTGGCTGTCCCTCGGGACGGTCGGCTCTCCTTAAAAGCATTAGCGAAAGGTTGACAAGCCCTGCATGCACGGCCTTCGA
CGTGATAATGATCGTCGTGGCTGAAGTGTGAGGCCTAGATTTGATCTTTGCTTCCAAAAACATGGTATTGGGGGGACTTG
CGACCCTCTTTACTTTTTGACGCTTGACCTCAAATCAGGTAGGACTACCCGCTGA
>Zotu6100
ATGCGATAAGTAGTGTGAATTGCAGAATTCAGTGAATCATCGAATCTTTGAACGCACATTGCGCCCTGTGGTATTCCGCA
GGGCATGCCTGTTCGAGCATCATTTAACCCCCTCAAGCTTTGCTTGGTGTTGGGCGTTTGTCCTGCCTTTCTGGCAAGGA
CTCGCCTTAAATATATTGGCAGCCGTCACCCTGGCTTCGAGCGCAGCACATTTGCGCCTGATTTCTGGTGACTGCTTCCC
AAAAGCCTATTTTTTGATTGACCTCGGATCAGGTAGGGATACCCGCTGA
>Zotu3091
ATGCGATAAGTAGTGTGAATTGCAGAATTCAGTGAATCATCGAATCTTTGAACGCACATTGCGCCCCTTGGTATTCCATG
GGGCATGCCTGTTCGAGCGTCATCTACACCCTCAAGCTCTGCTTGGTGTTGGGCGTCTGTCCCGCCTCTGCGCGCGGACT
CGCCCCAAAGGCATTGGCAGCGGTCCACGGCCCCTCTCGCGCAGCACATTGCGCTTCTCGAGGCGGCCCGGCCCGCATCC
ACGAAGCCCACATTACCGTCTTTGACCTCGGATCAGGTAGGGATACCCGCTGA
>Zotu5648
GGTGCGAAATCTGGCGCGATACGCACCACATGTGAGACGTCGAGTTTTTGAACGCAGCTTGCACCCACTGGGCAACCAGA
AGGTGTATCTGCCTGGGTGTTGATGAAGTGTTGTGTTACAAGTCGATGAGTGTATGTATTGACACACGTTGACGATGATG
ATGCAACTTGTTGACGAAATAGTTTTGCAAAAAGCCTTTTTGTCGTGTGTGCACTGTGTGGTGCACTGTTATGTTATGTT
ATATTGTCACAACAGTGTTAATTTGATAGAATTTGCAATGAAGAATCTGCATGCTTGTCGTGTGATGTCATGTGCGCAAT
TCTGATCATTAAGCCATTAGACTTAATGTCATTTCGATTAGGTATAAAAACACACGTTTTTTACCACTATCACTTTTTAC
CCCAGGTCAGATAAGATTACCCGCCGA
>KT004564
TCCGTTGGTGAACCAGCGGAGGGATCATTACAGAGTTATACAACTCCTCCATACCATCTGTTAACCTACCCAGTTATGCC
TCGGCGTAAGCTCGGTTGGAGGCACCTGCAGCTACCCTGTAGTTGCGGACTGCCAACTCCAGCCGCGGCCCGCCGGCGGT
ACACTAAACTCTGTTTTATTTTATATTCTGAGCGTCTTATTTTAATAAGTTAAAACTTTCAACAACGGATCTCTTGGTTC
TGGCATCGATGAAGAACGCAGCGAAATGCGATAAGTAATGTGAATTGCAGAATTCAGTGAATCATCGAATCTTTGAACGC
ACATTGCGCCCATCAGTATTCTGGTGGGCATGCCTGTTCGAGCGTCATTTCAACCCTTAAGCCTAGCTTAGTGTTGGGAA
TCTGCTGTACTGCAGTTCCTTAAAGACAGTGGCGGAGCGGCGGTAGTCCTCTGAGCGTAGTAATTTATTTCTCGCTTTTG
TCAGGCTCTGTCCTCCCGCCATAAAACCCCCAATTTTTTAGTGGTTGACCTCGGATCAGGTAGGAATACCCGCTGAACTT
AAGCATATCAATAA
>Zotu2384
ATGCGATAAGTAGTGTGAATTGCAGAATTCAGTGAATCATCGAATTTTTGAACGCACATTGCGCCCCTTGGTATCCCGAG
GGGCATGCCTGTTCGAGCGTCATTTCAAACCCTCAAGCTTTGCTTGGTATTGGGCTTCATTCCCTCCTTTTTATTGAGGT
GGTAATGTGCCTTAAATGTAGGCAGCGGCAAGTATTAGTTCCGAGCGTAGCAGTTAAAACATTTCGCTCTAGGAATCTTA
GTACATTGTCAGCTATATACAATAAAACTACTATTTTGACCTCGGATCAGGTAGGGATACCCGCTGA
>Zotu5471
ACGCGATATGTAATGTGAATTGCAGAATTCAGTGAATCATCGAATCTTTGAACGCACATGGCGCCTTCCAGTATCCTGGG
AGGCATGCCTGTCCGAGCGTCGTTTCAACCCTCGAGCCCCTGTGGCCCGGCGTTGGGGATCTGCCACGGCAGGCCCCTAA
AACCAGTGGCGGACCCGAAGGGCCCTCTCCTTTGCGCAGTAGCATTCGCCTCGCATCGGGAGTCCTCGGCGTCCTGCCTC
TAAACCCCCCACAAGTCCGCTTCGGCGGCACCAAGGTTGACCTCGGATCAGGTAGGAATACCCGCTGA
>Cr_60
AACGCACATTGCGCCCCTTGGTATTCCGAGGGGCATGCCTGTTCGAGCGTCATTACACCACTCAAGCTATGCTTGGTATT
GGGCGTCGTCCTTAGTTGGGCGCGCCTTAAAGACCTCGGCGAGGCCACTCCGGCTTTAGGCGTAGTAGAATTTATTCGAA
CGTCTGTCAAAGGAGAGGAACTCTGCCGACTGAAACCTTTATTTTTCTAGGTTGACCTCGGATCAGGTAGGGATACCCGC
TGAACTTAA
>Zotu590
ATGCGATAACTAATGTGAATTGCAGAATTCAGTGAATCATCGAGTCTTTGAACGCACCTTGCGCCCTTTGGTATTCCGAA
GGGCATGCCTGTTTGAGTGTCATTAAATTCTCAACCTCCCCTTCTTTCATTAGGAGTGCGGCGGATTGGATATGGGGGTT
TGCTGGTTTCTAACGAGATCAGCTCCTCTGAAATGCATTAGCAGAAACCGTTTGACTTTGGCTGCTAGGCTGTGATAATA
TCTACGCCTTGTAGTTAGGTCGGAATACGAGTCATACAGTGGTAACTAATCAGGCTTTCGGGTCTGGCTTAGAATCGGTT
TGGAAGGTGCTTAACGGCTCCTTCTGCTTTCTTCCTTTGCGGAGATACTTGTCCGATTCTAAGAGAGGAGTTGCTTAGCG
CGAGCTTAGCTTTCCTTGATTTTTCCCTTTGACTCTGTAGAAGGATTCAGCTTCTAACCGTCCATTGACTTGGACAATTT
ATTGACTATTTGACCTCAAATCAGGTAGGACTACCCGCTGA
>Zotu503
ATGCGATAAGTAGTGTGAATTGCAGAATTCAGTGAATCATCGAATCTTTGAACGCACATTGCGCCTCCTGGTATTCCGGG
AGGCATGCCTGTTCGAGCGTCATTAAATACCTCTCAAGCAAATTTGCTTGGTCGTGGAAGATGAGTATGCTTGCATTCTC
CCTTCTGAAATTCAAAGGCGGATGATCTCATATCCCCAGGTGTAGTAAGTTTATCTTTTCGCTTGGTGTGTGTGATTGTC
CTGCCGTTGACCCCCATTTTTTTTCAAGGTTGACCTCGGATCAGGTAGGGATACCCGCTGA
>EU852375
TTTCCGTAGGTGAACCTGCGGAAGGATCATTAACCTTTCAAAACAGGGTGCGTCGCGGCCCCCGAGGTGCGGAAACAAGC
CTCGAGCGGTTTGGGGTCCTCCCCTTCACGCGCGCACGACTGCCATCCTTACTTTACGAGCACCTTCTGTTCTCCCTCGG
CGGGGCAACCTGCCGTTGGAACCGAATAAACTCTTTTTGCATCTAGCATTACCTGTTCCGAAACAAACAATCGTTACAAC
TTTCAACAATGGATCTCTTGGCTCTGGCATCGATGAAGAACGCAGCGAAATGCGATAAGTAGTGTGAATTGCAGAATTCA
GTGAATCATCGAATCTTTGAACGCACATTGCGCCCCTCGGTATTCCGTGGGGCATGCCTGTTCGAGCGTCATCTACACCC
TCAAGCTCTACTTGGTGTTGGGCGTCTGTCCCGCCTCCGCGCGTGGACTCGCCCCAAATTCATTGGCAGCGGTCCTTGCC
TCCTCTCGCGCAGCACATTGCGCTTCTTGAGGGGCTCCGGTTCGCGTTCAACAAGCACATTTACCGTCTTTGACCTCGGA
TCAGGTAGGGATACCCGCTGAACTTAAGCAT
>Cr_316
CACTCAACCCACTATTTATAACTCTGGCCTCAAATCAGGTAGGACTACCCGCTGAACTTAA
>Cr_836
AACGCACATTGCGCCCCGTGGTATTCCGCGGGGCATGCCTGTTCGAGCGTCATTTCAACCCATCAAGCTTCGGCTTGGTC
TTGGGGCCTGCGAATCCGCAGCCTCTAACCTAGTGGCGGTGCCCTCGAGCTCTGAGCGTAGTAATTCTTCTCGCTATAGG
GTCTCGGTGGTGTCTTGCCAGCAACCCCCAATCTTTTACAGGTTGACCTCGGATCAGGTAGGGATACCCGCTGAACTTAA
>Cr_754
AACGCACCTTGCACTCTTTGGTATTCCGAAGAGTATGTCTGTTTGAGTGTCATGAAACTCTCAACCCCCTTATTTTGTAA
TGATATAAGTGTGGGCTTGGTTCATGGTTGTTGAAGGCTTAACAGTCTTCTCAACTGAAATACACGAGCTACCTATTTTA
TACTAGACGGTTTGACTCGGCGTAATAACTATTTCGCTGAGGACGTCCTTTTATAATAGTAAATGGTGCTTCTAATTTAA
CATCAATTTAAGATTTAGACCTCAAATCAGTCAGGACTACCCGCTGAACTTAA
>Cl_6
GCACATTGCGCCCCTTGGTATTCCATGGGGCATGCCTGTTCGAGCGTCATTTGTACCTTCAAGCTTTGCTTGGTGTTGGG
TGTTTGTCCCGAGGGACTCGCCTTAAAGTAATTGGCAGCCAGTGTTTGGTTTTGAAGCGCAGCACAAGTCGCGATTCAAG
GCTACACGCCCGCTTCCACAAGCCTTTTTCACTTTTGACCTCGGATCAGGTAGGGATACCCGCTGAACTTAA
>EU852374
CGTAGGTGAACCTGCGGAAGGATCATTAATAAATGGCGAAGCTTTCGAGCCTAGCTTTTATCATCCTATACACCTGTGAA
CTATTTGCCTTCGGGCACCAAACAAACATAATGTAATGAATGTAATCTACTATAATAAATACAACTTTCAACAACGGATC
TCTTGGCTCTCACATCGATGAAGAACGCAGCGAAATGCGATAAGTAATGTGAATTGCAGAATTCAGTGAATCATCGAATC
TTTGAACGCAAATTGCGCCCTTTGGTATTCCGAAGGGCATGCCTGTTTGAGTGTCTTATAAACCTCACCCCTAATGTTTT
ATTACAATAGGTTGGTGCTTTGGGTGTTGCCATTTACCTGGCTCGCCTTAAATGTCTAAGTGGAATGCGTAATAAGTTCT
CGCAACCCTCCACYCTAATACAATTTATATTCTGACCTCAAATCAGGTAGGACTACCCGCTGAACTTAAGCATATCAATA
AGCGGAGGA
>KY367522.2
AGGGATCATTACTGAGTGAGGGCCTTCGGGCTCGACCTCCAACCCTTTGTGAACACAACTTGTTGCTTCGGGGGCGACCC
TGCCGTTCCGACGGCGAGCGCCCCCGGAGGCCTTCAAACACTGCATCTTTGCGTCGGAGTTTAAGTAAATTTAAACAAAA
CTTTCAACAACGGATCTCTTGGTTCTGGCATCGATGAAGAACGCAGCGAAATGCGATAAGTAATGTGAATTGCAGAATTC
AGTGAATCATCGAATCTTTGAACGCACATTGCGCCCTCTGGTATTCCGGAGGGCATGCCTGTTCGAGCGTCATTTCACCA
CTCAAGCCTGGCTTGGTATTGGGCGCCGCGGTGTTCCGCGCGCCTCAAAGTCTCCGGCTGAGCTGTCCGTCTCCAAGCGT
TGTGATTTCATTAATCGCTTTGGGGTGCGGGCGGCCGCGGCCGTTAAATCTTTCACAAGGTTGACCTCGGATCAGGTA
>MH934996.1
AAGGATCATTAATAGAGTAAGGGCGAAGCTGTAAAAGGCCGAGCTCTGACCTCCACCCTTGAATAAACTACCTTCGTTGC
TTTGGCGGGTCGTCTCGTGCCAGCGGCTTCGGCTGTTGAGTACCCGCCAGAGGACCACAACTCTTGTTTTTAGTGATGTC
TGAGTACTATATAATAGTTAAAACTTTCAACAACGGATCTCTTGGTTCTGGCATCGATGAAGAACGCAGCGAAATGCGAT
AAGTAATGTGAATTGCAGAATTCAGTGAATCATCGAATCTTTGAACGCACATTGCGCCCTCTGGTATTCCGGGGGGCATG
CCTGTTCGAGCGTCATTATAACCACTCAAGCTCTCGCTTGGTATTGGGGTTCGCGTCTTCGCGGCCTCTAAAATCAGTGG
CGGTGCCTGTCGGCTCTACGCGTAGTAATACTCCTCGCGATTGAGTTCCGGTAGGTTTACTTGCCAACAACCCCCAATTT
TTTAAGGTTGACCTCGGATCAGGTAGGGATACCCGCTGAACT
>Zotu393
CACCAGGATCCAAATAACGATCACCATAAATAATGGCCTAGATGGAAGCACATACACCAAAGCCATCCTCTTTGGAACAC
AGCAAGAAACTCGTACATTAACCCGCAGGGATTTGTTCATGACAACTTAGAAACAATCTTATTCATTCAATATCAACCAA
TTTTTAATCTGCGTACTTTTTTTCTTGATTACCTTCTTCTTCCCTAAT
>Zotu3596
GGATGATGCAAAGATTTCCTCCTGAAATGAAGAGTGGCAGTTAGAGTTATAGATAAAAGAAGTACGAGAACTTGAAACCA
AATAATCACAAACCCATCTCGCTGACATTAACACCAAGTGTTTCAAACTTCTTCCCATACTGTTTTCGTGATTTTGTTGA
GTTGTTGGGAACAAAAACTAATCTCTTGCCCTAAACAAAGAAGAATCCAAATTATAAACAGATAAAAATGCACGGCTAAT
GCAGTCATGAAATTTCTTGATTGGCATCTCATGTAATCAAATGATGAACTCAAAGCTTCTTCTTCACCATATTATTGGCT
GTCAATTCAAAGACATAATCAATTCATAGCATATAGACAAGAGCCATGATTATAATGCTAACCTTAG
>KY367501.2
AAGTCGTAACAAGGTCTCCGTTGGTGAACCAGCGGAGGGATCATTAGCGAGTTAAACAAACTCCAAACCCATGTGAACAT
ACCTACTGTTGCCTCGGCAGGTCGTGCTGTGCGGTGGTGATACCTACCCTGGAGTAGGAACCTACCCTGTAGTGACCTAC
CCTGGAGTGGAGCTACCCTGCAGCACGCAACCAGGCCTGCCAAAGGACCCCTAAACTCTGTTATAACGTACCTCTGAGTC
AACTATACAAATAAGTTAAAACTTTCAACAACGGATCTCTTGGTTCTGGCATCGATGAAGAACGCAGCGAAATGCGATAA
GTAATGTGAATTGCAGAATTCAGTGAATCATCGAATCTTTGAACGCACATTGCGCCTAATAGTATTCTGTTAGGCATGCC
TGTTCGAGCGTCATTTCAACCCCCAAGCGCTACTTGCTTGACGTTGGGAATTTACAGCTGCTGTAATTCCTCAAATTTAG
TGGCGGAGCTAGGTCATGCTCTGAGCGTAGTAATTCTGTTCTCGCTCCTGAAGCTGCCCTATATCCTGCCGTAAAACCCC
TAAATTATAATCTGGTTGACCTCGGATCAGGTAGGAAT
>Zotu3517
TTGCGATAACTGGCGTGAGATGCGTAACTCGAGCGCTCAGAATTTGAATGCAAATTGCACCAGGTGGATAGACCACTTGG
AGCGTCTGGTTCAGGGTTGACCCAAGATTTTGTTGGCTAGATCAGCTTCGCACTCCTCCGGGAAAAGTAAGCTGTTCAAG
TCTTTTGTAAGCAATTAGTCGTATGTTCTCAATGGAGATAATATGCTTTGCTTGAGTGTGCACAACTTGATGGGGACCTG
AGTTTTCTCTTGAGAACTCTTCTCCCGGGTGTTGTGTCCTCCCTCTCAAATCAACCTGAACTCAGGCGCGAGCACCTGCT
GA
>Zotu3357
ATGCGATAAGTAATGTGAATTGCAGAATTCAGTGAATCATCGAATCTTTGAACGCACATTGCGCCCCCTGGTATTCCGGG
GGGCATGCCTGTTCGAGCGTCATTTCAACCCTCAAGCCTGGCTTGGTGATGGGGCACTGCCCGTGAAAGGGCAGGTCCTG
AAATCTATTGGCGGACCTGGAGGGAAACCAAGCGCAGTAGTTCTACCTCGCTATGGGACCCCCCCACGGGCCGGCCGTTA
AACCCCCAACCACTGAAAATTTGACCTCGGATCAGGCAGGAATACCCGCTGA
>Zotu3398
ATGGAAAGTGTTCGAGGCAGAGTTGAGGATAATTAAGCCCCGGTAAGTATTATAGAATTTAAATAAAGTACGTTACGCTA
ATTCATCTATATCTTTTTCAACATTTTTTCAATTTTTATTTTCAGACAAAGCCGCCAAGTTGGGTCGAAGATGATATTAG
ATGCATATAAGTGGTTTCGCGAGATCACCACTTCAGGGACGTGGCTCGCCGACGATGTAAGTGAAATATTCATTTTGTTG
TTTATTATGTATACATTATTTTTTTGTTTTATTGGTGTTTCCT
>Zotu257
ATGCGATAAGTAGTGTGAATTGCAGAATTCAGTGAATCATCGAATCTTTGAACGCACATTGCGCCCTTTGGTATTCCTTA
GGGCATGCCTGTTCGAGCGTCATTTAAACCTTCAAGCTCAGCTTGGTGATGGGTGACTGTCCTCCCCTCGCGGGGGGACT
CGCCTCAAAAACATTGGCGGCCGGTACATTGGCTTCGAGCGCAGCAGAAACGCGGTCTCGAGCCCGGTGGATCGGCTCCC
ATAAGCCTATTCTTTTATTTTGACCTCGGATCAGGTAGGGATACCCGCTGA
>Zotu3927
CGCATAAAACTCTAAATATTTAGGAAGTGCAAGGAAATTGAGTACCAATCCAAGTAACAAAGTTTTACAAGAATGCATTT
AAAAATCAAATATTAACCTTCAAATATTACTGCAACAATTTCAGTATGGCACCAAATTTAAGATAAGTATATGTGTAACC
TTCAATCTTAAATGACATCTCAAAATACAGAGTATTTCATTCAAGCCTGCGTTCTATGAAGTACACGAGTTGACTTTGCA
GAGAAAACTTATGAACCAAAGCCCTAATGAAGATGGTATGTGCATATCCAGGCACACACTAAATTAGATAAATGCGTACC
ATATAATGCGGTATAAGCGATGCCCCATATTTAGTTTTGAAAACCCTTTCCAAGCAATCAACTAGCACATTCTCCAGGCC
TGGGTAATCTGCCTTGGTTTGCAAAGTG
>Zotu731
CACCAGGATCAAAATAACTATCACCAGAAATAAAGGCCCAGATGGAAGCACATACACCAAAGCCATCCTCTTCGGAACAC
AGCAGGAAACTCGTACATTAACCCGTAGAGATTTGTTCATGACAACTTAGAAACCATCTTATTCATTCAATATCAACCAA
TTTTTAATCTGCTTACTTTTTTTCTTGATTACCTTCTTCTTCCCTAAT
>Zotu672
ATGCGATAAGTAATGTGAATTGCAGAATTCAGTGAATCATCGAATCTTTGAACGCACCTTGCGCCCTTTGGTATTCCGAA
GGGCATGCCTGTTTGAGTGTCATGAAACCTCACTCCACTTGGGTTTTTGCCTGAGTGGTAGTGTATTGGGTGTTGCCTTG
CCAAAGGCTCGCCTTAAAAGAATAAGCACCTTGGATGTAATACGTTTCATCCTTTCGGGTGGCTAATAACCCCACATAAC
TCATGATCTGGCCTCAAATCAGGTAGGGCTACCCGCTGA
>Zotu5018
ACAAAAGCAAATAAAAAAATTTAACAATAAAAATCACTTAATTATTCACCCAATTAATTTTTTTTTTATTGTAAATTCAT
ATTTCAAACCACGCTTAGATAGCATATCTGCAAAGAAAATAAAAATAATTAAATGCTTACTTCTTGATTATTGCTTGTTT
CTTGTTGCACATCATTCTCTATCACTTTAGAATTTGCTTCTCGTTGCATATCATTCTCCATCACTTCAGAATTTTCTTCC
AGTTGTAAATCAATATGCATCCCTTCAGGATTTTCTT
>Zotu1285
AGTAAAGCAATTTTCGATTCCCAAACAAGGATCTGCTTTATGTTTAGATAGAAACTGTGATAGAAATAATACATTTGATG
AATTCTGCAAACTCTTTTGTTGATTCACTGACTCCAATGATCACGATCTGCAATCCAAGCTGTCCAATTGTCCAGCGTCC
AATGACGGCCAGGGTTTTCTTTTCTCGTGCTAGCAAGAATAATGAATAATCTCTCTACAGTTTTTCAAACACTAACAACC
TATTAATACAAGTCCAAACGAGCTGACCCATCTCTTAACTTAATGCGATCCAACATTTAATTAATCAAATTAATTAAATC
CGGTCCATGAATTAATTAATCCAATTAATTA
>Zotu3929
ATGCGATAAGTAATGTGAATTGCAGAATTCAGTGAATCATCGAATCTTTGAACGCACCTTGCACTCTTTGGTATTCCGAA
GAGTATGTCTGTTTGAGTGTCATGAAACTCTCAACCCCCCTATTTTGTAATGAGATGGGCGTGGGCTTGGATTATGACTG
TTGTCGGCGTAATTGCCGGCTCAGTTGAAATACACGAGCAACCCATTTGAAATAAACGGCTTGACTCGGCGTAATAATTA
TTTCGCTGAGGACGTTTTCTTCAAAAGTAAGAGGTGCTTCTAATGCGCTTTTATAGCATTTATATTTTAGACCTCAAATC
AGTCAGGACTACCCGCTGA
>Zotu4520
AACAAAAGCAAATAAAAAAAATTTTAACAATAAAAATCACTTAATTATTCACCCAATTAATTTTTTTTTTGATTGTAAAT
TCAGATTTCAAACCACGCTTAGATAGCATATCTGCAAAGAAAATAAAAATAATTAAATGCTTACTTCTTGATTATTGCTT
GTTTCTTGTTGCACATCATTCTCTATCACTTTAGAATTTGCTT
>Zotu4269
ATGCGATAAGTAATGTGAATTGCAGAATTCAGTGAATCATCGAATCTTTGAACGCACATTGCGCCCCTTGGTATTCCGGG
GGGCATGCCTGTTCGAGTGTCATTATAACCAATCCAGCTTGCTGGGTCTTGGGCTTCGCCTCCCTGGCGGGCCTTAAAAA
CAGTGGCGGTGCTCTCCAGCTCTACGCGTAGTAATTTCTCTCGCGATTGGGTCTGGAGGGATGCTTGCCAACAACCCCTA
ATTTTTTCAGGTTGACCTCGGATCAGGTAGGGATACCCGCTGA
>Zotu1201
AGTAAAGCAATTTCGATTCCCAAACAAGGATCTACATTGTGTTTAGATAGAAACTGTGTTTAGAATAATACCTTGATGAA
TTCCGTAAACTCTTTTGCTGATTCACGAACTCCAATGATCACGATCTACAATCCAAGCTGTTCAATTGTCCAGCCTCCAA
TGGTGATCCACACAGAGAACAAGAATGACGGCTAAGGTTTTCTTTTCTCGTGCTAGCAAGAATAATGAAAATTCTCTACC
GTTTTTCAAAACCCTAACAACATATTAATACAAGTCCAAATGGGCTTGACCAATCTCTTAACTTAACCCGGTCCAACATT
TAATTAATCAAATTAATTAAATCCGGTCCATGAATTAATTAATCCAATTAATTA
>Zotu1048
GAGCAAGCTTTTTCGAAGAGGAAGATTTCCTCAGTAGAAATAAGCTGCTCATTTTCGATTTCTTCTGTTTCTGTTTGGAG
AAGAAAGAAAGTGAAGACTAAACCCTAGGGTTTAAGAAACTAAGGCCGTTGGTTGACGGAGTAGCAGCGTATAATCTAGG
GTAGGAGTGAGTGTATTCAATTTAGGAGCTACTATTAGATATTTTGAGTAAATTACATTTGCAATCACTGAACTTCACCA
AAAGTTCATTTAGGTTATAGAATCTCACTTTTATTTCAATTGAGTCACTAAACTTTAATTTTAGTTTCAAATCGCACCAG
TCTAACTGGTTAAAAATGCTTAATTGACAATCATAAAACAATGGATCTTTCACATAACCAT
>Zotu813
ATGCGTTACTTTTCATGACTTGCAAACTACATGAATGAAAAAGTTTCGAATGCAAATTGCGCCGTTGGTTTTTAACCAAT
GGCACATTTGTTTGAGAATCATATATCTATACTATAACTCTCTGTAAAAAGAAAAGTTATGATAATTGAAAGGTTTATTA
GGCCTTTTGTATAGAAAAGTAAAGTTTTGGGATTTTTATTGTAAAAATCTATTATAGCTTTACTTATAAAAATGAAATGT
ATCCATTACTGGAAAGATCAGTAAGTCTTTTTTCGTTCTGTTAAAACGGATGAATAAATACTTGAATTGACAATTTGTTT
ATTGTTGAGATAAAAGTTCTTTTATTCAAGTTTTACAGTAATGGAAAAAGGGAAACGATAATATTTCAAATTTATGATCT
CAAATCAAGTGTGACTACCCGCTGA
>Zotu876
CTGCGATAAGTAATGTGAATTGCAGAATTCAGTGAATCATCGAGTCTTTGAACGCACATTGCGCCCCCTGGCATTCCGGG
GGGCATGCCTGTCCGAGCGTCATTGCTGCCCATCAAGCCCGGCTTGTGTGTTGGGTCGTCGTCCCCCCCGGGGGACGGGC
CCGAAAGGCAGCGGCGGCACCGTGTCCGGTCCTCGAGCGTATGGGGCTTTATCACCCGCTCGACTAGGGCCGGCCGGGCG
CCAGCCGACGTCTCCAACCATTTTTCTTCAGGTTGACCTCGGATCAGGTAGGGATACCCGCTGA
>Zotu704
AATAAAGTAATTTCGATTCTCAAACAAAGATTTGTTTTGTATTTAGATAAAAACTGTGGTAGAAATAATATATTTGATGA
ATTCTGCAAATTTCTTTACTGATTCTAGAACTCGAATGATCACGATCTACAATTCAAGATGTCCAATTGTCCAGCCTCCA
ATGGTGATCCACACAGAGAACAAGAATGACGACTGGAGTTTTCTTTTCTCGTGCTAGTAAGAATAAAATGAATTTTTCAT
TAAGTTTTTAAAACCCTAACAGCCTATTAATATAAGTCCAAATGGGCTTGGCCCGTCTCGTGAACTTAACCCGATCCAAT
ATTTAATTAATCAAATTTGGTCAATGAATGAATTAACCCAATTAATTA
>Zotu413
ATGCGATAAGTAATGTGAATTGCAGAATTCAGTGAATCATCGAATCTTTGAACGCACCTTGCGCTCCTTGGTATTCCGAG
GAGCATGCCTGTTTGAGTGTCATGGAATTCTCAACTTATAAATCCTTGTGATCTATAAGCTTGGACTTGGAGGCTTGCTG
GCCCTTGTTGGTCGGCTCCTCTTGAATGCATTAGCTCGATTCCGTACGGATCGGCTCTCAGTGTGATAATTGTCTACGCT
GTGACCGTGAAGTGTTTTGGCGAGCTTCTAACCGTCCATTAGGACAACTTTTTAACATCTGACCTCAAATCAGGTAGGAC
TACCCGCTGA
>Zotu2427
GGTGCGAAATCTGGCGCGATACGCACCACATGTGAGACGTCGAGTTTTTGAACGCAGCTTGCACCCACTGGGCAACCAGA
AGGTGTATCTGCCTGGGTGTTGATGAAGTGTTGTGTTACAAGTCGATGAGTGTGTTTACACACGTTGACGATGATGATAC
AACTTGTTGACGAAATAGTTTTGTAAAAATCCTTTTTGTCGTGTGTGCACTGTGTGGTGCAACGTTATGTTATATTGTCA
CAACAGTGTTAATTTGATAGAATTTGCAATGAAGAATCTGCATGCTTGTCGTGTGATGTCATGTGCGCGATTCTGATCAT
TAAGCCACTAGTCTTAATGTCATTTCGATTAGGTATAAAAACACACGTTTTTTACCACTATCACTTTTTACCCCAGGTCA
GATAAGATTACCCGCCGA
>Zotu881
ATGCGATAAGTAATGTGAATTGCAGAATTCAGTGAATCATCGAATCTTTGAACGCACATTGCGCCCCTTGGTATTCCGGG
GGGCATGCCTGTTCGAGCGTCATTATAACCCCTCAAGCTCAGCTTGGTGTTGGGGCCTGCCAACTGGCAGCCCTTAAAAT
CAGTGGCGGCGCCATCTGGCTCTAAGCGTAGTAATTTCTCTCGCTATAGGGTCCCGGTGGATGCTTGCCAACAACCCCCA
ATTTTCTATGGTTGACCTCGGATCAGGTAGGGATACCCGCTGA
>Zotu2777
ATGCGATACGTAATGCGAATTGCAGAATTCAGTGAATCATCAAATCTTTGAACGCAAATTGCACTTTCTGGATAGGCCAG
GGAGTATGCCTCTTTGAGCATCGTTTCTACCCAACCTCGTTAGCTTTTTTTGTAATGAAAAAAGCGAGCGGATAATGCGC
TTCTCGCTGGAAACAGGGAGTGGCGTTAAGAAGAGCGAGCTCTTTTCATAGTGTTAGACCCGCAAGGGGCGCCTTATAGT
TTTATATTAGGTTATCACTTGGATGTAGATAAATTTATTTATATGACATTCAATATAAAATCTGATCGAATTACTAGGCT
AAGATACTTAGAATATGAGTTTCGATGAAAATTAATTTGATTCTTCGGAATCATTTTGAATTAGATCTCAAATGAAGCAA
GATTACCCGCTGA
>Zotu766
CACAAATAACTATCACCAGAAATAATGGCCTAGATGGGAGCACATACGCCAAAGCCATCCTCTTCGGAATACATCAGGAA
ACTCGTACATTAACCCGCAAGGATTTGTTTATGACAACTTAGAAACAATCTTATTCATTCAATATCAACCAATTTTTAAT
CTGCTTACTTTTTTCTTGATTGCCTTCTTCTTCCCTAAT
>Zotu806
ATGCGATAAGTAATGCGAATTGCAGAATTCCGTGAGTCATCGAATCTTTGAACGCACATTGCGCCCTCTGGTATTCCGGA
GGGCATGCCTGTTCGAGCGTCATTATCAACCCTCAAGCCCCGGCTTGGTGTTGGAGGCCCGGCGAGGTTCTGAACCTGGC
CGCTCCGAAAGATAACGACGGCGTCCGGCGGACCCCTGGTACAATGAGCTTTCCAAGCACGTACCGGTTGCGGTCGCCGG
GGGCTGGTCTATAACCCATTTTTTACAAGGTTGACCTCGGATCAGGTAGGGATACCCGCTGA
>Zotu810
ATGCGATAAGTAGTGTGAATTGCAGAATTCAGTGAATCATCGAATCTTTGAACGCACATTGCGCCTCCTGGTATTCCGGG
AGGCATGCCTGTTCGAGCGTCATTAAAAACCACTCAAGCTCTTTTGCTTGGTATTGGGAGAGGAGTGCACTCGTTGCCCT
CCCTTCCGAAATTCAATGGCGGAAAGCCCCATGTGCCCCGGCGTAGTAAGTTTTCTTTCGCTTGGAACGTGAGGTGATCC
TGCCGCAAACCCCCAATTCTTTCTAGGTTGACCTCGGATCAGGTAGGGATACCCGCTGA
>Zotu2098
ATGCGATACGCAATGCGAATTGCAGAATTCCGCGAGTCATCAGATTTTTGAACGCAAAGAGCGCCTGTAGTAAGCAATTA
TTTCAGGCAAGTATGTTTCAGAGTGCTAGTCTTCATCAAACATCTCAATGTGATTGTGCCTCTTTCGGGAGGAACTCTCA
TTAAAAATGGCGCAAGTTAGCCGCTTTTCCAATTGAAGGCCGACAGAGTGGCTCGTTTTAAACGAGGTCTGTTTGACTTT
TCGAGTGGAGGCCACAAAAAGGCTTGCGATTATAATATAATCTTCATGAATACACCTGAAATTATGCTAGATAACCCGCT
GA
>Cr_28
AACGCACCTTGCGCTCCTTGGTATTCCTTGGAGCATGCCTGTTTGAGTGTCTTGAATATCTCTACTCCTCAATTTTTTAA
TTAAGATTGGTTTGGAGTTAGGTCCTTGGGCTTGCTTGCGGTTTGTTACGAACACAAGCTTGCCTTAAATATATTAGCTG
GATTTCAGTAGAGTTGTTAAGTAACATTGAAAACTCTCGTAATACGAAGTCTGCTTCTAACCCGCTGTTACTTTATTGTA
GCACACATATTCATTTCTTTGGCCTCAAATCAGGTAGGACTACCCGCTGAACTTAA
>Zotu6475
ATGCGATAAGTAATGTGAATTGCAGAATTCAGTGAATCATCGAATCTTTGAACGCACATTGCACCCCCTGGTATTCCGGG
GGGTATGCCTGTTCGAGCGTCATTAACAACCCTCAAGCTCTGCTTGGTATTGGGCCCCGCCGACCCGGCGAGCCCTAAAA
TCAGTGGCGGTGCCATTTGGTTCCGAGCGTAGTAATTCTTCTCGCTTTGGAGGCCAGGTGTGTGCTTGCCAGCAACCCCC
AATTTTTTTAAGTTTGACCTCGGATCAGGTAGGGATACCCGCTGA
>Zotu3116
ATGCGATAAGTAATGTGAATTGCAGAATTCAGTGAATCATCGAATCTTTGAACGCACATTGCGCCCGCTAGTATTCTGGC
GGGCATGCCTGTTCGAGCGTCATTTCAACCCTCAAGCCCCCGGGCTTGGTGTTGGGGATCGGCGAGCCTCCGCGCCCGCC
GCCCCCTAAATTTAGTGGCGGTCACGTTGTAACTTCCTCTGCGTAGTAGCACACTTAGCACTGGGAATCAGCGAGGCCAC
GCCGTAAAACACCCAACTTTAGAATGTTTGACCTCGAATCAGGTAGGACTACCCGCTGA
>Zotu3094
GGTGCGAAATCTGGCGCGATACGCACCACATGTGAGACGTCGAGTTTTTGAACGCAGCTTGCACCCACTGGGCAACCAGA
AGGTGTATCTGCCTGGGTGTTGATGAAGTGTTGTGTTACAAGTCGATGAGTGTGTTTACACACGTTGACGATGATGATAC
AACTTGTTGACGAAATAGTTTTGTAAAAAGCCTTTTTGTCGTGTGTGCACTGTGTGGTGCAATGTTATGTTATGTTATGT
TATATTGTCACGACAGTGTTAATTTGATAGAATTTGCAATGAAGAATCTGCATGCTTGTCGTGTGATATCATGTGCGCAA
TTCTGATCATTAAGCCACTAGTCTTAATGTCATTTCGATTGGGTATAAAAACACACGTTTTTTACCACTATCACTTTTTA
CCCCAGGTCAGATAAGATTACCCGCCGA
>Zotu5417
ACGCGATATTTAATGCGAATTGCAGAATTCAGTGAATCATCAAATCTTTGAACGCAAGTTGCGCTCTTGGGTATTCCTAG
GAGCATGCCTCTTTGAGCATCGTAAACCATCACTCAAGTATCTTCTTGACAAATCTAGAGTCTTTCGAGTCTCTATAGAT
GGCTACCGATATGAAAACTGAAACCTCTTATCAGCAATGTCAATGATTCAATCGAAAGATAATTTCATGTGGACACGACT
GGAAATGTTTTAATTCTCGTTTCATAAAATCTATTATGATCTCAGATGAGGTAAGAGGACCCGCTGA
>Zotu3202
ATGCGATACGTAGTGTGAATTGCAGAATTCAGCGAATCATCGAAACTTTGAACGCACATTGCGCTTGTGTGCTTCGGCAC
CGAGCATGCCTCTTTCAGGGTCATCGACTTACATCTCACCCCCTTTGCATTCGTGTAATTGAGTGGAATGGTGAATGGGT
GTCCTGGCGCACGGTTCGTCCGAGCAATCACGTCACCTGAAGCACATGGCCATAAAGGACAACGCCCTTTGTGTGGCTCG
ACGCAGTAAGAGCACATTTGTGCACTCTCGTCGTAGCACGGCGCAGTTTCAGCATGGCGATCCGCTTGAATAAAGCCATA
TCCGGTTTGACCTGAAATGAGGTAGGGCTACCCGCTGA
>Zotu2468
ATGCGATAAGTAATGTAAATTGCAGAATTCAGTAAATCATCGAATCTTTGAACGCACATTGCGCCCCCTGGTATTCCGGG
GGGCACACCTGTTCGAGCGCTATTTCAACCCTAGAGCCCTGCTCTGTAATGGGCCCCGTCCTTAGGGACGGGCCCGAAAC
CCGTAGGCGCCTCCGTAAGGCCCTGAGCGTAGTAAGAGAAATCCCTCGCTCGGAGTACCCCGTAGCGGCCGCCCCGAACC
ATCTTACAAGGTTAGCCTCGGATCAGGTAGGGATACCCGCTGA
>Zotu182
ATGCGATAAGTAATGTGAATTGCAGAATTCAGTGAATCATCGAATCTTTGAACGCACATTGCGCCCCCTGGTATTCCGGG
GGGCACACCTGTTCGAGCGCCATTTCAACCCTGGAGCCGTGCTCTGTGATGGGCCCCGTCCTCAGGGACGGGCCCGAAAC
CCGTGGGCGCCCCCGCAAGGCCCTGAGCGTAGCAAGAGAAATCCCTCGCTCGGAGTGCCCTGCGGCGGCCGCCCCGAACC
ATCTCAAAAGGTTGGCCTCGGATCAGGTGGGGATACCCGCTGA
>Zotu6263
CTGCGATAAATAATGTGAACTGCAGATATTTTGAACATTGAAAATTCGAATGCACATTGCGCCATTGGAATTATATCCTT
TGGCACATCTGGCTCAGGGTCGTTAATAAAAAACGAATGCCTCTTTCGTTCTCCTATCGCTAGCTGGATCATGATGATAA
ACCCCAATGTTGTTCCGGCTATGTTAGGCTGGCAGCGGAGTGTTTGTCGTGTTCTTGCTTAAATTGTAGATACCCGAATG
CGCCGGGTGTTGTGTCGGTGGATATATGTGGATCAGCCTCTCGATTCCAATCCCCTTCGCATACCGGCTATTCGCATGGG
ACTCGATTTATCGACCTGAGCTCAGGTGTGAGTACCTGCTGA
>Zotu5446
ATGCGATACGTAATGTGAATTGCAGATTTCAGTGAATCATCGAATCTTTGAACGCACATTGCGCCCGCTAGTATTCTGGC
GGGCATGCCTGTTCGAGCGTCATTTCAACCATCAAGCCCCCGGCTTGCGTTGGAGCCCTGCGGCTGCTGCAGGCTCCCAA
ATCCAGTGGCGGGCTCGTCGTCGTACCGAGTGCAGTAAACATCCTCGCTCAGGGAACGCGTCGGGTTCTGGCCGTGAAAC
ACCCCCCTATATCAAGGTTGACCTCGGATCAGGTAGGAATACCCGCTGA
>Zotu5595
ATGCGATAAGTAGTGTGAATTGCAGAATTCAGTGAATCATCGAATCTTTGAACGCACATTGCGCCCCTTGGTATTCCATG
GGGCATGCCTGTTCGAGCGTCATCTACACCCTCAAGCTCTGCTTGGTGTTGGGCGTCTGTCCCGCCTCTTGCGCGTGGAC
TCGCCCCAAATTCATTGGCAGCGGTCTTTGCCTCCTCTCGCGCAGCACATTGCGCTTCTTGAGGTGTCGCGGCCCGCGTC
CACGAAGCACATTTACCATCTTTGACCTCAGATTAGGTAGGGATACCCGCTGA
>Zotu2372
ATGCGATAAGTAATGTGAATTGCAGAATTCAGTGAATCATCGAATCTTTGAACGCACCTTGCGCCCTTTGGCTATTCCGA
AGGGCATGCCTGTTTGAGTATCATGAACACCTCAACTCTCATGGCTTGCCATGATGAGCTTGGACTTTGGGGGTCTTGTT
GGCCTGTGAGCCAGCTCCTCTTAAATGAATTAGCTTGCCGGTGTTTGGTGGCGTCACAGGTGTGATAACTATCTACGCTT
GTGGTTTCCCACCAGGTAACCTTCAGCAATGGAGGTTCGCCGGAGCTTATAAATGTCTCTCCTCGGTGAGGACACATTTT
GACCATTTGATCTCAAATCAGGTAGGACTACCCGCTGA
>Zotu2986
ATGCGATAAGTAATGTGAATTGCAGAATTCAGTGAATCATCGAATCTTTGAACGCACCTTGCGCTCCTTGGTATTCCGAG
GAGCATGCCTGTTTGAGTCTCATGGAATTCTCAACCTTCGGCTTTATTGACGAAGGCTTGGACTTGGAGGTCGTGCCGGC
TCTCGTAGTCGGCTCCTCTGAAATGCATTAGTGCGAACGTTACCAGCCGCTTCAGCGTGATAATTATCTGCGTTGCTGTG
GAGGGTATTCTAGTGTTCGCGCTTCTAACCGTCTTCGGACAAATTTCTGAACTCTGAGCTCAAATCAGGTAGGACTACCC
GCTGA
>Zotu6130
TTCTCCTAATTCCAACTCACTGTGTATCCGGCAAGCAGCCATCAGGGATCCCCAGATGATAACATTTGGTGCCATAGGCA
TAGTCTCTACCAACTCTAGGGCATCTCTAAGACAATTTGCACGACCATATAGGTCCACCATGCAACCATAGTGTTCAAGT
TTCGGTGTGATGCCATACTCATCAATCATTGAATCAAAGGTTTTTTGCCCATCTTCAACTAATCCTGCATGGCTACATGC
ATATAGAATACCCACAAATGTAACCGAGTTGGGTTCAACATTTTCACATTTCATCTGCTGAAAAAGGTTCAGTGCGTTGT
CAACATCTCCGTGGATGGCAAAAGCGCTGATCATGCTTGTCCATGATATCACATTTTTCCTATGCATCTGAAAAAAAACT
TCTCTTGCTCCTTCAAGACTTCCACACTT
>Zotu2326
ATGCGATAAGTAATGTGAATTGCAGAATTCAGTGAATCATCGAATCTTTGAACGCACATTGCGCCCCTTGGTATTCCGAG
GGGCATGCCTGTTCGAGCGTCATTACAACCCTCAAGCACTGCTTGGTGTTGGGCCTCGCCGGTCACCCGGCGGGCTCTAA
AATCAGTGGCGGCGCCGTCGGGCTCTGAGCGTAGTAATTCTTCTCGCTACAGGGCCCCGGCGGAGGCTGGCCAGCAACCC
CCAACTTTCTATGGTTGACCTCGGATCAGGTAGGGATACCCGCTGA
>Zotu2485
CTGCGCGTCGGAATGTGAACTGCAGGACACATGAACATCGACACTTTGAACGCACATTGCGGACCGTGGCTCGTCTACTG
TCCATGCCTGGCTCAGGGTCGGTTGAACATCCATCCAGAGTTTATTTAATCGTATTCTCCGGCATTGGGCTCTTCCTCGC
CGAAAGGCGGGGTGGCTTTCAGATGTACGAACGCAGACCTGCCTCCGGCCACTGCGGACTCTCGGGAATTCACCTTCCTG
GGTCCGCTCTGCCCCTGGCTCCGCCTGCGGACGCCCCCTCTCGACTTGCAGGGGGCGCCCGACCAACCTTATCACTTCGA
CCTGAGAGTAGGCAAGATTACCCGCCGA
>Cr_283
AACGCACCTTGCGCTCCTTGGTATTCCGAGGAGCATGCCTGTTTGAGTGTCATGAAACCCTCAACCTCTGACTTTCTTAA
TCGTCGGTCAGCGGCTTGGACTTGGGTGTCTGCCGGTCTTCATTGATCGGCTCACCTGAAATATATTAGCGAATCCCTTC
TGTAATCGGTTCCACTCGACGTGATAAGTATTTCGTCGAGGACATCTTTATTGATGGCCGAGATAAAGCTGGTTCTAGAT
CTGCTTCTAACTCTTTCGTTGCCTTCTGGTAAAGAAAAACCCCTCATGATCTGGCCTCAAATCAGGTAGGACTACCCGCT
GAACTTAA
>Cr_418
AACGCACATTGCACCTCATGGTATTCCGTGAGGTATGCCTGTTTGAGTGTTATTATCTTCTCACTGTATCACGAAGTGAT
TCAGTCGTGTTGGCGGATCATATCTATATGTTTGCCTAATTACATGCTACAATGTCTAGACAATATTCATTCACTAGCCC
ATCATAAACAACCTCAGATCAGGTAGGACTACGCGCTGAACTTAA
>Zotu4271
ATGCGATAAGTAATGTGAATTGCAGAATTCAGTGAATCATCGAATCTTTGAACGCACATTGCGCCCTCTGGTATTCCGGG
GGGCATGCCTGTTCGAGCGTCATTACAACCACTCAAGCTCTCGCTTGGTATTGGGGTTCGCGGTCTCGCGGCTCCTAAAA
TCAGTGGCGGTGCCTCTCGGCTCTACGCGTAGTAATACTCCTCGCGATTGAGTCCGGTAGGTCTACTTGCCAACAACCCC
CAAATTTTTACAGGTTGACCTCGGATCAGGTAGGGATACCCGCTGA
>Zotu2524
AATGAATGCACCTGAAATGCCGTACAATGATTGAGATTGTCTACGCGATTATATAGCACAACAAGAATGGCAATAAGTTT
GTATGTCGACGTCAAATTTTTCTCGTTCGTTGTATTATTGTAGCCTTACAATATTTTTAACTTTTCTTCTAAGCGATCGA
CACCACCACCTTCAAACAATTTGATTTGAAAAGTTTCCACGAATCATGGGAACGATTTGAATACATGCTTAGTAAGTGTT
CGAGTCATAGGATCACCAT
>Cr_320
AACGCATCTTGCGCCCTTTGGTATTCCGAAGGGCATGCCTGTTTGAGTGTCATGAAAACCTCATCCCATCGGGTTTCCGA
TGATGATGGATTTGGGTGTTGCCTTCAGGCTCGCCTCAAAAGCATTAGTGATTCCGAGGTCGAATCTGGCGTAATAAGTT
TCGCTGGCCAAGACTGAGAGGATCGCTCATAACCCGTCGTCTGACATCTTTTTGCTCTGACCTCAAATCAGGTAGGACTA
CCCGCTGAACTTAA
>Zotu2308
GCTACGATAACCGGTGTGAATTGCAGAACACGCTGAACACTTGATCTTTGAGCGCACATTGCGGGCTAGCATCATTGACT
AGCCCATGTCTGTGTGAGGGTTGTAAAGAGAATGATAGACTCCTAATACGGAGAGGGGTGGAAAACAAGCCGTCTCTGAC
AACTCGTCCCAGGTTCACTGGGTGAGGACAGGTTGGACTTGTGATCGACCCCTTATGCAGACGCTAAGAATAAGACGAGT
ACACGGCTGGTGTATGAGAGCGAGATGCCGCGTGCATCGCTTGAGCCTCATGCCGTTTCAGGCCTTACTCGCTCCTCTCT
TACAACACAACCTCACATCAGGCAGGAGCACCCGCTGA
>Zotu1923
ATGCGATAAGTAATGTGAATTGCAGAATTCAGTGAATCATCGAATCTTTGAACGCACATTGCGCCCCTTGGTATTCCGAG
GGGCATGCCTGTTCGAGCGTCATTTCAACCCTCAAGCTCTGCTTGGTATTGGGCTCCGTCCTCCGCGGACGCGCCTCGAA
GACCTCGGCGGTGGCGTCTTGCCTCAAGCGTAGTAGAAAACACCTCGCTTTGGAGCGCACGGCGTCGCCCGCCGGACGAA
CCTTTGAATTTTTCTCAAGGTTGACCTCGGATCAGGTAGGGATACCCGCTGA
>FJ228165
GCGGAAGGATCATTACCGAGTTCTCGAGCTTCGGCTCGAATCTCCCACCCTTTGTGAACATACCTCTGTTGCTTTGGCGG
CTCTTGCCGCGTGGAGGCCCTCAAAAAGCCCCCCCGTGCGCTTCCGCCAGAGGACCTTCAAACTCCAGTCAGTAAACGTC
GACGTCTGAAAAACAAGTTAATAAACTAAAACTTTCAACAACGGATCTCTTGGTTCTGGCATCGATGAAGAACGCAGCGA
AATGCGATAAGTAATGTGAATTGCAGAATTCAGTGAATCATCGAATCTTTGAACGCACATTGCGCCCCTTGGCATTCCGA
GGGGCATGCCTGTTCGAGCGTCATTACAACCCTCAAGCTCTGCTTGGTATTGGGCGACGTCCTCTCTGCGGACGCGCCTC
AAAGACCTCGGCGGTGGCTGTTCAGCCCTCAAGCGTAGTAGAATACACCTCGCTTTGGAGCGGTTGGCGTCGCCCGCCGG
ACGAACCTTCTGAACTTTTCTCAAGGTTGACCTCGGATTCAG
>Cr_424
AACGCACATTGCGCCCCTTGGTATTCCATGGGGCATGCCTGTTCGAGCGTCATTTGTATCTTCAAGCTCTGCTTGGTGTT
GGGTGTTTGTCTCGCTTTGTGCGTGGACTCGCCTTAAAGCAATTGGCAGCCGGCGTACTAGTCTGGGAGCGCAGCACAAT
TTGCGCCTCTGAACCTGAACGCTTGCGTCCATGAAGTCTATACTTTTGCTTTTGACCTCGGATCAGGTAGGGATACCCGC
TGAACTTAA
>Zotu3890
GTGCGAAATGTGATGCGAATTGCATGCTCTGCGAGTCATCTAATCTTTGAACGCAAATGGCACTGTCATGTCAAGTGACA
GTATGCCTGTTTGAGAACCATAAACCCAATCACCATTAGTTAATGGTCGACGTGTCCTTGACTGAGGTCTTGGACTGAAT
GCATGTGCGACGACCAGCAATGGCGCAATGTGATAATTCATCATTGTGCGACACTGGGCCAATCGTTGCACCCAACCATC
AATTAATAATGTGGTCTCAAATCAGGCAAGAATACCCGCTGA
>Zotu1660
ATGCGATAAGTAATGTGAATTGCAGAATTCAGTGAATCATCGAATCTTTGAACGCACATTGCGCCCGCCAGTATTCTGGC
GGGCATGCCTGTCCGAGCGTCATTTCAACCCTCGAACCCCTCCGGGGGTCCGGCGTTGGGGATCGGGAACCCCTAAGACG
GGATCCCGGCCCCGAAATACAGTGGCGGTCTCGCCGCAGCCTCTCATGCGCAGTAGTTTGCACAACTCGCACCGGGAGCG
CGGCGCGTCCACGTCCGTAAAACACCCAACTTCTGAAATGTTGACCTCGGATCAGGTAGGAATACCCGCTGA
>DQ491516
AAATGGCGTAACAAGGTCTCCGTAGGTGAACCTGCGGAGGGATCATTACACAATATGAAAGCGGGTTGGGACCTCACCTC
GGTGAGGGCTCCAGCTTGTCTGAATTATTCACCCATGTCTTTTGCGCACTTCTTGTTTCCTGGGCGGGTTCGCCCGCCAC
CAGGACCAAACCATAAACCTTTTTGTAATTGCAATCAGCGTCAGTAAACAATGTAATTATTACAACTTTCAACAACGGAT
CTCTTGGTTCTGGCATCGATGAAGAACGCAGCGAAATGCGATACGTAGTGTGAATTGCAGAATTCAGTGAATCATCGAAT
CTTTGAACGCACATTGCGCCCTTTGGTATTCCAAAGGGCATGCCTGTTCGAGCGTCATTTGTACCCTCAAGCTTTGCTTG
GTGTTGGGCGTCTTTGTCTCTCACGAGACTCGCCTTAAAATGATTGGCAGCCGACCTACTGGTTTCGGAGCGCAGCACAA
TTCTTGCACTTTGAATCAGCCTTGGTTGAGCATCCATCAAGACCACATTTTTTTCAACTTTTGACCTC
>Cr_162
AACGCACCTTGCACTCTTTGGTATTCCGAAGAGTATGTCTGTTTGAGTGTCATGAAACTCTCAACCCCCTTATTTTGTAA
CGATATAAGTGTGGGCTTGGTTCATGGTTGTTGAAGGCTTAACAGTCTTCTCAACTGAAATACACGAGCTACCTATTTTA
TAATAGACGGTTTGACTCGGCGTAATAACTATTTCGCTGAGGACGTTCCTTTTATAATAGTAATGGTGCTTCTAATTTAA
CATCAATTTAAGATTTAGACCTCAAATCAGTCAGGACTACCCGCTGAACTTAA
>Zotu2086
ATGCGATAATTAATGTGAATTGCAGATTTCAGTGAATCATCGAGTTTTTGAACGCACATTGCGCCCCTTGGTATTCCTAG
GGGCATGCCTATTCGAGCGTCGTTTGGTCTCTCAAGCCTGGCTTGGTGTTGGGGCACGCCCTCTTACGAGCGGCGGCCCT
CGAAATCATCGGCGGTGCCGGTGCGGCCTGGAAGCGCAGCAAAATGCGAAGCCTACCCACTGATACCTGCCGGATCAAAC
GTCTTCGGACACTTTTTTACAAAAAGACCTCGAATTAGGTAGGGATACCCGCTGA
>Cr_88
AACGCACCTTGCGCTCCTTGGTATTCCTTGGAGCATGCCTGTTTGAGTGTCTTGAATATCTCTGCTCCTCAATTTTTTAA
CAAAAGTTGGTTTGGAGTCAGGTCCTTGGGCTTGCTTGCGGTTTGTTACGAACACAAGCTTGCCTTAAATGCATTAGCTG
GATTTCAGTAGAGTTGTTAAGTAACATTGAAAACTCTCGTAATACGAAATCTGCTTTCTAAAACCGTCGCTTCTCTCTTT
GCAGAGTCGCACACAATATTCATTTCTTTGGCCTCAAATCAGGTAGGACTACCCGCTGAACTTAA
>Zotu874
AATAAAGCAATTTTGATTCCCAAACAAGGATCTGATTTGTATATAGATAGAAACTATGATAGAAATAATACATCTGATGA
ATTATGCAAACTACTTTGCTGATTCTCTAACTTAAATGATCACGATCTACAATTCGAGCTGTCCAATTGTCTATCCTCCA
ATGGTGATTTACATAGAGAACAAGAATGGTGAATAGGGTTTACTTTTCTCGTGCTAGCAAGAATAATGAATTTTCGATCA
GGTTTCTCAAGCCCTAACAGTCAATTAATATAAGTCCAAACGGGCTTGGCCCGTCTTTTAAACTTAACCCGGTCCAATAT
TTAATTAATCAAATTTACTAAATCTGGTCCATGAATTAATTAATCCAATTAATTA
>Cr_158
AACGCACATTGCGCCCTTTGGCATTCCGAAGGGCATGCCCGTTCGAGCGTCATTACACCCCTCAAGCCTGGCTTGGTATT
GGGCGACGGCAGTCTGCCGCGCCTCGAAGTGATCGGCTGGACGGTTTGAATCTCAGCGTTGTGGTTTCATCAATTCGCTG
GCGAGGACGACCGGACGCGCCGTTAACCTCATCAAAGGTTGACCTCGGATCGGGTAGGGATACCCGCTGAACTTAA
>Cr_257
AACGCACATTGGCGCCCCTTGGCATTCCGAGGGGCATGCCTGTTCGAGCGTCATTACAACCCTCAAGCTCTGCTTGGTAT
TGGGCGACGTCCTCTCTGCGGACGCGCCTCAAGACCTCGGCGGTGGCTGTTCAGCCCTCAAGCGTAGTAGAATACACCTC
GCTTTGGAGCGGTTGGCGTCGCCCGCCGGACGAACCTTCTGAACTTTTCTCAAGGTTGACCTCGGATCAGGTAGGGATAC
CCGCTGAACTTAA
>Cr_262
AACGCACATTGCGCCCCGTGGTATTCCGCGGGGCATGCCTGTTCGAGCGTCATTTCAACCCATCAAGCTTCGGCTTGGTC
TTGGGGCCTGCGGTTTCGCAGCCTCTAAACCCAGTGGCGGTGCCATTGAGCTCTGAGCGTAGTAATTATCCTCGCTATAG
AGTCTCGGTGGTGTCTTGCCAGCAACCCCCAATATTTTTACAGGTTGACCTCGGATCAGGTAGGGATACCCGCTGAACTT
AA
>Zotu661
ATGCGATACGTAGTGTGAATTGCAGAATTCCGTGAATCATCGAATCTTTGAACGCATATTGCGCTCGAGACTTCGGTCGA
GAGCATGCCTGTCTCAGCGTCGGCTCACCCCTCGCCCACCCTTTCCCCTTTACCGGAGGAGAGGTGCCTGGACGGACGTG
GCCGTCTCGCTTTCCCTTTACCGGGAGAGCGGGTCGGCTGAAGTGCAGGGCCCGCGGCGCGACCCGGACGAGAGGGCGCC
AGCATGGTAGGTGGCTCAACGCTGCATGCCGCTGTCGCCTTTCATCTCGGCCCGAATCAAGGTCGCATCCAATCGTCCGC
TCGGCCACCAAGCAGGAACGGTCGCTCTGTTCGCAGCAATGCGGCGGGCGACTTCAACCCTTCGACCTGAGATCAGACAA
GACCACCCGCTGA
>Cr_217
AACGCACATTGCACCTCATGGTATTCCGTGAGGTATGCCTGTTTGAGTGTTATTATCTCTTCACTGTATCACGAAGTGAT
GCAGGGTGTTGGCGGATCATCTGTGGATGTTTGCCTAATTACATGCTACAATGTCTAGACAATATTCATTGACACGCACC
CCCCATATATACAACCTCAGATCAGGTAGGACTACGCGCTGAACTTAA
>Cr_221
AACGCACATTGCGCCCTTCGGTATTCCGTTGGGCATGCCTGTTCGAGCGTCATTTAAACCTTCAAGCTATGCTTGGTGTT
GGGTGTTTGTTCCGCCTCAGCGCGTGGACTCGCCTCAAATTCATTGGCAGCCGGTATGTTGGCTTCGTGCGCAGCACATT
GCAAGCGAATTCAACAGGCCCTCTTCCACAAGACCTTTTTTACTTTGACCTCGGATCAGGTAGGGATACCCGCTGAACTT
AA
>Cr_231
AACGCACATTGCGCCCTTTGGCATTCCGAAGGGCATGCCTGTTCGAGCGTCATTATCACCCCTCAAGCTCGGCTTGTTGT
TGGACGTCGGTGGTCGTTTGTCGGTCACCCGCCCCAAAGATAATGACGGCGTCTGTGAGGACTCCAGTACACTGAGCTTC
TTCGGAGCACGTATTGGCTAGAAGTCCAGACCCGGTCTTACCTATTAATTTTATAAAGTTGACCTCGGATCAGGTAGGGA
TACCCGCTGAACTTAA
>Zotu160
AAGTAAAACAATTCCAATTTCCATACAATGATCTGCTTTGTGTTTAGATAGAAATTGTGATATAAATTATACTTTTGATA
AATTCTGCAAACTCCTTTGCTGATTCTCGAACTCGAATGATCACAATCTATAATTCAAGTTGTCCAATTATCTAGCCTCC
AATAATTTTCTTTTCTCGTGATAGCAAAAATAATAATTTTTTCCTACAGTTTTTCAAACCCTAGTAGCATGTTAATATAA
GTTCAAGTGGGTTTGACTCGTCTTTTAAACTTAATCCGGTCCAATATTTATTTAATCAAATTAATTAAATCTGGTCCATG
AATTAATTA
>Zotu2502
GCTACGATAACCGGTGTGAATTGCAGAACACGCCGAGCACTTTGTCTTTCGAACGCACATTGCGGCCTCGGCATCTGTCG
TGGCCTCGTTTGTCTGAGTGTCGGATAATCACATCAAACATACTGTTTGTTGTCCGCTTGTTGAACTTTAATGCTCATCG
AGTGGAATCGGTTTGCGACTTGCAGCTCTTGAAGCTTGTCGAGTTGACGGTACCCTGCGTACCCGTTGCTCAATGACTTT
TGCCTCTTGAAACAGCTCGTTGCCTACTCTCATTCAGTTTTTAACAACTCCAAAGAACGCAAGTTTTTTGGCTGAAAGTT
ATCAACTTGTCTGAGACGGAATGCTACCGACTAACATAGTCAGGCCTTTCCAAAAACCACATTATCCTCACGACCTCAGA
TCAAGCGAAAGTACCCGCTGA
>Cr_327
AACGCACATTGCGCCCCCTGGTATTCCGGGGGGCATGCCTGTTCGAGCGTCATTTCACCACTCAAGCCTCGCTTGGTATT
GGGCGTCGCGGGTCCCCCGCGCGCCTCAAAGTCTCCGGCTGAGCGGTTCGTCTCCCAGCGTTGTGGCAACTATTTCGCAG
CGGAGTTCGAGTCGTCGTGGCCGTTAAATCTTTCAAAGGTTGACCTCGGATCAGGTAGGGATACCCGCTGAACTTAA
>MH935041.1
AAGGTCTCCGTTGGTGAACCAGCGGAGGGATCATTGCTGGAACAAACGCCCTCACGGGTGCTACCCAGAAACCCTTTGTG
AACAGTACCTAAAAATGTTGCCTCGGCGCAGGTTGGCTTCCCTAGTGAGGTCCCCTATTTTTCGGAATAGGGAGCAGACC
GGCCGGTGGCCCCCTAAACTCTTGTTTTTGTAAAATCATCTGAGTAAAAAAAATAAATGAATCAAAACTTTCAACAACGG
ATCTCTTGGTTCTGGCATCGATGAAGAACGCAGCGAAATGCGATAAGTAATGTGAATTGCAGAATTCAGTGAATCATCGA
ATCTTTGAACGCACATTGCGCCCAGTGGTATTCCACTGGGCATGCCTGTTCGAGCGTCATTTCAACCCTCAAAGCCTAAG
CTTTGTTGTTGGAGGAAGGCCTGTAAAAAGGCCCCCTCTCAAATTTAGTGGCGGGCTCGCTAGAATTTTGAGCGTAGTAA
TTTTACCTCGTTTTTAAAGACTAGTGAGACTTCTTGCCGTAAAACACCCCAATTCCTGAAAATTGACCTCGGATCAGGTA
GG
>Zotu4629
ATGCGATACGTAATGTGAATTGCAGATTTCAGTGAATCATCGAATCTTTGAACGCACATTGCGCCCGCTAGTATTCTGGC
GGGCATGCCTGTTCGAGCGTCATTTCAACCATCAAGCCCTAGGCTTGCGTTGGAGCCCTGCGGCTGCCGCAGGCTCCCAA
ATACAGTGGCGGGCTCGTCGTCGTACCGAGTGCAGTAAACATCCTCGCTCAGGGAACGCGTCGGGTTCTTGCCGTGAAAC
CCCCCCTCTATCAAGGTTGACCTCGGATCAGGTAGGAATACCCGCTGA
>MH935002.1
AGGGATCATTACTGAGTTCGGGGGCAATCCCAGTCCCGACCTCCAACCCTTTGTGAACATATCTTGTTGCTTCGGGGGCG
ACCCTGCCGTTCGCGGCATTCCCCCCGGAGGTCATCAAAACACTGCATTATTACGTCGGAGTAAAAAGTTAATTTAATAA
AACTTTCAACAACGGATCTCTTGGTTCTGGCATCGATGAAGAACGCAGCGAAATGCGATAAGTAATGTGAATTGCAGAAT
TCAGTGAATCATCGAATCTTTGAACGCACATTGCGCCCCCTGGTATTCCGGGGGGCATGCCTGTTCGAGCGTCATTTCAC
CACTCAAGCCTCGCTTGGTATTGGGCGTCGCGAGTCTCTCGCGCGCCTTAAAGTCTCCGGCTGTTTGACCCGTCTCCCAG
CGTTGTGGCAACTATTTCGC
>Zotu5949
ATGCGATAAGTAATGTGAATTGCAGAATTCAGTGAATCATCGAATCTTTGAACGCACCTTGCGCTCCTTGGTATTCCGAG
GAGCATGCCTGTTTGAGTGTCATTAAATTCTCAACTTCATCAGTTTTGTTATGAGACTGGATGAAGCTTGGATGTGGGGG
CTTGCAGAATCCATCCATGGTGTCCTGCTCCCCTTAAATGAATTAGCGAGTTCAAACTGGGCTCTGTCTATTGGTGTGAT
AACTATCTACGCCGTGGATTGAGCTTAGACTTGCTTCTAACCGTCTGAAAAGACAACTTTTTGACAATTTGACCTCAAAT
CAGGTAGGACTACCCGCTGA
>Zotu3084
ATGCGATAAGTAGTGTGAATTGCAGAATTTAGTGAATCATTGAATCTTTGAACGCACATTGCGCCCCTTGGTATTCCATG
GGGCATGCCTGTTCGAGCGTCATTTGTACCCTCAAGCTTTGCTTGGTGTTGGGCGTTTTGTCTTTTCACAAAGACTCGCC
TTAAAGTAATTGGCAGCCAGTGTTTTGGTAGTAAGCGCAGCACATTTTGCGTCTTAGTCCCTCAGCAACGGCAACCATAA
AGCCTCTTTCTCACTTTTAACCTCGGATCAGGTAGGGATACCCGCTGA
>Zotu320
ATGCGATAAGTAATGTGAATTGCAGAATCTCGTGAATCATCGAATCTTTGAACGCACATTGCGCCCTATGGTATTCCGTA
GGGCATGCCTGTCTGAGCGTCAGCTCCCACCCACTCAAGTATCTTTTTTTTCGGGATTCTTGGAATCATTTGGAGAGGTA
TCTTGTTACAGAGATGTCCTCCAGAAATTTATAGGCAGTATGGTTTGTACCTGAACCAGACGTAATAATAATAAAATCGT
TTGTTTGGGAATAATTGTGCTTGCCTTAACCCACCCATTTTTTTTTATTTGGGTGACCTCAGATCAGGTAGGGATACCCG
CTGA
>Zotu3690
ATGCGATACGTAATGTGAATTGCAGAATCGTGACTCATCGAAATTTTGAACGCATATTGCACCTAGTGGCATTCCACTAG
GTATGCTTGTTTGAGGGTCTGTTTTATCTCCTCTCTCCTTTTATGTTTTATTTGATGAAAATCAAGTGGAACAAAAAAAG
TAGGGGATTTGGTCCTGTGAATTGTAAAAAAATTCTCTCGACTTTAATATAGACCGTAGTCTTTTTCACAATTGTTTATT
TTTTTTGTTGTTGAAATTCCTCATTAAAAAAAGCTCTAGTGTTAGACTTATCCATATCAAAAGAAATGCAAATTTTTTTT
ATCTTGGGTAGGAGGAAACTGGAGTGAGGAAAATCACACAGAAATATACGGTGAAATCATAGACTTGACCGGAATTTAAA
AACCAAAAAATAAAATTTTTATTTTTTAAACCTGGACCTCAAATCAAGCAAGGCTACCCGCTGA
>Zotu3895
ATGCGATAAGTAATGTGAATTGCAGAATTCAGTGAATCATCGAATCTTTGAACGCACCTTGCGCTCCTTGGTATTCCGAG
GAGCATGCCTGTTTGAGTGTCATTAAATTCTCAACCTCACCAATTTTGTCATGAAGTTGTGTGTAGGCTTGGAGGTGGAG
GGTTTTTGCAGGTCCACGACAGTGGTCTGCTCCTCTGAAATGTATTAGTGGGTTAGGCCCCTAATCTATTGGTGTGATAA
CTATCTACTCCATGGATTGGGTTGGCTTATCATAAGACCTGCTTCGAACCGTCCTTCTCTGGACAACTCTTGACATTTTT
GACCTCAAATCAGGTAAGACTACCCGCTGA
>Zotu3832
GTATACCCCTTGAACCCATTATTTTGATCTTTGTTTAGATCTAGAATAAATGAAAAGGTAGTGAAAATAAGTTGCTTTTA
TAATGAATAAAGAGATTGAACCCGCATTGGAATGCTAGTTTCAAGAAGAGATTGATAAGGACAAATCTTTACGACTTCCT
TATTATCCTCGAAAAACTTTATCCTTTTGGGGATTTTCTTATAATAAATCAATCGACGTTTTAACGAATGCTTCTAGTTT
TAATCCATATGGACTACTGAAAAATAGAGTTTTAATTATAATTTTGATATCTGATAAATTTAACTTGTGTATGTCTATAA
ATGTGAACTACAACTTCAATTCCCAGATTACAATCTCATTTTCACTATGAACTACGACAT
>KY367528.2
AAGTCGTAACAAGGTCTCCGTTGGTGAACCAGCGGAGGGATCATTACTGAGTTCTACAAAAACTCCCAACCCTTTGTGAA
CCTTACCGTCGTTGCCTCGGCGCCGAGCGGCGGCTACCCGGGAGCTACCCTGTAGGCACCTACCCTGTAGGTGCCTACCC
TGTAGCTACCCTGTAGTTGCACTTTACGCTCCGCCGGTGGACTACCCAACTCTGTTTTTAATGGTGTATCTCTGAAAACA
AAAACAAAATAAGTTAAAACTTTCAACAACGGATCTCTTGGTTCTGGCATCGATGAAGAACGCAGCGAAATGCGATAAGT
AATGTGAATTGCAGAATTCAGTGAATCATCGAATCTTTGAACGCATATTGCGCCCACTAGTATTCTGGTGGGCATGCCTA
TTCGAGCGTCATTTCAACCCTTAAGCCCTGTTGCTTAGTGTTAGGAGCCTACTACCTTATGGCGTAGCTCCCTAAAGGCA
GTGGCGGTGTTAGGTACACTCGTAGCGTAGTAATTCTTTTTCTCGCTCCTGCTGTGTACCTAGGGCCTGCCGTAAAACCC
CTATACTTCTAGTGGTGACCTCGG
>Zotu4095
GCTGCGAGATGCAGTGTGACATGCGAACTTCTGTGAATCACTAGATTTTTGAACGCAAACGGTACTTCTAAATTTATTTA
GGAGTATGTTCACTTCAGTGCTTTTATATTTTTGTTGACCTAACTGGTGGTCAACGTGAATAGTTGCTGTGATTACGGCA
ACTGCAAGCTAATGGTAACGTCTTTTAGGTGACCCTTTAGAGACTGTTACTAACAATACTTTATTCATAAGCCTGAATTT
GAGCAAGTATACCCGCTGA
>MH935064.1
AAGTCGTAACAAGGTTTCCGTAGGTGAACCTGCGGAAGGATCATTACACTTAGTAGATCTCTACTACTCAGGGGAGAGGG
GAAAGTTTTTAGCCTAGCGGCTGGGAACGAGTACGCTCTCTATCTGAACCCTTGTCTTTTTGCGTACTCATGTTTCCTCG
GTGGGCCTGCCTGCCGGTTGGACAACTTAATAACCTTTTTAATTTTCAATCAGCGTCTGAATAATTATAATAATTACAAC
TTTCAACAACGGATCTCTTGGTTCTGGCATCGATGAAGAACGCAGCGAAATGCGATAAGTAGTGTGAATTGCAGAATTCA
GTGAATCATCGAATCTTTGAACGCACATTGCGCCCCTTGGTATTCCATGGGGCATGCTTGTTCGAGCGTCATTTGTACTC
TCAAGCTTTGCTTGGTGTTGGGTGTTTGTCCTTTCCATTGCGTTTGGACTCGCCTCAAATTCATTGGCAGCCTATATATT
GGTTTGAAGCGCAGCACATTTTGCGGTTCTGTCGAATACTATTAGCGTCCATAAAGCACAATTAACACTTT
>FJ228179
GCTTTGCCTGCCATCTCTTACCCATGTCTTTTGAGTACCTTCGTTTCCTCGGCGGGTCCGCCCGCCGGTTGGACAACACT
TAAACCCTTTGTAGTTGCAATCAGCGTCTGAATAAACTTAATAGTTACAACTTTCAACAACGGATCTCTTGGTTCTGGCA
TCGATGAAGAACGCAGCGAAATGCGATAAGTAGTGTGAATTGCAGAATTCAGTGAATCATCGAATCTTTGAACGCACATT
GCGCCCCTTGGTATTCCATGGGGCATGCCTGTTCGAGCGTCATTTGTACCTTCAAGCCTTGCTTGGTGTTGGGTGTTTGT
CTCGCCTCTGCGCGCAGACTCGCCTCAAAACAATTGGCAGCCGGCGTATTGATTTCGGAGCGCAGTACATCTCGCGCTTT
GCACTCATAACGACGACGTCCAAAAAGTACATTTTTACACTCTTGA
>Zotu4246
ATACGATACTTGGTGTGAATTGCAGAATCCCGTGAACCATCGAGTTTTTGAACGCAAGTTGCACCCAAAGCCATTATGCC
GAGGGCACGTCTGCTTGGGCGTCACGCACATCGTCGCCCTCCACCTTGGCCCGTAAAGGGATCGTGGGTGCTGGGTCGGA
TATTGGCCTCCCGTGCCCATCGGCGCGCGGCCGGCCCAAATGTGATTCGGCATCGATGCGTGCCGCGACAATTGGTGGTT
GAAGAACTCAACTCGCACGTGTTGACCCCGACGGTGCTTCGCACCTCGACAGCGACCCCAGGTCAGGCAGGATTACCCGC
TGA
>Zotu4217
ATGCGATAAGTAATGTGAATTGCAGAATTCAGTGAATCATCGAATCTTTGAACGCACCTTGCACCCTTTGGTATTCCGAA
GGGTATGCTCGTTTGAGTGTCATTGTACTCTCACACTTCTGATCCTTTGGACCGGGAGCGGTGGACTTGGGTGTTGCTGC
TTTACTGCGGCTCACCTCAAATGCATTAGTGCAACTCTTGGTTGGACATAGTACGGCGTGATAAGTGTCTTCGCCGGCAC
CTCGCAAGAGGGTGGCTGATCAGGAGCTCTGTGCTTTCGAACTGTCTTCGGACAACAACTGACAACTTGACCTCAAATCG
AGTAGGACCACCCGCTGA
>Zotu2132
GGTGCGAAATCTGGCGCGATACGCACCACATGTGAGACGTCGAGTTTTTGAACGCAGCTTGCACCCACTGGGCAACCAGA
AGGTGTATCTGCCTGGGTGTTGATGAAGTGTTGTGTTACAAGTCGATGAGTGTGTTTACACACGTTGATGATGATGATGC
AACTTGTTGACAAAATAGTTTTGCAAAAAGCCTTTTTGTCGTGTGTGCACTGTGTGGTGCAACGTTATGTTATGTTGTCA
CAACAGTGTTAATTTAATAGAATTTGCAATGAAGAATCTGCATGCTTGTCGTGTGATGTCATGTGCGCAATTCTGATCAT
TAAGCTTTTGAGCATAATGTCATTTCGATTAGGTATAAAAATACACGTTTTTTACCACTATCACTTTTTACCCCAGGTCA
GATAAGATTACCCGCCGA
>Zotu4526
AAAGATCAATGGCCTGTTCTGGCTTGCCATTCTGGCTACAGCTTGTAATAATTGAGTTCCAGCATACAGAATCTCTTTCA
GACATCCTTGTAAAAACTTGATGACCAAGATCTAACCTTCCGCATTTAGCATACATATCGGTTAGTGCAGTTCCCACGTA
ACATCTTTGTTCAAGCCCATTTCTAAGGATGTTACCATGCAACTCCTTACCCAATTTCAAGACGGCCAAACCTGCACAAG
CTGGTAAAACACTGGCTAAAGTAACGGCATTGGGCGTCAATTTCTTATGAAGCATCCATTTAAAAATTTCCAAGGCATCA
AGATTCATCCCATTGAGCACAAACCCTGAAATCATAGAAGTGCAAATAACTGTGTCTACTGCAGAGCCCCGATGGAAGAC
CTTGCAAGCCATTTCCATATTCTTGCACTT
>Zotu923
ATGCGATAACTAATGTGAATTGCAGATTACGTGAATCATCCAGTCTCTGAACGCAAATTGCACTCTGTGGTAATCCACTG
AGTATACCTGTTTGAGTGTGTGTAAAAAAGGGACTCTGTCTTCGGACATGTCTCCTGGTGGCTAGTCCATCGTGCGCGTG
CAGTTATCTTTAACCGCATTCGTTAATCAGAGAGTAGGCATCTGTTAGGGTAGTCCCTAGTCATCAGATGTTTGCTGAGG
CCATATACGGGACCATTGAGAACAACTTATGGGAAACCTCAAATCAGGCAAGATTACCCGCTGA
>Zotu4019
ATGCGATAAGTAATGTGAATTGCAGAATTCAGTGAATCATCGAATCTTTGAACGCACATTGCGCCCCCTGGTATTCCGGG
GGGCACACCTGTTCGAGCGCCATTTCTACCCTAGAGCCCTGCTCTGTGATGGGCCCCGTCCTCGCGGACAGGCCCGAAAC
CCGTGGGCGCCGTCGTCCGGCCCTGAGCGTAGCAAGAGAAATCCCTCGCTCGGAGTGTCTGTCGGTGGCCGCCTCGAAAC
CTATTTTTACAAGGTTGGCCTCGGATCAGGTGGGGATACCCGCTGA
>Zotu2172
ATGCGATAAGTAATGTGAATTGCAGAATTCAGTGAATCATCGAATCTTTGAACGCACATTGCGCCCCTTGGTATTCCGGG
GGGCATGCCTGTTCGAGCGTCATTATAACCCTCAAGCCTAGCTTGGTGTTGGAGCATGCTACTTAGCAGCTCTTAAAATC
AGTGGCAGTGCCCTTCGGCTCTAAGCGTAGTAACTTCTCTCGCTATGGAAACCGGGTGGCATGCGCCAAAACCCCCAACT
TTCTAAGGTTGACCTCGGATCAGGTAGGGATACCCGCTGA
>Zotu4051
GCTGCGATATCTGGTGTGACTTGCGAATAAAGATCATCCAGACTTTGAATGCACATTGCGGCCTAGCCTTTACTGGTTAG
GCCTCGTTTGTTCGAGTGTCGAATCAACAAATTAAACATAATTTTGTTTGCTACTTGTTATTCATTTAGAGTATCGAGCA
GCGTGGGTTTGCAACTGTCTCTGTTAGACAATTGGCGGTGCCCTGCGCTACTGCCTGTCCGTATCAGATCAGACTTTTGC
CTCAATAACAAATCTTACCTCGACCTCGAATCAAGCGAAAGTACCCGCTGA
>Zotu3976
CTGCGCGTCGGAATGTGAACTGCAGGACACATGAACATCGACACTTTGAACGCACATTGCGGACCGTAGCTCGTCTACTG
TCCATGCCTGGCTCAGGGTCGGTTAAACATCCATCCACGATTCATTTTGTGGCATTGGGCTGTTCCCAATCGAGAAATCG
ATAGGGTGGCTTTCAGATGTTGAACGCAGACTTGCCTCTCGGCTCCTGCCGACTCTTGGGAATCACCTTCCTGGGTTGGC
GTGTCCGTTGGCAGACTGCCGAGTGGAGTCTCCCTTCTCGTGGGATCCCACTCGCCCCTACTTAACTTTCGACCTGAGAG
TAGGCAAGATTACCCGCCGA
>Zotu2944
ATGCGATAAGTAATGTGAATTGCAGAATTCAGTGAATCATCGAATCTTTGAACGCACATTGCGCCCGCCAGTATTCTGGC
GGGCATGCATGTTCGAGCGTCATTTCAACCCTCAAGCACAGCTTGGTGTTGGGACTCGCGTTAATTCGCGTTCCCCAAAT
TGATTGGCGGTCACGTCGAGCTTCCATAGCGTAGTAGTAAAACCCTCGTTACTGGTAATCGTCGCGGCCACGCCGTTAAA
CCCCAACTTCTGAATGTTGACCTCGGATCAGGTAGGAATACCCGCTGA
>Zotu2735
GGTGCGAAATCTGGCGCGATACGCACCACATGTGAGACGTCGAGTTTTTGAACGCAGCTTGCACCCACTGGGCAACCAGA
GGGTGTATCTGCCTGGGTGTTAAAGCATTGCTTTTGCATTAATTTGTGATTGCATTTTTGCGCCATATATATATACATGT
GAGGCGAGATGAATGTTTTTGATGTTCGTTTGTGCTATAGTGTGTGTATGTGTGTGTGTGTGTCTGCGCCGTCTCTGTCT
CTCTGTAGTGGGAGTGTGGCGGTGTTAATTCCATGGGATGTTTGCAATGGAGAATTTACATGCATGATGTCATGTCATGT
GTCATGTGTCGACTTTGCAGCCCCGGCTCCAAAAACCTCATTTTTGGTACCAAACTCGTTTTAAAACACACAACATTTAC
CTCAGGTCAGATAAGATCACCCGCTGA
>Zotu992
ATGCGATACGTGATGCGAATTGCAATACCTCGTGAATCATTGAAATTTTGAACGCACATTGCGCCGTCTGGGAATTCCCG
GCGGCATGTTTGTCTGAGTGTTGGTGACACAATGCTCTCCTGGCTGGGAGTGGCCATGGAGGTGTTTGGGAGTGACGTGA
TCTCTTCCCAAGTGTGTATGGGTTCTACTATAACCCTAGCATCCTAGCATTGGTGCCGATTCTAGCTGAAGTATGTGTTC
CATGAGTAGTTGACTTTACCCTTGGTGCTGTGCAGCAGCGAGAGTTGGTGCGTGGTGTAGCGCACTAGTTGTCTAATCTC
AGCTCAAACAAAAGGACCCGCTGA
>Zotu6056
ATGTGATAAGTAATGTGAATTGCAGAATTCAGTGAATCATCGAATCTTTGAACGCACCTTGCGCTCCCTAGTATTCTGGG
GAGCATGTCTGTTTGAGTGTCATGAACTCTTCAACCCACTGGTTTCTTGTAGACTAGCTGGTGTTTGGATTTTGAACGTT
GCTGGTCTTCGGACGTAGCTCGTTCGTAATGCATTAGCATCTCTAATTCGAATTCGGATTGACTCAGTGTAATAGACTAT
TCGCTGAGGACACTTTTATTAGTGGCCGAACAAGATAATTGTAGAAGCTTCAAACCTCTATGGTCAATTTTAGATTAGAC
CTCAGATCAGGCAGGATTACCCGCTGA
>Zotu5351
ATACGATAAGTAATATAAATTATAGAATTTAGTAAATAATCGAATCTTTAAACGTATATTACGCCCCCTAGTATTCCGGG
GGGTATACCTATTCGAGCGCTATTTTAACCCTAGAGCCCTGCTCTATAATAGGCCCCGTCCTTAAGGACGGGCCCGAAAC
CCGTAGGCGCCTCCGTAAGGCCCTAAGCGTAGTAAGAGAAATCCCTCGCTTAGAGTACCCTATAGCGGCCGCTCCGAACT
ATCTTAAAAGGTTAGCCTCGGATTAGGTAGGGATACCCGCTGA
>Zotu2745
ATGTGATAAGTAATGTGAATTGCAGAATTCAGTGAATCATCGAATCTTTGAACGCACCTTGCGCTCCCTAGTATTCTGGG
GAGCATGTCTGTTTGAGTGTCATGAACTCTTCAACCCACTAGTTTCTTGTAGACTAGCTGGTGTTTGGATTTTGAATGTT
GCTGGTCTTCGGACGTAGCTCGTTCGTAATGCATTAGCATCTCTAGTTCGAATTCGGATTGACTCAGTGTAATAGACTGT
TCACTGAGGACACTTTTATTAGTGGCCGAACAAGATAATTGTAGAAGCTTTAAACCTCTATAGTCAATTTTAGATTAGAC
CTCAGATCAGGCAGGGTTACCCGCTGA
>Zotu4157
ATGCGATACGTAATGTGAATTGCAGAATTCAGTGAATCATCGAATCTTTGAACGCACCTTGCACTCTTTGGTATTCCGAA
GAGTATGTCTGTTTGAGTGTCATGAAACTCTCAACCCCCTTATTTTGTAATGAGATAAGAGTTAGGGCTTGGATTATGGC
TGCTTGCCGGATCTTTAAGTAGAACCAGCTCGGCTGAAATACATGAGCAGCGCTTCTTTAAACTAAAGCGGCTTGACTCG
GCGTAATAGCTTATTCGCTGAGGACGCTTGTTTAATAACTAGTTGCTTCTAAATCAATCTATACTTTAAGCTTTAGACCT
CAAATCAGTCAGGATTACCCGCTGA
>Zotu823
ATGCGATAAGTAATGTGAATTGCAGAATTTAGTGAATCATCGAATCTTTGAACGCACATTGCGCCCCTTGGTATTCCGAG
GGGCATGCCTGTTCGAGCGTCATAACACCCCCTCCAGCTGCCTTTGTGTGGCTGCGGTGTTGGGGCTCGTCGCGATGCGG
CGGCCCTTAAAGACAGTGGCGGTCCCGGCGTGGGCTCTACGCGTAGTAACTTGCTTCTCGCGACAGAGTGACGACGGTGG
CTTGCCAGAACAACCCACTTGCTCCAGTCACATGGATCACAGGTTGACCTCGAATCAGGTAGGAATACCCGCTGA
>Zotu5832
GCTGCGAGATGCAGTGTGACATGCGAACTTCTGTGAATCATTAGATTTTTGAACGCAAACGGTACTCTTAAATTTTTTTA
GGAGTATGTTCACTTCAGTGCTTTTATATATTTGTTAACCTAATGGGTGGTTAACGTGATTAGTTGCTGTGATTGCGGTA
ACTGTAAGCTAATGATAATGGCTTTTAGGTGACGCTTTAAAAACCGTTATTACACTATAAATAAGCCTGAATTTGAGCAA
GTGTACCCGCTGA
>Zotu5522
ATGCGATACTTGGTGTGAATTGCAGAATCCCGTGAACCATCGAGTTTTTGAACGCACATTGCGCCCCCTGGTATTCCGGG
GGGCACACCTGTTCGAGCGCCATTTCAACCCTGGAGCCCTGCTCTGTGATGGGCCCCGTCCTCAGGGACGGGCCCGAAAC
CCGTGGGCGCCTCCGTAAGGCCCTGAGCGTAGCAAGAGAAATCCCTCGCTCGGAGTGCCCTATAGCGGCCGCCCCGAACC
ATCTTAAAAGGTTGGCCTCGGATCAGGTGGGGATACCCGCTGA
>Zotu5646
ATGCGATACGTCATGCGAATTGCAGAAACTTGTGAGTCATCAAAACTTTGAACGCAACTTGCACTTCCGTAAGGGAGTAT
GTCTGTTGGAGTGTCTGTTCATCCCCACTTCCGCTCTCGGGCGGGCAGTGCCGGCCGCTTGTCGCACGCCTATCTTCGGA
TGGGCGACGGACAATCGAGTCTAGATGAAACACCAATCAACCGAACTCGCCCCTGCTCTTTGCTCAGCGAAGAAAGCTCG
GAACGACGCGACGTGGGGTTCGTGTGGCCTTTAAAAAGCCTCACCAGCAACTAAAACGCGTTCTCACTCCGAGCCCACTC
TTTTCGTCGGGTACACCAAAGAAGAGCCCCGGCATACCATGAGTTCATCCGATCGGACCTCCAATCAGGCAAGATTACCC
GCTGA
>Zotu5734
AAGCGATATTCATTGCGAATTGCAGAATTCCGCGAGTCAATAGGTTTTTGAACGCAACTTGCGCTGAAAGGTTATCCTTT
CAGCATGTTTGTTTCTGTGTGTTTGTTTACCTCACACAACTAAATGCGATTGAAATTACTAATACTAATTTCTCTCGTTA
AAGACGAATGACAATGAAGTTGCCTGATCGCTAATCTTGTGCACGCATCTTCCAACGAAGCGGCCACTTTTTTCACAAAG
TGATTTCGTTCGGAAAATAAAAAACATGCTGTTCAAGAGAGCGCAACACTAAATCATTGCATTTATTATTATTTTATAAT
AAATCTCTTCATTCGACACCAGAAATCAAGCAAGAACACCCGCTGA
>Zotu5316
CCCGAGCCCAGATGATACCCGACCTCAAGGTAACCCAATTTGTCCCATTGCATTTTATAAGGGTCGAGGTCGGGGCCCGT
AACTAAGGTTGGCCCAGGACCTCTGCCCTTTTTCCCCTTGACCTTCACAAGCTCCTCTCGCCCTAAACCGTCCCTTCTGA
CCTACGGTCTCCCAACTGATCACACACTCCTAATAAGACTCGGATTATACACTCCTAATAGGACCCGGATTGTACACTCC
TAATATAACTAGAATTAACTATGGGAAGCCTAGTCCTACTGGGATTCCACCAGCACCCTCTATAAATAGACGACCCTGCT
TCATTATTCAGGTACGTTTTTAATAGCATTCAGCATAAAGTTCTTTTGAGTAGTTGACTG
>Cr_993
AACGCACCTTGCGCTCCTTGGTATTCCGAGGAGCATGCCTGTTGAGTGTCATGAATTCTCAACCCTCGATGCTTATTGCA
TTGCTTGGGGGGTTGGTCCTTGGGTGCTTGCTGTTGTATGACAGCTCACCTCAAATGTATTAGCTGGACCGTATGTAACG
CGTAGGTGTCCTCAACGTGATAAAGTCATTCGTTGAGGCGGCGGCTTCTGGCTGCCCCTGCCATCTATGTACACGCGTCT
GCTTCTAACCCGGCGAACGACTACTTGTAGTCTGACCCATGACTTAAATCTCTGGCCTCAAATCAGGTAGGATTACCCGC
TGAACTTAA
>Zotu5061
ATACGATAAGTAATATAAATTATAGAATTTAGTAAATTATCGAATCTTTAAACGCATATTGCGCCCTCTAGTATTCCGGG
GGGTATACCTATTCGAGCGCTATTTCAACCCTAGAGCCCTGCTCTATAATAGGCCCCGTCCTTAGGGACGGGCCCGAAAC
CCGTAGGCGCCTCCGTAAGGCCCTAAGCGTAGTAAGAGAAATCCCTCGCTCGGAGTACCCTATAGCGGCCGCCCCGAACT
ATCTTAAAAGGTTAGCCTCGGATTAGGTAGGGATACCCGCTGA
>FJ228166
CCCGCAGTCTCGAGGTGACCGCGGAGGGATCATTGCTGGAAGCGCCGCACGGTGCACCCAGAAACCCTTTGTGAACTTAT
ACCTACATCGTTGCCTCGGCGCTGGCTGCCCCTCCTCTCGGGGAGGGGGCCCCCTCCCGGTCGTAAAAACCCGGGGGAGG
ACAGCAGGCCCGCCGGCGGCCTACTAAACTCTTGTATTTTTGAGTAAAATCTGAGTAAAGCTTCTAAATGAATCAAAACT
TTCAACAACGGATCTCTTGGTTCTGGCATCGATGAAGAACGCAGCGAAATGCGATAAGTAATGTGAATTGCAGAATTCAG
TGAATCATCGAATCTTTGAACGCACATTGCGCCCTCTGGTATTCCAGAGGGCATGCCTGTTCGAGCGTCATTTCAACCCT
CAAGCCTAGCTTGGTGTTGGGGCATTACCCGGCCGCCTTCTGGCGGGAGGGTAAGCCCTGAAATTTAGTGGCGAGCTCGC
CAGGACTCCGAGCGCAGTAGTGTAAACCTCGCTCTGGATCGTACTGGCGCGGCCCTGCCGTAAAACCCCCAACTTCTGAA
AATTTGACCTCGGATCAGGTAGGAATACCCGCTGAACTTAAGCATATCATAGGNCCGGAGGGAA
>MH935016.1
AAAGTCGTAACAAGGTCTCCGTTGGTGAACCAGCGGAGGGATCATTAAAGAGTGTAATAACTCCCAAACCCATGTGAACA
TACCTCATGTTGCCTCGGCAGGTCGCGCCTCCCTCGTAGGCCCTACCCCGTAGGCTCCTACGCGGAAGGCGCGGGTACCC
CTGCCGGTGGCCCACGAAACTCTGTCTCATCGTTGAATTCTGAACCTATAACTAAATAAGTTAAAACTTTCAACAACGGA
TCTCTTGGTTCTGGCATCGATGAAGAACGCAGCGAAATGCGATAAGTAATGTGAATTGCAGAATTCAGTGAATCATCGAA
TCTTTGAACGCACATTGCGCCCATTAGTATTCTAGTGGGCATGCCTGTTCGAGCGTCATTTCAACCCTTAAGCCCTTGTT
GCTTAGCGTTGGGAGCCTACGGCACCGTAGCTCCCCAAAGTCAGTGGCGGAGCCGGCTCACACTCTAGACGTAGTAATTA
CTCACCTCGCCTATAGTTGGACCGGTCCCCTGCCGTAAAACGCCCCAGTATCTAAAAGGTTGACCTCGAATCAGGTAGGA
ATACCCGCTGAA
>Zotu3772
ATGCGAGACGTAACGTGAATTGCAGGACTTTGTGAACGTTAATTCTTCGAACGCACATTGCGGCTTCGGGTTGACTGAAG
CCACGCCTGGTTGAGGGTCAGTTGAATAAAAAAATCGTAGTCGTGCAATGACTATGGATTGTTCGGTTTAATGGCTCGTC
CGTTTCCGAATGAAGTCTAGTCCAGATCTGATGCGCTCTACTTTTTAGTTGGAGCTCGGGCTGCTTAGCCGTGCGCCGCA
GTTGCACGAATGGCTAGGTTCTGCCAACCAACTTTGCGCAAGCAAGAGTCGATCTGCGAGTCCAAGAGAAGGCTTTGGCA
GTGTATTGCGAAAGTTGACTCGTTCTCATTCTTTTGACCTCAGCTCAGACGAGATTACCCGCCGA
>Cr_201
AACGCACCTTGCACTCTTTGGTATTCCGAAGAGTATGTCTGTTTGAGTGTCATGAAACTCTCAACCCCCTTGTTTTGTAA
TGAAGCAGGCGTGGGCTTGGATTATGGCTGTCTGCTGGACTCTTTAAGTAGAGATCGGCTCGGCTGAAATATACGAGTAA
CCCAGTTTGAATATTAACGGCTTGACTCGGCGTAATAGCTTTATTTCGCTGAGGACGTTTCATATCAAGATAGTGGTGCT
TCTAATGCGTCGTAGCGTCAGCTGCACAACCTTTAAGCTTTAGACCTCAAATCAGTCAGGACTACCCGCTGAACTTAA
>Zotu3355
ATGCGATAAGTAGTGTGAATTGTAGAATTCAGTGAATCATCGAATCTTTGAACGCACATTGCGCCCCTTGGTATTCCATG
GGGCATGCCTGTTCGAGCGTCATTTGTAATCTCAAGCTAAGCTTGGTGTTGGGTGTTTGTCCACTCCCTCGTGTTTGGAC
TCGCCTTAAAACAATTGGCAGCCAGTGTTTTGGTATTGAAGCGCAGCACAATTTGCGATTCTAGCCTAGAATACTAGCAT
CCATCAAGTCATTTTTAACGCTTGACCTCGGATCAGGTAGGGATACCCGCTGA
>Cr_664
AACGCACATTGCGCCCTTTGGTATTCCGAAGGGCATGCCTGTTCGAGCGTCATTGCAACCCTCAAGCACTGCTTGGTATT
GGGTCTCGTCCCCGCGACGTACCCGCAATTTCGTGGCGGTCCAGTGAGACTTGAAGCGTAGCAAGATTTTTACATCCCGC
TTTGCAAGCCTCTCGCTGCGTGCCGGCCAAACAACCCTTCTATTTTTCAATGGTTGACCTCGGATCAGGTAGGGATACCC
GCTGAACTTAA
>Zotu982
ATGCGAAAAGTAGTGTGAATTGCAGAATTCCGTGAATCATCGAATCTTTGAACGCACATTGCGCCCCTCGGTATTCCGTG
GGGCATGCCTGTTCGAGCGTCATTTACACCCTCAAGCTCTGCTTGGTGTTGGGCGTCTGTCCCGCTTTATGCGTGGACTC
GCCCCAAAGTCATTGGCAGCGGTCGTGCCAGCTTCTCGCGCAGCACATTTGCGTTTCTTGAAGTTTGGTGGATCAGCATC
CAGTAAGCTCTTTTATGACTTGACCTCGGATCAGGTAGGGATACCCGCTGA
>Zotu2793
ATGCGATAAGTAGTGTGAATTGCAGAATTCAGTGAATCATCGAATCTTTGAACGCACATTGCGCCTCCTGGTATTCCGGG
AGGCATGCCTGTTCGAGCGTCATTAAAAACCCCTCAGGCCGCTTTCGTGGCTTGGTCTTGGGAGAGGAGGTGCACCCCCG
GTGCCCTCCCTTCCGAAATCCAACGGCGGAGAGCCCCACGTGTCCCGGCGTAGTAAGATTTTCTTTCGCTCGGAACTGGA
GGTGATCCTGCCGCGAACCCCCAATTCTTTACAGGTTGACCTCGGATCAGGTAGGGATACCCGCTGA
>Zotu3430
GAATGCGATATGCAATGTGAATTGCAGAACCATGAATCATTAGATTTTCGAACGCATATTGCGCCGATACAATCGGCATA
CTTGTTTCAGTGTGCTTTAACAATTCTTCTATAAAAATGTAAGAGAAGTTCTCTTATTAAATAAATGCTCTTAGTAGCAG
TCACATACTTTATGTGAACTATGAATGAGTTAAATGACTTTAAGTCACCTGAAATCAAGTAAGATGACCCGCTGG
>Zotu2824
ATGCGATACGTAGTGTGAATTGCAGAATTCCGTGAATCATCAAGTCTTTGAACGCACATTGCGCTCGAGGCTTCGGCTAA
GAGCATGTCTGCTTCAGCGTCGATGTAACCCTCACTCCTACTCTCCCCCGTGGAGTTTAGCCGTGGATCTGGCTGTCTCG
GCTTATTTCACGATAGGCCGAGTTAGCTGAAGCTCAGAGGCTAATCAGGACCGTCATGGGCCGCATCTAGGTAGGTGGCA
TCACTGCTCCATATTTAGGTGTTGGCTTGGCCCTTTTTATAAGCCCTCAATAAGGAACTTACGTTTACACCTTCGACCTG
AGCTCAGGCAAGAACACCCGCTGA
>Zotu2269
ATGCGATACGTAATGTGAATTGCAGAATTCAGTGAATCATCGAGTCTTTGAACGCACATTGCGCCCTCTGGTATTCCGGG
GGGCATGCCTGTCCGAGCGTCATTGCTGCCCTCAAGCACGGCTTGTGTGTTGGGCCCCCGTCCCGGTTCTCCAGCCGGGA
CGGGCCCGAAAGGCAGCGGCGGCACCGTGTCCGGTCCTCGAGTGTATGGGGCTCTGTCACCCACTCGTGTAGGTCCGGCC
GGCGGCTAGCCTCAACCAAACTTTTTTAACCAGGTTGACCTCGGATCAGGTAGGGATACCCGCTGA
>Cr_215
AACGCACATTGCGCCCCTTGGTATTCCATGGGGCATGCCTGTTCGAGCGTCATTTGTACCCTCAAGCTCTGCTTGGTGTT
GGGTGTTTGTCTACTACCGTAGACTCGCCTTAAAGTAATTGGCAGCCAGTGTTTTGGTATTGAAGCGCAGCACATTTTGC
GCCTCTAGCCTAAAATACCCGCGTCCAGTAAGTCTTTTCCACTTTTGACCTCGGATCAGGTAGGGATACCCGCTGAACTT
AA
>Zotu1301
GTGAGCCTAGATCCGTCCCACATCATTCTGTCCGTAGGGAAGTTTGGCCGAGCCCCTGTTGGCCGAACCCCTGTCCTACC
GGAACCTTCTTCGACCGAGCCCCTGCGGATCCCAATGGATGACGCGAAACAGGCGTAGGCGTATTGGAGGAGATCTCCTA
CTAGATCTTGTATTCAATGGGTGATGTGACAACCCGCTACAATGCAGCTCCCCTTAATGAAACAAGTCAAGTCT
>Zotu2037
CTCGGTTTAGAAGGTAATCCAGCGCGGTTTACTTAAAATGACATATAATATTCTACAGGCGTCGTATCGACATGATTTCA
ACTTCATTCAGTAGCTAATCCATGAGGCTATCAAATGCCACTGATTTTGTCGAAGAATTTCAAGTAACGATTGACTTATG
AATTTTTGAATTCCAGGGCAGAAGCTGAAAATTTAGAAAAAAAAACAGTAACACTAAATTTCTAACACTTTCTTTTGTGG
TAAATGGTGACTTGTAAGTTAATTTTCATAACACATAACTACTTTTAAACATAACCGATTCATAAAATATTCTTAGAATA
GTTCCACATATGATGTTCATAGAAATCTAATTAAAAAAAACATAAATGTTGCATAATCGAATAGAAAACGTTAAGTCTCC
AGCATCTCCATAGCATGTTGCATCATCCTCTACCATCATCCACG
>Zotu2030
ATGCGATAAGTAGTGTGAATTGCAGAATTCAGTGAATCATCGAATCTTTGAACGCACATTGCGCCTTATGGTAGTCCGTA
AGGCATGCCTGTTCGAACGTCATCAAACCCCTCGAGTCCTCTGGCTTTGCGGCCACTGGAACCTCGGTTGTGCCCTTGGC
GGATTGGTTCATCCAGTCCTCCTGGGCGAAATGCATTGTGCTGATCCACGGGTCGCCAAAGCGTAGTAAGCCTAAACAGC
TCTCGCCTGGCATAAGATCTGGTAGGTGTCATGCCGTTGAACCCCAATTCTATAAGAGTTTGACTTCGGATCAGGTAGGG
ATACCCGCTGA
>Cr_127
AACGCACATTGCGCCCTTTGGTATTCCTTAGGGCATGCCTGTTCGAGCGTCATTTACACCCTCAAGCACAGCTTGGTGTT
GGGCGTCTGTCCCGCTTCGGCGCGGACTCGCCTCGAAACGATTGGCAGCCACTTCAGCGGCTTTGAGCGCAGCAGAATTG
CGTCTCTCGCCGCGGCGGATGGCACCCAGTAAGCTACCTTTATATTTTGACCTCGGATCAGGTAGGGATACCCGCTGAAC
TTAA
>MH935021.1
AAGTCGTAACAAGGTCTCCGTTGGTGAACCAGCGGAGGGATCATTACAGAGTTTATCTTAACTCCCAAACCCCATGTGAA
CATACCTTACGTTGCCTCGGCAGGTCGCGTCGTACCCGGGAAGTCCTACCCTGTAAGACCTACCTGGTGCGCGCGGGTCA
CCCTGCCGGCGGCCCATGAAACTCTGTTTTTACTATTACCATTCTGAATACATAACTAAATAAGTTAAAACTTTCAACAA
CGGATCTCTTGGTTCTGGCATCGATGAAGAACGCAGCGAAATGCGATAAGTAATGTGAATTGCAGAATTCAGTGAATCAT
CGAATCTTTGAACGCACATTGCGCCCATTAGTATTCTATTGGGCATGCCTGTTCGAGCGTCATTTCAACCCTTAAGCCCT
TGTTGCTTAGCGTTGGGAGCCTACGGCAACGTAGCTCCTCAAAGTTAGTGGCGGAGTCGGCTCGTACTCTAGACGTAGTA
GAATCTTTTTATCTCGCCTGTAGTATGTGTCGGTCCCCTGCCGTAAAACCCCCCAAATTTATCAAAGGTTGACCTCGGAT
CAGGTAGGAATACC
>Zotu348
GTGTAAAAAATGATGGAAATAACAATATACATGTAGCATGAGTAATAGAATACAGGCAAGCCACTCGAAATTTGGTCGTT
GCATAGGGTTAGAGAGACCTAATCTCATTTGTTTAATAAGTTAAAACCTGTGGTTTCTACTCTTGACTTTTCTCGAAAAA
CTTTTGTGCATCAATTACACCATCCAATATGACTAAATTGCCATTAACATGTGATGATCCATAAATGTGGACCTAATAAA
ACATTTCCATATGGATTCTTTTCATTTAAGATTTATGCGCGAAAAATCTTTAAAGGCCATTAAATATTTGAACAGCCTTA
TAATAAAATGATTAGAGCCGAGTTCGATCACCTCTTTTGATAACAACCTGTTTTATTCTAACGGTGTATATCTGTGCGGC
TACTAATATATAGCACGGAAAGAGATTACACGAAGGTCAAGGGCAGTGAGGACGATCGGAGTGAAGGTTC
>Zotu621
ATGGAAAGTCTTCGAGGCAGAGTTGAGGATAATTAAGCCCCGGTAAGTATTATAGAATTTAAATAAAGTACGTTACGCTA
ATTCATCTATATCTTTTTCAACATTTTTTCAATTTTTATTTACAGACAAAGCCGCCAAGTTGGCTCGAAGATGATAGTAG
ATGCATATAAGTGGTTTCGCGAGATCACCACTTCAGGGACGTGGCTCGCCGACGATGTAAGTGAAATATTCATTTTGTTG
TTTATTATGTATACATTATTTTTTTGTTTTTTGAAATGAAATAACTCGCTAATTTTTTTATTGGTGTTTCCT
>Zotu1466
CATAACCAATTAAAAGCAACAAGTCACTTTTTAATGTTTCTATGTGGTTAATCAATCACTTCAATTTATCATTTGTTGAA
TTACCACAATTTGTAATATGAAAGCAATAAATACATCAAATCAATCACTGAGAAAACCATTCACAACAAAGGATCAAAAA
CTCCAAGCATTTTACTTGTAAATAATCCACTATAAACGAGACAACTTACCGTATGGTTCAAAGATGACTAACCCTTAGTC
CCATCCGAACTTCTTTTTTGTAGTCATCCTTGATCCTACTGGACTGCGTGCTCCTCACACCAAATCCCGACCCTTGGAAT
ATCACATTTGCCCTTATGGATTGCTTGCTCTTCACACCAGCTCCCGA
>Zotu442
ATGCGATAAGTAATGTGAATTGCAGAATTCAGTGAATCATCGAATCTTTGAACGCACATTGCGCTCTTTGGTATTCCGAA
GAGCATGCCTGTTTGAGTGTCATATAGACTCATCCTCTCGGGTTTCCGAGTTGGGTGCTTTGGACGTCTGCCATGCTTTG
GCTCGTCTTAAATGTCTAAGTGGAATGCGTAATAAGTTTTCGCTCCCTCCACTCTAATACACTTTTATCTCTGACCTCAA
ATCAGGTAGGACTACCCGCTGA
>Zotu1427
CTGCGATAACTAGCGTGAATTGCAGACGCTTTGAACGTTAAACTTTCGAACGCACATTGCGCCGTAGGAGTCCTACCCTA
CGGCACATCTGGTTGAGGGTCGTGATCATAAACAGCAGGACTATGGCTGTAAGAGAAATGACTGGTGAATCACAAGTTCG
GTCTACCTGACTCTGATCGAATGTGTTTTGCCATAATGCTCTAGAGGACATTCAGTCGATTCGTCGGCGCCGAATGCCTA
CCACACGGATGATCTATTAGCCGACGCTATAGATCCCGGTCATTGGGTATCATGCATACGTATACTCGGTGGCGTCAGGG
ATACGGCTAGTACGCTTCATACGTGCCTGGTTTAATGAGAGAAATTCGCTCTCCCGACCTCAACTCAGGTGTGATTACCC
GCTGA
>Zotu2118
CTCAGTTTAGAAGGTAACCCAGCGCAGTTTACTTAAAATGGCATAAAATTCTACAAATGTCGGATCGACATGATTTTGAC
TTTATTCAGTAGCTAATCCATGAGGTTATCAAGCGCCACTGGTTTTGTTTAAAAAATCTAAGTAACGATTGAGTTATGAA
TTTTTAAAGTCAAGAGCAGAAGCTGAAAATTTAGAAAAATAGCAACACTAAATCGCTAACACTTTCTTTTGTGGTAAATG
GTGACTTGTAAATTAATTTCTATAACACATAACTACTTTTAAACATAACTTATTCATAAAATGTTCTTAGAATAGTTCCA
CTTATGATGTTCTTGGAAACCTGTTTAAAAAAACATAAATGTCGCATTTTCGAATTAAAAATGTTTAGTCACCGGCGGCT
TCTCCATAGCATATTGCATCATCATCTACCATCATCCATG
>Zotu4155
ACGCGATAGGTAATGTGAATTGCAGAATTCCGTGAATCATCGAATCTTTGAACGCACCTTGCGCTCTATGGCAATCCGTA
GAGCATGCCTGTTTGGGTGCCATGAAATCTCCCACCCCAAGCGGTTTTTAAATGAAACGGCTTGGCGGATGGGGTCTGGA
TGGGTGCCTCTGCCTGCGCTACCTAGCACAGGCTCGCCCGAAATGCATGAGCGCCTTGAGACACTTTGCATCCACCTCTC
TGTTTGGGAGGAGGCGGCCAAGCAGTGTTTTTCTCCTGGCATGGCATGATACGTCATTTGCTATGTCGCCTAAAGGAGGA
ATGTTTGGTTGTGTCTGCGTGTGCTTCGAACTTGCCTCTGTGGCACATCCCAATTTCACTTCTGGTCTCAAATCAGGTAG
GGATACCCGCTGA
>Zotu364
ATGCGATAAGTAGTGTGAATTGCAGAATTCAGTGAATCATCGAATCTTTGAACGCACATTGCGCCCTTCGGTATTCCGTT
GGGCATGCCTGTTCGAGCGTCATTTAAACCTTCAAGCTATGCTTGGTGTTGGGTCTTGTTCGCGTCTTTGTGCGTGGACT
GGCCTTAAATTCATTGGCAGCCGGTATGTTGGTTTCGTGCGCAGCACATTGCGTTTTGATTCCAGCCTGCCCCCTTCCAT
TAAGCCTCTTTTTTACTTTGACCTCGGATCAGGTAGGGATACCCGCTGA
>Zotu409
ATGCGATAAGTAGTGTGAATTGCAGAATTCAGTGAATCATCGAATCTTTGAACGCACATTGCGCCCCTTGGTATTCCATG
GGGCATGCCTGTTCGAGCGTCATTTGTACTCTCAAGCCTTGCTTGGTGTTGGGTGTTTGTCTTTGCTCTGCCTAGACTCG
CCTTAAATATATTGGCAGCCGGTATTTTGGTTTGAAGCGCAGCACATTTGCTTTTCAAATCTTTATTATTGGTACCCATA
AGCATTTTAACACTTTTGACCTCGGATCAGGTAGGGATACCCGCTGA
>Zotu85
ATGCGATAAGTAATGTGAATTGCAGAATTCAGTGAATCATCGAATCTTTGAACGCACATTGCGCCCCTTGGTATTCCGAG
GGGCATGCCTGTTCGAGCGTCATTACACCACTCAAGCACTGCTTGGTATTGGGCATCGTCCGTCGAAAGACGGGCGTGCC
TCGAAGACCTCGGCGGGGTTTCTCCAACTTCGGGCGTAGTAGAGTTAAATCAAAACGTCTTATAAGCTTGTTGAGATCTC
ATTGCCGTAAAACCTTTTATTTTTTCAGGTTGACCTCGGATCAGGTAGGGATACCCGCTGA
>MH934988.1
AAGTCGTAACAAGGTCTCCGTTGGTGAACCAGCGGAGGGATCATTACTGAGTTACCGCTCTATAACCCTTTGTGAACGTA
CCTAACCGTTGCTTCGGCGGGCAGGGGAAGCCTCTCGCGGGCCTCCCCTCCCGGCGCCGGCCCCCACCACGGGGACGGGG
CGCCCGCCGGAGGAAACCAAACTCTATTTACACGACGTCTCTTCTGAGTGGCACAAGCAAATAATTAAAACTTTTAACAA
CGGATCTCTTGGTTCTGGCATCGATGAAGAACGCAGCGAAATGCGATAAGTAATGTGAATTGCAGAATTCAGTGAATCAT
CGAATCTTTGAACGCACATTGCGCTCGCCAGCATTCTGGCGAGCATGCCTGTTCGAGCGTCATTTCAACCCTCAAGCACC
GCTTGGTTTTGGGGCCCCACGGCCGACGTGGGCCCTTAAAGGTAGTGGCGGACCCTCCCGGAGCCTCCTTTGCGTAGTAA
CTAACGTCTCGCACTGGGATCCGGAGGGACTCTTGCCGTTAAACCCCCAAATTCTTTACAGGTTGACCTCGGATCAGGTA
GGAATACCCGCT
>Zotu146
ATGCGATAAGTAATGTGAATTGCAGAATTCAGTGAATCATCGAATCTTTGAACGCACATTGCGCCCCTTGGTATTCCGAG
GGGCATGCCTGTTCGAGCGTCATTACAACCCTCAAGCTCTGCTTGGTATTGGGCCTCACCCGTCAGGGCGTGCCTTAAAA
TCAGTGGCGGTGCCATCTGGCTCTAAGCGTAGTAATTCTCTCGCTATAGGGTCCTGTGGACGCTTGCCAGCAACCCCAAA
TTTTTCTATGGTTGACCTCGGATCAGGTAGGGATACCCGCTGA
>HQ414602
CCACTGCTGACGGACTCTGCCCTATGGGCGGGCAGAGCCTGAATAATGCATGCTTTATCGGGTGAGTGGCGGCCATAGAG
GTGGGCGCGGGTGGGGAATTAAGTTTCTAAGCCGGCGGGCATGCACGTGGAGTATGGAGTGCTGAACCGACCGACCCTTA
CCTTCGTCCATAGTAGCTCCGGCTCAAACTCTATGAAGATGACCAGTTCTAAAGACTCGGACTTTACGCGCTCATGACTG
CATCCTTATTATACTTGTACCTCTCGTTCTCCTTCGGTGGGGCAACCTGCCGCTGGAATTTTACAAAACCCTTTTTTGCA
TCTAGCATTACCTGTTCTGATAAAAACAATTGTTACAACTTTCAACAATGGATCTCTTGGCTCTGGCATCGATGAAGAAC
GCAGCGAAATGCGATAAGTAGTGTGAATTGCAGAATTCAGTGAATCATCGAATCTTTGAACGCACATTGCGCCCCTTGGT
ATTCCATGGGGCATGCCTGTTCGAGCGTCATCTACACCCTCAAGCTCTGCTTGGTGTTGGGCGTCTGTCCCGCCTTTGCG
CGTGGACTCGCCCCAAATTCATTGGCAGCGGTCTCCGCCTCCTCTCGCGCAGCACATTGCGCTTCTTGAGGTGCTGCGGC
CCGCGTCCAGCAAGCAATTTACCGTCTTTGACCTCGGATCAGGTAGGGATACCCGCTGAACTTAAGCATAT
>Zotu1232
AATAAAGTAATTTCGTTCCCAAACAAGGATCTGCTTTGTATTTCGATAGAAACTGTGATAGAAATAATACTTTTGACGAA
TTTTGCAAACTCATTTGCTAATTCTCAAGCTCGAATGATCATGATCTACAATCCAAGTTGTCCAATTGTCTAGCCTCCAT
GGTGATCCACACAGAGAACAAGAATGCTGGTTAGGGTTTACTTTTCTCGTGCTAGCAAGAATAATAATTTTTCATCACGT
TTTCCAAACCTTAGCAGCCTATTAATATAAGTCCAAATAGGCTTGGCCCGTCTCTTAAACTTAACCCGATCCAATAATTA
ATCAAATTAATTAAATCTGGTCCATGAATTAATTAATCTAATTAATTA
>AY853186
ACTAGAGTGAGGGCTTCTAGCCCGACCTCCAACCCTCTTGTGAACACATCTTGTTGCGTTCGGGGGCGACCCTGCCGTTC
GCGGCATTCCCCCCGGAGGTCATCAAAACACTGCATTCTTACGTCGGAGTAAAAAGTTAATTTAATAAAACTTTCAACAA
CGGATCTCTTGGTTCTGGCATCGATGAAGAACGCAGCGAAATGCGATAAGTAATGTGAATTGCAGAATTCAGTGAATCAT
CGAATCTTTGAACGCACATTGCGCCCCCTGGTATTCCGGGGGGCATGCCTGTTCGAGCGTCATTTCACCACTCAAGCCTC
GCTTGGTATTGGGCGTCGCGAGTCCCTCGCGCGCCTCAAAGTCTCCGGCTGTGCGGTTCGTCTCCCAGCGTTGTGGCAAC
TATTTCGCAGTGGAGTTCGAGTCGTCGTGGCCGTTAAATCTTTCAAAGG
>Zotu3265
GGTGCGAAATCTGGCGCGATACGCACCACATGTGAGACGTCGAGTTTTTGAACGCAGCTTGCACCCACTGGGCAACCAGA
GGGTGTATCTGCCTGGGTGTTAAAGCATTGCTTTTGCATTAATTTGTGATTGCATTTTTGCGCCATATATATATATACAT
GTGAGGCGAGATGAATGTTTTTGATGTTCGTTTGTGCTATAGTGTGTGTATGTGTGTGTGTTGTGTGTGTGTCTGCGCTG
TCTGTTGCTCTCTAGTGGGAGTGTGGCGGTGTTAATTCCATGGGATGTGTTTGCAATGAAGAATTTACATGCATGATGTC
ATGTCATGTGTCATGTGTCGACTTTGCAGCCCCGGCACCAAAAACCTCATTTTTGGTACCAAACTCGTTTTAAAAAACAC
AACATTTACCTCAGGTCAGATAAGATCACCCGCTGA
>LC171661
TAACAAGGTTTCCGTAGGTGAACCTGCGGAAGGATCATTACCCTTCTCTCGGGGGGCCGGACCCAGCATTCAAGGCGTTT
GCCCTGCTTGTTGACCCGCCCTGTCTGAATAAACCCATGTTTTTTACGCACCATTTGTTTCCTCGGTGGGCTTGCCTGCC
GATAGGACAACCCAATCAACCTTTTGTAATTGCAGTCAGCGTCAGTACAACATAATAATTACAACTTTCAACAACGGATC
TCTTGGTTCTGGCATCGATGAAGAACGCAGCGAAATGCGATAAGTAGTGTGAATTGCAGAATTCAGTGAATCATCGAATC
TTTGAACGCACATTGCGCCCCTTGGTATTCCATGGGGCATGCCTGTTCGAGCGTCATTTGTACCCTCAAGCTCTGCTTGG
TGTTGGGCGTTTGTCCCGCGTTTTCCGCGTGGACTCGCCTTAAAACAATTGGCAGCCGGCATGTTAGCCTGGAGCGCAGC
ACATTTTGCGCCTCTTGTCTCTCTTGTTGGCACCCATCAAGCCCATTTAT
>Zotu506
ACGCGAAATGTAATGTGAATTGCAGATACCGTGAATCATCAAATCTTTGAACGCACATTGCGCTGTCTGGAATTCCGGGC
AGCATGCCTGTTTGAGTATCAGTAACAACTCTCCTACACCATCTTTGCTTGCAAAGGTCTGTAGCGAGGACTTGAGTAGC
CGTCTCTTGGGGCGCTACTTTAAATGAATTATGCCGCAGCCGTACTTGGAGCTGACAGAGTTAATGGGCACTTGTGTCTG
TCGCTGTCTCACTTCTGGGTGCTGTGCGTGGCATTTAATCAAACTAAACAGTGTTAAACTGTGACTTTGATCTCAAATCA
GGCAAGATTACCCGCTGA
>Cr_73
AACGCACATTGCGCCCCTTGGTATTCCATGGGGCATGCTTGTTCGAGCGTCATTTGTACTCTCAAGCTTTGCTTGGTGTT
GGGTGTTTGTCCTTGCCTCTGCGTTTGGACTCGCCTTAAATGAATTGGCAGCCGATGTATTGGTTTGAAGCGCAGCACAA
TTTGCGGTTCTGACTGGTTATCATTAGCGTCCATGAAGCACAATTAACACTTTTGACCTCGGATCAAGTAGGGATACCCG
CTGAACTTAA
>Zotu113
ATGCGATAAGTAATGTGAATTGCAGAATTCAGTGAATCATCGAATCTTTGAACGCACATTGCGCCCTCTGGTATTCCGGG
GGGCATGCCTGTTCGAGCGTCATTATAACCACTCAAGCTCTCGCTTGGTATTGGGGTTCGCGGTTTCGCGGCTCCTAAAA
TCAGTGGCGGTGCCTGTCGGCTCTACGCGTAGTAATACTCCTCGCGTCTGGGTCCGGTAGGTCTACTTGCCAGCAACCCC
CAATTTTTACAGGTTGACCTCGGATCAGGTAGGGATACCCGCTGA
>Cr_453
AACGCACCTTGCGCTCCTTGGTATTCCTTGGAGCATGCCTGTTTGAGAGTCTTGAATATCTCTGCTTTTATGTTTTTTAA
TTAAGATATAACAAGTCAGGTCCTTGAGTCTGCTTGCGGTTTGTTACGAACACAAGCTTACTTTAAATGAATTAGCTGGA
TTTCAGCAGAGTTGTTAAGTAACATTTTGAACTCTCGTAATATGAAGTCTGCTCATAATCAGTCTTTTGACTATTAATTT
CTATTGGCCTCAAATCAGGTAGGACTACCCGCTGAACTTAA
>Zotu601
ATGCGATACGTAATGTGAATTGCAGATTCGTGACTCATTGAAATTTTGAACGCACATTGCACCTAGTGGCACTCCACTAG
GTATGCTTGTTTGAGGGTCTGTTTTTTCTTCTTTTTGGCAACAAAAAGGACATGGCCGGGTGGAATCCACTCGGCTACAA
TTCAGACCGTGGTCAGCCCCTGGCGGACTGCAGACATATCCATATCAGCCATTCGTGGTTTTGGGTGGGCGCTGTTTTCC
AACACTGGCAGGATCTCGTTAAAATCCAACTTGGACCTCAAATCAAGCAAGGCTACCCGCTGA
>Zotu275
AAATAAAACAATTTCAATTCCCATACAATGATCTACTTTGTGTTTAGATAGAAATTGTGATATAAATTATACTTTTGATG
AATTTTGCAAACTCATTTGCTGATTCTCGAACTCGAATGCTCACAATCTATAATTCAAGTTGTCCAATTATCTAGCCTTC
AATAGTTTTCTTTTCTCGTGATAGCAATAATAATAATTTTTTCCTACAGTTTTTCAAACCCTAGTAGCATGTTAATATAA
GTTCAAGTGAGTTTGACTCGTCTTTTAAACTTAATCCGGTCCAATATTTAATTAATCAAATTAATTAAATCTGGTTCGTG
GATTAATTA
>Zotu1864
ATGCGATAAGTAATGTGAATTGCAGAATTCAGTGAATCATCGAATCTTTGAACGCACATTGCGCCCGCCAGTATTCTGGC
GGGCATGCCTGTCTGAGCGTCATTTCAACCCTCATGCCCCTAGGGCGTGGTGTTGGGGATCGGCCAAAGCCCGCGAGGGA
CGGCCGGCCCCTAAATCTAGTGGCGGACCCGTCGTGGCCTCCTCTGCGAAGTAGTGATATTCCGCATCGGAGAGCGACGA
GCCCCTGCCGTTAAACCCCCAACTTTCCAAGGTTGACCTCAGATCAGGTAGGAATACCCGCTGA
>Zotu1416
AGTAAAAACAATTTCGATTCCCAAACAAGGATCTACATTGTGTTTAGATAGAAACTGTGATATAAATAATACCTTGATGA
ATTCTGCAAACTCTTTTACTGATTCACGAACTCCAATGATCACGATCTACAATCCAAGCTGTCCAATTGTCCAGCCTCCA
ATGGTGATCCACACAGAGAACAAGAATGACGGCTAGGGTTTTCTTTTCTCGTGCTAGCAAGAATAATGAATAATCCATTA
GGTTTTTCAAACCCTAGCAGCCTATTAATATAAGTCCAAACGGGCTGGCCCATCTCTTAACTTAACACGGTCCAACATTT
AATTAATCAAATTAATTAAATCCGGTCCATGAATTAATTAATCCAATTAATTA
>Cr_18
AACGCAGATTGCGCCCTTTGGTATTCCGAAGGGCATGCCTGTTGGAGTGTCTTATAAGCCTCACCTCTATAGTTTTCTAT
AGTTGTGCTTTGGGTGTTGCCATTCAGTTGGCTCGCCTTAAATGTCTAAGTGGAATGCGTAATAAGTTCTCGCAACCCTC
CACTCTAACACACTTTATATTCTGACCTCCAATCAGGTAGGACTACCCGCTGAACTTAA
>Zotu93
ATGCGATAAGTAATGTGAATTGCAGAATTCAGTGAATCATCGAATCTTTGAACGCACCTTGCGCCCCTTGGTTATTCCTC
GGGGCATGCCTGTTTGAGTATCATGAACACCTCAACTCTCGTGGTCTTCCATGATGAGCTTGGACTTTGGGGGTTTGCTG
GCCCTGTGGCCAGCTCCTCTCAAACGAATCAGCTTGCCAGTGTTTGGCGGCGTCACGGGTGTGATAACCATCTACGCTTG
CGATCGCCTGCCAGATAACCCTCAGCGATGAAGGTTCATTGGGGCTTACAAAAGTCTCTCCACAGCGAGGACGAATTTTG
AATGTTCGATCTCAAATCAGGTAGGACTACCCGCTGA
>Zotu2213
ACGCGATATGTAATGTGAATTGCAGACTTTAGTGAATCATCGAATCTTTGAACGCACATTGCGCCCCGTGGTATTCCGCG
GGGCATACCTGTTCGAGCGTCATTACAACCTCTCCAGCTCCGCTGGGTCTTGGGGCTTGCCTTCCCGGGCATCCCTTAAA
ACTAGATGCGGCGCCGCGTTGGCTCTAAGCGTAGTACTTTTCTCGCTTCTGGGTCCGTCGTGGTGTTTGCTATACAACCC
CAACTTTCTATGGTTGACCTCGAATCAGGTAGGGATACCCGCTGA
>Zotu1827
ATGCGATAACTAATGTGAATTGCAGAATTCAGTGAATCATCGAGTCTTTGAACGCACCTTGCGCCCTTTGGTATTCCGAA
GGGCATGCCTGTTTGAGTGTCAGTAAATTCTCAACCCCTCTCACTTTGTTGTGACGAGGTGGATTGGATGTGGAGGTTGC
TGGACGCTTTATTGCGATCAGCTCTTCTGAAATGTATTAGCAGTAGTACCATTACTTGGCTTGCTAAGCTTGTGATAATA
TCTCTAGCTTGCTCGCTGGGTAGAGTTCGGGTTTGAAGGGTTGCTTTAACGAGCTCTCTTTGCCTTCTCTCTTTCGAGGG
AGATAACTATGCGACTCTACTAGATGGCTTCAGCTTCTAACCGTCTGTAACAAGACAATACAACTGACTATTTGACCTCA
AATCAGGTAGGACTACCCGCTGA
>Zotu3048
ATGCGATAAGTAATGTGAATTGCAGAATTCAGTGAATCATCGAATCTTTGAACGCACATTGCGCCCTCTGGTATTCCGGA
GGGCATGCCTGTTTGAGTGTCATTAATCTCTCACAAGACCTTCTTGGTCTCTGCTGATGTTGGGATGTGCGACCCCCTCC
GGGGACGCTCTCCTCAAATGAATTGGTGCGGCCCGCCGCCCGGTTACACAACGTTCTAGGTTCGTCCAACTCGTTGCTTG
ACTGGCGCAACTTTGGTGCTGCACCTAAAGCCCGCCTTGTGCCTTGTGCTCTTGGCTACTTCATTTATTGACCTCAGATC
AGGTAGGAATACGCGCTGA
>Zotu1476
ATGCGATAAGTAGTGTGAATTGCAGAATTCAGTGAATCATCGAATCTTTGAACGCACATTGCGCCCCTTGGTATTCCATG
GGGCATGCCTGTTCGAGCGTCATTTGTACCTTCAAGCTTTGCTTGGTGTTGGGTGTTTGTCCTCCCCGTTTGTGTTTGGA
CTCGCCTTAAAACAATTGGCAGCCAGTGTTTTGGTATAGAAGCGCAGCACAAGTCGCGATTCTAGCCAATCAACGCTGAC
ATCCAGAAGTCTTTTTTTAACTTTTGACCTCGGATCAGGTAGGGATACCCGCTGA
>Zotu2150
ATGCGATAAGTAATGTGAATTGCAGAATTCAGTGAATCATCGAATCTTTGAACGCACATTGCGCCCGCCAGTATTCTGGC
GGGCATGCCTGTTCGAGCGTCATTTCAACCCTCAAGCCCAGCTTGGTGTTGGGGATCGGCACAGGCGCCCTCGGGCGCCA
GCCGTCCCCTAAATCTAGTGGCGGTCCCGCTGCAGCCTCCTCTGCGTAGTAGTTTTCTCCTCGCAAGGGCAGCTCGGTGG
CGACCTCGCCGTAAAACCCCCAACTTCTGAAAGGTTGACCTCGAATCAGGTAGGAATACCCGCTGA
>Zotu2148
ATGCGATAATTAATGTGAATTGCATTATCTCGTGAATCATCGAGTCTTTGAACGCATCTTGCACTTTTCAGGTCTCCTGG
AAAGTATACTTGTTTGAGTATCATAAACACCTCTCGGAGTGTCACGCTTTGGTGTGTCCCTCTGGAAGTGAGACGTCAGG
GAGCATGCTCCGTGTGTCTTTTAATTGATATGCAGTGCGCTTCTGCTGCACCCAGTGTGCGGCGTGATGCCCAACTACTA
AATGTGAGATAAATATCGCACAAAGCGGTTGTTGGGTCAAGTGCTGCTACGCCCAGCGTGTCCTCCCCCCTTTCAAAAGA
GAGGAAGGGCACACACACCGAGTCATTGATCTCAAATCAAGTAAGAGTACCCGCTGA
>Zotu1426
ATGCGATAAGTAATGCGAATTGCAGAATTCCAGTGAGTCATCGAATCTTTGAACGCACATTGCGCCCTTTGGTATTCCGA
AGGGCATGCCTGTTCGAGCGTCATTATCACCCCTCAAGCCCCTGGCTTGGTGTTGGACGGTTTGGTGGAGGCCCCCTCGG
GGGCTCCTGCCCCTCCCAAAGACAATGACGGCGGCCTCGTTGGACCCCCGGTACACTGAGTTCTTCACGGGACACGTATC
GGATACATGGGTTTACGGGACACGGTCTGCCTCCCCTCAGGGAGAATCTTTCTAAGGTTGACCTCGGATCAGGTAGGGAT
ACCCGCTGA
>Cr_366
AACGCACATTGCGCCCTTTGGTATTCCGAAGGGCATGCCTGTTCGAGCGTCATTATCACCTCTCAAGCCTGGCTTGCTGT
TGGACTTTAGGTCTTGCTTCGGCATGACCGGTCCCAAAGATAATGACGCGTCTGTGAGGACCCCAGTACATTGAGCTTTT
ATTAGCACGTATTAGGCGGAAGTCCAGGCCCGGTCTTAACTATATTTTAACAAGGTTGACCTCGGATCAGGTAGGAATAC
CCGCTGAACTTAA
>Zotu2651
ATGCGATAAGTAATGTGAATTGCAGAATTCAGTGAATCATCGGATCTTTGAACGCACATTGCGCCCCTTGGTATTCCGGG
GGGCATGCCTGTTCGAGCGTCATTACAACCCTCAAGCCTGGCTTGGTATTGGGCTTCGCCACTAACCTGGCGGGCCTTAA
AATCAGTGGCGGTGCCTCCGAGGCCCTGAGCGCAGTAAATATCCTCGCTATAGGGACCCGGTGGTTACTGGCCAGCAACC
CCAACTTTCTAAGTTTGACCTCGGATCAGGTAGGGATACCCGCTGA
>Zotu771
ATGCGATAAGTAATGTGAATTGCAGAATTCAGTGAATCATCGAATCTTTGAACGCACATTGCGCCCCCTGGTATTCCGGG
GGGCATGCCTGTTCGAGCGTCATTTCACCACTCAAGCCTCGCTTGGTATTGGGCGTCGCGAGTCTCTCGCGCGCCTTAAA
GTCTCCGGCTGTTTGACCCGTCTCCCAGCGTTGTGACAAATTTCGCAGTGGAGTTCGAGTTAACATGGCCGTTAAATCTT
TCAAAGGTTGACCTCGGATCAGGTAGGGATACCCGCTGA
>Zotu3268
GAATGCGATATGCAATGTGAATTGCAGAACCATGAATCATCGGATATTTGAACGCAACTGGCACTAGCCAACTAGTATAC
TTGTTTCAGTGTGCTCAAACAAATATATAACAATACAAATGTGGAAGAGTTTATCTTCCATTAAATACATGCTCCTTGCA
GCAGTCACATTTATTTGTGTGCAGCAAAGATCTAACACACCCTATTTGCACCTGAAATCAAGTAAGATGACCCGCTGG
>Zotu2849
CAATGCAATGGCTATGATTACTCGACTGCAAACAGAGAAGGCGACTGTCCAAATGGAGGCCTTACAGTATCAGAGAATGA
TGGAAGAGGAGGCCGAATACAACCAGGAAGCTATGCAAGTAATGAAAGACTTGCTCTTAAAAAGAGAGGAAGAAATAAAG
GTTTTAGAGTCTGAACTCGAGGCGTACAGAGAAAA
>Zotu5326
ATGCGATAAGTAATATAAATTATAGAATTTAGTAAATAATCGAATCTTTAAACGTATATTACGCCCCCTAGTATTCCGGG
GGGTATACCTATTCGAGCGCTATTTTAACCCTAGAGCCCTACTCTATAATAGGCCCCGTCCTTAAGGACGGGCCCGAAAC
CCGTAGACGCCTCCGTAAGGCCCTAAGCGTAGTAAGAGAAATCCCTCGCTCGGAGTACCCTATAGTAGCCGCTCCGAACT
ATCTTAAAAGGTTAGCCTCGGATTAGGTAGGGATACCCGCTAA
>Zotu3379
GGTGCGAAATCTGGCGCGATACGCACCACATGTGAGACGTCGAGTTTTTGAACGCAGCTTGCACCCACTGGGCAACCAGA
AGGTGTATCTGCCTGGGTGTTGATGAAGTGTTGTGTTACAAGTCGATAAGTGTGTTTACGCACTTTGATGATGTCAATGC
AGCTTGTTGACGAAATAGTTTTGCAAAAAGCCTTTTTGTCGTGTGTGCACTGCGTGGTGCAACATTATGTTATGTTGTCA
CAACAGTGTTAATTTGATAGAATTTGCAATGAAGAATCTGCATGCTTGTCGTGTGATGTCATGTGCGCAATTCTGATCAT
TAAGCCACTAGTCTTAATGTCATTTCGATTAGGTATAAAAACACACGTTTTTTACCACTATCACTTTTTACCCCAGGTCA
GATAAGATTACCCGCCGA
>Zotu3348
TACAGAGACCCTCAGAAGGAAGGGAGAGATGTCCATCACCCCCAAGAAGATGTCCCCCCGCTCCGGCAGGAGCGTCGGTA
CAACGGTACTAGGTGGAACCGAATAAACGAGCCCCTCCGGAGAAAACACGAGGAGGATAGAAATAGAGCGCGGGACCAAA
GACCCAGAAGAGAATCACCAGTTGACACTAGGAATGCGCCTATCAGAGAAATAGACACTATCATCGG
>Zotu696
ATGCGATAAGTAGTGTGAATTGCAGAATTCAGTGAATCATCGAATCTTTGAACGCACATTGCGCCTTATGGTAGTCCGTA
AGGCATGCCTGTTCGAACGTCATCAAACCCCCTCGAGTCCCCTGGCTTTGCGGCCACCGGAACCTCGGTCCTGCCCCTGG
CGCATCGGCTCTGCCGGTCCTCCTGGGCGAAATCCATTGTGCTGATCCACGGGTCGCCAAAGCGTAGTAGGCCTAAACAG
CTCTCGCCTGGCATCAGATCCGGTAGGCGTCACGCCGTCGCAACCCAATTCCAATCAGAGTTTGACTTCGGATCAGGTAG
GGATACCCGCTGA
>Zotu5336
ATGCGATAAGTAATGTGAATTGCAGAATTCAGTGAATCATCGAATCTTTGAACGCACATTGCGCCCTCTGGTATTCCGGA
GGGCATGCCTGTTTGAGTGTCATTAATCTCTCCCGTCGACGGTCCCTAGTGGACGGCCGATGTCGGTGTTGGGATCTGCG
GGTGGTCATCCCGACCGCGCGCTCTCCTCAAATGCATTGGTGTGGCCCGCCGCCCGGTCCCACAACGTTCTAGGTACGTC
CAACTCGTTGTATGTCCGGCGCATATCCTGGCGCTGCACCTAAAGCCCGGCCGGTGCATCTCTGCTCCGTGCCAACAACC
TCATTTATTGACCTCAGATCAGGTAGGAATACGCGCTGA
>Zotu873
ATGCGATAAGTAATGTGAATTGCAGAATTCAGTGAATCATCGAATCTTTGAACGCACATTGCGCCCCCTGGTATTCCGGG
GGGCATGCCTGTTCGAGCGTCATTTCACCACTCAAGCCTCGCTTGGTATTGGGCGTCGCGAGTCTCTCGCGCGCCTCAAA
GTCTCCGGCTAGGCAGTTCGTCTCCCAGCGTTGTGGCAACTATTTCGCAGTGGAGTTCGAGCCGTCGCGGCCGTTAAATC
TTTCAAAGGTTGACCTCGGATCAGGTAGGGATACCCGCTGA
>Zotu867
ATGCGATAAGTAATGTGAATTGCAGAATTCAGTGAATCATCGAATCTTTGAACGCACCTTGCGCTCCTTGGTATTCCGAG
GAGCATGCCTGTTTGAGTGTCATTAAATTCTCAACCTCACCCGTTTTCTGAACGGTTCTCCGAGGCTTGGATGTGGGGGT
TTGTGCAGGCTGCCTCAGCGCGGTCTGCTCCCCTGAAATGTATTAGCGAGATTCATATCTGAACCTCCGTCTATCGGTGT
GATAATTATCTACGTCGTTGACTTGGTTCGGACTCGCTTCTAACCGTCCGCGAGGACAACATTACTTGACAATTTGACCT
CAAATCAGGTAGGACTACCCGCTGA
>Zotu710
ATGCGATAAGTAATGTGAATTGCAGAATTCAGTGAATCATCGAATCTTTGAACGCACCTTGCGCTCCTTGGTATTCCGAG
GAGCATGCCTGTTTGAGTGTCATTAAATTCTCAACCTCACCAGTTTTCTGAACTGCGTCGAGGCTTGGATGTGGGGGTTT
GTGCAGGCTGCCTCAGCGCGGTCTGCTCCCCTGAAATGCATTAGCGAGGTTCATACTGAGCTTCCGTCTATTGGTGTGAT
AATTATCTACGCCGTGGACAGGGTTCAGACTCGCTTCTAACCGTCCCTCGGGACAATACCCTTGACAATTTGACCTCAAA
TCAGGTAGGACTACCCGCTGA
>Zotu896
ATGCGATAAGTAATGTGAATTGCAGAATTCAGTGAATCATCGAATCTTTGAACGCACATTGCGCCCATTAGTATTCTAGT
GGGCATGCCTGTTCGAGCGTCATTTCAACCCTTAAGCCTAGCTTAGTATTGGGAATCGACTGTATTGTCGTTCCTCAAAT
TCAACGGCGGATTTATAGCAATCTCTGAACGTAGTAATCTTTATCTCGTTTTTGAAATACTATAAACCTCAGCCGCTAAA
CCCCCCAATTTTAATGGTTGACCTCGGATCAGGTAGGAATACCCGCTGA
>Zotu553
ATGCGATAAGTAGTGTGAATTGCAGAATTCAGTGAATCATCGAATCTTTGAACGCACATTGCGCCCCTTGGTATTCCATG
GGGCATGCCTGTTCGAGCGTCATTTGTACCTTCAAGCTCTGCTTGGTGTTGGGTGTTTGTCCCGCCTTTGTGCGCGGACT
CGCCTTAAAGCAATTGGCAGCCGGCGTATTAGTTTCGGAGCGCAGCACAAATCGCGCTCTGTGTCTTATACGGTAGCATC
CATCAAGACTATTTTACACTCTTGACCTCGGATCAGGTAGGGATACCCGCTGA
>Zotu3422
GCTACGATAAACGGTGTAAATTGCAGAACACGCCGAACACTTGATCTTTGAACGCACATTGCGGGCTAGCATCATTGACT
AGCCCATGTCTGTGTGAGGGTTGTAAGGAGAAAGATTGCAACATAGTGCGGAGAGGCAGGGAGAGGTCAGCGCGGTACAC
GCGCTCGACCAATCGCTGTCTCCTCATGCTAATACATGCAAGATCCTGATATGGATACACAGCATACACGAATACACGGT
CGGTGTAAGAGTGAGCGAGATACCACGCGTATCGCTACAGCCCTCTTACCGTCTCAGGCCTTATTCGGCAACTCTTTTCC
AACAACACAACCTCACATCAGGCAGGAGCACCCGCTGA
>Zotu3417
ATGCGATAAGTAATATAAATTATAGAATTTAGTAAATAATCGAATCTTTAAACGTATATTGCGCCCCCTAGTATTCCGGG
GGGTATACCTATTCGAGCGCTATTTTAACCCTAGAGCTCTACTCTATAATAGGCCCCGTCCTTAAGGACGGGCCCGAAAC
CCGTAGGCGCCTCCGTAAGGCCCTAAGCGTAGTAAGAGAAATCCCTCGCTCGGAGTACCCTATAGCGGCTGCTCCGAACT
ATCTTAAAAGGTTAGCCTCGGATTAGGTAGGGATGCCCGCTAA
>Cr_629
AACGCACATTGCGCCCCCTGGTATTCCGGGGGGCATGCCTGTCCGAGCGTCATTGCTGCCCTCAAGCACGGCTTGTGTGT
TGGGCTTCCGTCCCTGGTAACGGGGACGGGCCCAAAAGGCAGTGGCGGCACCATGTCTGGTCCTCGAGCGTATGGGGCTT
TGTCACCCGCTCCCGTAGGTCCAGCTGGCAGCTAGCCTCGCAACCAATCTAACCAGGTTGACCTCGGATCAGGTAGGGAT
ACCCGCTGAACTTAA
>Zotu907
ATGCGATAAGTAATGTGAATTGCAGAATTCAGTGAATCATCGAATCTTTGAACGCATATTGCGCCCAGTAGTATTCTACT
GGGCATGCCTATTCGAGCGTCATTTCAACCCTTACGCCCTGTAGCGTAGTGTTAGGACTCTACTCTTTAGAGAGCAGTTC
CCCAAAACCAGTGGCAGTGTTCGGTACACTCATAGCGTAGTAATTCTTCTCGCTTCTGCAGTGGCCCGTACTACTCGCCG
TAAAACCCCTAATTTTCTAATGGTTGACCTCGGATTAGGTAGGAATACCCGCTGA
>Zotu5150
GGTGCGAAATCTGGCGCGATACGCACCACATGTGAGACGTCGAGTTTTTGAACGCAGCTTGCACCCACTGGGCAACCAGA
AGGTGTATCTGCCTGGGTGTTGATGAAGTGTTGTGTTACAAGTCGATGAGTGTATGTATTGACACACGTTGACGATGATG
ATGCAACTTGTTGACGAAATAGTTTTGCAAAAAGCCTTTTTGTCGTGTGTGCACTGTGTGGTGCAACGTTATGTTATGTT
GTCACAACAGTGTTAATTTGATAGAATTTGCAATGAAGAATCTGCATGCTTGTCGTGTGATGTCATGTGCGCAATTCTGA
TCATTAAGCTTTTGAGCATAATGTCATTTCGATTAGGTATAAAAACACACGTTTTTTACCACTATCACTTTTTACCCCAG
GTCAGATAAGATTACCCGCCGA
>Zotu6335
GAATGCGATATGCAATGTGAATTGCAGAACCATGAATCATCGGATATTTGAACGCAACTGGCACTAGCCAACTAGTATAC
TTGTTTCAGTGTGCTCAAACAAATATATAACAATATAAATGTGGAAGAGTTCATCTTCCATTAAATACATGCTCCTTGCA
GCAGTCACATTTATTTGTGTGCCGCAATGAATCTACACACCCTATTTGCACCTGAAATCAAGTAAGATGACCCGCTGG
>Zotu1063
ATGCGATAAGTAATGTGAATTGCAGAATTCAGTGAATCATCGAATCTTTGAACGCACATTGCGCCCGCCAGTATTCTGGC
GGGCATGCCTGTTCGAGCGTCATTACAACCCTCAGGCCCCCGGGCCTGGCGTTGGGGATCGGCGGAGCCCCCCGTGGGCA
CACGCCGTCCCCCAAATGCAGTGGCGGTCCCGCCGCAGCTTCCATCGCGTAGTAGCTAACACCTCGCGACTGGAGAGCGG
CGCGGCCACGCCGTAAAACACCCAACTCTTCTGAAGTTGACCTCGAATCAGGTAGGAATACCCGCTGA
>Zotu3244
ATGCGATAAGTAATGTGAATTGCAGAATTCAGTGAATCATCGAATCTTTGAACGCACATTGCGCCCCGTGGTATTCCGCG
GGGCATGCCTGTTCGAGCGTTATTTAAACCAATCCAGCTTGCTGGGTCTTGGGCTTCGCCTCCGGGCGGGCCTTAAAATC
AGTGGCGGCGCCTCTCGGCTCTAAGCGTAGTAATACTCCTCGCTACAGAGTCCCGGGTGGATGCTTGCCAGCAACCCCCA
ATTTTATCAGGTTGACCTCGGATCAGGTAGGGATACCCGCTGA
>Zotu3251
ATGCGATACGTAGTGTGAATTGCAGAATTCCGTGAATCATCAAATCTTTGAACGCACATTGCGCTCCTAGCTTCGGCAAA
GAGCATGTCTGCCTCAGCGTCGATGTAACCCTCATCTCCATTATTCTCCCTTTACCTGTTGAATAGTCGATGGACCTGGT
CGTCTCGGTTATTAATTAGCCGAGTCTTCTGAAACCGAGATGCTAATCGAGGACCACTATGGGCCGCATCTAGGTAGGTG
GCATCACTGCTCCATATTTAGTTGTTGGCTTGGTTCTTAACGAGCTCTCTCCCTTGGGAAATTACCGTTTACATTTTCGA
CCTGAGCTCAGGCAAGAACACCCGCTGA
>Zotu862
ATGCGATAAGTAATGTGAATTGCAGAATTCAGTGAATCATCGAATCTTTGAACGCACATTGCGCCCTTTGGTATTCCGAA
GGGCATGCCTGTTCGAGCGTCATTATCAACCATCAAGCTCTGCTTGGCATTGGGTGTCAACCTCCCCTAACCGGGGGGTC
GCGCCTCAAACTGTTCGGCGGTGGCTCAGGGCCTCAAGCGTTAGTAATACTTCCCGCTTCAGAGAAACTGAGTCTCCTGC
CTCTAGAAACCCACATCTTAAGGTTGACCTCGGATCAGGTAGGGATACCCGCTGA
>Zotu369
ATGCGATAAGTAATGTGAATTGCAGAATTCAGTGAATCATCGAATCTTTGAACGCACATTGCGCCCGCTAGTATTCTGGC
GGGCATGCCTGTTCGAGCGTCATTTCAACCCTCAAGCCCCCGGGCTTGGTGTTGGGGATCGGCGAGCCTCCGCGCCCGCC
GTCCCCTAAATCTAGTGGCGGTCTCGCTGTAGCTTCCTCTGCGTAGTAGCACACCTCGCACTGGGAAACAGCGCGGCCAC
GCCGTTAAACACCCAACTTCTGAAAGTTTGACCTCGGATCAGGTAGGAATACCCGCTGA
>Zotu5562
ATGCGATAAGTAGTGTGAATTGCAGAATTCAGTGAATCATCGAATCTTTGAACGCACATTGCGCCCCTTGGTATTCCGGG
AGGCATGCCTGTTCGAGCGTCATTTCATCCCTCAAGCTCAGCTTGGTATTGAGCCTATGTCAGTAATGGCAGGCTCTAAA
ATCAATGGCGGCGCCACTGGGTCCTAAACGTAGTAAATCTCTCGCTCTAGGTGCCCGGTGGACGCTTGCCAGCAACCCCC
AATTTTTTACAGGTTGACCTCGGATCAGGTAGGGATACCCGCTGA
>Zotu650
ATGCGATAAGTAATGTGAATTGCAGAATTCAGTGAATCATCGAATCTTTGAACGCACATTGCGCCCTCTGGTATTCCGGG
GGGCATGCCTGTTCGAGCGTCATTATAACCACTCAAGCTCTCGCTTGGTATTGGGGTTCGCGGTCTCGCGGCCCCTAAAA
TCAGTGGCGGTGCCTGTCGGCTCTACGCGTAGTAATACTCCTCGCGATTGAGTCCGGTAGGTTTACTTGCCAGCAACCCC
TAATTTTTACAGGTTGACCTCGGATCAGGTAGGGATACCCGCTGA
>Zotu2957
GATTAACCACAAATAAGGTACCCAGCTTTATTTGCTATCTACGGACTCTTTAGATTGCTCGTTTTAAACTGCATCCATAT
GTATATGACACTCATATACACAGTTTGAAATTACATCTGGCAATCTTGGATGTTAAGTGCACATGTTATATATATAAAGT
ATGACACAAAATGAATGAATGTACTATTTCTTTTATTTATGTTCAAATCATATTTACAAATTACAAGCTTTAGGGCAAAA
ACCCCAACAATCTCCCACTTGC
>Cr_659
AACGCACATTGCGCCCCCTGGTATTCCGGGGGGCATGCCTGTTCGAGCGTCATTTCACCACTCAAGCCTCGCTTGGTATT
GGGCGTCGCGGGTCCCCGCCGCGCCTCAAAGTCTCCGGCTGAGCGGTTCGTCTCCCAGCGTTGTGGCAACTATTTCGCAG
TGGAGTTCGAGTCGTCGCGGCCGTAAATCTTTCAAAGGTTGACCTCGGATCAGGTAGGGATACCCGCTGAACTTAA
>Zotu1007
ATTAAAGCAGATTTCGATTCCCAAACAAGGATCTACATTGTGTTTAGATAGAAATTGTGTTTAGAATAATACCTTGATGA
ATTCTGCAAACTCTTTTGCTGATTCACGAACTCCAATGATCACGATCTACAATCCAAGCTGTCCAATTGTCCAGCCTCCA
ATGGTGATCCACACAGAGAATAAGAATGACGGCTAGGGTTTTCTTTTCCCGTGCTAGCAAGAATAATGAAAATTCCATAC
CTGTTTTCAAACCCTAACAGCCTATTAATACAAGTCCAAACGGGCTGGCCCATCTCTTAACTTAACCCGATCCAACATTT
AATTAATCAAATTAATTAAATCCGGTCCATGAATTAATTAATCCAATTAATTA
>Zotu671
ATGCGATAAGTAATGTGAATTGCAGAATTCAGTGAATCATCGAATCTTTGAACGCACATTGCGCCCTCTGGTATTCCGGG
GGGCATGCCTGTTCGAGCGTCATTACAACCCTCAAGCTTTGCTTGGTATTGGACATTGCCAGCTTCTGGCAGGTCTTAAA
ATCAGTGGCGGTGCCATTTGGCTTCAAGCGTAGTAATTCTTCTCGCTTTGGAGATCCAGGTGGTTACTTGCCAATAACCC
CCAATTTTTTCAGGTTGACCTCGGATCAGGTAGGGATACCCGCTGA
>Zotu486
ATGCGATAAGTAATGTGAATTGCAGAATTCAGTGAATCATCGAATCTTTGAACGCACCTTGCGCTCCATGGTATTCCGTG
GAGCATGCCTGTTTGAGTGTCATGAATACTTCAACCCTCCTCTTTCTTAATGATTGAAGAGGTGTTTGGTTTCTGAGCGC
TGCTGGCCTTTACGGTCTAGCTCGTTCGTAATGCATTAGCATCCGCAATCGAACTTCGGATTGACTTGGCGTAATAGACT
ATTCGCTGAGGAATTCTAGTCTTCGGACTAGAGCCGGGTTGGGTTAAAGGAAGCTTCTAATCAGAATGTCTACATTTTAA
GATTAGATCTCAAATCAGGTAGGACTACCCGCTGA
>Zotu3316
ATGCGATAAGTAATGTGAATTGCAGAATTCAGTGAATCATCGAATCTTTGAACGCACATTGCGCCCCGTGGTATTCCGCG
GGGCATGCCTGTTCGAGCGTCATTATGACCAATCCCGCGTGCGGGGTCTTGGGCACCGCCGCCTGGCGGGCCTCAAAATC
AGTGGCGGTCCGGCCGGGCTCTGAGCGTAGTAAATCTTCTCGCTACAGGGTCCCGGGCGGCACTGGCCAGCAACCCCCAA
TCTTTCACAGGTTGACCTCGGATCAGGTAGGGATACCCGCTGA
>Zotu29
ATGCGATAAGTAGTGTGAATTGCAGAATTCAGTGAATCATCGAATCTTTGAACGCACATTGCGCCCCTTGGTATTCCATG
GGGCATGCCTGTTCGAGCGTCATTTGTACCCTCAAGCTCTGCTTGGTGTTGGGTGTTTGTCCCGCTTTTCGCGTGGACTC
GCCTTAAAACAATTGGCAGCCGGCATATTGGCCTGGAGCGCAGCACAATTTGCGCCTCTTGTCATGATTGTTGGCATCCA
TCAAGACCATTTTTTGCTCTTGACCTCGGATCAGGTAGGGATACCCGCTGA
>Zotu6515
TTATCACAGAAGACAAGGAAATCGTAGTAGAGGGATGTGTACAAAGATGTGTACCAAGGATGTAAATGTAGCATGATTCT
TTTTAAAATAATTTTCAAGATCTTGAGGAGATTTCCATAAGAAAAGCTTACCCATATAGTCATTACACAGCTTTCCAAAT
AGAGAAACCCTACTTGTTATGCTTACTAAACTCTTGTTTGATCCACGTTATTTTGTTCATTCTCATTTTCAACCACATAT
TCTTCAATAAAATAATATT
>Zotu2090
ATGCGATACGTAGTGTGAATTGCAGAATTCCGTGAACCATCGAATCTTTGAACGCATATTGCGCTCGAGGCTTCGGCCAA
GAGCATGTCTGCCTCAGCGTCGGCATACCCCATCACCCCCTACTCCCGTTCATCGGGAATAGCCGGGTGGACCTGGCAGT
CTCAGCTTAGCTTGCGCTACGGCTGGGTCTGCTGAAGTACAGAGGCTTGAGCATGGACCCGTTTACGGCAACAACTGGGT
GGGCAGCTCGTCTGCAACTAGTTGGTGCTTGGGACTGTGCTGGAGGCCCGCAGGAAGCAACGGCTTGCCGTTGTCAACTT
CAATATTCGACCTGAGCTCAGGCAAGGTTACCCGCTGA
>Zotu5474
ATGCGATAAGTAATGCGAATTGCAGAATTCAGTGAATCATCGAATCTTTGAACGCACATTGCGCCCGCCAGTATTCTGGC
GGGCATGCCTGTCTGAGCGTCAGTTCAACCCTCACAACCGGCTTTCTTTGCTGGATGTGGTGTTGGGGATCGGCTGCCTT
TCTTCTAAGTGGCCGGCCCCGAAATAAAGTGGCGGTCTCGTCGTGGCCTCCTCTGCGTAGTAGCAATATCTCGCAGGCGG
AGAGCGGCGTGGCTATGCCGTAAAACACCCAACTCTTCTAAGGTTGACCTCAGATCAGGTAGGAATACCCGCTGA
>Zotu3304
GCTACGATAACCGGTGTGAATTGCAGAACACGCCGAGCACTTTGTCTTTCGAACGCACATTGCGGCCTCAGCATCTGCTG
TGGCCTCGTTTGTCTGAGTGTCGGATAATCATATCAAACATAGTGATGTTGTCTGCGTGTTGATCATGTTCCCCAGTGGT
GTGTGTATCATCGCGTAGAATTGGAATGCGACTCGCAGCTCTTGAAGCTAAAGCCGAGTTGAGCGGTACCCTGCGTACCC
TGCTCTCCTTCGCTACTCGCTACTTGATGCAATGAGATTGCCAGGATCGAACAGTCCTCCCCCGTTGCTCCGTCTCTTTT
CTCTGATTCCAGCTCGTCTGGTTAAAAGGGGAAACTTGTCGTCAAGCAGCATAGGGATTCGTTCGACGGAATGCTACCGA
CTAAACTTTACCAAGTTCAGCCAGGCCTTTCCAAAACCATTATTATTATAATTATCCATCACGACCTCAGATCAAGCGAA
AGTACCCGCTGA
>Zotu455
ATGCGATAAGTAATGTGAATTGCAGAATTCAGTGAATCATCGAATCTTTGAACGCACATTGCGCCCCTTGGTATTCCGAG
GGGCATGCCTATTCGAGCGTCATTATCACCCCTCAAGCCTAGCTTGGTGTTGAGACCTGCTGTCAAGGCAGTCTCTAAAA
TCAGTGGCAGTGCTGTCAGGCTCTAAGCGTAGTAAATTCATCGCTATAGACACCTGGTGGCCACTCGCCAGAACCCCCCC
ATTTTTTAATGATTGACCTCGGATTAGGTAGGGATACCCGCTGA
>FJ228183
CTCCCTAAACCATTGTGAACGTTACGTACACCGTTGCTTCGGCGGGCGGCCCCGGGGTTTACCCCCCGGGCGCCCCTGGG
CCCCACCGCGGGCGCCCGCCGGAGGTCACCAAACTCTTGATAATTTATGGCCTCTCTGAGTCTTCTGTACTGAATAAGTC
AAAACTTTCAACAACGGATCTCTTGGTTCTGGCATCGATGAAGAACGCAGCGAAATGCGATAAGTAATGTGAATTGCAGA
ATTCAGTGAATCATCGAATCTTTGAACGCACATTGCGCCCGCCAGTATTCTGGCGGGCATGCCTGTTCGAGCGTCATTTC
AACCATCAAGCCCCCGGGCTTGTGTTGGG
>Zotu5097
ATGCGATACTTGGTGTGAATTGCAGAATCCCGTGAACCATCGAGTCTTTGAACGCAAGTTGCGCCCCAAGCCGTTAGGCC
GAGGGCACGCATGCATGGGTGTCATGCATCGTTGCCCCCCCCCCCCAAACCCCTCTCCTCGAAAGAGACGAGGGGACTTG
GCCGTGGGCGGATATTGGCCTCCCGTGTGCCGAAAGGCCCGCGGTTGGCCTAAATACGAGTTGTCGTTGGCGATGGACAT
CGTGACGTTCGGTGGTTAAATAAACCTCGAGCTCCCGTCGCGCGTATGTCATCGGACTAAAAAGGCTCATCGACCCTAAA
GCGTTGTCAACAGAGCACGCATCGCGACCCCAGGTCAGGCAGGATTACCCGCTG
>Zotu3142
CTGCGATACTTAATGTGAATTGCAGATTTCCGTGAATCATCGAGTCTTTGAACGCACATTGCACTTTCTCTTGAAGAAAG
TATGCCTGTTTGAGCATCATTTAGCCTCTCTCAAAACTCTATGTTTTGAGGAATTGGAAACTACTTTAAGAAATTTGGTG
TTTCTGAAATTTATATGATGTGGTTAAATTTTAAATTTACTATTGGACCATTTGCGTGGTTAATATGCTTTTGCATAAAT
AAATACGTTTTTGGTTACGTACTTTTTTTCTTTAATTGCATTCACTCCATCAGTTTTGTTGGAGGGGCATTTAGTTGCTC
TACTTCACCTTATGGTGACTTCTTGATCTCAAATCAGGCAAGACTACCCGCTGA
>Zotu4814
ATGCGATAAGCAATGCGAATTGCAGAATTCCGCGAGTCATCAGATCTTTGAACGCATGTGGCGCTGGTTTATCCAGCATG
TTTGTTTCAGTGTGTTCGGAATCACACAACTCAATGCGATTGAAGGCTGACATTCATTTTTCAGCCTTCTCTCGTTAAAC
TCGGAGGCGCTTTGATTGCGCTCCCAAACGAAGTAGTCACTTTTTATCAAGTGATCTCGTTGGGGAATAACGCGTTCAAT
CTAATATAGGCGTCTCTTTCATTTATTTTTCTCCTTTGACACCTGAAATCAAGCAAGGTTACCCGCTGA
>Zotu4563
ACGCGATAGGTAATGTGAATTGCAGAATTCCGTGAATCATCGAATCTTTGAACGCACCTTGCGCTCTATGGCAATCCGTA
GAGCATGCCTGTTTGAGTGCCATGAAATCTCCCATCCCAAGCGGTTTCTATCAAAGAATTGCTAGGCGATGGGGTTGAGA
TGGGCGTTATTATAGCTGCTTTTCTTCTCTAGAAAAAGCTCGCCCGAAAAACAGCTAACGCCTCTGGGCCACTTTGCATC
CGCTTCTCTGAGGGGAGAAGCGGCCAAGCGCGCTCTGATCATCAGGCATAGCATGATACGTCATTTGCTATGCTGTAGGA
GAGCATTTGGTTGTGGTTATACCGCGTGCGTCATTTTTTTTTCTTGCAAAGAGAAAAAAAAGCCCCCCTTTCATTTCTGG
TCTCAAATCAGGTAGGATCACCCGCTGA
>Zotu4811
GCTGCGAGATGCAGTGTGACATGCGAACTTCTGTGAATCATTAGATTTTTGAACGCAAAAGGTACTTCTAAATTTACTTT
AGAAGTATGTTCAATTCAGTGCTTTAATATTTTTGTTGTCCTAATTGGTGGTCAACGTGGATAGTTGTTGCATTTGCGAT
GACTGAAAGACAAGTGGCTACGTTTTTTGGGTGAACCTTTACAAACTATGTCCAACTTCTATCATTAAGCCTGAATTTGA
GCAAGGATACCCGCTGA
>Zotu460
ATGCGATAAGTAATGTGAATTGCAGAATTTAGTGAATCATCGAATCTTTGAACGCACATTGCGCCCCTTGGTATTCCGAG
GGGCATGCCTGTTCGAGCGTCATAACACCCCCCTCCAGCTGCCTTTGTGTGGCTGCGGTGTTGGGGCTCGTCGCGACGCG
GCGGCCCTTAAAGACAGTGGCGGTCCCGACGTAGGCTCTACGCGTAGTAACTTGCTTCTCGCGACAGAGTGACGACGGCG
GCTTGCCAAAACAACCCACTTTGCTCCAGTCACATTGATCACAGGTTGACCTCGAATCAGGTAGGAATACCCGCTGA
>Cr_531
AACGCACATTGCGCCCGCCAGTACTCTGGCGGGCATGCCTGTTCGAGCGTCATTTCAACCCTCAAGCCCCTTCGGGCTTG
GTGTTGGGGATCGGCCTGCGGCGTCTGACGCCGTGGCCGGCCCCGAAATCTAGTGGCGGTCTCGCTGTAGTCCTCCTCTG
CGTAGTAGCACACCTCGCACCGGAACTTAGCGCGGCCACGCCGTTAAACCCCAACTTTCTGAAGTTTGACCTCGGATCAG
GTAGGAATACCCGCTGAACTTAA
>Zotu181
ATGCGAAAAGTAGTGTGAATTGCAGAATTCAGTGAATCATCGAATCTTTGAACGCACATTGCGCCCCTTGGTATTCCATG
GGGCATGCCTGTTCGAGCGTCATTTGTACCTTCAAGCTCTGCTTGGTGTTGGGTGTTTGTCCCCGCGTTATGCGCGGACT
CGCCTCAAAGCAATTGGCAGCCGGCGTACTGGCCTTGGAGCGCAGCACATTTTGCGCCCCTCAGCTTGAACGCTTGCGTC
CATTAAGCCTACAATTTTTGCTCTTGACCTCGGATCAGGTAGGGATACCCGCTGA
>Zotu4860
ATGCGATAAGTAGTATGAATTGCAGAATTCAGTGAATCATCGAATCTTTGAACGCACATTGCGCCCGCTGGTATTCCGGC
GGGCACGCCTGTTCGAGCGTAATTTCAAAATCTTTATCAAGCCTTTTACCGGCCTGGTTATAGGCTTTCCGTATGCTTAC
CGGCTGCGGGGGCCTTAAAGTTATAACTCGGGTAAAAACTAAGTATAGGTTCTGAAAACCTTAACCTAATACTAGTGATT
ACTACGGGAAGTTTAACAGAGTTTTTGTTAACTCTTAACTATTATTTACCTCGGATCAGGTGGGCATACCCGCTGA
>Zotu4875
ATGCGATAAGTAATGTGAATTGCAGAATTCAGTGAATCATCGAATCTTTGAACGCACATTGCGCCCCCTGGCATTCCGGG
GGGCATGCCCGTTCGAGCGTCATTACACCCATCAAGCCTGGCTTGGTCTTGGGCGGCGAGGCCTCTCGCGCCCCTAATCT
GTCGGCTGCACGGTTCGAATCTCAGCGTTGTGGTTTAATCAATTCGCTGGCGAGGACGACCGGGCGCGCCGTTAAACCTC
TATCACAGGTTGACCTCGGATCGGGTAGGGATACCCGCTGA
>Zotu4759
ATGCGATACGTAATGCGAATTGCAGAACTCAGTGAATCATCAAATCTTTGAACGCAAATGGCGCTCTCGGGATAGGCCTG
GGAGCACGCCTCTTTGAGTGTCGATTCAATCAAACTCAGCGACCTGCTCTTTATTGGTGCGGGATGCAGCTGAACATTGA
GTGTCTCACGAAAGTGTGTCACTTTAAGCGGAGCGAGTCTCCTTTTTTCTAGCACTTGCAAAGCTTCGGCTCTGCATAGC
CTAGGATGAGTTTTGCCCTGCAAACTCGTGCCTGCTAGTGATGCGGATAATCACATTTGTGTGTTCCATCATGACTGGTA
GGAGCGAACTACAAGGCAAACGGCTTTAGTGTCCGGCTCTTTCTTGTGCGAAAATGCAAGAAGAATGTGAAAGACAGATC
GGGGGCCAGCAGCAATGCTCGGCCTTCAACACCTCTTTGACTTAGACCTCAAATGAAGCGAGACAACCCGCTGA
>Zotu433
ATGCGATAAGTAATGTGAATTGCAGAATTCAGTGAATCATCGAATCTTTGAACGCACATTGCGCCCGCCAGCATTCTGGC
GGGCATGCCTGTTCGAGCGTCATTTCAACCCCTCAGGCCCTGGTGCCTGGCGTCGGGGCTCTCCCTCGCGGGAGGCCCTC
AGAGACAGTGGCGGACCCGCCGCGGCTCCGAGCGCAGTAGTAAAATTCTCGCTTAGGATTGTCGCGGTGGAGATTAACCG
GCCGTAAAAATAGGTCCTCACGGACCGACCCAAACAAGGTTGACCTCGGATCAGGTAGGAATACCCGCTGA
>Zotu4863
ACGCGAAATGTAATGTGAATTGCAGAAACCCAGTGAATCATCGAATCTTTGAACGCACCTTGCGCCCTCTGGTATTCCGG
AGGGCATGCCTGTTTGAGTGTCGCGCACCTCTCAACCCCCGCTCTGCTTTAAAACGCGGCGCGCGCGGGCTTGGACCGTG
GCTGCCTTGGTCGCTCGCGAGAGCGGCCCAGCCGAAATGCACACCAAGCGGATGTCCGTCCTTCTTGGACTGCGGCTTGA
CCGAGTGTTGTAGTGTCGTACAAAGCACATTCGGGACGCGGACCTTGCGAAGACGGCTCTGCGCCGGACACAGCGATAAC
TATTGTCATCGACCTCAAATCAGGCAGGACTACCCGCTGA
>Zotu4639
TTGCGATAACTGGCGCGAAACGCATAGGTCGAGCGCTAAAGTTTCGAATGCTCATGGCACCGTTTGGTAAAACCATTCGG
ATCGTCTGGCTCAGGGCTGCCCTTGTTTGTGGGGAGTTCGAGATTTTCTCGGTTCCCTCCTGTTGGTCCGTTCAGTGGTA
GCAGCTGTTCGGAACCGTGTGTTTTGTGAAGCCTATTGCGACATGAGGGACACTGATTTGCTCGACAAATCTTTTCCCAG
TGACACTATCTGTCCGTTGTTTGTCGCGTAGTAGTGCTCGTCACAACTCAAATCAACCTGAGCTTAGGCGAGAGCACCCG
CTGA
>HQ414616
CACTGTGAACCGTGGCTTCGGCCCAAACTTGAAGTCTAGAATGTAACATATCATAACAAAATACAACTTTTAACAACGGA
TCTCTTGGCTCTCGCATCGATGAAGAACGCAGCGAAATGCGATAAGTAATGTGAATTGCAGAATTCAGTGAATCATCGAA
TCTTTGAACGCACCTTGCGCCCTCTGGTATTCCGGAGGGCATGCCTGTTTGAGTGTCATGAACACCTCACCCCCTCGGGT
TTCCGATCGGGTGGACTTGGGCGCTGCCAGTGAAATGGCTCGCCTTAAACGCATTAGCGGTTGTTGACGTAATAAGTTTC
GTCTTGTCGACCGCTCCTAATCTCCTTCGGGATGTCTCTGGACACTTCATGATCTGACCTCAAATCAGGTAGGACTACCC
GCTGAACTTAAGCATATCA
>Zotu419
ACGCGATAGGTAATGTGAATTGCAGAATTCCGTGAATCATCGAATCTTTGAACGCACCTTGCGCTCTATGGTATTCCGTA
GAGCATGCCTGTTTGAGTGCCGTGAATTCTCCCATCCCAAGCGGTTTTTATCAAAGAATTGCTAGGCGATGGGGTTGAGA
TGGGCGTTATTATAACTGCTTTTCTTCTCTAGAAAAAGCTCGCCCGAAAAACAGCTAACGCCTCTGGGCCACTTTGCATC
CGCTTCTCTGAGGGGAGAAGCGGCCAAGCGCGCTCTGATCATCAGGCATAGCATGATACGTCATTTGCTATGCTGTAGGA
GAGCATTTGGTTGTGGTTATACCGCGTGCGTCATTTTTTCTTTTGCAAAACGCAAAGGAAAAAAACCCCCTTTCATTTCT
GGTCTCAAATCAGGTAGGATCACCCGCTGA
>Zotu4565
ATGCGATAAGTAATGTGAATTGCAGAATTCAGTGAATCATCGAATCTTTGAACGCACCTTGCGCCTCTTGGTATTCCGAG
AGGCATGCCTGTTTGAGTGTCTTATAAAATCAATCCCCACGGGTTTCTGACCCGGCGGTGGACTTGGAGTTGGGCGTCTG
CCGGTCACACGGCTCGCCTCAAAGACCTTAGTGGGGACATCGGCCTATGGCTTGACGTAATAAGTTTCGTCTCGCACGGT
CGGTGACGCCTGCTCACAACCAGCCCTCGGGCAATTACTTTTTGCTAGACCTCAAATCAGGTAGGACTACCCGCTGA
>Cr_599
AACGCACATTGCGCCCTTTGGCATTCCGAAGGGCATGCCTGTTCGAGCGTCATTATCCTCTCTCAAACCCCCGGGTTTGG
TGTTGGACCGCGTTGGCCGCAAGGCCCAACTGGTCTCAAAGACAATGACGGCGTCCCAGGGACCCTCTTCGCACTGAGCT
TTCCGGAGCACGCGTCGAGTTTCAAGGGCCCAGGGACCCGGTCGCCTCTAAAAACTTTTATCAGGTTGACCTCGGATCAG
GTAGGAATACCCGCTGAACTTAA
>Zotu3234
ATGCGATAAGTAATGTGAATTGCAGAATTCAGTGAATCATCGAATCTTTGAACGCACATTGCGCCCCCCGGTATTCCGGG
GGGCATGCCTGTTCGAGCGTCATTACAACCCTCAAGCTCTGCTTGGTCTTGGGCGTCACCGGTCCCCGGTGTGCCTTAAA
ATCAGTGGCGGCGCCATCTGGCTCTAAGCGTAGTACATACTCTCGCTACAGACGTCCGGTGGATGCTGGCCAGCAACCCC
CAATTTATCAAGGTTGACCTCGGATCAGGTAGGGATACCCGCTGA
>Zotu3703
ATGTGATACGTAATGCGAATTGCAAAGCTTTGTGAATCATTGAAATTTTGAACGCATATTGCGCTTGCAGGATTTTTCCT
GGGAGCATGCATGTCTGAGTGTCAGCAAACACCACTCAGCGCCTTTGCTTGCAAAGGTTGCTGGATTCTTGCATTGGTTT
ATGAAAATAAACACTGTGCATAAGTGTCGACGAGAGGATTTCAGAGTAGGTTATCGAGCCGCGTGATTTCTATTTCTGTA
TGTTCGCATATGAAAATTGAGATTGCAAAGTGTTGACGTAATTATTTCTCAGTTATCAGCTTGAATGGGGAAATTTATTT
CTCCAAACTTTTTTGCTGCAACGCAAGTTGTGGCAAAGAATTTGCTTTCATCTCTGATCTCAGATCATGTAAGAAAACCC
GCTGA
>Zotu406
ATGCGATAAGTAATGTGAATTGCAGAATTCAGTGAATCATCGAATCTTTGAACGCACCTTGCGCTCCTTGGTATTCCGAG
GAGCATGCCTGTTTGAGTGTCATGGAACTCTCAACTCTATTTGCTTTTGTGAATAGAGCTTGGACTTGGAGGTTTATTGC
CGGTACCTGTGATCGGCTCCTCTTGAATGCATTAGCTCGAACCTTTTGTGGATCAGCTTATCGGTGTGATAAAATGTCTA
CGCCGTTACTGTGAAGCATACTATTCGGCTTCCAATCGTCCTTCACGGGACAATAACTTTGACCTTTGACCTCAAATCAG
GTAGGATTACCCGCTGA
>Zotu3498
ATGCGATAAGTAATGTGAATTGCAGAATCCAGTGAATCATCGAATCTTTGAACGCAACTTGCGCCCTCTGGTATTCCGGA
GGGCATGCCTGTTTGAGTGTCGTGAACACCTCGACCCTCTAATGTTTTTGCATTGAAGGCGTTGGTAGTGAGCGCTGCCG
GTCTTTGGGTCGGCTCGCTTTAAAATAATTAGCTGGATCCATTCTGACCTGGTTCTACTCGGCGTAATAAGTTATTATCG
TCGAGGACGCCTAGCCTTCTAGGCAGGCGGCCACAGTAAGGGTGTTTGAACCGCTTCCAACACGTCTTGCTCTTGTAGCA
AACACTTGAACCTCTGACCTCAAATCAGGCAGGACTACCCGCTGA
>Zotu4509
ATGCGATAACTAATGTGAATTGCAGAATTCAGTGAATCATCGAGTCTTTGAACGCACATTGCGCCCTCTGGTATTCCGGA
GGGCATGCCTGTCCGAGCGTCATTGCTGCCCTCCAGCCCGGCTGGTGTGTTGGGCCCCGTCCCCCTTCCCGGGGGGACGG
GCCCGAAAGGCAGCGGCGGCACCGCGTCCGGTCCTCGAGCGTATGGGGCTTTGTCACCCGCTCTTGTAGGCCCGGCCGGC
GCCAGCCGACCCCCTCAATCTATTTTTCAGGTTGACCTCGGATCAGGTAGGGATACCCGCTGA
>Zotu1521
ATGCGATAAGTAGTGTGAATTGCAGAATTCAGTGAATCATCGAATCTTTGAACGCACATTGCGCCCCTTGGTATTCCATG
GGGCATGCCTGTTCGAGCGTCATTTGTACCCTCAAGCTTTGCTTGGTGATGGGTGTTTGTTCCGCTGCAACGCGTGAACT
CGCCTCAAATCAATTGGCAGCCGGCAATCTGGTGTTGGAGCGCAGCACATTTTGCGCTCTTCGCTGTGGATTGCGGGCGT
CCATGAAGCCTATATTTTCGCGCTTGACCTCGGATCAGGTAGGGATACCCGCTGA
>Zotu304
ATGCGATAAGTAATGTGAATTGCAGAATTCAGTGAATCATCGAATCTTTGAACGCACATTGCGCCCCTTGGTATTCCGGG
GGGCATGCCTGTTCGAGCGTCATTTCAACCCTCACGCCTGGCGTGGTATTGGGCCTTTCGCGGGGTTAAACCCGCGGGCC
TCAAAGCAAGTGGCGGTGCCGTCGGGCCCTGAGCGTAGTAATACTCCTCGCTACGGGACCCCGGTGGTGACCTGCCAGCA
ACCCCAACTTTCTAAGTTTGACCTCGGATCAGGTAGGGATACCCGCTGA
>Zotu5036
ACTCATTTATGGCATTATGTAGACGGCGTACTTTGCATGACATAAAAGGTACACCACTTTTTACGGCATTTTTTTATATG
GTGTGCGGCTGCATACCGTAAATGCCGTAAAGAAATTTTTACGACATGCAAAAAATACATTTTGTTGTAGTGTACACTTG
TTATTTAAACCCTCATTACAGCTTTATAGTTTTCTACATGACTTTTGAACGAAAATATGAGATTTTTCATAGATGCCGCC
GAACTTTCGTAGAGTTCTACAGAATCCTCAACATTTATACAATGTTTTCAATTTTTCTATTCAATCATTATTCATATATA
GGATTCGATGATTTGTTGATCACATGTTTTATTGTGTTTTCTCAAATATTGCTTTATCAAGGGTCTACGTGATTGTTATA
CCGATCCCGATTTTGAATCAACAAAAACTCTCATGAAATCATGTGCATTTGAGGGTTTGCAACCAATAGTTCTTCTTAAT
ACCCTTAAATAATCATAGGAGCATGAGATGTGTATCGACCTAATTCTTTACAAT
>Zotu5498
AACAAAAGCAAAAAAAAAAATTAACAATAAAAATCACTTAATTATTCACCCAATTAATTTTTATTTATTTATTGTAAATT
CAGATTTCAAACCACGCTTAGATAGCATATCTGCAAAGAAAATAAAAATAATTAAATGCTTACTTCTTGATTATTGCTTG
TTTCTCGTTGCACATCATTCTCTATCACTTTAGAATTTGCTTCTCGTTGCATATCATTCTCCATCACTTCAGAATTTTCT
TCCAGTTGTAAATCAATATGCATCCCTTCAGGATTTTCTT
>Zotu284
ATGCGATAAGTAATGTGAATTGCAGAATTCAGTGAATCATCGAATCTTTGAACGCACATTGCGCCCATTAGTATTCTAGT
GGGCATGCCTGTTCGAGCGTCATTTCAACCCTTAAGCCTAGCTTAGTATTGGGAATCTGCTTAACCGCAGCTCCTTAAAT
ATAGTTGGCAGAGCACAGCTGTACTCTGAGCGTAGTAATTCATTATCTCGCTTTCTGAAGACAGTCGTACGATCGCCACA
AACCTATTTATTTTTTAATGGTTGACCTCGGATCAGGTAGGAATACCCGCTGA
>Zotu866
ATGCGATAAGTAATGTGAATTGCAGAATTCAGTGAATCATCGAATCTTTGAACGCACATTGCGCCCCCTGGTATTCCGGG
GGGCACACCTGTTCGAGCGTCATAACAACCCCTCAGGCCGCTCAGGCTTGGTCTTGGGGCTCGCCCGCCTTGGCGCGGCG
GCCCTTAAACACCGTGGCGGTGCTGGTGGTGCTCTCCGCGTAGTCACGTTCTCGCGACAGGGCGGCACTGGACCCAGCCA
AAACCCGACGCCGGCAAGGTGTCAACCCCCCTCTCTAGGTTGACCTCGAATCAGGTAGGGATACCCGCTGA
>Zotu417
ATGCGATAAGTAGTGTGAATTGCAGAATTCAGTGAATCATCGAATCTTTGAACGCACATTGCGCCCCTTGGTATTCCATG
GGGCATGCCTGTTCGAGCGTCATTTGTACCCTCAAGCTCTGCTTGGTGTTGGGTGTTTGTCCACTCCCCAGTGTTTGGAC
TCGCCTCAAAGCAATTGGCAGCCAGTGTTTTGGTATTGAAGCGCAGCACATTTTGCGATTCTAGCCTAGAATACTAGCGT
CCAGTAAGCCTTTTTCCACTTTTGACCTCGGATCAGGTAGGGATACCCGCTGA
>Zotu2755
ATGCGATAAGTAATGTGAATTGCAGAATTCAGTGAATCATCGAATCTTTGAACGCACCTTGCGCTCCTTGGTATTCCGAG
GAGCATGCCTGTTTGAGTGTCATGAAATTCTCAAACCCATAAGTCTTTGCGGGCTTACGGGCTTTGGACTTGGAGGCTTT
GTCGGCGACCGCGAGGTCTGTCGACTCCTCTCAAATGCATTAGCTTGATTCCTTGCGGATCGGCTCTCGGTGTGATAATT
GTCTACGCCGTGACCGTGAAGCGTTTTGGCGAGCTTCTAATCGTCTCGTACGAGACAGCTTACATTGACCTCTGACCTCA
AATCAGGTAGGACTACCCGCTGA
>Zotu4552
ATGCGATACGTAATGTGAATTGCAGAACTCAGTGAATCATCGAATTTTTGAACGCACCTTGCGCTCTCTAGTTATTCTGG
AGAGCATGCTTGTTTGAGTGTCGCGAACCTCTCAACCCCGCCAAAGGCTTTATTAACTTTGGTTGTTTGGGCTTGGATCA
TGGTCTCTTGTTGTGACTTTTGTTAGAAACAACTGGACTGAAATACAACAAGTTGGATAAACCCTATTGCGGCTTGACCT
GATGTTGTAATTTACTCATCGGGGACGCGAAAGGTTGTTTAAGGAACTTTAACAGAAACCCTTATGTTGTTTAAAGTCTT
TCGGGACTCTATTCAATACATTTATGACCTCAAATCAAGTAGGACTACCCGCTGA
>Zotu4559
TTATTACTTTTGATCAAACCTTCACAATTATATCTTTTGCATCATCTCTCCCTTTTATTTATCGCTTTTATATTTGTGCT
TATTATTTGACTTAATTTATTTAGTCTTTATTTGTTTGAATTTAGATTAATTTATCGAAAAACATTTAAAAAATCAATTC
ACCCTCCTCTTGATTAGTTAATCTTAGGCTATCAGAGTACTACTCAAAATGATCGTTACAATTGATACCAAAGCAAGCAT
TCCATTTTTGGGACCATTTACAATGGAGAGACAGGAAGAGGATTACTTTTCAGAAAAGGTTGATTCGTGGGTTACCGATT
GGGTAAAATGGGCCACCGTGTTGAAGGAAGGGGATGGGCCCCGGGGATGAAATGTAACACGTTGAAAGTGGAATTTTATA
AAACTCAAACTCACCACCTCCATCAGAAC
>Cr_281
AACGCACATTGCACCTCATGGTATTCCGTGAGGTATGCCTGTTTGAGTGTTATTATCTTCTCACTGTATCACGAAGTGAT
GCAGGGGTGTTGGCGGATCATCTGTGGATGTCTACCTAATTACATGCTACAATGTCTAGACAATATTCATTGACACGCAA
CAATAAAAACAACCTCAGATCAGGTAGGACTACGCGCTGAACTTAA
>Cr_62
AACGCACATTGCGCCCCTTGGTATTCCATGGGGCATGCCTGTTCGAGCGTCATTTGTACCCTCAAGCTTTGCTTGGTGTT
GGGTGTTTGTCTCTTCCTTGCGGGGAGACTCGCCTTAAAGTAATTGGCAGCCAGTGTTTTGGTAGTAAGCGCAGCACATT
TTGCGTCTTGGTCCCTAAAATAATGGCAACCATAAGCTCTTTTTCACGTTTGACCTCGGATCAGGTAGGGATACCCGCTG
AACTTAA
>Zotu524
ATGCGATAAGTAATGTGAATTGCAGAATTCAGTGAATCATCGAATCTTTGAACGCACATTGCGCCCATTAGTATTCTAGT
GGGCATGCCTATTCGAGCGTCATTTCAACCCTTAAGCCTCTGTTGCTTAGCGTTGGGAGTCTACGTCTTAGGGCGTAGCT
CCCTAAAGATAGTGGCGGAGTCAGGGCGTACTCTAAGCGTAGTAAACTATTTCTCGCTTCTGCAGTAGTCCTGGGTGCCT
GCCGTAAAACCCCTTATATTTCTAATGGTTGACCTCGGATTAGGTAGGAATACCCGCTGA
>Zotu4977
ATGCGATACGTAATGTGAATTGCAGAATTCAGTGAATCATCGAATCTTTGAACGCACCTTGCACTCTTTGGTATTCCGAA
GAGTATGTCTGTTTGAGTGTCATGAAACTCTCAACCCCCTTGTTTTGTAATGAAATAAGCGTGGGCTTGGATTATGGCTG
CTGCCGGCGTAACTGTCGACTCGGCTGAAATACACGAGCTACCCATTTCTAAGAAATAGACGGTTTGACTCGGCGTAATA
ACATATTTCGCTGAGGACGTCACATTCTTAATCATTAGTGGTGCTTCTAATGCGACATCTAAATTTAAGCTTTAGACCTC
AAATCAGTCAGGACTACCCGCTGA
>Cr_246
AACGCACCTTGCACTCTTTGGTATTCCGAAGAGTATGTCTGTTTGAGTGTCATGAAACTCTCAACCCCCTTGTTTTGTAA
TGGAGCAGGCGTGGGCTTGGATTATGGCTGTCTGCTGGACTCTTTAATTAGAGATCGGCTCGGCTGAAATATACGAGTAA
CCCAGTTTGAATTAACGGCTTGACTCGGCGTAATAGCTTTATTTCGCTGAGGACGTTCATTTCAAGATAGTGGTGCTTCT
AATGCGTCGTAGCGTCAGCTGCACACCTTTAAGCTTTAGACCTCAAATCAGTCAGGACTACCCGCTGAACTTAA
>Zotu312
AAATAAAACAATTTCAATTTCCATACAATGATCTGCTTTGTGTTTAGATAGAAATTGTGATATAAATTATACTTTTGATG
AATTCTACAAACTCTTTTGCTGATTCTCGAACTCGAATGCTCACAATCTATAATTCAAGTTGTCCAATTATCTAGCCTTC
AATAGTTTTCTTTTCTCGTAATAGCAAAAATAATAATTTTTTCCTACAGTTTTTCAAACCCTAGTAGCATATTAATATAA
GTTCAAGTGGGTTTGGCTCGTCTATTAAACTTAATCTGGTCCAATATTTAATTAATCAAATTAATTAAATCTGGTTCATG
AATTAATTA
>Zotu975
ATGCGATAAGTAATATGAATTACAGAATTTAGTAAATTATCGAATCTTTGAACGCACATTGCGCCCCCTGGTATTCCGGG
GGGCACACCTGTTCGAGCGCTATTTCAACCCTAGAGCCCTGCTCTACGATGGGCCCCGTCCTCAGGGACGGGCCCGAAAC
CCGTAGGCGCCTCCGTAAGGCCCTGAGCGTAGCAAGAGAAATCCCTCGCTCGGAGTACCCTATAGCGGCCGCCCCGAACC
ATCTCAAAAGGTTGGCCTCGGATCAGGTGGGGATACCCGCTGA
>Cr_131
AACGCACATTGCGCCCTTTGGTATTCCGAAGGGCATGCCTGTTCGAGCGTCATTATCACCCCTCAAGCCCTGGCTTGTTG
TTGGACTTTAGGGGCGGGCCTCTTGGCCCTCCCCGGTCCCAAAGACAATGACGGCGTCCGTGGGACCCTCGGTGCAATGA
GCTTTAACCAGCACGCATCAGAGTTGCAAGGTCCCCAGACCCGGTCTACCCTTTATTTTTCTAAGGTTGACCTCGGATCA
GGTAGGAATACCCGCTGAACTTAA
>Zotu5588
ATGCGATAAGTAATGTGAATTGCAGAATTCAGTGAATCATCGAATCTTTGAACGCACATTGCGCCCCTTGGTATTCCGAG
GGGCATGCCTGTTCGAGCGTCATTACACCACTCAAGCCTGGCTTGGTATTGGGCCCCGGGGCGTCACCCGGGCCCGAATG
TCTGCCGGCTGGACGACCCAGATCTCAGCGTTGTGGTAAATCAATTCGTTGGCGAGATGGGCGGCCACGCCGTTAAACTC
TCCTCAGGTTGACCTCGGATCAGGTAGGGATACCCGCTGA
>Cr_142
AACGCACATTGCGCCCCTTGGTATTCCGGGGGGCATGCCTGTTCGAGCGTCATTATAGACCATCAAGCTTAGCTTGGCAT
TGGGCCTTCGTCCCCGCAGCGGACGGGCCCCAAAGACCTCGGCGGTGAAGCGTCGGCCTCAAGCGTAGTAGAATCCTATC
CCGCTTACGGAGGCTGCGCGTCGCCCGCTACCAAAGACCAAATACCTAAAGGTTGACCTCGGATCAGGTAGGGATACCCG
CTGAACTTAA
>Cr_167
AACGCACATTGCGCCCTTTGGCATTCCGAAGGGCATGCCTGTCCGAGCGTCATTATCCTCCCTCAAACCCCCGGGTTTGG
TGTTGGACCGCGTTGGTTGTTCGCAGCCAACTGGTCTCAAAGACAATGACGGCGTCCCCGGGACCCTCTTCGCACTGAGC
TTTTGCAAGCACGCGAGGAGTCTCAAGGCCCAGGGACCCGGTCACCTCATTAAATTTTTCAGGTTGACCTCGGATCAGGT
AGGAATACCCGCTGAACTTAA
>Cr_198
AACGCACATTGCGCCCTTTGGTATTCCGAAGGGCATGCCTGTTCGAGCGTCATTATCACCCCTCAAGCCCCGGCTTAGTG
TTGGGCTGGATTTGTCAACAAAATCGGCCTCAAAGATAGTGACGGCGTCCCAGATGGAACCGGTACGAGGAGCTTTTAAC
CGAGCATGTACGCGGCGTGAATCTGTGGGCGGCGGTCTTTAACCACTACTCTTCGGAGTACTTTCTTAAGTGTTGACCTC
GGATCAGGTAGGGATACCCGCTGAACTTAA
>Zotu822
GTGCGATAAGCAATGCGAATTGCAGAACCGTGAGTCATCAGATTTTTGAACGCATCTGGCGCCGGCTGGGTCTCCAACCG
GCATGCTTGTTTCAGTGTCTTGTTTTCTCCTCACCCAAATCTTAATGCGAGAGATGCCCTTCTCTTGCCAAGCAAGAAAG
CACTCTGCGCTCTGCGAGCGGCTTCGACTTGATCGAGGGCCGCACTCAATGCAGCAGTCACATTGCTCACAATGTGAACT
CATTGAGAGCAGAGGCAGTGCAGCATCCGCTGCCAGTGCTTAGTCACACAAACTTTCTTTGCATCTGAAATCAAGCAGGA
CCACCCGCTGA
>Cr_121
AACGCACATTGCGCCCCTTGGTATTCCGAGGGGCATGCCTGTTCGAGCGTCATATAAACACATCCCTCACGGGGTCTTGG
GATCCGCCGCCTGGCGGTCCTTAAAATCAGTGGCGGTGCCGTCTGGCTCTAAGCGTAGTAATTATCCTCGCTATAGATCT
CAGGCGGTTGCTTGCCAACAACCCCTAATTTTCAACGTTTGACCTCGGATCAGGTAGGGATACCCGCTGAACTTAA
>Zotu1351
ATGCGATAAGTAATGTGAATTGCAGAATTCAGTGAATCATCGAATCTTTGAACGCACCTTGCGCTCCTTGGTATTCCGAG
GAGCATGCCTGTTTGAGTGTCATGTTAATATCAACCCCGTCGGTTTGTAAATCAAACCGTTGGGTGTTGGACTTGGAGGT
TCTTGCTGGCTGCAAAGTCGGCTCCTCTTGAATGCATTAGCTTGGGCCTGTTGTGCGTGCTCGCGGTGTAATAAGTTTTA
TTCATCGTTTGGGTCGTACACTTATTGGGCTTGCTTCTAACTGTCTTCGGACAAACATAACCTTTGACTCTGACCTCAAA
TCAGGTAGGACTACCCGCTGA
>Zotu2049
GGTGCGAAATCTGGCGCGATACGCACCACATGTGAGACGTCGAGTTTTTGAACGCAGCTTGCACCCACTGGGCAACCAGA
AGGTGTATCTGCCTGGGTGTTGATGAATTGTTGTGTTACAAGTCGATGAGTGTATGTATTGACACACGTTGATGATAATG
ATGCAACTTGTTGACGAAATAGTTTTGCAAAAAGCCTTTTTGTCGTGTGTGCACTGTGTGGTGCAATGTTATGTTATGTT
ATATTGTCACAGCAGTGTTAATTTGATAGAATTTGCAATGAAGAATCTGCATGCTTGTCGTGTGATATCATGTGCGCAAT
TCTGATCATTAAGCCACTAGTCTTAATGTCATTTCGATTAGGTATAAAAACACACATTTTTTACCACTATCACTTTTTAC
CCCAGGTCAGATAAGATTACCCGCCGA
>Cr_862
AACGCACCTTGCGCCCCTTGGCATTCCGAGGGGCACGCCTGTTTGAGTGTCGTGAACTCCTCCACCCTCTACCTTTTTCG
GAAGGCATTGGGCTGGGATTTGGGAGCTTGCGGGTCCCTGGCCGATCCGCTCTCCTTGAATACATTAGCGAAGCCCTTGC
GGCCTTGGTGTGATAGTCATCTACGCCTCGGCTTAGCGAACATAACGGGAGTCGCTTCCAACCGTCTCGCAAGAGACAAT
TCATTACCAACTTGACCTCAAATCAGGCGGGACTACCCGCTGAACTTAA
>Zotu916
ATGCGATAAGTAATGCGAATTGCAGAATTTCCGTGAGTCATCGAATCTTTGAACGCACATTGCGCCCATTGGTATTCCGA
TGGGCATGCCTGTTCGAGCGTCATTATCCTCCCTCAAACCTCGGGTTTGGTGTTGGACCCAAGTTGGCCGCCCTTCACGG
GGGGACAACTGGTCTCAAAGACAATGACGGCGTCCGTGGGACCCTCGGTGCAACGAGCTTTCATTAGCACGCGTCGAGTT
TCAAGGTCCCTCCGGGCCGGTCTACCCCTTTTATTTTACAAGGTTGACCTCGGATCAGGTAGGAATACCCGCTGA
>Cr_204
AACGCACCTTGCGCCTCTTGGTATTCCGAGAGGCATGCCTGTTTGAGTGTCTTATAAAATCAATCCCCACGGTTTCTGAC
CTGGCGGTGGACTTGGAGTTGGGCGCCTGCCGATCACACGGCTCGCCTTAAAGACCTTAGTGGGATCATCGGCCCATGGC
TTGACGTAATAAGTTTCGTCTCGTCCGGCCCCTGACGTCCGCTCACAACCCGCCCTCGGGCAATCACTTTATGCTAGACC
TCAAATCAGGTAGGACTACCCGCTGAACTTAA
>Zotu451
ATGCGATAAGTAATGTGAATTGCAGAATTCAGTGAATCATCGAATCTTTGAACGCACATTGCGCCCGCCGGCACTCCGGC
GGGCATGCCTGTCCGAGCGTCATTTCAACCCTCAGGCCCACCCTTCCGGGGGAGCGGGCCTGGTGCTGGGGATCGGCGGC
CCTCGCGGCCCCCGTCCCTCAAATACAGTGGCGGTCGCGCCGCAGCCTCCCCTGCGTAGTAGCACAACCTCGCACCGGAG
AGCGGAACGACCACGCCGTGAAACCCCCAATTTTTTAAGGTTGACCTCGGATCAGGTAGGAATACCCGCTGA
>Zotu1266
ATGCGATAAGTAATGTGAATTGCAGAATTCAGTGAATCATCGAATCTTTGAACGCACATTGCGCCCGCTAGTATTCTGGC
GGGCATGCCTGTTCGAGCGTCATTTCAACCATCAAGCCCTAGGCTTGTGTTGGGGCCCTGCGGCCGTCCGCAGCCCCCTA
AAAACAGTGGCGGGCTCGCTATATACCGAGTGCAGTAGTTTACTCTTCGCTCAGGACATGTAGTGGGTTCTTGCCATAAA
ACCCCCCATTTTTTAAGGTTGACCTCGGATCAGGTAGGAATACCCGCTGA
>Cr_91
AACGCACATTGCGCCCCCTGGTATTCCGGGGGGCATGCCTGTTCGAGCGTCATTTCACCACTCAAGCCTCGCTTGGTATT
GGGCGTCGCGAGTCTCTCGCGCGCCTCAAAGTCTCCGGCTGTACGACCCGTCTCCCAGCGTTGTGGCAACTATTTCGCAG
TGGAGTTCGGTTCGGCATGGCCGTTAATCTTTCAAAGGTTGACCTCGGATCAGGTAGGGATACCCGCTGAACTTAA
>Zotu6653
CTCAACAGAGAGAGAGACGGACCAACTATGAGAAAGAAAATAGAAGTCTCAAGGAAGGAACCGAATGAAACGCAAAAGTC
GAAGCCCAAGAGAAAATATCTCACAAGAATAAACCCCAGCTGTCGATCTCATCCAAGGTTCACAATCAGTTCTAAACTAA
CACAATCCGGGTGACTACCAAGCTACCAATAAGTGGGTGAC
>H_albidus
ATGCGATAAGTAATGTGAATTGCAGAATTCAGTGAATCATCGAATCTTTGAACGCACATTGCGCCCCTTGGTATTCCGGG
GGGCATGCCTGTTCGAGCGTCATTTAGACCAACTCCCGCTCCGGCGGGGTCTTGGGCTCCGCCTCTGGGCGGGCCTTAAA
ACCAGTGGCGGTGCCCTAAGGCTCTACGCGTAGTAATTCTTCTCGCGATAGGGTCCTTGAGGTGTCTTGCCAGAAACCCC
CAACTCTCTAGGGTTGACCTCGGATCAGGTAGGGATACCCGCTGA
>Zotu5641
ATGCGATAAGTAATGTGAATTGCAGAATTCAGTGAATCATCGAATCTTTGAACGCACATTGCGCCCCTTGGTATTCCGAG
GGGCATGCCTATTCGAGCGTCATTATCACCCCTCAAGCCTAGCTTGGTGTTGAGACCTGCTGTAAAGGCAGTCTCTAAAA
TCAGTGGCAGTGCTGTCAGGCTCTAAGCGTAGTAAATTCATCGCTATAGGGTCCTGGTGGATACTCGTCAGAACCCCCCC
ATTTTTTAATGATTGACCTCGGATTAGGTAGGGATACCCGCTGA
>Zotu2146
ATGCGATAAGTAGTGTGAATTGCAGAATTCAGTGAATCATCGAATCTTTGAACGCACATTGCGCCCCTTGGTATTCCATG
GGGCATGCCTGTTCGAGCGTCATTTGTACTCTCAAGCTCTGCTTGGTGTTGGGTGTTTGTCTTTGCTTTGCTTAGACTCG
CCTTAAATATATTGGCAGCCGGTATACTGGTTTGAAGCGCAGCACAATTGCATTTCTGGCTTGTTATTACTGGTACCCAT
TAAGAAAATTAACACTTTTGACCTCGGATCAGGTAGGGATACCCGCTGA
>Zotu4176
ATGCGATACTTGGTGTGAATTGTAGAATCCGGTGAACCATCGAGTCTTTGAACGCAAGTTGCGCCCCAAGCCGTTAGGCC
GAGGGCACGCCTGCCTGGGTGTCACGCATCGTTGCCCCCCCCAAAACCCCTCCCCTCTCGAAAGAGAGAGACGAGGGGAC
TTGGCCGTGTGCAGATATTGGCCTCCCGTTTGCCGAACGGCCCGCGGTTGGCCTAAATACTAGTTGTCACCGACGACGGA
CGTTGTGACGTTCGGTGGTCAAATAAACCTCGAGCTCCCGTCACGCGTACGTTGTCGGCCTAAAAAGGTTCACCGACCCT
GAAGCGCTGTCAACAGCGCACGTATCGCGACCCCAGGTCAGGCGGGATTACCCGCTG
>Zotu6618
ATGCGATAAGTAATGTGAATTGCAGAATTCAGTGAATCATCGAATCTTTGAACGCACATTGCGCCCTCTGGTATTCCGGA
GGGCATGCCTGTTTGAGTGTCATTAATCTCTCACAACCACTCGTGGTATTGTGATGTTGGGAGCTGCGCTGTGCTTTGCA
CGACGCTCTCCTCAAATGCATTGGTGCGGCCTGCCGCCCGGTTACACAACGTTCTAGGTTCGTCCAACTCGTTGCTACTC
CGGTGCAAATATGGTGCTGCACCTAAAGCCCGTCTCGTGCCTTGTGCTCTTGACATCTTCATTTATTGACCTCAGATCAG
GTAGGAATACGCGCTGA
>Cr_67
AACGCACATTGCGCCCTTTGGTATTCCGAAGGGCATGCCTGTTCGAGCGTCATTATCACCCCTCAAGCCTGGCTTGCTGT
TGGGCTCTTGGTCGTGGATCCCCACGACCGGCCCCAAAGATAATGACGGCGTCCGTCGGACCCTCGGTACAAGGAGCTTT
TTACGAGGCACGTACTGAAGTGGGCTGGCAGACCCGGTCTTTTTAATTAGTTTTTCTAAGGTTGACCTCGGATCAGGTAG
GAATACCCGCTGAACTTAA
>Zotu2170
GAATGCGATATGCAATGTGAATTGCAGAACCACGAATCATCGGATCTTTGAACGCAACTGGCGCAGCCTATGGCTAGCAT
ACTTGTTTCAGTGTGCGTAAACAACTTAACCATACAAATGTGAGAGAATATCTCTCATGAAGTACATGCTCCCTGCAGCA
GTCACATTCATTTGTGAGCTTCAGGCTGAAAACTGACTTATTGTCACCTGAAATCAAGTAAGATGACCCGCTGG
>Cr_1000
AACGCACATTGCACCTCATGGTATTCCGTGAGGTATGCCTGTTTGAGTGTTATTATCTTCTCACTGTATCACGAAGTGAT
CAGTCGTGTTGGTGGATCATCTGTGGATGTCTGCCTAATTACATGCTACAATGTCTAGACAATATTCATTGACACGCACC
TCATAAACAACCTCAGATCAGGTAGGACTACGCGCTGAACTTAA
>Zotu2177
ATGCGATACGTAATGTGAATTGCAGAATCGTGACTCATCGAAATTTTGAACGCATATTGCACCTAGTGGCATTCCACTAG
GTATGCTTGTTTGAGGGTCTGTTTTTCTCCTCTCTACTAAATTTCATTTATTTTGTTTTTTTCTCTGTAAAGGGAAAAGA
TGAAACATGAGAAAAATAGTCGGGGATTTGGTCTTGTGGGTTGCAAAATTCACTCGACTTTAACATAGACCGTAGTCTTT
TTCACAGTTGTCTCTTTTTTTTGTTGAAAATCCTTCCAATAAAAAAGCTCTAGTGTTAGACTTATCCATATCAAAAACGA
CTTTGGTCATTTTTATCTTGGGTAAGAGGAAACTAAAGTGGGGGGGATTATTAAAAATTCACAAAGAATTTAAACACTGC
GAAATCGTAGACTCTTTCGGAATTAAAATCAATAAATTTTTTTTAATTTTGGACCTCAAATCAAGCAAGGCTACCCGCTG
A
>Cr_56
AACGCACCTTGCGCCCTTTGGTATTCCGAAGGGCATGCCTGTTTGAGTGTCATGAAACCTCACCCCACTTGGGTTTTTGC
CCGAGCGGTGGTGGATTGGGTGTTTGCCGTCACTGGCTCACCTTAAAAGCATAAGCAACTTTGGATGTAATACGTTTCAT
CCTTCTAAGTGGCTGATAACCCCACATATCTCATGATCTGGCCTCAAATCAGGTAGGGCTACCCGCTGAACTTAA
>Cr_1041
AACGCACCTTGCGCTCCTTGGTATTCCTTGGAGCATGCCTGTTTGAGAGTCTTGAATATCTCTGCTTTTGCCTTTTTTAA
CGAAAAGGTAACAAGTCAGGTCCTTGGGTCTGCTTGCGGTTTGTTACGAACACAAGCTTACCTTAAATGAATTAGCTGGA
CTTCAGCAGAGTTGTTAAGTAACATTGAAAACTCTCGTAATATGAAGTCTGCTCTCTAATCATTCTCTTTCGAGAGAATA
TTTTCTATTTTGGCCTCAAATCAGGTAGGACTACCCGCTGAACTTAA
>Zotu1705
ATGCGATAAGTAATGTGAATTGCAGAATTCAGTGAATCATCGAATCTTTGAACGCACATTGCGCCCTCTGGTATTCCGGG
GGGCATGCCTGTTCGAGCGTCATTATAACCACTCAAGCTCTCGCTTGGTATTGGGGTTCGCGTCTTCGCGGCCTCTAAAA
TCAGTGGCGGTGCCTGTCGGCTCTACGCGTAGTAATACTCCTCGCGACTGAGTTCCGGTAGGTTTACTGGCCAGCAACCC
CCAAATGTCATACGGTTGACCTCGGATCAGGTAGGGATACCCGCTGA
>Cr_684
AACGCAGATTGCGCCCTTTGGTATTCCGAAGGGCATGCCTGTTTGAGTGTCTTATAAACCTCACCTCTATAGTTTTCTAT
AGTTGTGTTTTGGGTGTTGCCAGTACTGGCTCGCCTTAAATGTCTAAGTGGAATGCGTAATAAGTTCTCGCAACCCTCCA
CTCTAATACACTTTATATTCTGACCTCAAATCAGGTAGGACTACCCGCTGAACTTAA
>Zotu1099
ATGCGATAAGTAATGTGAATTGCAGAATTTAGTGAATCATCGAATCTTTGAACGCACATTGCGCCCCTTGGTATTCCGGG
GGGCATGCCTGTTCGAGCGTCATTAACACCACTCAAGCCTGGCTTGGTATTGGGGTACGCCTACCAGCGGCTCCTAAAAT
CAGTGGCGGCGCCGTTGGGCTCTTAGCGTAGTAATTCTTCTCGCTACAGGGTCTTGCGGTGTCTTGCCAGAACCCAAATT
TATAAGGTTGACCTCGGATCAGGTAGGGATACCCGCTGA
>Zotu1858
ATGCGATAAGTAATGTGAATTGCAGAATTCAGTGAATCATCGAATCTTTGAACGCACATTGCGCCCACTAGTATTCTGGT
GGGCATGCCTGTTCGAGCGTCATTTCGACCCCTAAGCCTTAGTTGTTTAGCGTTGGGAGGTTGCATATCCGCGGTCTAGC
CGTGGCGCAACTCCTTAAATTTCGTGGCGGGGCTCGTGTCGCCTTGAAGTGTAGTAATTATGTTCTCACTTTTAAAAGGC
GGTCACGCGGCACAGCCAAGTGAAACCTTTTATATATAATGGTTGACCTCGGATCAGGTAGGAATACCCGCTGA
>Cr_537
AACGCACCTTGCGCCCTTTGGTATTCCGAAGGGCACGCCTGTTTGAGTGTCGTGAAATTCTCAACCCTGCGCTTTTCTTG
TGAAAGCGCGTGGGCTTGGACTTGGAGGCTTTGCTGGTCCTCGCGGATCGGCTCCTCTCAAATGCATTAGCGAGACCCTT
GTGGTGCTGCCCCCGGTGTGATAATTGTCTACGCCGTGGGTACACCGCGATTGTGGGGGACCTGCTTCCAACCGTCGAAA
GACAAACTTCATCGAAACTTGACCTCAAATCAGGCGGGACTACCCGCTGAACTTAA
>Cr_559
AACGCACCTTGCGCTCTTTGGTATTCCGAAGAGCATGCCTGTTTGAGTGTCATGAAACTCTCAACCTCCAACTTTCTTAA
TAGTCGGTTGGCGGCTTGGACTTGAGCGCTGCTGGTCTTTATTGACCGGCTCGCTTGAAATGAATTAGCAGATCCTTTTT
GTAATCGGTTCCACTCGACGTGATAAGTATTTCGCCGAGGACATCTTAACGGATGGCCGAGATAAAGAAAGTCTTTAGAT
CCGCTTCTAATTCTTAGATAGAGCTTGCTCTACTAAACCCTTTTATGATCTGGCCTCAAATCAGGTAGGACTACCCGCTG
AACTTAA
>Cr_788
AACGCACCTTGCACTCTTTGGTATTCCGAAGAGTATGTCTGTTTGAGTGTCATGAAACTCTCAACCCCCCTATTTTGTAA
TGAGATGGGCGTGGGCTTGGATTATGACTGCTGTCGGCGTAATTGCCGGCTCAGTTGAAATACACGAGCAACCCATTTGA
AATAAACGGCTTGACTCGGCGTAATAATTATTTCGCTGAGGACGTTTTCTTCAAAAGTTAGAGGTGCTTCTAATGCGCTA
TTACAGCACTTTAAATTTTAGACCTCAAATCAGTCAGGACTACCCGCTGAACTTAA
>Zotu6449
GGTGCGAAATCTGGCGCGATACGCACCACATGTGAGACGTCGAGTTTTTGAACGCAGCTTGCACCCACTGGGCAACCAGA
AGGTGTATCTGCCTGGGTGTTGATGAAGTGTTGTGTTACAAGTCGATGAGTGTATTGACACACGTTGACGATGATGATGC
AACTTGTTGACGAAATAGTTTTGCAAAAAGCCTTTTTGTCGTGTGTGCACTGTGTGGTGCAATGTTATGTTATGTTATGT
TATGTTGTCACAACAGTGTTAATTTAATAGAATTTGCAATGAAGAATCTGCATGCTTGTCGTGTGATGTCATATGCGCGA
TTCTGATCATTAAGCCACTAGTCTTAATGTCATTTCGATTAGGTATAAAAACACACGTTTTTTACCACTATCACTTTTTA
CCCCAGGTCAGATAAGATTACCCGCCGA
>Zotu1117
AGTAAAGTAATTTCGATTCCCAAACAGGATCTACTTTATGTTTAGATAGAAACTGTGATAGAAATAATACCTTTGATGAA
TTTTGTAAACTCTTTTGCTGATTCACTAATTCCAATGATCACGATTTGCAATCCAAGCTGTCCAATTGTCCAGCCTTCAA
TGATGATTCACACAGAGAACAAGAATGACGGCTATGATTTTCTTTTTTCGTGCTAGCAAGAATAATGAATATTCCATTAT
GTTTTCAAACCCTAACAACCTATTAATAGAATTCCAAACGGGCTTGACCCATCTCTTAACGTAACCCGATCGAACATTTA
ATTAATCAAATTAATTAAATCCGATCCATGAATTAATTAATTCAATTAATTA
>Zotu1515
ATGCGATACGTAGTGTGAATTGCAGAATTCCGTGAACCATCGAATCTTTGAACGCAAATTGCGCTCGAGGCCTCGGCTAA
GAGCATGTCTGGCTCAGCGTCGGCTTACTACCCTCAATCAATTACCTTGTGATGATTGATTGGAGCTGGCTTTCCGGTGT
TCCGATCAGGTTACCGGTCAGCTGAAAAACATTCGCGCTGTGGAAGTCGCTTTCCCTTCAAAAAGGAAAGCCGAGTTCCG
ATTTGGTAGGTGACCTTTGCCGGTTGCATGCCTTCGTTGCTCGTTCTGGCTTTCATGATAGCGTGTGCAGGACGCCTTTT
TGGCTTTCGACCTGAGCTCAGGCAAGAACACCCGCTGA
>Cr_792
AACGCACATTGCACCTCATGGTATTCCGTGAGGTATGCCTGTTTGAGTGTTATTATCTTCTCACTGTATCACGAAGTGAT
GCAGGGTGTTGGCGGATCATCTGTGGATGTCTACCTAATTACATGCTACAATGTCTAGACAATATTCATTCACTAGCCCA
TCATAAACAACCTCAGATCAGGTAGGATTACGCGCTGAACTTAA
>Zotu1523
ATGCGATAAGTAATGTGAATTGCAGAATTCAGTGAATCATCGAATCTTTGAACGCACATTGCGCCCCTTGGTATTCCGAG
GGGCATGCCTATTCGAGCGTCATTATCACCCCTCAAGCTTCGGCTTGGTGTTGAGGCCTGCTGTAAAGGCACCCTCTAAA
ATCAGTGGCAGTGCTGTCAGGCTCTAAGCGTAGTAATTTCATCGCTATAGGGTCCTGGTGGATACTCGTCAGAACCCCCC
CATTTTTTAATGATTGACCTCGGATTAGGTAGGGATACCCGCTGA
>Cr_242
AACGCACATTGCGCCCATTAGTATTCTAGTGGGCATGCCTGTTCGAGCGTCATTTCAACCCTTAAGCCTAGCTTAGTGTT
GGGAGACTGCCTAATACGCAGCTCCTCAAAACCAGTGGCGGAGTCGGTTCGTGCTCTGAGCGTAGTAATTTTTATCTCGC
TTCTGCAAGCCGGACTGGCAACAGCCATAAACCGCACCCTTCGGGGGCACTTTTTAATGGTTGACCTCGGATCAGGTAGG
AATACCCGCTGAACTTAA
>Cr_163
AACGCATCTTGCGCCCTTTGGTATTCCGAAGGGCATGCCTGTTTGAGTGTCATGAAAACATCATCCCATCGGGTTTCCGA
TGACGATGGATTTGGGTGTTGCCGTCTTGGCTCGCCTTAAAAGTGTTAGTGGTTCTAAGATTGAATCTGGCGTAATAAGT
TTCGCTGGCCAAGATCAAAGGCTGCTCATAACCTGTCTTCTGACATTTTTTGCTCTGACCTCAAATCAGGTAGGACTACC
CGCTGAACTTAA
>Zotu744
ATGCGATAAGTAATGTGAATTGCAGAATTCAGTGAATCATCGAATCTTTGAACGCACATTGCGCCCGCCAGTATTCTGGC
GGGCATGCCTGTTCGAGCGTCATTTCAACCATCAAGCCCCAGGCTTGTGTTGGGGCCCTGCGGCTGCCGCAGGCCCTGAA
AAACAGTGGCGGGCTCGCTGTCACACCGAGCGTAGTAATACATCTCGCTTTGGACGTGCAGCGGGTTCTTGCCGTTAAAC
ACCCCCCTTCTCAAGGTTGACCTCGGATCAGGTAGGAATACCCGCTGA
>Zotu703
AGTAAAGTAAATTTCGATTCCCAAACAGGATCTGCTTTATGTTTAGGTAGAAACTGTGATAGAAATAATACCTTTGATGA
ATTCTACAAACTCTTTTGCTGATTCACGAACTCCAATGATCACGTTCTACAATCCAAGTTGTCCAATTGTCCAGCCTCCA
ATGGTGATCCACACAGAGAACAAGAATGACGGCCAAGGTTTTCTTTTCTCGTGCTAGCAAGAATAATAAATAATCTCTAC
AGTTTTCCAAACCCTAACAGCCTATTAATACAAGTCCAAACGGGTTTGACCCATCTCTTAACTTAACCCGGTCCAACATT
TAATTAATCAAATTAATTAAATCCGGTCCATGAATTAATTA
>Zotu1388
ATGCGATACGTAATGCGAATTGCAGAATTCAGTGAATCATCAAATCTTTGAACGCAAATTGCACTTTCTGGATAGGCCAG
GGAGTATGCCTCTTTGAGCATCGTTTCTACCCAACCTCGTTAGCTTTCTTGTGTAAATGAGAAAGCGAGCGGATAATGCG
CTTCTCGCTGGAAACAGGGAGTGGCGTTAAGAAGAGCGAGCTCTTTTCATAGTGTTAGACCCGCAAGGGGCGCCTTATAG
TTTTATATTAGGTTATCACTTGGATGTAGATAAATTTATTTATATGACATTCAATATAAAATCTAATCGAATTACTAGGC
TAAGATACTTAGAATATGAGTTTCGATGAAAATTAACTTGATAATTTATTTATCATTTTGAATTAGATCTCAAATGAAGC
AAGATTACCCGCTGA
>Cr_303
AACGCACCTTGCACTCTTTGGTATTCCGAAGAGTATGTCTGTTTGAGTGTCATGAAACCCTCAACCCCCCTGTTTTGTAA
TGGAGCAGGCGTCTGGGTTTGGATCTGGCCGCTGCCGATTCTAATCGAATCGACTCGGCTCAAATACAAGAGCTGCCAAT
CAAGACTGATGGTCAACTCGGCGTAATAAACTACTTTTCGCTGAGGCATCAATCTAATGGCGCTTACAATGCGTGCTTGC
ACACTATACTTTAGACCTCAAATCAGATAGGACTACCCGCTGAACTTAA
>Cr_308
AACGCACATTGCGCCCCTCGGTATTCCGTGGGGCATGCCTGTTCGAGCGTCATCTACACCCTCAAGCTCTGCTTGGTGTT
GGGCGTCTGTCCCGCCTCTGCGCGCGGACTCGCCCCAAATTCATTGGCAGCGGTCTTTGCCTCCTCTCGCGCAGCACAAT
TGCGTCTGCGAGGGGGCGTGGCCCGCATCCACGAAGCAACATTACCGTCTTTGACCTCGGATCAGGTAGGGATACCCGCT
GAACTTAA
>Zotu1951
ATGCGATAAGTAGTGTGAATTGCAGAATTCAGTGAATCATCGAATCTTTGAACGCACATTGCGCCCCTTGGTATTCCATG
GGGCATGCCTGTTCGAGCGTCATTTGTACTCTCAAGCCTTGCTTGGTGTTGGGTGTTTGTCTTTGCTCTGCCTAGACTCG
CCTTAAATATATTGGCAGCCGGTATTTTGGTTTGAAGCGCAGCACATTTGCAATTCAAGTCCTTATCATTGGCACCTATA
AGCCTTTTAACACTTTTGACCTCGGATCAGGTAGGGATACCCGCTGA
>Cr_408
AACGCACATTGCGCCCTTTAGTATTCTGAAGGGCATGCCTGTTCGAGCGTCATTATCACTAATCAAGCCTGGCTTGCTGT
TGGACCTCTTGTCGTTAAAGCGACAGGTCCTAAAGACAATGACGGTTGTTAATTAGACCCCAGATGCAACGAGCTTTCAT
TAGCACGCATGATAGGTGGCCTTTTTAACCCGGTCTTTTTTAACCAATCTTACAAGGTTGACCTCGGATCAGGTAGGAAT
ACCCGCTGAACTTAA
>Zotu721
ATGCGATAAGTAATGTGAATTGCAGAATTCAGTGAATCATCGAATCTTTGGACGCACATTGCGCCCCTTGGTATTCCGAG
GGGCATGCCTGTTCGAGCGTCATTACAACCCTCAAGCCTTGCTTGGTATTGGGCGCCACCCGTTAGGGTGTGCCCTAAAC
ATAGTGGCGGCGCCATCTGGCTCTAAGCGTAGTAATTCTCTCGCTATAGGGTCCTGTGGATGCTTGCCAGCAACCCCAAT
TTTATCTATGGTTGACCTCGGATCAGGTAGGGATACCCGCTGA
>Zotu1429
GAATGCGATATGCAATGTGAATTGCAGAACCATGAATCATCGGATCTTTGAACGCAACTGGCGCTGGCTCAAACCAGCAT
ACTTGTTTCAGTGTGCGCAAACAACTAAACTACTTAAATGTGAGAGAAGTTCTCTCATGAAGTAAATGCTCATCGCAGCA
GTCACATTTATTTGTGAGCTGAGGTGTTGAAACACTGCCTTATTTGCACCTGAAATCAAGTAAGATGACCCGCTGG
>Cr_822
AACGCACATTGCGCCCTCTGGTATTCCGGGGGGCATGCCTGTTCGAGCGTCATTATAACCACTCAAGCTCACGCTTGGTA
TTGGGGTTCGCGGTTTCGCGGCCCCCCTAAAATCAGTGGCGGTGCCTGTCGGCTCTACGCGTAGTAATACTCCTCGCGAT
TGAGTCCGGTAGGTCTACTTGCCATCAACCCCCAATTTTTTACAGGTTGACCTCGGATCAGGTAGGGATACCCGCTGAAC
TTAA
>Cr_812
AACGCACCTTGCGCTCCTTGGTATTCCGAGGAGCATGCCTGTTTGAGTGTCAATAAACCTCTCAAACCCAGTTTTGGATT
TATCCTTGCTTGAGTTTGGATTTGGGTGTTTGCCAGTGATGAACTGACTCACCTTAAAAGTATTAGCTAGATCTGTCTTT
GACTGGTTTGACTTGGCATAATAAGTATTTTGCTAAGGACATCTTCGGATGGCCAGGACTTGACTTTTGTCTGCTTACTA
AACCTTACTTTAAGTGCATCTCTGGTGTTACTTATAGTATTACTTTGACATATGGCCTCAAATCAGGTAGGACTACCCGC
TGAACTTAA
>Zotu2151
GGTGCGAAATCTGGCGCGATACGCACCACATGTGAGACGTCGAGTTTTTGAACGCAGCTTGCACCCACTGGGCAACCAGA
AGGTGTATCTGCCTGGGTGTTGATGAAGTGTTGTGTTACAAGTCGATGAGTGTATGTATTGACACACGTTGATGATAATG
ATGCAACTTGTTGACAAAATAGTTTTGCAGAAAGCCTTTTTGTCGTGTGTGCACTGTGTGGTGCAACGTTATGTTATGTT
GTCACAACAGTGTTAATTTGATAGAATTTGCAATGAAGAATCTGTATGCTTGTCTTGTGATGTCATGTGCGCGATTCTGA
TCATTAAGCCACTAGTCTTAATGTCATTTCGATTAGGTATAAAAACACACGTTTTTTACCACTATCACTTTTTACCCCAG
GTCAGATAAGATTACCCGCCGA
>Zotu4677
AAAACAAAGAGCAATAAATTGGTGTCTAAGGAAACATATGATAAGCAAAATGCTTGTTGCAACTGTTGGGATTCTACTTA
AGCATGCACAGCGGGATTAAATTATTTTCGAATCCCAAACAAGGATCTACTTTGTATTTAGATAAAAGCTGTGATAGAAT
CAATACCTTTGATGAATTCTGCAAACTCTTTTGCTAATTCTCGAACTCCAATGATCACGATCTGCAATCCAAGCTGTCCA
ATTGTCCAGCCTCCAATGGTGATCCACACAGAGAACAGGAATGATGGCTAGGGTTTTCTTTCTTGTGCTAGCAAGAATAA
TGAAAATCTCTGCAGTTTTTCAAACCCTAGAAGCTTATTAATATATGTCCAAACGGGCTCGGTCCGTCTCTTAAATTGAA
CCCGGTCCAATATTTAATTAATCAAATAATTGAATCCGGTCCATGAATTAATTAATCCAATTAATTA
>Zotu2750
GAAGAATTGCTTCCTGTTATTACCATATCATCGACATATAGGAGAAGATAAATAACACCATGAGGACTATGATAGACAAA
GAGAGAGGAATCTGCACGACTAGCAATAAACACAATAATAAGTAAAAATTGACTGAAATGCTGAAACCATGCTCGAGGGA
CCTGTTTAAGATCATAAAGAGCACGTTGTAAGTGACGGACATGAGTTG
>Cr_919
AACGCACATTGCGCCCCCTGGTATTCCGGCGGGCATGTCTGTTTGAGCGTCAGTACGCACCTCTGTTTCAGCTTTGCTGA
GCAGGTCGTGGGCGCACCTTTCGAAAGACAGGTGCCCCTAACGTAGCACGCTTGCGGGCTCCCACACAGATGTCAATGTA
GTAACTAAACGCTCGATGAAATCTTGTGGAGGCTTTGCCTGAACAAACCTTTTTGAGTTTGACCTCAGATCAGATAAGGA
TACCCGCTGAACTTAA
>Zotu1097
AATAAAGCAAATCTCGATTTCCAAATAAGAATCTACATTGTGTTTAGATAGAAACTGTGTTTAGAATAATACCTTAGATG
AATTCTGCAAACTCTTTTGCTAGTTCACGAACTCCAATGATCACGATCTGCAATCCAAGTTGTCCAATTGTCCAGCCTCC
AATGGTGATCCACATAGAGAACAAGAATGACGGCTAGGGTTTTCTTTTCTCATGCTAGCAAGAATAATGAATAATTCTCT
ATAGTTTTCAAACCCTAGAAGCCCATTAATGTAAGTCCAATTGGGCTCGGCCCATCTCTCAAACTAAACCAAGTCCAATA
TTTAATCAAATTAATTAAATTTGGTCCATAAATTAATTAATCTAATTAATTA
>KC464348
TAGAGGAAGTAAAAGTCGTAACAAGGTTTCCGTAGGTGAACCTGCGGAAGGATCATTATCGTAGGGCTTTTGTCCTGTCG
AGATAGCGTCCTTGCCTATTTTTTGGAGCACCGTTCGTTTCCTCAGCAGGCTTGCCTGCTACTGGGGACCCCTCAAACTC
TTTGTAAATACAGTAATCGTCTGAAAAACAAACAAAAAATCAAAACTTTCAACAATGGATCTCTTGGTTCTGGCATCGAT
GAAGAACGCAGCAAAATGCGATAAGTAGTGTGAATTGCAGAATTCAGTGAATCATCGAATCTTTGAACGCACATTGCGCC
CTTTGGTATTCCTTAGGGCATGCCTGTTCGAGCGTCATTTACACCCTCAAGCACAGCTTGGTGTTGGGCGTCTGTCCCGC
TTCGGCGCGGACTCGCCTCAAAACGATTGGCAGCCACTTCAGCGGCTTTGAGCGCAGCAGAATTGCGTCTCTCGTCGCGG
CGGGTGGCATCCAGTAAGCAACATTTATATCTGACCTCGGATCAGTAGG
>Zotu2772
ATGCGATAAGTAATGTGAATTGCAGAATTCAGTGAATCATCGAATCTTTGAACGCACATTGCGCCCCCTGGTATTCCGGG
GGGCATGCCTGTTCGAGCGTCATTACAACCCTCAAGCTCTGCTTGGTATTGGGCGCCACCCCCGGGTGCGCCTCAAAGTC
AGTGGCGGTGCCGTCTGGCTTCAAGCGTAGTAATACTTCTCGCTTTGGAGTCCGGGCGAGCGTCCTGCCAAAACCCCCAT
ATTTTTTTCAGGTTGACCTCGGATCAGGTAGGGATACCCGCTGA
>Zotu1165
ACGCGATAGCTAGCGCGAATTGCAGATTTACGTGAGTCATCGAGTCTTTGAACGCACATTGCGCCCCTCGGTATTCCGTG
GGGCATGCCTGTCCGAGCGTCGTTTCGCCGCTCAGGCCCCCGCCCCTTACGGGGTAGCGGGGCCTGGTGTTGGGGTTCGC
CGCCGCCCTCGCGCGGCCGGCGTCCCTGGAAACCATCGGCGGCGCCTGCAAACGGCTCGCGGTCCAGCGTTGATGGGCCT
GAAGAGCCGGCGCGGTGCGCCCGCCCGACCCAGATCTTTCACCAAGGTCGACCTCGGATCAGGTAGGGATACCCGCTGA
>Zotu6063
CTGCGATAAGTAGTGCGAACTGCAGAACTCTGAATCATCAAGATTTTGAATGCAACTTGCACTCTGGAGCGTGCTCTAGA
GTATGCCTCTTTGAGCATCGGACTTAAATCTCAACAATCACTTGTTGGAGAATGAGTGTCAGCTTCTGTCACTTGAAATA
CAATCTCGTGGTCGTGTGATGACGAATGCAGATAAATATCTACACTAGTTTTTACATGATCCACTTAAAGGACTATTCAC
ACTTCGATCTCAAATGAGGCAAGACTACCCGCTGA
>Zotu584
AATAAAGCAATTTCGATTTTCAAAAAAGGATTTGCTTTATATTTAGATAGAAACTGTGATAGAAATAATACATTTGATGA
ATTATTCAAACTCCGTTACTGATTCTCGAACTCGAATGATCACGATCTACAATCCAAGCTGTCCAATTGTCCAACCTCCA
ATGGTAATCCACACAGAGAACATGAATGGTGTCTAGGGTTTTCTTTTCGTTCTAGCAAGAATAATGAAAATTCCATTCGA
TTTTTCAAATCCTAGCAGCCTATTAATATAAGTCCAAACTGGTTTGGCCCGTCTCTTAAACTTAACTCGATCCAATATTT
AATTAATCAAATTAATTAAATCCGGTCAATGAATTAATTAATCTAATTAATTA
>Zotu2741
GTGCGATAAGCAATGCGAATTGCAGAACCGTGAGTCATCAGATTTTTGAACGCAACTGGCGCCGGCTGGCTCTCCAGCCG
GCATGCTTGTTTCAGTGTCTCTTTACCTCATCACCCAAATCATAATGCGAGAGATGCCCTTCTCTTGCCAAGCACGAAAG
CACTCTGCGCTCTGCGAGCGGCTTCGACTCGTTCGAGGGCCGCACTCAATGCAGCGGTCACATTGCTAACAATGTGAACT
CATTGAGAGCTGAGGCAGTGCAGCGTCAGCTGCCAGTGCTTAGTCACACAAACTTTACTTGCATCTGAAATCAAGCAGGA
TCACCCGCTGA
>Zotu4296
ATGCGATAAGTAATGTGAATTGCAGAATTCAGTGAATCATCGAATCTTTGAACGCACCTTGCGCTCCTTGGTATTCCGAG
GAGCATGCCTGTTTGAGTGTCATGGTATTCTCAATTCGCTCTCATTTTATTGAGGGCGGCATTGGATGTGGAGGCTCTTT
GCTGGCCATTTTGTGCCAGCTCCTCTTAAAAATATTAGTGTGAATGCTCACTTCATGCTCAGTGTGATAATTATCTTGCA
TTGTGCTTGGGTGTGGCAACTTCATGCTTCTAATAGCCGCAAGACAACCTTTGACAATCTGACCTCAAATCAGGTAGGAC
TACCCGCTGA
>Zotu2717
TGAAAATGATTTTATATATAATTGAATAAAGTAAAATGAAACTATAATAATTCCTGTTATGAAATAACAGTACACAAATT
AATATAATATACAGGTTACCCATGATATAATTAAGAAATTCACATATTAGGCTTCTAGCTTCTCACTGGTTGTGCATACA
TACCACCC
>Zotu5981
ATGCGATACGTAATGTGAATTGCAGACCTCAGTGAATCATCGAATCTTTGAACGCATATTGCACTCTTGGGTATTCCTGA
GAGTATGTTTGTTTGAGTGTCTTTTTATTTCTTTCATTAAAATCTTTTTATTGATGTGGTTCTTTCGAGTACTGCATTGA
AAAGTATTGAAGGTGAGGAGTTAAATCTCATCTTACACTGAATTCTTTCTTCTCAATGTTTCATCTTGATGAAGATAAGA
ATTCACATTATGTGAATAACATATGATTTAAACAAATATCTTATCTTATGATATCTGTTTGGATAAAAAACAATTACTTT
TAATTCTTTTTTTGATAATCAGACATCTTTTAAGATATATTCATTATTTCGTTGTCATCACAATCACAATGTAAAGTAAT
TAATAATTCAAGACCTCAAATCAAACAAGGTTACCCGCTGA
>Zotu5669
ATGCGATAAGTAATGTGAATTGCAGAATTCAGTGAATCATCGAATCTTTGAACGCACATTGCGCCCGGCAGTAATCTGCC
GGGCATGCCTGTCCGAGCGTCATTTCACCCCTCGAGCCGCTTTTAGTGGATCGGTGTTGGGGCACTACGGTAAAACGTAG
GCCCCGAAATGAAGTGGCGGTCCCGCCGCGGTGCCCCCATGCGTAGTAACGTTTAGTCTCGCATCGGGTCCCGGCGGAGG
CCTGCCGTCAAGCCTATTTATTCTTAGAATAGTTTGACCTCGGATCAGGTAGGGTTACCCGCTGA
>Zotu5688
ATGCGATACGTAATGCGAATTGCAGAATTCAGTGAATCATCAAGTTTTTGAACGCAACTTGCGCTCTCGGGATATGCCTG
AGAGCATGCCTTTTTGAGCGTTGGTTCCATCATCATCTCGACTGCGTTGGGAGTTTTATTACTCTGACCGCAGAATTCGG
AAAATGAGCCTGATCTTGGAATCGCAAGACTCCAAGTGGCTTGAAGTGTAGCTTAGACACTCGAAATTTTTGAAAAACGA
GTTTCTTGATAGCGTAGATAAACTATCTCATGCTATCATAAACTCGATTTGAAAAGCTTATAAAACGAGTGGACCGAGTT
GGTAGCTTATGCTATAACATGGCATAAGTTTTGCATTCAACTCAATGGAATATACCGTATCAAACCTCAAATAAGGTAGG
AGTACCCGCTGA
>Zotu549
ATGCGATAAGTAATGTGAATTGCAGAATTCAGTGAATCATCGAATCTTTGAACGCACCTTGCGCTCCTTGGTATTCCGAG
GAGCATGCCTGTTTGAGTGTCATTAAATTCTCAACCTTATTAGCTTTTGTTGATAATGGATTGGATGTGGGGGTTTATTT
GCTGGCTTCTTCACAGAGATCAGCTCCCCTTAAATGCATTAGCTGGTGCCCCGCGTGGACCATCTATTGGTGTGATAATT
ATCTACGCCGTGGATGTCTGCAATTATATGGGTTTTGCACTGCTTCTAACCGTCTGTTCATTCGGACAATACCTGACAAT
TTGACCTCAAATCAGGTAGGACTACCCGCTGA
>Zotu6228
ATGCGATACGTAATGTGAATTGCAGAATTCAGTGAATCATCGAGTCTTTGAACGCACATTGCGCCCTCTGGTATTCCGGA
GGGCATGCCTGTCCGAGCGTCATTGCTGCCCTCAAGCACGGCTTGTGTGTTGGGCCCCGTCCTCCGATCCCGGGGGACGG
GCCCGAAAGGCAGCGGCGGCACCGCGTCCGGTCCTCGAGCGTATGGGGCTTTGTCACCCGCTCTGTAGGCCCGGCCGGCG
CTTGCCGATCAACCAAATTTTTATCCAGGTTGACCTCGGATCAGGTAGGGATACCCGCTGA
>Zotu1089
ATGCGATAAGTATTGTGAATTGCAGATTTTCGTGAATCATCGAATCTTTGAACGCACATTGCGCCCTCTGGTATTCCGGA
GGGCATGCCTGTTTGAGCGTCATTTCTCTCTCAAACCTTTGGGTTTGGTATTGAGTGATACTCTTAGTCAGACTAAGCGT
TTGCTTGAAAAGTATTGGCACTGAGTGGTATTAATAGTACTTTCTTTGGAACTTCAATGTATTAGGTTTGTCCAACTCGT
TGAAACTGAGGAACAGTAAATTTTAGTGCTTAGGCTCGGCCTTACAAGACAACAAACAAGTTTGACCTCAAATCAGGTAG
GACTACCCGCTGA
>Zotu420
ATGCGATAAGTAGTGTGAATTGCAGAATTCAGTGAATCATCGAATCTTTGAACGCACATTGCGCCCCTTGGTATTCCATG
GGGCATGCCTGTTCGAGCGTCATTTGTACCCTCAAGCTCTGCTTGGTGTTGGGCGTTTGTCCCCTTTACAAGGACTCGCC
TCAAAAATATTGGCAGCCGGCATTCTGGTCTCGGAGCGCAGCACATTTTGCGCCCCATTTCCTGAATACTGGCGTCCATG
AAGCCCATATATTTTAACTCTTGACCTCGGATCAGGTAGGGATACCCGCTGA
>Zotu388
ATGCGATAAGTAATGTGAATTGCAGAATTCAGTGAATCATCGAATCTTTGAACGCACATTGCGCCCTCTGGTATTCCGGA
GGGCATGCCTGTTTGAGTGTCATTAATCTCTCACAGAACCTTTTGGTTTCTGTCGAAGTTGGGAGCTGCGACCCCTCGTG
GGACGCTCTCCTCAAATGCATTGGTGCGGCCTGCCGCCCGGTTACACAACGTTCTAGGTTCGTCCAACTCGTTGCATTGC
CGGTGCACTTCTGGTGCTGCACCTTAAGCCCGCCTCGTGCCTCGTGCTCTTGGCTCATCTTCATTTATTGACCTCAGATC
AGGTAGGAATACGCGCTGA
>Zotu5799
GGATGATGCAAAGATTTCCTCCTGAAATGAAGAGTGGCAGTTAGAGTTATATATAAAAGAAGTACGAGAACTCGAAACCA
AATAATCATAAACCCATCTCGCTGACATTAAGACCAAGTGTTTCAAACTTCTTCCCATACTGTTTTCGTGATTTTGTTGA
GTTGTTGGTAACAAAAACTAATCTCTTACCCTAAACAAAGAAGAATCCAAATTATAAACAGGTAAAAATGCACGGCTAAT
GCAGTCATGAAATTTCTTGATTGGCATTTCATGTAATCAAATGATGAACTCAAAGCTTCTCCTTCGCCATATTATTGGCT
GTCAATTCAAAGACATAATCAATTCATAGCATATAGACAAGAGCCATGATTATAATGCTAACCTTAG
>Zotu5890
ATGCGATAAGTAATGTGAATTGCAGAATTCAGTGAATCATCGAATCTTTGAACGCACATTGCGCCCCTTGGTATTCCGGG
GGGCATGCCTGTTCGAGCGTCATTATCACCCCTCAAGCTCAGCTTGGTGTTGGGGCCTGCCCGTCACAGGGCAGCCCTTA
AAAGCAGTGGCGGTGCCATCTGGCTCTACGCGTAGTAATACTCCTCGCGACAGAGTCCCGGTGGTGTCCTGCCAGAACCC
CCCATATTTTTAATGATTGACCTCGGATCAGGTAGGGATACCCGCTGA
>Zotu440
ATGCGATAAGTAATGTGAATTGCAGAATTCAGTGAATCATCGAATCTTTGAACGCACCTTGCGCTCCTTGGTATTCCGAG
GAGCATGCCTGTTTGAGTCTCATGGAATTCTCAACCTTGCAGTTTTGTTACTGCAAGGCTTGGACTTGGAGGTCGTGTCG
GCTCTCGCGAGTCGACTCCTCTGAAATGCATTAGTGCGGACGTTACCGGTCGCTTCAGCGTGATAATTATCTGCGCTGCC
GTCGACTGGTATGTGAAGTACGCGCTTCTAACCGTCCTTCACGGGACAATACATTGAAACTCTGAGCTCAAATCAGGTAG
GACTACCCGCTGA
>Zotu3088
ATGCGATAGGTAGTGTGAATTGCAGATACCGTGAATCATCAAATCTTTGAACGCACATTGCACTGTCTGGAACTCCGGGC
AGTATACCTGTTTGAGTATCAGCTACTCCTCTCACTATCAGTTACCTTGGTAGCCTAGTGAGGACTTGAGTCATCATGGA
CTATCCTCGGATAGCCTGTGCGACTTTAAATAGCAGTACCAGCGTCCCTAGGATCGCTGTTATCTTGCAGAGTTGATGGC
CTTGTGCCTAATCCTGTTAGGGTAACAGATCGTATACCTAGTGGTTAATCGTAGCTGGCTTACTAAACCATACAGTGATC
AGTAGTTAACTGATCGACTGTGACTTTGATCTCAAATCAGGTAAGATTACCCGCTGA
>Zotu5789
ATTCTGAGAATCAATGGTGCATAGTCTAACTTTAACCAACCACATTGCAACACATTACATCTGTTAAGTCTACTGCATTA
CGAATTATTCACCAGTTCTCACGTAATAATTTATTACCTAACATATAACTAAGTTAATAGATGTCCAGTTGTTACTGTTA
AGGATCTCGTTATATAAGTCTCGAATAAGTCAAAACATGAGTATTAGCATTTCAATCCCACAACTAAAGAT
>Zotu2403
ATGCGATACGTAATGCGAATTGCAGAACTCAGTGAATCATCAAATCTTTGAACGCAAATGGCGCTCTCGGGATAGGCCTG
GGAGCACGCCTCTTTGAGTGTCGATTCAATCAAACTCAGCGACCTGCTCTTTATTGGTGCGGGATGCAGCTGAACATTGA
GTGTCTCACGAAAGTGTGTCACTTTAAGCGGAGCGAGTCTCCTTTTTTCTAGCACTTGCAAAGCTTTGGCTCTGCATAGC
CTAGGATGAGTTTTGCCCTGAACTCGTGCCTGCTAGTGATGCGGATAATCACATTTGTGTGTTCCATCATGACTGGTAGG
AGCGAGCTTCTAAGCAAACGGCTTTAGTGTCCGGCTCTTTCTTGTGCGAACCTGCAAGAAGAATGTGAAAGACAGATCGG
GGGCCAGCAGCAATGCTCGGCCTTCAAAACCTCTTTGACTTAGACCTCAAATGAAGCGAGACAACCCGCTGA
>Zotu6401
ATGCGATACGTAGTGCGAATTGCAGAATTCAGTGAATCATCGAATCTTTGAACGCAAATTGCGCTCCCGGGTCATCCTGG
GAGCATGCCTCTTTGAGTATCGTCAACAACAACACTCTCCTTGCTTCTATTCGTAGAAAGTTCGGAGGAATTGGGAGACC
CTACTGCAAAGTATGACTCCCTAATATTAATAATGGTTCGGGACGAATCACTGTTCGGAAGCTTTGTGGTTTCCCAGTCT
TTCGCTCTGCTCAACTAGTTACGCAATCGTCAAATTGCACTTTTACTAATTGAGTGGTGGCTGTCTGGCTGTCGGTTACT
CGGAGTTCTCTGTTCGGTGTGTTATGTACTGAATCGACAAACAAAAGTCAAAGGATCGGAAAGGTTTGTGTGTGTCAGCC
TTTTCTTGTTTTGATCTCAAATGAGGTAGGAAGACCCGCTGA
>Zotu1239
ATGCGATACTTGGTGTGAATTGTAGAATCCCGTGAACCATCGAGTCTTTGAACGCAAGTTGCGCCCCAAGCCGTTAGGCC
GAGGGCACGCCTGCCAGGGTGTCACGCATCGTTGCCCCACCCAAAACCCCTCTCCTCGAGAAAGAGACGAGGGGATATTG
GCCTCCCGTGTGCCGAACGGCCCGCGGTTGGCCTAAATAAGAGTTGTCGTCGGCGATGGACGTCGTGACATTCGATGGTC
AAATAAACCTCGAGCTCCCGTCGCGCGTACGTCGTCGGCCCAAGACGGCTCACCGACCCTGAAGCGCAGTCAACAGCGCA
CGCATCGCGACCCCAGGTCAGGCAGGATTACCCGCTGA
>Zotu3380
GGTGCGAAATCTGGCGCGATACGCACCACATGTGAGACGTCGAGTTTTTGAACGCAGCTTGCACCCACTGGGCAACCAGA
AGGTGTATCTGCCTGGGTGTTGATGAAGTGTTGTGTTGCAAGTCGATTTGTGTCTACAGACACACATCGATGATGTAAAT
GCAGCTTGTTGACTTAAATGCTTTGCAAAAGGCCGTTTTGTCGTGTGTGCACTGTGTTGTGTTGTGTACAGACAGTGTTA
ATTTCATCGGATTTGCAATGAAGAATCTGCATGCTTGTCATGTGATGTCATGTGCACAATTCTGATCACCAAGCCCTCCG
GGCTTTGTGTCGTCTGTTTGTTTGGTTTGCGGTGTATCATAGCAGAGCATGCTCTGCACAAATGCACCGTGATTCACTAC
TCACACCTACCTACCCCAGGTCAGATAAGATTACCCGCCGA
>Zotu5618
GTAATTAATTAGGTCGAAAGAAGTATATAGCATTGGATATGATTCAATAGGATCGCTTTTGCCTTCATCTATCTATAAAT
GAAGCTCACAGAGAGCTAGAAACTGATCATAAAAGTCACAAGTCTCTAACAATTTCTTTCTCCCGCAAACAAATTTACAA
GGATGCAAATTTTGATCATTAACAATCAACAAGCTTGGCTAATAAACTTGTCCACGAAAGCTTCTATAACTACAACATAC
ACTAGTA
>Zotu6305
ATGCGATAAGTAATGTGAATTGCAGAATTCAGTGAATCATCGAATCTTTGAACGCACATTGCGCCCCCTGGTATTCCGGA
GGGCACACCTATTCGAGCGTCATTACAGCCATCAAGCTATGCTTGGTATTGGGTGGTCGCCCGTGGCTACGGCCTGCGGG
GCGCCTCCGAAAGCGATGGGCGACGGCGCCTGGCTTCGAGCGTGACAGCGGTTTTTTTTTGACATCCGATCGCTCTGGAA
GTCTGGTTGGTTCCGGCTGCCTGGCGCATAGCGCCTACAACCTATCCATGATTGACCTCGGATTAGGTGGGGGTACCCGC
TGA
>Zotu2339
ATGCGATAAGTAATGTGAATTGCAGAATTCAGTGAATCATCGAATCTTTGAACGCATATTGCGCCCTCTGGCATTCCGGA
GGGCACACCTGTTCGAGCGCCGTCGCAACACTGAGGCTCAGCCTTGCGTTGGCAGACTACCGTGGTAGCTGCCCAAACCC
AGACGGCGCCGCCCTGCGGCCGACGATTGCGCACATGCAGAAGTCAGTCGCGGAGGCCGGCAGCCTTGTATCAATTTCAA
GCTTGGCCTCGAATCAGGTGGGGATACCCGCTGA
>Zotu618
ATGCGATAAGTAATATAAATTGCAGAATTTAGTAAATTATCGAATCTTTGAACGTATATTACGCCCCCTAGTATTCCGGG
GGGCATACCTGTTCGAGCGCTATTTCAACCCTAGAGCCCTACTCTGTAATAGGCCCCGTCCTTAGGGACGGGCCCGAAAC
CCGTAGGCGCCTCCGTAAGGCCCTGAGCGTAGCAAGAGAAATCCCTCGCTCGGAGTACCCCGTAGCGGCCGCCCCGAACT
ATCTTATAAGGTTAGCCTCGGATCAGGTAGGGATACCCGCTGA
>Zotu2328
ATGCGATAAGTAATGTGAATTGCAGAATTCAGTGAATCATCGAATCTTTGAACGCAAATTGCGCCCTTTGGTATTCCGAA
GGGCATGCCTGTTTGAGTGTCTTATAAACCTCCAATTATAGTTTATTCTATAGTTGGCTTTGGGTGCTGCCAGCGATGGC
TCGCCTTAAATGTCTAAGTGGAATGCATAATAAGTTCTTGCAACCCTCCACTCTAACACACTTTATATTCTGACCTCAAA
TCAGGTAGGACTACCCGCTGA
>MH935039.1
AGGGATCATTACCGAGTTTTCAACTCCCAAACCCCTGTGAACATACCTTTTGTTGCTTCGGCGGGATCGCCCCGGCGCCC
TCGGGCCCGGACCCAGGCGCCCGCCGGAGGACCCAAACTCTTGTCTTCATGAGTATCTTCTGAGTAACACAAGCAAATAA
ATTAAAACTTTCAACAACGGATCTCTTGGTTCTGGCATCGATGAAGAACGCAGCGAAATGCGATAAGTAATGTGAATTGC
AGAATTCCGTGAATCATCGAATCTTTGAACGCACATTGCGCCCGCCAGTATTCTGGCGGGCATGCCTGTTCGAGCGTCAT
TTCAACCCTCAAGCCCCCGGGCTTGGTGTTGGGGATCGGCCGCCCTCCCGCGCGCCGGCCCCGAAATCTAGTGGCGGTCT
CGCTGTAGCCTCCTCTGCGTAGTAGCACACCTCGCACCGGAACGCAGCCTGGCCACGCCGTTAAACCCCCCACTTCTGAA
GGTTGACCTCGGATCAGGTAGGAATACCCGCTGAA
>Zotu2370
ATTAAAACAATTTCGATTTTCAAACAATGATCTACTTTATGTTTAGATAGAAAATGTAATAGAAATAATACATTTGATGA
ATTCTGCAAACCCTTTTGTTGATTTTCAAACTCGAATGATCACGATCTACAATCCAAGCTGTCCAATTGTCCAGCCTCCA
ATGGTGATCTACACAGAGAACAAGAATGACGGCTAGGGTTTTCTTTTCTCGTGCTTGCAAGAATAATGAATTTTCCATTA
GATTTTTCAAACCATAGCAGCCTAGTAATATAAGTCCAAACGGGTTTGACCCATCTCTTAAACTTAACCCGATCCAATAT
TTAATTAATCAAATTAATTAAATTCGATCCATGAATTAATTAATCTAATTAATTA
>Zotu6440
ATGCGATACGTAGTGTGAATTGCAGAATTCCGTGAATCATCGAATCTTTGAACGCATATTGCGGTCGAGGCTTCGGCCAA
GACCATGTCTGCCTCAGCGTCGGTGTGAACCCTCACTCCCCCTCACGGGTGGAGTGGACCTGGCCTCCTCAGCCCCTGTG
GCTGGGCTGGCTGAAATTCGGAGGCTCCCGCTCGGGCCTGTATGGCAGCAGCAAGGTAGGTAGTTTACTACTCCGGCTGA
TGCTTTGGGCACGTGGCATGAGCCCGCAGGAAATTCTCACCTTTTCGACCTGAGATCAGGCAAGGCTACCCGCTGA
>Zotu2443
ATGCGATACGTAATGTGAATTGCAGAATCTCGTGAATCATCGAATCTTTGAACGCATATTGCACTCTGTTTCGGCAGAGT
ATGCCTGTTTGAGAATCTATAGTATTTCTTACCCTTCGGTGCTTTTCTCTCGGGAAGAGTGTTGCTGGGTAGATTTGAGA
TATGAATGCCTAGCATCCTGTCTTTAAATAGATTGCCGCCTTGATGGTGACTACTAGTGTTTGAATAGAACTCTGTTCTC
GATTACGCTTGAAGGCTCTATCGTTTGGTTGGTTCATACCAAGTAAAAGACTAGTACGCAAGGAATGTCTTTGAACCATG
GTCTCAAATCAGGTAGGAGGACCCGCTGA
>Zotu2580
ATGCGATAAGTAATGTGAATTGCAGAATTCAGTGAATCATCGAATCTTTGAACGCACATTGCGCCCGCCGGTATTCCGGC
GGGCATGCCTGTTCGAGCGTCATTTCACCACTCAAGCCCAGCTTGGTGTTGGGGCACCCGGCCGCCCAGCGGCCCGGGGC
CCCCAAGTCCATCGGCGGGCTCGTCGGGACCCTGAACGCAGTAATACGCGGTAAAACGCGCCCTCGTTCGGCGGCTCCAG
GCGGATTCTTGCCGCTAAACCCCCTAATTTTCTTAGGTTGACCTCGGATCAGGTAGGAATACCCGCTGA
>Zotu363
TCGAAGGAATCCTAAGACGCAAAGGAGTCATCTCTTTGGAAACAATCCCAACAAGGTAAGACTCCTACCGGGTGTCCAAT
ACCCGTTCCCGCAACCACTCCGAAAAGTAAGGAGAGAAGTCCTACTTGAACTCCACTACCTACCACTATAAATATGTTAC
CCCTATTCATTATTCAGGTACGCTTTACACATATTTTCAGCATATATTTACTCTTTCTATTCTCTCTCTG
>Zotu2536
ATGCGATAAGTAATGTGAATTGCAGAATTCAGTGAATCATCGAATCTTTGAACGCACATTGCGCCCCTTGGTATTCCGAG
GGGCATGCCTGTTCGAGCGTCATTACACCACTCAAGCTATGCTTGGTATTGGGTGTCGTCCTTAGTTGGGCGCGCCTTAA
AGACCTCGGCGAGGCCTCCCCGGCTTTAGGCGTAGTAGAATTTATTCGAACGTCTGTCAAAGGAGAGGAACTCTGCCGAC
TGAAACCTTTATTTTTACAGGTTGACCTCGGATCAGGTAGGGATACCCGCTGA
>Zotu6095
AATGCGATATGCAATGTGAATTGCAGAACCACGAATCATCGGATCTTTGAACGTAACTTACACTTTTTAAGTATACTTGT
TTCAGTGTGCTCCAACAACTATTACAACCAAAATGTGGGAGAACTTCTCCCATGAAATACATGCTCCTTGCAGCAGTCAC
ACTCGTGTGAGCTGTTAGTTGTAACTTTACTTTCTATGCACCTGAAATCAAGTAAGATAACCCGCTGG
>Cr_113
AACGCACATTGCGCCCCGTGGTATTCCGCGGGGCATGCCTGTTCGAGCGTCATTTCAACCCATCAAGCTTCGGCTTGGTC
TTGGGGCCTGCGATCCCGCAGCCTCTAACCCAGTGGCGGTGCCCTCGAGCTCTGAGCGTAGTAATTCTTCTCGCTATAGG
GTCTCGGTGGTGTCTTGCCAACAACCCCCAATTTTTTACAGGTTGACCTCGGATCAGGTAGGGATACCCGCTGAACTTAA
>Zotu2656
ATGCGATAACTAATGTGAATTGCAGAATTCAGTGAATCATCGAGTCTTTGAACGCACATTGCGCCCCCTGGTATTCCGGG
GGGCATGCCTGTCCGAGCGTCATTGCTGCCCTCAAGCACGGCTTGTGTGTTGGGCTCCGTCCCCCCGGGGACGGGTCCGA
AAGGCAGCGGCGGCACCGAGTCCGGTCCTCGAGCGTATGGGGCTTTGTCACCCGCTCTGTAGGCCCGGCCGGCGCCAGCC
GACAACCAATCATCCTTTTTTCAGGTTGACCTCGGATCAGGTAGGGATACCCGCTGA
>Zotu2459
ATGCGATAAGTAATGTGAATTGCAGAATTCAGTGAACCATCGAATCTTTGAACGCACATTGCGCCCGGCAGTAATCTGCC
GGGCATGCCTGTCCGAGCGTCATTTCTGCCCTCGAGCCTGTCCAGCATCTAGGTGCTGTTCGGGTTCGGCGTTGGGGCAC
TACGGGAAGCCTCGTGCTATCCCCCGTAGGCCCCGAAATGAAGTGGCGGTCCTGCCGCGGCTCCCCCTGCGTAGTATTAC
AGCTCGCTTCGGGACCCGGTGGAGGCCTGCCGTCAAACCTTACTCTCTAAGTTTGACCTCGGATCAGGTAGGGTTACCCG
CTGA
>Zotu2452
GAATGCGATATGCAATGTGAATTGCAGAACCATGAATCATCGGATCTTTGAACGCAACTGGCGCTGATTTACCTCAGCAT
ACTTGTTTCAGTGTGCGCAAACAACTAAACAACAAAAATGTGAGAGAATCTCTCTCATGAAGTAAATGCTCATTGCAGCA
GTCACATTTATTTGTGAGCTGGAATGCTGAATACAAGCCTTATTTGCACCTGAAATCAAGTAAGATGACCCGCTGG
>MH935058.1
AAGGATCATTAACGAGGAAGGGTTCCCGAAAGGGGCCCGAACTCCCCACCCTTTGCTGTTGCGAATACGTTGCTTCGGCG
GGCCCGTCCCTCCCCCCCGTCACGGGGGCGTACAGGGCCGGCCGGTCCCATCGCGGACCGGACAGCGCCCGCCGGAGGAC
CAAATCAACTCTGTTTTTAACCATACTGTCGGAGTACTTTTGTACAATCAAATTAAAACTTTCAACAACGGATCTCTTGG
TTCTGGCATCGATGAAGAACGCAGCGAAATGCGATAAGTAATGTGAATTGCAGAATTCAGTGAATCATCGAATCTTTGAA
CGCACATTGCGCCCCTTGGTATTCCGAGGGGCATGCCTGTTCGAGCGTCATTTCACCAATCAAGCCCCGCTTGGTATTAG
GCGTCAGGCCGGATCCCACCCCGTCAAAAAGGGGGGAGCCGGCCCGCCCGAAATGCATCGGCGAGGCACCGACCCCCGGC
GTGTTAGAATTTCGAAACGTCAGGAGCACCGGTGTTAACCTCTGCCGTCAAACCTTTTTTTAAAAATATTTTCTTAAGGT
TGACCTCGGATCAGGTAGGAATACCCGCTGAACT
>Zotu1733
ATGCGATAAGTAATGTGAATTGCAGAATTCAGTGAATCATCGAATCTTTGAACGCACATTGCGCCCGCCAGTACTCTGGC
GGGCATGCCTGTTCGAGCGTCATTTCAACCCTCAAGCCCCCGGCTTGGTGTTGGGGCCCTGCGGCTGCCGCAGGCCCCGA
AATTGAGTGGCGGGCTCGCGGCGAACTCCGAGCGTAGTAGAATCCTATCTCGCTAGGGAGGCGCGGCGCGCTCCGGCCGT
TAAAGGAACTTCTTTTAACCCAAGGTTGACCTCGGATCAGGTAGGAATACCCGCTGA
>Zotu6198
ATGCGATAAGTAATGTGAATTGCAGAATTCAGTGAATCATCGAATCTTTGAACGCACATTGCGCCCTCTGGTATTCCAGA
GGGCATGCCTGTTCGAGCGTCATTTCAACCCTCAAGCCTAGCTTGGTGTTGGGGCATTGCCTTCCCTCGGGAGGGCAAGC
CCTGAAATTCAGTGGCGAGCTCGCCAGGACTCCGAGCGTAGTAGTAAAACCCTCGCTTTGGACTGTTCTGGCGCGGCCCT
GCCGTAAAACCCCCAACTCTGAAAATTTGACCTCGGATCAGGTAGGAATACCCGCTGA
>Zotu2388
GGTGCGAAATCTGGCGCGATACGCACCACATGTGAGACGTCGAGTTTTTGAACGCAGCTTGCACCCACTGGGCAACCAGA
AGGTGTATCTGCCTGGGTGTTGATGAAGTGTTGTGTTACAAGTCGATGAGTGTGTTTACACACGTTGACGATGATGATGC
AACTTGTTGACGAAATAGTTTTGCAAAAAGCCTTTTTGTCGTGTGTGCACTGTGTGGTGCAATGTTATGTTATGTTATAT
TGTCACAACAGTGTTAATTTGATAGAATTTGCAATGAAGAATCTGCATGCTTGTCGTGTGATATCATGTGCGCAATTCTG
ATCATTAAGCCACTAGTCTTAATGTCATTTCGATTAGGTATAAAAACACACGTTTTTTATAACTATCACTTTTTACCCCA
GGTCAGATAAGATTACCCGCCGA
>Zotu1049
CTACGATAAGTAATGTGAATTGCAGAATTCAGTGAATCATCGAATCTTTGAACGCACATTGCGCCCACCAGCACTCTGGT
GGGCATGCCTGTTCGAGCGTCATTTTCCACCCTCAAGCCCCTACGGGCTTGGTGTTGGGGCTTCTACGGCGGGGCTCGCC
CCCCGTAGGCCCTTAAAGTCAGTGGCGGGCTCGCTAGCACTCCGGGCGTAGTAGCTTTTACACGTCGCCTAGGGGGTCTG
GCGGGCGACCGGCCGTAAAACAGCGACTGCTGTCGCACATTTCTCAAGGTTGACCTCGGATCAGGTAGGAATACCCGCTG
A
>Zotu2585
ATGCGATAAGTAATGTGAATTGCAGAATTCAGTGAATCATCGAATCTTTGAACGCACATTGCGCCCGCCAGTATTCTGGC
GGGCATGCCTGTCCGAGCGTCATTTCAACCCTCGAACCCCTCCGGGGGGTCGGCGTTGGGGATCGGCCCTCCCTTAGCGG
GTGGCCGTCTCCGAAATACAGTGGCGGTCTCGCCGCAGCCTCTCCTGCGCAGTAGTTTGCACACTCGCATCGGGAGCGCG
GCGCGTCCACAGCCGTTAAACACCCAACTTCTGAAATGTTGACCTCGGATCAGGTAGGAATACCCGCTGA
>Zotu4724
ATGCGATAAGTAATGTGAATTGCAGAATTCAGTGAATCATCGAATCTTTGAACGCACATTGCGCCCCGTGGCATTCCGCG
GGGCATGCCTGTTCGAGCGTCATTGCACCCCCTCAAGCCCCGGCTTGGTCTTGGGCGTCCGCGGTCCCGCCCGCGCGCCT
CGAAGTGCCCCGGCCCCGCCGCCCGCCTCCCCGCGTTGTGCTCTCACGACCGCCCGGAGCGCGCGCGGCCGCGGCCGGCC
ACCAAGCCCCCCCAGGTTGACCTCGGATCAGGTAGGGATACCCGCTGA
>Zotu5413
ATGCGATAAGTAATGTGAATTGCAGAATTCAGTGAATCATCGAATCTTTGAACGCACCTTGCGCCCTTTGGCTATTCCGA
AGGGCATGCCTGTTTGAGTATCATGAACACCTCAACCCTCATGGTTTACCATGGTGGGCTTGGACTTTGGGGGTCTTGCT
GGATTGTAGTCAGCTCCCCTTAAATGAATCAGCTTGCCAGTGTCTGGTGGCATCACAGGTGTGATAATTATCTACGCTTG
TGGTTTTACATCAGGTAACCTTCAGAGATGGGGGTTCACTGGGGCTCACAAAAGGTCTCTCCTCGGTGAGGATGACTCTT
TGAATGTTTGATCTCAAATCAGGTAGGACTACCCGCTGA
>Cr_877
AACGCACATTGCGCCCTTCGGTATTCCGTTGGGCATGCCTGTTCGAGCGTCATTTAAACCTTCAAGCTCTGCTTGGTGTT
GGGTGTTTGTTCCGCCTCTGTGCGTGGACTCGCCTTAAATTCATTGGCAGCCGGTAAGTTGGCTTCGTGCGCAGCACAAT
GCGTCGCGATTCTGGCGGACCCTCTTCCATCAACGACCTTTTTTACTTTGACCTCGGATCAGGTAGGGATACCCGCTGAA
CTTAA
>Zotu5340
GACTGCGATAGGCGGCGCGAACTGCAGAATAATCTGAGCGCTTGGTATTCGAACGCATATTGCGGCTTTGGTTAGCAATA
ACTAGAGCCTTGCCTGTATGAGGGTCGGTTGGAACTAACAAAACTCTGGTTTGAAAGACCGGAGATCGCTAACCATGTTA
GCTGATAAGGCCTTGCCTGCGCGATGCTTGACAAAGCGCAACTTGGCTACTATTTACAACAGTTCAACCAACAAAGTTCT
GGTGGCTGCGTGTGGTTGTGTGACTAGCCGAGAGGACCATTCATTGGTAGACTTGCGCGAGTTCGAAATTCGTCTTGCTC
TAAGTTCTCTAGTCAACGCGCGATCACAAAAACGCACCAGACAACTCCATTTATCGACCTCATATCAGACAAGAGTACCC
GCTAA
>MH934986.1
AAGTCGTAACAAGGTCTCCGTTGGTGAACCAGCGGAGGGATCATTGCTGGAATAAACGCCCTCACGGGTGCTACCCAGAA
ACCCTTTGTGAATACTACCTAAAATGTTGCCTCGGCATTGGTTGGCCTCTTTGAGGTCCCTTTCCCTCGGGGAAGGAGCA
GACCGGCCGGTGGCCCTATAAACTCTTGTTTTTGTAATATCATCTGAGTAAAAAACATAAATAAATCAAAACTTTCAACA
ACGGATCTCTTGGTTCTGGCATCGATGAAGAACGCAGCGAAATGCGATAAGTAATGTGAATTGCAGAATTCAGTGAATCA
TCGAATCTTTGAACGCACATTGCGCCCGGTGGTATTCCACCGGGCATGCCTGTTCGAGCGTCATTTCAACCCTCAAAGCT
TGCTTTGGTGTTGGAGGAATACCCAGTAAAACGGGTACCCTCTGAAATTTAGTGGCGGGCTCGCTAGAATTTTGAGCGTA
GTAATTTTACCTCGTTTTTAAAGACTAGTGGGACTTCTTGCCGTAAAACCCCCAACTTTCTGAAAATTGACCTCGAATCA
GGTAGGAATACCC
>Zotu4263
ATGCGATAAGTAATGTGAATTGCAGAATTCAGTGAATCATCGAATCTTTGAACGCAGATTGCGCCTTTTGGTATTCCGAA
AGGCATGCCTGTTTGAGTGTCTTATAAACCTCACCTCTACTGTTTTTCATTAAACATGTAGATTGGTGCTTTGGGTGTTG
CCGTTTACTCTGGCTCGCCTTAAATGTCTAAGTGGAATGCATAATAAGTTCTTTCGCAACCCTCCACTCTAATAACACAC
TTTATACTCTGACCTCAAATCAGGTAGGACTACCCGCTGA
>Zotu3652
ACGCGATATTTAATGCGAATTGCAGAATTCAGTGAATCATCGAAACTTTGAACGCATGTTGCGCCTTTGGGATATTCCTA
GGGGCATGCCTCTTTCAGTGTCGGTATTTCAATCTAGTCTTCTATGATTAGTAAATTGAGAGTTGAGTTTGCTCATCTTT
TTAAATTGTATGTGATGTCTGGTACTTGAATGGTACTCTTGCAAACTAATTGAAGATGATTCTTTACAGTATCTTCCAAG
ACTATTTGCTGTGTATTGCTCCTGAACCAACAATAGACAATACAATTCGTTTGACCAACCTCAAACAATACCTATCTTCA
AGACCTGAGTGAGGTAAGACTACCCGCTGA
>Zotu3623
ATGCGATACGCAATGCGAATTGCAGAACCGCGAGTCATCAGATCTTTGAACGCAAGTGGTGGAGGTGTAAAAACCTTCAT
GTTTGTTTCAGTGTGGAAAGGAATCACGCATCTTAATGCGATCGAGGCTTCGCAAGGAGCTTCCCTCGTTAAACATGATG
GGTGGTCGAGCAATCGCCGCCAGAACGAAGTAGTCACATTCGTGTAATGTGAACATTCGTTCAGGCAATATGGCCGAATG
CTCAATTATACTACTCCATAGAAAAAATTAATAATTTTTCTCACTACACCTGAAATAAGCAAGATTACCCGCTGA
>Zotu1568
ATGCGATAAGTAATGTGAATTGCAGAATTCAGTGAATCATCGAATCTTTGAACGCACATTGCGCCCCTTGGTATTCCGAG
GGGCATGCCTGTTCGAGCGTCATTACAACCCTCAAGCTCTGCTTGGTATTGGGCCTCACCCGTCAGGGCGTTCCTTAAAA
TCAGTGGCGGTGCCATCTGGCTCTAAGCGTAGTAATTTTCTCGCTATAGGGTCCTGTGGATACTTGCCAGTAACCCCAAT
TTTTTCTATGGTTGACCTCGGATCAGGTAGGGATACCCGCTGA
>Zotu6409
ATGCGATAAGTAATGTGAATTGCAGAATTTAGTGAATCATCGAATCTTTGAACGCACATTGCGCCCTTTGGTATTCCGAA
GGGCATGCCTGTTCGAGCGTCATTACAACCACTCAAGCCTTTGCTTGGTCTTGGGGCTCGCGGTCTCGCGGCCCCTAAAA
TCAGTGGCGGTGCCGGTCGGCTCTACGCGTAGTAATACTCCTCGCGACAGGGTCCGGACGGTGTCTTGCCAGCAACCCCC
CAATCATTTTCAGGTTGACCTCGGATCAGGTAGGGATACCCGCTGA
>MH935009.1
AAGGATCATTACTATTAGCAGATTTTCTGCTGGGAGCGGAAAGCTTTGGAKTGCTTTAGCATTTTAAAGGGAGTACGCTT
TCTAAATCCTTGTCTTTTTGCGTACCCATGTTTCCTCGGTGGGCTTGCCCGCCGGCTGGACAACTTAATAACCTTTTAAT
TCTCAATCAGCGTYTGAATAATTATAATAATTACAACTTTCAACAACGGATCTCTTGGTTCTGGCATCGATGAAGAACGC
AGCGAAATGCGATAAGTAGTGTGAATTGCAGAATTCAGTGAATCATCGAATCTTTGAACGCACATTGCGCCCCTTGGTAT
TCCATGGGGCATGCTTGTTCGAGCGTCATTTGTACCCTCAAGCTTTGCTTGGTGTTGGGTGTTTGTCCTTTTCTTTGCAA
TTGGACTCGCCCTAAATTCATTGGCAGCTACAGTAGTAGTGGAAAGCGCAGCACAATTTGCGTCTTTTGCTGGTATTATA
GGCGTCCATTAAGCACAATTAACACTTTTGACCTCGGATCAAGTAGGGATACCCGCTGAACTTAA
>Zotu6415
ATGCGATACGTAATGCGAATTGCAGATCCAGTGAATCATCGAGTCTTTGAACGCACATTGCGCCCCCCGGCAATCCGGGG
GGCTTGTCCGACCGAGCGCCGCAGCGCCGCTCAGGGTCCCTCCCTCTTCGCGGGGGAGGGCATCCCTGGTGTTGGGGCAC
GCCCGAAACAGGGCGGCTCTCAAGCTCAGCGGCGGTCGCCCGCGCGGTGCTCCAGGCGCAGTAATTCCCACTACATGCCG
CCTCGGAGCCGCCGCCGGCGGCCCGCCACCAGCTCCCCTGGCGAGTCCTCTCGCGCTGCTGACGCGGCGGGGGCGGGCTC
GCACAGGAAACTCAAAAACCCGGTTGGCCTCGGGTCGGACAAGGCTACCCGCTGA
>Zotu4114
ATGCGATAAGTAATGTGAATTGCAGAATTCAGTGAATCATCGAATCTTTGAACGCACATTGCGCCCGGTGGTATTCCGCC
GGGCATGCCTGTTCGAGCGTCATTTCTGCCCTCAGGCCTTGCCGCTTAGGCGGTGCAGGCTCTGGTTTTGGGGCGTGCGG
TCCCCCGCAGCCCCCAATTGCATCGGCGTACGCCGTACGTTGCCCCTTGCGTAGTGGTTTACTTTCTCGCATCGGGCCGT
GCCGCAGTGCCGCCGGAAAACCCGTTATGATAATAACGTTTCTGAAGTTTGACCTCGGATCAGGTAGGGTTACCCGCTGA
>Zotu1782
ATGCGATAAGTAGTGTGAATTGCAGAATTCAGTGAATCATCGAATCTTTGAACGCACATTGCGCCCTTCGGTATTCCGTT
GGGCATGCCTGTTCGAGCGTCATTTAAACCTTCAAGCTCTGCTTGGTGTTGGGTGTTTGTTCCGCCTCTGCGCGTGGACT
CGCCTCAAATTCATTGGCAGCCGGCGAGTTGGCTTCGTGCGCAGCACATTTGCGCGTCGTCTCCAGCCCGTCTCCTCCCA
TCAAGCCCCCCTTTAAATTTTGACCTCGGATCAGGTAGGGATACCCGCTGA
>Zotu2988
CGTGTCCCATTGGCCCTATCGCACATTCCCTAATAATGCTAATCCTATTTGAACACAAACCCCAAGTTATTACAAATTTA
ACCCTAACTCAAATTGTCCACTTCTAACACAATACAAACACCCTAAATAAACTAGGAAAATAACTACATGGAGTTGAGTC
CTTTTAGGACTCCACCTCCAACATCTATAAACACATGACATATCCCCATTATTCAGGGACGTTTTTCATAATATTCTAGC
ATATATCCTCTTGCACGATTTTCTG
>Zotu4672
AATAAAACGGTTTTGATTCCCAAACAATGATTTGGTTTATATTTAAATAGAAATTGTGATAAGAATTATACATTTGATGA
ATTCTGCTCGAATGATCACGATCTGCAATCCAAGTTGTTCAATTGTCCAGCTTTCAATGGTGATCCACACAGAGAACAAG
AATGACGGCTAGAGTTTTCTTTTCTCGTGCTAACAAGAATAATGAATTTTCCATCCAATTTTTCAAACT
>Zotu1670
ATGCGATACGTAATGCGAATTGCAGAACTCAGTGAATCATCAAATCTTTGAACGCAAATGGCGCTCTCGGGATAGGCCTG
GGAGCACGCCTCTTTGAGTGTCGATTCAATCAAACTCAGCGACCTGCTCTTTATTGGTGCGGGATGCAGCTGAACATTGA
GTGTCTCACGAAAGTGTGTCACTTTAAGCGGAGCGAGTCTCCTTTTTTCTAGCACTTGCTGAGCTTCGGCTCTGCATAGC
CTAGGATGAGTTTTGCCCTGCAAACTTGTGCCTGCTAGTGATGCGGATAATCACATCTGTGTGTTCCATCATGACTGGTA
GGAGCGAGCTTCTGGCAAACGGCTTTAGTGTCCGGCTCTTTCTTGTGCGAACCTGCAAGAAGAATGTGAATGACAGATCG
GGGGTCAGCAGCAATGCTCGGCCTTCAATACCTCTTTGACTTAGACCTCAAATGAAGCGAGACAACCCGCTGA
>Zotu2604
ATGCGATAAGTAATGTGAATTGCAGAATTCAGTGAATCATCGAATCTTTGAACGCACATTGCGCCCCTTGGTATTCCGGG
GGGCATGCCTGTTCGAGCGTCATTATAACCCTCAAGCCTAGCTTGGTGTTGGAGCATGCTATCTAGCAGCTCTTAAAATC
AGTGGCAGTGCCCTTCGGCTCTAAGCGTAGTAAGTTCTCTCGCTATGGAAACCGGATGGTACGCGCCAAAACCCCCAACT
TTCTATGGTTGACCTCGGATCAGGTAGGGATACCCGCTGA
>Zotu205
ATGCGATAAGTAATGTGAATTGCAGAATTCAGTGAATCATCGAATCTTTGAACGCACATTGCGCCCGCTAGTATTCTGGC
GGGCATGCCTGTCCGAGCGTCATTTCAACCATCAAGCCCCCAGGCTTGCGTTGGGGCACCGCGGCCGCCGCGGTCCCTGA
AAACCAGTGGCGGGCTCGCTGTCACACCGGGCGCAGTACTATATCTCGCTCTGGTTGTGCGGCGGGTGCCGGCCGTTAAA
CACCCCCCTTCATACCAAGGTTGACCTCGGATCAGGTAGGAATACCCGCTGA
>Zotu3449
ATGCGATACGTAGTGTGAATTGCAGAATTCCGTGAATCATCGAATCTTTGAACGCATATTGCGGTCGAGGCTTCGGCTGA
GACCATGTCTGCCTCAGCGTCGGTGTGAACCCTCATTCCCCCTCACGGGTGGAATGGATCTGGCCTCCCCATTGCTTGCG
ATGGGTTGGCTGAAATTCAGAGGTTTAAGCTTGGACCTGTATGGCAACAGCAAGGTAGGTAGATTTTCTACTCCAGCTGA
TGCTTTGGGCACTTGCATAGAACCCGCAGGAATTCTCACCTTTTCGACCTGAGATCAGGCAAGGCTACCCGCTGA
>KY367518.2
AAGTCGTAACAAGGTCTCCGTTGGTGAACCAGCGGAGGGATCATTACTGAGTTATCTAAACTCCAACCCTATGTGAACCT
TACCGTCGTTGCCTCGGCGGGCTGCGTCTACCCTGTAGCTACCCTGTAGCTACCCGGTAGGCGTGCTACAAGCCCGCCGG
TGGACCACTAAACTCTGTTATAAATACTGTATCTCTGAATGCTTCAACTTAATAAGTTAAAACTTTCAACAACGGATCTC
TTGGTTCTGGCATCGATGAAGAACGCAGCGAAATGCGATAAGTAATGTGAATTGCAGAATTCAGTGAATCATCGAATCTT
TGAACGCACATTGCGCCCATTAGTATTCTAGTGGGCATGCCTATTCGAGCGTCATTTCAACCCTTAAGCCCAAGTTGCTT
AGCGTTGGGAATCTGCCCTGTATTACGGGGCAGTTCCCTAAAGTTATCGGCGGAGTTAGGGCATACTCTAAGCGTAGTAC
TATTATTCTCGCTTCTGCAGTTGTCCCGACGGCTTGCCGCTAAACCCCTATATTTCTAGTGGTTGACCT
>Cr_1004
AACGCACATTGCGCCCTTTGGTATTCCGAAGGGCATGCCTGTTCGAGCGTCATTATCACCTCTCAAGCCCTGGCTTGTTG
TTGGACTTGGTCGGTCGTGAGACTTAGATCTGTCCCAAAGACAATGACGGTGTCCCTTGGACCCTCGGTACAATGAGCTT
TAACCAGCACGTATCAGAGTGGAAAGGTCCTCGGGCCCGCCTTCCCTTTTATTTTTTAAGGTTGACCTCGGATCAGGTAG
GAATACCCGCTGAACTTAA
>Cl_18
GCACATTGCGCCCCTCGGTATTCCGTGGGGCATGCCTGTTCGAGCGTCATTTACACCCTCAAGCTCTGCTTGGTGTTGGG
CGTCTGTCCCGCCTCCGTGCGCGGACTCGCCTCAAAGTCATTGGCAGCGGTCTCGTCGGCTTCTCGCGCAGCACATTTGC
GCTTCTTGGAGCCCCGGCGGATCAGCGTCCAGCAAGCAATTTCATGACTTGACCTCGGATCAGGTAGGGATACCCGCTGA
ACTTAA
>Zotu1191
GTGCGATAAGCAATGCGAATTGCAGAACCGTGAGTCATCAGATTTTTGAACGCAATTGGCGCCGGTTGGCTCCCCAATCG
GCATGTTTGTTTCAGTGTCTTGTTTTCTCATCACCAAAACCTTAATGTGAGAGATACCCTTCTCTTACTAAGTACGAAAG
CACTCTGAGCTTTGCACGCGGCTTATGGTCGCACTCAATGCAGCCGTCACATTGTTCACAATGTGAACTCATTGAGAGTA
GAGTCAGCGCAGCTTGTCTGCTAATGCTTAGACCCTCAAACTCTTCTTGTATCTGAAATCAAGCAGGATCACCCGCTGA
>Zotu1626
ACATGTCGAAAAATCACCACAAAACACCGCACAACGTCACAAAATCACCATAGAAGAAATTGTTGTTTCCGGAGTATCTC
CTTTATGACAATTTGACAGAATTAACTTAATGAAATCTGCACAGAGAAACAATATGATCAACAGAATCTAAAAAGTTAAT
TCGAGCTCACCGACTTCACAATGTTTCCTTAAAATGAATTTGTTGCATTCAAAAGATGCTGAAGGCGTCCAACAATCGTT
TCCCAGGATAGAACGAATTTCGTCTCCTACG
>Zotu1818
ATGCGATAAGTAATGTGAATTGCAGAATTCAGTGAATCATCGAATCTTTGAACGCACATTGCGCCCGCCAGTACTCTGGC
GGGCATGCCTGTTCGAGCGTCATTTCAACCCTCAAGCCCCCGGGCTTGGTGCTGGGGATCGGCCGTCATGGGCCGGCCCC
GAAATCGATTGGCGGTCCCGCTGTAGCCTCCTCTGCGTAGTAGCAACACCTCGCACTGGAACGCGGCGCGGCCACGCCGT
AAAACCCCAACTTCTGAAAGGTTGACCTCGGATCAGGTAGGAATACCCGCTGA
>Zotu3812
ATGCGATAAGTAGTGTGAATTGCAGAATTCAGTGAATCATCGAATCTTTGAACGCACATTGCGCCCCTTGGTATTCCATG
GGGCATGCCTGTTCGAGCGTCATTTGTACCCTCAAGCTCTGCTTGGTGTTGGGTGTTTGTCCACTCCCTGGTGTTTGGAC
TCGCCTTAAAGCAATTGGCAGCCAGTGTTTTGGTATTGAAGCGCAGCACATTTTGCGATTCTAGCCTGAAATACTAGCAT
CCAGCAAGTCATTTTTCACTTTTGACCTCGGATCAGGTAGGGATACCCGCTGA
>Zotu3386
GGTGCGAAAATTGGCGCGATCTGCAAGATTGTGAGACGCCGAATCTTTGAACGCAGCATGCACCCATTGGGAAACTTTTG
GGTATGTCTGGCTGAGAGTTTTGCTAACTTGTTTAGAATATTTGTTTAAATAATTCTGGACAATTATTGCTAGTCATTTT
ATGACTTGGCGTGTTTGCACTGTTTGATCAGTGTCAATCGTGAATCTGTGTATTGATTGCAATTTTATAAATTTATCTCT
TGCATGGATATTCGCTATTATTTTTTAAAATTAATAGTGGTCAACACTTTACAAAACTAAACCTCAGCTCAGATAGGACT
ACCTGCTGA
>Zotu2279
ATGCGATAAGTAATGCGAATTGCAGAATCCGTGAGTCATCGAATCTTTGAACGCACATTGCGCCCTCTGGTATTCCGGAG
GGCATGCCTGTTCGAGCGTCATTATCACCCCTCAAGCCCGGCTTGCTGTTGGCAGCCCGGCGCGGGATCACCCCCGCGCC
CTGCCCAAAGATAATGACGGCGTCTGTGAGGACTCCTGTACACTGAGCTTTCGGGCACGTACTAGAGAAGACTCGGGCGC
CGGTCGACGTCCTTTCGGGGACACTTTTTACCAAGGTTGACCTCGGATCAGGTAGGGATACCCGCTGA
>Zotu3438
ATGCGATACGTAGTGTGAATTGCAGGGCTCAGTGAATCATCGAAATTTTGAACGCATATTGCGCTCATGGGGGACCATGA
GCACGTCTGTTTGAGGAACGGTACCCAATCCCATCACCCAAAACTCGCTTTTGGCGTGGAGAGTGAGCGTCATGGCAGTC
TTTGCTGATTGCCGCGTCGGTTGAAATGTATCTAGTGGCGGCTCAGCACCGAAAGGTAGTTGGTGTGCTGTGATGTAGCA
GCCTTCTCGTAAGGAGCAACATCATCGCACGTAGAGCCGATTGCCATGAAGTAGGTCTGGGACAAGGCACCAGTCAATTG
CATTAAGAGTAGAAATACTCTTAGGACTCGTTCTCAAATCAGGCGAGACTACCCGCTGA
>Zotu1582
ATGCGATAAGTAATGTGAATTGCAGAATTCGGTGAATCATCGAATCTTCGAACGCACATTGCGCCCCTTGGTATTCCGAG
GGGCATGCCTGTTCGAGCGTCATTACAACCCTCAAGCTCTGCTTGGTATTGGGCACCATCCGTCAGGGTGTGCCTTAAAG
ACAGTGGCGGCGCCATCTGGCTCTAAGCGTAGTAATTTTCTCGCTATAGGGTCCTGTGAATGCTTGCCAGCAACCCAACT
TTATCTTATGGTTGACCTCGGATCAGGTAGGGATACCCGCTGA
>Zotu5570
ATGCGATAAGTAATGTGAATTGCAGAATTTAGTGAATCATCGAATCTTTGAACGCACATTGCGCCCCTGGGAATTCCCAG
GGGCATGCCTGTTCGAGCGTCCGTAACAACCTCTCAAGCCTAGCTTGGTATTGGGACTCGCTGCTCTGGTGGCGGTCCTC
AAAAGCAGTGGCGAGCCCACGTAACTCTCCGCGTAGTAATACATCTCGCGACAGAGAAGCAGCGGGAATGGCCAAAACTC
CTTAATTGCTCAGGTTGACCTCGAATCAGGTAGGGATACCCGCTGA
>Zotu3834
AGAATGTATATATAGAGGAGTATACGAATCGAAGTGAGAAGAAATTGGAAAGAAAAGTCTACTTCCACTTTCAAAGTTTC
AAAATCAAAAGTCTAACTTAGAAAAAGAAAGAATTCGATTTCCACATTGTTATATTGTTTTTCATTATCCATCGTAATTG
CTTGCGTGTATGAGTCGTGATCCAAGCCTACCCACGTAAGACACGGAACTAAATGGAAATTTCCTCTTTTTTTTTGGGTA
TTGATTTTTCCATTACGTACCATTGATATACATGAATTGTTACTTTAATCTTTGGTTTTTCTTGATACTTTTCAATTGTT
GATGTTAATTAGTAAAACAACTTTGTGCAATTGAGTCCACATTGGTGTTTCCAACTTAAACTCTCGTATCATTTTTCAAA
GAAAGATGATACGTCTGTAAATTGATACATAAGTTTTCTTAAATAAGGAATATAGGACGTCATATATGACATACTCATG
>Zotu5002
ATGCGATAAGTAATGTGAATTGCAGAATTCAGTGAATCATCGAATCTTTGAACGCACCTTGCGCCCCTTGGTTATTCCTC
GGAGCATGCCTGTTTGAGTATCATGAACACCTCAACTCTCATGGTCTTCCATGACGAGCTTGGACTTTGGGGGTTTGCTG
GCCTTGTGGCCGGCTCCTCTCAAATGAATCAGCTTGCCAGTGTTTGGCGGCGTCACGGGTGTGATAACTATCTACGCTCG
CGGTCGTCCGCCAGGTAACCCTCAGCGATGAAGGTTCATTGGGGCTCATAAACGTCTCTCCCCAGCGAGGACAACTTTTG
AACGTTCGATCTCAAATCAGGTAGGACTACCCGCTGA
>Zotu632
ATGCGATACGTAATGTGAATTGCAGAATTCAGTGAATCATCGAATCTTTGAACGCACATTGCGCCTATTAGTATTCTAGT
AGGCATGCCTGTTCGAGCGTCATTTCACCACTCAAGCTTCACTGCTTGGAGTTGGGACATTACCGCCCTCCCGGCGGCAA
GTCCTCAAATATAGTGGCGATGCCGGATGTCCTCTAAGCGTAGTAATCTTCTTTTCTCGCTTTGGCTAGGCATCTGGTTG
CAGCCAGAAACCACTTTATTATTCAATGGTTGACCTCGGATCAGGTAGGAATACCCGCTGA
>Zotu6225
ATGCGATAAGTAGTGTGAATTGCAGAATTCAGTGAATCATCGAATCTTTGAACGCACATTGCGCCCTTCGGTATTCCGTT
GGGCATGCCTGTTCGAGCGTCATTTAAACCTTTAAGCTCTGCTTGGTGTTGGGCGTTTGTCCCGCCTCTGCGCGTGGACT
CGCCTCAAATTCATTGGCAGCCGGTATGCAGGCTTCGTGCGCAGCACATTGCGACGCGACCCCCGCGGACCCCCTCCCAA
CAAGCCCCCCCTTTTAAGTTTGACCTCGGATCAGGTAGGGATACCCGCTGA
>Zotu3361
ATGCGATAAGTAATGTGAATTGCAGAATTTAGTGAATCATCGAATCTTTGAACGCACATTGCGCCCCCCGGTATTCCGAG
GGGCATGCCTGTTCGAGCGTCAGAACACCCCTCAAGCCTGGCTTGGTCTTGGGGCTCGCCGGCTCGGCGGCCCCTAAACG
CAGTGGCGGTGCTGTTGTGCTCTCCGCATAGTCATGTATCTCGCGACAGGGCGGCGACGGCACCCGCCAGAACCCCTATT
TTTGGATGACCTCGGATCAGGTAGGGATACCCGCTGA
>Zotu5125
GTGCGATATGTACTGCGCTGTGCGCGAAATGCGCAGTCATTCTTCGAATACACATTGTCCTGTCTGGCGAATAGCCGGCA
GGGCATCTGCTTCAGGGTTGTTGATTAGTTTTGCGTTGGTTGTTGCCTCCGGGCCTCAGCACTCCGCTTTCACGGGGGGT
CACCACCACGTGTGTCCCCCTCTCGTGCAGTCCTCGATGCTCTTGCTTCTGTGGACTTGGGTGTCTAGCAGTCTGGTTCA
TTGCTTGCATTGTTCCGCGTATTGCTTCTCCCTACCTATTAGACCCGACCTGAAGTCAGGTGTGACTACCCGCTGA
>Zotu5264
GTGAGAGGTCAAGGGTCTAGGAAAAGAGTTGACATCAGCACTAGACTGAGAAGTTGGAACACATTGGAGAGTGCAGTGGG
ATTATTGTGGCGTGAGATCAGTTCTTATGTAATCTACGAGTGATAAGAATGTAAAATGCATATTTTTCGCTCCTTATTTT
ATGTGCTCGTATGATTATTTTGTATCAAAATGTAGTCATTACGTTCATATTTTAATTTAGGTGGTAATTCAATAGATATG
TCGTAATTTGGAATAAATAAGCGAACAATGACCAAAAGGAAAGAAAACGAAGTTTGGGGACTGAAATGCAAATACTCAAA
AGTTACGTGGAACCTCACGATGAAGATTTGAGAGTGTTAGAGGTCAATCAGGTGAAGAAAGAAGTTAAAGGGATGAAAA
>Zotu2293
ATGCGATACGTAATGTGAATTGCTTTCCGTGAATCATCGAATCTTTGAACGCACATTGCACTCCTCTGGAGTATGCCTGT
TTGAGAATCTATAGTATTAATTTCTTGTGATTTCATTCGTGAATGAGCAAGGAGATATGAAGTTCCCATCTCTTGGTGGG
TTCTTTTAAATAGATTGCTACTAGTAATACGAAAATGTTTGACATTTCTCTATATCTTTTAGAAAAGTATGTGTATGAAA
CTGTGGTTTCTCATAATGCCTATTATCTTAGAGGAGACTTGGAGTTTTCATATGAACAGTTAGTCCACACCTATAAAGGC
GCAAGCCTTGAACCATGGTCTCAAATCAGGTAGGAAGACCCGCTGA
>Zotu6151
ACCAAGGCTAGAATCCTAAATTAGACAATTCTGCTAAAATGAGCATCAGTTAGGAAAATTGGAAAGAAAAAAATCCAGAA
GAATTTAAAAATTCAAGATGATAAACGAAAATATCAGAATTGCATACTGCTACATTGGAAATGACCGTTTACCAGGAAAG
TTTTGCAAAAAGAAGGACTAGTTTAATCTTTCAAAAATATTCTATAAACTACACATGCCCACTGTGCATTCAATCAAAAC
TAAGGTGCATATCAATTTGATTTGATTGCGTTAGAGTAGGGCATTCAACCAAAACTAAAT
>Zotu3914
GGTGCGAAATCTGGCGCGATACGCACCACATGTGAGACGTCGAGTTTTTGAACGCAGCTTGCACCCACTGGGCAACCAGA
AGGTGTATCTGCCTGGGTGTTGATGAAGTGTTGTGTTGCAAGTCGATTTGTGTCTACACACACACATCGATGATGTAAAT
GCAGCTTGTTGACTTAAATGCTTTGCAAAAGGCCGTTTTGTCGTGTGTGCACTGTGTTGTTGCGTTGTCACAGACAGTGT
TAATTTCATCGGATATGCAATGAAGAATCTGCATGCTTGTCATGTGATGTCATGTGCACAATTCTGATCACCAAGCGCTC
CGGGCTTTGTGTCGTCTGTTTGTTTGGGTTGCGGTGTAGCATAGCACAGCATGCTCTACACAAATGCAGCGTGATTCACT
CCTCACACCTACCTACCCCAGGTCAGATAAGATTACCCGCCGA
>Zotu993
ATGCGATAAGTAGTGTGAATTGCAGAATTCAGTGAATCATCGAATCTTTGAACGCACATTGCGCCCCTCGGTATTCCGTG
GGGCATGCCTGTTCGAGCGTCATTTACACCCTCAAGCTCTGCTTGGTGTTGGGCGTCTGTCCTGCGTTCGCGCGTGGACT
CGCCTCAAAGTCATTGGCAGCGGTCTTTGCCAGCTTCTTGCGCAGCACAATTGCGCTCACAGGGGCTCTGGCGGATCGGC
GTCCATTAAGTTACTCTATGACTTGACCTCGGATCAGGTAGGGATACCCGCTGA
>Cr_931
AACGCACCTTGCGCCCTTTGGTATTCCGAAGGGCATGCCTGTTTGAGTGTCATGAAATCATCAATCTCTAAGGTTTCTTA
TTGATTGGACTTGGGTGCTGCCGCCGGCTCGCCTTAAATGTCTTAGCGACACGGAAGTGAAATCTAGCGTAATAAGTTTC
GTTAGAGGCAACCGACGTTTGCTTATAATCGTCTTCGGACAATCTTTTGACTCTGACCTCAAATCAGGTAGGACTACCCG
CTGAACTTAA
>Zotu3928
ATGCGATAAGTAATGTGAATTGCAGAATTCAGTGAATCATCGAATTTTTGAACGCACCTTGCGCTCTTTGGTTATTCCGA
AGAGCATGCTTGTTTGAGTGTCGCGAACCTCTCAACCCCGCCAAGGGTAACACTTTGGTAGTTTGGGCTTGGATCATGGT
CTTTTGACGGTTCTTTCGAGATCGTCTTGACTGAAATACAACAAGTTGAATTGACGTACAGTTGCGGCTTGACCTGGTGT
TGTAATCTACTCATCGGGAACGCTTCTGAAGGTGAAACGAACTTTAAAACCCTTTTGCACTAGGAGACTAGTGCATTATG
ACCTCAAATCAAGTAGGACTACCCGCTGA
>Zotu2479
ATGCGATAAGTAATGTGAATTGCAGAATTCAGTGAATCATCGAATCTTTGAACGCACCTTGCGCTCCTTGGTATTCCGAG
GAGCATGCCTGTTTGAGTGTCATATAATTCTCAACCTTATTAGCTTTTGCTGATAATGGCTTGGATGGTGGGGGTTCTCT
TTTGCTGGCTTCTTCAGAAGTCAGCTCCCCTTAAATGCATTAGCTGGTGCCCCGCGTGGACTGTCTATTTGGTGTGATAA
TTATCTACGCCATGGATGTTTGCAATGGGTTGTGCACTGCTTCTAACTGTCTGTTCATTCGGACAAATACATGACAATTT
GACCTCAAATCAGGTAGGACTACCCGCTGA
>Zotu5994
GGTGCGAAATCTGGCGCGATACGCACCACATGTGAGACGTCGAGTTTTTGAACGCAGCTTGCACCCACTGGGCAACCAGA
AGGTGTATCTGCCTGGGTGTTGATGAAGTGTTGTGTTACAAGTCGATGAGTGTGTTTACACACGTTGATGATGTCAATGC
AACTTGTTGACGAAATAGTTTTGCAAAAAGCCTTTTTGTCGTGTGTGCACTGTGTGGTGCAATGTTATGTTATGTTATAT
TGCCACAACAGTGTTAATTTGATAGAATTTGCAATGAAGAATCTGCATGCTTGTCGTGTGATGTCATGTGCGCAATTCTG
ATCATTAAGCTTTTGAGCATAATGTCATTTCGATTAGGTATAAAAACACACGTTTTTTACCACTATTACTTTTTACCCCA
GGTCAGATAAGATTACCCGCCGA
>MH935028.1
AAGGATCATTAAATTTCGGTAGTCTACTACCGTTTGAGGGAGGTAGAAACTGGGCAGCTATAGCTGTGCAGAAGTACACT
TCTTTTCTCAACCCTTGACTTTTTGCGCACTTGTGTTTCCTCGGCAGGCATGCCTGCCGATTGGACAAATCAATAACCTT
TTTAATTTTCAATCAGCGTCTGAATTATTTTAATAATTACAACTTTCAACAACGGATCTCTTGGTTCTGGCATCGATGAA
GAACGCAGCGAAATGCGATAAGTAGTGTGAATTGCAGAATTCAGTGAATCATCGAATCTTTGAACGCACATTGCGCCCCT
TGGTATTCCATGGGGCATGCCTGTTCGAGCGTCATTTGTACTCTCAAGCCTTGCTTGGTGTTGGGTGTTTGTCTTCGCCT
CGCTTAGACTCGCCTTAAATATATTGGCAGCCGGTATACTGGTTTGAAGCGCAGCACAATTGCATTTCAGGCTCTTAGTA
CTAGCATCCACAAAGATTATCAACACTTTTGACCTCGGATCAGGTAGGGATACCCGCTGAACTTAA
>Zotu1465
CAAGAATGACGGCTAGAGTTTTCTTTTATCGTGCCAGCAAGAATAAAATGAATTTTTTTATCCTTTTCGTTTTCAAATCC
TAGCAGCATATTAATATAAGTCTAAACAGACTTGGCCCGTCTCTTAAATTTAACCAGGTCCAATATTTAATTAATCAAAT
CAATTAAATATGGTACATGAATTAATTAATCCAATTAATTA
>Zotu2042
ATGCGATAAGTAATGTGAATTGCAGAATTCAGTGAATCATCGAATCTTTGAACGCACCTTGCGCTCCTTGGTATTCCGAG
GAGCATGCCTGTTTGAGTGTCATGTTATTCTCAATCCCGTCTGCTTTGCGGCCGTCGGGTTTGGATGTGGAGGCTTGCTG
GCCCCTCGCGGTCGGCTCCTCTTGAATGCATTAGCGGGGCTTATGCTCGATGCAACGGTGTAATAATGTCTTTTCACCGG
AGTAACTTGCAATTGAAAGTCCGCTTCTAATCGTCTCGCATGAGACATTGTAAAGGGATGGATTTCTCTTTGACATCTTT
GACCTCAAATCAGGTAGGACTACCCGCTGA
>Zotu1559
AGTAAAACAAATTTCGATTCCCAAACAAGGATCTACATTGTGTTTAGATAGAAACTGTGTTTAGAATAATACCTTGATGA
ATTCTGCAAACTCTTTTGCTGATTCACGAACTCCAATGATCACGATCTACAATCCAAGCTGTCCAATTGTCCAGCCTCCA
ATGGTGATCCACACAGAGAATAAGAATGACGGCTAGGGTTTTCTTTTCTCGTGCTAGCAAGAATAATGAATATTCCATCA
TATTTTTCAAACCCTAGCAGCCTATTAATATAAGTCCAAACGGGCTGGCCCATCTCTTAACTTAACCCGGTCCAACATTT
AATTAATCAAATTAATTAAATCCGGTCCATGAATTAATTAATCCAATTAATTA
>Zotu1102
ATGCGATACGTAGTGTGAATTGCAGAATTCCGTGAACCATCGAATCTTTGAACGCAAATTGCGCTCGAGGCCTCGGCCAA
GAGCATGTCTGCCTCAGCGTCGGCTACTACCCTCAACTAAGTTCCCTATTGACATAGGGGATGCCGGTTGGATCTGGCCG
TCCGGTTTGCCTTTCAGGTTGCCGGTCAGCTGAAATACATTCACGCTCTGGGGGCTGCTTTCCTTTCGAGGAAAGGCGGG
TTCCGATTTGGTAGGTGACCTTTGCCGGTTGCATGCCGTCGTTGCCCACTAAGACCCCAGCACGCGTTGTGCAGGACGCC
TTTTGGCTTTCGACCTGAGGTCAGGCAAGAACACCCGCTGA
>Zotu1213
ATGCGATAAGTAATGTGAATTGCAGAATTCAGTGAATCATCGAATCTTTGAACGCACATTGCGCCCGCCAGTATTCTGGC
GGGCATGCCTGTTCGAGCGTCATTTCAACCCTCAAGCCCCCGGGCTTGGTGTTGGAGATCGGCGTGCCCCCCGGGGCGCG
CCGCCTCCCAAATATAGTGGCGGTCTCGCTGTAGCTTCCTCTGCGTAGTAGCACACCTCGCACTGGAAAACAGCGTGGCC
ACGCCGTTAAACCCCCCACTTCTGAAAGGTTGACCTCGGATCAGGTAGGAATACCCGCTGA
>Zotu446
ATGCGATAAGTAATGTGAATTGCAGAATTCAGTGAATCATCGAATCTTTGAACGCACATTGCGCCCCTCGGTATTCCGGG
GGGCATGCCTGTTCGAGCGTCATTTCAACCCTCACGCCTGGCGTGGTATCGGGCCCCGCCGGCGACGGCGGGCCTTAGAG
CGAGTGGCGGCGCCCGAAGGCCCTGAACGTAGTACATCTCTCGTTACAGGCGCCGGAGGGACGCTGGCCAGCAACCCCAA
CTTTCTATGGTTGACCTCGGATCAGGTAGGGATACCCGCTGA
>Zotu3211
ATGCGATAAGTAATGTGAATTGCAGAATTCAGTGAATCATCGAATCTTTGAACGCACATTGCACCTAGTGGTATTCCGCT
AGGTATGCCTGTTCGAGCGTCATTTCAGCCCTCGACACTGATTTGTTTTATGCGAATTAGTGTCGGTGTTGGGGACCTGC
AGCACCTCTAGTGTGAATGCAATCCCTGAAATACAACGGCGTGCGCGCTATCGTGCTCTTTGCGTAGTGGTTTTTTATTT
CTCGCACCGAGTCGTAGCGCTGTACAGCCGCTAAAAAATCCATTTCAGAAGCTTGACCTCGAATCAGGTAGGGTTACCCG
CTGA
>Zotu3503
ATGCGATAAGTAATGTGAATTGCAGAATTCAGTGAATCATCGAATCTTTGAACGCACATTGCGCCCTCTGGTATTCCGGA
GGGCATGCCTGTTCGAGCGTCATAATGACCAACTCACCCCCGTGGTGGACTTGGAGCTGGCCGGTCTGGCCTCTCTTAAA
ACCAGTGGCGGTGCTCTTAAGCTCTACGCGTAGTAATTTCTCTCGCGACAGGGTCTTGATGGTGCTTGCCAACAACCCCA
ACTCTTATAAGGTTGACCTCGGATCAGGTAGGGATACCCGCTGA
>Zotu464
ATGCGATAAGTAATGTGAATTGCAGAATTCAGTGAATCATCGAATCTTTGAACGCACATTGCGCCCACTAGTATTCTGGT
GGGCATGCCTGTTCGAGCGTCATTTCGACCCCTAAGCCTTAGTTGTTTAGCGTTGGGGGCTTGCGTCCTCGCGGCGCAAC
CCCTTAAATTTCGTGGCAGGGCTCGCGTCGCCTTGAAGTGTAGTAATTATGTTCTCACTTTTAGGGGGTGTTCGCGCGGC
ACAGCCAAGTGAAACCTTATATATCTAGTGGTTGACCTCGGATCAGGTAGGAATACCCGCTGA
>Zotu1457
TCCTACAAAGCCATGCCCCTTGCCCAGTGATCCCGCCAGCAAATAGACGATGCATCCATCTACTATACTACCCCGATACC
CCGCTACCTATGTAGGAAGAGTATCCCGATATATCGATACCCCGCTACTTACGTAGGAAGAGTATCCCGATACCCTAGCA
CCCCGGCGACACAGGGACCCAACCTACCAGGCTGCCTAGACACCGAATTAGGAAGATACCAGGGTAAGGCCGACATATCC
AGAAGACAGGGATAAAGCTACGAAAAGACATAAACTAAAACGACTGTGTTCTGAAGAAGCAAACTCATTCCTGCC
>Zotu3150
GCTGTGACATGCAGTGTGACATGCGAACTTCTGTGAATCATTAGATTTTTGAACGCAAACGGTACTCCTAAATTTATTTA
GGAGTATGTTCAATTCAGTGCTTTAATATATTTATTGTCCTAATTGGGGGTCAATGTGCATAGTTGCTGTTATTACGGCT
GCTGTAATCGAATGGATATAGGTTTTAGGTGAACTATTTAAAAACTATAACCGGGGTGTTTTATTCATAAGCCTGAATTT
GAATGAGTCTACCCGCTGA
>Zotu3223
CTATTCTACAAAAGAAGCTCTCTTAGAAGAGAAAAGATTCGGGCAGTTTCACCATTCCCTGCACCATTGGGGGCTCCTCT
TTTTATAAAGTCCTATGTGATCTTGGAGCAAGCATTAACCTGATGTCCTTATCAGTTTTCAAGAAGTTGGACATTGGGGA
AGTAAAATCGACAACAGTAACTTTGCAACTAGTTGATAGATCCTGAAATTTACATAGTTCGACCCTAACAATACCTAGAG
GGGGATGAATAGGTATTTAATGCATAATTAAAAACAATCACGAATTAAACAGCAACAAGTCACTTTTAATTCTTATCTAG
ATGGTTAATCATGCAAGTCAAGTTATCATATGTTGAATTACCG
>Zotu1495
ATGCGATAAGTAATGTGAATTGCAGAATTCAGTGAATCATCGAATCTTTGAACGCACATTGCGCCCCCTGGTATTCCGGG
GGGCATGCCTGTCCGAGCGTCATTACAACCCTCAAGCTCAGCTTGGTATTGGGCCCCGCCGACCCGACGGGCCCTAAAGT
CAGTGGCGGTGCCGTCCGGCTCCGAGCGTAGTAATTCTTCTCGCTCTGGAGGTCCGGTCGTGTGCTCGCCAGCAACCCCC
AATTTTTTTCAGGTTGACCTCGGATCAGGTAGGGATACCCGCTGA
>Cr_728
AACGCACATTGCGCCCCTTGGTATTCCGGGGGGCATGCCTGTTCGAGCGTCATTACAACCCTCAAGCTCTGCTTGGTATT
GGGCGTCCCCGGCAACGGGGTGCCCTAAAATCAGTGGCGGTGCCGTCTGGCTCTAAGCGTAGTAAATCTCTCGCTCTGGA
TGCCCGGTGGATGCTCGCCAGTAACCCCCAATTTTTTACAGGTGACCTCGGATCAGGTAGGGATACCCGCTGAACTTAA
>Zotu20
ATGCGATAAGTAATGTGAATTGCAGAATTCAGTGAATCATCGAATCTTTGAACGCACATTGCGCCCCCTGGCATTCCGGG
GGGCACACCTGTTCGAGCGCCATTTCTACCCTGGAGCCATGCTCTGTGATGGGCCCCGTCCTCGCGGACGGGCCAGAAAC
CCGTGGGCGCCGTCGTCCGGCCCCGAGCGTAGCAAGAGAAATCCCTCGCTCGGATGCCTGGCTGCCGGCCGCCCCGAACC
CGATTTTTACAAGGTTGGCCTCGGATCAGGTGGGGATACCCGCTGA
>Zotu1486
ATGCGATAAGTAATGTGAATTGCAGAATTCAGTGAATCATCGAATCTTTGAACGCACATTGCGCCCTTTGGTATTCCGAA
GGGCATGCCTGTTCGAGCGTCATTATCAACCCTCAAGCTCGGCTTGTTATTGGGTCTCTTTATCGGTGTAATAATCGATA
GGCCTGAAAGATAATGGCGGTGTCATGATTAGACCCCAGGTGCAGCGAGCTATAAGCATACACTGAGGTGGTCGTCGTGT
CCCGGCCTTAACGATATTTTTTCTAAGGTTGACCTCGGATCAGGTAGGAATACCCGCTGA
>Zotu1381
ACGCGATATGTAATGTGAATTGCAGACTTTAGTGAATCATCGAATCTTTGAACGCACATTGCGCCCCGTGGTATTCCGCG
GGGCATACCTGTTCGAGCGTCATTACAACCTCTCCAGCTCCGCTGGGTCTTGGGGCTTGCCTTCCCGGGCATCCCTTAAA
GCTAGATGCGGCGCCGCGTTGGCTCCAAGCGTAGTACTCTTCTCGCTTCTGGGTCCGTCGTGATGTCTGCTACCGAACCC
CAACTTTCTATGGTTGACCTCGAATCAGGTAGGGATACCCGCTGA
>Zotu3436
GGTGCGAAATCTGGCGCGATACGCACCACATGTGAGACGTCGAGTTTTTGAACGCAGCTTGCACCCACTGGGCAACCAGA
AGGTGTATCTGCCTGGGTGTTGATGAAGTGTTGTGTTACAAGTCGATGAGTGTATGTATTGACACACGTTGACAATGATG
ATGCAACTTGTTGACGAAATAGTTTTGCAAAAAGCCTTTTTGTCGTGTGTGCACTGTGTGGTGCAATGTTATGTTATGTT
ATGTTATATTGTCACAACAATGTTAATTTGATAGAATTTGCAATGAAGAATCTGCATGCTTGTCGTGTGATGTCATGTGC
GCAATTCTGATCATTAAGCCATCGAGCATAATGTCATTTCGATTAGGTATAAAAACACCCGTTTTTTACCACTATCACTT
TTTACCCCAGGTCAGATAAGATTACCCGCCGA
>Zotu1522
GCTGTGATATGCAGTGTGACATGCGAACTTCTGTGAATCATTAGATTTTTGAACGCAAATGGTACTTCTAAAATTTTTTT
AGGAGTATGTTCAATTCAGTGCTTTAATATATTTATTGTCCTAATTAGAGGTCAATGTGCATAGTTGCTGTGATCACGGC
TGCTGTAAACTAATGGTTATAGGTTTTAGGTGACCATTTAAAAACTATACCCTGATTGTTTTCTTAATAAGCCTGAATTT
GAATGAGTCTACCCGCTGA
>Zotu1047
AGTAAAGCAATTTTCGATTCCCAAACAGGATCTGCTTTATGTTTAGATAGAAATTGTGATAGGAATAATACCTTTGATGA
ATTCTGCAAACTCTTTTGCTGATGCACAAACTCCAATGATCACGATCTACAATCCAAGTTGTCCAATTGTCCAGCCTCCA
ATGGTGATCCACATAGAGAACAAGAATGACGTCCAGGTTTTTCTTTTCTCGTGCTAGCAAGAATAATGAAAATTCTCTAC
AGTTTTTCAAACCCTAACTGCCTATTAATACAAGTCCAAACGGGCTTGGCCCATCTCTTCACTTAACCCGGTCCAACATT
TAATTAATCAAATTAATTAAATCTGGTCCATGAATTAATTAATCCAATTAATTA
>Zotu110
ATGCGATAAGTAATGTGAATTGCAGAATTCAGTGAATCATCGAATCTTTGAACGCACATTGCGCCCTTTGGTATTCCGAA
GGGCATGCCTGTTCGAGCGTCATTACAACCCTCAAGCTCTGCTTGGTATTGGGCACCGTCCTTTGCGGGCGCGCCTCAAA
GACCTCGGCGGTGGCGTCTTGCCTCAAGCGTAGTAGAACATACATCTCGCTTCGGAGCGCAGGGCGTCGCCCGCCGGACG
AACCTTCTGAACTTTTCTCAAGGTTGACCTCGGATCAGGTAGGGATACCCGCTGA
>Zotu961
ATGCGATAAGTAATGTGAATTGCAGAATTCAGTGAATCATCGAATCTTTGAACGCACATTGCGCCCGCCGGTATTCCGGC
GGGCATGCCTGTTCGAGCGTCATTTCAACCCTCAGGCTAGCCTGGTGTTGGGGCGGCGGGGACCCTTCTTAGGTGAAACC
CGCGCCCCCAAGTCGATCGGCGGGCTCGTCGGACCCTGAGCGCAGTAGCACGCGGTAAAACGCGCCTCGCTCGGCGGCCT
CCTACGTGCCCTCGCCGCTAAACCCCCCAATTTTTACAAGGTTGACCTCGGATCAGGTAGGAATACCCGCTGA
>Zotu894
GGGATATAGTTGCTATCTCTGTATTTAGAATGAGACTCTTTCTTATCAGATCTGACAGCTCAGCCTAGCAATTCTTCCAC
TCTGGATTCTATTTGTTTGCTTTTGGTAGACAGAATATGGTTAGCTGACACAAACTTCAATGTGTTTTAGAA
>Zotu1075
ATGCGATAAGTAGTGTGAATTGCAGAATTCAGTGAATCATCGAATCTTTGAACGCACATTGCGCCCTTCGGTATTCCGTT
GGGCATGCCTGTTCGAGCGTCATTAGAAACTTCAAGCTCAGCTTGGTGTTGGGTGCTTGTCCGCCGCCCGCGGCGGACTC
ACCTCAAATGCATTGGCGGCCGGTATGTTGGCTACAGCGCAGTACAACGCGTCTGGCGTCTTAATACACTGGTCCTCCAG
AAGCCCCTTCTTTGACTTGACCTCGGATCAGGTAGGGATACCCGCTGA
>Zotu1368
ATGCGATACGTAATGTGAATTGCAGAATTCCGTGAATCATCAAATCTTTGAACGCACATTGCACTCTATTTCGGTAGAGT
ATGCCTGTTTGAGAATCTAATGTATTCTTTTTCCTAAGGTCTTTGTACATTAGGAGAGATTTGTAGAATCTCTATGCTAT
GTTGTAGAGTTCTATTAATTATATAGCTCGGTTTAATTTATAGAATTTATTTTCTATAAAACAAATTGCAGAAAAGTATT
TGAATGGAACTTTTAGTTTCTCCCTGTACTGACTAGGCAGTTTGGACTGAGTCCATAACCATATAAAAGTTTTATTAGTA
ATCAAATTTTTGGTAAAAGTAATTCTTTTGAACCATGGTCTCAAATCAGGTAGGATTACCCGCTGA
>KY367514.2
AAGTCGTAACAAGGTTTCCGTAGGTGAACCTGCGGAAGGATCATTACCCTTCTATCAGGGGATTGGTGCAAGTCATCAGG
GCTTCTGCTCTGGTTTCTCGCCCAGTCCTTTCTGATTTTACCCATGTCTTTTGCGTACTATTTGTTTCCTTGGTGGGCTT
GCCTGCCGATAGGACAAACTAAACCCACTTGTAATTGCAGTCAGCGTCAGTAACAATGTAATTATTACAACTTTCAACAA
CGGATCTCTTGGTTCTGGCATCGATGAAGAACGCAGCGAAATGCGATAAGTAGTGTGAATTGCAGAATTCAGTGAATCAT
CGAATCTTTGAACGCACATTGCGCCCCTTGGTATTCCATGGGGCATGCCTGTTCGAGCGTCATTTGTACCCTCAAGCTCT
GCTTGGTGTTGGGTGTATGTCCTCTGCGCTTGCGTGGATGGGACTCGCCTTAAAGCAATTGGCAGCCGGCATATTGGCCT
GGAGCGCAGCACATTTTGCGCCTCTTGTCATAGTTGTTGGCATCCATCAAGATCTCACATAAGCTCTTGACCTCGGATCA
GGTAGGGATACCCGCTGAA
>MH935020.1
AGGGATCATTACAGAGTTTATCTTAACTCCCAAACCCCATGTGAACATACCTTACGTTGCCTCGGCAGGTCGCGTCGTAC
CCGGGAGGGCCCTACCCTGTAGGGCCCGACCTGGTGCGCGCGGGCAACCCTGCCGGCGGCCCCTGAAACTCTGTTTTTAT
ATTAGAATTCTGAATCTATAACTAAATAAGTTAAAACTTTCAACAACGGATCTCTTGGTTCTGGCATCGATGAAGAACGC
AGCGAAATGCGATAAGTAATGTGAATTGCAGAATTCAGTGAATCATCGAATCTTTGAACGCACATTGCGCCCATTAGTAT
TCTATTGGGCATGCCTGTTCGAGCGTCATTTCAACCCTCAAGCCCCCGTTGCTTGGTGTTGGGAGCCTACGGCGACGTAG
CTCCTCAAAGTTAGTGGCGGAGTCGGCTCGCACTCTAGACGTAGTAGAATCTTTTTATCTCGCCTGTAGTGTGTGCCGGT
CCCCTGCCGTAAAACCCCCCAATTATCAAAAGGTTGACCTCGGATCAGGTAGGAATACCCGCTGAA
>Zotu2845
ATGCGATAAGTAATGTGAATTGCAGAATTCCGTGAATCATTAAATCTTTGAACGCACATTGCGCCTTTTGGTATTCCTCA
AGGCATGCCTGTTCGAGAATCAGTTTAACCCTCAAACCTATTATGGCGACATAGTATGTTTGGATTTGGGACTTCTCGAT
AGAGAGACCCTAATTACATTTGTTGCCGAATCTTCAATTGAATTTATATGAAGGGCATGACCATTGAACGAAAGTTCTTA
TGATTGCAGCTAGTATAAGCTAAGTTGGAGCTGCGGCCAGAAATTTCACGAAGATTAATAATCTTTAAGACTTGATCTCG
AATCAGACAAGACTACCCGCTGA
>Zotu1408
ATGCGATACGTAATGTGAATTGCAGAATTCAGTGAATCATCGAATCTTTGAACGCATATTGCGCTCTTTGGTATTCCGAA
GAGCATGCTTGTTTGAGTATCAGTAAACACCTCAAAGCTTTTGAATTTTTTTTAAAAGTTTTGGACTTGAGCAATCCCAA
CACCAATCTTTTTCAGATCGGCGGCGGGTTGCTTGAAATGCAGGTGCAGCTGGACATTCTCCTGAGCTAAAAGCATATTT
ATTTAGTCCCGTCAAACGGATTATTACTTTTGCTGCAGCTAATATAAAGGGAGTTTGACCGTATTGGCTGACTGATGCAG
GATTTCACAAGGATCGGCAATGATTCTTGTAAAACTCGATCTCAAATCAAGTAAGACTACCCGCTGA
>Zotu1399
ATGCGATAAGTAATATGAATTGCAGATTTTCGTGAATCATCGAATCTTTGAACGCACATTGCGCCCTCTGGTATTCCAGA
GGGCATGCCTGTTTGAGCGTCATTTCTCTCTCAAACCCCCGGGTTTGGTATTGAGTGATACTCTTAGTCGAACTAGGCGT
TTGCTTGAAAAGTATTGGCATGGGTAGTACTGGATAGTGCTGTCGACCTCTCAATGTATTAGGTTTATCCAACTCGTTGA
ATGGTGTGGCGGGATATTTCTGGTATTGTTGGCCCGGCCTTACAACAACCAAACAAGTTTGACCTCAAATCAGGTAGGAA
TACCCGCTGA
>Zotu2739
GAATGCGATATGCAATGTGAATTGCAGAACCACGAATCATTGGATATTTGAACGTAACTGACGCTAGAAATAGCATACTT
GTTTCAGTGTGCTTAAACAACTATTAAAACCAAAATGTGGGAGAACATCTCCTATTAAATACATGCTCCTTGCAGCAGTC
ACACCTTGTGAAGCTTCACTGGAGATATTTTAAACATATTTGCACCTGAAATCAAGTAAGATGACCCGCTGG
>Zotu214
CTCGTCCCTAAACTCACGTGACCCCTCCCTCGTCACACGTGCCCCTAGAATACTAGTTCAATTCAAACACTAACTCCCCC
AGTTGCCTTAAGTTTCACCTTAACTCAAATAACACAATCCTAGCACAGCAGAAACACACCCAATGAGGGAAGTTGAATCC
TTTTAGGACACCACCTCCACCATCTATAAATACACAGTCGAGTCCCATGGTTCAGGTACTTTTTTCAATAAGCATTCAGT
ATACGTTTCTCTTGAGCACTTGACTG
>Zotu1414
ATGCGATACGTAATGTGAATTGCAGAATTCAGTGAATCATCGAATCTTTGAACGCACATTGCGCCCGCCAGTATTCTGGC
GGGCATGCCTGTCCGAGCGTCATTTCAACCCATCAAGCCTAGCGCTTGTGTTGGAGCCCTGCGGCTGCCGCAGCCTTCTA
AAATCAGTGGCGGGCTCGCTATCACGCTGAGTGCAGTAGTATTCTTCTCACTTCTGTTGTGTAGCGGGTAACCAGCCGTA
AAAACCCCCCATATTTAAAGGTTGACCTCGGATCAGGTAGGAATACCCGCTGA
>Zotu846
ATGCGATACGTAATGTGAATTGCAGATTTCAGTGAATCATCGAATCTTTGAACGCACATTGCGCCCGCTAGTATTCTGGC
GGGCATGCCTGTTCGAGCGTCATTTCAACCATCAAGCGCATGCGCTTGTGTTGGAGCCCTGCGGCTGCCGCAGGCTCCCA
AACTCAGTGGCGGGCTCGTCGTCGTACCGAGTGCAGTAAATTTACCACGCTCAGGGCGCGCGACGGGTGACCGGCCGTAA
AACCCCCAACTTATCAAGGTTGACCTCGGATCAGGTAGGAATACCCGCTGA
>Zotu2705
GGTGCGAAATCTGGCGCGATACGCACCACATGTGAGACGTCGAGTTTTTGAACGCAGCTTGCACCCACTGGGCAACCAGA
GGGTGTATCTGCCTGGGTGTTAAAGCATTGCTTTTGCATTAATTTGTGATTGCATTTTTGCGCCATATATATACATGTGA
GGCGAGATGAATGTTTTTGATGTTCGTTTGTGCTATAGTGTGTGTATGTGTGTGTGTGTGTCTGCGCTGTCTGTTGCTCT
CTAGTGAGAGTGTGGCGGTGTTAATTCCATGGGATGTGTTTGCAATGAAGAATTTACATGCATGATGTCATGTCATGTGT
CATGTGTCGACTTTGCAGCCCCGGCTCCAAAAACCTCATTTTTGGTACCAAACTCGTTTTAAAAAACACAACATTTACCT
CAGGTCAGATAAGATCACCCGCTGA
>Zotu2792
CTGCGATACGTAGTGTGAATTGCAGAATTCAGTGAATCATCGAATCTTTGAACGCAAATTGCGGTGCTGGGTATTCCCGG
CACCATGCTTGGCTGAGTATCATCTGGACAAATCACACAGATTTTCTGTGTGGATATGAGGCGTCACATTGCGCAAGCGA
TGGGTCCCTTTAAATTCAGGTAGGTGAAGGATATTGGCGTCCTTGATACCACTAGTGTGGCAATTGTCCTCTGGGCATCA
AGCACTATGTCGGGACTTGGGCATTAAGTCAGTCTCTTTTAACTTTTACTTCAACTCTATTGAAACTTTGATCTCAGCTC
AAGCAAGACTACCCGCTGA
>Cr_306
AACGCACATTGCGCCCTCTGGTATTCCGGGGGCATGGCCTGTTCGAGCGTCATTACAACCCTCAAGCTCTGCTTGGTATT
GGGTCAGCCCCTAGGGGCTTTCCTCAAATTCAGTGGCGGCGTCCATTGGGCTTCAAGCGTAGTAATTCTTCTCGCTTCGG
AGTTCCGGCGGGAGCTTGCCAGCAACCCCAAACTTTCTATGGTTGACCTCGGATCAGGTAGGGATACCCGCTGAACTTAA
>Zotu2847
GTATACCCCTTGAACCCATTATTTTGATCTTTGTTTAGATCTAGAATAAATGAAAAGGTAGTGAAAATAAGTTGCTTTTA
TAATGAATAAAGAGATTGAACCCGCATTGGAATGCTAGTTTCAAGAAGAGATTGATAAGGACAAATCTTTACAACTTCCT
TATTATCCTCGAAAAACTATCCTTTTGGAAATTTTCTTATAATAAATCAGTCGACGTTTTAACGAATGCTTCTAGAGTTT
TAATCCATATGGACTACTGAAAAATAGAGTTTTAATTATAATTTTGATATCTGATAAATTTAACTTGTGTATGTCTATAA
ATTTGAACCACAACTTCGATTCCCATATTACAATCTCATTTTCACTATGAATTACGACAT
>Zotu2034
ATGCGATACGTAATGCGAATTGCAAGACCCCGTGAATCATTCAAATTTCGAACGCACACTGCGCTAGCAGGAATTTCCTG
GTAGCATGCCTGTTTGAGTGTCCATCAGTCCCGCTCAGCATCGGACTCTGTTCTGCTGCTGGACTTTGGCTTTGCCTTTT
GGCTTGGCTCAAGTTAGGTGAAGGCAAAGCGAGCATTGATTGGGTTTGGTCTTGTTGCGCACCTGGATGTCCTTTCCTGT
AGCCCACTTTGTGTGTGTGCATGGAAGGGTGTGAAGATTGAGTGTACAAGAACGCCTGTGCGTAAGCTTTGTTTGTCAGG
AGAGCTGCTGCTTCCTTTACCACATTTTTGGATCTCAGATCAAGCAAGAGCACCCGCTGA
>Cr_339
AACGCACATTGCACCTCATGGTATTCCGTGAGGTATGCCTGTTTGAGTGTTATTATCTTCTCACTGTATCACGAAGTGAT
GCAGTCGTGTTGGCGATTCATATTTATATGTTTGCCTAATTACATGCTACAATGTCTAGACAATATTCATTGAGACGCAC
CTCATAAAACAACCTCAGATCAGGTAGGACTACGCGCTGAACTTAA
>Zotu1683
ATGCGATAAGTAATGTGAATTGCAGAATTCAGTGAATCATCGAATCTTTGAACGCACATTGCGCCCGCCAGTATTCTGGC
GGGCATGCCTGTCCGAGCGTCATTTCAACCCTCGAACCCCTCCGGGGGGTCGGCGTTGGGGATCGGCCCTTTACGGGGCC
GGCCCCGAAATACAGTGGCGGTCTCGCCGCAGCCTCTCCTGCGCAGTAGTTTGCACACTCGCATCGGGAGCGCGGCGCGT
CCATTGCCGTAAAACACCCAACTTTCTGAAATGTTGACCTCGGATCAGGTAGGAATACCAGCTGA
>Zotu1648
ATGCGATACGTAATGTGAATTGCAGAATTCAGTGAATCATCGAATCTTTGAACGCACCTTGCACTCTTTGGTATTCCGAA
GAGTATGTCTGTTTGAGTGTCATGAAACTCTCAACCCCCTCATTTTGTAATGAAGTGAGTCGTGGGCTTGGATTATGGCT
GTCTGTCGGCTTCATTGCCGGCTCAGCTGAAATACACGAGTAACCCAGTTTGAAAAACTGACGGCTTGACTCGGCGTAAT
AATTATTATCGCTGAGGACGTCTAACCTTCAAATCGTTAGTGGTGCTTCTAATGCAAATCATTTCAAGATTTAGACCTCA
AATCAGTCAGGATTACCCGCTGA
>Cr_314
AACGCAAATTGCACTCCTTGGTATTCCGAGGAGTATGCCTGTTTGAGTGTCATGAAAACCCTCAACTCCAAGTTTGGTTA
ATCCAAGTTTGGGTGTTGGACTTGGGCGTTTGTCAATGATGAATTGACTCGCCTTAAAAAGCTGAGCTGGATTAGTCTTT
GTACTGGTTTCCCTAGGCGTAATAAGTATTTCGCTTAGGACACAAGTTCGCTTGTGGCCAGGACTCGGACAGCAATCTGC
TTTCTATACCCCATATGTACTTGTGCATATAATCTCTGACATCTGGCCTCAAATCAGGTAGGACTACCCGCTGAACTTAA
>Cr_791
AACGCATATGCGCCCGAAACTCCGGTTGAGGGCATGCCTGCCTCAGCGTCGTCTCAACCCCCTCACCGACTCCTGTTTCA
CGACAGGATCGATCGGTGGATCTGGCCCTCCCTGTAACCAAGGATCGGCTGAAGAGCAAGCGGCCCGGCGTCTCAGTCGG
CACCAGTGGTGGTGGCCCCGTGCCTCCCCTTTGGACCGGCTGTTGCAGTCACAGGCCCGATTGGCAACAATCGCAAACCC
CCATCAAAGAATCGACCTGAGTTCAGGCAAGAGCACCCGCTGAACTTAA
>Zotu4187
ATGCGATAAGTAATGTGAATTGCAGAACTTCGTGAATCATCAAATCTTTGAACGCACATTGCGCTCTGTGGAAACGCAGA
GCATGCCTGTTTGAGTATCATTTAAACTCTCACCCCTTAAAAAAGGTGGATTTGAAATTTCTGGATAAGCCTTTTAATGG
TGTCTTGTCTTGTGTTTCGAAAATAAACCAAAAATGTTTCAGTAGTTGCCTTAAAATAGCAACAAGCTGGACCCAATCGT
TTTTGCTTCAACTGCAAATGAATGGTGTTTTGGGATTAAAAAATCAATTATTTTTTTTTTGCTTAAGTGCGCTCCCTAAA
ACAAAAGCGAACTTTGATTGCTTTATGCAAACTTTTTTCGAATCTTTTGTCCCTTAAAGTGCATTGCAATTTTTAAAACG
ATTTTTTAATTCATTTTTTAAAACTTTGGTCTCAAATCAGGCAAGATCACCCGCTGA
>EU852366
TTCCGTAGGTGAACCTGCGGAAGGATCATTAATGAAGTCTGGGCTTCGGCCCTCTCTCTTCTACACACTTGTGAACTTAC
ACCGTTGCTTTGGCAGGTCTCCGGACGGGCGTCAGCCTCGAAGGTCAGGTCGAAAGACGCCTGCCAAAGACACTTATCCA
CCCTTTTTTAATTGTCTGAACCTTGTTTATAACAAATAAAATAAAACTTTCAACAATGGATCTCTTGGCTCTGGCATCGA
TGAAGAACGCAGCGAAATGCGATAAGTAATGTGAATTGCAGAATTCAGTGAATCATCGAATCTTTGAACGCACATTGCGC
CCTCTGGTATTCCGGAGGGCATGCCTGTTTGAGTGTCATTAATCTCTCACAAGACCTTCTGGTCTTGTCGATGTTGGGAG
CTGCGACCCCCCAGGGGGACGCTCTCCTCAAATGCATTGGTGCGGCCCGCCGCCCGGTTACACAACGTTCTAGGTTCGTC
CAACTCGTTGAAGCCGGCGCAAATCTGGCGCTGCACCTTAAGCCCGCCCTGAGCCTCGAGCTCCTGGCATAACTTCATTT
ATTGACCTCAGATCAGGTAGGAATACGCGCTGAACTTAAGCATATCAATAAGCGGAGGA
>Cr_1049
AACGCAAATTGCGCTCGAGCCTCGGCCAAGAGCATGTCTGGCTCAGCGTCGGCTTACTACCCTCAACCAATTCCAGTATG
GCAATTGATTGGAGCTGGCTTTCCGGTGTTCCGATTAGGTTGCCGGTCAGCTCAAAAATATTCGCGCTGTGGGAGCTGCT
TTCCCTTCAAAAAGGAAAGCCGAGTTCCGATTTGGTAGGTGACCTTTGCCGGTTGCATGCCTTCGTTGCTCGCAATGGCT
TCCATGAAAGCGTGTGCAGGACGCCTTTTTGGCTTTCGACCTGAGCTCAGGCAAGAACACCCGCTGAACTTAA
>Cr_794
AACGCATCTTGCGCCCTTTGGTATTCCGAAGGGCATGCCTGTTTGAGTGTCATGAAAACATCATCCCATCGGGTTCCGAT
GACGATGGATTGGGTGTTGCCGTCTCGGCTCGCCTTAAAAGTGTTAGTGGTTCTAAGATTGAATCTGGCGTAATAAGTTT
CGCTGGCCAAGATCGAAGGCTGCTCATAACCCGTCTTCTGACATCTTTTGCTCTGACCTCAAATCAGGTAGGACTACCCG
CTGAACTTAA
>Zotu4739
GTGCGATAAGCGTCACGACTTGCAGATTCCAGAGAGCTGACAAGTTTCTGAATGCAATTTGCGGTCCGATCTTTTGATTC
GGCCATGTGCTGCAGAGTGTATTTGCTCAGGCAAATCATCAATCTCTTTGATTGGATATGCTGCTGTCTTCAGCAGTGAA
ACTTGCAGACTGCCATCTTTTGGTATGTGGGCCACCTTTGGTGGAACACTTTACGAAGAAATGGTTTCGGCTGCACCGTT
CCATTTTGTTACCTCTGCAGTGCAGGAGAACCCGCTGA
>Cr_3
AACGCATCTTGCGCTCCTTGGTATTCCGAGGAGCATGCCTGTTTGAGTGTCATGAATCCCTCAGCCCCCAATGCTTTTCG
TTAAGTGTTGGCTTGGGTCTGGATTTGGGCGATTGCCAGAGAGCTTTTTCAAGTTCCTGGCTCGCCTCAAAGAGATTAGC
TGGACCCCATTCCGAGCTGGTTCAACTCGACGTGATAATTTCATTCGTCGAGGTATGGTTCTTCTCCCTTAAACAAGGAG
TGGATCCAGCCAGGTGTAGGAATCCGGTCTGCTTCCAACTTCTGTCTGAAGTCCAATTTATTGGGCATGCAGCAGACTTT
TTAATGCTCTGGCCTCAAATCAGGTAGGATTACCCGCTGAACTTAA
>Zotu929
ATGCGATACGTAGTGTGAATTGCAGAATTCCGTGAACCATCGAATCTTTGAACGCAAATTGCGCTTGAGGCTTCGGCCAA
GAGCATGTCTGGCTCAGCGTCGGCTTACTACCCTCAACCAATTTCCCTTTGGGTTATTGATTGGAGCTGGCTTTCCGGTT
TGCCGAATAGGTTGCCGGTCAGCTGAAAAACATTCACGCTGTGGAAGCTGCTTTCCCCTAAAAAGGAAAGCCGAGTTCCG
ATTTGGTAGGTGACCTTTGCCGGTTGCATGCCTTCGTTGCTCGCAATAGCTTTCATGATTGCGTGTGCAGGACGCCCTTT
GGCTTTCGACCTGAGCTCAGGCAAGAACACCCGCTGA
>Zotu166
ATGCGATACGTAATGTGAATTGCAGAATTCCGTGAATCATCAAATCTTTGAACGCACATTGCACTCTGTTTGCGCAGAGT
ATGCCTGTTTGAGAATCTATAGTATTCTTTTTCTCTATAAAGTTTTTAATTTTATATGGGAAAGTTTTGCGGATTTTGGG
TTATTAAAAATACCCAATTCTGTTAAATCTATAGTCATTTTTTTTATAGTCAATGTTTGAAGTCTCTATAAAAACTTTGC
AGAAATGTATTTGAATGAACCTACCAGTTCTCCTTATACAAATTACGCAGAGAGAGATTAGTTTTCTATAGAAAATAATG
CCCATAACCATTAAAAAAGTGAATTGTAAAGATTGACTTTTTGAACCATGGTCTCAAATCAGGTAGGATTACCCGCTGA
>Zotu1338
GAATGCGATATGCAGTGTGAATTGCAGAACTACGAATCATCGGATTTTTGAACGCAACTGGCGCTTTATAAAGCATACTT
GTTTCAGTGTGCGTCAACAACTTAACAACTAAATGTGAGAGAAAAGTCTCTCATGAAATAAATGCTCTATGCAGCAATCA
CATGTATTTGTGAGCTGTGTAATAGGAACTTTAACTTTTCAGCACCTGAAATCAAGTAAGATGACCCGCTGG
>Cr_49
AACGCACATTGCGCCCCTTGGTATTCCGAGGGGCATGCCTGTTCGAGCGTCATTACACCACTCAAGCTATGCTTGGTATT
GGGCGTCGTCCTTAGTTGGGCGCGCCTTAAAGACCTCGGCGAGGCCGCTCCGGCTTTAGGCGTAGTAGAATTTATTCGAA
CGTCTGTCAAGGAGAGGAACTCTGCCGACTGAACCTTTATCTAGGTTGACCTCGGATCAGGTAGGGATACCCGCTGAACT
TAA
>Zotu1727
ATGCGAGACGTAACGTGAATTGCAGGACTTTGTGAACGTTAATTCTTCGAACGCACATTGCGGCTTCGGGTTGACTGAAG
CCACGCCTGGTTGAGGGTCAGTTGAATAAAAAAATCGTAGTCGCGCAATGACTACGGATTGTTCGGTTTAATGGCTCGTC
CGTTTCCGAATGAAGTCTAGTCCAGATCTGATGCGCTCTACTTTATAGTTGGAGCTCGGGCTGCTTAGCCGTGCGCCGCA
GTTGCACGAATGGCTAGGTTATGCCAACCAACTTTGCGCAAATAAGCAAAAGTAGATCTGCGAGTCCAAGAGAAGGCTTT
GGCAGTGTATTGCGAAAGCCGACTCGTTCTCATTCTTTTGACCTCAGCTCAGACGAGATTACCCGCCGA
>Zotu3908
CTGCGATAAGTAGCGTGAATTGCAGACGCTTTGAACGTTAAACTTTCGAACGCACATTGCGCCGTAGGAGTCCTACCCTG
CGGCACATCTGGTTGAGGGTCGTGATCAAAAACAGCAGGACTATGGCTGTAATAGAAATAGCTGGTGAATCACGAGTTCG
GCCTACCGCCTCTGGCCGAACGTGTTTTGCCATAATGCTAGAAGAGGACAATCGCTCGCGAGAGAGATTGCCTACCACAC
GGATGATCTATTAGCTGAAGCAATAGGTCTCGGTCACCGGGTATCATGCTTATATACTCTGTGGCGTCTGAGATACAGCT
AACTTGCTTCATACGTGCCTGGTATTGAGAGTATTCGCTCTCCCGACCTCAACTCAGGTGTGATTACCCGCTGA
>Zotu963
TCTTAAGGTATGTAAAAGGAACTATTGATTATGAACTCTTTTACAAGAAAAATAAAGATTGCAGGATCGTTGGCTTTTGT
AATGTGGACTATGCTGGGTGTCGAGATACACGAAGATCAACAACTGGGTACGTGTTCAACTTGGGGTCAGCTGTAGTTTC
ATGGTGCAGTAAGAGACAACCAACATTATTCTTATCAACTGCAGAGGCAGAATATAGAGCAGCGGTAATGGCAGCTCAAA
AGAATGCGTGGCTAACACAATTAATGAAGGATTTACATCAACCAGTAAGTTATACACAATTATATTGTGATAATCAATAA
GTTATTCGTATAGCGGAAAATCCAGTTTGCCACGCAAGAATGAAGCACGTTGAAGTGTACTATCACTTTGTTAGAGAAAA
GGTGCTTAAAGGGGAGATCGA
>Zotu794
AGTAAAGTAAATTTCGATTCCCAAACATGATCTGCTTTATGTTTAGATAGAAATAATACCTTTGATGAATTCTACAAACT
CTTTTACTGATTCACGAATTCCAATGATCACGTTCTACAATCGAAGTTGTCCAATTGTCCAGCCTCCAATGGTGATCCAC
ACAGAGAACAAGAATGACAGCCAGGGTTTTCTTTTCTCGTGCTAGCAAGAATAATAAATAATCTCTCCAGTTTTTCAAAC
CCTAACAGCCTATTAATACAAGTCCAAACGGGTTTGACCCATCTCTTAACTTAACCCGGTCCAACATTTAATTAATCAAA
TTAATTAAATCCGGTCCATGAATTAATTAATCCAATTAATTA
>Zotu1895
ATGCGATAAGTAATGTGAATTGCAGAATTCAGTGAATCATCGAATCTTTGAACGCACCTTGCACCCTTTGGTATTCCGAA
GGGTACACCCGTTTGAGTGTCATTGTAATCTCACCCCTTTTGACTTTGCCGTCGATCGGTGTGGACTTGGATGTTGCCGT
GTAACAAACGGCTCGTCTGAAATGCCTGAGTGTACCCCGCTTTGCGGCGTATTCGGTGTGATAAATCTTCGCCGGAGTTG
ACTTTCGAGTCGCGCTTGTACTGTGGGCTCTATGCTTCCAACCGTCCCGAAAGGACAATTTTTGACAATTTGACCTCAAA
TCGGGTGGGACTACCCGCTGA
>Zotu1903
GAAATAGAAATCAACAACCTATTTTCAGCAACCTAAAAGGAACGCTCTGATACCAAATGATAGATCCTTTTGTAAACCCA
CAAATGCAATGGAAAAAGGAACAAAAACCAGCTGCTATGAACGTGATGAAATGAGGAAGATCAGATCAGAATGTGACACC
CCCGT
>Cr_587
AACGCACCTTGCACTCTTTGGTATTCCGAAGAGTATGTCTGTTTGAGTGTCATGAAACTCTCAACCCCCTCGTTTTGTAA
TGAGACGAGTCGTGGGCTTGGATTATGGCTGTCTGTCGGCTTCATTGCCGGCTCAGCTGAAATATACGAGTAACCCAGTC
TTGAAAAACTGACGGCTTGACTCGGCGTAATAATTATTATCGCTGAGGACGTCTAACCTTCAAATCAGTTAGTGGTGCTT
CTAATGCAAATAAATCTTAAGATTTAGACCTCAAATCAGTCAGGATTACCCGCTGAACTTAA
>Zotu575
ATGCGATACGTAATGTGAATTGCAGAATTCCGTGAATCATCGAATCTTTGAACGCATATTGCACTCTATTTCGGTAGAGT
ATGCCTGTTTGAGAATCTATAGTATTTATTTTGCCTTTTGTGTCAAAACAAAAGCCAAAGATGTGAGATTTGACTATTGT
CTATCTTGAAATCTATAGCTGAACTGCGCCAAGAGTGTTTGACTCTTTGCAAAGCATCAGAAAAGTATTTGAATGGTTCT
AAACCTAATAATGCCAATTATGATGCAGTAAAGATTAGCTTGAAAGCGCTTTGCAGTCCACACCTATAAAGCCGTAAAAC
AGCTTGAACCATGGTCTCAAATCAGGTAGGAATACCCGCTGA
>Zotu2192
ATGCGATAAGTAATGTGAATTGCAGAATTCCGTGAATCATCAAATCTTTGAACGCACATTGCGCTTTTCGGTATTCCGGA
AAGCATATCTGTTTGAGAATCAGTTTAATTTATCACTCTAGATTTATTCCCCCCCTTTTAATAAAATAAGAGGAAGGGTT
GACTCTTGGTAGTGGATTTGGGACGTAAGAGCGCCGATTAAGGACAGCTCTTTGACCTTTAAACTATTAGTTGCTCTCTA
GGGTAAGCACTTTGAGAGTTACAGCCGAAGGCATGACCAATTTGGACGCAAGTTCAAAACCTAGTGCCGATAACGCTGTT
TCTTTTAAATTTTAGCCTGTTTACTCGCTGTGAAGAAGCACTTTAAAAATTCAAACTCGAAGTGTGGGGGGATTTTTACC
CCCCCCATTTTAAGACTTGATCTCAAATCAGATAAGACTACCCGCTGA
>Zotu1885
ATGCGATAAGTAGTGTGAATTGCAGAATTCAGTGAATCATCGAATCTTTGAACGCACATTGCGCCCCTTGGTATTCCATG
GGGCATGCCTGTTCGAGCGTCATTTGTACCCTCAAGCTCTGCTTGGTGTTGGGTGTTTGTCCTCTCCTTGCGTTTGGACT
CGCCTTAAAGTAATTGGCAGCCAGTGTTTTGGTATTGAAGCGCAGCACATTTTGCGATTCTAGCCGGTAATACTCGCGCC
CATAAGTCTTTTTTAACTTTTGACCTCGGATCAGGTAGGGATACCCGCTGA
>Zotu1712
GTGCGATAAGCAATGCGAATTGCAGAACCGTGAGTCATCAGATTTTTGAACGCAACTGGCGCCGACTGGCTCTCCAGTCG
GCATACTTGTTTCAGTGTCTCTTTATCTCCTAACCCATATCATAATGCGAGAGATCTCCTTCTCTTGCTAAACATGAAAG
CACTCTGCGCTCAGCGAGTGAAGTCGACTTGTTCGATTTCACACTCAATGCAGCAGTCACATTTCTAATGTGAACTCATT
GAGAGCTGAGGCAGTGCAGCGTAAGCTGCCAGTGCTTAGTCACACAAACTTACTTGCATCTGAAATCAAGCAGGATCACC
CGCTGA
>Zotu1743
ATGCGATAAGTAGTGTGAATTGCAGAATTCAGTGAATCATCGAATCTTTGAACGCACATTGCGCCCTTTGGTATTCCAAA
GGGCATGCTTGTTCGAGCGTCATTTGTACCCTCAAGCTTTGCTTGGTGTTGGGTGTTTGTCCTCTCCCCGCGTTAGGACT
CGCCTTAAATCTATTGGCAGCCGATATAATGGTTTGAAGCGCAGCACAAGTCGCGGTTCAGGCCACTTATGTGGGCATCC
AGTAAGCACAATAACACTTTTGACCTCGGATCAAGTAGGGATACCCGCTGA
>Zotu6096
GAATGCGATATGCAATGTGAATTGCAGAACCACGAATCATCGGATCTTTGAACGCAACTGGCGCTAGTAAAACTAGCATA
CTTGTTTCAGTGTGCGCAAACACATATTAAAATAAAAATGTGAGAGAAATTCTCTCATGAAGAACATGCTCCCTGCAGCA
GTCACATGAATTTGTGAGCTACAGCGTGTATATTGACTTTCTTTGCACCTGAAATCAAGTAAGATGACCCGCTGG
>MH935017.1
AGGGATCATTACAGAGTTATCTAAACTCCCAAACCCATGTGAACATACCTCGCGTTGCCTCGGCAGGTGGCGTCCTACCC
CGTGATACCTACCCTGTAGGACCTACCCGGTAGGCGACCCTGCCGACGGCCCCCGAAACTCTGTTTTTATAGCATTGGAC
TTCTGAAAAGATAACTAAATAAGTTAAAACTTTCAACAACGGATCTCTTGGTTCTGGCATCGATGAAGAACGCAGCGAAA
TGCGATAAGTAATGTGAATTGCAGAATTCAGTGAATCATCGAATCTTTGAACGCACATTGCGCCCACTAGTATTCTGGTG
GGCATGCCTGTTCGAGCGTCATTTCAACCCTTAAGCCCCCGTTGCTTAGTGTTGGGAGCCTACTGGAACTCTCCTGTAGC
TCCCCAAAGTCAGTGGCGGAGCCGGTTCGCACTCCAGACGTAGTAGCTTTTACACATCGCCTGTAGCTTGGACCCGGTCC
CCTGCCGTAAAACACCCCCCAATTTTATAGGTTGACCTCGGATCAGGTAGGAATACCCGCTGAACTTAA
>Zotu1067
ATGCGATAAGTAATGTGAATTGCAGAATTCAGTGAATCATCGAATCTTTGAACGCACATTGCGCCCATTAGTATTCTAGT
GGGCATGCCTGTTCGAGCGTCATTAAGTCCACTTAAGCCCTGCTTAGTGTTGGGAACCTACAGAAGCTACCCTGTAGCTA
CCCTGTAGTTCCTTAAAGACAGCGGCGGAGTTGTAGTACCCTCTGAGCTTAGTAATTTTTTCTAGCTTTCGAGATGCTAC
TGCTTCTGCCGTTAAACACCCTTCTTCTGAATGGTTGACCTCGGATCAGGTAGGAATACCCGCTGA
>KY367498.2
AAGTCGTAACAAGGTCTCCGTTGGTGAACCAGCGGAGGGATCATTGCTGGAACAAACGCCCTCACGGGTGCTACCCAGAA
ACCCTTTGTGAATTATTCTCATTGTTGCCTCGGCATTGACTGGCCTCTTCTGGAGGTCCCTTTCTCTTCGGGGAAAGGAG
CAGGTCGGCCGGTGGCCCTATAAACTCTTTGTTTTTACAGTGTATCTTCTGAGTAAACAACTATAAATGAATCAAAACTT
TTAACAACGGATCTCTTGGTTCTGGCATCGATGAAGAACGCAGCGAAATGCGATAAGTAATGTGAATTGCAGAATTCAGT
GAATCATCGAATCTTTGAACGCACATTGCGCCCGCTGGTATTCCAGCGGGCATGCCTGTTCGAGCGTCATTTCAACCCTC
AAAACTTCGGTTTTGGTGTTGGAGGAATACTTGTAAAAGAGTACCCTCTGAAATTTAGTGGCGGGCTCGCTAGAATTTTG
AGCGTAGTAATTTTATACCTCGTTTATAAAGACTAGCGGTTCTCTTGCCGTAAAACCCCCCCAACTTTCTGAAAATTGAC
CTCGGATCAGGTAGGAATACCCGCTGAA
>MH935061.1
AAGGATCATTACCAATTTTATCGGGGGGACTTCGGTCCCTGTCTGAACCCTTGTCTTTTGCGTACTATTTGTTTCCTTGG
TGGGCTTTGCCTGCCAATAGGACACTATCAAACCTTTTGTAATTGCAATCAGCGTCAGAAAAACATAATAATTACAACTT
TCAACAACGGATCTCTTGGTTCTGGCATCGATGAAGAACGCAGCGAAATGCGAAAAGTAGTGTGAATTGCAGAATTCAGT
GAATCATCGAATCTTTGAACGCACATTGCGCCCCTTGGTATTCCATGGGGCATGCCTGTTCGAGCGTCATTTGTACCTTC
AAGCTCTGCTTGGTGTTGGGTGTTTGTCCCGCTTTTTGCGTGGACTCGCCTCAAAGCAATTGGCAGCCGGCGTACTAGCC
TGGGAGCGCAGCACATTTTGCGAATCTCGACTGGAACGCTTGCGTCCATTAAGCCTACACTTTTGCTCTTGACCTCGGAT
CAGGTA
>Zotu6620
ATGCGATAAGTAATGTGAATTGCAGAATTCAGTGAATCATCGAATCTTTGAACGCACATTGCGCCCACCAGTATTCTGGT
GGGCATGCCTGTTCGAGCGTCATTTCAACCCTTAAGCCCTAGTTGCTTAGCGTTGGGAGCCTACCGGACCCTGTCCCGTA
GCTCCCCAAAGTCAGTGGCGGAGCCGGTTTAACACTCCAGACGTAGTAGCTTTTACACATCGCCTGTAGCCTAAGCCCGG
CGCCCTGCCGTAAAACACCCCCCAATGTATAGGTTGACCTCGGATCAGGTAGGAATACCCGCTGA
>Zotu1783
ATGCGATAATTAGTGTGAACTGCAGATATATTGAGCACTAAAGCTTCGAATGCACATTGCGTCGTTGGATTCTATCCTTC
GACATATCTGGCTCAGGGTCGCAAATACACAACAACCTTCTGTGTTGTTCGAGTAGGGGAATCGCGCTAGCCACGCGGTT
CCTCAATTGGATTCTTGTCTGCTGGTCTAGTAGGGTTTATGGCACGTCCGTTGACTTAGGATAGCCGTTTTCTCCTGCTC
TCCAGTGGACTCGATCTTTCGACCTGAGCTCAGGTATGAGTACCTGCTGA
>Zotu2834
ATGCGATAAGTAGTGTGAATTGCAGAATTCAGTGAATCATCGAATTTTTGAACGCACATTGCGCCCCTTGGTATCCCGAG
GGGCATGCCTGTTCGAGCGTCATTTCAACCTCTCAAGCTCCTTTTTGCTTGGTATTGGGCTTCATTATTCCTTTTAAATA
AGGGTAATGTGCCTTAAATATAGGCAGCGGCAAGTATTAGTTTCCGAGCGTAGCAGTTTTAAACATTTTCGCTCTAGGAT
TTTAGTACAATTGTTAGCTATATAAACCCCCCCATTTTTGACCTCGGATCAGGTAGGGATACCCGCTGA
>Zotu604
ATGCGATAAGTAATGTGAATTGCAGAATTCAGTGAATCATCGAATCTTTGAACGCACCTTGCGCTCCTTGGTATTCCTTG
GAGCATGCCTGTTTGAGTGTCTTGAAATTCTCTACTATCCAACTTTTTTCACGAAAAGCTGGACTAGTAGGTGCTTGGGC
TTGCTTGCGGTTTGGTTACAGACACACGCTCGCCTTAAATGCATTAGCTGGACTTCAGTAGAGTTGTTAAGTAACATTGA
AAACTCTTGTCATCGAAGTCTGCTTTCGAACCTGTCTCCTCTTCTGAGGTAGATGTATATTTTTTCAATTTTGGCCTCAA
ATCAGGTAGGACTACCCGCTGA
>Cr_236
AACGCACATTGCGCCCTCTGGTATTCCGGAGGGCATGCCTGTTCGAGCGTCATATAACGACTATCAAGCACAGCTTGGCC
TTAGGCTTTCGTCCCCGCAACGGGGGCGGGCCTTAAATACTTTGGCGGTGGCGTCGAGCCTCAAGCGTAGTAAATATTCC
GCTTTCAGAGGTCTCGTGGTCGCTTGCTTCCAGAACCCCAAACTTCTAAGTATTGACCTCGGATCAGGTAGGGATACCCG
CTGAACTTAA
>Zotu5713
GTGCGATAAGCAATGCGAATTGCAGAACCGTGAGTCATCAGATTTTTGAACGCAACTGGCGCTAACTGGAACCCCAGCTA
GCATGCTTGTTTCAGTGTCTTATCATCTCCTCACCCAAATCTTAATGCTGGAGATACCCTTCTCTGGTTAAGTACGAAAG
CACTCTGCGCTCTGCAAGCGGCTTCGGTCGCACTCAATGCAGCAGTCACATTGTTCTCAATGTGAACTCATTGAGAGTAG
AGGCAGTGCAGCCATGCTGCTAGTGCTTAGAGAATCTAAACTCTTCTTTAATCTGAAATCAAGCAGGACCACCCGCTGA
>Zotu3868
GAATGCGATATGCAGTGTGAATTGCAGAACCACGAATCATTTGATCTTTGAACGCAAATGGCGCGGATATTTTGTCCGCA
TACTTGTTTCAGTGTGCCTAAACAAAATTCAACTTCAGTGTAAGAGAAATTTCTCTTATTAAATCAATGCTCCAAGTAGC
AGTCACATTTTTTGTGAGCTATTTTGAGAACAACTGACTTATTCGCACCTGAAATCAAGTAAGATCACCCGCTGG
>Cr_612
AACGCACATTGCACCTCATGGTATTCCGTGAGGTATGCCTGTTTGAGTGTTATTATCTTCTCACTGTATCACGAAGTGAT
GCAGTCGTGTTGGCACATCGTACTCGTACGTGTGCTCAAGTAATGCTACAATGTCTAGACAATATTCATTGACACGCACA
TCATAAACAACCTCAGATCAGGTAGGACTACGCGCTGAACTTAA
>Zotu1684
ATGCGATAAGTAATGTGAATTGCAGAATTCAGTGAATCATCGAATCTTTGAACGCACATTGCGCCCATCAGTATTCTGGT
GGGCATGCCTGTTCGAGCGTCATTTCAACCCTTAAGCCTAGCTTAGTGTTGGGAATCTACTGTATTGTAGTTCCTTAAAG
ACAGTGGCGGAGCGATAGTTGTCCTCTGAGCGTAGTAAATTTATTTCTCGCTTCTGTAAGGCTCTATCCTCCCGCCATAA
AACCCCCAAATTTTTAGTGGTTGACCTCGGATCAGGTAGGAATACCCGCTGA
>Cr_644
AACGCACATTGCGCCCCTTGGTATTCCATGGGGCATGCCTGTTCGAGCGTCATTTGTACTCTCAAGCCTTGCTTGGTGTT
GGGTGTTTGTCTCTGCTCTGCTTAGACTCGCCTTAAATATATTGGCAGCCGGTATACTGGTTTGAAGCGCAGCACATTTG
CAATTCAAGCCTGCTATTATTGGTATCCACAAAGAATATCAACACTTTTGACCTCGGATCAGGTAGGGATACCCGCTGAA
CTTAA
>Zotu2033
ATGCGATAAGTAATGTGAATTGCAGAATTCAGTGAATCATCGAATCTTTGAACGCACCTTGCGCTCCTTGGTATTCCTTG
GAGCATGCCTGTTTGAGTATCATGAGCAAATCTCAAAGTCGATCCTTTTGTTAATTCAATTGGTTTGCTTTGGACTTGGA
GGTCTTTGCAGATTTCACCGTCTGCTCCTCTTAAATGCATTAGCTGGATCTCAGTGTTATGCTTGGTTCCACTCGGCGTG
ATAAGTATCACTCGCTGAGGACACTGTAAAAGGTGGCCAGGAAAATACTGATTGAACCGCTTCTAACGGTCTATTAACTT
AGACAATTACCCTTAAGTTTGATCTCAAATCAGGTAGGACTACCCGCTGA
>Zotu790
ATGCGATACGTAATGTGAATTGCAGAATTCAGTGAATCATCGAGTCTTTGAACGCACATTGCGCCCCCTGGTATTCCGGG
GGGCATGCCTGTCCGAGCGTCATTGCTGCCCTCAAGCACGGCTTGTGTGTTGGGCCCCCGTCCCCCCCCCTCTTTTCGGG
GGGGACGGGCCCGAAAGGCAGCGGCGGCACCGTGTCCGGTCCTCGAGCGTATGGGAAGCAACTTACTTTTGTCACCCGCT
CCTGTAGGTCCGGCCGGCGGCCTGCCCCCAACCCTCAATCAATCTTTTAACCAGGTTGACCTAGGATCAGGTAGGGATAC
CCGCTGA
>Zotu2123
ATGCGATACTTGGTGTGAATTGTAGAATCCCATGAACCATCGAGTCTTTGAACGCAAGTTGCGCCCCAAGCTGTTAGGCC
GAGGGCACGCCTGCCTGGGTGTCACGCATCGTTGCCCCCCCCCAAAACCCCTCTCCTCGATCGAAAGAGACAGACGAGGG
GACTTGGCCGTGGGCGGATATTGGCCTCCCGTGTGCCGAACGGCCCGCGGTTGGCCTAAATACTAGTTTTCACCGGCGAT
GGACGTCGTGACGTTCGGTGGTCAAATAAACCTCGAGCTCCCGTCGCGCGTACGTCGTCGGCCTAATAAGGCTCACCGAA
CCTGAAGCGCTGTCAACAGCCCACGCATCGCGACCCCAGGTCAGGTGGGATTACCCGCTGA
>Cr_691
AACGCACCTTGCACTCTTTGGTATTCCGAAGAGTATGCCTGTTTGAGTGTCGTGAAACCCTCAACCCCCTTGTTTTGTAA
CGAAACAGGTGTCTGGGCTTGGATTCTGGCTGTCTGCCGGTCCTTTAGGATCAGCTCGGCTGAAATATACGAGTAGCTCG
CTAATTGATAGCATAGACAGCTTTAGCTCGGCGTAATAATTTACTTTTCGTCGAACCTTGATGCATTGTCTTATCGATTA
TAGCAGCGCTTCTAATGCGTTTCATCCATGAAACACATAACTTTTGACCTCAAATCAGGCAGGATTACCCGCTGAACTTA
A
>Zotu2516
ATGCGATAAGTAATGTGAATTGCAGAATTCAGTGAATCATCGAATCTTTGAACGCACCTTGCGCTCCTTGGCATTCCGAG
GAGCATGCCTGTTTGAGTGTCATTAAATTCTCAATCCATATGATTTATTTCACATGGACTTGGAATGTGGGAGCGTGCAG
GCCCCTTGAAGGGATCTGCTCTCCTTAAATGCATTAGTCGGACTTTTTGCAGCAGTCTGTGGTGTGATAATTATCTACAT
CCAGGATGGTGCAGTCTTGCCGTCCAGCTTCCAATGGTCCATTCAATTGGACAGCTCATTGACAATTTGACCTCAAATCA
GGTAGGACTACCCGCTGA
>Zotu5889
ATGCGATAAGTAATGTGAATTGCAGAATTCAGTGAATCATCGAATCTTTGAACGCACATTGCGCCCCTTGGTATTCCGGG
GGGCATGCCTGTTCGAGCGTCATTTATACCAATCTAGCCTGGCTAGGTGTTGGGCCTCGCCAGTTGGCGGGCCTTAAAAC
TAGTGGCGGTGCTCTTCAGCTCTACGCGTAGTAATTTTCTCGCTATAGGGTCTGGGGAGATGCTTGCCAGCAACCCCAAA
TTTTTCTAGGTTGACCTCGGATCAGGTAGGGATACCCGCTGA
>Zotu2014
ATGCGATAAGTAATGTGAATTGCAGAATTCAGTGAATCATCGAATCTTTGAACGCACATTGCGCCCGCCAGCATTCTGGC
GGGCATGCCTGTCCGAGCGTCATTTCAACCCTCAGGCTCCCGCGCCTGGCGTTGGGGATCGGCCTTCACCGGCCGGCCCC
GAAATACAGTGGCGGCCCCGCCCGTGTACCTCTGCGTAGTAGCACAACCTCGCAGCTGGGAGCGGCGGCGGCCACGCCGG
AAAACCCCCGACTTCTGAAAGTTGACCTCGGATCAGGTAGGAATACCCGCTGA
>Cr_313
AACGCACCTTGCACTCTTTGGTATTCCGAAGAGTATGTCTGTTTGAGTGTCATGAAACTCTCAACCCCCCTATTTTGTAA
TGAGATAGGCGTTTGGGCTTGGATTGTGGCTGTGTGCTGGCTTTCGAGTCGGCTCGGCTGAAATACACGAGTAACCCACT
TCGATTATGAGCGGTTTGACTCGGCGTAATAGCTTTATTTCGCTGAGGACGCTTTGTTATCGAAATTGTGGTGCTTCTAA
TGAAACTTTCAATTAAGCTTTAAGACCTCAAATCAGTCAGGATTACCCGCTGAACTTAA
>Cr_369
AACGCACATTGCGCCCTCTGGTATTCCGGAGGGCATGCCTGTTCGAGCGTCATTATAACCACTCAAGCTCAGCTTGGTAT
TGGGATTCGCATCTCGCGGTCCCTAAAATCAGTGGCGGTGCTTATCAGCTCTACGCGTAGTAATACTCCTCGCGATTGAG
TCTGGTGGGTTACTTGCCAACAACCCCCAATTTTTACAGGTTGACCTCGGATCAGGTAGGGATACCCGCTGAACTTAA
>Zotu3607
ATGCGATAAGTAATATGAATTGCAGAATTCAGTAAATCATTAAATCTTTAAACGCACATTGCGCCCCCTAGTATTCCGGG
GGGCACACCTGTTCGAGCGCTATTTCAACCCTAGAGCCCTGCTCTACGATGGGCCCCGTCCTTAGGGACGGGCCCGAAAC
CCGTAGGCGCCTCCGTAAGGCCCTAAGCGTAGCAAGAGAAATCCCTCGCTCGGAGTACCCTATAGCGGCCGCCCCGAACT
ATCTCAAAAGGTTGGCCTCGGATTAGGTGGGGATACCCGCTGA
>Zotu769
CCAAAGTTAGAAAGTTCATCATTACACTCGGTATCTAAGGCCGCGCTTAATTTAGTTTGCAGTGTGGCAATGTCACCAGC
TGCAAGAGCATCTTGTCCCT
>Cr_702
AACGCACATTGCGCCCCTTGGTATTCCATGGGGCATGCCTGTTCGAGCGTCATTTGTACCTTCAAGCTCTGCTTGGTGTT
GGGTGTTTGTCTCGCCTCTGCGTGTAGACTCGCCTCAAAACAATTGGCAGCCGGCGATTGATTTCGGATGCGCAGTACAT
CTCGCGCTTTGCACTCAGAACGACGACGTCCAAAAGTACATTTTTACACTCTTGACCTCGGATCAGGTAGGGATACCCGC
TGAACTTAA
>Zotu1960
ATGCGAAAAGTAGTGTGAATTGCAGAATTCAGTGAATCATCGAATCTTTGAACGCACATTGCGCCCCTTGGTATTCCATG
GGGCATGCCTGTTCGAGCGTCATTTTGTACCCTCAAGCACTGCTTGGTGTTGGGCGTTTGTCCTGCAGAGGACTCGCCTG
AAAGCGATTGGCGGCCAACGTAGTCGTGGCAGAGCGCAGCACAATCTCGCGTCTCTCCCCTCTGCGTCGGCGTCCATGAA
GCCTACAATCTCAACGTTTGACCTCGGATCAGGTAGGGATACCCGCTGA
>Zotu2597
ATGCGATAAGTAATGTGAATTGCAGAATTCAGTGAATCATCGAATCTTTGAACGCACATTGCGCCCCTTGGTATTCCGAG
GGGCATGCCTGTTCGAGCGTCATTTCACCAATCAAGCCCCGCTTGGTATTAGGCGATCCAGGCCCGCGCCAGCCGCGGGC
CCGCCCGAAATGCATCGGCGAGGACACCGACCCCCGGCGTGTTAGATTTTCTGACGTCGGGAGCACCGGTTGGCCTCCGC
CGCGCGACCTTTCAATTTATCAAGGTTGACCTCGGATCAGGTAGGAATACCCGCTGA
>Zotu5796
AGTAAATCAAATTTCGATTCCCAAACAGGATCTGCTTTATGTTTAGATAGAAAATGTGATAGAAATAATACCTTTGATAA
ATTCTACAAACTCTTTTGCTGATTCACGAACTCCAATGATCACGATCTACAATCCAAGTTGTCCAATTGTCCAGCCTCCA
ATGGTGATCCACACAGAGAACAAGAATGACGGCCAGAGTTTTCTTTTCTCGTGCTAGCAAGCATAATGAATAATCTCTAC
AGTTTTTCAAACTCTAACAACCTATTAATACAAGTCCAAACGGGCTTGGCTCATCTTTTAACTTAACCCGGTCCAATATT
TAATTAATCAAATTAATTAAATCCAGTCCATGAATTAATTAATCCAATTAATTA
>KY367497.2
AAGTCGTAACAAGGTCTCCGTTGGTGAACCAGCGGAGGGATCATTACAGAGTTATCAAAACTCCCAAACCCATGTGAACA
TACCTCGCGTTGCCTCGGCAGGTGGCGTCTCGCCCCGTAAGAACCTACCCTGTAGGACCTTACCCGGTAGACGACCCTGC
CGACGGCCCCCGAAACTCTGTTTTATAGCATTAAACTTCTGAAAATATAACTAAATAAGTTAAAACTTTCAACAACGGAT
CTCTTGGTTCTGGCATCGATGAAGAACGCAGCGAAATGCGATAAGTAATGTGAATTGCAGAATTCAGTGAATCATCGAAT
CTTTGAACGCACATTGCGCCCACTAGTATTCTGGTGGGCATGCCTGTTCGAGCGTCATTTCAACCCTTAAGCCCCTGTTG
CTTAGCGTTAGGAGCCTACCGGAACTCTCTGGTAGCTCCCCAAAGTCAGTGGCGGAGCCGGTTCGCACTCCAGACGTAGT
AGCTTTTACACGTCGCCTGTGCCGGCCGGTCCCCTGCCGTAAAACACCCCAATTTTTATAGGTGACCTCG
>Zotu915
ATGCGATAAGTAATGTGAATTGCAGAACTTCGTGAATCATCAAATCTTTGAACGCACATTGCGCTCTATGGAAACATAGA
GCATGCCTGTTTGAGTATCATTTTAACCCACTCGCAGATCTTTTTCTGTGGATTTGATAGTCTTGGAGTCCTTATCTCTC
TTCAAGTCTTTCGAAAAATGAACTTCAAAATTGGTTTCAGAGAATTTTTCCCTGGATCCTCCAATCGTACTTGATTGTAT
TCAGTCACGATTGGTGTGTGAATTCTTTTTTTGAAGAAGCGAACTTTGAATGCTGTGGCATTTTTTATCGGTTCACAAAA
ACTCTTCAAACTAAATTTTCTTTACAAATTTTTGGTCTCAAATCAGGCAAGACTACCCGCTGA
>Zotu2116
ATGCGATAAGTAATGTGAATTGCAGAATTCAGTGAATCATCGAATCTTTGAACGCACCTTGCGCTCCTTGGTATTCCGAG
GAGCATGCCTGTTTGAGTGTCATTAAATTCTCAACCTTTGCTTACTTTTTTGGTTAGCAAATGGCTTGGATGTGGGGGTA
TGCAGGTTTCTGTAATGAAATTAGCTCCCCTGAAATACATTAGCTGGTTGCCTTGTGTGAACCTGTCTATTGGTGTGATA
ATTATCTACGCCGTGGACTATTCGCCGTTTTTAGCACTGCTTATAACCGTCTGTTCATTCGGACAATATATGACAATTTG
ACCTCAAATCAGGTAGGACTACCCGCTGA
>Cr_324
AACGCACCTTGCGCCTTTTGGTATTCCGAAAGGCATGCCTGTTTGAGTGTCATGAAATATCAACCCCTCCTGGTTTCTGA
TCAGTGTTGGGCTTGGACTTGGGTGTCTGCCAGTTCGCTGGCTCGCCTTAAAAGAGTTAGTGGTAATAACATCCACGGCT
AAGACGTAATAAGTTTCGTCTGGTCAAGGTGTGACGACTGCTCATAACCCGACCGCAAGGTCATTATTTTATGCTCTGAC
CTCAAATCAGGTAGGACTACCCGCTGAACTTAA
>Cr_666
AACGCACATTGCGCCCTTCGGTATTCCGTTGGGCATGCCTGTTCGAGCGTCATTTAAACCTTCAAGCCATGCTTGGTGTT
GGGTGTTTGTTCCGCCTCAGCGCGTGGACTCGCCTCAAATTCATTGGCAGCCGGTATGTTGGCTTCGTGCGCAGCACATT
GCAAGCGAATTCAGCAGACCCTCTTCCACAAGCCTCTTTTTACTTTGACCTCGGATCAGGTAGGGATACCCGCTGAACTT
AA
>Zotu2429
ATGCGATAAGTAATGTGAATTGCAGAATTCAGTGAATCATCGAATCTTTGAACGCACATTGCGCCCGCCAGTATTCTGGC
GGGCATGCCTGTTCGAGCGTCATTTCAACCCTCAAGCTCAGCTTGGTGTTGGGACTCGCGGTAACCCGCGTTCCCCAAAT
CGATTGGCGGTCACGTCGAGCTTCCATAGCGTAGTAATCATACACCTCGTTACTGGTAATCGTCGCGGCCACGCCGTAAA
ACCCCAACTTCTGAATGTTGACCTCGGATCAGGTAGGAATACCCGCTGA
>Zotu969
ATGCGATAAGTAATGTGAATTGCAGAATTCAGTGAATCATCGAATCTTTGAACGCACATTGCGCCCCCTGGTATTCCGGG
GGGCATGCCTGTCCGAGCGTCATTACAACCCTCAAGCTCTGCTTGGTGTTGGGCCCCGCCGCCCCGGCGGGCCCTAAAGT
CAGTGGCGGTGCCATCCGGCTCCGAGCGTAGTAATTCTTCTCGCTCTGGAGGTCCGGTTGTGTGCTTGCCATCAACCCCC
AATTTTTTTCAGGTTGACCTCGGATCAGGTAGGGATACCCGCTGA
>Zotu5765
TTGGTAGAGCGCGGCCTTGACGTACTTATTCGCATGGTCTTTCTTTCGCGAACTTTTTTTGCAGTAGGAGTAGAGCGTGC
ACCGCGGCCAAACTTTGATTTCAGTGCAATAAACTGCGTTAAGCATCTCAATGCTGAAGATTTGATCCTGAGATCAGACG
GGAAATACTTTTTGAACCGATCGGAGGAGTATTTCAGAGTCCATCCCCGCCTTTATTGAGAAGGAAGAGATATAAAGGTT
GGACATCCATCGCTGCCGTGATGACGCGGTTGAGTGTTCATTCGATCCAGCACCCGAGGCCAGGCCGATCAAACCTATCC
GTTTTGGGGTTCGATTCCGCAAGTGATCCATAAGCATCAGTAAAA
>Zotu3840
GGGCGATCGGATTGAAGGTTCCGGTTGGCATATAAAAATTTTCGGGGATATCTTGCTTAACGCATAAACATATTCCGGGA
TAATTGCTATGGCACGAAGAGGGATATTGCAATAACAGATACATATTTATCAATTCAAAATTGGTCCAATTCACTGCATT
CTTTATTATCTAGATAACAGGCATAAATATAATGTTCGACCATTTCACAAACACAATTTTTAAAACATATCACAAGCACA
TTTCACACACTCTAAATAGAGGAAGAACACACTAAATTTTTTCATGGCTATATAAAATATAAAATGCATGCTCGGAGATT
CAAGAACCCAGTCGTTGGACAG
>Zotu2719
ATGCGATACTTGGTGTGAATTGTAAAATCCCGTGAACTATCGAGTCTTTGAACGTAAGTTGCGCCCTAAGCCGTTAGGCC
GAGGGCACGCCTGCCTAGGTGTCACGCATCGTTGCCCCCCCCAAACCCCTCTCCTCGAAAGAGACGAGGGGACTTGGCCG
TGGGTGAATACTGGCCTCCCGTGTGCCGAACGGCCCGCGATTGGCCTAAATACGAGTTATCGTCGACGATGGACGTCGTG
ACGTTCGGTGGTCAAATAAACCTTGAGCTGCCGTCGCACGTACGTCGTCGGTCTAATAAGGCTCATCGACCCTGAAGCGT
TGTCAACAGCGCACGCATCGCGACCCCAGGTCAGGCGGGATTACCCACTG
>Zotu6029
GGTGCGAAATCTGGCGCGATACGCACCACATGTGAGACGTCGAGTTTTTGAACGCAGCTTGCACCCACTGGGCAACCAGA
GGGTGTATCTGCCTGGGTGTTAAAGCATTGCTTTTGCATTAATTTGTGATTGCATTTTTGCGCCATATATATACATGTGA
GGCGAGATGAATGTTTTTGATGTTCGTTTGTGCTATAGTGTGTGTATGTGTGTGTGTGTGTCTGCGCTGTCTCTGTCTCT
CTGTAATGGAAGTGTGGCGGTGTTAATTCCATGGGATGTTTGCAATGAAGAATTTACATGCATGATGTCATGTCATGTGT
CATGTGTCATGTGTCGACTTTGCAGCCCCGGTTCCAAAAACCTCATTTTTGGTACCTAACTTGTTTTAAAAAACACAACA
TTTACCTCAGGTCAGATAAGATCACCCGCTGA
>Cr_814
AACGCACATTGCGCCCCGTGGTATTCCGCGGGGCATGCCTGTTCGAGCGTCATTACACCACTCAAGCCTCGCTTGGTATT
GGGCGACGCGGTTAGCCGCGCGCCTCAATCTTCCGGCTGGTTTGAATCGTCCCTCAGCGTTGTGGAAACTATTCGCTAAA
GGTGCTCGTTTCGGTCACGCCGTTAAACAAACCAATTCATTAAAGGTTGACCTCGGATCAGGTAGGGATACCCGCTGAAC
TTAA
>Zotu1920
TGTGAGAATCTTCTGGTGGCAGCCATCCCGCGACGGTGTCTTCCATGTGTGCGTGTGTGAGAGAGAGATGGGGAGAGAGA
AGAAATGTTAAGGTTTGGGAGTGAAATTAGGTGTGGGTGGATGCGTGGATGGGTGGATTAATTTTATTTTATGATACTAC
TATTAATATTAAAAATTTGAATTATCACCTGATTTTTGAATAAAAAACTTTGAAACATGATTTTTGAATTGAAAAGTTAG
AATCCATGTGTGGGTGTAATTTCCTCTTGTTTAATTGACTGTTAAGAGTTGGGTTCATTAATTGTTAACCGTTGGCCTCT
CCATTTTCTCATTGGAAAATCGTTATTTTCGACAAGAAATGGCGATCTTCGCCTCCAAAAAAATATCTTAAATCTAGTCT
AC
>Zotu3746
TGTTCTCACTTGGGAAACGTTTGAAGGATTGAAAATTTCTTTGGAAAATTTGAAAGCAATATATGCCCACCTTCTAGGAT
TTGGATGGGGTACTGTAATACCGGAAGGAGTCGTGGAGCTACCAGTGACATTGGGAACCTACCCTGCAAGTGTGGTGATC
CTAACGAACTTTTTGGTTGTCAAGACCCTAATAGCGTATAATGCAATTTACGATCGACCCCTGCTGAATGCTGCTGGGGC
CATTCCCTCCACTTACCACCAAGTGATGAAGTTCCCAACCAGTCGTAGTGTGGGGTGTGTAATCAACAGTTTTCCATGAA
GTGTTATGTTGACAATATATAGATGTAAGAATCATCACCAGTGATGATGTTAGATCTTGAGCCTCCAATGGAGCAAATTG
AGCCCTTCAATACTACAGAAACATTTTAGTGGTAGGATGATGTGAATTTAACGTGGAGGCAAAGTTGGGGCCAAAGGAAA
ACTACTGGGCAGGCAATGGAA
>KY367529.2
AAGTCGTAACAAGGTCTCCGTTGGTGAACCAGCGGAGGGATCATTAGCGAGTTAATCATAAACTCCAAAACCCCTGTGAA
CTTACCTATGTTGCCTCGGCAGGTCGTGGTGTGTAGCGGTGACCACTGGGTCGCTTGCCTCGCACCACGCTGAAAAGACC
TGTCAAAGGACCCCTAAACTCTGTTTTTACAACTGTATCTCTGAGTCTATTATACAAATAAGTTAAAACTTTCAACAACG
GATCTCTTGGCTCTGGCATCGATGAAGAACGCAGCGAAATGCGATAAGTAATGTGAATTGCAGAATTCAGTGAATCATCG
AATCTTTGAACGCACATTGCGCCTGATAGTATTCTGTCAGGCATGCCTGTTCGAGCGTCATTTCAACCCCCAAGCCCTAT
TTGCTTGACGTTGGGAGTTTACGGAGACGTAATTCCTCAAATATAGTGGCGGAGCTAGGTCGTGCTCTAAGCGTAGTAAC
CACAATTCTCGCTTCTGCAGCCGGCTTAGGTCCTGCCGTAAAACCCCTATATTTT
>Zotu6495
ATGCGATAACTAATGTGAATTGCAGAATTCAGTGAATCATCGAGTCTTTGAACGCACATTGCGCCCCCTGGTATTCCGGG
GGGCATGCCTGTCCGAGCGTCATTGCTGCCCTCAAGCCCGGCTTGTGTGTTGGGCCCCGTCCCCCTCTCCGGGGGACGGG
CCCGAAAGGCAGCGGCGGCACCGAGTCCGGTCCTCGAGCGTATGGGGCTTTGTCACCCGCTCTGTAGGCCCGGCCGGCGC
CAGCCGACAACCCATCATCCTTTTCAGGTTGACCTCGGATCAGGTAGGGATACCCGCTGA
>Zotu2008
GTGAGCCTAAATCCGACCCACATCATTCTGTCCGTGGGGAAGTTTGGCCGAGCCCCTGTTGGCCGAACCCCTGTCCTGCC
GGAACCTCATTCGGCCGAGCCCCTGTGGATCCCAATGGATGACGCGAAACAGGCGTAGGCGTATTGGAGGAGATCTCCTA
CTAGATCTTGTATTCAATGGATGATGTGACAACCCGCTACAATGCAACTCCCCTTAATGAAACAAGTCAAGTCT
>Zotu5892
ATGCGATAAGTAATGTGAATTGCAGAATTCAGTGAATCATCGAATCTTTGAACGCACATTGCGCCCCGTGGTATTCCGCG
GGGCATGCCTGTTCGAGCGTCATTTAAACCAATCCAGCTTGCTGGGTCTTGGGCTTTCGCCTCCGGGCGGGCCTCAAAAT
CAGTGGCGGCGCCATCCGGCTCTAAGCGTAGTAATACTTCTCGCTACAGGGCTCCGGGCGGAAGCTGGCCAACAACCCCC
AATTTTCAAAGGTTGACCTCGGATCAGGTAGGGATACCCGCTGA
>Zotu6516
GAACTCCTTACTAATTAAGGATCTAAAAGAATATAGACAAATGTAAATTTTCAAATCCAACTTAATAAGTTGCTTTTGAA
CACCGGGAAAAAAATTACGTCAATCTGAAATAAATTCCGAGGAAAAATAAGCAAAAAATTAAAAATATAAATAAAATTAC
TAAAATTCAATTTCACTTTATAGAAAATTGCCCAAAAAAATGAAACTAAACACTAAAATATCGTCTTAATAAGCTCATTT
CAGCGTATTTTAATCT
>Zotu3742
TGTTCTCACTTGGGAAGCGTCTGAAGGATTAAAGATTTATTTAGAAAATTTGAAAGCAGTATCCACCTCCTTCTAGGATT
TGGAGGGGCTACCGTGATACCGGAAGGAGTCGTGGAATTACCAGTGACGTTGAGAACCTGCCTTACAAGTGTAGTGATCC
TAACCAACGTTTTGGTTGTCAAGACCCCAATGGCATATAATACAATTTATGGTCAACCCTTGCTGAATACTGCTGGGGCT
ATTCTTTCCACTTACCACCAAGTGATGAAATTCCCAATCAGTTGTGGTGTGGGGTGTGTGAGGGGTGATTAACGGTCTTC
CAGGAAATGTTATGTTGATAGTATACGGATGAAAGAATCATCACCAGTGATGATGCTAGATCTTGAGCCTCCAAGGGAGC
AAATTGAGCCCTTTTATACTACGGAAAACATTTTGGTGGTAGGATGACGTGAATTTAGCATAGAGGCAAATTTGGGGTCA
GAGGAAAACTATTAAGCAGACGATGGAA
>Zotu2436
ATGCGATAAGTAATGTGAATTGCAGAATTCAGTGAATCATCGAATCTTTGAACGCACCTTGCGCTCCTTGGTATTCCTTG
GAGCATGCCTGTTTGAGTATCATGAAATTCTCAAAGTAAATCTTTTTGTTAATTTAATTGGTTTCACTTTGGATTTGGAG
GTCTTTTGCAGCTTCACACCTGCTCCTCTTTGTGCATTAGCTGGATCTCAGTGTTATGCTTGGTTCCACTCGGCGTGATA
AGTTATCTATCGCTGAGGACACTTTTTTTTTTCTTAAAAAAAAATTAAGGTGGCCAAGGGAAACGCAGATGAACCGCTTC
CAATAGTCCATTAGCTTGGACAAAATACTTTTATGATCTGATCTCAAATCAGGTAGGACTACCCGCTGA
>Cr_674
AACGCACATTGCGCCCCTTGGTATTCCATGGGGCATGCCTGTTCGAGCGTCATTTGTACCCTCAAGCTATGCTTGGTGTT
GGGTGATTGTCCAGTCTTTTCTAGTCAGGACTCGCCTTAAAGTAATTGGCAGCCAGTATTTTGGTATAAAGCGCAGCACA
TTTTGCGATTTAGTCCAGCAATATTAGCAACCATCAAGTTTATTTATCACTTTTGACCTCGGATCAGGTAGGGATACCCG
CTGAACTTAA
>Zotu3739
AACAAAAGCAAAAAAAAAATTTAACAATAAAAATCACTTAATTATTCACCCAATTAATTTTTTTTTTGATTGTAAATTCA
GATTTCAAACCACGCATAGATAGCATATATGCAAAGAAAATAAAAATAATTAAATGCTTACTTCTTGATTATTGCTTGTT
TCTTGTTGCACATCATTCTCTATCACTTTAGAATTTGCTTCTCGTTGCATATCATTCTCCATCACTTCAGAATTTTCTTC
AAGTTGTAAATCAATATGTATCCCTTCAGGATTTTCTT
>MH935029.1
AAGGATCATTACCTAGAGTTGTAGGCTTTGCCTGCTATCTCTTACCCATGTTTTTTAAGTACCTTCGTTTCCTCGGTGGG
TCCGCCCGCCGACTGGACAATTTAAACCATTTGCAGTTGCAATCAGCGTCTGAAAAACATAATAGTTACAACTTTCAACA
ACGGATCTCTTGGTTCTGGCATCGATGAAGAACGCAGCGAAATGCGATAAGTAGTGTGAATTGCAGAATTCAGTGAATCA
TCGAATCTTTGAACGCACATTGCGCCCCTTGGTATTCCATGGGGCATGCCTGTTCGAGCGTCATTTGTACCTTCAAGCTC
TGCTTGGTGTTGGGTGTTTGTCTCGCCTCTGCGTGTAGACTCGCCTCAAAACAATTGGCAGCCGGCGTGTTGATTTCGGA
GCGCAGTACATCTCGCGCTCTGCACTCAAAACGACGACGTCCAAAAGTACATTTTTACACTCTTGACCTCGGATCAGGTA
GGGATACCCGCTGAA
>Zotu6578
ATGCGATACTTGGTGTGAATTGCAGAATTCAGTGAATCATCGAATCTTTGAACGCACATTGCGCCCGCTAGTATTCTGGC
GGGCATGCCTGTTCGAGCGTCATTTCAACCCCTCAAGCCCTGCTTGGTGCTGGGGCCCTACGTGCGCCGTAGGCCCCGAA
TTACAGTGGCGGGCTCGCCGCGATCCCGAGCGTAGTAACACACCTCGCTCTGGGGCTCCGCGGCGGGCGCCGGCCGTGAA
AACGACCAAACACAAACGCAAGGTTGACCTCGGATCAGGTAGGAATACCCGCTGA
>Cr_729
AACGCACCTTGCGCTCCCTGGTATTCCGGGGAGCATGTCTGTTTGAGTGTCATGAACTCTTCAACCCCCCAGTTTCTTGT
AGACTGTGTGGGTGTTTGGATTTTGAGCGCTGCTGGTCTTCGGATCTTAGCTCGTTCGTAATACATTAGCATCTCTAATT
CGAAATCGGATTGACTCAGTGTAATAGACTATTCGCTGAGGACACGCTTTTATTAGTGTGGCCGAATGAGATCTCAGTAG
AAGCTTCTAATTCTATAAGTCAACTTTAGATTAGACCTCAGATCAGGCAGGATTACCCGCTGAACTTAA
>Cr_396
AACGCATCTTGCGCTCTCTGGTATTCCGGAGAGCATGTCTGTTTGAGTGTCATGAATTCTTCAACCCAATCTTTTCTTGT
AATCGATTGGTGTTTGGATTTTGAGCGCTGCTGGCTTCGGCCTAGCTCGTTCGTAATACATTAGCATCCCTAATACAAGT
TTGGATTGACTTGGCGTAATAGACTATTCGCTAAGGATTCGGTGGAAACATCGAGCCAACTTCATTAAGGAAGCTCCTAA
TTTAAAAGTCTACCTTTGATTAGATCTCAAATCAGGCAGGATTACCCGCTGAACTTAA
>Cr_404
AACGCATCTTGCGCTCTTTGGTATTCCGAAGAGCATGCCTGTTTGAGTGTCATGAAACTCTCACCTCCAATCTTTTTTAA
CTAGAAGGTTGGGGCGTGGACGTGAGTGCTGCTGGTGCCCTGGTTGCATCGGCTCACTTGAAATTCATTAGCTGAATCCT
TTAAAGTAGGTTCTACTCGACGTGATAAGATCTCCGTCGAGGACAGTGCTTCGGCATTGGCCAACGATAAAGTTGATACG
CTTCTAATTAGCGCAGACTTCGAGTGCTGGCAATTTTGACAACTTGGCCTCAAATCAGGTAGGACTACCCACTGAACTTA
A
>Zotu215
ATGCGATAAGTAATGTGAATTGCAGAATTCAGTGAATCATCGAATCTTTGAACGCACATTGCGCCCTTTGGTATTCCGAA
GGGCATGCCTGTTCGAGCGTCATTATCAACCCTCAAGCCCGGCTTGTTATTGGGTCTCCTTTATCGGTTAAACGATAGGC
CTGAAAGATAATGGCGGTGTCACAATTAGACCCCAGGTGCAGCGAGCTTATAGCATACACTGAGGTGGTCGTTGTGTCCC
GGCCTTCCTTTTATATTTTCTTAAGGTTGACCTCGGATCAGGTAGGAATACCCGCTGA
>Zotu1086
ATGCGATAAGTAATGTGAACTGCAGAATTCAGTGAATCATCGAATCTTTGAACGCACATTGCGCCCGGTGGTATTCCGCC
GGGCATGCCTGTTCGAGCGCCATTATAACCACTCAAGCCTGGCTTGGTATTGGGGTTCGCGGTTCCGCGGCCCCTAAAAT
CAGTGGCGGTGCCGGTGGGCTCTAAGCGTAGTAAATCTCCTCGCTATAGGGTCCCTCCGGTTGCTCGCCAGAACCCCCAA
TTTTTTAAGGTTGACCTCGGATCAGGTAGGGATACCCGCTGA
>Zotu2421
ATGCGATAAGTAATGTGAATTGCAGAATTCAGTGAATCATCGAATCTTTGAACGCACATTGCGCCCTTTGGTATTCCGAA
GGGCATGCCTGTTCGAGCGTCATTATCAACCCTCAAGCCCGGCTTGTTATTGGGTCTTTTTTATCGGTGTGAAAATCGAT
AGGCCTGAAAGATAATGGCGGTGTCATGATTAGACCCCAGGTGCAGCGAGCTATAAGCATACACTGAGGTGGTCGTCGTG
TCCCGGCCTGAACGATATTTTTTTCTAAGGTTGACCTCGGATCAGGTAGGAATACCCGCTGA
>Zotu2227
ATGCGATAAGTAGTGTGAATTGCAGAATTCAGTGAATCATCGAATCTTTGAACGCACATTGCGCCCCTCGGTATTCCGTG
GGGCATGCCTGTTCGAGCGTCATTTACACCCTCAAGCTCTGCTTGGTGTTGGGCGTCTGTCCCGCTCTCGGAGCGTGGAC
TCGCCTCAAAGTCATTGGCGGCGGTCGTGCCGGCTCCTCGCGCAGCACATTTGCGCTTCTCGGAGTCCCGGTGGATCAGC
GTCCATCAAGCTACTTTTACGACTTGACCTCGGATCAGGTAGGGATACCCGCTGA
>Zotu132
ATGCGATAAGTAGTGTGAATTGCAGAATTCAGTGAATCATCGAATCTTTGAACGCACATTGCGCCCCTTGGTATTCCATG
GGGCATGCCTGTTCGAGCGTCATTTGTACCTTCAAGCTCTGCTTGGTGTTGGGTGTTTTGTCTCGCCTCCGCGCGCAGAC
TCGCCTTAAAACAATTGGCAGCCGGCGTATTGATTTCGGAGCGCAGTACATCTCGCGCTTTGCACTCATAACGACGACGT
CCAAAAGTACATTTTTACACTCTTGACCTCGGATCAGGTAGGGATACCCGCTGA
>Cr_66
AACGCAGATTGCGCCCTTTGGTATTCCGAAGGGCATGCCTGTTTGAGTGTCTTATAACCTCACCTCTATAGTTTTCTATA
GTTGTGCTTTGGGTGTTTGCCAGTACTGGCTCGCCTTAAATGTCTAAGTGGAATGCGTAATAAGTTCTCGCAACCCTCCA
CTCTAATACCATTTATATTCTGACCTCAAATCAGGTAGGACTACCCGCTGAACTTAA
>Zotu6585
GCCGAAGTTAAAGCAGAGGCGCATCATAACATTTTCAAAGAATATCATTTTGGCAGGACTTCTGTCCTGATAGAATTTAT
TTGGTATTTATTGACTCGGAACAAACAACAGATGCCAAATTCCCATGTGCCACTTTACTAGCCTTTGAAAATTTACACCG
CGTGGGCTAAAAGATTATTTAAAGAGACCATCATATGAAAATCCTTTAATTGTCACACAGTTGTCAATAAATTAGTTACA
ACAGCAAAGAGTGAAAAACAAAATAATAATTTGAACTAATATCATCTCACGATCACAATTTCCAAAATTACTTTTACATT
ATCATCTTATCATGGTTGATCTAGAAAAAAAATGCACGACAAAAACATGTCCAAGAATAATGTTTACTGAGTACTATTAA
ATTTCAACTTTTGCATT
>Zotu4325
ATGCGATAAGTAGTGTGAATTGCAGAATTCAGTGAATCATCGAATCTTTGAACGCACATTGCGCCCCTTGGTATTCCATG
GGGCATGCCTGTTCGAGCGTCATTTACACCCTCAAGCTCTGCTTGGTGTTGGGCGTCTGTCCCCGCCTTCGCGCGCGGAC
TCGCCCCAAAGGTATTGGCAGCGGTCTTGCCAGCTTCTCGCGCAGCACATTGCGCTTCTCGAGGCTCCGGCGGGTCGGCG
TCCATCAAGCCCACATCACAGTTTGACCTCGGATCAGGTAGGGATACCCGCTGA
>Zotu3163
ATGCGATACGTAATGTGAATTGCAGAATTCCGTGAATCATCGAATCTTTGAACGCACATTGCACTCTATTTCGGTAGAGT
ATGCCTGTTTGAGAATCTATAGTATTCATTTTATGTTCTATAGTCTTAGGACTATTTTACATAGAGATTTGAGGCGTCCC
ACTAATCCTGGGTGCTTTTAAAACTATAGCTGTTGACTTCAGTAGTAATGCCTGACATTATGCTAAGTTTCAGAATAGTA
TGTGCATGAACCTTCGGGTTTCTCTAATACTTATTATGAAGCCGTATAGTTTAGTTACTGCAGAATTTGGCACTCACCTA
TAAAAGTTAGGACTTCGGTCTTAACTTGAACCATGGTCTCAAATCAGGTAGGAAGACCCGCTGA
>Cr_772
AACGCATATGCGCCCGAGGCTCCGGCCGAGGGCATGCCTGCCTCAGCGTCGTCTCAACCCCCTCACCGACTCCTGTTTCA
CGACAGGATGGATCGGTGGATCTGGCCCTTCCTGTAACCAAGGATCGGCTGAAGAGCAAGCGGCCCGGCGTTTCAGTCGG
CACCAGTGGTGGTGGCCCCGTGCCTCCCCTTTGGACCGGCTGTTGCAGTCACAGGCCCGATTGGCAACAATCGCAAACCC
CCATCAAAGAATCGACCTGAGTTCAGGCAAGAGCACCCGCTGAACTTAA
>Cr_110
AACGCAAATTGCGCCCTTTGGTATTCCGAAGGGCATGCCTGTTTGAGTGTCTTATAAACCTCACCCTATTGTTTATTCAA
TAGCTGGTGCTTTGGGTGTTGCCGTCTGGCTCGCCTTAAATGACTAAGTGGAATGCGTAATAAGTTCTCGCAACCCTCCA
CTCTAACACACTTTATATTCTGACCTCAAATCAGGTAGGACTACCCGCTGAACTTAA
>Zotu262
AATAAAGCAATTTCGATCCCAAACAAGGATCTGCTTTGTATTTAGATAGAAACTGTGATAAAAATAATACTTTTGATAAA
TTCTGCAAACTCCTTTGCTATTCTCGAGCTGGAATGATCACGAAATACAATCCATGTTGTCCAACTGTCCGCCTCCAATG
GTGATCCACACAGAGAACAAGAATGACGGCTAGGATTTCCCATTACGGTTTTCAAACCCTAGTAGCCTATTAATACAAGT
CCAAACGGGCATGGCCCATCTCTTAACTTAACCCGATTCAGCATTTAATTAATCAAATTAATTAAATCCAATCCATGAAT
TAGTTAATCCAATTAATTA
>Zotu6499
ATGCGATACGTAGTGTGAATTGCAGAATTCCGTGAATCATCGAATCTTTGAACGCATATTGCGCTCGAGACTTCGGTCGA
GAGCATGCCTGTCTCAGCGTCGGCTCACCCCTCGCCCACCCTTTCCCCTGTGGGAAAGGTGCCTGGACGGACGTGGCCGT
CTCGCTCCCAGCCATGGGAGCGGGTCGGCTGAAGTGCAGGGCCCGCGGCGCGACCCGGACGAGAGGGCGCCAGCATGGTA
GGTGGCTCAACGCTGCATGCCGCTGTCGCCTTTCATCTCGGCCCGAACAAGGTCGCATCAATCGTCCGCTCGGCCACCAA
GCAGGAACAGTTGCCTTGCCGCAGCAATGCGGCGGGCGACTCAACCCTTCGACCTGAGATCAGACAAGACTACCCGCTGA
>Zotu1166
ATGCGATAAGTAGTGTGAATTGCAGAATTCAGTGAATCATCGAATCTTTGAACGCACATTGCGCCCTGTGGTATTCCGCA
GGGCATGCCTGTTCGAGCGTCATTTACCTACCTCAAGCTCTGCTTGGTGTTGGGCGTTTGTCCTGCCTTTTAGGCATGGA
CTCGCCTTAAATATATTGGCAGCCATCACCCTGGCTTCGAGCGCAGCACATTTGCGCCTGATTTCTATGTGGTGGCTCCC
CAGAAGCGTATTTTTTTTGGTTGACCTCGGATCAGGTAGGGATACCCGCTGA
>Zotu1339
ATGCGATAAGTAATGTGAATTGCAGAATTCAGTGAATCATCGAATCTTTGAACGCACATTGCGCCCGCCAGTATTCTGGC
GGGCATGCCTGTCCGAGCGTCATTTCAACCCTCAAGCCCCCGGGCTTGGTGTTGGAGATCGGCGAGCCCTCCGGGGCGCG
CCGTCTCCCAAATATAGTGGCGGTCCCGCTGTAGCTTCCTCTGCGTAGTAGCACACCTCGCACTGGGAAACAGCGTGGCC
ACGCCGTGAAACCCCCCACTTCTGAAAGGTTGACCTCGGATCAGGTAGGAATACCCGCTGA
>Zotu6540
AATTGACAGATGTAATTCAATATGATGTATATGGCCAATAAATAAAATATACAATCAAGAATAATATTATAAATGCAAAC
AAGTTATCTGTTTTAAGAATGCTTGGTTG
>Zotu1135
ATGCGATAAGTAATGTGAATTGCAGAATTCAGTGAATCATCGAATCTTTGAACGCACATTGCGCCCGCCAGCACTCTGGC
GGGCATGCCTGTCCGAGCGTCATTTCACCCCTCGAGCCCGCCTCGGTGTTGGGGGACCACGGCCCAGCGCCGCCCCCGAA
ATGCAGTGGCGACCCCGCCGCGGACCCCCCTGCGCAGTAGCTCCCAGAGAACCTCGCACCGGAGACGCGGAGGCGGTCAC
GCCGTAAAACGCCCCCCCTTCGAAAGTTGACCTCGGATCAGGTAGGGATACCCGCTGA
>Zotu765
ATGCGATAAGTAATGTGAATTGCAGAATTCAGTGAATCATCGAATCTTTGAACGCACATTGCGCCCGCCAGTATTCTGGC
GGGCATGCCTGTTCGAGCGTCATTTCAACCCTCAAGCCCCCGGGCTTGGTGTTGGGGATCGGCGTGCCCTCGCGGCGCGC
CGTCCCCTAAATCTAGTGGCGGTCTCGCTGTAGCTTCCTCTGCGTAGTAGCAACACTCGCACTGGATCGCAGCGCGGCCA
CGCCGTTAAACCCCCCACTTCTGAAAGTTTGACCTCGGATCAGGTAGGAATACCCGCTGA
>Cr_758
AACGCACATTGCGCCCCGTGGTATTCCGCGGGGCATGCCTGTTCGAGCGTCATTTCAACCCATCAAGCTTCGGCTTGGTC
TTGGGGCCTGCGATCCCGCAGCCTCTAAACCCAGTGGCGGTGCCTCGAGCTCTGAGCGTAGTAATTCTTCTCGCTATAGG
GTCTCGGTGGTGTCTTGCCAACAACCCCCAATTTTCAACAGGTTGACCTCGGATCAGGTAGGGATACCCGCTGAACTTAA
>Zotu761
GTGCGATAAGCAATGCGAATTGCAGAACCGTGAGTCATCAGATTTTTGAACGCAACTGGCGCTGACTGGCTCTCCAGTCA
GCATGCTTGTTTCAGTGTCTCTTTATCTCATCACCCAGATCATAATGCGAGAGATACCCTTCTCTTGCTAAGCATGAAAG
CACTCTGCGCTCTGCGAGCGACTTCGTTAATTCGAGGTCGCACTCAATGCAGCAGTCACATTGCTCACAATGTGAACTCA
TTGAGAGCTGAGGCAGTGCGGTGCAAACCGCTAGTGCTTAGTCACACAAACTTTTTTTGCATCTGAAATCAAGCAGGATC
ACCCGCTGA
>Cr_663
AACGTCACATTGCGCCCCTTGGTATTCCGAGGGGCATGCCTGTTCGAGCGTCATAACAACCCCTCAGGCCGCTCAGGCTT
GGTCTTGGGGCTCGCCCGCCTTGGCGCGGCGGCCCTTAACACCGTGGCGGTGCTGGTGGTGCTCTCCGCGTAGTCACGTT
CTCGCGACAGGGCGGCACTGGACCCAGCCAAAACCCGACGCCGGCAAGGTGTCAACCCCCCTCTCTAGGTTGACCTCGAA
TCAGGTAGGGATACCCGCTGAACTTAA
>Cr_292
AACGCACATTGCGCCTCTTGGTATTCCGAGGGGCATGTCTGTTTGAGCGTCAGTACCCACTCTTCTCACGAAGGTTTTGA
GGGAATGCCTCCCTCCAACGTGGCACGCTTGCGAACTCACACACCGATCACGACGTAGTAAACACATTCTCGCCGGACGA
AAGGTTGTGAGCCGCCTGAATCAAACTCAGTAGTTTGACCTCAGATCAGACAAGGATACCCGCTGAACTTAA
>Zotu775
ATGCGATAAGTAATGTGAATTGCAGAATTCCGTGAATCATCGAATCTTTGAACGCACATTGCGCCCGCCAGTATTCTGGC
GGGCATGCCTGTTCGAGCGTCATTTCAACCCTCAAGCCCCCGGGCTTGGTGTTGGGGCTCGGCCCGTCCCTAGCGGCGCG
CCGTCCCCGAAATCTAGTGGCGGTCACGCTGTACTCCTCTGCGTAGTAATCTAACCTCGCAACGGGACAAAGCGCGGCCA
CGCCGTTAAACCCCCAACTTCTGAAGGTTGACCTCGGATCAGGTAGGAATACCCGCTGA
>Zotu3280
CATGTCCAGGTTGTGGCTAGAAAATTCTGGTGTGCATGCAGGTATTGTGACATAGCAGCAATGTAGATATGCATCGTAGG
CAGATTGTAGGTAGGACATGGCATGATACAGACTACAATCATGGCAGGACGCATGCAGCACAACAAGCACACAGGCTGCA
TGACATGGGGAGTT
>Cr_248
AACGCACCTTGCACTCTTTGGTATTCCGAAGAGTATGTCTGTTTGAGTGTCATGAAACTCTCAACCCCCCTATTTTGTAA
TGAAACAGGCGTTTGGGCTTGGAATGTGGCTGCTTGCTGGCTTTCGAGTCGGCTCGGCTGAAATATACGAGTAACCCACT
TTGATTATAAGCGGTTTGACTCGGCGTAATAGCTTTATTTCGCTGAGGACGCTTTGTTATCGAAATTGTGGTGCTTCTAA
TGAAACTTTTAATTAAGCTTTAAGACCTCAAATCAGTCAGGATTACCCGCTGAACTTAA
>Cr_288
AACGCACATTGCACCTCATGGTATTCCGTGAGGTATGCCTGTTTGAGTGTTATTATCTTCTCACTGTATCACGAAGTGAT
TCAGTCGTGTTGGCGGATCATCTGTGGATGTCTGTCTAATTACATGCTACAATGTCTAGACAATATTCATTTGACGCAAC
AATAAAACAACCTCAGATCAGGTAGGACTACGCGCTGAACTTAA
>Zotu1473
GTGCGATAACTAGTGTGAATTGCATATTCAGTGAATCATCGAGTCTTTGAACGCAACTTGCGCTCATTGGTATTCCAATG
AGCACGCCTGTTTCAGTATCAAAACAAACCCTCTATCCAGCATTTTTGTTGAATAGGAATACTGAGAGTCTCTTGATCTA
TTCTGATCTCGAACCTCTTGAAATGTACAAAGGCCTGATCTTGTTTGAATGCCTGAACTTTTTTTTAATATAAAGAGAAG
CTCTTGCGGTAAACTGTGCTGGGGCCTCCCAAATAATACTTTTTTTAAATTTGATCTGAAATCAGGCGGGATTACCCGCT
GA
>Zotu694
GTGCGATAAGCAATGCGAATTGCAGAACCGTGAGTCATCAGATTTTTGAACGCAACTGGCGCCGGCTGGCTCTCCAGCCG
GCATGCTTGTTTCAGTGTCTCTTTACCTCATCACCCAAATCATAATGCGAGAGATATCCTTCTCTTGCCAAGCACGAAAG
CACTCTGCGCTCTGCGAGCGGCTTCGACTTGTTCGATGGTCGCACTCAATGCAGCGGTCACATTGCTCACAATGTGAACT
CATTGAGAGCTGAGGCAGCGCAGCGAAAGCTGCCAGTGCTTAGTCACACAAACTTTACTTGCATCTGAAATCAAGCAGGA
TCACCCGCTGA
>Cr_546
AACGCACATTGCGCCCCTTGGTATTCCGAGGGGCATGCCTGTTCGAGCGTCATTACACCACTCAAGCACCGCTTGGTATT
GGGCATCGTCCGTCGAAAGGCGGGCGTGCCTCGAAGACCTCGGCGGGGTTTCTCCAACTTCGGGCGAGTAGAGTTAAATC
AAAACGTCTTATAAGCTTGGTGAGATCTCATTGCCGTTAAACCTTTTATTTTTCAGGTTGACCTCGGATCAGGTAGGGAT
ACCCGCTGAACTTAA
>Zotu2228
ATGCGATAAGTAATGTGAATTGCAGAATTCAGTGAATCATCGAATCTTTGAACGCACATTGCGCCCCTTGGTATTCCGGG
GGGCATGCCTGTCCGAGCGTCATTACAACCCTCAAGCTCTGCTTGGTATTGGGCCCCGCCGACCCGGCAGGCCCTAAAGT
CAGTGGCGGTGCCGTCTAGCTCCGAGCGTAGTAATTCTTCTCGCTCTGGAGGCCTAGGCGTGTGCCTGCCAGCAACCCCC
AATTTTTTTAAGGTTGACCTCGGATCAGGTAGGGATACCCGCTGA
>Cr_564
AACGCACATTGCGCCCATTGGTATTCCGATGGGCATGCCTGTTCGAGCGTCATTATCAACCCTCAAGCCCGGCTTGATGT
TGGATCAGAACCCCCCCGCGAGGTGGGCTCGGTCCCAAAGACAATGACGGCGTCTGTTAGACCCTCGGTGCAATGAGCTT
TAACCAGCACGCACTCGAGTCAAAGGACTTTCAGCCCGGTCCCCTTTTTAATTTTTACAAGGTTGACCTCGGATCAGGTA
GGGATACCCGCTGAACTTAA
>Zotu755
ATGCGATAAGTAATGTGAATTGCAGAATTCAGTGAATCATCGAATCTTTGAACGCACATTGCGCCCGCTGGTATTCCGGC
GGGCATGCCTGTTCGAGCGTCATTATGACCAATCAAGCTCTGCTTGGCCTTGGGGCCCGCTGTACCGGCGGCCCTTAAAA
TCAGTGGCGGTGCCGTCTGGCTCTAAGCGTAGTAATACTTCTCGCTACAGGGTCCAGTCGTCCACCCGCCAGAACCCCCA
ACTTTCTTAGGTTGACCTCGGATCAGGTAGGGATACCCGCTGA
>Zotu2672
ATGCGATAAGTAATGTGAATTGCAGAATTCAGTGAATCATCGAATCTTTGAACGCACCTTGCGCTCCTTGGTATTCCGAG
GAGCATGCCTGTTTGAGTGTCATGAAACTCTCAACCTTCAACTTTTTTATTAAGGCTGAAGGCTTGGACTTGAGCGTTGC
TGGTTTTTACTAACCGGCTCGCTTGAAATGAATTAGCAGATCCTTTTTGTAATCGGTTCCACTCGACGTGATAAGTATTT
CGCCGAGGACATACGAAAGTATGGCCGAGATAAAGAAAGTCTTTAGATCCGCTTCTAATTCTTAGATAGAGCTTGCTCTA
CTAAACCCCATTTTATGATCTGGCCTCAAATCAGGTAGGACTACCCGCTGA
>Cr_653
AACGCATATTGCGCCCTTTGGTATTCCGAAGGGCATGCCTGTTCGAGCGTCATTATCACCTCTCAAGCCTGGCTTGCTGT
TGGACTTTAGGTCTTGCTTAGGCATGACCGGTCCCAAAGATAATGACGCGTCTGTGAGGACCCCAGTACATTGAGCTTTT
ATTAGCACGTACTAGGCGGGAATCCAGGCCCGGTCTTAACTATAATTTTCTTAAGGTTGACCTCGGATCAGGTAGGAATA
CCCGCTGAACTTAA
>Zotu891
ATGCGATAAGTAATGTGAATTGCAGAATTCAGTGAATCATCGAATCTTTGAACGCACATTGCGCCCGCCAGCATTCTGGC
GGGCATGCCTGTTCGAGCGTCATTTCAACCCTCAAGCTCTGCTTGGTGTTGGGGCCCTACGGTTAAACGTAGGCCCTTAA
AGGTAGTGGCGGACCCTCTCGGAGCCTCCTTTGCGTAGTAACTAACGTCTCGCACTGGGATTCGGAGGGATTCTAGCCGT
AAAACCCCCAATTTTTTAAGGTTGACCTCGGATCAGGTAGGAATACCCGCTGA
>Zotu155
ATGCGATAAGTAATGTGAATTGCAGAATTTAGTGAATCATCGAATCTTTGAACGCACATTGCGCCCATTAGTATTCTAGT
GGGCATGCCTGTTCGAGCGTCATTTCAACCCTTAAGCCTCTGTTGCTTAGTGTTGGGAGCCTACCGCATTCTTTGCTGTA
GCTCCTTAAAGTTAGTGGCGGAGTCGGTTCACACTCTAGGCGTAGTAAAGATTTTATTCTCGCCTGTAGAGATGAGCCGG
TCCCCTGCCGTAAAACACCCCCCTATTTTTTATAAGGTTGACCTCGGATCAGGTAGGAATACCCGCTGA
>Zotu953
TCCCAACTAAAAATTCTATATGATTTAGTTGCCACCGTATTACAACCTCAAGCATCAACTACATATTCAGTGTATGTCAA
GATACATGTACACTGTGGAGTATAGAATCTTCGTTAGGTCGATACGTGTCTTGTACACCGAATAAGATTTGAATCTAACC
TTCCAAATGGATAAAGTATAATAAAATGTAGCATCATTCCAGTTAAGGGATCATCAAATGTCATTTCTTCTTAACATTAA
AAAATACTAGCAATTAGAATCAACCTAGTTGGATCTACTTTAGTCACACCAAATTATTCTTTATTAAGATTGGTGAATAT
GTTCTTAGTTTTAATCACAAAAGTCAATTTATTTTTATTTTTTATTTTACATTTTGCTACAATTGAAGAAACGTAGAGAA
AAGAAAGATACGAAATAA
>Zotu164
ACGCGATAGGTAATGTGAATTGCAGAATTCCGTGAATCATCGAATCTTTGAACGCACCTTGCGCTCTATGGTATTCCGTA
GAGCATGCCTGTTTGAGTGCCGTGAATTCTCCCATCCCAAGCGGTTTTTATCAAAGAATTGCTAGGCGAAGGGGTTGAGA
TGGGCGTTGTTATAACTGCTTTTCTTCTCTAGAAAAGCTCGCCCGAAAAACAGCTAACGCCTCTGGGCCACTTTGCATCC
GCTTCTCTGAGGGGAGAAGCGGCCAAGCGCGCTCTGATCATCAGGCATAGCATGATACGTCATTTGCTATGCTGTAGGAG
AGCATTTGGTTGTGGTTATACCGCGTGCGTTATTTTTTTTTTTGCAAACGCAAAGAAAAAAAAGCCCCCTTTCATTTCTG
GTCTCAAATCAGGTAGGATCACCCGCTGA
>Zotu1442
AAATAAAACAAATTTCAATTCTCATCAAGGATCTGCTTTGTGTTTAAATAGAAACTATATTTAGAATAATACATTTGATG
AATTCTGCAAACTATTTTACTGATTCTCGAACACAAAAAATTACGAACTAAAATCCACAGTTGTCCAACTGTCCAGCCTT
CAATGAAAATCCACACAAAGAACAAGAATGACGACTAGGGTTTTCTTTTCTTGTGCTAGTAAGAATAATGAATTATCTCT
CTTCTATTTTTAAACCCTAACAGTTTATTAATATAAGTCCAAGCGGGCTTGGCTCGTCTCTTAAACTTAACCCGATCAAA
TATTTAATTAAACAAATTAATTAAATATAGTCCATTAATTAATTAATCCAATTAACTA
>Zotu2289
ATGCGATAAGTAATGCGAATTGCAGAATTTCCGTGAGTCATCGAATCTTTGAACGCACATTGCGCCCACTGGTATTCCGG
TGGGCATGCCTGTTCGAGCGTCATTATCCTCTCTCAAGCCTTCTGGTTTGCTGTTGGACCCGCGTTGCCGCCCGCGTGCG
CAACTGGTCTCAAAGACAATGACGGCGTCCGTGGGGACCCTCTTCGCAACGAGCTTCTTCGGAGCACGCGTCGAGTTTCA
AGGACCCTGTGGGCCGGTCTAACCATTTTATTTTTACAAGGTTGACCTCGGATCAGGTAGGAATACCCGCTGA
>Cr_214
AACGCACCTTGCGCTCTCTGGTATTCCGGAGAGCATGTCTGTTTGAGTGTCATGAACTCTTCAACCTACCGATTTCTAGT
AAATCGGATTAGTGTTGGATTTTGAACGCTTGCTGGCCTTTATTGGCGAAGCTCGTTCGTAAATGATTAGCATCTCATAT
TCGAAAATCGGATTGACTCAGTGTAATAGACTATTCGCTGAGGACGCTCTTTCGGGAGTGGCCGAGTTTTGTAAAGTAGA
AGCTTCTAATTCTATTAGTCAACTTTAGATTAGACCTCAGATCAGGCAGGATTACCCGCTGAACTTAA
>Cr_229
AACGCACATTGCGCCCCCTGGTATTCCGGGGGGCATGCCTGTTCGAGCGTCATTTCACCACTCAAGCCTCGCTTGGTATT
GGGCGTCGCGAGTCTCTCGCGCGCCTTAAAGTCTCCGGCTGTACGGTTCATCTCCCAGCGTTGTGGCAACTATTTCGCAG
TGGAGTTTGAGGCGTCGCGGCCGTTAAATCTTTCAAAGGTTGACCTCGGATCAGGTAGGGATACCCGCTGAACTTAA
>Zotu3257
GGTGCGAAATCTGGCGCGATACGCACCACATGTGAGACGTCGAGTTTTTGAACGCAGCTTGCACCCACTGGGCAACCAGA
AGGTGTATCTGCCTGGGTGTTGATGAAGTGTTGTGTTCCAAGTCGATTTGTGTCTACACAAATCGATGATGATGTAAATG
CAGCTTGTTGACTTAAATGCTTTGCAAAAGGCCGTTTTGTCGTGTGTGCACTGTGTTGTGGTGTGTTGTCACAGACAGTG
TTAATTTCATCGGATATGCAATGAAGAATCTGCATGCTTGTCATGTGATGTCATGTGCACAATTCTGGTCACCAAGCCCT
CCGGGCTTTGTGTCGTCTGTTTGTTTGGTTTGCGGTGTATCATAGCAGAGCATGCTCTGCACAAATGCACCGTGATTCAC
TACTCACACCTACCTACCCCAGGTCAGATAAGATTACCCGCCGA
>Zotu1447
ATTAAAGCAAATTTCGATTTCCAAACAGGATCTGCTTTATGTTTAGATAGAAACTGTGATTCGAATTGTACCTTAAATGA
ATTCTGCAAACTCTTTTGCTGATTCACGAACTCCAATGATCACGATCTGCAATCCAAGCTGTTCAATTGTCCAGCCTCCA
ATGGTGATCCACACAGAGAACAAGAATGACAACTAGGGTTTTATTTTCTCGTGCTAGCAAAAATAATGAAAATTCTCTAC
AGTTTTTCAAACTCTAACAACAAATTAATATAAGTTTAAACGGGCTTGTCCCATCTCTTAATTTAACCCAATCAAACATT
TAATTAATCAAATTAATTAATCCATTAATTAATTAATCCATTAATTA
>Zotu660
ATGCGATACGTAATGTGAATCGCAGTTCTCGTGAATCATCAAATCTTTGAACGCACTTTGCACTTCCAGGTAACTGGAAG
TATATCTATTCGAGTATCATCTTGTTCTCATTATACAACCTGGTGTTGATGATGGATTTGAGTGTTCCGTCTGGGCAGCT
TTGCCAGACTGTCACTTTAAATATAAGAGTTTGCGAGTTGTTGTAAAGACACCCACTTGTTCCCTTGACTTGTTCAAAAT
GGGCCTTGGAAACTTTAGTCTTTACGTTAAAAACAGCTTAGGTTCCGAAACAAACTCTAGGTTCCGTGGGGCATAAAGAC
TTTGTCTTTCACTTTGAATCTCGAATTAGATAAGATTACCCGCTGA
>Zotu4196
ATGCGATAAGTAATGTGAATTGCAGAATTCAGTGAATCATCGAATCTTTGAACGCACCTTGCGCTCCTTGGTATTCCGAG
GAGCATGCCTGTTTGAGTGTCATTAAATTCTCAACCTTCCAGCTTTTTATAAGCTTGGTTAGGCTTGGATGTGGGGGTTG
TGGGCTTCATTAATGAGGTCAGCTCTCCTTAAATGCATTAGCGGAACTTTTGTGGACCGTCTATTGGTGTGATAATTATC
TACGCCGTGGATGTGAAGCAGATTTATGAAGTTCAGCTTCTAACCGTCCATTGACTTGGACATTTTTGACAATTTGACCT
CAAATCAGGTAGGACTACCCGCTGA
>Cr_302
AACGCACATTGCGCCCCGTGGTATTCCGCGGGGCATGCCTGTTCGAGCGTCATTTCACCACTCAAGCCTCGCTTGGTATT
GGGCGCCGCGTGTCCCACGCGCGCCTCAAAGTCTTTCCGGCTGAGTCGTCCGTCTCCCAGCGTTGTGATACATTTTCGCT
TCGGAGTGCGGGTGGCCGCGGCCGTTAAATCTTTTCAAAGGTTGACCTCGGATCAGGTAGGGATACCCGCTGAACTTAA
>Zotu2991
TTTGCCAACAAAATAAAAGTCTAGCTCTATCTTTATCTACGTTGTTGCAGGATGTACTTATTCCTCTAATTTTATAAAAG
GGCTTCCTAAGTTGGGAGGGTATGATTCGATTCTTGTAGTTGTCGATC
>Zotu1459
ATGCGATACGCAATGCGAATTGCAGAACCGCGAGTCATCAGATCTTTGAACGCAAGTGGCGAAGGTGTTAAAAAGCCTTC
ATGTTTGTTTCAGTGTGGAAAGGAATCATGCATCTCAATGCGATTGAAGTGACCAAAAAACGACACCGTCTCTCGTTAAA
CATGATGGGTGGTCGAGCAATCACCGCCAGAACGAAGTAGTCACATTCCTGTAATGTGAACATTCGTTCCGGCATCACGG
CGAATGCTCACCCATGCTGCTCACAGAAATTTTATACATAATAATATAATCATCATCATCTCACTACACCTGAAATAAGC
AAGATTACCCGCTGA
>Cr_166
AACGCACATTGCGCCCCCTGGTATTCCGGGGGGCATGCCTGTCCGAGCGTCATTGCTGCCCTCAAGCCCGGCTTGTGTGT
TGGGCCCCGTCCCCCGATCCCGGGGGACGGGCCCGAAAGGCAGCGGCGGCACCGCGTCCGGTCCTCGAGCGTATGGGGCT
TTGTCACCCGCTCCGTAGGCCCGGCCGGCGCCTGCCGATCAACCCCAAATTTTTAATCCAGGTTGACCTCGGATCAGGTA
GGGATACCCGCTGAACTTAA
>Zotu507
ATGCGATAAGTAATGTGAATTGCAGAATTCAGTGAATCATCGAATCTTTGAACGCACCTTGCGCTCCTTGGTATTCCGAG
GAGCATGCCTGTTTGAGTGTCATTAAATTCTCAACCTCACCCGTTTTCTGAACGGTACCCGAGGCTTGGATGTGGGGGTT
TGTGCAGGCTGCCTCAGCGCTGGTCTGCTCCCCTGAAATGCATTAGCGAGTTCATACTGAACCTCCGTCTATTGGTGTGA
TAATTATCTACGCCGTGGACTGGGTTTAGACTCGCTTCTAACCGTCCGCAAGGACAATACCTTTGACAATTTGACCTCAA
ATCAGGTAGGACTACCCGCTGA
>Zotu2902
ATGCGATAAGTAATGCGAATTGCAGAATTTCCGTGAGTCATCGAATCTTTGAACGCACATTGCGCCCACTGGTATTCCGG
TGGGCATGCCTGTTCGAGCGTCATTATCCCCCCTCAAACCCCGGGTTTGGTGTTGGGCCGTGTTGTGTCTGAACAACTGG
TCTCAAAGACAATGACGGCGTCCGTGGGACCCTCGGTGCAACGAGCTTTTAGGAGCACGCGTCGAGTTTCAAGGACCTTC
CGGGCCGGTCTAACCTCTAAATTTTTACAAGGTTGACCTCGGATCAGGTAGGAATACCCGCTGA
>Zotu2102
CAATTTTTGATTAATTGTTTCTAAAAAAAGAGGATAATAAGAAGAAAATAGATCTTAAACATTCATAAATAATCATACTA
ATATGTAACGGAATTTTTAAAATCCCGTAGAAAAAGTTGGAGGTTTGATGAAGGATACATGATTCGAACCGATAACTTTA
TCATATAGGATCAATCTCATCTCGTCTGATTAATAATTTATTGGATGCACACAAGTTTTGACTGAATAAATTAATTAAAT
GGTGGATTA
>Cr_351
AACGCACATTGCACCTCATGGTATTCCGTGAGGTATGCCTGTTTGAGTGTTATTATCTTCTCACTGTATCACGAAGTGAT
GCAGGGTGTTGGCGGATCATCTGTGGATGTCTACCTAATTACATGCTACAATGTCTAGACAATATTCATTGACACGCACA
TCATAAACAACCTCAGATCAGGTAGGACTACGCGCTGAACTTAA
>Zotu6315
GGTGCGAAATCTGGCGCGATACGCACCACATGTGAGACGTCGAGTTTTTGAACGCAGCTTGCACCCACTGGGCAACCAGA
AGGTGTATCTGCCTGGGTGTTGATGAAGTGTTGTGTTACAAGTCGATGAGTGTGTTTACACACGTTGATGATGATGATGC
AACTTGTTGACGAAATAGTTTTGCAAAATGCCGTTTTGTCGTGTGTGCACTGTGTGGTGCAATGATATGATATGATATGT
TATGTTATGTTATGTTATGTTATGTTATATTGTCACAACAGTGTTAATTTGATAGAATTTGCAATGAAGAATCTGCATGC
TTGTCGTGTGATGTCATGTGCGCAATTCTGATCATTAGGCCACTAGTCTTAATGTCATTTCGATTAGGTATAAAAACACA
CGTTTTTTACCACTATCACTTTTTACCCCAGGTCAGATAAGATTACCCGCCGA
>Zotu161
ATGCGATAAGTAATGTGAATTGCAGAATTCAGTGAATCATCGAATCTTTGAACGCACATTGCGCCCCTTGGTATTCCGAG
GGGCATGCCTGTTCGAGCGTCATTTCACCCATCAAGCCCCGCTTGGTATTGGGCGCAGGCCGGCGGAGGGGACCCCCCAG
GGGGCCCCCCCTGCCGGCCCGCCCGGAATGCATCGGCGAGGCACCGACCCCCGGCGTGTTAGAATACTCGAAACGTCGGG
AGCACCGGTCTGACCTCTCTGCCGTCGAAACCAGGCGGACGCCCGCGTCCGCCGGACCCCACAAGGTTGACCTCGGATCA
GGTAGGAATACCCGCTGA
>Cr_554
AACGCACATTGCGCCCCTTGGTATTCCATGGGGCATGCCTGTTCGAGCGTCATTTGTACCTTCAAGCTCTGCTTGGTGTT
GGGTGTTTGTCTCGCCTCTGCGTGTAGACTCGCCTTAAAACAATTGGCAGCCGGCGTATTGATTTCGGAGCGCAGTACAT
CTCGCGCTTTGCACTCACAACGACGACGTCCAAAGTACATTTTTTACACTCTTGACCTCGGATCAGGTAGGGATACCCGC
TGAACTTAA
>Cr_154
AACGCACATTGCGCCCACTGGTATTCCGGTGGGCATGCCTGTTCGAGCGTCATTATCCTCTCTCTCACCCTCGTGGTGTG
TTGTTGGGTCACATCGTTTCCCTTCTGTGGGCGATGGACCTCAAAGATAATGGCGGTGTCGTGGGACCCTCTTGATGCAA
CGAGCTTTCGAGCACGCACCGACTGGGACCCGCGCCACCGGTCTACCCTTTTTCAATTTATCAGGTTGACCTCGGATCAG
GTAGGAATACCCGCTGAACTTAA
>Zotu1618
ATGCGATAAGTAATGTGAATTGCAGAATTCAGTGAATCATCGAATCTTTGAACGCACATTGCGCCCGCCAGTATTCTGGC
GGGCATGCCTGTTCGAGCGTCATTTCAACCATCAAGCCCCCGGCTTGTGTTGGGGACCTGCGGCTGCCGCAGGCCCTGAA
AACCAGTGGCGGGCTCGCTAGTCACCCCGAGCGTAGTAGTTACCTCTCGCTCAGGGCGTGCTGCGGGTTCCGGCCGTTAA
AAGCCTTATTTTACCCAAGGTTGACCTCGGATCAGGTAGGAATACCCGCTGA
>Zotu1569
TTGCGATAAGTAATGTGAATTGCATTACCTGTGAATCATCGAATCTTTGAACGCATTTTGCACTCTATTTTAAGATAGAG
TATATCTGTTTGAGTATCATAAATACTTGTTACAAATGTAACATTTTGAGTCATCAAATATTTGTCATTCAAAATATATA
CAACAAACTGTGTGGTAATTATTGCACAACTGTTATATCATATATTGATCTCAAATCAGATAAGAATACCCGCTGA
>Cr_984
AACGCACATTGCACCTCATGGTATTCCGTGAGGTATGCCTGTTTGAGTGTTATTATCTCTTCACTGTATCACGAAGTGAT
GCAGTAGTGTTGGCGGATCATCTGTGGATGTCTACCTAATTACATGCTACAATGTCTAGACAATATTCATTTGACGCACC
CTATATATACAACCTCAGATCAGGTAGGACTACGCGCTGAACTTAA
>Zotu2886
GTGCGATAAGCAATGCGAATTGCAGAACCGTGAGTCATCAGATCTTTGAACGCAACTGGCGCTGGATGGCTATCCATCCA
GCATGCTTGTTTCAGTGTCTTATTTTCTCCTAACCCAAATCTTAATGCTTGAGATACCCTTCTCTTGCTAAGTACGAAAG
CACTCTGAGCCCTGCAGGTGATTTGACGAAAGTCAAGGTCACACTCAATGCAGCAGTCACATTTTATGTGAACTCATTGA
GAGTAGAGTCAGCGCAGCTAGTCTGCAAGTGCTTAGACCCTCAAACTCTTCTAGCATCTGAAATCAAGCAGGATCACCCG
CTGA
>Zotu1650
ATGCGATACGTAATGCGAATTGCAGAATTCAGTGAATCATCAAATCTTTGAACGCAACTTGCGCTCTCGGGATATGCCTG
AGAGCATGCCTTTTTGAGTGTCGTATCTATCTCTACTCATCTTTTTGAGTGGGAAAATGAGTTTGTCTTTGCAAACGTTT
CAGTACGAAAGCAAGGTCACTCGAAATTCAGATTGAAAGCCGCCCTTCAACGGGACTGCGGTAGAGAGCGCGTCTGTGCA
CTTGTGTGCAGATGAAGCTTTCACTACTACGTGACGTGGGTAAACCCAAAAAAACGTCGGCGTAGTAGGAAAAAATCGCA
GTTCGCAGATGTCGGATTCGGCCGTTCGAAAGTGCGCCCCGTTAACGCGGGTTAAATGTCGCTTTCAAACTTCTAAACCT
GAAGACCTCAAATAAGGTAAGATTACCCGCTGA
>Zotu1121
ATGCGATAAGTAATGTGAATTGCAGAATTCAGCGAATCATCGAATCTTTGAACGCACATTGCGCCTCCGGGTATTCCTGG
AGGCATGCTTGTTCGAGCGTCGTTAAAGACCATAAGGCTTTGCCTTGCGATGAGCTGTCGAAAAGATTCCCTTTGGGAGA
CTTATTGACAGCTTCAAACTGATTGGCGTCTGAAGTTTAGCCCAAGCACAGCAAAATGTGTCTGAAAGTTGAACGATAAA
AGACTTTGCCTTGTACACCAAATCATTTTAAAGGTCGACCTCGGATCAAGCAAGATTACCCGCTGA
>Cr_568
AACGCACATTGCGCCCCTTGGTATTCCATGGGGCATGCCTGTTCGAGCGTCATTTGTACTCTCAAGCCTTGCTTGGTGTT
GGGTGCTTGTCTTTGCTTTGCGTAGACTCTCCCTAAATACATTGGCAGCCGATATATTGGTTTGAAGCGCAGCACAATTG
CTATTCAGGCTTGTTGTATCAGCATCCACAAAGAATGATAACACTTTTGACCTCGGATCAGGTAGGGATACCCGCTGAAC
TTAA
>Zotu2952
GTGCGATAAGCAGTGCGAATTGCAGAACCGTGAGTCATCAGATTTTTGAACGCAACTGGCGCTGGCGGGGCCCTCCCCTC
TAGCATGCTTGTTTCAGTGTCTCTTTACTCCCTCACCAAGAGCTTAATGCGAGAGATGCCCTTCTCTCGTCAAGCACGAA
GATACTCTGACCTGCGCGCGCGGCCTTCGGGTCGCACTCAATGCAGCCGTCACATTGTTTCAATGTGAACTCATTGAGGT
GTGCTGGCAGTGCACTGGCGAAAGCCTCTGCAGTGTGTCTGGACCTCCAACCTATCCTTGCATCTGAAATCAAGTAGGAC
CACCCGCTGA
>Zotu1172
ATGCGATACGTAATGCGAATTGCAGAATTCAGTGAATCATCAAATCTTTGAACGCAAATTGCGCTTTCTGGATAGGCCAG
GGAGCATGCCTCTTTGAGCATCGTTTCTACCAAACTCGTTAGCTTTCTTGGTAACACAAGATCGCGAGCGGATAATGTGC
TTCTCGCAGGAAACTGTGAGTGGCATTAAGAAGCGTGAGATTTGTTTTAACTCTCTAGTGTTCGACCTCTTTTATTAGAG
GGCGCCTTCCGACTCGGAAGATTACACTGGTGACGTAGATAATTAATTTTTTCAACGTTGCTGGCGGAATCGGATGTGTT
GGATATTTGGCTAAGACTCTAGAACCGAAACAGAACTCGTATGAAAATTAATCAATATCATTTCGGTGATATTTTTGAAT
TAGATCTCAAATGAAGCAAGATTACCCGCTGA
>Zotu6161
ATGCGATAAGTAATGTGAATTACAAAATTTAGTAAATTATCGAATCTTTAAACGCACATTGCGCCCCCTGGTATTCCGGG
GGGTATACCTGTTCGAGCGCTATTTCAACCCTGGAGCCCTGCTCTGCGATGGGCCCCGTCCTCAGGGACGGGCCCGAAAC
CCGTGGGCGCCTCCGTAAGGCCCTGAGCGTAGCAAGAGAAATCCCTCGCTCGGAGTGCCCTATGGCGGCCGCCCCGAACC
ATCTCAAAAGGTTGGCCTCGGATCAGGTGGGGATACCCGCTGA
>Cr_168
AACGCACCTTGCGCTCCTTGGTATTCCGAGGAGCATGCCTGTTTGAGTGTCATGAAACTCTCAATCTTGACTGGTTTTTC
ACGAAGCTAGTCTTGTATTGGACTTGAGCGTTGCTGGTCTAATCGATCGGCTCGTTCGAAATATATTAGCTGGACCCTTA
TTGAACTTGGTTCCACTTGACGTGATAAGTATTTCGTCAAGGACATCTTTATTGATGGCCATAATCGATTCGTTGATCTG
CTTCTAATCGTCTTTACTTTATTGTAAACACCTTTTATGATCTGGCCTCAAATCAGGTAGGACTACCCGCTGAACTTAA
>Zotu6174
CTTCAGCATAGCGCAAATCCCTGAACAAGGGATGACTACGAAAAGAGCAGTTAGCTTGGAAGAATTGGATCCCCGTATTA
TTGACTGTGAGCCTTTAACAGCCCCAGTAGAGGAGTTGGAAGCCTTTCCAGTCGACCCTCTGAACACAGCGAAGCATCTA
CATGTAGGAAGCAATATACCACAAGAAATGAAAGAGAAGCTGAAAACCTTCTTACTCGACAATCTGGATGTGTTCGCTTG
GAAACACAACGACATGATAGGCATCAATCCCAACATCAGCTGTGATC
>Cr_355
AACGCACATTGCGCCCCCTGGTATTCCGGCGGGCATGTCTGTTTGAGCGTCAGTACGCACCTCTGTTTCAGCTTTGCTGA
GCAGGTCGTGGGCGCGCCCTTCGAAAGACGGGTGCCCCTAACGTAGCACGCTTGCGGGCTCCCACACAGATGTCAACGTA
GTAAACCGAACGCTCGATGTCGTCTTGTGGAGGCTCTGCCTGAACAAACCTTCTTGAGTTTGACCTCAGATCAGATAAGG
ATACCCGCTGAACTTAA
>Zotu380
ACGCGATAGGTAATGTGAATTGCAGAATTCCGTGAATCATCGAATCTTTGAACGCACCTTGCGCTCCATGGTATTCCGTG
GAGCATGCCTGTTTGAGTGCCGCGAATTCTCCCTCCCCTTACGGTGGCCGAAAGGCCGAAGTAGGGCGGACGGGGTAGGA
TGGGTGTTGCTGCCTGGGGATTGTACCAGGCTCGCCCGAAATGCATAAGCGCCAGGACCCTCGCTACCGCTCTCTAGGGA
AGAGTGGCTAAGCGACCGCTGAGCATGGCATGATACGTCATTTGCTGTGTGTGGGCGGCCGGTTGGAGAGGTGTCTGCTT
TACCAGCCCTTTTTTAATTCTGGTCTCAAATCAGGTAGGATCACCCGCTGA
>Zotu360
ATGCGATAAGTAATGTGAATTGCAGAATTCAGTGAATCATCGAATCTTTGAACGCACCTTGCGCCTTTTGGTATTCCGAA
AGGCATGCCTGTTTGAGTGTCATGAAATCTCAATCCCTCTGGTTCTTCTGGACTGGTTGGATTGGACTTGGGTGATTTGC
CAGCAATGGCTCGCCTCAAATGACTTAGTGGAACATCCCACATCAGTGTTAGACGTAATAAGTTTCGTCTCTCCTTGTGG
TGATGACTGCTCAGAACCTGCCATCGCGCACTTTTGACATTGACCTCAAATCAGGTAGGGCTACCCGCTGA
>Zotu6402
ATGCGATACGTAGTGCGAATTGCAGAATTCAGTGAATCATCGAATCTTTGAACGCAAATTGCGCTTCTGGGCTTCTGCTT
GGAAGCATGCCTCTTTGAGTATCGTCTCACCCCCTACTTGCAACTTCGTGTTGTGAGTGACTGATGAGCTGTCCGTCTAG
CAATAGATGGTCGCTTTAAATACAAGTGCCCCGATGGATGTTGGCATAGGCCCTCAGCTGCACATCGACCCCGCATAGAC
TCAATTTAGTTAACTCTAAATTGTTTGGTTTATCGAGAAATCTGTGTAATGTGCTGTGTAAGCTCGCCTGGACCCTCTGT
CGCGCACCCGGTCAATTTTGTCATGGGTTTAAAAGCCTGTTCCAGAATTGTACATCGAAAGATGTAGTTTACCATTTTTT
TATCGATCTCAAATGAGGTAGGAGGACCCGCTGA
>Cr_115
AACGCACATTGCGCCCCTTGGTATTCCGAGGGGCATGCCTGTTCGAGCGTCATTACACCACTCAAGCCTCGCTTGGTATT
GGGCGCCGCGCCCGTCGCGCGCCTCAATGTCTCCGGCCGAGCCGTCCGTCTCTAAGCGTTGTGGCACTTCATGTTTCCGC
TTGTGAGCTCGGGGGGTTGGCGCCGTTAAACATTCTATCACAGGTTGACCTCGGATCAGGTAGGGATACCCGCTGAACTT
AA
>Cr_448
AACGCACATTGCGCTCCCTGGTATTCCGGGGAGCATGCCTGTTCGAGCGTCATTATCAACCATCAAGCTCTGCTTGGAAT
TGGGCGTCGTCCGTACGGACGTGCCTTAAACGCCTCGGCGGCGGTTTCAAACCTCAAGCGTAGTAAAATCTTTTCAGCTT
TCTAGGTTTGGGACCGTTTTTGCCTCGAGAACCCTCTCACCTCAAGGTTGACCTCGGATCAGGTAGGGATACCCGCTGAA
CTTAA
>Zotu1260
ATGCGATAAGTAATGTGAATTGCAGAATTCAGTGAATCATCGAATCTTTGAACGCACCTTGCGCCCGCCAGTACTCTGGC
GGGCATGCCTGTTCGAGCGTCATTTCAACCCTCAAGCCCTGCTTGGTGTTGGGGCCCTACGGCTGCCGTAGGCCCTGAAA
GGAAGTGGCGGGCTCGCTACAACTCCGAGCGTAGTAGAATCCTATCTCGCTAGGGAGGTGCGGCGTGCTCCTGCCGTTAA
AGACCCCATCTTTAACCAAGGTTGACCTCGGATCAGGTAGGAATACCCGCTGA
>Zotu3102
ATGCGATAAGTAGTGTGAATTGCAGAATTCAGTGAATCATCGAATCTTTGAACGCACATTGCGCCCTTCGGTATTCCGTT
GGGCATGCCTGTTCGAGCGTCATTAGTATATTCAAGCTCAGCTTGGTGTTGGGTGCTTGTCCTCCCCAGCGGCGGACTCA
CCTCAAATGCATTGGCGGCCGGTATGTTGGCTTCGAGCGCAGTAGAAACGCGCCCGGTGTCCCGACGTGCTGGTCCCCCA
CAAGATCATTTTTTAGCTTGACCTCGGATCAGGTAGGGATACCCGCTGA
>Zotu6473
ATGCGATAAGTAATGTGAATTGCAGAATTCAGTGAATCATCGAATCTTTGAACGCACCTTGCGCCCCTTGGCTATTCCGA
GGGGCATGCCTGTTTGAGTATCATGAACACCTCAACTCTCATGGTTTGCCATGATGAGCTTGGACTTTGGGGGTTTTGCT
GGCCTGTGGTCGGCTCCTCTCAAACAAATCAGCTTTCCAGTGTTTGGCGGCGCCATGGGTGTGATAACTATCTACGCTTG
TGACCGTTTGCCAGATAACCCTCTGCAATGGGGGGTTTGCTGGAGCTCACAAATGTCTCTCTTCAGTGGAGACAGCTTTT
TGAACGTTCGATCTCAAATCAGGTAGGACTACCCGCTGA
>Cr_474
AACGCACATTGCGCCCTCTGGTATTCCGGAGGGCATGCCTGTTCGAGCGTCATATAACGACTATCAAGCACAGCTTGGCC
TTAGGCTTTCGTCCCTGCAACGGGGCGGGCCTTAAATACTTTGGCGGTGGCATCGAGCCTCGAGCGTAGTAAATATTCCG
CTTTTAGAGGTCTCGTGGTCGCTTGCTTCCAGAACCCCAAACTTCTAAGTATTGACCTCGGATCAGGTAGGGATACCCGC
TGAACTTAA
>Zotu2629
ATGCGATAAGTAATGTGAATTGCAGAATTCAGTGAATCATCGAATCTTTGAACGCACATTGCGCCCGCTAGTATTCTGGC
GGGCATGCCTGTTCGAGCGTCATTTCAACCATCAAGCCTTAGGCTTGTGTTGGGGCCCTGCGGCCATCCGCAGCCCCCTA
AAAACAGTGGCGGGCTCGCTGTCATTCCGAGCGCAGTAATGTATCTCGCTTTGGATTTGGCGGTGTGACCAGCCGTGAAA
CCCCCCAATTTTTTAGGTTGACCTCGGATCAGGTAGGAATACCCGCTGA
>Zotu4192
GAATGCGATATGCAATGTGAATTGCAGAACCACGAATCATCGGATCTTTGAACGCAACTGGCGCTGATCAAATCAGCATA
CTTGTTTCAGTGTGCGCAACCAACTAAACTAAATCTAAATGTGAGAGAAGTTCTCTCATGAAATAAATGCTCCTTGCAGC
AGTCACATTTACTTGTGAGCTGTGCGGATGAAAACTGCCTTAATTGCACCTGAAATCAAGTAAGATGACCCGCTGG
>Zotu327
ATGCGATAAGTAGTGTGAATTGCAGAATTCAGTGAATCATCGAATCTTTGAACGCACATTGCGCCCTTCGGTATTCCGTT
GGGCATGCCTGTTCGAGCGTCATTTAAACCTTCAAGCTCTGCTTGGTGTTGGGTGTTTGTTCCGCCTCTGCGCGTGGACT
CGCCTCAAATTCATTGGCAGCCGGTAAGTTGGCTTCGTGCGCAGCACATTGCGTGTCGATTCCAGCCTGCCCCCTCCCAT
TAAGCCTCTTTTTTACTTTGACCTCGGATCAGGTAGGGATACCCGCTGA
>Zotu4131
CTAGGAATCCCATAGAGGGGCTGCCTAACTTTATATTTTTTCTTTCTTGTTTAAAATGATAATACACTTCCTGTGTATTC
TTTTTGATTAATGAAATTCCTTGATTATTTATCAAAAAAAAAAAATATTGTGTCAGAGCTATGCAATTTTTTTAAAATTT
GTTTCTGATAAGATATTGAAATGTTTTGTTTGAAATAATAAAGGAATTCTGTACTCTATGTTGATGAAATAAACAATACT
ACTAGATCTTTGAAAATTTAGTTTCAATAAGTTTCCATCTGAACATAATTTCCTCAAGATTAACGGTACGGATTTGAAGT
GTCAAATTTGTGTTCCAAATAGTTTCTGAACCATACTAGAG
>Zotu1344
CTCGTCCCCTAAACTCATGTGACCTCTCCCTCGTCACACGTGCCCCTAGAGTATTAGTTCAATTCAAACACTAACTCTCC
AATTGCCTTAAGTTTCACCTTAATTCAAATAACACAATCCTAGCACAGCAAAAACACATCCAGTGAAGGAAGTTGAGTCC
TTTTAGGACACTAATTCCACCATCTATAAATACACAACACAGCCCCATGATTCAGATACGTTCTTTCATAGCAATCAGTA
TAAGTTTCTCTTGAGCACCTATCTG
>Zotu1290
ATGCGATAAGTAATGTGAATTGCAGAATTCAGTGAATCATCGAATCTTTGAACGCACATTGCGCCCGCCAGTATTCTGGC
GGGCATGCCTGTTCGAGCGTCATTTCGACCCCTCAAGCCCGGCTTGGTGTTGGGGCCCTACCTTCGCCGTAGGCCCCGAA
TTACAGTGGCGGGCTCGCCGTGATCTCGAGCGTAGTAGTGTTACCTCGCTCAGGGCGCGCGGCGGGTGCCGGCCGTGAAA
CGAAAGTGGGACCCTAAAAAAGTCCACACCCACACGCAAGGTTGACCTCGGATCAGGTAGGAATACCCGCTGA
>Zotu2835
GTGCGAAATGTAATGCGAATTGCATGCTCTGCGAGTCATCTAATCTTTGAACGCAAATGGCACTGTCATGTCGAGTGACA
GTATGCCTGTTTGAGAACCACATAATCAATCACCATTAGTTAATGGTGTCGTTGCCCGTTGACTATTGTCTCGGGTTGAA
TGCATGTGCGACGACCAGTGAGGCGTAGTGTGATAATCACATCATTGCGCCGAGCTGAGTATGTTGTCGTAGCCCCCTCG
TACTAACGTACACCTCATACAACGGTCTCAAATCAGGCAAGGCTACCCGCTGA
>Zotu6329
ATGCGATAAGTAATGTGAATTGCAGAATTCAGTGAATCATCGAATCTTTGAACGCACCTTGCGCTCCTTGGTATTCCGAG
GAGCATGCCTGTTTGAGTGTCATTAAATTCTCAAATCCCCTTATGATTTATTTCGTATTGGGACTTGGATCTGGGAGCGT
GCAGGCCTAGTCTGCTCTCCTTAAATGCATTAGTCGGACTTGTTGCTGACGGCGTTGGCGTGATAATTATCTACCCTTCG
TCTCGCTCTTTATGGTCCAGCTTCTTAACCATCCATTCGCTTGGATAATATTTTTGACAATTTGACCTCAAATCAGGTAG
GACTACCCGCTGA
>Zotu6355
ATGCGATAAGTAATGTGAATTGCAGAATTCAGCGAATCATCGAATTTTTGAACGCACATTGCGCCTCAGAGTATTCTTTG
AGGCATACCTGTTCGAGCGTCGTTTAGACCATAAGGCTTTGCCTTGCGTTGATTCTTCTGGAGTTTCTCTTTATTGAGTG
TCCAGGAATCTAAACATGTTGGCGTCGTAGTTTGACCAAGACACAGCACAATGTATCTGAAATCTTACTTATTAAAACGA
TTTGCCTTGAATCATCTAATTTTTCTCACGAAGAATTGTAGGTTCGACCTCGGATCAGGTAAGACTACCCGCTGA
>Zotu1270
ATGCGATACGTAGTGTGAATTGCAGAATTCCGTGAACCATCGAATCTTTGAACGCAAATTGCGCTCGAGGCCTCGGCTAA
GAGCATGTCTGGCTCAGCGTCGGCTTACTACCCTCAATCAATTACCTTGTGATGATTGGTTGGAGCTGGCTTTCCGGTGT
TCCGGTTAGGTTGCCGGTCAGCTGAAAAACATTCGTGCTGTGGGAGTCGCTTTCCCTTCAAAAGGAAAGCCGAGTTCCGA
TTTGGTAGGTGACCTTTGCCGGTTGCATGCCTTCGTTGCTCGTTTTGGCTTTCATGATAGCGTGTGCAGGACGCCTTTTT
GGCTTTCGACCTGAGCTCAGGCAAGAACACCCGCTGA
>Cr_431
AACGCACATTGCGCCCCTTGGTATTCCGGGGGGCATGCCTGTTCGAGCGTCATTATCACCCCTCAAGCCTGGCTTGGTGT
TGGACCTCTGGCCCTTAACGGGCCGGTCCCAAAGATAATGACGGTGCCTATGAGGCCCTTGGTGCAACGAGCTTTCACGA
GCACGCACCGAGCGGTCTTGTAGACCCGGTCGTTTACCTAAAATTTTCACAAGGTTGACCTCGGATCAGGTAGGAATACC
CGCTGAACTTAA
>Zotu3081
ATGCGATAAGTAATGTGAATTGCAGAATTCAGTGAATTATCGAATCTTTGAACGCACATTGCGCCCCCTGGTATTCCGGG
GGGCACACCTGTTCGAGCGCTATTTCAACCCTAGAGCCCTGCTCTGCGATGGGCCCCGTCCTTAGGGACGGGCCCGAAAC
CCGTGGGCGCCTCCGTAAGGCCCTAAGCGTAGCAAGAGAAATCCCTCGCTCGGAGTGCCCTATAGCGGCCGCCCCGAACC
ATCTCAAAAGGTTGGCCTCGGATCAGGTAGGGATACCCGCTGA
>Cr_429
AACGCACATTGCGCCCTTTGGGCATTCCGAGGGCATGCCTGTTCGAGCGTCATTATCCTCCTCTCAACCCGTGTTTGGTG
TTGGACCGCGTTGGACCGCCTATGGCCAACTGGTCTCAAAGACAATGACGGCGTCCCCGGGACCCTCTTCGCACTGAGTT
CTCCGGAGCACGCGTAGAGTTTCAAGGGCCCAGGGACCCGGTCGCCTCTAAAATTATTTATCAGGTTGACCTCGGATCAG
GTAGGAATACCCGCTGAACTTAA
>Zotu437
ATGCGATAAGTAATGTGAATTGCAGAATTCAGTGAATCATCGAATCTTTGAACGCACATTGCGCCCGCTGGTATTCCAGC
GGGCATGCCTGTTCGAGCGTCATTTCAACCCTCAAAACTTCGGTTTTGGTGTTGGAGGAATACTTGTAAAAGAGTACCCT
CTGAAATTTAGTGGCGGGCTCGCTAGAATTTTGAGCGTAGTAATTTTATACCTCGTTTATAAAGACTGGCGGTTGCTCTT
GCCGTAAAACCCCCCAACTTTCTGAAAATTGACCTCGGATCAGGTAGGAATACCCGCTGA
>Zotu1272
ATGCGATAAGTAATGTGAATTGCAGAATTCAGTGAATCATCGAATCTTTGAACGCACATTGCGCCCGCCAGTATTCTGGC
GGGCATGCCTGTTCGAGCGTCATTTCAACCCTCAAGCCCCCCCGGGGGCATGGTGTTGGGGGACGGCCCCGCCCCGCGCG
GTCTGGCCGCCCCCGAAATGCAGTGGCGACCCCGCCGCAGCCTCCCCTGCGTAGTAGCTATACAACTGGAAACCTCGCAC
CGGAGAGCGGCGCTGCTCAGCCGTGAAACCCCAACTTCTGAAAGGTTGACCTCGGATCAGGTAGGAATACCCGCTGA
>Zotu2376
ATGTGATGAGTAATGTGAATTGCAGAATCTCGTGAATCATTGAATCTTTGAACGCACATTGCGCCCTATGGCTATTCCGT
AGGGCATGCCTGTCTCAGCGTTATTTAACACCCCTCAAGCGATTTTTGCTTGGATTATTTGGAGTATGCAGGTGCCTCTG
GACCCTGCAGCTCAGAAAGCTATAGGCAGTGTCCACTTTGTCTTGACGCAGATAATACTAATATTATCATCTGAACGAGT
CAGTGGAAGAATTTGCCAGAAACTAAATATTTTCTTATAAGGTTAACCTGAGATCAGGTAGGGATACCCGCTGA
>Zotu1608
ATGCGATAAGTAATGTGAATTGCAGAATTCAGTGAATCATCGAATCTTTGAACGCACCTTGCGCCCTTTGGTATTCCGAA
GGGCATGCCTGTTTGAGTGTCATATAAACCATCACCCCTGCTTTTGTCTAGTACAAGGACAGGTCGGTGCTTTGGGCGTC
TGCCGTTTACTCTGGCTCGCCTTAAATGTCTAAGTGGATTTTGCATGATTAAGTCTTTGCAGAGATGTCCACTCTAATCA
ACCTTATATTTTTGACCTCAAATCAGGTAGGACTACCCGCTGA
>Zotu3499
ATGCGATAAGTAATGTGAATTGCAGAATTCAGTGAATCATCGAATCTTTGAACGCACATTGCGCCCCTTGGTATTCCGAG
GGGCATGCCTGTTCGAGCGTCAGTTGACCGATCAAGCCTGGCTTGGTATTGGGGCCCGCCCTCCAGCGGCCTCTAAACAC
AGTGGCGGTGCCGTTAGGCTCTCAGCGTAGTAATTCTTCTCGCTACAGAGCCCTGCGGTTGCTTGCCATAACCCCAATTT
TTTATGGTTGACCTCGGATCAGGTAGGGATACCCGCTGA
>Zotu4745
GGTGCGAAATCTGGCGCGATACGCACCACATGTGAGACGTCGAGTTTTTGAACGCAGCTTGCACCCACTGGGCAACCAGA
AGGTGTATCTGCCTGGGTGTTGATGAAGTGTTGTGTTGCAAGTCGATTTGTGTCTACACCAATCGATGATAATGTAAATG
CAGCTTTTTGACTTAAATGCTTTGCAAAAGGCCCTTTTGTCGTGTGTGCACTGTGTTGTCGTGTTGCCATAGACAGTGTT
AATTTCATCGGATCTGCAATGAAGAATCTGCATGCTTGTCATGTGATGTCATGTGCACAATTCTGATCACCAAGTCCTCC
GGGCTTTGTGTCGTCTGTTTGTTTGGTTTGCGGTGTAGCATAGCACAGCATGCTCTGCACAAATGCACCGTGATTCACTA
CTCACAATTACCTACCTACCCCAGGTCAGATAAGATTACCCGCCGA
>Zotu2726
ATGCGATAAGTAATGTGAATTGCAGAATTCAGTGAATCATCGAATCTTTGAACGCACATTGCGCCCATTAGTATTCTAGT
GGGCATGCCTGTTCGAGCGTCATTTCAACCCTTAAGCCTAGCTTAGTATTGGGAATCTACTGTACTGTAGTTCCTCAAAG
ACAACGGCGGAGACGTAGTGTCCCTAAGTTTAGTAATTCTTCTAGCTTCTGGTTCACTGCGGTTCCTGCCGTAAAACCCC
CAATTTTTAATGGTTGACCTCGGATCAGGTAGGAATACCCGCTGA
>Zotu3506
ATGCGATACGTAGTGTGAATTGCAGAATTCCGTGAACCATCGAATCTTTGAACGCATATTGCGCTCGAGCCCTCGGGCAA
GAGCATGTCTGCCTCAGCGTCGGTTTACACCCTCACCCCTCCCAACTTGTTGGGTGTGCTTGCTGTTTTTGCAAGCCACT
GGGGTGGATCTGGCTTCCCCAATCAGCCATTATAGGCAGATTGGGTTGGCTGAAGTGCAGAGGCGTAAGCAAGGACCCAA
TATGGGCTTCAACTGGATAGGTAGCCCCGGCTTTTGCCGACTACACGAAGTTGTTGCTTGTGGATCTTGCTAGAAGCCAA
GCAGGAACGTGCCTCCGGCACGTCTAAACTTTCGACCTGAGCTCAGGCAAGATTACCCGCTGA
>Zotu239
ATGCGATAAGTAATGTGAATTGCAGAATTCAGTGAATCATCGAATCTTTGAACGCACATTGCGCCCGCTGGTATTCCGGC
GGGCATGCCTGTTCGAGCGTCATTTCAACCCTCAAGCCTGGCTTGGTGTTGGAGCACTCCCTGTCACCGGGGAGGCTCTG
AAATGTAGTGGCGGGCTCGCTAGAATTTTGAGCGTAGTAATTTTTATACCTCGTTTGTAAAGACTAGCGGTGCTTTTCTT
GCCGTAAAACCCCCCAACTTTCTGAAAATTGACCTCGGATCAGGTAGGAATACCCGCTGA
>Zotu858
GTGCGATAAGCAATGCGAATTGCAGAACCGTGAGTCATCAGATTTTTGAACGCAACTGGCGCCGGATGGCTATCCAGCCG
GCATGCTTGTTTCAGTGTCTTTTTTTCTCATCACCCAAATCATAATGCGAGAGATACCCTTCTCTTGCTAAGCATGAAAG
CACTCTGCGCTCTGCGAGCGACTTCGACTTGTTCGATGGTCGCACTCAATGCAGCAGTCACATTGCTCACAATGTGAACT
CATTGAGAGCTGAGGCAGTGCAGCGCAAGCTGCCAGTGCTTAGTCACACAAACTTACCCGCATCTGAAATCAAGCAGGAC
CACCCGCTGA
>Zotu3479
ATGCGATAAGTAATGTGAATTGCAGAATTCAGTGAATCATCGAATCTTTGAACGCACATTGCGCCCGCCAGTATTCTGGC
GGGCATGCCTGTCCGAGCGTCATTTCAACCATCAAGCCCCCGGCTTGTGTTGGGGACCTGCGGCACACCCGCAGGCCCTG
AAAACCAGTGGCGGGCTCGCTGTCCACACCGAGCGTAGTAGCATATCTTTGTCTCGCTCAGGGCGTGCGGCGGGTTCCGG
CCGTGAAACCCACCTTCTCGAAGGTACCCAAAGGTTGACCTCGGATCAGGTAGGAAGACCCGCTGA
>Zotu4774
ATGCGATAAGTAATGTGAATTGCAGAATTCAGTGAATCATCGAATCTTTGAACGCACATTGCGCCCGCCAGTATTCTGGC
GGGCATGCCTGTCCGAGCGTCATTTCAACCCTCGAGCCCCTCCGGGGGGTCGGCGTTGGGGATCGGCCCTCCCTCGCGGG
GGCCGGCCCCGAAATCCAGTGGCGGTCTCGCCGCAGCCTCTCCTGCGCAGTAGTTTGCACAACTCGCACCGGGAGCGCGG
CGGGCCCACGCCGTGAAACAACCCAACCTTCTGAAATGTTGACCTCGGATCAGGTAGGAATACCCGCTGA
>Zotu2770
TTGCGATAAGTAATGTGACTTGCATTCATTTGTGAATCATCGAATCTTTGAACGCACCTTGCACTTTTGGAGTCTATCCA
AAAGTATACCTGTTTGAGTATCATAAACATTTATCCAAGCAATTGGGATTTGAGGCTCAGTCGTCTGACGGCTGTTCCTT
TAAATGCAGTGAGGATATGGGTAGGCAGTGGCTTATTTCCCAGTGAGGATGTTTACATTCGTGTAAAATAATCGCGAGGT
TGTATGATCGTTGACTATTCGAGTATATTCTCTGACGCATCGCAAGATGCAATTCTGTACAAATGTGATCTCAAATCAGG
CAAGACTACCCGCCGA
>Zotu2906
ATGCGATACGTAATGTGAATTGCTTTCCGTGAATCATCGAATCTTTGAACGCACATTGCACTCCTTTTGGAGTATGCCTG
TTTGAGAATCTATAGTATTCATTTTTGCCTATGCTCTTTCGAGAGTCTAGGCAAGAGATTTGGGTCTCCCTTTGAAGGGT
TACTTGAAATAGATTGCCTCTGTCTAGTAGAAAGCGACGACGTTTTTCATACCCTGCAGAAAAGTATTTGAATGGAGCCT
TTTGGTTACTTATGATGCTGAATACGTAGGAGAAAAAAAGAGCTGTCTATCGACTTGGGTTCATAACCATAAAGTTGTCC
TAGGACGGCTTGAACCATGGTCTCAAATCAGGTAGGAAGACCCGCTGA
>Zotu379
ATGCGATAAGTAATGTGAATTGCAGAATTCAGTGAATCATCGAATCTTTGAACGCACATTGCGCCCTCTGGTATTCCGGA
GGGCATGCCTGTTCGAGCGTCATTTCAACCCTCAAGCCTGGCTTGGTGATGGGGCACTGCCTGTGAAAGGGCAGGCCCTG
AAATCTAGTGGCGAGCTCGCCAGGACCCCGAGCGTAGTAGTTATATCTCGCTCTGGAAGGCCCTGGCGGTGCCCTGCCGT
TAAACCCCCAACTTCTGAAAATTTGACCTCGGATCAGGTAGGAATACCCGCTGA
>Zotu4772
AATGCGATATGCAGTGTGAATTGCAGAACCACGAATCATCGGATCTTTGAACGTAACTAGCGCTGGTATAACCAGCATGT
TTGGTTCAGTGTGCGCAACCAACTACCTAAGCTTAGTGTAGGAGAAGTTCTCCTATCAAGACTCAGCTCTCAGCAGCAGT
CAGAGCAATCTGAGCTTCTGGGGGAAGCCTACCTTATTTGCACCTGAACTCAAGCAAGACGACCCGCTGG
>Zotu2636
CCAAACAAAATAGAATGGAGTGGAACAACGGCACTGACCCCGCGATACAGTACATGGGTATTTTCGGATTTTTTCCTTAA
AGTCTTTACGGGTCCTAAAGTATGGGTTAGGGTTAGTGTGTATATGATGTAACCCTAT
>Zotu3576
ATGCGATAAGTAATGTGAATTGCAGAATTCAACGAATCATCGAATCTTTGAACGCACATTGCGCCCGCCGGTATTCCGGC
GGGCATGCCTGTTCGAGCGTCATCAAACCCCCTCGGGCCTACCCCCCCCTCCGCGCGGAGGTGGCCCAGCGTTGGGGCGG
CGCGGGACCCCCAGGGGACCCGCGCGCCCCCAAATCGAGTGGCGGACGCCCCCGAGCCTCCCAGCGCAGTAGCTTCGGTC
TCGCTGACGGTGGACGGGAGCGACCCCCGCCTCGCAACCAAAAACTCAAGTTTGACCTCGGATCAGGTAGGAGTACCCGC
TGA
>Zotu1653
ATGCGATACGTAGTGTGAATTGCAGAATTCCGTGAACCATCGAATCTTTGAACGCATATTGCGCTCGAGGCTTCGGCCGA
GAGCATGTCTGCCTCAGCGTCGGGTTAATATCACTCTACCTATACCCTGTGTATAACTGAGTGGACCTGGTTGTTCCGGT
GATCCTTTCGGTGAACCGGATCAGCTGAAGAACAGAGGTTAGCACAAGGACCCGTTAAGGGCCGCAATTGGGTAGGCAGT
TTTCTGCTTCTAATTGTTGGCTTGGGACCATGAGCTCGACCCTCAATCAGGAATTAACCTTTATTTTCTCGACCTGAGCT
CAGGCAAGAACACCCGCTGA
>Zotu1441
ATGCGATAAGTAATGTGAATTGCAGAATTCAGTGAATCATCGAATCTTTGAACGCACATTGCGCTCCCTGGTATTCCGGG
GAGCATGCCTGTTCGAGCGTCATTATCAACCATCAAGCACTGCTTGGCATTGGACGTCGTCCCCCGCGGACGCGTCTCAA
ACCCTTTGGCGGCGGTTGCAAACCTCAAGCGTAGTAGAAATTCTTAGCTTTCTAGGGTTGTGGCTGCTTTGCCTCGAGAA
CATCTCACCTCAAGGTTGACCTCGGATCAGGTAGGGATACCCGCTGA
>Zotu5228
GCTGTGACATGCAGTGTGACATGCGAACTTCTGTGAATCATTAGATTTTTGAACGCAAACGGTACTTCTAAATTTATTTA
GGAGTATGTTCAATTCAGTGCTTTAATATATTTATTGATCCAATTGGGGGTCAATGTGTTTAGTTGCTGTTATGACGGCT
GCTGTAATCTAATGGTTCTAGGTTTTAGGTAAACTATTTAAAAACTATAACCGGGGTATATTTTATTCATAAGCCTGAAT
TTGGATGAGTCTACCCGCTGA
>Zotu2626
ATGCGATAAGTAATGTGAATTGCAGAATTCCGTGAATCATTAAATCTTTGAACGCACATTGCGCCCTCTGGTATTCCTAA
GGGCATGCCTGTTTGAGAATCAGTAAATAATCAAGTTCTATTGGGTAAAATCTCTAGGCTTGGATTTGGGACTTGTCGAC
AGACTGTCTCTAATACCATCTTTCGCGACTCTATAGCAAGGCTATATGAAAAGCATGACCATTGAACGCAAGTTCTTAGG
ATTGCCTGTAGTATATTCGACCTATAGACTAGTAAAAAGTTACAATGGCTTAACGTCCTCTTGTACACGAAGACTTTTTG
TCTTTAAGACTTGATCTCAAATCAGACAAGACTACCCGCTGA
>Zotu4698
ATGCGATAAGTAATGTGAATTGCAGAATTCAGTGAATCATCGAATCTTTGAACGCACATTGCGCCCTTTGGTATTCCGAA
GGGCATGCCTGTTCGAGCGTCATTATCAACCCTCAAGCTCGGCTTGTTATTGGGCTCTTATCGTTAAAGATAGGCCCGAA
AGATAATGGCGGCGTCATAAATGACCCCAGATGCAGCGAGCTTATAGCATACATCGAAAGGTTTTTATGGCCCGGCCTTA
ACGAGAAGCAATTCTCAATTTTTCCAAAGGTTGACCTCGGATCAGGTAGGAATACCCGCTGA
>Cr_627
AACGCACATTGCACCTCATGGTATTCCGTGAGGTATGCCTGTTTGAGTGTTATTATCTTCTCACTGTATCACGAAGTGAT
CAGTCGTGTTGGTGGATCATCTGTGGATGTCTGCTCAAGTAAATGCTACAATGTCTAGACAATATTCATTGACACGCACC
CCATATATACAACCTCAGATCAGGTAGGACTACGCGCTGAACTTAA
>Zotu2704
ATGCGATACGTAATGTGAATTGCAGAATTCCGTGAATCATCAAATCTTTGAACGCACATTGCACTCTATTTCGGTAGAGT
ATGCCTGTTTGAGAATCTAATGTATTCTTTTTCCTAAGGTCTTTGTACATTAGGAGAGATTTGTAGAATCTCTATGCTTA
TGTCGTAGAGTTCTATTAATTATATAGCTCGGTTTAATTATAGAAATTTATTTCTATAAAACAAATTGCAGAAAAGTATT
TGAATGGAACTTTTAGTTTCTCCCTGTACTGACTAGGCAGTTTGGACTGAGTCCATAACTATGTAAAAGTTTTTATTAGT
AATCAAATTATTTTTGATAAAAGTAAATTCTTTTGAACCATGGTCTCAAATCAGGTAGGATTACCCGCTGA
>Zotu1696
ATGCGATAAGTAATGTGAATTGCAGAATTCAGTGAATCATCGAATCTTTGAACGCACCTTGCGCTCCTTGGTATTCCGAG
GAGCATGCCTGTTTGAGTGTCATGGAATCATCAACTCTCATCTTTATTGATGAGGGCTTGGACTTGGAGGCCTGTGCTGG
TCCCGAAATGGGATCGGCTCCTCTTGAATGCATTAGCTTGAACCTATGCTGTATCGGCTGTTCGGTGTGATAATTGTCTA
CGCCGTGGCTGTGAGGCTTTAAAACTGTAGGATCGGCTTCGAATCGTCCCTATGAACGGGACAACATCTTCATTGACCTC
TGACCTCAAATCAGGTAGGATTACCCGCTGA
>Cr_1010
AACGCACATTGCACCTCATGGTATTCCGTGAGGTATGCCTGTTTGAGTGTTATCATCTTCTCACTGTATCACGAAGTGAT
GCAGTCGTGTTGGCGGATCATATTTATATGTTTGCCTAATTACATGCTACAATGTCTAGACAATATTCATTCACTAGCTC
ATCATATACAACCTCAGATCAGGTAGGACTACGCGCTGAACTTAA
>Zotu208
ATGCGATAAGTAATGTGAATTGCAGAATTCAGTGAATCATCGAATCTTTGAACGCACATTGCGCCCCTTGGTATTCCGGG
GGGCATGCCTGTTCGAGCGTCATTTCAACCCTCAAGCTTAGCTTGGTATTGAGTCTATGTCAGTAATGGCAGGCTCTAAA
ATCAGTGGCGGCGCCGCTGGGTCCTGAACGTAGTAATATCTCTCGTTACAGGTTCTCGGTGTGCTTCTGCCAAAACCCAA
ATTTTTCTATGGTTGACCTCGGATCAGGTAGGGATACCCGCTGA
>Zotu2679
CACATCAAGGATATTTATGGCAATTCATTGGCCAACTTCAACCTAAAGATATAAATACACACTTTTTTGATGGAATGAAC
ACAAGTTAGAGATATTATAAGATATTTAGACTCTCCCGTTAACATATAATAGCTCTAGGAAATCTTAGCTAATCTTCCAT
T
>Cr_990
AACGCACATTGCGCCCTCTGGTATTCCGGGGGGCATGCCTGTTCGAGCGTCATTACAACCCTCAAGCTCCGCTTGGTATT
GGGTCAGCCCCTAGGGGGGCTTCCTCAAATTCAGTGGCGGCGTCCATTGGGCTTCAAGCGTAGTAATTCTTCTCGCTTCG
GAGTTCCGGTGGGAGCTTGCCAGCAACCCCAAACTTCTATGGTTGACCTCGGATCAGGTAGGGATACCCGCTGAACTTAA
>Zotu5656
ATGCGATACGTAATGCGAATTGCAGAACTCAGTGAATCATCAAATCTTTGAACGCAAATGGCGCTCTCGGGATAGGCCTG
GGAGCACGCCTCTTTGAGTGTCGATTCAATCAAACTCAGCGACCTGCTCTTTATTGGTGCGGGCGCAGCTGAATATTGAG
TGTCTCACGAAAGTGTGTCACTTTAAGCGGAGCGAGTCTCCTTTTTTCTAGCACTTGTAAAGCCTCGGCTTTGCATAGCC
TAGGATGAGTTTTGCACTGCAAACTCGTGCCTGCTAGTGATGCGGATAATCACATCTGTGTGTTCCATCATGACTGGTAG
GAGCGGGATTCAGAGCAAACGGCTTTAGTGTCCGGCTCTTCCTTGTGCGAACCTGCATGAGAAATGCGAAAGACAGACCG
GGGGCCGGCAGTAATGTCTGGCTTCCAACACCTCTTTGACTTAGACCTCAAATGAAGCGAGACAACCCGCTGA
>Zotu3345
TGACAAAGGAGTCGATCATCCCCCATAGATATGGAGCAGAATGGGATGAATTACAAGGCCAAGAAATTGATCAATTCTGA
TTATCCCAACTCTACATTTTCTGAGAGTAGCAGCAAATTCAAAACATACACTTTTGTTACTCCGGTTCGATCGGGAGCCA
TCAAACGCAGAATCTTTACTGCCCTCTTCTGCAAATTAATGCGTTTCTTCCGAATCACGTTTCGCAACATGTTTTCTGGA
TCATGAAAAC
>Zotu4909
ATGCGATACGTAGTGTGAATTGCAGAATTCCGTGAATCATCGAATCTTTGAACGCATATTGCGCTCGAGACTTCGGTCGA
GAGCATGCCTGTCTCAGCGTCGGCTCACCCCTCGCCCACCCTTTCCCCTTCACCGGAGGAGAGGTGCCTGGACGGACGTG
GCCGTCTCGCTTTCCCGGTATCTCACCGGGAGAGCGGGTCGGCTGAAGTGCAGGGCCCGCGGCGCGACCCGGACGAGAGG
GCGCCAGCATGGTAGGTGGCTCAACGCTGCATGCCGCTGTCGCCTTTCATCTCGGCCCGAATCAAGGTCGCATCCAATCG
TCCGCTCGGCCACCAAGCAGGAACGGTCGCCCGGTTCGCAGCAATGCGGCGGGCGACTTCAACCCTTCGACCTGAGATCA
GACAAGACCACCCGCTGA
>Zotu324
ATGCGATAAGTAATGTGAATTGCAGAATTCAGTGAATCATCGAATCTTTGAACGCACCTTGCGCTCCTTGGTATTCCGAG
GAGCATGCCTGTTTGAGTGTCATGAAACCCTCAAACCCAAGTTTTGGATTTCGATCCATGCTTGAGTTTGGATTTGGATG
TTTGCCGGTGATGAACCGACTCATCTTAAAAGTATTAGCTTGGATCTGTCTATATGACTGGTTTGACTTGGCATAATAAG
TATTTTGCTGAGGACATCTTCGGATGGCCAGGACCTAGACTACTGTCTGCTAACTAAACCATCACTTTAAGTGCATCTTT
GGATGTTACTCATTGTGTAACTTTGACATCTGGCCTCAAATCAAGTAGGACTACCCGCTGA
>Zotu4902
ATGCGATAAGTAATGTGAATTGCAGAATTCAGTGAATCATCGAATCTTTGAACGCACATTGCGCCCCCTGGTATTCCGGA
GGGCACACCTGTTCGAGCGCCGTAGTACAACTAAGGCCCAGCCTTGCGTTGATCCGCGTCCCAGCCTTGCGGTGATGGAC
CGGGTCGAAACCCTTGTGGCGCCGCCCCGTGGCCGGCTATGCGCAATAGCAGAAGCCAGTCTCGGAGGTAGCCGCCTGTT
TTTATAGCACGCTTGGCCTCGGATCAGGTGGGGATACCCGCTGA
>Zotu4908
ATGCGATAAGTAATGTGAATTGCAGAATTCAGTGAATCATCGAATCTTTGAACGCACCTTGCACCCTTTGGCATTCCGAA
GGGTATGCTCGTTTGAGTGTCATTGTACTCTCACACTTCTCATCCTTTGGATTTGGAGCGGTGGACTTGGGTGTTGCTAC
TTTCTGGTGGCTCACCTCTAATGCATTAGTGCAACTCCAGGTTGGACCATAGTACGGCGTGATAAGTGTCTTCGCCGGCA
CCTCGCGAGAGGGTGGCTGATCGGGAGCTCTGTGCTTTCAAACCGTCCTTGCAAGGACAATGACTGACAACTTGACCTCA
AATCGAGTAGGACTACCCGCTGA
>Zotu3336
ATGCGATAAGTAATGTGAATTGCAGAATTCAGTGAATCATCGAATCTTTGAACGCACCTTGCGCTCCTTGGTATTCCGAG
GAGCATGCCTGTTTGAGTGTCATTAAATTCTCAACCTTATTAGCTTTTGCTGATGATGGCTTGGATTTGGGGGTCTTTTG
CCGGCTTTTAACAAAGTCAGCTCCCCTTAAATGCATTAGCTGGTACCCTCTGGTGGAACCGTCTATTGGTGTGATAATTA
TCTACGCCGTGGACATCTGCCCTTAGAGTAGGTGTGCTGCTTCTAACCGTCTGTTCATTCGGACAATACATATGACATTT
TGACCTCAAATCAGGTAGGACTACCCGCTGA
>Zotu5658
ATGCGATACGCAATGCGAATTGCAGAATTCCGCGAGTCATCAGATCTTTGAACGCAAAGGCGCTTGGGCAAACAATAACC
AAGCATGTTTGTTTCAGTGTGTTAGGAATCATAAATCTTAATGCGGTTGATGTCTTTTAACCGAGATATCTCCCGTTAAA
CTCGAAAGCGCTGAATGATTTCAGTGCCGACCGAAGTAGTCACTTCTTAGCAAGTGATCTCGGGCGGCTCGTATGCGTAC
GAAAAAACTGAAGCATTCAACATAGCGACTTTGACAAATTTTTTAAAATTTCTCCCTTCAGCACCTGAAATCAAGCAAGA
TTACCCGCCGA
>Zotu4990
ATGCGATAATTAGTGTGAACTGCAGATATATTGAGCACTAAAGCTTCGAATGCACATTGCGTCGTGGATTCTATCCTTCG
ACATATCTGGCTCAGGGTCACAAATAAACAACAACCTTCTGTGTTGTTCAAGTAGAGGAATCGCGCTAACCCCGCGTTTC
CTCAATTGAATTTTTGTCTACTGTTCTAGTAGGGTTTATGGCACGTCCGTTGACTTAGGATAGCCGTTTTCTTCTGCTCT
CCGGTGGACTCGATCTTTCGACCTGAGCTCAGGTATGAGTACCTGCTGA
>Zotu2880
TTGCGATAAGTAATGTGAATTGCAGATTTTCAGTGAATCATCGAATCTTTGAACGCACCTTGCGCTCCTTGGTATTCCGA
GGAGCATGCCTGTTTGAGTGTCATTTAATTCTCAACCGTCCCTCGATCGATTTTCGAGGGTTTGGCTTGGACTTTGGGAG
CTGCCGGCGACCGATCGGGTCTTCGGCTCTCCTCAAAAGCATTAGCGACGGTGGTGTGACCTCCCCCGTGCACGAACGGC
CTTCGACGTGATAATGATCGTCGTGGGCTGGAGTGCTAGCGGGCGTCGCGTTCGGCGCTTCTAATTCTCGTCGAAAGATG
AAATATATCGAAACTTGACCTCAAATCAGGTAGGATTACCCGCTGA
>Zotu1422
AATAAAGCAATTTTCAATTCCCAAACAGGATCTGCTTTATGTTTAGATAGAAACTGTGATAGAAATAATACCTTGGATGA
ATTCTGCAAACTCTTTTTCTATTCACGAACTCCAATGATCACGATCTGCAATCCAAGCTGTCCAATTGTCCAGCCTCCAA
TGGTGATCTACACAGAGAACAAGAATGACGGTTAGAGTTTTCTTTTCTCGTGTTAGCAAGAATAATGAAAATTCTCTTCT
GTTTTTCAAACCCTAACAGCCTATTAATACAAGTCCAAACGGGCTGGCTCATCTCTTAACTTAACCCGGTCCAACATTTA
ATTAATCAAATTAATTAAATCTGGTCCATGAATTAATTAATCCAATTAATTA
>Zotu1931
ATGCGATAAGCAATGCGAATTGCAGAATTCCGCGAGTCATCAGATCTTTGAACGCAACTTGCGCTGGCGTAAAACCCAGC
ATGTTTGTTTCAGTGTGTCATAAAGTCACAGAACCATCGCCCACCTTAATGCGACCGAAGGTCCGCCTTCCTTCGTCAAA
CTGTTCCGTCCGGCAATGTATCGCCCCTCGAAGTAGTCACAAACCGCTTGTGATTTCGTTGGGCTTTGCTTTGCCTTTTT
GACGGCTCTCTTCTTATTTGCACCTGAAATCAAGCAAGGTCACCCGCTGA
>Cr_971
AACGCACATTGCGCCCTCTGGTATTCCGGGGGGCATGCCTGTTCGAGCGTCATTTCAACCCTCAAGCTCAGCTTGGTATT
AGGCGGCTGCTCCCTGCGAGCACCTCTGAAAATTAGCGGCAGTTTGATCAGACTTTGAGCGCAATAGCTTTATTCTCGCT
GGAAAGTTCTGATCGGGCTTGCCGAACAACCCAAATTTTTCAATGGTTGACCTCGGATCAGGTAGGGATACCCGCTGAAC
TTAA
>Zotu1564
ATGCGATAAGTAATATGAATTGCAGATATTCGTGAATCATCGAATCTTTGAACGCACATTGCGCCCTTTGGTATTCCAAA
GGGCATGCCTGTTTGAGCGTCATTTCTCCCTCAAACCCTCGGGTTTGGTGTTGAGCGATACGCTGGGTTTGCTTGAAAGA
AAGGCGGAGTATAAACTAATGGATAGGTTTTTTCCACTCATTGGTACAAACTCCAAAACTTCTTCCAAATTCGACCTCAA
ATCAGGTAGGACTACCCGCTGA
>Zotu4810
ATGCGAAATCTGGCGCGATACGCACCACATGTGAGACGTCGAGTTTTTGAACGCAGCTTGCACCCACTGGGCAACCAGAA
GGTGTATCTGCCTGGGTGTTGATGAAGTGTTGTGTTGCAAGTCGATTTGTGTCTACACACACACATCGATGATGTAAATG
CAGCTTGTTGACTTAAATGCTTTGCAAAAGGCCGTTTTGTCGTGTGTGCGCTGTGTTGTGGTGTGTTGTCACAGACAGTG
TTAATTTCATCGGATTTGCAATGAAGAATCTGCATGCTTGTCATGTGATGTCATGTGCACAATTCTGATCACCAAGTTCT
CCGGGCTTTGTGTCGTCTGTTTGTTTGGTTTGCGGTGTAGCATAACAGAGCATGCTCTGCACAAATGCACCGTGAATCAC
TACTCACAATTACCTACCTACCCCAGGTCAGATAAGATTACCCGCCGA
>Cr_982
AACGCACATTGCACCTCATGGTATTCCGTGAGGTATGCCTGTTTGAGTGTTATTATCCTCTCACTGTATCACGAAGTGAT
TCAGTCGTGTTGGCGGATCATATTTATATGTTTGCCTAATTACATGCTACAATGTCTAGACAATATTCATTGACACGCAC
CTCATAAAAACAACCTCAGATCAGGTAGGACTACGCGCTGAACTTAA
>Zotu829
CTCGTCCCTAAACTCATGTAACCTCTCCCTTGTCACACGTGCCCCTAGAGTATTAGTTCAATTCAAACACTAACACCTCA
GTTGCATTAAGTTTTACCTTAACTCAAATAACACAATCCTAGCATAGCAAAAACACGTCCAATGAAGGAAGTTGAGTCCT
TTTAGGACACCACTTCCACCATCTATAAATACACAACCCAGCCCCATGATTCAGGTACGTTCTTTCATAGCAATCAACAT
AAGTTTCTCTTAAGCACCTATATG
>Zotu4784
ATGCGATACGTAATGCGAATTGCAAGACCTCGTGAATCATTAAAATTTTGAACGCACATTGCGCTTTCGGGTTTTCCCGG
AAGCATGCTTATCTGAGTGTCTGTGGAATCCACTCGACACCACACGTGGTCGTCGGACTTTGAGATTGCTGGTGCATTTT
TGTATCGGCTGTTTCGAATTTTTCCATGGTGAAAACGATTGCCGCTAAATGGTGGCTGCAACGTTGGACTATCAACTCCG
GTAAAGATTGCGCAAGCAGGTCTGGAAGGAGCGGTTGTCGAAGTGATGCAGTTACTTGGGTGATTAGTTTTGGTTCGGAG
TCTATGTGATTGCATAGTCTCGTATTATTTCCGGATCTCAGATTAAGCAAGAGGACCCGCCGA
>Zotu3439
GAATGCGATATGCAATGTGAATTGCAGAACCACGAATCATCGGATCTTTGAACGCAACTGGCGCTAGATCAAACTAGCAT
ACTTGTTTCAGTGTGCGCAAACACATAATTTAGAATTAAAATGTGAGAGAATTTCTCTCATTAAATATATGCTCCCTGCA
GCAATCACATTTATTTGTGAGCTACTCGAGAGATAATATAACTTTATTTGCACCTGAAATCAAGTAAGATGACCCGCTGG
>Zotu1880
GCTGTGATATGCAGTGTGACATGCGAACTTTTGTGAATCATTAGATTTTTGAACGCAAACGGTGCTCCTAATTTTTTTTA
GGAGCATGTTCAATTCAGTGCTTTAAGCTATTTATTGTCCTAATTGGGGGGCAATGTGCATAGTTGCTGTGATTACGGCA
GCTGCAATCTAATGGTTACAGGTTTTAGGTGAACTATTTAAATCCTGTAACTGAGCAGATATTATTGACAAGCCTGAATT
TGAATAAGTCTACCCGCTGA
>Zotu4857
TTGCGATAAGTAATGTGAATTGCAGAATTCAGTGAATCATCGAATCTTTGAACGCAACTTGCGCTCTCTGGTATTCCGGA
GAGCATGCCTGTTTGAGTGTCATGAAATCTCAACCATTAGGGTTTCTTAATGGCTTGGATTTGGAGGTTTGCCAGTCTGA
CTGGCTCCTCTTAAAGGAGTTAGCAAGTTTAACTATTGCTATCTGGCGTAATAAGTTTCGCTGGAATGGTATTGTGAAGC
GTGCTTCTAATCGTCTTCGGACAATTACTTTGACTCTGGCCTCAAATCAGGTAGGACTACCCGCTGA
>Zotu318
ATGCGATAAGTAGTGTGAATTGCAGAATTCAGTGAATCATCGAATCTTTGAACGCACATTGCGCCCCTTGGTATTCCATG
GGGCATGCCTGTTCGAGCGTCATTTGTACCTTCAAGCTCTGCTTGGTGTTGGGTGTTTGTCCATGCCTCTCTGGGGTAGG
ACTCGCCTTAAAGTAATTGGCAGCCAGTATTTTGGTTTGAAGCGCAGCACAAGTCGCGATTCAAGCTTGAATAATAGCTT
CCATTAAGTTATATATCACTTTTGACCTCGGATCAGGTAGGGATACCCGCTGA
>Zotu2854
CCAGGAAGGGTACTATGACTATGGATCAGTACCTAACCACAATTAAGCAATTGGCAGACAACCTACAAATTGCAGGAAAA
ACAATAGATCACAGTGATCTTATTAACCAAGTTCTTGCAGGACTTGATGAGGAATACACACCCATTGTGGTGCAAATTAA
TAGTAGAGACGATGTTTCATGGTATGAAATTTCATCAATCCTAATGACCTTCGAGAGCAGGTTGGAACATCTTAATCAAG
TGA
>Zotu287
ATGCGATAAGTAATGTGAATTGCAGAATTCAGTGAATCATCGAATCTTTGAACGCAGATTGCGCCCTTTGGTATTCCGAA
GGGCATGCCTGTTTGAGTGTCTTATAAACCTCACCTCTATAGTTTTCTATAGTTGTGCTTTGGGTGTTGCCGTCTTGGCT
CGCCTTAAATATCTAAGTGGAATGCGTAATAAGTTCTCGCAACCCTCCACTCTAACACACTTTATATTCTGACCTCAAAT
CAGGTAGGACTACCCGCTGA
>Zotu314
ATGCGATAAGTAATGTGAATTGCAGAATTCAGTGAATCATCGAATCTTTGAACGCACATTGCGCCCCTTGGTATTCCGGG
GGGCATGCCTGTTCGAGCGTCATTACAACCCTCAAGCTCTGCTTGGTCTTGGGCGCCACCGGTCCCCCGGTGTGCCTTAA
AATCAGTGGCGGCGCCACCTGGCTCTAAGCGTAGTACCTACTCTCGCTACAGATGCCCGGCGGACGCTGGCCAGCAACCC
CCAATCTATCAAGGTTGACCTCGGATCAGGTAGGGATACCCGCTGA
>Zotu4123
ATGCGATACTTGGTGTGAATTGCAAAATCTCGTGAACCATCGAGTCTTTGAATGCAAGTTGCGCCCCAAGCCGTTAGGCC
AAGGGCACGCCTGCCTGGATGTCACGCATCATTGCCCCCCCAAACCCCTCTCCTCGAAAGAGACGAGGAGACTTGGCCGT
GGGCGGATATTGGCCTCCCCTGTGCCGAACGGCCTGCGGTTGGCCTAAATAAGAGTTGTAGTCGGCGATGGACGTCTTGA
CGTTCGATGGTCAAATAAACCTCGAGCTCCCGATGCGGGTACGTTGTCGGCCTAATAAGGCTCACCGACCCTGAAGCGTT
GTCAACAGCGCACGCATCGCGACCCCTGGTCAGGCTAGATTACCCGCTG
>Zotu2558
ATGCGATAAGTAATGTGAATTGCAGAATTCAGTGAATCATCGAATCTTTGAACGCACATTGCGCCCCTTGGTATTCCGAG
GGGCATGCCTGTTCGAGCGTCATTTTGACCAACTCCCGCTCCGGCGGGGTCTTGGGCTTCGCCTCCGGGCGGGCCTTAAA
ACCAGTGGCGGTGCCGTCTGGCTCTACGCGTAGTAATTTCTCCTCGCGATAGGGTTCCGGTGGACGCTTGCCAACAACCC
CCAACTTCTAAAGGTTGACCTCGGATCAGGTAGGGATACCCGCTGA
>Zotu4026
CTCTGTTTAGAAGGTAACCCATCGTAGATTACTTAAAATGACATATAAAATTCTACAGACGTCGGATCGACAAGATTTCG
TCTTTATTCAGTAGCTAATCCATGAGTCTATCAAACGCCACTGATTTTGTCGAAAAATTTCAAGTAACGATTGAGTTATG
AATTTCGGAATTCCAGGACAGAAGCTGAAAATAAAAGAAAAAAACAACACTAAATCACTAAACCTTTCTTTTGTGGTAAA
TGGTGACTCGTAAGTTAATTTCTATAACTCATAACTACTTTTAAACATAACTTATTCATAAAATGCTCTTAGAATAGTTC
TACATATGATGTTAATAGAAATCAAATAAAAAAACATAAATGTTGCTTAATCAAATTAAAAACATTAAGTCACCAGCATT
TCCATAGCATGTTGCATCATCCTCTACCATCATCCACG
>Zotu4455
ATGCGATAAGTAGTGTGAATTGCAGAATTCAGTGAATCATCGAATCTTTGAACGCACATTGCGCCCCTTGGTATTCCATG
GGGCATGCCTGTTCGAGCGTCATTTGTATCTTCAAGCTTTGCTTGGTGTTGGGTGTTTGTCCTGCTCTATGCGTGGACTC
GCCTTAAATCAATTGGCAGCCGGTAATCTGGTGTTAAGAGCGCAGCACATTGTGCGCTCCTCGCTGTGTATTGCGGCGTC
CATTAAGCCTATATTTATTGCTCTTGACCTCGGATCAGGTAGGGATACCCGCTGA
>Zotu3966
ATAAATTTACAAATTCTGGCCATTTATCAAAATAGAGGGGTTCCGGCAAACCTTTGTATATTTCAAAAACACATAAAAAC
TAATAACCGCCACTATCAATTGAATGGGCTATAAAGCATCATCATGGTCTCTACTTTTATCA
>Zotu227
ATGCGATAAGTAATGTGAATTGCAGAATTCAGTGAATCATCGAATCTTTGAACGCAGATTGCGCCCTTTGGTATTCCGAA
GGGCATGCCTGTTTGAGTGTCTTATAAACCTCACCTCTATAGTTTTCTATAGTTGTGCTTTGGGTGTTGCCGTTTACTCT
GGCTCGCCTTAAATGTCTAAGTGGAATGCGTAATAAGTTCTCGCAACCCTCCACTCTAACACACTTTATATTCTGACCTC
AAATCAGGTAGGACTACCCGCTGA
>Zotu4383
CTGAACTCGAGGATGGTGGATTATCAGAGTTTGAGTTACTTTTATATGCAGACGGTAGAGCAAAAGATTGAGCAATCTGC
ATCGAACCATCGTTTGGGTATTGAATGCCTACTGGGACAACATCACAAACAGGTGCATTTAAACTGGGATGCAAAAATTC
GGATTCTTGAAAACACTTCGATGGGTAGAATGTTGAGAGCATGGACTTACCAGTGTAAGAAGGATTGAGACCTTGCACTA
GCAGGCCATTTGCAGGGATTCCAAGCAAGCTAG
>Zotu4453
ATGCGATAAGTAATGTGAATTGCAGAATTCAGTGAATCATCGAATCTTTGAACGCACATTGCGCCCTCTGGTATTCCGGG
GGGCATGCCTGTTCGAGCGTCATTACAACCCTCAAGCTCTGCTTGGTATTAAGCTTCACCTGAAAAGGCGGGCTCTAAAA
TCAGTGGCGGTGCCATTCGGCTTCAAGCGTAGTAATTTTTCTCGCTTTGGATGACCGGCTGCGTGCCTGCCATAACCCAA
ATTTTATCAAAGGTTGACCTCGGATCAGGTAGGGATACCCGCTGA
>Zotu4896
ATGCGATACTTAATGTGAATTGCAGAATTCCGTGAATCATCGAGTCTTTGAACGCATATTGCGCCCGAGGCTTCGGCCAA
GGGCACGCCTGCCTCAGCGTCGGTTGACCCCCCTTGCCTCCTCCCTTTCTTCGAAAGTCGAAAGAGGCGGCAGAGCTGGC
AGTCTCGCTCACCGCGAGTCTGCTGAAGCACAGAGGCTATGACGCGTCCGTCTTCCCAGCCTAGGCCGGGTCGGAGACCG
CCAGTTCGGTAGGTGACCTTGCGTCGCATGCCACTGGAGTCTTTGGATGCGGCATCAGCCAGCGCCCTCCTCGATCCGTC
GAGAAGGGCACACCCCCCATCACAGTTCGACCTGAGTTCAGACGAGACCACCCGCTCA
>Zotu1283
ATGCGATAAGTAGTGTGAATTGCAGAATTCAGTGAATCATCGAATCTTTGAACGCACATTGCGCCCCTTGGTATTCCATG
GGGCATGCCTGTTCGAGCGTCATTTGTACCTTCAAGCTTTGCTTGGTGTTGGGTGTTTGTCCTCTCCTTGGTGTTTGGAC
TCGCCTTAAAACAATTGGCAGCCAGTGTTTTGGTATTGAAGCGCAGCACAAGTCGCGATTCTGACCTAGTAACACTTGCA
TCCACAAGTCTTTTTAACTTTTGACCTCGGATCAGGTAGGGATACCCGCTGA
>Zotu241
ATGTGATAAGTAATGTGAATTGCAGAATTCAGTGAATCATCGAATCTTTGAACGCATCTTGCACTCTCTGGTATTCCGGA
GAGTATGTCTGTTTGAGTGTCATGAATTCTTCAACCCTCCCTTTTCTTAGTGAATTGAGAGGAGTTTGGATTCTGAGTGT
TGCTCCTAACCCGAGCTCATTCGTAATACATTAGCATCCATATTCGATTTCGGATTGACTTGGCGTAATAGACTATTCGC
TGAGGAATCTAACTTCGGTTAGAGCCGTTTTTGAACTAGGAAGCTGCTAATCTAGCTTAGTCTACCTTTAGATTAGATCT
CAAATCAGATAGGATTACCCGCTGA
>Zotu4469
ACGCGATATGTATTGCGAATTGCACAATTCAGTGAATCATCGAACCTTTGAACGCATTTTGCATCCTTCAGCTTGCTGTT
GGATATGCCGCTTGCAGAGTCAATAACTAACCCAATATAGTAATATATTGTTTATTGCAAGTCTGCCCTGTCTTGTTAAA
TAATAGTGAATTTGCAACTAAGTGAGTAATTTGTATGAATAACTTGCGAGGTTGTAGAGGATCTTGATACTTTTTCAAAA
TGACATGCAATGCGGTAAGATTACCCGCTGG
>Zotu2245
ATGCGATAAGTAATGTGAATTGCAGAATTCAGTGAATCATCGAATCTTTGAACGCACCTTGCGCTCCCTGGTATTCCGGG
GAGCATGCCTGTTTGAGTGTCGTGAAGTTATCATGGTCATGATCTTTAATTAATCATGGCTTGGATTTGGAGGTTTATGT
TGGCTTTCTTAAGTTGACTCCTCTTAAATGTATTAGCTCGGTGTCTTAATACTTAGAGCGGTTCACGGTGTGATAATTAT
CTACACTTCAACTAATCTAAGTTAAGCCGGCTTCTAATAGATCCTTGGCGATCACTTTGTGAATTTGACCTCAAATCAGG
TAGGACTACCCGCTGA
>Zotu3948
ATGCGATAAGTAATGTGAATTGCAGAATTCAGTGAATCATCGAATCTTTGAACGCACATTGCGCCTCCTGGTATTCCGGG
AGGCATGCCTGTTCGAGCGTCGTTAAACCTCTCGAGCCCAGCTCGGTGTTGGGGGTCGTCCCCTGGGGCGCCCCCGAAAA
TCAGCGGCGATGCGGCCGGTCCTCGAGCGCAGTAAAACTTTTGTTCCGCTGCGAGGCCCCGGGCGTGTCCGCCGGACAAA
CCCCCATACATCCACGATTGACCTCGGATCAGGTAGGGATACCCGCTGA
>Zotu4465
ATGCGATAAGTAATGTGAATTGCAGAATTCAGTGAATCATCGAATCTTTGAACGCACATTGCGCCCCTTGGTATTCCGAG
GGGCATGCCTGTTCGAGCGTCATTTCAACCCTCAAGCACAGCTTGGTCTTGGGCCGCGCCGCTAACCCGGCGGGTCTTAA
AATCAGTGGCGGTGCCGTCGGGCCCTGAGCGTAGTACATCTCCTCGCTACAGGGTCCCGGCGGATGCTGGCCAGCAACCC
CCAATCTTCTATGGTTGACCTCGGATCAGGTAGGGATACCCGCTGA
>Zotu4880
ATGCGATAAGTAGTGTGAATTGCAGAATTCAGTGAATCATCGAATCTTTGAACGCACATTGCGCCTCCTGGTATTCCGGG
AGGCATGCCTGTTCGAGCGTCATTAAAATCTCTCAAGCTTAGGTTTTTACCTATTGCTTGGTCTTGGAGATGGAAGCCAA
TTCATTGGAATCCTCTTCGAAATTCAATGGCGAAGACCCTTGCTCTCCCAAGTGTAGTAATAACTTATATCACTGAAGGA
AGCGAGAAATCTTCCGCCGAAACCCCCATATTTTCTATGATTGACCTCGGATCAGGTAGGGATACCCGCTGA
>Zotu4201
TTGCGAAAAGTAATGTGAATTGCAGATACCGTGAATCATCAAATCTTTGAACGCACATTGCACTGTCTGGAACTCCGGAC
AGTATACCTGTTTGAGCATCAGTAACTACTCTCCTACACCCTACTGTCTAAGGTAGCTGTATGGAGGACTTGAGTAGCCA
TGTCGTTCGCGGCATGCTACTTCAAATATAGTGGCTAGGAAGTCCCGCACTTTACTACTAGCTGACAGAGTCAATGGACC
TCGTGTCTATTACTGTCTGGCTGCGGTAGAGTAACCGGCGATGCAACCAAGCATTACTGTAACCTACAAAGGCCCTCACA
GGCTTCTGTGACAATGATCTCAAATCAGGTAGGATTACCCGCTGA
>Zotu4181
ATGCGATAAGTAATGTGAATTGCAGAATTCAGTGAATCATCGAATCTTTGAACGCAACTGGCGCTTTTTGGTATTCCAAA
AAGCATGCCTGTTTGATACCGTAAACCAAAATGAGCATAGAATTTATTTTATGGTCATCTATGGATGTTTCTTCAATTTG
AAGTCATCTAAAATATATTTTATAATAGTGAACCTCTTAGCAATTTTAAGACGTGATAATATTTCTCTTGAAGAACTTTT
CTCACTTATTGATTTTGCTTAATGTTCTGCTAATAAATGTTTGTGCTCACTTCTTGTAAGTGTGTACAACCCTGAAGGTC
GGTATCAAATCAGGTAGGATTACCCGCTGA
>Zotu4266
ATGCGATAAGTAATGTGAATTGCAGAATTCAGTGAATCATCGAATCTTTGAACGCACATTGCGCCCTCTGGTATTCCGGG
GGGCATGCCTGTTCGAGCGTCATTACACCACTCAAGCCTCGCTTGGTATTGGGCGCCGCGCCTGCCGCGCGCCTTAATGT
CTCCGGCTGAGCTCATCGTCTCTTAGCGTTGTGGCAAACAATGTTCGCTTATGAGATTGACGGGTTCGCGCCGTTAAACA
TCTTTTAAAAGGTTGACCTCGGATCAGGTAGGGATACCCGCTGA
>Zotu4244
ATGCTTCAAATCACCTTTAAAATTCTGTAGAAATATTGGCAGAGTAATGATAGGAAATGGACTCCAAATAAATCCTCCAA
ATGTGCAGTATAACAGTAATAATATCAAAGTCGAGGCAAGTGTTGAACACTTTGTCCTTAAGTCGAATTTTCTCCGCAAC
GGTGCCTACAGTTTATGGCAATCAACTCCGAAGATGCGACGACTATCTTCTTTTGTGAGTAGCACTACAACATACAAGAA
ACGGCGAACCAGAACTTGATTTACGAACTCCGGCATGCAAGTGAAGAAAACCATAATTTATGCAACAAGAATGCAAGAAT
TTGGTTGAGAAAGAAGAGAGAAATGAATGCTAT
>Cr_776
AACGCATCTTGCGCTCTTTGGCATTCCGAAGAGCATGCCTGTTTGAGTGTCGCAAACCTCTCACGCCCCCGGGTATTCGT
ATCCGCGTCGGGCTGTGGACCGTGGCCGTCTGGTCGGTGCTCTGCGCCGGCCCGGCCGAAATGCATGCGGAGCGCCTCCG
CTGCCGCGACGACCGAGCGTTGTAGACCCCCCTCGCTTGGCTTGTCGTAGTGCGCAGGCTCCTAAACATTATTAATTCGA
CCTCAATCAGGTAGGACTACCCGCTGAACTTAA
>Zotu4178
ATGCGATACGTAATGCGAATTGCAGAATTCAGTGAATCATCAAATCTTTGAACGCAAATTGCACTCTTTGGTCAGCCTGA
GAGTACTCTTCTTTCAGTATCGGTTCTATTCTAACTCGCCTGCGTTTTGAAACGTGAAGGCGGATAATGAGTCTCACGCA
TTGCCTGCGTGTTTCTTTAAATTTGATCAAAGGGATCTATATAGTCTCTAAAAGCTTTAGTTACGTGGTTAAGTTAGCGG
CCTTCACTGGTTGCTCACTCTGCGTTAACTAAACAAAAAGGCTTGAAGAGATTTTGATTCTGAACAATGATTTAGAACAC
AAACCTTGAAATCAGATCTGAAATGAAGTGAGAAGACCCGCCGA
>Zotu4137
TTCGGGGAAGAAAAGGACCGATTTAGATATGGGTATTTTATTTTAGTTTTTATTATTACCTCTGAATTAAGACAATCATT
TTCAATTTGACCCTCGGAGAACTAATAATCTATCAATTGAGGCCTTGAGATTAAGCAAAGGGGCATTATTAAAGTAAATT
AAACTCGTATCAACTCATTAGAACATGAATCCGAATGAGATGAATATT
>Zotu2141
ATGCGATAAGTAATGTGAATTGCAGAATTCAGTGAATCATCGAATCTTTGAACGCAAATTGCGCCTTTTGGTATTCCGAA
AGGCATGCCTGTTTGAGTGTCTTATAAACCTCTATCTATTGTTTATTCAATAGATAGCTTTGGGTGTTGCCAGCGATGGC
TCGCCTTAAATGTCTAAGTGGAATGCATAATAAGTTCTTGCAACCCTCCACTCTAACACACTTTATATTCTGACCTCAAA
TCAGGTAGGACTACCCGCTGA
>Zotu4096
ATGCGATAAATAATGTGAATTGCAGAATTCAGTGAATCATCGAGTCTTTGAACGCACATTGCGCCCCCTGGTATTCCGGG
GGGCATGCCTGTCCGAGCGTCATTGCTGCCCTCAAGCCCGGCTTGTGTGTTGGGTCCTAGTCCTTAGGGACAGGCCCGAA
AGGCAATGGCAGTACCGCGTCCGGTCCTCGAGCGTATGGGGCTTTGTCACCCGCTCTGTAGGCCCGGCCGGCGCTCCGCC
GACCAACCAAAAAACTATTTTTCAGGTTGACCTCGGATCAGGTAGGGATACCCGCTGA
>MH935050.1
AAGGATCATTACCCTTCTATCCCGAGAGCGCCAGCCTTGAGAAGCCTTTTGTGCTTCCAGGGCGGTTCTTATGGATTTTG
ACCCATGTCTTTTGCGTACCATTTGTTTCCTTGGTGGGCTTTGCCTGCCGATAGGACACCCCAAAACACCCTTTTTGTAG
TTGCAATCAGCGTCAGAAAAACACAATTATTACAACTTTCAACAACGGATCTCTTGGTTCTGGCATCGATGAAGAACGCA
GCGAAATGCGATAAGTAGTGTGAATTGCAGAATTCAGTGAATCATCGAATCTTTGAACGCACATTGCGCCCCTTGGTATT
CCATGGGGCATGCCTGTTCGAGCGTCATTTGTACCCTCAAGCTCTGCTTGGTGTTGGGTGTTTGTCCCCGTTTCGTCGCG
GTGGACTCGCCTTAAAGCAATTGGCAGCCGGCACACATGGCTTGGAGCGCAGCACAATTTGCGCCTCTTGCCGTGCGTAT
TGGCGTCCATCAAGACCACATTTTTGTTCTCTTGACCTCGGATCAGGTAGGGATACCCGCTGAACT
>Zotu228
ATGCGATAAGTAATGTGAATTGCAGAATTCAGTGAATCATCGAATCTTTGAACGCACCTTGCGCTCCTTGGTATTCCGAG
GAGCATGCCTGTTTGAGTGTCATTAAATTCTCAACTTCATCAACTTTGTTGTTGAAGCTTGGATGTGGGGGTCTTGCAGG
TCTGCCTTAATTGTGTGGTCTGCTCCTCTGAAATATATTAGCGGGTTGGCTTCCCTCTATCAGTGTGATAATTATCTACG
CTGTGGATGGGTTTAGCTTTCAGACCAGCTTCTAATCGTCCTTCTAGGACAATCTCTTGACATTTTTGACCTCAAATCAG
GTAGGACTACCCGCTGA
>Zotu4301
ATGTGATAAGTAGTGTGAATTGCAGAATTCAGTAAATTATTGAATCTTTAAACGCACATTGCGCCCCTTGGTATTCTATG
GGGCATGCCTGTTTGAGCGTCATTTGTACCTTCAAGCCTTGCTTGGTGTTAGGTGTTTGTCTCGCCTTTGCGCGCAGACT
CGTCTTAAAACAATTAGCAGCCGGCGTATTGATTTCGGAGCGCAGTACATCTCGCGCTTTGCACTCATAACAACAACGTC
TAAAAAGTACATTTTTACACTCTTAACCTCAGATTAGGTAGAGATACCCGCTGA
>Zotu4944
ATGCGATACGTAATGTGAATTGCAGAATTCAGTGAATCATCGAATCTTTGAACGCACCTTGCGCCCCTTGGTATTCCGAG
GGGCACACCCGTTTGAGTGTCGTGAAAATCTCAACCTTCTCGGTTTTCTTCTGGACACCGAAGGAGGCTTGGACTTTGGA
GGCCTTTGCTGGCATCTCTCTCTTCTTGAGAGCCAGCTCCTCTTAAACGAATTAGCGGGGTCCTCTTTGCCGATCCTCGA
CATGTGATAAGATGTTTCCATGACTTGGTTTCTGGCTCTGTTGCCTTTGGGACCCGCTTCTAACCGTCTCGACGAGACGA
CGTTTGGGCGCGTCTCCCTTCTCGGGAGACACTCTCAACCCCACGAACCCTTGACCTCAAATCGGGTGAGACTACCCGCT
GA
>Zotu3787
ATGCGATAAGTAATGTGAATTGCAGAATTCAGTGAATCATCGAATCTTTGAACGCACATTGCGCCCGCCAGTATTCTGGC
GGGCATGCCTGTTCGAGCGTCATTTCAACCATCAAGCCCTGCTTGTGTTGGGGTCCTGCGGCTGTCCGCAGGCCCTGAAA
ACCAGTGGCGGGCTCGCTAGTCACACCGAGCGCAGTAGCACATCTCGCTCTGGGCGTGCGGCGGGTTCTTGCCGTAAAAC
ACCCCCTTTTTACCAAGGTTGACCTCGGATCAGGTAGGAATACCCGCTGA
>Zotu4575
ATGCGATAAGTAATGTGAATTGCAGAATTCAGTGAATCATCGAATCTTTGAACGCATATTGCGCCCATTAGTATTCTAGT
GGGCATGCCTATTCGAGCGTCATTTCAACCCTTAAGCCCCTGTTGCTTAGCGTTGGGACTCTACCCTGCTGCAGGTGTAG
TTCCCTAAAGGTAGTGGCAGTGTTAGGTACACTCGTAGCGTAGTAATTCTTTCTCGCTTCGGTGGTGGCCCTAGCTACTC
GCCGTTAAACCCCCCTATAACTTCTAGTGGTTGACCTCGGATTAGGTAGGAATACCCGCTGA
>Zotu252
ATGCGATAAGTAATGTGAATTGCAGAATTCAGTGAATCATCGAATCTTTGAACGCACATTGCGCCCTCTGGTATTCCGGG
GGGCATGCCTGTTCGAGCGTCATTACAACCCTCAAGCTCTGCTTGGTATTGGGCGCCACCGTCCCGGTGCGCCTCAAAGT
CAGTGGCGGCGCCGTCCGGCCCCAAGCGTAGTAATTCTTCTCGCTCTGGAGGCCCGGGTGCGTGCTAGCCAGCAACCCCC
AATTTATCAAAGGTTGACCTCGGATCAGGTAGGGATACCCGCTGA
>Zotu2437
AGTAAAATAAATTTAGATTCGTAAATAAAGATCTGCTTTGTGTTTAGATAGAAAACGTGATTAGAATTATAAATTTGATG
AATTCTGCAAACTCCTTTGCTGATTCTCGAACTCGAATGATTACGATCTGCAATCCAAGTTGTCCAATTGTTCAGCCTTC
AATGGTGATCCACACAGAGAACAAGAATGACGGCTAAGGTTTACTTTTCTTGTGTTAACAAGAATAAAATGAATTTTCTA
TCACTGTTTTCAAATCCTAATAGTCTATTAATATAAGTTCAAACGGGCTTGGCCTGTCTCCTAAATTTAACCCGGTCCAA
TATTTAATTAATCAAATTAATTAAATTCGATCCATGAATTAATTA
>Zotu100
ATGCGATAAGTAGTGTGAATTGCAGAATTCAGTGAATCATCGAATCTTTGAACGCACATTGCGCCCCTTGGTATTCCATG
GGGCATGCCTGTTCGAGCGTCATTTGTACCTTCAAGCTATGCTTGGTGATGGGTGTTTGTCCTGTTCTTTTGTAACTGGA
CTCGCCTTAAAATTATTGGCAGCCGGCATATTGGCCTTTGGAGCGCAGCACATTTTGCGATCTAAGCCTGTATACTAGTA
TCCATAAAGCTAATTTATCACTTTTGACCTCGGATCAGGTAGGGATACCCGCTGA
>Zotu3791
ATGCGATACGTAATGTGAATTGCAGAATTCCGCGAATCATCGAATCTTTGAACGCACATTGCACTCTGTTTCGGCAGAGT
ATGCCTGTTTGAGAATCTATAACTTCATTCTCGGTCTAGGATTCCTTAGGGAAGACTATTCGCAGAGAGATTTGAGGCGT
CGCACTTACACTGCGTGCCTTTAAAACTATAGATGCTGAATGTTGCCTATTCAAGTAAAATGTATGTGTATAGGACCTTG
GTTCTTTCTATGCAGAGTCACTTGGTGGTAACCGAGCTTGGTTGGAGGAACGGTCTCTAGGGACTTAGTACGCAGTCGAG
TGAGAAAGTTTGGTACTCACCTATTAAAGCGTAGGGACTTGTCCCGAAACTTGAACCATGGTCTCAAATCAGGCAGGAAG
ACCCGCTGA
>Zotu2490
AAGGAAAACAATTTCAATTCCCATACAATGATCTGATTTGTGTTTAGATAGAAACTGTGATGAGAATTATACATTTGATG
AATTCTGCAAATTCCTTTGTCGATTCTCGAACTCGAATGATCATGATATGTAATCTAAGCTGTCCAATTGTCCAGCCTCT
AATGATGTTCTACACAGAGAACAAGAATGACGACTATGATTTTCTTATCTTGTACTAGCAAGAATAATGAATTATTTTTT
TACAATTTTCAAGCCTCAACAGCCTATTAATATAAGTACAAACGGGCTTGACCGTCTCTTAAACTTAGCAAGATCCAATA
TTTAATTAATCAAAATAATTAAATATGTTCCATGAGTTAATTAATCCAGTTAATTA
>Cr_1038
AACGCACATTGCGCCTCCTGGTATTCCGGGGGGCATGTCTGTTTGAGCGTCAGTACACACCTCCTGTGATCTTCATTGTT
GATCAGGGTTCCTGGGGTTCTGGGCGGCGTCCTCGACGCGGCTCGCCCCTAATGTGGCACGCTTGCGGACCTCCAGGTCA
GTGATCGACGTAGTAACTCGAAAGAAGCTCGTTGAGAAACTGCTGGATGGCTCTATTTCGCCTGAAATCAAACTCATTTT
CTATGGTTTGACCTCAGATCAGACAAGGATACCCGCTGAACTAA
>Zotu170
ATGCGATAAGTAATGTGAATTGCAGAATTCAGTGAATCATCGAATCTTTGAACGCACATTGCGCCCATTAGCATTCTAAT
GGGCATGCCTGTTCGAGCGTCATTTCGACCCTTAAGCCCTGCTGCTTAGTGTTGGGAGCCTACTTACCCTGTAGCTCCTC
AAAGTTAGTGGCGGAGTTGGGTTACACTCTAGGCGTAGTAATATTTTCTCGCCTCTGTAGTTGTCCCGGTTCCTGCCGTA
AAACACCTATATTTATCTAGGTTGACCTCGGATCAGGTAGGAATACCCGCTGA
>Zotu4671
GAACAATCTGAGCCACGGTCTTCTTGTATTTCTCAGCAAGACCCTAATGCAACGCATGTAAAAGTAGAAATCATTTAACA
TAAGGTTTTGGGATATTGAGCAAAAAGAGCTTTCAAAAAGGCGTAAATTAGTTAATGGTGTGGAGAGAGGATGTACTTTA
AGAACTGGATCGTCCAAACATGATACGGAACCGAACCATTCAGTGTTGGCAACAGCACCTCCAAGAGGTGTGTGGGCTGT
GACACAAATACCATGCTTCTGACAGAATTTGACAAGAGAATCACGTTGGAAATAAGGATGTGTTTCGATCTGATTCACAG
CAGGCTTCACTTTCGCATAAGCTAAGCAGTCTCTGGTTAGAAAAATGTCATAGTTGCTGCACATAAAACGATGACGGTAT
ATTGTTAAAAAGAAATATCGATTTAAGTTCACATACTATTTACCTAGTTTAAAAGAAAACAATACGAAACAGTCAGCCTA
AATATATGCATATTCGTTTTGCATGTT
>Zotu3749
TCGAGGATAATAATATGTCGCACCATTTGAAAGATTTTATTTAGAATCTAGAATTGCTCATCAAACAACAGCACAATACT
CACCTCAATCTACTGATGTTGCTGAACGTAAAAACTGAACACTTAAAGAAATGATAAATGCAATGTTGATTAATTTAGGC
TTACCTAAAAACTTGTGGGGGAAGTTATACTTTCGACAAATCATATTCTTAATAAGATATCACAAAAGAGTAAGGTTGAA
TCATCTTATGAGTTATGGAAAAGTTGAAAACCTTCCTACAAATATTTTAAAGTGTGGCGGTGTTTAGCAAAGATACAAAT
ATCTAAACCTAAATAAGTAAAGATTGGACCTAAAACAATAGATTGCGTCTTTATCGGATATGTAAACAAT
>KT823576.1
TTAATGGGCAAGCCTCCGGGCGCACCCCCACCCTTTGTAACCGCGGCCTGGATTCGGCGCCTGGCGGGGACCACCCTCCG
TTCGCGGGGGGCCCCGCCTGCCGGAATTAGCCAACCCTGCCTAGAAAATTGAAGTCTGAGAACAGGTTAAATTAAACAAA
ACTTTCAACAACGGATCTCTTGGTTCTGGCAACGATGAAGAACGCAGCGAAATGCGATAAGTAATGTGAATTGCAGAATT
CAGTGAATCATCGAATCTTTGAACGCACATTGCGCCCCCTGGTATTCCGGGGGGCACACCTGTTCGAGCGCCATTTCTAC
CCTGGAGCCCTGCTCTGTGATGGGCCCCGTCCTCGCGGACGGGCCCGAAACCCGTGGGCGCCGTCGTCCGGCCCTGAGCG
TAGCAAGAGAAATCCCTCGCTCGGATGCCCGGCCGCCGGCCGCCCCGA
>Zotu4627
GTGCGATAAGCAGTGCGAATTGCAGAACCGTGAGTCATCAGATCTTTGAACGCAACTGGCGCCGATTGGCTCTCCAGTCG
GCATGCTTGTTTCAGTGTCTCGTTATCTCCTCACCCAAATCTTAATGCTTGAGATGCCCTTCTCTTGCGAAGTATGAAAG
CACTCTGCAATCTGCAGGCGATCTCGACTTGTCGAGGGTCGCACTCAATGCAGCAGTCACATTGTTCACAGTGTGAACTC
ATTGAGAGTGGAAGCAGCGCAGCTAGTCTGCCAGTGCTTAGTTATCCAAACTTCACTGTCATCTGAAATCAAGCAGGACC
ACCCGCTGA
>Zotu4515
TCGAGCCGAATCACTCTAGATCTGGCTGGAACCAACTGGATCGAGCCGATCTACCAGCTGCAGGAAAAACGAGCCCGCTC
GGTGGCAAGAGAGGTACGGCCGGACGAACTCCAGGGCCGGCGTAGCAGCTGCGGAAGACTGCCATCCGGATCGGGCAAGC
TCAGCGTGTCGCCACCGGCCCCCGCTGCCACGGCGAGACACCAGCGACGG
>Zotu4598
ATGTGATACGTAATGCGAATTGCAAAGCTTTGTGAATCATTGAAATTTTGAACGCATATTGCGCTTGCAGGATTTTTCCT
GGGAGCATGCATGTCTGAGTGTCAGCAAACACCACTCAGCGCCTTTGCTTGCAAAGGTTGCTGGATTCTTGCATTGGTTT
ATGAAAATAAACACTGTGCATAAGTGTAGACGAGAAGATTTCAGAGTAGGTTATTGAGCCGCGTGATTTCTATTTCTGTA
TGTTCGCTTCTGTGTTCATATGAAAATTGAGATTGCAAAGTGTTGACGTAATTATTTCTCAGTTATCGGCTTGATGGGGA
AATTTATTTCTCCAAATTTTTTTACTGTGACGAAAGTTGTGGTGAAGAATTTGCTTTCATCTCTGATCTCAGATCATGTA
AGAAAACCCGCTGA
>KY367500.2
AAGTCGTAACAAGGTCTCCGTTGGTGAACCAGCGGAGGGATCATTGCTGGAACGCGCCCCAGGCGCACCCAGAAACCCTT
TGTGAACTTATACCTTACTGTTGCCTCGGCGCAGGCCGGCCCCCTACGGGGCCCCTTGGCGACAAGGAGCAGGCCCGCCG
GCGGCCAAGTTAACTCTGTTTTTACACTGAAACTCTGAGCACAAAACATAAATGAATCAAAACTTTCAACAACGGATCTC
TTGGTTCTGGCATCGATGAAGAACGCAGCGAAATGCGATAAGTAATGTGAATTGCAGAATTCAGTGAATCATCGAATCTT
TGAACGCACATTGCGCCCTCTGGTATTCCGGAGGGCATGCCTGTTCGAGCGTCATTTCAACCCTCAAGCCTGGCTTGGTG
TTGGGGCACTGCCTCCTCGCGGGGGCAGGCCCTGAAATACAGTGGCGAGCTCGCCAGGACTCCGAGCGCAGTAGTTAAAC
CCTCGCTCTGGAAGGCCTGGCGGTGCCCTGCCGTTAAACCCCAACTCCTGAAAATTTGACCTCGGATCAGGTAGGAATAC
CCGCTGAA
>Zotu4620
ATGCGATAGGTAATGTGAATCGCAGATCTTCGTGAATCATCAAATCTTTGAACGCAGATTGCACTTTCTGGTTTACTAGA
AAGTATGTCTGTTTGAGTATCATTAACCTCTCATCAAATAAAACATTTGTTTTTGTTTTGGTGGATTTGAGTCTTAAAGG
ATTTCACTATCCTTCATGACTTTAAATGTTGTGACTATGTTTGTTGAATAGGTGTATACTTGATTATCATGCATGTATTA
CCCGAAAACATTTGAACTTTAAGGACTGTTTGTTCATAAATTGAATGTGACTAGGATAATGCCCGTCGTGTATAAGACAT
TTTACTACCTGTTAAGTTCTTCAAAGCTATCATAATCATAATTTTTACGTTTGAAAGGAATCTTAAAAAATTCTACATTC
ATACAACAGCAGAGCAATATGCTTTGTTTTTTTGATCTCAAATCAGACAAGACTACCCGCTGA
>Zotu3544
ATGCGATAAGTAATGTGAATTGCAGAATTCAGTGAATCATCGAATCTTTGAACGCACATTGCGCCCCTTGGTATTCCGAG
GGGCATGCCTGTTCGAGCGTCATTTTGACCAACTCCTATTCTTTTATAGGGTCTTGGGTTATGCCTTTATAGGCAGGCCT
CAAAATCAGTGGCGGTGCTATATAGTTCTACGCGTAGTAATACTTCTCGCTATAGACACTATCTAGTAACTTGCCATCAA
CCTCCAACTTCTTAAGGTTGACCTCGGGTCAGGTAGGGATACCCGCTGA
>Zotu4618
GGTGCGATAAGCACTGTGAATTGCAGAATTCCGCGAACCAGTAGATATCCGAACGCATTCTGCGCGGGTGGGGTTTACCC
CTCTCGCAGGGACGTGTCAGTGTTGGTTTTCAACATAAACCTCGGATTTACTCTGTAAGAACGAGACGTTGGTTGAACAT
GGGTTACCGGCTGTCTTCGGACAAGTAGTAATTCGTGTTTATGCCAGATTTTGTGTGGGGGCTTTACAGCGCCTCACATT
TACATTAGATTCTTTGGCTTCCATATGGCTGCTGTTGACCGCTCGTCAGCAGGACGCACGTTTGTCTAGTGGGTTAGCCC
AGTAGCTCCAACCGTGTGCGACTGCATGTGAGTGTGTTGATAGCTTGCGAAATGTGGAGGCAGCATTATTTTCAACCTGA
CACTTCTCAGACAACCCGCTGA
>Zotu3546
ATGCGATACGTAATGTGAATTGCAGAACTCAGTGAATCATCGAATCTTTGAACGCACATTGCGCCCGCCAGTATTCTGGC
GGGCATGCCTGTTCGAGCGTCATTTCAACCCTTAAGCCTCTGTCGCTTAGTGTTGGGAGACCGCTAGGATGTCCTTGCAG
CTCCATAAATTCAGTGGCGGAGTAGGTCTTCACCCCAGACGTAGTAGCTATTACATCGCCTGTGGTATAGGCCCTCCCTT
GCCGTAAAAATGCCCTAAAAAGCACTATAGGTTGACCTCGGATCAGGTGGGGATACCCGCTGA
>MH935024.1
AGGGATCATTACTGAGTGAGGGCCCTCGGGCCCGACCTCCCACCCTCTGTGAACACAACTTGTTGCTTCGGGGGCGACCC
TGCCGTTTCGCGGCGAGCGCCCCCGGAGGCCTTCCAACCCTGCATCTTTGCGTCGGAGTTTAAGTAAATTAAACAAAACT
TTCAACAACGGATCTCTTGGTTCTGGCATCGATGAAGAACGCAGCGAAATGCGATAAGTAATGTGAATTGCAGAATTCAG
TGAATCATCGAATCTTTGAACGCACATTGCGCCCTCTGGTATTCCGGAGGGCATGCCTGTTCGAGCGTCATTTCACCACT
CAAGCCTGGCTTGGTATTGGGCGCCGCGGTGTTCCGCGCGCCTCAAAGTCTCCGGCTGAGCTGTCCGTCTCCAAGCGTCG
TGATTTCATTAATCGCTTCGGGGCGCGGGCGGCCGCGGCCGTTAAATCTTTCACCAGGTTGACCTCGGATCAGGTAGGGA
TACCCGCTGAA
>Zotu1176
ATGCGATACGTAATGTGAATTGCTTTCCGTGAATCATCGAATCTTTGAACGCACATTGCACTCCCCTGGAGTATGCCTGT
TTGAGAATCTATAGTATTCTTTTTTGCTTTGTTTCTTTGGAAGCAGAGTGAGAGATATGAGGTATCCCTACTTTGTAGGG
TGCTTTGAATTAGATTGTCTCTGTCTTGTAGAAAATGACGACGTTTTTCACAACCTACAGAAAAGTATTTGAATGGAACC
TTGGTTTCTTATGATGCTGAATAAGTAGGCGAAAGAAAGAGTTTTCGTAGGACTGGGGTCCATAACCATAAGCTCCTAGA
GCTTGAACCATGGTCTCAAATCAGGTAGGAAGACCCGCTGA
>Zotu1651
ATGCGATAAGTAATGTGAATTGCAGAATTCAGTGAATCATCGAATCTTTGAACGCACCTTGCGCTCCTTGGTATTCCGAG
GAGCATGCCTGTTTGAGTGTCATGGTATTCTCAACTCTCCAAAGCTTTTGCAGTGAAGAGTTGGATTTGGAGGCTTGTGT
CGGCTCGAAAGAGTTGACTCCTCTTAAATGCATTAGTGTGAACCTTTACGGATCGCCTCCAGTGTGATAATGTCTACGCT
GTGGTGTTGAAGTATTTCTAGTGTTCATGCTTCTAATCGTCTCTATGGGACAATTACTTGACAATCTGACCTCAAATCAG
GTAGGACTACCCGCTGA
>Zotu2380
ATGCGATAAGTAATGTGAATTGCAGAATTCAGTGAATCATCGAATCTTTGAACGCACATTGCGCCCTCTGGTATTCCGGG
GGGCATGCCTGTTCGAGCGTCATTATAACCACTCAAGCTCTCGCTTGGTATTGGGGTTCGCGGTTTCGCGGCTCCTAAAA
TCAGTGGCGGTGCCTATCGGCTCTACGCGTAGTAATACTCCTCGCGATTGAGTCCGGTAGGTCTACTTGCCAGCAACCCC
TAATTTTTTTAAGGTTGACCTCGGATCAGGTAGGGATACCCGCTGA
>Cr_677
AACGCACCTTGCGCCTCTTGGTATTCCGAGAGGCATGCCTGTTTGAGTGTCTTATAAAATCAATCCCCCCACGGGGTTTC
TTACCCGGCGGTGGACTTGGAGTTGGACGTCTGCCGGTCACACGGCTCGTCTTAAAGACCTTAGTGGGAATTTCGGCTCA
TGGCCCGACGTAATAAGTTTCGTCTGGCTCTGTCGTTAACGCCTGCTCATAACCAGCCCTCGGGGCAATTACTTTATGCT
AGACCTCAAATCAGGTAGGACTACCCGCTGAACTTAA
>Zotu1204
ATGCGATAAGTAATGTGAATTGCAGAATTCAGTGAATCATCGAATCTTTGAACGCACCTTGCGCTCCTTGGTATTCCGAG
GAGCATGCCTGTTTGAGTGTCATTAAATTCTCAACCTCATCAGTTTTCTTGTAAGACTGTGTGAGGCTTGGATGTGGGGG
TTTGTGCAGGCTGCCTCAGCGCGGTCTGCTCCCCTGAAATGCATTAGCGAGTTACAACTGGGCTCCATCTATTGGTGTGA
TAATTATCTACGCCGTGGATTGGGCTTAGACTTGCTTCTAACCGTCCGCAAGGACAATCTTTTGACAATTTGACCTCAAA
TCAGGTAGGACTACCCGCTGA
>Zotu1066
ATGCGATAAGTAATGTGAATTGCAGAATTCAGTGAATCATCGAATCTTTGAACGCACATTGCGCCCCTTGGTATTCCGAG
GGGCATGCCTGTTCGAGCGTCATTTCACCAATCAAGCCCCGCTTGGTATTAGGCGTCCGGCCGGACGCTCTCCCCCTGGG
GGAGCCCCGGCCCGCCCGAAATGCATCGGCGAGGCACCGACCCCCGGCGTGTTAGAATTTCGAAACGTCAGGAGCACCGG
TGTTAACCTCTGCCGTGAAACCTTTATGTAATGTAAATTTTCTCAAGGTTGACCTCGGATCAGGTAGGAATACCCGCTGA
>Zotu664
ATGCGATAAGTAATATAAATTACAGAATTTAGTAAATTATCGAATCTTTAAACGCACATTGCGCCCCCTAGTATTCCGGG
GGGCATACCTATTCGAGCGCTATTTTAACCCTAGAGCCCTGCTCTGCGATGGGCCCCGTCCTTAGGGACGGGCCCGAAAC
CCGTGGGCGCCTCCGTAAGGCCCTGAGCGTAGTAAGAGAAATCCCTCGCTCGGAGTGCCCTATAGCGGCCGCCCCGAACT
ATCTCAAAAGGTTGGCCTCGGATCAGGTAGGGATACCCGCTGA
>Zotu2532
CAGCCTACACACTGCAACCCAGGCAGCAGAACAGAGCATACAACTATAGACCAAAGCAACTAGAGAACACCAGCCTCAAC
TAAAGCCATCAGTGGAAATCCAAAATCAAGCAGTCCCTCTCCATACCAGACCCTTTTTTAGCAAGCATATCAGCAAAAGT
ATTACTGCCTCTTGAGTTAAAAATGATCCGAGTGTTGCCAAGAAA
>Cr_463
AACGCACATTGCGCCCTTTGGTATTCCAAAGGGCATGCCTGTTCGAGCGTCATTTGTACCCTCAAGCTTTGCTTGGTGTT
GGGCGTCTTGTCTCTCTCCCGAGACTCGCCTTAAAATCATTGGCAGCCGGCTACTGGTTTCGGAGCGCAGCACATTATTT
GCGCTCTTGTCCAGCCGCGGTCGCGCGTCCATGAAGCTTCTTTCAACCTTTTGACCTCGGATCAGGTAGGGATACCCGCT
GAACTTAA
>Zotu3269
GTGCGATAAGCAGTGCGAATTGCAGAACCGTGAGTCATCAGATCTTTGAACGCAACTGGCGCCGGCTGGCTCCCCAGTCG
GCATGCTTGTTTCAGTGTCTCGTTATCTCCTCACCCAAATCTTAATGCTCGAGATACCCTTCTCTTGCCAAGTATGAAAG
CACTCTGCAATCTGCAGGCGATCTCACTCGTTGAGAGTCGCACTCAATGCAGCAGTCACATTGATCACAGTGTGAACTCA
TTGAGAGTAGAAGCAGCTCAGCTAGTCTGTCAGTGCTTAGTGAACCAAACTTTACTGTCATCTGAAATCAAGCAGGACCA
CCCCCTGA
>Cr_454
AACGCACCTTGCACTCCTTGGTATTCCGAGGAGTATGCCTGTTTGAGTGTCATGAAACCCTCAATCTAGTGTTTGGTTAT
GCCAGACACAAAGGTTGGATGTGGGTGTTTGTCAGTGATGAACTGACTCGCCTTAAAACAATGAGCTAGATAAGTCATTT
GACTGGTTCCCTAGGCGTTGATAAGTATTTCGCTTAGGACATGGGTTGACTTCGGTCTTCACATGGCCAGGACTTTGACA
TAGATCTGCTTTCTATCCCTATGGCTGCAAAGCTATAATCTTGACATCTGGCCTCAAATCAGGTAGGACTACCCGCTGAA
CTTAA
>Zotu5418
GTGCGAGAAAGCAATGCGAATTGCAGGACACATTGAGCATGAATAACTCGAACGCATCTAGCAGCCAAGACTTAGTCGAG
GCTAAATTTGCTTCAGTCTTGTTTTCATAACATCAAATTCATTTATTCAATATAAATGAATTGCTGGCAAGTTCAATAAT
TTTTATTTAGCTTGCAATACATATATAACATACATACGACATATTCTAAAGAATATGTTGTTGTATACGTCTAAAACGAA
GTTATACACAATACACAAAATATTTATTTGTGTAAATTGTCATAACATGAGAAATCTTTATCATATCCATGTTATTGATA
GAAAAACAACTAAATATGTAATGTGTGTGTTTCTACATCATCATCTTCAAGCTGAAGTCAAATTAGAATACTTGCTGA
>Zotu2466
ATGCGATAAGTAATGTGAATTGCAGAATTCAGTGAATCATCGAATCTTTGAACGCACATTGCGCCCTTTGGTATTCCGAA
GGGCATGCCTGTTCGAGCGTCATTATCAACCCTCAAGCCCGGCTTGTCATTGGGTTCTATTGCCGTCAAACGCAATAAGC
CTGAAAGATAATGGCGGTGTCAAGATTAGACCCCAGGTGCAGCGAGCTTTGTAAGCATACACTGAGGTGGTCGTTTTGGC
CCGGTCTTAACTATATTTTTTAAAAGGTTGACCTCGGATCAGGTAGGATTACCCGCTGA
>Zotu2455
GTGCGATATGTACTGCGCTGTGCGCGAAATGCGCAGTCATTCTTCGAATACACATTGTCCTGTCTGGCGAATAGCCGGCA
GGGCATCTGCTTCAGGGTTGTTGATTAGTTTTTTGCGTTGGTTGTTGCCTCAGGGCTTCAGCACATCGCTTTCTCGGGGG
GTCACCACACGCGTGTCCCCCCATCTTTGCAGTCCCGATGCTCTTGCTTCTGTGGACTTGGGTGTCTAGCAGTCTGGTTC
ATTGCTTGCATTGTTCCGTGCATTGCTTCTCCCTATTATACAATACCCGACCTGAAGTCAGGTGTGACTACCCGCTGA
>Zotu5458
ATGCGATAAGTAGTGTGAATTGCAGAATTCAGTGAATCATCGAATCTTTGAACGCACATTGCGCCCCTTGGTATTCCGGG
GGGCATGCCTGTTCGAGCGTCATTTAACCCTTCAAGCTCAGCTTGGTGTTGGGTGCTTGTCCCGCCCCGCGCGGCGACTC
ACCTCAAAGTCATTGGCAGCCCGCACCCGCCGGCCACGAGCGCAGCACAGTCGCGCCCGAGGCCACGCAGGGTCGGCTCT
CCAGAAGCACACCCCAATATTGACCTCGGATCAGGTAGGGATACCCGCTGA
>Zotu2531
ATGCGATACGTAATGTGAATTGCAGAATTCAGTGAATCATCGAATCTTTGAACGCACCTTGCACCTCGTGGCTTACCACG
GGGTACGCCCGTTCGAGTGTCACGTTCCCATCGCCTCACGGCGGATCTGGGCGCTGCCTTACGGCTCGCCTTAAATGCAT
TAGCGAGGACAACCGTGCTTGCGCTGGCGTGATAATTGTCTCGCCTCAGCTCGCATACATGGCCTGCTTCCAATCGCACG
GCGTTCCGTGCACTATTCTACTTTTGACATCGAATCGGGTGGGACTACCCGCTGA
>Zotu3338
ATGCGATAAGTAATGTGAATTGCAGAATTCAGTGAATCATCGAATCTTTGAACGCACATTGCGCCCTTTGGTATTCCGAA
GGGCATGCCTGTTCGAGCGTCATTATAACCACTCAAGCCTTCGCTTGGTATTGGGGTTCGCGGTTCCGCGGCCTCTAAAA
TCAGTGGCGGTGCCTGTCGGCTCTACGCGTAGTAATACTCCTCGCGTCTGGGTCCGGTAGGTTGCTTGCCAACAACCCCC
AAATTTTTTACAGGTTGACCTCGGATCAGGTAGGGATACCCGCTGA
>Zotu3351
ATGCGATAAGTAATATAAATTGCAGAATTCAGTAAATCATCGAATCTTTAAACGCACATTGCGCCCCCTGGTATTCCGGG
GGGCACACCTGTTCGAGCGCTATTTCAACCCTGGAGCCCTGCTCTGTGATGGGCCCCGTCCTCAGGGACGGGCCCGAAAC
CCGTGGGCGCCTCCGTAAGGCCCTGAGCGTAGCAAGAGAAATCCCTCGCTCGGAGTACCCTATAGCGGCCGCCCCGAACC
ATCTCAAAAGGTTGGCCTCGGATTAGGTGGGGATACCCGCTGA
>Zotu483
ATATCAAGCCCTTATCATTGGCTTAGAGACAGCTATAGGTATAGGTATTCACCAGCTGGAAGTCTTTGGGAATTCTAAAT
TGATAGTCAACCAACTTCTAGCCGAGTACGAAGTCCGTAATTCCGACTTGAAGCCATATCATGAATATGCATCAACGCTT
ATGAAACGATTTGATTCGTGAAAAATCAAATTCATACCTAGGGCTGAAAATAGGGAAGATGATGTCTTAGCTAATCGGTC
GCTGTTCTAGCCAGGTCAGATGAAGAGTTCTC
>Zotu2708
GTGCGATAAGTAGTGTGAATTGCAGATTTCCGTGAACCATCGAGTTTTTGAACGCAAATTGCGCTCGAGGCCTCCGGGTC
GAGAGCATGTCTGCCTCAGCGTCGCTCATACCCAATCGGATCCACCTCTTTTGACATTCAAAGGGTAGGAGGACCGGAAA
TGGCCGTCCGGTTTCAACATCGGTCGGCTGAAAGGAATGTTCCGCTCGCAATCTCCCTTTGATGGGAAAGAGCCAGCCGG
TAAGCATGACCCTCTCCCTGCGGAGAAGGCCTAGCCTGCCGTTGAGCTCTGGTTGTGGGTTTCTGAGGAGCTTGACAGGA
ACCAACATTTGAACATCGACCTGAGATCAGGCAAGGACACCCGCTGA
>Zotu2706
ATGCGATAAGTAATGTGAATTGCAGAATTCCGTGAATCATTAAATCTTTGAACGCACATTGCGCTCTTTGGTACTCCGAA
GAGCATGTCTGTTTGAGAATCAGTTTAATTTATTAACCTTGATTGGCTTGAAGCTACAGCTACTTGCCAATCTCGGTTAG
AATATGGGCCTATCATTCATCTTGAAGACCTTGAATCGAACTTATTACCCAGCCTGATTAAGCGCTCAAATGCACTTTCT
CTCTTGCCTGGAAAGCATGACCAATGAACTGAATTAGGCTTTTGAGGCCTTATTTCTCTTCTTGATTGCCGACCATCTAA
AGGGCTTGAGTCGATCGTCGACTGCAGTGAAATGAAAGGGAAGGAATAAACAAACTTTGCTTTGAAGAGAAATCTTTAAG
ACTTGATCTCAAATCAGATAAGACTACCCGCTGA
>Zotu3197
ATGCGATACGTAATGCGAATTGCAGAATTCAGTGAATCATCAAATCTTTGAACGCAAATTGCGCTTTCTGGATAGGCCAG
GGAGCATGCCTCTTTGAGTATCGTTTCTACATACCTCTTTAAGTTCCTTGTGTCTAACACAGGTCGAGCCTAAAGGATAT
TGAGTTTCTCATTCTAACGATTGAGTTTCTTTTAGTAGTGCGAGTTTTAACCCTCCTAGTGTGCTCTGATTTCTTTCGGG
AAAACAGATTAACAATTACTAGTTGACGTGGATAATAATACATTTACGTCAATCATTAGTTGCGAATACATCTAGTTGAT
GAATTTAAACTCGGTGGAAATTAACCTAATTTTGAATTAGATCTCAAATGAAGCAAGATTACCCGCTGA
>Zotu2195
ATGCGATAAGTAATGTGAATTGCAGAATTCCGTGAATCATTAAATCTTTGAACGCACATTGCACTCTTTGGTATTCCGAA
GAGTATGTTTGTTTGAGAATCAGTAAATCATCAAAATCTAAATTTTTTTTTAAAAAATTTATTTTTTTGGATTTGAGACT
TTTCTAATTTTTTTTAATTTTAGGAATGACTTGTAAATTATTTGTTGACTTTATTGACAACCAAAAAGCATGACCAATAG
GACTTTTTTAAGTTCTTTGATTGTTTTAATGGAAGTTAAATTTTAAAGAGTAACATAAAAAAAATATAACACAAAGAAAA
TTTTTTTTTTTAAAATTTTTTTTAAGACTAGATCTCAAATCAAATAAGACTACCCGCTGA
>Zotu186
ATGCGATAAGTAGTGTGAATTGCAGAATTCAGTGAATCATCGAATCTTTGAACGCACATTGCGCCCTTTGGTATTCCTTA
GGGCATGCCTGTTCGAGCGTCATTTAAACCTTCAAGCTCAGCTTGGTGATGGGTGACTGTCCTCCCCTCGCGGGGGGACT
CGCCTCAAAAACATTGGCGGCCGGTACATTGGCTTCGAGCGCAGCAGAAACGCGGTCTCGAGTCCGATGGACTGGCTCCC
ATAAGCCTTCTTTTATTTTGACCTCGGATCAGGTAGGGATACCCGCTGA
>Zotu2680
GTGCGATATGTACTGCGCTGTGCGCGAAATGCGCAGTCATTCTTCGAATACACATTGTCCTGTCTGGCGAACAGCCGGCA
GGGCATCTGCTTCAGGGTTGTTGATTATTTTAGCGCAGCTTCGCTCAGCGTCGCACGCGTTCACCGAGGTGTCGCCGCCA
CGTGCGTCCCCTCCCCATTTGTGTCCCTTTAGCTCATGCTTCTGTGGATTTGGGTGTCTAGCAGTCTGGTTCATTGCTTG
CAGTGTTCCGCTTGTTGCTTCTCCCTTTTACCTATCTACCCGACCTGAAGTCAGGTGTGAGTACCCGCTGA
>Zotu586
CAGCCTACACACTGCAACCCAGGCAGCAGAGCAGAGCATGCAACTATAGACCAAAGCAACTAGAGAACACAAGCCTCAAC
TAAAGCCATCAGTGGAAATCCCAAATCAAGCAGTCCCCCTCCATACCAGACCCTTTTTTAGCAAGCATATCAGCAAAAGT
ATTACTGCCTCTTGAGTTAAAAATGATCGTTGCCAAGAAA
>Zotu178
ATGCGATAAGTAATGTGAATTGCAGAATTCAGTGAATCATCGAATCTTTGAACGCACATTGCGCCCATTAGTATTCTAGT
GGGCATGCCTGTTCGAGCGTCATTTCAACCCTTAAGCCCCTGTTGCTTAGTGTTGGGAGCCTACGGTAATAGTAGCTCCT
GAAAGTTAGTGGCGGAGTCGGTTCACACTCTAGACGTAGTAGATTTTATCTCGCCTATCAGTTGGACCGGTCCCTTGCCG
TAAAACCACCTAATTTCTAAAGGTTGACCTCGGATCAGGTAGGAATACCCGCTGA
>Zotu2630
ATGCGATAAGTAATGTGAATTGCAGAATTCAGTGAATCATCGAATCTTTGAACGCACATTGCGCCCGGTGGTATTCCGCC
GGGCATGCCTGTTCGAGCGTCATTTCTGTCCTCAGGCCTCGCCGCTCAGGCGGTGCAGGCTCTGGTTTTGGGGCGTGCGG
TCGCCCGCAGCCCCCAATTGCATCGGCGTACGCCGTACGTTGCCCCCTGCGTAGTGGTTTACTTTCTCGCATCGGGCCGT
GCCGCAGTGCCGCCGGAAAACCCGTCACGCCAGTGACGTTTCTGAAGTTTGACCTCGGATCAGGTAGGGTTACCCGCTGA
>Zotu2678
AATGAATACACCTGAAATGTCGTACAGTGAGTGAGATTGTCTACGCAATTATATAGCACAACAAGAATGGCAATAAGTTT
GTATGTCGACGTCAAAATTTTCTCGTTTGTTGTATTATTGTAGCCTTACAATATTTTTAACTTTTCTTCTAAGCGGTTGA
CATCACCACCTTCAAACAGTTTGATTCGAGAAGTTTCCACGAATCATCGAAACGATTTGAATACATGCTTAGAAAGTGCT
CGAATCATGGGATCACCAT
>Zotu3784
ATGCGATAAGTAATGTGAATTGCAGAATTCAGTGAATCATCGAATCTTTGAACGCACCTTGCGCCTTTTGGTATTCCGAA
AGGCATGCCTGTTTGAGTGTCATGAAATCTCAATCCCGTCTGGTTTATGACCCGGCGTGGACTTGGACATGGGCGTCTGC
CGGTTACACGGCTCGCCTCAAATGACTTAGTGGGATCGCTTGCATCCGTGACAGACGTAATAAGTTTCGTCTTGTCCCTT
GCTATGCGTCAAGCCTGCTCACAACCCTTCTCGCCCTCTGGGCAGAAACTTTTGACTCTGACCTCAAATCAGGTAGGACT
ACCCGCTGA
>Zotu1069
CATGCCCTAAAAATATAAGCAAATTTACTTTTTCTTTGAAGAAAGGAAAAAGTAGAAGAAAAAAAATTTGGAAACATGAT
TATCTAGATTATAATCTAAGTTGAAGTCAACAATTATTTTTAGTTAAATATTTTATGAAACATACAATTTTTAACCACAA
ATCTCATCATTTTTTTTTTAATCAAAATCTATTAAAAATCTATTTTAATCTCCACCAAACGAATTATTTCATTAAATTAA
ACGTGAGGACACTTCTGGTCCATT
>Zotu2445
GTGCGATAAGTAGTGTGAATTGCAGATTTCCGTGAACCATCGAGTTTTTGAACGCAAATTGCGCTCGAGGCCTCCGGGTC
GAGAGCATGTCTGCCTCAGCGTCGCTCATACCAAATCGGCTCCTCCCCTTTGAATAAAAGTGGGAGGGTGCCGGATCTGG
CCGTCCGGTTGCACAGGCCGGTCGGCTGAAAGGATTGCTCCGCTCGCAGCCTCCCTTTAATGGGAAGGAGCCAGCCGGTA
AGCATGACCTTCTCCTATTGGAGTTGGCCTGGCCTGCCGTTGAGTTCTGGTTGTGGGTTTGTAAGGAGTTGACAGGAACC
ACTTTTGAACATCGACCTGAGATCAGGCAAGGACACCCGCTGA
>Zotu883
ATGCGATACGTAATGTGAATTGCAGAATTCAGTGAATCATCGAATCTTTGAACGCATATTGCGCTCTTTGGTATTCCGAA
GAGCATGCTTGTTTGAGTATCAGTAAACACCTCAAAGACTTCAATTTGTTTTGAATGGCTTTGGACTTGAGCAATCCCAA
CACCAGTCTTTACGATCGGCGGAGGGTTGCTTGAAATGCAGGTGCAGCTGGACATTCTCCTGAGCTATAAGCATATTTAT
TTAGTCCCGTCAAACGGATTATTACTTTTGCTGCAGCTAACATAAAGGGAGTCTGACCGTATTGGCTGACTGATGCAGGA
TTTCACAAGGGTCGGAAACGATTCTTGTAAAACTCGATCTCAAATCAAGTAAGACTACCCGCTGA
>Zotu3461
AATAAAGCAATTTCGATTCCCAAACAAGAATCTATTTTATGTTTAGATAGAAACTGTGATTAGAATTGTACCTTAGATGA
ATTCTGCAAATTCTTTTGCTGATTCACGAACTCCAATGATCACGATCTGCAATTCAAGCTATTCAATTGTACAGTCTCCA
ATGGTGATCCACACAGAGAACAAGAATGACAGCTAGGGTTTTCTTTTCTCGTGCTAGCAAAAATAAATAAATAATCCATT
AGGTTTTTCAAAGCCTAGCAGCCTATTAATATAAGTCCAAACGGGCTTGACACATCTCTTAAACTTAATCCGGTCCAATA
TTTAATTAATCAAATTTATTAAATCTGGTCCATGAATTAATTAATCCAATTAATTA
>Zotu2319
ATGCGATACGTAATGTGAATTGCAGAATTCAGTGAATCATCGAATCTTTGAACGCATATTGCGCTCTTTGGTATTCCGAA
GAGCATGCTTGTTTGAGTATCAGTAAACACCTCAAAGTCTTTTTTTGTTAAGAGACTTTGGACTTGAGCAATCCCAACAC
CTCTCTCTCCAAGAGAGGGGTGGCGGGTTGCTTGAAATGCAGGTGCAGCTGGACTTTCTCCTGAGCTAAAAGCATATTCA
TTTAGTCCCGTCAAACGGATTATTACTTTTGCTGCAGCTAACATAAAGGGAGATTGACCATTTTGGCTGACTGATGCAGG
ATTTTCACAAGAGTCTTCAAACCACTCTTGTTAAACTCGATCTCAAATCAAGTAAGACTACCCGCTGA
>Cr_859
AACGCACATTGCGCCCTTGGTATTCCGAAGGGCATGCCTGTTCGAGCGTCATTATCACCTCTCAAGCCCTGGCTTGTTGT
TGGACTTGGTCGGTCGTGAGACCTAGATCTGTCCCAAAGACAATGACGGTGTCCCTTGGACCCTCGGTACAATGAGCTTA
ACCAGCACGTATCAGAGTGGAAAGGTCCTCGGGCCCGGTCCCCCTTTTTATTTTTTAAGGTTGACCTCGGATCAGGTAGG
AATACCCGCTGAACTTAA
>Zotu5653
ATGCGATAAGTAATGTGAATTGCAGAATTCCGTGAATCATTAAATCTTTGAACGCACATTGCGCTCCCGGGTACTCCCGA
GAGCATATCTGTTTGAGAATCAGTTTAACCTCTCACTTATTTAATAAGTGGACTTGGGACTATTTTTGGAGGGGTAACTC
CCCAAAAAAGACCTTTAATATAAATTTGACCTTCAGACTTTGCTTTAAACCATTAGCGCTTTTAAACCTAGAAGGCATGA
CCAATGGACGAGTTATACTCTTTCTTGAATGCTGATAATGGGTTAGTTAATATAGTAAGGCATAAATTGAATTTTTCCAA
CTAATTATATAAACACGAAGGAATATTATTAATATTTCTTTAAGACTTTGATCTCAAATCAGATAAGACTACCCGCTGA
>Zotu402
ATGCGATAAGTAGTGTGAATTGCAGAATTCAGTGAATCATCGAATCTTTGAACGCACATTGCGCCCCTTGGTATTCCGGG
GGGCATGCCTGTTCGAGCGTCATTTAACCCCTCAAGCCCAGCTTGGTGTTGGGTGCTTGTCCCGCCCCCGCGCGGCGACT
CACCTCAAAGTCATTGGCAGCCCGCATCCGCCGGCCACGAGCGCAGCACAGTCGCGATCGAGGCCAGGCAGGTCGGCTCT
CCAGAAGCAACCCCAATATTGACCTCGGATCAGGTAGGGATACCCGCTGA
>Zotu2255
ATGCGATACGTAATGTGAATTGCAGAATTCCGTGAATCATCGAATCTTTGAACGCACATTGCACTCTGTTTCGGCAGAGT
ATGCCTGTTTGAGAATCTATAGCATTCATTCTCGGTTCTTTTTGCTCCTAGGAGTGGATTGAATGCAGAGAGATTTGAGG
CGTCGCACTAACCCTGCGTGCTTTTAAAACTATAGCTGTCGAATGTTGCTGTTCCCAGTAAAATGTATGTGTATAGGACT
TCGGTTCTTTCTATGCAGAGTCATTGGGTTGTAACCGAGCTTTTGCGCCGGAACGGGTCTTTTGAACCTAGTACGCACTT
AGGCGGGATCGTTTGGCACTCACCTATTAGAGTTTGGGTATTCGTACTCGGACTTGAACCATGGTCTCAAATCAGGCAGG
AAGACCCGCTGA
>Zotu3521
ATGCGATACGTAATGTGAATTGCAGAATTCAGTGAATCATCGAATCTTTGAACGCACATTGCGCTCTCTGGTATTCCGGA
GAGCATGCTTGTTTGAGTATCAGTAAACACCTCAATTTCATGATTTTATATTTTGAAATTGGACTTGAGCATATCCCAAC
GTGTATTTATTTATATGGAGGGTTGCTTCAAATGCAGGTGCAGCCGATCATTCTTCTGGGCTAAAAGCATTATCTAGTTA
GTCCCGTAAAACGGATTATTCATTTTATTGCTGCAGCTTACCTTAAAGGAAGACATGGCCATTGTGCTGACTGATGCAGG
ATTTCTCAGAGGGTCTGCAAAGACTTTTTGAAAACTCGATCTCAAATCAAGTAAGACTACCCGCTGA
>Zotu5704
ATGCGATAAGTAATGTGAATTGCAGAATTCAGTGAATCATCGAATCTTTGAACGCACATTGCGCCCGCCAGCATTCTGGC
GGGCATGCCTGTCCGAGCGTCATTTCAACCCTCAGGCTCCCGCGCCTGGTGCTGGGGATCGGCCTTCACCGGCCGGCCCC
GAAATGCAGTGGCGGCCCCGCCCGTGTACCTCTGCGTAGTAGCATACACCTCGCAGCTGGAAGCGGCGGCGGCCACGCCG
GAAAACCCCCGACTTCTGAAAGTTGACCTCGGATCAGGTAGGAATACCCGCTGA
>Zotu788
ATTAAAACAATTTTAATTCCCAAACAAGGATCTGCTTTATGTTTAGATAGAAACTGTGATAGAAATAATATCTTCGATGA
ATTCTGCAAACTCTTTTGTTGATTCTTGAACTCGAATGATCACGATCTACAATTCAAGCTGTCCAATTGTCCAGCCTCCA
ATGGTAATCCACACAGAGAACAATAATGACTGCTAGGGTTTTCTTTTCTCGTGCTAGCAAGAATAATGAATTTTTCATTA
ATTTTTTCAAACCTTAGCAGCCTATTAATATAAGTCCAAACGAGTTTGACCCGTCTCTTAAATTTAACCCGGTCCAATAT
TTAATTAATCAAATTAATTAAATCCGATCCATAAATTAATTAATCCAATTAATTA
>Zotu720
ATGCGATAAGTAATGTGAATTGCAGAATTCAGTGAATCATCGAATCTTTGAACGCACCTTGCGCTCCTTGGTATTCCGAG
GAGCATGCCTGTTTGAGTGTCATGAAACTCTCACCCTTCAACTTTCTTAATAGTGGTTGCGGGCGTGGACTTGAGCGTTG
CTGGTTTTTATTAACCGGCTCGCTTGAAATGAATTAGCAGATCCTTTTTGTAATCGGTTCCACTCGACGTGATAAGTATT
TCGCCGAGGACATCTTAACGGATGGCCGAGATAAAGAAAGTCTTAGATCCGCTTCTAATTCTTAGCTTTACGCAAGTAAA
CTAAACCCATTTTATGATCTGGCCTCAAATCAGGTAGGACTACCCGCTGA
>MH935031.1
AGGGATCATTACTGAGTACTACACTCTCTACCCTTTGTGAACTATTATACCTGTTGCTTCGGCGGCGCCCGCGAGGGTGC
CCGCCGGTCTCATCAGAATCTCTGTTTTCGAACCCGACGATACTTCTGAGTGTTCTTAGCGAACTGTCAAAACTTTTAAC
AACGGATCTCTTGGCTCCAGCATCGATGAAGAACGCAGCGAAACGCGATATGTAATGTGAATTGCAGAATTCAGTGAATC
ATCGAATCTTTGAACGCACATGGCGCCTTCCAGTATCCTGGGAGGCATGCCTGTCCGAGCGTCGTTTCAACCCTCGAGCC
CCTGTGGCCCGGCGTTGGGGATCTGCCACGGCAGGCCCCTAAAACCAGTGGCGGACCCGAAGGCCCTCTCCTTTGCGCAG
TAGCATCAGCCTCGCATTGGGATCCCTCGGCGTCCTGCCTCTAAACCCCCCACAAGTCCGCTCCGGCGGCACCAAGGTTG
ACCTCGGATCAGGTAGGAATACCCGCTGAA
>Zotu3513
ATGCGATAAGTAATGTGAATTGCAGAATTCAGTGAATCATCGAATCTTTGAACGCACATTGCGCCCGCCAGTATTCTGGC
GGGCATGCCTGTTCGAGCGTCATTTCAACCATCAAGCCCCCGGGCTTGCGTTGGGGCCCTGCGGCTGCCGCAGACCCCTA
AAACCAGTGGCGGGCTTGCTGTCACACCGAGCGCAGTAGTAATATCTCGCTTTGGTCGCGGCGGCGGGCACTTGCCGTAA
AACACCCCACATATCAAGGTTGACCTCGGATCAGGTAGGAATACCCGCTGA
>Zotu2322
AAATCGACAATGACCACTACAGCAAAAACCACCCCAACACAAAAACCACCAACACTCCAAAACCCAACAAAAATACCACC
ACCGCAAACCATGCTCACACCACCACGGTCACAAATCACGCGCAAGAGCCTCTAACCACCTCCACGCACCTCTGACGTTC
ATATCTGTGTGTTCAGATCGCCAAGGTGCCGCATATCACCACCACAAACCGCCGCGCC
>Zotu5558
ATGCGATAAGTAATGTAAATTATAGAATTTAGTAAATCATCGAATCTTTGAACGCATATTGCGCCCCCTAGTATTCCGGG
GGGCACACCTGTTCGAGCGCTATTTCAACCCTAGAGCCCTGCTCTGTGATAGGCCCCGTCCTTAGGGACGGGCCCGAAAC
CCGTAGGCGCCTCCGTAAGGCCCTAAGCGTAGCAAGAGAAATCCCTCGCTCGGAGTACCCCGTAGCGGCCGCCCCGAACT
ATCTTATAAGGTTAGCCTCGGATTAGGTAGGGATACCCGCTGA
>Zotu702
GTGCGATAAGCAGTGCGAATTGCAGAACCGTGAGTCATCAGATTTTTGAACGCAATTGGCGCCAGTTGGTAATCCAGCTG
GCATGCTTGTTTCAGTGTCTTGTTTTCTCCTCACCCAAATCTTAATGTGAGAGATACCCTTCTCTTACTAAGTACGAAAG
CACTCTGTACTTTGCAGGCAACCTTGACTTGTCAAGGGTTGCACTCAATGCAGCAGTCACATTTCACAATGTGAACTCAT
TGAGAGTAGAGACAGTGCAGCTAGTCTGCTAGTGCTTAGATCTCTAAACTTTACTTGCATCTGAAATCAAGCAGGATCAC
CCGCTGA
>Cr_875
AACGCACCTTGCGCCCTCTGGTATTCCGGAGGGCATGCCTGTTTGAGTGTCATGTAGACTCAACCCCCTCGGGTTTCCGA
TCGGGTTGGACTTGGACGTTTGCCGACCGAGGCTCGTCTGAAATGCGTTAGTGGAGGAGGCGACCGAGCCTGGCGTAATA
AGTTTCGCCGGTGTCAGGACGTCGAGCCCGCTCAGAACCGCCCTCGGGCACCTTTTGACTCTGACCTCAATCAGGTAGGA
CTACCCGCTGAACTTAA
>Zotu5501
TCGAGCAACCAGAAATCATATCAATTATAAGCAGTATGAGATGTCTGAATCGGAAACCGAATCAATGAAACCTGAGAAGT
CAACCGCTTTAGGTGAGCACTCTAATGAAAGGGATAATGCAGAGTTTTCAATGGGAAGTCGAGATTCTGATGAAACCAGT
GACAAGCA
>Zotu1010
ATGCGATACGTAATGTGAATTGCAGATCTCTCAGTGAATCATCGAATCTTTGAACGCACATAGCGCCCGCCGGCCATTCC
GGCGGGCATGCCTGTCCGAGCGTCGATGACGCCTTTCGAGCCCCTCTGATGGGCTCGGTGTTGGGGCGCTAGGTAACCCT
AGGCCCCCAAGCAGTAGTGCGCGGTCCGGCTGCGGGCCCCGGGTACAGTAACTTCACCGTTAGATGCCCTGGGAGAAGCA
GCTAGGCTTGCCGTAAAACCCCCGACATAGGGACCCCCCGCAAGGGAGGAACCGCCATATGTTGACCTCGGATCAGGTAG
GACTACCCGCTGA
>Zotu709
ATGCGATACGTAATGTGAATTGCAGAATTCAGTGAATCATCGAATCTTTGAACGCACCTTGCACTCTTTGGTATTCCGAA
GAGTATGTCTGTTTGAGTGTCGTGAATCTCTCAACCCCCCTGTTTTGTAATGAGACAGGCGTGGGCTTGGATTATGGCTG
TCTGTCGGACCTCTTAACTGAGCCGGCTCAGCTGAAATATACGAGCGACCCAATGTTTACATTATAAATGTGTTAACGGT
TTGACTCGGCGTAATAATACTATTCGCTGAGGACGTTTTCATTATAAGACATTCATTGACGCTTCTAATGCGACTTTAAT
TAGTCATTCATAACTCTAGACCTCAAATCAGATAGGACTACCCGCTGA
>Zotu3352
ATGCGATAATTAATGTGAATTGCAGACTCAGTGAATCATCGAATCTTTGAACGCACATTGCGCCCTCTGGTATTCCGGGG
GGCATGCCTGTTCGAGCGTCATTACAACCCTCAAGCACTGCTTGGTGTTGGGCTCGCCCTGTAGGGCCTGCCTCAAAGTC
AGTGGCGGCACCGTCTGACCCTAAGCGTAGTAATACTCGCCGCTTGTGGACTCAGTGCGTGGCCTGCCAGCCAACCCCCA
CCATCAAGGTTGACCTCGGATCAGGTAGGGATACCCGCTGA
>Zotu976
ATGCGATAAGTAATGTGAATTGCAGAATTCAGTGAATCATCGAATCTTTGAACGCACATTGCGCCCCTTGGTATTCCGAG
GGGCATGCCTATTCGAGCGTCATTATCACCCCTCAAGCCTAGCTTGGTGTTGAGGCCTGCTGTAAGGGCAGCCTCTAAAA
TCAGTGGCAGTGCTGTCAGGCTCTAAGCGTAGTAATTTTTCTCGCTATGGACACCTGGTGGACACTCGCCAGAACCCCCC
CATTTTTTAATGATTGACCTCGGATTAGGTAGGGATACCCGCTGA
>Zotu303
ATGCGATACGTAATGTGAATTGCAGAATTCAGTGAATCATCGAATCTTTGAACGCATATTGCGCTCTCTGGTATTCCGGA
GAGCATGCTTGTTTGAGTATCAGTAAACACCTCAAATCCCTCTACTTGTTGGAGGAATTTGGACTTGAGCAATCCCAACT
TTTCGAAAGAGAAGGCGGGTTGCTTGAAATGCAGGTGCAGCTAGATTCTTTCTTCTGAGCTATAAGCATACTTATTTAAT
CCCGTCAAACGGATTATTACTTTTGCTGCAGCTAACATAAAGGTTGAAGAGTCGCTATGGCTGACTGATGCAGGATTTAA
CATTTCGCGCAAGCGATTTGTAAACTCGATCTCAAATCAAGCAAGACTACCCGCTGA
>Zotu999
ATGCGATAAGTAATGTGAATTGCAGAATTCAGTGAACCATCGAATCTTTGAACGCACATTGCGCCCTCTGGTATTCCGGA
GGGCATGCCTGTTCGAGCGTCATGTCACCACTCAAGCTTGGCTTGGTGTTGGGCGCCGCGGTCCCCCCGCGCGCCCCAAA
GTCCCCCGGCTGAGCCGTCCGCCTCCAAGCGTCGTGATTTCATTAATCGCTTCGGGGCGCGGGCGGCCGCGGCCGTTAAA
TCTCGTCACTGGTTGACCTCGGATCAGGTAGGGATACCCGCTGA
>Zotu989
AATGCGAAATGCAGTGTGAATTGCAGAACCACGAATCATCAGATCTTTGAACGCATCTGGCGCCGACAAAATCGGCATAT
TTGTTTCAGTGTGCTCAAACAACTTAAACCTTAATGTAGGAGAAATTCTCCTATGAAATAATGTTCAGCTGTCACATTTA
TTTGTGAGCTTTACAAGACTTAATGTCACCTGAAATCAAGTAAGATGACCCGCTGG
>Zotu3421
ATGCGATACGTAATGTGAATTGCAGAATTCCGTGAATCATCTAATCTTTGAACGCACATTGCACTCTCTTTCGGGAGAGT
ATGCCTGTTTGAGAATCTATAGTATTCTTTTTTCATTTTATAAGTAAAATTATACTATGAAAAGATTTGAGGATTCTCTA
TTATATAATAGAGTTCCTTTAAAATGATTACTTTTGTCTTGTTAATTGATGTTTGAAGTCTTTAACATTCATAAGAACAG
TATTCGAATAAGCCTAACGGTTTTAACTTGTGCTAAGTATTATGATAAAAGAACTAGTCAATTATAGATAGTAAAAAGTT
CATAACCATAATAAAAGCAAACTAACCTTTGTTTTTGAACCATGGTCTCAAATCAGGTAGGAAGACCCGCTGA
>Zotu2732
ATGCGATAAGTAATGTGAATTGCAGAATTCAGTGAATCATCGAATCTTTGAACGCACCTTGCGCTCCTTGGTATTCCGAG
GAGCATGCCTGTTTGAGTGTCATTAAATTCTCAACCCTTGTTAACTTTTTAGTTAGTAAGTGGATTGGAAGTGGGGGTAT
GTTGGTTTCTTCATTGAAATGAACTCCCCTGAAATGCATTAGCTGGTTGCCTTGTGCAAACATGTCTATTGGTGTGATAA
TTATCTACGCCGTGGGCTATTTGCCGTTTATAGCACTGCTTATAATCGTCTGTTCATTCAGACAATACATGACAATTTGA
CCTCAAATCAGGTAGGACTACCCGCTGA
>Zotu3113
ATGCGATACGTAATGTGAATTGCAGAATTCCGTGAATCATCAAATCTTTGAACGCACATTGCACTCTGTTTACGCAGAGT
ATGCCTGTTTGAGAATCTATAGTATTCTTTTTCTCTATAAAATTTTTAATTTTATATGGGAAAGTTTTGCGGATTTTGGG
TTATTAAAAAAACCCAATTCTGTTAAATCTATAGTCATTTTTTTTATAGTCAATGTTTGAACTCTCTATAAAAACTTTGC
AGAAATGTATTTGAATGAACCTACCAGTTCTCCTTATACAAATTACGCAGAGAGAGATTAGTTTTCTATAAAAGATAATG
CCCATAACCATTAAAAAAGTAGATCGTTAGATTTATTTTTTGAACCATGGTCTCAAATCAGGTAGGATTACCCGCTGA
>Zotu2998
GCTACGATAACCGGTGTGAATTGCAGAACACGCTGAACACTTGATCTTTGAACGCGAATTGCGGGCTAGCATCATTGACT
AGCCCATGTCTGTGTGAGGGTTGTAAAGAGAAAGATTGACTCCTAATACGGAGAGGGGTGGAGAGCGAGTCCGTCTCTGG
TAACTCGTCCCACATCACTTGTTGATGTGGGTGAGGGCAGGCTGGACTTGCGATCGATCCCTTAAGCAATCATCCGCGAG
TACACGGTCGGTGTATGAGTGCGAGATGCCACGCGCATCGCCACGGCCTCATACCGTCTCAGACCTTACTCACAAAATCT
CACAAACACAACCTCACATCAGGCAGGAGCACCCGCTGA
>Zotu192
ATGCGATAAGTAATATGAATTGCAGATTTTCGTGAATCATCGAATCTTTGAACGCACATTGCGCCCTCTGGTATTCCAGA
GGGCATGCCTGTTTGAGCGTCATTTCTCTCTCAAACCTTCGGGTTTGGTATTGAGTGATACTCTTAGTTGAACTAGGCGT
TTGCTTGAAATGTATTGGCATGAGTGGTACTGGATAGTGCTATATGACTTTCAATGTATTAGGTTTATCCAACTCGTTGA
ATAGTTTAATGGTATATTTCTCGGTATTCTAGGCTCGGCCTTACAATATAACAAACAAGTTTGACCTCAAATCAGGTAGG
ATTACCCGCTGA
>Zotu3147
ATGCGATAAGTAATGTGAATTGCAGAATTCAGTGAATCATCGAATCTTTGAACGCACATTGCGCCCCCTGGTATTCCGGG
GGGCATGCCTGTTCGAGCGTCATTACAACCCTCAAGCTCTGCTTGGTATTGGGCCCCGCCGGTTCCGGCAGGCCTTAAAA
TCAGTGGCGGTGCCATTCGGCTTCAAGCGTAGTAATTCTTCTCGCTTTGGAGACCCGGGTGCGTGCTTGCCAGCAACCCC
CAATTTTCTCAGGTTGACCTCGGATCAGGTAGGGATACCCGCTGA
>Zotu387
ATGCGATAAGTAATGTGAATTGCAGAATTCAGTGAATCATCGAATCTTTGAACGCACATTGCGCCCATTAGTATTCTAGT
GGGCATGCCTATTCGAGCGTCATTTCAACCCTTAAGCCTCTGTTGCTTAGCGTTGGGAGTCTACGGGTTACCCTGTAGTT
CCTGAAAACCATTGGCGGAGTCAGGGAGCACTCTAAGCGTATTACACAATCTTTTTGTCTCGCTTTGGATATTGCCCCGC
CTCCACGCCGTAAAACCCCCCATATCAAATGTTGACCTCGGATTAGGTAGGAATACCCGCTGA
>Zotu2984
ATGCGATAAGTAATATAAATTATAGAATTTAGTAAATAATCGAATCTTTAAACGTATATTGCGCCCCCTAGTATTCCGGG
GGGTATACCTATTCGAGCGCTATTTTAACCCTAGAGCCCTACTCTATAATAGGCCCCGTCCTTAAGGACGGGCCCGAAAC
CTATAGGCGCCTCCGTAAGGCCCTAAGCGTAGTAAGAGAAATCCCTCGCTCGGAGTACCCTATAGCGGCCGCTCCGAACT
ATCTTAAAAGGTTAGCTTCGGATTAGGTAGGGATACCCGCTAA
>Zotu386
ATGCGATAAGTATTGTGAATTGCAGAATCCAGTGAATCATCGAATCTTTGAACGCACATTGCGCCCGCCGGAATTCCGGC
GGGCATGCCTGTTCGAGCGTCATTTCAACCCTCAAATCCCCAGGATTTGGTGTTGGGACGTCCGCGTCAGCGGGGGTCCT
CAAATCTATAGGCGGTACCGCACGGCACTGAACGCAGTAATCTTTATTCGTTCGGCTGTTCTGGCGGCTTGCTTGCCCCT
AAACCCTCCCTTCGGGAATCAAGGTTGACCTCGGATCAGGTAGGAATACCCGCTGA
>Zotu1197
ATGCGATAAGTAATGTGAATTGCAGAATTCAGTGAATCATCGAATCTTTGAACGCACCTTGCGCTCCTTGGTATTCCGAG
GAGCATGCCTGTTTGAGTGTCATTAAATTCTCAACCTTTATTAACTTTTTGGTTAGTAAGTGGATTGGAAGTGGGGGCAT
GTTGGTTTCTTCATTGAAATAAACTCCCCTGAAATGCATTAGCTGGTTGCCTTGTGCGAACATGTCTATTGGTGTGATAA
TTATCTACGCCGTGGGCTATTTGCCGTTTATAGCACTGCTTATAATCGTCTGTTTATTCAGACAATATATGACAATTTGA
CCTCAAATCAGGTAGGACTACCCGCTGA
>Cr_535
AACGCACATTGCGCCCCTTGGTATTCCATGGGGCATGCCTGTTCGAGCGTCATTTGTACCCTCAAGCTATGCTTGGTGTT
GGGTGATTGTCCAGCTGTATGGCCAGGACTCGCCTTAAGTAATTGGCAGCCAGTGTTTTGGTAGAAGCGCAGCACATTTT
GCGATTTACTCCAATAATATTAGCAACCATTAAGCTCATTTATCACTTTTGACCTCGGATCAGGTAGGGATACCCGCTGA
ACTTAA
>Cr_903
AACGCACCTTGCGCTCCTTGGTATTCCGAGGAGCATGCCTGTTTGAGTGTCGTGAAATTATCAACTCTCTTTCTTTTCGA
AGTAAGATGAGATTGGACTTGGGGATTGCTGGTTTCTAATCAGCTTCCCTTGAATGCATTAGCTGGAATTTGATTTGCAG
CATATATGCGGTGTGATAATGTCTTCACTGTGTAGCTCGAGTCGTCTGGCTTCTAATCGTCCTTCACGGGACAATCTTGA
CAATTAGACCTCAAATCAGGTAGGACTACCCGCTGAACTTAA
>Zotu1315
ACGCGATATTTCTTGTGAATTGCAGAAGTGAACCATCAGTTTTTGAACGCACATTGCACTTTGGGGTATCCCCCAAAGTA
TACTTGTTTGAGCGTTGTTTCTCTCTTGGAATTGCTTTGCTCTTCTAAAATTTCGAATCAAATTCGTTTGAAAAACAACA
CTATTCAACCTCAGATCAAGTAGGATTACCCGCTGA
>Zotu699
GTGCGATAAGCAATGCGAATTGCAGAACCGTGAGTCATCAGATTTTTGAACGCAACTGGCGCCGGCTGGCTCTCCAGCCG
GCATGCTTGTTTCAGTGTCTCTTTACCTCCTCACCCAGATCATAATGCGAGAGATGCCCTTCTCTTGCCAAGCCTGAAAG
CACTCTGCGCTCTGCGAGCGGCCTCGACTTGTCGAGGGTCGCACTCAATGCAGCGGTCACATTGCTCACAATGTGAACTC
ATTGAGAGCTGAGGCAGTGCAGCGTCAGCTGCCAGTGCTTAGTCACTCAAACTTTACTTGCATCTGAAATCAAGCAGGAC
CACCCGCTGA
>Zotu5131
ATGCGATAAGTAATGCGAATTGCAGAATTCAGTGAATCATCGAATCTTTGAACGCACATTGCGCCCGCCAGTATTCTGGC
GGGCATGCCTGTCTGAGCGTCGTTTCGACCCTCGCGCCCGGCTTCTGTCGGGGGCGGTGTTGGGGATCGGCCACACCCTT
CAGTGGGCGGCCGTCCCCTAAATCCAGTGGCGACCACGCTGTAGCCTCCCCTGCGTAGTACTAAAACCACCTCGCAGGCG
GAGAGCGGTGCGGCCCGCCGTAAAACCCCCCAACTTTTACAAGGTCGACCTCAGATCAGGTAGGAATACCCGCTGA
>Zotu3262
ATGCGATAAGTAATGTGAATTGCAGAATTCCGTGAATCATTAAATCTTTGAACGCACATTGCGCTCTCTGGTATTCCTCA
GAGCATGTCTGTTTGAGAATCAGTTTAATTTATCACCCTGCTGTTGATGGTCCAATGGATAATCGATGGCAGAGTGGATT
TGGGATGCAAGGGTTATTTTTTTAGCCCTTCAACCTTTGAAACATTAGTTGCTCTTTTTGACCTTTGATCAGAAAGGTAC
TAGCCGAAGGCATGACCAATGAACGCAAGTTCTTTTAGTGCTGACAACGCTTGTCTTTTCAGTTTGAGGAGGTCGTCTCG
CAAGAGAGAAAGGGTGCTTTATAAAACCCAATCCGAGGTGGACAGTTGCTCGTCCACTTTAAGACTTGATCTCAAATCAG
ATAAGACTACCCGCTGA
>Zotu5009
GCGCGAAATGTAATGTGAATCGCAGAACATTGTGAATCATCGAATCTTTGAACGCACATTGCGCCTCCTGTTATAGGGAG
GCATGCCTGTCTGAGCGTCGTTTAAACCCATGCCACGGCGAACTTTGTCGTCGGCGTGTTGGGCAGTCGTCGACCACTCG
TCGACGTGGCCTTGAATCCATCGGTCAAGTTGAGCGGACGAGATCCTCTGGGACATAGACCGTTCATGCGACCCTAAAGA
ATCGAGATCTTGACCTCAGATCAGGTAGGGACACCGCCTGA
>Zotu3248
ATGCGATACGTAATGTGAATTGCAGAATTCCGTGAATCATCGAATCTTTGAACGCACATTGCACTCTGTTTCGGCAGAGT
ATGCCTGTTTGAGAATCTATAGCATTCATTCTCGGTTCTAGTTATCCCTTGGGGTGATTGGAATGCAGAGAGATTTGAGG
CGTCGCACTTACACTGCGTGCCTTTAAAACTATAGCTGTCGGATGTTGCCTATCTAACCAAATGTATGTGTATAGAGCCT
CGGTTCTTTCTATGCAGAGTAAGTTGGTGGTAACCGAGCTTTTGCGCCGGAACGGGTCTTTTTTGAACCTAGTACGCCTG
AAAGTCAGAGAGTTCGGCACTCAACTATTAGAGTTTGGGGACTTGTCCTCGAACTTGAACCATGGTCTCAAATCAGGCAG
GAAGACCCGCTGA
>Zotu1291
ATGCGATAAGTAATGTGAATTGCAGAATTCAGTGAATCATCGAATCTTTGAACGCACCTTGCACCCTTTGGAATTCCGAA
GGGTATGCTCGTTTGAGTGTCATTGTACTCTCACACTCTCGGATCCTTTGGATTCGGGAGCGGTGGACTTGGGTGTTGCT
GCTTTCCCTGTGGCTCACCTGAAATGCGTCAGTGCACCTCTTGGTTGGACATAGTACGGCGTGATAAGTGTCTTCGCCGG
CGCCTCGCAAGAGGGTGGCCGATCGAGAGCTCTGTGCTTTCAAACCGTCTTCGGACACTCTCTGACAACTTGACCTCAAA
TCGAGTAGGACTACCCGCTGA
>Cr_616
AACGCACATTGCGCCCTCTGGTATTCCGGGGGGCATGCCTGTTCGAGCGTCATTGCAACCACTCAAGCTCACGCTTGGTC
TTGGGGTTCGCGATTCCGCGGCCTCTAAGATCAGTGGCGGTGCCTGTCGGCTCTACGCGTAGTAATACTCCTCGCGTTTG
AGTCCGGTAGGTTTACTTGCCAGCAACCCCCAATACAGGTTGACCTCGGATCAGGTAGGGATACCCGCTGAACTTAA
>Zotu3283
CCAATTGAACACCAAATTGAATCACAAACCCCCAGGGGCATAATCGTCCAATTTTCACCGTATAACTTGAAACGAAAAAC
TAACAACACCAAATTTTAAAAATCACATTAGGAAAATTCTGCCCGAAGAAATTCTCCCTAGACGATGTCAGACGCACAGC
TGCCGGAACTGTACACTCCGCCACCGTCGGCGGCTGTCACAATCACGCACGATCGATCGAGGAGCGCCT
>Zotu5060
ATGCGATAAGTAATGTGAATTGCAGAATTTAGTGAATCATCGAATCTTTGAACGCACATTGCGCCCCCCGGTATTCCGAG
GGGCATGCCTGTTCGAGCGTCATAACAACCCCTCAAGCCTAGCTTGGTATTGGGCGTCGCGGGTCCCCCGCGCGCCTCAA
AGTCTCCGGCTGAGCGGTTCGTCTCCCAGCGTTGTGGCAACTATTTCGCAGCGGAGTTCGAGTCGTCGCGGCCGTTAAAT
CTTTCAAAGGTTGACCTCGGATCAGGTAGGGATACCCGCTGA
>Zotu2077
ATGCGATAAGTAATGTGAATTGCAGAATTCAGTGAATCATCGAATCTTTGAACGCACATTGCGCCCGCCAGCATTCTGGC
GGGCATGCCTGTTCGAGCGTCATTTCAACCCTCAAGCCCAGCTTGGTGTTGGGGCCCTACGGTCGACGTAGGCCCTTAAA
GGTAGTGGCGGACCCTCCCGGAGCCTCCTTTGCGTAGTAACTTAACGTCTCGCACTGGGATCCGGAGGGACTCTTGCCGT
AAAACCCCCAAAACTTTTACAGGTTGACCTCGGATCAGGTAGGAATACCCGCTGA
>Zotu3158
GTGCGATATGTACTGCGCTGTGCGCGAAATGCGCAGTCATTCTTCGAATACACATTGTCCTGTCTGGCGAACAGCCGGCA
GGGCATCTGCTTCAGGGTTGTTGATTATTTTAGCGCAGCTTCGCTCAGCGTCGCAAGCGTTCACCGCGGGTGTCGCCGCC
ACGTGCGTCCCCTCTCAATGTGTCCCGTTAGCTCATGCTTCTGTGGATTTGGGTGTCTAGCAGTCTGGTTCATTGCTTGC
AGTGTTCCGCTTGTTGCTTCCCCCTTTTACCTATCTACCCGACCTGAAGTCAGGTGTGAGTACCCGCTGA
>Zotu3148
GGTGCGAAATCTGGCGCGATACGCACCACATGTGAGACGTCGAGTTTTTGAACGCAGCTTGCACCCACTGGGCAACCAGA
AGGTGTATCTGCCTGGGTGTTGATGAAGTGTTGTGTTACAAGTCGATGAGTGTGTTTACACACGTTGATGATGTCAATGC
AACTTGTTGACGAAATAGTTTTGCAAAAAGCCATTTTGTCGTGTGTGCACTGTGTGGTGCAATGTTATGTTATGTTATAT
TGTCACAACAGTGTTAATTTGATAGAATTTGCAATGAAGAATCTGCATGCTTGTCGTGTGATGTCATGTGCGCAATTCTG
ATCATTAAGCCACTAGTCTTAATGTCATTTCGATTAGGTATAAAAACACGTTTTTTACCACTATCACTTTTTACCCCAGG
TCAGATAAGATTACCCGCCGA
>Zotu5076
ATGCGATAAGTAATGTGAATTGCAGAATTCAGTGAATCATCGAATCTTTGAACGCACATTGCGCCCTCTGGTATTCCGGA
GGGCATGCCTGTTCGAGCGTCATTTCACCACTCAAGCCTGGCTTGGTATTGGGCGCCGCGGTGTTCCGCGCGCCTCAAAG
TCTCCGGCTGAGCTGTCCGTCTCCAAGCGTTGTGATTTCATTAATCGCTTCGGGGTGCGGGCGGCCGCCCCGAACCATAT
CAAAAGGTTGGCCTCGGATCAGGTGGGGATACCCGCTGA
>Cr_951
AACGCACATTGCGCCCTTTGGCATTCCGAAGGGCATGCCTGTTCGAGCGTCATTATCACCCCTCAAGCTCGGCTTGTTGT
TGGACGTCGGTGGTCGTTTTATCGGTCACCCGCCCCAAAGATAATGATGGCGTCTGTGAGGACTCCAGTACACTGAGCTT
CTTCGGAGCACGTATTGGCTAGAAGTCCAGACCCGGTCTCACCTATTATTTTTATAAAGTTGACCTCGGATCAGGTAGGG
ATACCCGCTGAACTTAA
>Zotu5100
GTTAAAAAATAAGGAAAATTTTTCGATTTATGTGTAAAATTATTTTATGGAATAATGTGTGGCTGAAAATGAGTGTTGAA
AAAATGAGTTTTTGAAAAATTTGGGGCCAAACATAGGCTAACTTTGTTAATTTTTAGTTAATGTTTGGAAGTAGTAAGTG
GTTTCATATGCAATTACATCATTAGTCTATATCTATATTGCCTTTATGATGAGAGAACATTTTACTGATAAATGAGTGTT
CATCTGCAGCTTTGTGCAGG
>Zotu3063
ATGCGATAAGTAATGTGAATTGCAGAATTCAGTGAATCATCGAATCTTTGAACGCACATTGCGCCCGCTAGTATTCTGGC
GGGCATGCCTGTTCGAGCGTCATTTCAACCATCAAGCCCCAGGCTTGCGTTGGGTCCCTGCGGCTGCCCGCAGGCCCTGA
AATACAGTGGCGGGCTCGCTAGTCACTCCGAGCGCAGTAATACATCTCGCTCAGGGCGTGCGGCGGGTGCCGGCCGTGAA
ACAACCCCCTTCTAAAGTTTGACCTCGGATCAGGTAGGAATACCCGCTGA
>Zotu542
TTGCGATAACTAGTGTGAATTGCATTTTCAGTGAATCATCGAGTCTTTGAACGCATCTTGCACTCTAGGGCATTCCCTAG
AGTACGCCTGTTTCAGTGACAGAAAGACCCCTCGTCTTAAAATTTATTTTTAGACGGATTTGACTAGTTGGGTACGTCCT
CGGATGAACTCAATTCAAGTCTAATAATTGATGACTTATATTGACTATAAGCTTGATTACAGGTATCAACTTGTATCTTT
TTGATATCATTAGGATATAAGGCCTTGAATTAGGTTGTTCAGTATGCGAGTCTAAACAACTCTATACCGTAAGGTATATA
CTTCATATTTGTTCTGAAATCAGGTGGGATTACCCGCTGA
>Zotu2782
GGAAGGTTCCGGTTGGCATATAAAAATTTTCGGGAATATCTTGCTTAACGCATAAACATATTCCGGGATAATTGCTATGG
CACGAAGAGGGATATTGCAATAACAGATACATATTTATCAATTCAAAATTGGTCCAATTCACTGCATTCTTTATTATCTA
GATAACAGGCATAAATATAATGTTCGACCATTTCACAAACACAATTTTTAAAACATATCACAAGCACATTTCACACACTC
TAAATAGAGGAAGAACACACTAAATTTTTTCATGGCTATATAAAATATAAAATGCATGCTCGGAACCCAGTGGTTGGACA
G
>Zotu3664
ATGCGATACGTAATGCGAATTGCAGAATTCAGTGAATCATCAAATCTTTGAACGCAGATGGCACTGTCGGGATAGGCCTG
GCAGTACGTTTCTTTCAGCGTCGTTTCAACAACACTCAGGCTGCGCCTTTACTGGCATAGTCCTGGACTTTGAGGGTCAC
GCTCTGTCATGGAGTGTGTTCCTTTAAATTGAGCGGAACGACATGTGCTTATGCACACTGCACCAATTACTTGACAGCGA
CGTGGGTAATTTCACTTAGGTGAATCTTTACGTGGCTGTTTCAAAGAAAGGCGTATGTGCGGCTGAGCGCAAGGGTCTAT
CCGGTTATCGGAGGCTTTTGCCTTCAACAATCATTTCGACTCAGACCTGAAATGAAGCGAGAATACCCGCCGA
>Zotu3178
GTTAAAGCAAATTTCGATTCCCAAACAAGGATATGCTTTATGTTTAGATAGAAACTGTGATTAGAATTGTACCTTAGATG
AATTCTGCAAACTCTTTTGCTGATTCACGAACTCTAATGATCATGATCTGCAAATGTCCAACCTCCAATGGTGATCCACA
TAGGAACAAGAATGACGGCTAGAGTTTTCTTTTCTCGTGCTAGTAAGAGTAATCAAAATTCTCTACCATTTTCAAACCCT
AACAGCATATTAATACAAGTCCAAACGGGCTTGGCCCATCTCTTAACTTAATCTGGTCCAATATTTAATTAATTAAATCA
GGTCCATGAATTAATTA
>Zotu5938
ATGCGATAAGTAATGTGAATTGCAGAATTCAGTGAATCATCGAATCTTTGAACGCACCTTGCGCTCCTTGGCATTCCGAG
GAGCATGCCTGTTTGAGTGTCATTAAATTCTCAATCCCTGCAATCTTGTGTTGTCAGGTGATTGGATTCTGGGGGCTTGC
TGGCTTTGTTCAGCTCTCCTTAAAAGCATTAGCAGGACATTATGCCATCTGTGCTTTGTATGATATTTATCTATACACTG
TACTTGTTGTGCACAACTGCTTCCAACTGTCACATCTGACATTTGACCAATTTGACCTCAAATCAGGTAGGACTACCCGC
TGA
>Zotu485
CTCGTCCCCTAAACTCATGTGACCTCTCCCTCGTCACACGTGCCCTAAAGTATTAGTTCAATTCAAACGCTAACTCCCCA
GTTGCCTTAAGTTTCACCTTAACTCAAATAACACAATCATAGCATAGGAAAAAACACGTCTAATGAAGGAAGTTGAGTCC
TTTTAGGACACCACTTCCACCATCTATAAATACACAACCCTGTCCCATGATTCATGTACGTTCTTTCATAGCAATCAGCA
TAAGTTTCTCTTAAGCACCTATCTG
>Zotu5255
ATGCGATAAGTAGTGTGAATTGCAGAATTCAGTGAATCATCGAATCTTTGAACGCACATTGCGCCCTTTGGTATTCCTTA
GGGCATGCCTGTTCGAGCGTCATTTCAAACTTCAAGCCCCCCCTTTAGCTTGGTGTTGGGCGTCTGTCCTCCCCCCGGGA
CTCGCCTCAAATGCATTGGCAGCCGGCACGTTGGCTTCGAGCGCAGCAGAAACGCGCGCGGCGTCCGACGGTGCCCGGCT
CTCCAGGAAGCCTCCACCTCAAGTTTGACCTCGGATCAGGTAGGGATACCCGCTGA
>Zotu2753
ATGCGATAAGTAATGTGAATTGCAGAATTCAGTGAATCATCGAATCTTTGAACGCACATTGCGCCCCCTGGTATTCCGGG
GGGCATGCCTGTTCGAGCGTCATTTCACCACTCAAGCCTCGCTTGGTATTGGGCGACGCGGTCCGCCGCGCGCCTCAAAT
CGACCGGCTGGGTCTTCTGTCCCCTCAGCGTTGTGGAAACTATTCGCTAAAGGGTGCCACGGGAGGCTACGCCGTTAAAC
AAGCCCATTTCTAAGGTTGACCTCGGATCAGGTAGGGATACCCGCTGA
>Zotu1112
ATGCGATAAGTAGTGTGAATTGCAGAATTCAGTGAATCATCGAATCTTTGAACGCACATTGCGCTCTCTCGGATTTATCC
AGGGAGCATGCCTGTTTGACAACATGCACAAATGGTACATAGCAGTAGCCTTTGATGGTGTTGATAGCTAAACCAACAAC
TGGGAGTTTTTCTTTGAGTGTAAATTCAAAGTCTCTTGAAATCAGTCATGTGGGTCTACTTATGATCAAGCCCTGATGTA
ATAGAATATGTTTCATCGGAGTGTCATGAGCGGAACCTTTTTGTAGAAATACAATCTTGCAAGTTGTTGTCAAATCAGGT
AGGATTACCCGCTGA
>Zotu5299
ATGCGATAAGTAATGTGAATTACAGAATTTAGTAAATTATCGAATCTTTGAACGCATATTGCGCCCCCTGGTATTCCGGG
GGGCATACCTGTTCGAGCGCTATTTCAACCCTAGAGCCCTGCTCTACGATGGGCCCCGTCCTTAGGGACGGGCCCGAAAC
CCGTAGGCGCCTCCGTAAGGCCCTAAGCGTAGCAAGAGAAATCCCTCGCTCGGAGTACCCTATAGCGGCCGCCCCGAACT
ATCTCAAAAGGTTGGCCTCGGATCAGGTGGGGATACCCGCTGA
>Zotu3878
GCTGCGATACTTGCTGTGAACTGCAGATATTTTGAACAGTGAGACTTCGAATGCACATTGCGCCATTGGGGTCACACCCT
TTGGCACATCTGGCTCAGGGTTGTAAACAAAAAACGATTGCCTCGTTCGTTTTCCAACCGATCGCTGGATCATTTCGTGA
TCAACTGCTTGTGTTGGTCAAATGACTTGTTCCGGTGTAATGTAAATTGTCGCTCACACATAGTTGGTGTGGTGTGGAGT
TGGAGATCACTGCTTCGATCAAACCAATCCATAGCCATTCAACGCCGTGTTGGGCTTCTCATTTGCGACCTGAGCTCAGG
TGTGATTACCTGCTGA
>Zotu3874
TTGCGATAAGTAGTGTGAATTGCAGATCACAGAATCATTAAATCTTTGAACGCACATTGCGCCCCCTTAATCCGGGGCAT
GTCTGTTTGAGAATCTGTTTAATTATCGCTCTATGGAGCGGATGTGGGACGTGTCTCTAGTGATGGAGACTGGCCTTGAA
GAAATGTGGCAGCGCAGTTGCCTGAAAGCATGACAGAGAACGCAAGTTCGGATTGCTGACAAGGGCAGGTGTGGTTGTGG
CCAACTTGACAGAGTGAAAACTTCAAGACTTTGATCTCAAATCAGACAAGACTACCCGCTGA
>Zotu3192
ATGCGATAAGTAATGTGAATTGCAGAATTTAGTGAATCATCGAATCTTTGAACGCACATTGCGCCCCTTGGTATTCCGAG
GGGCATGCCTGTTCGAGCGTCATAACACCCCCTCCAGCTGCCTTTGTGTGATTGCGGTGTTGGGGCCCGTCGCGTTGCGG
CAGCTCTTAAAGACAGTGGCGGTCCTGGCGTGGGCTCTACGCGTAGTAACTTGCTTCTCGCGACAGAGTGACGACAGTGG
CTTGCCAAAAGCCCGTTTGTTCCAGTCACATGGATCACAGGTTGACCTCGAATCAGGTAGGAATACCCGCTGA
>Zotu3007
ATGCGATAAGTAATGTGAATTGCAGAATTCAGTGAATCATCGAATCTTTGAACGCACATTGCGCCCGTCAGTATTCTGGC
GGGCATGCCTGTTCGAGCGTCATTACGCCCCTCAAGTCCCCTGTGGACTTGGTGTTGGGGATCGGCGAGGCTGGTTTTCC
AGCACAGCCGTCCCTCAAATCAATTGGCGGTCTCGCCGTGGCCCTCCTCTGCGCAGTAGTAAAACACTCGCAACAGGAGC
CCGGCGCGGTCCACTGCCGTAAAACCCCCCAACTTTTTATAGTTGACCTCGAATCAGGTAGGACTACCCGCTGA
>Zotu3003
ATGCGATACGTAATGTGAATTGCTTTCCGTGAATCATCAAATCTTTGAACGCATATTGCACTCATTTAGAGTATGCCTGT
TTGAGAATCTATAGTAAATCTTATTCCTTTTGTGACTGTGCAAACAGAAACACTAGCAAATAGATATGAAGCATCCCTCC
TCTTGTAGAAGGGTTCTTTGAAATAGATTGCTTGTAATTTTAGAAGAATGCTTGACATTCCTCATTAACCTTGCAGAAAC
GTATGTGAATGGAACTTTTGTTTCTCATTATGCCTAATACGTAAGGGAGGAGTTTAGTTTGACTATTATTATGAGTTCTT
AACCATAAATTGTTTTATTACAATTTGAACACATGGTCTCAAATCAGGTAGGAAGACCCGCTGA
>Cr_514
AACGCATATGGCACCCGAGACCTCGGTCGAGGGTATGTCTGCGTCAGAGTCGGCGTAAAAACATCCCCAAGGACACACCA
CCTCTCTTAAATGCGGGGCGTGTCGGCGGGGGAGCTGGACTTCCCACCTTTCTCGGGTGGGTCGTCCGAAGGACAGAGAC
GGAGGAGCGGGCCGCTGGCCCGTCAGTGCCACGATTTGGTGGGAGGACGGGGACTTGATCCCCCCTATCCGCATCATCGT
CGTGCGCTGGTGGAGACGCCTATGGCTCGTCTCGCTCCGCCATGCAGGAATAATAATCCAGTCCGACCTGACATCAGGCA
AGATCACCCGCTGAACTTAA
>Zotu3036
ATAAATTTACAAATTCTGGTCATTTGTCAAAATAGAGGGGTTTCAGCAGTCCTTTATATATTTCGAAAACACATAAAAAA
CTAATAACTGCCACTATCAATTGAATAGGCTATATAAATCATCATCATGGTCTCTACTTTCATCA
>Zotu1189
ATGCGATAAGTAATGTGAATTGCAGAATTCAGTGAATCATCGAATCTTTGAACGCACATTGCGCCCGCCAGTATTCTGGC
GGGCATGCCTGTTCGAGCGTCATTTCAACCCTCAAGCCCAGCTTGGTGTTGGGAGCTGCAGTCCTGCTGCACTCCCCAAA
TACATTGGCGGTCACGTCGAGCTTCCATAGCGTAGTAATTTACACATCGTTACTGGTAATCGTCGCGGCCACGCCGTTAA
ACCCCAACTTCTGAATGTTGACCTCGGATCAGGTAGGAATACCCGCTGA
>Zotu3027
AATAAAACAATTTTCAATTCCCAAATAAGGATTTACTTTATGTTTAGATAGAAACTGTGATAAGAATTGCGCCTTTAATT
AATTTTACAAACTTCTTTGCTGATTCACGAACTCGAATGATCACGATCTGCAATTCAAACTGTTTAATTGTCCAGCCTCC
AACGGTGATCCACACAGAGAACAAGAATGACGGCTAGGGTTTTCTTTTCTCGTGCTAGCAAGAATAAAATGAATTTTTCA
TTACAATTTTCAAACCATAGCAGCCTATTAATATAAGTCCAAACGCGCTTGGTCCGTCTTTTAAACTTAACCCGGTCCAA
TATTTAATTGATCAAATTAATTAAATCCGGTCCATGAATTAATTAATCCAATTAATTA
>Cr_928
AACGCAAATTGCGCCCTTTGGTATTCCGAAGGGCATGCCTGTTTGAGTGTCTTATAAACCTCTCCAACTACGTTTCGTAA
TTGGAGCTTTGGGTGTTGCCATTGGCTCGCCTTAAATGCCTTAGTGAAATGCGTAATATGTCTCGCAGCTCTTCACTCTA
ATACACTTATACTCTGACCTCAAATCAGGTAGGACTACCCGCTGAACTTAA
>Zotu2897
ATGCGATAAGTAATGTGAATTGCAGAATTCAGTGAATCATCGAATCTTTGAACGCACATTGCGCCCATTAGTACTCTAGT
GGGCATGCCTGTTCGAGCGTCATTTCAACCCCTAAGCCTAGCTTAGTGTTGGGAGACTACTGTAGCGGTGCTACGTGGGA
GGCCACCCTGTAAAACGGGTCGGTTTACCCTGTAGCTACCCTGTAGCTCCTTAAAGTCAGTGGCGGAGACGCGGAGTCCT
CTGAGCGTAGTAATATTTTCTCGCTTTTGTAGGCTCTGTGGCTTCTGCCAATAAACCCCCAATTTTTAATGGTTGACCTC
GGATCAGGTAGGAATACCCGCTGA
>Zotu555
ATGCGATACGTAATGTGAATTGCAGAATTCCGTGAATCATCAAATCTTTGAACGCACATTGCACTCAATTTCGGTTGAGT
ATGCCTGTTTGAGAATCTATAGTATTTATTTTCCATCCTTTGACTTTTACTAGTCTTTGGGTAGAGAGACTTGGGGTTTC
TGCGCAAGCAGTGCCTTTAATTCTATAGTTGACTCTGTGTCTCTAGCAACGGTTTAGAATAGTGTTTAACACTTTTGCGA
CTGTTACTAGGGATACTCTTAGTAGTCGGCCTTTAACTTTTACTACGGTAAAAGTTTATAGACTTTCCTAGGAAAGTTTG
AACCATGGTCTCAAATCAGGTAGGAAGACCCGCTGA
>Zotu2887
ATGCGATACGTAATGCGAATTGCAGAATTCAGTGAATCATCAAATCTTTGAACGCAAATTGCGCTTTCTGGAAAGGCCAG
GGAGCATACCTCTTTGAGTCTCGTTTCTACCTCATCTCAACAGCTTGCTGTTGGAAAATGAGAGTCTTGCTTGAAAGAGT
AAGTCTCTTTAAAAAGAGTGAGTCTAAACTCCTAGTATTAAGTTAATTAATTTTAACTGCCTGTTCTTCAGGATTCTAAT
TACTAGTGATGTGGATAATTAATTTTTTCTTACGTCACTGATGATTATGATCTAAATTACAGACTAAGATATTAAGTAAA
TTGACTTATGGAAATTAAAATTCTTTTTTGAATTAGAGCTCAAATGAAGTAAGATTACCCGCTGA
>Zotu1146
ATGCGATAAGTAATGTGAATTGCAGAATTCAGTGAATCATCGAATCTTTGAACGCAACTTGCGCCCTTTGGTATTCCGAA
GGGCATGCCTGTTTGAGTGTCATATAAACCTCACCTCTACTGTTTTTAATTGAACATGTGGATTGGTGCTTTGGGCGTCT
GCCGTTTACTCTGGCTCGCCTTAAATGTCTAAGTGGAATGCGTAATAAGTCTTCGCAACCCTCCACTCTAATACAACTTT
ATATTCTGACCTCAAATCAGGTAGGACTACCCGCTGA
>Zotu5902
ATGCGATAAGTAATGTGAATTGCAGAATTCAGTGAATCATCGAATCTTTGAACGCATCTTGCGCTCCTTGGTATTCCGAG
GAGCATGCCTGTTTGAGTGTCATTCAAATTCTCAAACCATGTTGATTGTTCTTTCAACATGGCTTTGGATGGGTGGGGGT
TTGCAGGCTCTTCTTTTTGAGGTCAGCTCCCCTGAAATGCATTAGTAGTATCTGAGCAGAGAAACTACCACAGGTGTGAT
AAATTTATCTATGCCTTGGTGAGCTGCATTGTAACAGATCATGCTGCTTATAACGAGTGTGGTGGTTTGAAACCACCCAC
ATTTGATGAATTTGACCTCAAATCAGGTAGGACTACCCGCTGA
>Zotu5247
AAGCGATATTTATTGCGAATTGCAGAATTCCGCGAGTCAACAAGTTTTTGAACGCAAACGGCAACGAAAGTCACTCTTTC
GTTAACGCTGTTTCTGTGTTTTAGTTGATATCACACATCTAAATGCGAGCTGAAAAACATTTCTCTCGTAAAAGTCGAAT
ACTAGTCAAGCTTTTCCTTAGCTAGACAAGCAAAAACTTGACCATCCCAACAAAGTGGTCACTTTTTTCACAAAGTGATT
TTGTTGGAACAAACGTATGGTTACAAGTACAAGCTGCTAGACATTAAGGAGCTTATTTACAAAAAAGCTAGTATTGATAA
ATAAATAACTAATGTCTTCATCAAAAACCAGAAACCAGCGTAGGCTCCCCGCTGA
>Cr_787
AACGCACATTGCGCCCCGTGGTATTCCGCGGGGCATGCCTGTTCGAGCGTCATTTCAACCCATCAAGCTTCGGCTTGGTC
TTGGGGCCTGCGATCCCCACACGCAGCCCTTAAACCCAGTGGCGGTGCCCTCGAGCTCTGAGCGTAGTAATTCTTCTCGC
TATAGGGTCTCGGTGGTGTCTTGCCAGCAACCCCCAATTTTTTACAGGTGACCTCGGATCAGGTAGGGATACCCGCTGAA
CTTAA
>Cr_854
AACGCACATTGCGCCCTCTGGTATTCCGGGGGGCATGCCTGTTCGAGCGTCATTCAACCCTCAAGCTCAGCTTGGTATTA
GGCGGCTGCTCCCTGCGAGCACCTCTGAAAATTAGCGGCAGTTTGATCAGACTTGAGCGCAATAGCTTATTCTCGCTGGA
AAGTCCTGATCGGGCTTGCCGAACAACCCCAAATTTTTTCAATGGTTGACCTCGGATCAGGTAGGGATACCCGCTGAACT
TAA
>Zotu4040
CACACAAGCTCAAAAGGTCCACACCAAGGCTGTCTCTGGTGCCTTTGGTAGTTGTTTCTTATACAAATTCTGGTACTCAT
CCTAAACAATAAGACATACGAATTTAGATCTTCTACCAAAGTAAAGAAGGAAGTCACCACAGG
>Zotu4031
AATAATGTAATTTCGATTCCCAAACAAGGATCTACTTTGTATTTAGATAGAAACTGTGATAGAAATAATACATATGATGA
ATTCTACAAACTCCTTTGCTTATTCTCGAACTCGAATGATCACGATCTACAATCCAAGCTATCCAATTGTCCAACCTCCA
ATGGTAATCCAAACAAGAATGGTGGCTAGGATTTTCTTTTCTCGTGCTAGCAAGAATAATGAAAATTTCATTAGGTTTTT
CAAACTTTAGCAGCCTATTAATATAAGTCCAAACGGGTTTGATCCGTCTCTTAAATTTAACCCGATCCAATATTTAATTA
ATCAAATTAATTAAATTCGGTCCATGAATTAATTAATCCAATTAATTA
>Cr_845
AACGCACCTTGCGCCTTTTGGTATTCCGAAAGGCATGCCTGTTTGAGTGTCATGAAATCTCAATCCCCTCGGGTTTTTGA
CCCGATCGGATTTGGACTTGGGTGTCTGCCAGCTAATGGCTCACCTTAAAAGACTTAGTGGGATAAGCGCCCATGGCTAA
GACGTAATAAGTTTCGTCTGGCTTGGTGTGATGCCTGCTCATAACAAACCATATCTTTTGACTCTGACCTCAAATCAGGT
AGGGCTACCCGCTGAACTTAA
>Zotu5812
ATGCGATAAGTAATGTGAATTGCAGAATTTAGTGAATCATCGAATCTTTGAACGCACATTGCGCCCCTTGGTATTCCGAG
GGGCATGCCTGTTCGAGCGTCGTCACACCCCCTCAAGCCGCACCGTGTGCGTGGTTTGGTGTTGGGGCTCGCCGGTCCGG
CGGCCCTTAAAGACAGTGGCGGTGTCGGTGTGGACTCTACGCGTAGTACAATTCTCGCGACAGAGCCGCAGCGCACGCTG
GCCAACAACTCCTTTTCTCAAAGGTTGACCTCGAATCAGGTAGGGATACCCGCTGA
>Zotu5795
ATGCGATACTTGGTGTGAATTGCAGAATCCCGTGAACCATCGAGTTTTTGAACGCAAGTTGCGCCCGAAGCCATTATGCC
GAGGGCACGTCTGCCTGGGCGTCACGCACATCGTCGCCCTCCGCCTCGGCCCGTGAAGGGATCGCGGGCGTTGGGTCGGA
TATTGGCCCCCCGTGCGCCTCGGCGCGCGGCCGGCCCAAATGTGATTCGGCATCGACGCGTGCCGCGACGATTGGTGGTT
GAAGAACTCAACTCGCGCGTTGTCGCGGCGCCGTTCGGCCCGAACGTGTCGACCCCGACGGTGCATCGCACCTCGACAGC
GACCCCAGGTCAGGCAGGATTACCCGCTGA
>Zotu4100
GAATGCGATATGCAATGTGAATTGCAGAACCACGAATCATCGGATCTTTGAACGCAACTGGCGCTGACAAAATCAGCATA
CTTGTTTCAGTGTGCGCAACCAACTAAACTAAATCTAAATGTGAGAGAACTTCTCTCATGAAATAAATGCTCCCTGCAGC
AGTCACATTTACTTGTGAGCTGTGCGGAAGAAACCTGCCTTAATTGCACCTGAAATCAAGTAAGATGACCCGCTGG
>Zotu4716
ATGCGATAAGTAATGTGAATTGCAGAATTCAGTGAATCATCGAATCTTTGAACGCACATTGCGCCCTCTGGTATTCCGGG
GGGCATGCCTGTTCGAGCGTCATTATAACCACTCAAGCTCACGCTTGGTATTGGGGTTCGCGGTTTCGCGGCCCTTAAAA
TCAGTGGCGGTGCCTGTCGGCTCTACGCGTAGTAATACTCCTCGCGATTGAGTCCGGTAGGTTTACTTGCCATCAACCCC
CAATTTTTTATAGGTTGACCTCGGATCAGGTAGGGATACCCGCTGA
>Zotu4518
AACAAAAGCAAAAAAAAAATTAACAATAAAAATCACTTAATTATTCACCCAATTAAAAAAAAATTGATTGTAAATTCAGA
TTTCAAACCACGCTTAGATATCATATCTGCAAAGAAAATAAAAATAATTAAATGCTTACTTCTTGATTATTGCTTGTTTC
TTGTTGCACATCATTCTCTATCACTTTAGAATTTGCTTCTCGTTGCATATCATTCTCCATTACTTCAGAATTTTCTTCCA
ATTGTAAATCAATATGCATCCCTTCAGGATTTTCTT
>Zotu3973
ATGCGATACGTAGTGTGAATTGCAGAATTCCGTGAACCATCGAATCTTTGAACGCATATTGCGCTCGAGCCCTCGGGCAA
GAGCATGTCTGCCTCAGCGTCGGTTTACACCCTCACCCCTCCCAACTTGTTGGGCGTGTTTGCTCTGTTTGCAAGCCATT
GGGGTGGATCTGGCTTCCCCAATCATGTCCGTTTCACTGCGGCAGACTGGGCTGGCTGAAGTGCAGAGGCTTAAGCAAGG
ACCCGATATGGGCTTCAACTGGATAGGTAGCACCGGCTCTTGCCGACTACACGAAGTTGTTGCTTGTGGATCTTGCTAGG
AGCCAAGCAGGAACGTGCCTTTGGCATGTCTAAACTTTCGACCTGAGCTCAGGCAAGACTACCCGCTGA
>Zotu3950
ATGCGATAAGTAATGTAAATTGCAGAATTTAGTAAATTATCGAATCTTTAAACGCATATTGCGCCCCCTAGTATTCCGGG
GGGTATACCTGTTCGAGCGCTATTTTAACCCTAGAGCCCTGCTCTGCGATAGGCCCCGTCCTTAGGGACGGGCCCGAAAC
CCGTAGGCGCCTCCGTAAGGCCCTAAGCGTAGTAAGAGAAATCCCTCGCTCGGAGTACCCTATAGCGGCCGCCCCGAACC
ATCTCAAAAGGTTAGCCTCGGATTAGGTAGGGATACCCGCTGA
>Zotu4522
TTTTCAGGCCCAAATGTGTGTTTTTAGCATTTTTCTTCTCCTACTTCATTTTGGACTCAATTTTTGGCATTCTACTTCAT
CAACAACTCTACCAAGAGGTTTTGGTCGTCTCCTACATGTTTCCTATAAATACTAGGCTCTTTTATATAATTACATAGTG
TGAGATTTATGATTACTAGCTTTTAGGATGATTGTAATATTTTTCTCTCTTCTACATTATTCTTGGTGCAATAATATCTC
ATAATTCCTCTGTCATATTCTTATCTTCTTTTATTCTTTTGTTATTGATCAAATACTTTATTATTTTGCCATATA
>Zotu4015
ATGCGATACGTAATGTGAATTGCAGAATTCCGTGAATCATCGAATCTTTGAACGCAACTTGCACTCTTTTTCGGAAGAGT
ATGCCTGTTTGAGAATCTTTAGTATTTCTTGGCCTTTTGTTGGTGCTTGCATCGACGGGAGGGCAGATGTGAGGCGTCCC
CCACGCAAGCGGCGGGGGTGCCTTGAAAGGAATAGCCGGCCAAAGCGGCGACAACGTGTTTGAATAGAACCTGGTTCTTG
CTGCACCGAGTCGAGCGGCGGACGGTCCCCACAAAGACGCAAGTCTGAACCTTGGTCTCAAATCAGGTAGGAGGACCCGC
TGA
>Zotu3510
ATGCGATAAGTAGTGTGAATTGCAGAATTCAGTGAATCATCGAATCTTTGAACGCATATTGCGCCCCTTGGTATCCCGGG
GGGCATGCCTGTTCGAGCGTCATTTCAACCACTCAAGCCTAGCTTGGTATTGGGCATCGTTGTGCTTTAACTCTGTTATT
CAGAGAAGGCAACGTGCCTTAAATATAGATAGCGGCAAGTATAAGTTCCGAGCGTAGCAGTAAAACATTTCGCTTTAGGT
ATTTTGTACATTGTCAGCTAAATAGTTAGCCATACTATTATTTTGACCTCGGATCAGGCAGGGATACCCGCTGA
>Zotu4000
ATGCGATAAGTAATGTGAATTGCAGAATTCAGTGAATCATCGAATCTTTGAACGCACATTGCGCCCCCTGGTATTCCGGG
GGGCATGCCTGTTCGAGCGTCATTACAACCCTCAAGCTCTGCTTGGTATTGGGCTCTGCCGGTCCCGGCAGGCCCTAAAA
TCAGTGGCGGTGCCATTCGGCTTCAAGCGTAGTAATTCTTCTCGCTTCGGAGGCCCGGGTGCGTGCCCGCCAGCAACCCC
CAATTTTCTTCAGGTTGACCTCGGATCAGGTAGGGATACCCGCTGA
>Zotu4133
CAACCAGTTTTGAAAGGCAAATATACAACCATACAAACAAACTAGCTGGACCTCTTTGGAAAAAGACCTACCATCCTGGG
AGCAGTATAGTGTGTTGATATGTAGTTTCGTAAATGCTCTTTGCCAATTGTCTTGATATTTTCAGCAGGCCCAAGAATTG
TTCTACCCAGGGGGGTGTATTGAAATGCAGTGGCGTGTAGATGATCAAATATAACTTCTTCTGTCTGACCTTCAACCTAC
AATAATCATGAACATACAAATAGAGCAACTCAGTGTAGACAAAAAGCAAGAGAAATTCATACCGGTGCAACATAATCAAG
AGAATTTTGATCATCCTTAGGGGTACAACAAACTAAAGTTATGAGATAAATAATCCTCCAAA
>Cr_654
AACGCACATTGCACCTCATGGTATTCCGTGAGGTATGCCTGTTTGAGTGTTATTATCTTCTCACTGTATCACGAAGTGAT
TCAGTCGTGTTGGCGGATCATCTGTGGATGTCTGCCTAATTACATGCTACAATGTCTAGACAATATTCATTGACACGCAA
TATAAAAACAACCTCAGATCAGGTAGGACTACGCGCTGAACTTAA
>Zotu4347
ATGCGATAAGTAATGTGAATTGCAGAATTCCGTGAATCATTAAATCTTTGAACGCACATTGCGCTTTCTGGTATTCCGGA
GAGCATGTCTGTTTGAGAATCAGTTTAACCATCAATCTTTTTTTTTATTAAAAAACATTGGAAATGAGATATGTTGTTTT
TATTAACAACTGTCTTTAAATTTAAAAATAACCCTTTTTAAAAATTGCGATCTTTGACGCTAGAAGGCATGACCAATGAA
CTGGAAACGGTTCTTATGATTGCTGATAATGGCATAAAGTCGATTAATTTTAAAAGTAAAGTTATACACCAATTATACGA
GAGAAATCTTAAGACTTTGATCTCAAATCAGATAAGACTACCCGCTGA
>Zotu4754
ATGCGATAAGTAATGTGAATTGCAGAATTCAGTGAATCATCGAATCTTTGAACGCACATTGCGCCCGCGAGTATTCTCGC
GGGCATGCCTGTTCGAGCGTCATTTCAACCCTCAAGCCCCCGGGCTTGGTGTTGGAGATCGGCGTGCCTTAGGGCGCGCC
GGCTCCGAAATATAGTGGCGGTCTCGCTGTAGCTTCCTCTGCGTAGTAGCACACCTCGCACTGGGAAACAGAGTGACCAC
GCCGTTAAACCCCCCACTTCTGAAAGGTTGACCTCGGATCAGGTAGGAATACCCGCTGA
>Zotu4371
GAATGCGATATGCAATGTGAATTGCAGAACCACGAATCATCGGATCTTTGAACGCAACTGGCGCTGGTCCTAAACCAGCA
TACTTGTTTCAGTGTGCGTAAACAAATAAACAAACTCAATGTGAGAGAACATCTCTCATGAAGTACATGCTCTCTGCAGC
AGTCACATTCATTTGTGAGCTACAGGGTTGAATTCTGACTTATTGTCACCTGAAATCAAGTAAGATGACCCGCTGG
>Zotu4394
CTGAGATGAGGCTCTGGACTCTACTCGGACGAATCGGGATCGTAGGTGGCTC
>Zotu4393
TCAGCTTTGGCTTGGCATCTTTCTTTGTCATCAAATATTTCAATGATGCATGATCTGTGTAGACAATGACTCTTGTCCCA
ACAAGATAAGAGCGGAACTTATCAAATGCATACACTACAGCTAACAACTATTTCTCTGTGGTAGCATATTTAAGTTGTGC
ATCGTTTAGAGTTTTGCTGGCGTAGTATATCACGTGAAAGACCTTGTTCCTCCACTGCCCCAAGACAACTCCCACAGCGT
AATCACA
>Zotu3073
TCTCTACCCGGATCTTGTAAAAGGTTGCCCTGAAACCCTAACTCTATCCCTTTTATAGACACAAGGCGCTTCTGATTTCG
TAATTCTGAATTTGATATTCCATTTATTGTTGTTTGATTTTCAGAGGCTGATGTGAAAGACGCTGATAAAGTATTTGATC
AGCTTCATTCCATTTCAATCTCTGGTGGTAATATATGCATACCTAAACACGCACAGAAATATGTAGAATACATTCTATCG
CGGTATTATATTTTTTGTTTCTATATGCTGTGTTTTCAGTATTAAATTTGTTCTGATTGCTAATGTTTATGAAATAATTT
GGAGTTGAATAGTATAATAAATCAAGATTGCAGTTCTTTATTAATCTCTTGATATGCTTGTATTTGATATCATTAATCGT
GGCTGTTGGATTCACAGACCAACCATTTA
>Cr_29
AACGCACCTTGCGCTCCTTGGTATTCCTTGGAGCATGCCTGTTTGAGTGTCTTGAAATTCTCTACTATCCAACTTTTTTT
CACGAAAGGCTGGACAAGTAGGTGCCTGGCTTGCTTGCGGTTTGGTTACAGACACACGCTCGCCTTAAATGCATTAGCTG
GACTTCAGTAGAGTTGTTAAGTAACATTGAAAACTCTTGTCATCGAAGTCTGCTTTCGAATCTGTCTCCTCTTCTGAGGT
AGATGTATATTTTTTCAATTTTGGCCTCAAATCAGGTAGGACTACCCGCTGAACTTAA
>Zotu4216
GGTGCGAAATCTGGCGCGATACGCACCACATGTGAGACGTCGAGTTTTTGAACGCAGCTTGCACCCACTGGGCAACCAGA
AGGTGTATCTGCCTGGGTGTTCATGAAGTGTTGTGTTACAAGTCGATGAGTGTATGTGTTTACACACGTTGATGATGTTA
ATGCAACTTGTTGACGAAATAGTTTTGCAAAAAGCCTTTTTGTCGTGTGTGCACTGTGTGGTGCAACGTTATGTTATGTT
GTCACAACAGTGTTAATTTGATAGAGTTTGCAATGAAGAATCTGCATGCTTGTCGTGTGATGTCATGTGCACAATTCTGA
TCATTACGCCATTAGACTTAATGTCATATTGATTAGGTATAAAAACACGTTTTTTACCACTATCACTTTTTACCCCAGGT
CAGATAAGATTACCCGCCGA
>Cr_715
AACGCACATTGCGCTCCCTGGTATTCCGGGGAGCATGCCTGTTCGAGCGTCATTATCAACCATCAAGCCCTGCTTGGTAT
TGGGTGCCGTCCCTGCTGCGGACGCGCCCTAAAGACTTTGGCGGTGGTGTTGAACCTCAAGCGTAGTAAAATCTCCAGCT
TTTCAGGTGCAACGTCGCTTTGCCTCTAGAAACCCCCTTTCTTAAGGTTGACCTCGGATCAGGTAGGGATACCCGCTGAA
CTTAA
>Zotu4664
AATAAAGAAATTTCGATTCCCAAATAAGGATATGCTTTGTATTTAGGTAGAAATTGTGATAGAAATAATACTTTTGATGA
ATTTTGCAAAATCCTTTGCTGATTCTCGAGCTGGAATGATCACGATCTACGATCCAAGCTGTCCAATTGTCCAGCTTCCA
ATGGTGATCCACATAGAAAACAAGAATGGTGGCTAGGGTTTTCTTTTCTCGTGCTAGCAAGAATAATGAAAATTCCATTA
GGTTTTTCAAACCCTAGCAGCCTATTAATATAAGTTCAAACGGGCTTGGCTCGTCTCTTAAAATTAACTCGGTCCAACAT
TTAATTAATCAAATTAATTAAATCCGGTCCATAAATTAATTAATTA
>Zotu4219
ATGCGATACGTAGTGTGAATTGCAGAATTCCGTGAACCATCGAATCTTTGAACGCATATTGCGCTCGAGCCCTCGGGCAA
GAGCATGTCTGCCTCAGCGTCGGTTTACACCCTCACCCCTCCCTCCTTGTGTGGGTCGGTTGGCTTGCTAGCCAGCCTTA
GGGGTGGATCTGGCTTCCCCAATGCGCTTTTGCGGGTTGGGCTGGCTGAAGTGTAGAGGCTTAAACAAGGACCCGAATGG
GCTTCAACTGGATAGAGTGGTAGGACAGAGAGATGGTATTTACATTACGTTTATACGCCCTGCCTACCGAAAGTTGGAGC
TTGTGGACTTTGTTTGGGGCCAAGCAGGAAACGTGCTTGCACGTTCTAAACTTTCGACCTGAGCTCAGACAAGGCTACCC
GCTGA
>Zotu4294
ATGCGATAAGTAATGTGAATTGCAGAATTCAGTGAATCATCGAATCTTTGAACGCACATTGCGCCCCCTGGTATTCCGGG
GGGCATGCCTGTTCGAGCGTCATTACACCCCTCAAGCATAGCTTGGTATTGGGCTCTCGCCCCCGCGGCGTGCCCGAAAA
GCAGTGGCGGTCCGGTGTGACTTTAAGCGTAGTAAATTTCTCCCGCTTTGAAAGTTCGCCCCGTGGCCTGCCAGACAACC
CCATATTCTTCAATAATTGACCTCGGATCAGGTAGGGATACCCGCTGA
>Cr_22
AACGCACCTTGCACTCTTTGGTATTCCGAAGAGTATGTCTGTTTGAGTGTCATGAAACTCTCAACCCCCCTGTTTTGTAA
CGAGATAGGCGTGGGCTTGGATTATGGTTGTCTGCCGGCGTCAAGTCGGCTCAACTGAAATATACGAGCAACCCATTTGA
AATAGACGGTTTGACTCGGCGTAATAATTATTTCGCTGAGGACGTCTTCTTTAAAGTCAGTGGTGCTTCTAATGCGTTAT
AATACATCATAAGCTTTAGACCTCAAATCAGTCAGGACTACCCGCTGAACTTAA
>Zotu3369
GTGCGATAAGCAATGCGAATTGCAGACTGTGAGTCATTAGAATTTTGAACGCATATGGCACTGACTGGTTATCCAGTCAG
TATGCTTGCTTCAGTGTATTTTTAATCAATGCACAATATCTTAATGCAAGTGAGTCAAAAACTCTCTTGTTGAATATGAG
AGCACGCTGTCTCTACGGGTGGCTTATGGTCACGCTCAATGCAGCCGTCACTTTTAGTGAACTCATTGTGAGTAGAACAG
GGATTACCGAGTGCTCAGAGTTTTGTAACTCTTTCTTATCTGAAGTCAAGTGAGATTACCCGCTGA
>Zotu4680
ATGCGATAAGTAATGTGAATTGCAGAATTCAGTGAATCATCGAATCTTTGAACGCACCTTGCGCCCCTTGGCATTCCGAG
GGGCACGCCTGTTTGAGTGTCGTGAACTCTTCCACCCTCTACTTTCTTCGGAAGGCATTGGGCTGGGATTTGGGAGTTGC
GGGTCCCTGGCCGATCCGCTCTCCTTGAATACATTAGCGAAGCCCTTTGCGGCCTTGGTGTGATAGTCATCTACGCCTTG
GTTTAGCGAATCAATGGGGAATCGCTTCCAATCGTCTCGCAAGAGACAACGACTATAACTTGACCTCAAATCAGGCGGGA
CTACCCGCTGA
>Zotu5613
ATGCGATACGCAATGCGAATTGCAGAATTCCGCGAGTCATCAGATCTTTGAACGCAAATGGCGCTCGGTTAAACAATACC
CGAGCATGTTTGTTTCAGTGTGTTAGGAATCATATATCATAATGCGATTGAAATTTTTTATTAAATTTCTCTCGTTAAAC
ATGAAAGCGCTGAATCGTTCAGTGCCGACCGAAGTAGTCACTTCTTAGCAAGTGATCTCGGTTGTGCATAACTGGAGATT
CACTTAAAGCGTCTTTTTATAAAAAAAATATTATTCTCCATTCAACACCTGAAATCAAGCAAGATCACCCGCTGA
>Zotu4352
GAATGCGATATGCAATGTGAATTGCAGAACCATGAATCATCGGATATTTGAACGCAACTGGCACTAGCCAACTAGTATAC
TTGTTTCAGTGTGCTCAAACAAATATATAACAATATAAATGTGGAAGAGTTTATCTTCCATTAAATACATGCTCCTTGCA
GCAGTCACATTTATTTGTGTGCGGCATTAGAGTACCTACACCCTATTTGCACCTGAAATCAAGTAAGATGACCCGCTGG
>Zotu3704
ATGCGATACGTAATGCGAATTGCAGAATTTAGTGAATCATCAAATCTTTGAACGCAAATGGCGCTATGACGTGAGTCATA
GCATGCCTCTTTCAGTGTCTGTTCCATTCTATTCAAACCTCTTCTTTTTAGTGTGTTTGGAAAATGAGCTTATAACATCA
CCATCAACATCATCGTTGTGTGTGTGTGTGTCATTGGCTTGAAAAAATCGTGAGCCACTTGTTTGAGACTTGCTTAGAAA
CTTGACGAAGCTAAACAGCTATTCAAAATCGTCATGTTTTCGCTTTAACAGCAAATGGTGCTCGAACGTTTTGCAGCAAT
GCAAGGTGGTGTAAGGTCGTGTCGAAACATCCAACGATGGTTTCGTAGCCGACCACATACAGCAATAGACAAGCAATTGT
CTTATCAAAATTGACCTGAAATGAGGTAGGAGGACCCGCTGA
>Zotu4679
ATGCGATAAGTAATATGAATTGTAGAATTCAGTGAATCATCGAATCTTTGAACGCACATTGCGCCCCCTAGTATTCCGGG
GGGCACACCTGTTCGAGCGCTATTTCAACCCTAGAGCCCTGCTCTGCGATAGGCCCCGTCCTCAGGGACGGGCCCGAAAC
CCGTAGGCGCCTCCGTAAGGCCCTGAGCGTAGCAAGAGAAATCCCTCGCTCGGAGTGCCCTATAGCGGCCGCCCCGAACC
ATCTCAAAAGGTTGGCCTCGGATCAGGTAGGGATACCCGCTGA
>Zotu3705
AATGCGAAATGCAATGTGAATTGCAGAACCTTGAATCATTGGATTTTCTAACGCAAATAGCGGCAGAAATGCCATGCTTG
CTTCAGTGTCTCTACCCAATTCAAACCAAGATGCGAGAGAAATTCTTTCGCTAAACCACGCTTTTGTAGCAGTCGCTTTT
GCGAGCTACTCTAAGCTAACAAACTCTTTTTACGACCTGAAGTCAAGTAAGATGACCCGCTGG
>Zotu4369
ATGCGATAAGTAATGTGAATTGCAGAATTCAGTGAATCATCGAATCTTTGAACGCACATTGCGCCCGCCAGTATTCTGGC
GGGCATGCCTGTTCGAGCGTCATTTCAACCATCAAGCCCCCGGCTTGTGTTGGGGACCTGCGGCTGCCGCAGGCCCTGAA
AACCAGTGGCGGGCTCGCTGTCACCCCGAGCGTAGTAGTTACATCTCGCTCCGGGCGTGCTGCGGGCTCCGGCCGTTAAA
AGCCTTATTTACCCAAGGTTGACCTCGGATCAGGTAGGAAGACCCGCTGA
>KT004573
AGCGGAGGGATCATTAACGAGTTATACAACTCCCAAACCCTTTGTGAACCTTACCATTTACGTTGCTTCGGCGGAACGCG
CTGGTGTCGCCCTCACGGGTGCCCCAGGTCAACGCGCCCGCCGGGGACTACAAACTCTTGATTTTGCGAAAGCAGTATTC
TTCTGAGTGGCCGAAAGGCAAAAAACAAATGAATCAAAACTTTCAACAACGGATCTCTTGGTTCTGGCATCGATGAAGAA
CGCAGCAAAATGCGATAAGTAATGTGAATTGCAGAATTCAGTGAATCATCGAATCTTTGAACGCACATTGCGCCCGCCAG
CATTCTGGCGGGCATGCCTGTTCGAGCGTCATTTCAACCCTCGACTTCACGTCTTTACGGACGAGAAGCCGGTGTTGGGG
CGCGGCGATCGAGCCTAGCTCGCGCCGGCTCCGAAATTTAGTGGCGGCCCGTTGCGGCGACCTCTGCGTAGTAACTTAAC
CTCGCACTGGGACAGCAGCGCGGCCACGCCGTAAAACCCCCGACTTTTTTAAGGT
>Zotu5598
ATGCGATAAGTAATATAAATTGCAGAATTCAGTGAATCATCGAATCTTTAAACGCACATTGCGCCCCCTGGTATTCCGGG
GGGCATACCTATTCGAGCGCTATTTCAACCCTGGAGCCCTGCTCTGCGATGGGCCCCGTCCTCAGGGACGGGCCCGAAAC
CCGTAGGCGCCTCCGTAAGGCCCTGAGCGTAGCAAGAGAAATCCCTCGCTCGGAGTGCCCTATAGCGGCCGCCCCGAACC
ATCTCAAAAGGTTGGCCTCGGATCAGGTAGGGATACCCGCTGA
>Zotu2288
ATGCGATAAGTAGTGTGAATTGCAGAATTCAGTGAATCATCGAATCTTTGAACGCACATTGCGCCCCTTGGTATTCCATG
GGGCATGCCTGTTCGAGCGTCATTTGTACCTTCAAGCTTTGCTTGGTGTTGGGTGTTTGTCTCGCCTCTGCGTGTAGACT
CGCCTTAAAACAATTGGCAGCCGGCGTATTGTTTTCGGAGCGCAGCACAATTTGCGCTTTGTACTCATAACGACGGCATC
CAAAAGTCATTTCTTACACTCTTGACCTCGGATCAGGTAGGGATACCCGCTGA
>Zotu3508
ATGTGATGAGTAATGTGAATTGCAGAATCTCGTGAATCATTGAATCTTTGAACGCACATTGCGCCCTATGGCTATTCCGT
AGGGCATGCCTGTCTCAGTGTCATTTGACATCTCTCAAGCTTTTTTGCTTGGATACTTTGGGGTATGCGGTGAATAACCG
CAGCTCAGAAAACTATGGGCGGTACTCTGGTGTATAGCAGATAGTAATAGAAATTATCATCTGGATAAGCCAATGGACTT
TGCCAAAAACTCATATTGTTTTTATGAAGTTGACCTGAGATCAGGTAGGGATACCCGCTGA
>Zotu4256
TGATTTTTAAAGGACTCAAACCCGGGCAACAATATTGGATAATATTTATGGCACTCATTAACATAGATCAAAAACACGAT
TAACATAGGTACAATAAGAGGAAAGCGAGTGGAAAAAATCGTAAACATAAAATAGTTCTTGAACATTATGTTTTAAGGTG
TATATCAAAGTTAAACATTAAAAACAATTGTCAAATAATTATAACTAATTTTCATTAATAAGATGAAAAAAATAGGGATA
TCGCAGATCAAATTTTATATTTGAGTGTTTTAAGTGTTCCCTTATTGTTCGTTGCACAAAAAAACTATTTTTGTAATGGT
AGTAGTAGTCATGTGAAAAGACATATTAACTAATGCCAGAATATTTATTTTTATTGGTAGGGTCATAGGCAAAAAAACAG
GCAAAGTATAGTAAAATGATAGGAATATGGACAAAGAACAGAAATAAAATGTGCATTGCAAATTTGTT
>Zotu3531
AGGCGGACGATAAACTCTCGGATTGTTTTCCACTGGCTCGCTCTAGCTGCCAGCTAGCGCTAGGCTAGAGAAAATGCAGC
AACTTTTTCCTCTGGTCCATAAGTTTGTTCTCTACAAGATCACTCCAATTTAGATTCCAATATCCACTAGAATTTGGGTC
AAACCACAACAAATTTCCACCTTGAACCAAATTCCAACACAAGGAATCTCAAGTCACAACTCGATCAATAAACAACACTC
TTCCTCTTCAAACAAGTCCGAACGGACTTCATCAATGACAAACACCCACTAAGTTTAAACAATGTTCAAACTTAGCAATA
TGAAGTGGTTT
>Zotu3765
GCTACGATAACCGGTGTGAATTGCAGAACACGCCGAGCACTTTGTCTTTCGAACGCACATTGCGGCCTCAGCATCTGCTG
TGGCCTCGTTTGTCTGAGTGTCGGATAATCATATCAAACATAGTGATGTTGTCTGCGTGTTGATCATGCTACTGTACCCC
CCCAGTGGTGCTGGTGTCATCATCGCGTAGAATTGGAATGCGACTCGCAGCTCTTGAAGCTAAAGCCGAGTTGAGCGGTA
CCCTGCGTACCCTGCTCTCTCACGCTACTCGCTACTTGATGCAATGAGATCGTCAGGAATCGAACAGTCCTCCTTTTTGC
TCTGTCTGTTTTTTTCTCCGATTCCAGCTCGTCTGGCTAAAAGAGAGACTTTTAACACAGCAACAGGGATGTTCGACGGA
ATGCTACCGACTAAACTTTCACAAGTATAGCCAGGCCTTTCCAAAACCATTATTATTATTATCCATCACGACCTCAGATC
AAGCGAAAGTACCCGCTGA
>Zotu5594
ATGCGATAAGTAGTGTGAATTGCAGAATTCAGTAAATCATCGAATCTTTGAACGCACATTGCGCCCCTTGGTATTCCATA
GGGCATGCCTGTTCGAGCGTCATCTACACCCTCAAGCTCTACTTGGTGTTAGGCGTCTGTCCCGCCTCTTGCGCGTGGAC
TCGCCCCAAATTCATTGGCAGCGGTCTTTGCCTCCTCTCGCGCAGCACATTGCGCTTCTTGAGGTGTCGCGGCCCGCGTC
CACGAAGCACATTTACCGTCTTTGACCTCAGATCAGGTAGGAATACCCGCTGA
>Zotu3532
GTGCACCTTCCTCTGAAGCTGATTCTTGAAATATTAGTTACTATACAAACATTTTTAAATGTTATGGGTTTCTACATCTT
TTTCCATTTGAATTTTTCCATGGCTGAGAGAATTTGGTAGTGATTTTATAGGTTTTTTTTTTCTCTTCCACTGTTGGTTT
TAGAGGACACTTGCTTTAACTTTTTGGGATTTTTGTTACAGGCAAAATTGTTCGTTCTCCTTATGGTGTTGTGCATGGAA
AAAAATCCCTCATGCATTACAACGAGGGTGGGGACTGAGGAAGAAGACATTT
>KY367510.2
AAGTCGTAACAAGGTCTCCGTTGGTGAACCAGCGGAGGGATCATTGCTGGAACGCGCCTCGGCGCACCCAGAAACCCTTT
GTGAACTTATACCTTACTGTTGCCTCGGCGTCAGGCCGGCCTCTTCGTTGAGGCCCCTCGGTAACGAGGAGCAGCCCGCC
GGCGGCCAAGTCAACTCTTGTTTTTATACTGAAACTCTGAGAAAAAAACACAAATGAATTAAAACTTTCAACAACGGATC
TCTTGGTTCTGGCATCGATGAAGAACGCAGCGAAATGCGATAAGTAATGTGAATTGCAGAATTCAGTGAATCATCGAATC
TTTGAACGCACATTGCGCCCTCTGGTATTCCGGAGGGCATGCCTGTTCGAGCGTCATTTCAACCCTCAAGCCTGGCTTGG
TGATGGGGCACTGCTTCCGCGAGGGAGCAGGCCCTGAAATCTAGTGGCGAGCTCGCCAGGACCCCGAGCGCAGTAGTTAA
ACCCTCGCTCTGGAAGGCCCTGGCGGTGCCCTGCCGTTAAACCCCCAACTTCTGAAAATTTGAC
>Cr_992
AACGCACATTGCGCTCGCCAGTATTCTGGCGAGCATGCCTGTTCGAGCGTCATTTCAACCATCAAGCTCTGCTTGCGTTG
GGGATCCGCGTCTGACGCGGTCCCTCAAAAACAGTGGCGGGCTCGCTAGTCACACCGAGCGTAGTAACTCTACATCGCTA
TGGTCGTGCGGCGGGTTCTTGCCGTAAAACCCCCAATTTCTAAGGTTGACCTCGGATCAGGTAGGAATACCCGCTGAACT
TAA
>Cr_1013
AACGCACATTGCGCCCATTAGTATTCTAGTGGGCATGCCTGTTCGAGCGTCATTCAACCCTTAAGCCTAGCTTAGTATTG
GGAGCCTACTGTATTGTAGCTCCTCAAATCTAACGGCGGATCTGTGGTATCCTCTGAGCGTAGTAATTTTTATCTCGCTT
TTGTTAGGTGCTGCAGCTCTCAGCCGCTAAACCCCCCAATTTTTAATGGTTGACCTCGGATCAGGTAGGAATACCCGCTG
AACTTAA
>Zotu3580
CTGCGAAAATTAATGCGACCCGCAACACGTGAGTCATCGAGTCTTTGAACGCAAATTGCACCCGACGGGTTTACTTGTCG
GGTCTGCCTGTCTGAGTATCACTACGTTCCCAATTGCTCATCAGTAATTGGCTGCTTGTCTACGGACAGATATGGGTGTT
TGATTCCTACGCGGGGGTCAATCATCTGAAATCCATGTGTGTCTGGAGGACCCATGTGTCTGGCATTGCTAATCATCCAC
GGATGTTCATTGCTATCTGCACACCCCCAGCTCACCTTTGTGCTAAACTCAACCCTTAACCTTTGATCTCAGATCAGGCA
GGATGACCCGCTGA
>Cr_988
AACGCACATTGCGCCCCTTGGTATTCCGGGGGGCATGCCTGTTCGAGCGTCATTACACCAATCAAGCACCGCTTGGTATT
AGGTCTCTTCGCCTCCCCTGCCCTCACCGGCGGGAGGCGGGCCTCAAACACTTCGGCGGGGCCTCTTGGGCTTTGGGCGT
AGCAGAATCTATCTAAAACGTCCTTGGGTCTCTCGAGTCTCCTGCCGCTTGAAACCGAATCGGAACACCCCGCGCGAGCG
GGAATTCCCCTTCACTTTTTCAAAGGTTGACCTCGGATCAGGTAGGAATACCCGCTGAACTTAA
>Zotu3127
AATAAAACAATTTTCGATTCCAAAACAATGATCTGCTTTATGTTTAGATAGAAACTGTGATAAAAATAATATCTTTGATG
AATTCTGCAAACTATTTTGCTGATTCACTGACTCCAATGATCACGATCTGCAATCCAAGCTGTCCAATTGTTCAGCCTCC
AATGGTGATCCACACAGAGAACAAGAATGACGGCTAGAGTTTTTCTTTTCTCGTGCTAGTAAGAATAATGAATGATTTTC
ATCCGTTTTTCAAACCCTAACAGCTTATTAATACAAGTCCAAATGGGCTTGACCCATCTCTTAACTTAACCCGGTCCAAC
ATTTAATTAATCAAATTAATTAAATTTGGTCCATGAATTAATTAATCCAATTAATTA
>Zotu3552
TATTCATGATTGAGACTGGTTGATGTCTATGAAGCCCTAGTGGATGAAGTAGCAGTACACGAACAAAGTCCCTTTGTTCA
TCTCAATTTAGTGGTTGAAAAACATTCAGACTTATTAAAATAGTCCCCTCATATTTTACGAGGAAGATTAAGTCAAAGAA
TATTATTAAAGATATATGGCTATTATGGTCTTCGCCAACATTGACAGACTATGATCCATGCTATGAAAGGAGAAAAGCTT
TTAGAGTTATGTACAAATTTGAGTAGCAAGATAAAAATTCATTCGGAATTTATGCACTTAATAATGGAAAATATGGAACT
GCTATCAAATCTAGAAACAACTAATTGATTAGGGATGGAATATTTGGGGACTTCTTGTTGGGTATAT
>Zotu3857
ATGCGATAAGTAGTGTGAATTGCAGAATTCAGTGAATCATCGAATCTTTGAACGCACATTGCGCCCTTTGGTATTCCTTA
GGGCATGCCTGTTCGAGCGTCATTTAAACCTTCAAGCTCAGCTTGGTGATGGGTGACTGTCCTCTCCCCGCGTTAGGACT
CGCCTCAAATACATTGGCGGCCGGTACATTGGCTTCGAGCGCAGCAGAAACGCGGTCTCGAGTCCGGTGGACTTGCTCCC
ATAAGCATCTTTTTATTTTGACCTCGGATCAGGTAGGGATACCCGCTGA
>Zotu3642
ATGCGATAAGTAATGTGAATTGCAGAATTCAGTGAACCATCGAATCTTTGAACGCACATTGCGCCCGCCAGTACTCTGGC
GGGCATGCCTGTTCGAGCGTCATTTCAACCCTCGAGCCCCCGGGCTCGGTGTTGGGGATCGGCACAAGGCGGAAGGCTCC
CCCGGGAGCCCCCCCGCCCGCCGTCCCCCAAATGCAGTGGCGGTCACGTCGCGGCCCCCCGTGCGTAGTAGCAACACCTC
GCACCGGAGCCCGTCGTGCCCACGCCGTAAAACCCCCGACTTTTGCAAGGTTGACCTCGAATCAGGTAGGACTACCCGCT
GA
>Zotu3764
ATGTGATAAGTAATGTGAATTGCAGAATTCAGTGAATCATCGAGTCTTTGAACGCACCTTGCGCCCTCTGGTATTCCGGA
GGGCATGCCTGTTTGAGTGTCATGAAACTCTCAACCCCCCGGGTTTTACGATCCGTCGGGTTGGATTTGGGCGCTGCCGC
TTTGTTGCCGGCTCGCCTTAAAGGTCTTAGTGGGAATAGTCGGACCCATAGCTTGGCGTAATAAGTTTCGCTGGGCTCGT
GGCCGATGACCGTCCGCTGACAACACCCCATATTACATGATCTGACCTCAAATCAGGTAGGGCTACCCGCTGA
>MH935057.1
AAGTCGTAACAAGGTTTCCGTAGGTGAACCTGCGGAAGGATCATTAAATTCAGTAGCTTGCTACTGTTAGGGGGGTCCGT
TAGTCTGTATAGTATCACTACTGATGAGCAGCACGACCCTCTGTCTATACCCTTGTCTTTTGCGCACTCATGTTTCCTCG
GCGGCTTGATACCCGCCGGCTGGATCAATCTATAACCTTTTTAATTTTCAATCAGCGTCTGAAAAACCTAATAATTACAA
CTTTCAACAACGGATCTCTTGGTTCTGGCATCGATGAAGAACGCAGCGAAATGCGATAAGTAGTGTGAATTGCAGAATTC
AGTGAATCATCGAATCTTTGAACGCACATTGCGCCCCTTGGTATTCCATGGGGCATGCCTGTTCGAGCGTCATTTGTACC
CTCAAGCTCTGCTTGGTGTTGGGTGTTTGTCTACTATCGTGGACTCGCCTTAAAGTCATTGGCAGCCAGTGTTTTGGTAT
TGGAGCGCAGCACATTTTGCGCCTCTAGCCTAGAATACTAGCGTCCAGTAAGCCTTTTTCCACTTTTGACCTCGGATCAG
GTAGGGATACCCGCTGAA
>Zotu3748
CTCAGTTTAGAATGTAACCCAACATAGTTTACTTAAAATGACATATAAAAATCTATGTGTCAGATCGACATGATACTTTA
TTTAGTAGCTAATCCATGAGGCTATCAAACACCACTGGTTTTGTCTAAAAAATCTAAGTAACGTTTGAGTTATAATTTTT
TGAATTCCAGGGCAGAAGTTGAAAATTTAGAAAAATAGCAACACTAAATCGCTAACACTTTCTTTTGTGGTAAATGGTGA
CTTGTAAGTTAATTTCTATAGCACATAACTACTTTTAAACATAACGTATTCATAAAATATTCTTGAAATAGTTCCACATA
TGATGTTCTTAGAAATCTGCTTAAAAAATAAATAAATATTGCATATTCGAATTAAAAAAGTTAAGTCACTGGCTTCTCTA
TAGCATGTAGTGTCATCCTTTACAATCATCCACG
>Zotu947
ATGCGATAAGTAATGCGAATTGCAGAATTTCCGTGAGTCATCGAATCTTTGAACGCACATTGCGCCCTTTGGCATTCCGA
AGGGCATGCCTGTTCGAGCGTCATTATCCTCTCTCAAACCCCGTGTTTGGTGTTGGACCGCGTTGGACCGCCTATGGCCA
ACTGGTCTCAAAGACAATGACGGCGTCCCCGGGACCCTCTTCGCACTGAGTTCTCCGGAGCACGCGTAGAGTTTCAAGGG
CCCAGGGACCCGGTCGCCTCTAAAATTATTTATCAGGTTGACCTCGGATCAGGTAGGAATACCCGCTGA
>Zotu3803
ATGCGATACGTAGTGTGAATTGCAGAATTCCGTGAACCATCGAATCTTTGAACGCATATTGCGCTCGACTCCTCGGAGAA
GAGCATGTCTGCCTCAGCGTCGGTTTACACCCTCACCCCTCTTCCTTAACAGGAGGCGCCTGTCGTGCTTGCTCAAGCCG
GCAGCAGGGGTGGATCTGGCTCTCCCAATCGGATTCACTCTGGTTGGGTTGGCTGAAGCACAGAGGCTTAAACTGGGACC
CAATTCGGGCTCAACTGGATAGGTAGCAACACCCTCGGGTGCCTACACGAAGTTGTGTCTGAGGACCTGGTTAGGAGCCA
AGCAGGAAACGTACTCTGTACGTACTCTGTATTCGACCTGAGCTCAGGCAAGGCTACCCGCTGA
>Zotu3796
ATGCGATAAGTAATGTGAATTGCAGAATTCAGTGAATCATCGAATCTTTGAACGCACCTTGCGCCCTCTGGTATTCCGGA
GGGCACGCCTGTTTGATGGCGCGAAACAAAAGCCTTTTGTTAATTTATGAAGCATTAAGCAGATTAAACTTTCAAATGGC
GTTCGTGGATGCTGGTTGTATGATTTTTTGTACTTCCCTTCCCGGTAGCTTGCCTACCTGGTCATCCGAAATACAGTCGA
CAAATGCATGTTTTCCTGTAGCTTATAGTTTCATGACTATACGCTCAACTGAAGCAAGTTCCATAATTACCTTAATAGGT
TCTATTGCTGCTAGCTCAGTTGGGGGTGTTGTGAATCTTTGAGTGTCGGGATACATGAGGCTGTTGATAATACGGGTTGT
GGGGACCCCTCTCAAATTTCGTCATCAAATCAGGTGGGATTACCCGCTGA
>Zotu5687
ATGCGATAAGTAATGTGAATTGCAGAATTCAGTGAATCATCGAATCTTTGAACGCACATTGCGCCCGCCAGTATTCTGGC
GGGCATGCCTGTCCGAGCGTCATTTCAACCCTCGCGCCCCCCCGGGGGCACGGCGTTGGGAGACGGCCCCGCCCCAGCGT
GGATGGCGGCCGCCCCCGAAATCCAGTGGCGACCCCGCCGCAGCCTCCTCTGCGTAGTAGCTTACCAAGAAACATCGCAC
CGGAGCAGCGGCCCGGCTCTGCCGTGAAACCCCCAAAATTTCAAATGGAAGGTTGACCTCGGATCAGGTAGGAATACCCG
CTGA
>Cr_147
AACGCACATTGCGCCCCTTGGTATTCCATTGGGCATGCCTGTTCGAGCGTCATTTAAACCCTCAAGCTCACGCTTGGTGT
TGGGCGTCTGTCCGCGCTTTCGAGCGTGGACTCGCCCCAAATCCATTGGCAGCGGCTCCGCCGGCTTCTCGCGCAGCACT
TTGCGCTCCAGAAGGCTTTCGGCGGACTCGCGTCCATCAAGTCACCCCTCATTTTGACCTCGAATCAGGTAGGGATACCC
GCTGAACTTAA
>Cr_173
AACGCACATTGCGCCCCCTGGTATTCCGGGGGGCATGCCCGTTCGAGCGTCATTACACCACTCCAGCCTCGCTGGGTATT
GGGCGTCTTCGCGGGGGAGCAATCCCCCGCGCGCCTCAAGTCTCCGGCTGAGCGGTCCCGTCTCCCAGCGTTGTGGCATC
ACGTCTCGCCGCGGAGTTTCGGGCCCTCACGGCCGTTAATCACACCTCAGGTTGACCTCGGATCGGGTAGGGATACCCGC
TGAACTTAA
>Zotu5049
GCAAATGAGAGATAAGGATCAGAAAGTGCACTCGCGACCTGGAAGGTATGAAAATAGTTAGCAGAGCGGCACATAAATAT
TGAAAAAAAAAATCATATTGCGTAAAATGTTAGAAAAGATATTAAGGGCGTGTTCAGTAGAAATTAAAATCGGATTAAAA
TTGAAAAACTAGCCGTTATTGTTGACTTTTATTAGCCGAGTGGGACCCAATAACGGCTATATTTTCAATTTTAATTGGAT
TTTAAACCGTACCGAACATGCCCTAAACATCATCATGATGTGAAAATTGAAAATTTTACAAAATGGTCATATAAAGTCAC
GTCATGTCACTTACTAGATGACCAGTATGAGCACTAACATTTCCGCCTTCGTGATCACTGCAACACATAATATAAATGTC
AAAAGACATCAGCTGATTTTGGAATTAAGTAGAAATAATTCAAATCTATATATCACATACACTGATAAACT
>Cr_139
AACGCACATTGCGCCCTCTGGTATTCCGGGGGGCATGCCTGTTCGAGCGTCATTACAACCCTCAAGCTCTGCTTGGTATT
GGGTCAGCCCTCCGGGGCTTTCCTCAAATTCAGTGGCGGCTCCTCTGGGCTTCAAGCGTAGTAATTTCTCTCGCTTTGGA
GTACCCTGGGGAACTTGCCAGCAACCCTCAATTTTCTATGGTTGACCTCGGATCAGGTAGGGATACCCGCTGAACTTAA
>Cr_71
AACGCACCTTGCGCCCTCTGGTATTCCGGAGGGCATGCCTGTTTGAGTGTCATGAACACCTCACCCCCTCGGGTTTCCGA
TCGGGTGGATTTGGGTGCTGCCAGTTACATGGCTCGCCTTAAAAGCATTAGCGGTTGTAGACTTAATAAGTTTCGTCTTG
TCGACCGCTTCTAATCTCCTTCGGGATGTCTTCGGACACTTCATGATCTGACCTCAATCAGGTAGGACTACCCGCTGAAC
TTAA
>Zotu2955
ATGCGATAAGTAATGTGAATTGCAGAATTCAGTGAATCATCGAATCTTTGAACGCACATTGCGCCCATTAGTATTCTAGT
GGGCATGCCTGTTCGAGCGTCATTTCGACCCTTAAGCCCTGTTGCTTAGTGTTGGGAGCCTACCTACCCTGTAGCTCCTC
AAAGTTAGTGGCGGAGTCGGGTTACACTCTAAGCGTAGTAATATTTTCTCGCTTGTGTAGTTGTCTCGGTTCCTGCCGTA
AAACACCTATATTTATCTAGGTTGACCTCGGATCAGGTAGGAATACCCGCTGA
>Zotu5056
TGTTCTCACTTGGGAAGCGTTTGAAGGATTAAAAATTTATTTAGAAAAGTTGAAAGCAGTATCCACCCCCCTTCTAAGAT
TTGGAGGGGCTACTGTGATACCGAAAGGAGTCGTAGAGCTACCAGTGACATTGGGAACCTACCCTACAAGTGTGGTGATC
CTAACCAACTTTTTGGTTGTCAAGATCCCAATGGCGTATAATGTAATTAATAGTCAACCCTTGCTGAATGCTGTTGGGGC
TATTCCCTCCACTTACTACCAAGTGATGAAATTCTCAATTAGTCGTGGTGTGGGGTGTATGGAGGATGATCAACAGTCTT
TCAGGAAATATAATGTTGATAGTATACGGATGAAAGAGTCATCACTAGTGATGATGCTAGATCTTGAGCCTCCAAGGGAG
CAAATTTAGTCATTCGATACTACGAAAAATATTTTGGTGGTAGGAGGACGTGAATTTAGGGTGAAGGAAAATTTGGGGCC
AGAGGAAAACTATTAGGCAGACGATAGAA
>Cr_511
AACGCACATTGCGCCCTTTGGCATTCCGAAGGGCATGCCTGTTCGAGCGTCATTATCACCCCTCAAGCTCGGCTTGTAGT
TGGACGTCGGTGGTCGTTTTTATCGGTCACCCGCCCCAAAGATAATGACGCGTCTGTGAGGACTCCAGTACACTGAGCTT
CTTCGGAGCACGTATTGGCTAGAAGTCCAGGCCCGGTCTCACCTATTAATTTTATAAAGTTGACCTCGGATCAGGTAGGG
ATACCCGCTGAACTTAA
>Zotu3044
ATGCGATAAGTAGTGTGAATTGCAGAATTCAGTGAATCATCAAATCTTTGAACGCACATTGCGCCCTCTGGTATTCCGGA
GGGCATGCCTGTTTGAGCGTCGTCAAACCCCCTCAAGCAGCCTTTGCTGCTTGGTCTTGGCCGGTGATCGCGTCCCCTCG
GGGAGGTGTTCACGGCTGAAAGGGATCTGGCGGAGAGCCTGGTCTCCACGGTTGTAGTAAGCTTATGCCTATCTTCCGCG
TGAGTGACCAGTTATCCAGCCGTCAACCTCACTTCTTCTGGTTGACCTCGGATCAGGTAGGGATACCCGCTGA
>Zotu3802
ATGCGATAAGTAATGTGAATTGCAGAATTCAGTGAATCATCGAATCTTTGAACGCACATTGCGCCCGGTGGTATTCCACC
GGGCATGCCTGTTCGAGCGTCATTTCAACCCTCAAAGCTTGCTTTGGTGTTGGAGGAATACCTGTAAAAGGGTACCCTCT
GAAATTTAGTGGCGGGCTCGCTAGAATTTTGAGCGTAGTAATTTTACCTCGTTTTTAAAGACTAGTGGGTTTCCAGCCGT
AAAACCCCCCAACTTTCTGAAAATTGACCTCGGATCAGGTAGGAATACCCGCTGA
>Zotu4929
ATGCGATAAGTAATGTGAATTGCAGAGTCCAGTGAATCATCGAGTTTTTGAACGCACATTGCGCCCTGCGGTATGCCGCA
GGGCATGCCTGCCTGAGCGCCGGTGGTATCAGCCTACAGCTTCGGCTGTGTGGATGTCGAGCAATGGGGAGAGTGAACTT
TTCCTCCTCCCCAGTCTTCGGAACCATCAGTGGCAATCTGCCTTGTACGCAGCGATCGCAGTTAGGATACACCCCTCGGT
CCTGTCGGGAAGGCAGTGTCTACTCTTCAGTCTTGCCTCTGGTGAGAATGAACATATCCGGCCTCAGTTTAGGCAAGATT
ACCCGCTGA
>Zotu3030
ATGCGATAAGTAGTGTGAATTGCAGAATTCAGTGAATCATCGAATCTTTGAACGCACATTGCGCCTTCTGGAATTCCGGG
AGGCATGCCTGTTCGAGCGTCATCAAAAACCTCAATCTCTGATTTATCATTGGTTGGTCTTGCACTGGAGGCGTAAGCTT
CCCCTGCGAAATTCAATGGCGATGAGCCACGCAACCAAAGCGTAGTAATTTTTACCGTGATGGAAGTGTGAGCGCGTCCG
CCGAAACCCCCCCATTCTAAATTTTTGACCTCGGATCAGGTAGGGATACCCGCTGA
>Zotu880
AGTAAAACAATTTTCGATTCCCAAACAAGGATCTACATTGTGTTTAGATAGAAACTGTGTTTAGAATAATACCTTGATGA
ATTCCGCAAACTCTTTTGCTGATTCACGAACTCCAATGATCACGATCTGCAATCCAAGCTGTCCAATTGTCCAGCCTCCA
ATGGTGATCCACACAGAGAACAAGAATGACGGTTAGTGTTTTCTTTTCTCGTGCTAGCAAGAATAATGAATAATTCTCTA
CAGTTTTTCAAAACCCTAACAGCATATTAATACAAGTCCAAATGGGCTTGACCTATCTCTTAACTTAACCCGGTCCAACA
TTTAATTAATCAAATTAATTAAATCTGGTCCATGAATTAATTA
>Zotu4521
ATGCGATACTTGGTGTGAATTGCAGAATCCCGTGAACCATCGAGTCTTTGAACTCAAGTTGCGCCCCAAGCCGTTAGGCC
GAAGGCACGCCTGCCTGGGTGTCACGCATCGTTGCCCCCCCAAAACCCCTCTCCTCGAAAGAGACGAGGGGACTTTGCCA
TGGGCGGATATTGGCCTCCCGTGTGCTGAACGGCTCACGATTGGCCTAATTACGAGTTGTCGTCGGCGATGGACGTCGTG
ACGTTCGGTGATCAAATAAACCTCGAGCTCCCATCGCGCGTACGTTGTCGGCCTAATAAGGCTCACCGACCCTGAAGCGT
TGTCAACAGCGCACGCATCACGACCCCAGATCAGGCGGGATTACCCGCTGA
>Zotu2979
ATGCGAGACGTAACGTGAATTGCAGGACATCGCGAACGTAAATTCTTCTAACGCACATTGCGGCTTCAGGTTGACTGATG
CCACGCCTGGTTGAGGGTCAGTTGAAAAAACCTTCATAGCTCTGCTAGAGTTGTGGATTGTCTGGATAGCGCTTGCTTGT
CGAGCGCTAGCAGATTAAATTGAGTCCGAGTGTGTGCTTGATGTCGGCGCTGCTGCTGTACCAGCGTGGTACGGAGTAAA
GGGTCGAGATTGGAGCAGAAGGGCGGTTGGAAACCGTGTGCCGCAGTTGCACGGTGCCGACATTGCCTACCAATCGAGAT
GTGTTACTCTATGCGGCTAGTGTTGCAAAGCGCAATTTGAACATTCGTGTATCATTACTCGCTGTGTGTCTGCCTGCGAT
GAGCCGCTGTGCTCGTTGCGGATGGACATTGTGGTGAGAAATTTCTCATTCTTTTGACCTCAGCTCAGACGAGATTACCC
GCTGA
>Zotu5087
CGTATCCCATTGGCCCTATAGCACATTCCCTAATAATGCTAATCCTATTTGAACACAAACCCCAGGTTATTACAAATTTA
ACCCTAATTCAAATTGTCCACTTCTAACACAATACAAACACCCTAAATAAACTAGGAAAAGAACTACAGGGACTTGAGTC
CTTTTAGGACTCCACCTCCAACATCTATAAACACATGACCTATCCCCATTATTCAGGGACCTTTTTCATAATATTCTAGC
ATATATCCTCTTGCATGATTTTCTG
>Zotu6570
TTTTCAAGCAATTCTTAGCATGGGAACATGTCAAATGGAACCCTGATGAAATAAAGGCGGAGATCAACACATATGAAGAG
ATGGAGCGCTTAAGGCTTGAGGCGTCTCCA
>Zotu2904
ATGCGATAAGTAATGTGAATTGCAGAATTCAGTGAATCATCGAATCTTTGAACGCACATTGCGCCCCTTGGTATTCCGGG
GGGCATGCCTGTTCGAGCGTCATTACACCAATCAAGCACAGCTTGGCATTAGGTCTTTCGTCCGCGGTCAAACGCGGGCG
GGCCTCAAACCTTTCGGCGGAGTCAATCCGGCTTCGGGCGTAGCAGAATCTGTCAAAACGTCCGTGTGGCCGGGTGGTCT
TCAGCCGCCAAACCCCATACATTTTTTAAAGGTTGACCTCGGATCAGGTAGGAATACCCGCTGA
>Zotu2932
GTGCGAGAAAGCAATGCGAATTGCAGGACACATTGAGCATGAATAACTCGAACGCATCTAGCAGCCAAGGCATTAGTCGA
GGCTAAATTTGCTTCAGTCTTGTTTACATAACATCAAATTCATTTATTTATTTAAATGAATTGCTGGCAAGTTCGATAGA
AATTTACTTTTCTATCTAGCTTGCAATACATATATAACATACTTCATTATAATTTCTATAATGTTGTATACGTATGAAAC
GGAGTTATACACATACACAAAATGCTTTTTTATTGTGTAAACTGTCATAACGTGAGAAATCTTTATCATATCCATGTTAT
TGATGACAATAGAATTCATTTTATTTAAAAATGTTTGTGTATATAGATGAAATGTATATTTATATATATTTTATCATCCA
TTTTTCTATCTCTTTCTATCTTCAAGCTGAAGTCAAATTAGAATACTTGCTGA
>Zotu2875
ATGCGATACGTAATGTGAATTGCAGAATTCAGTGAATCATCGAATCTTTGAACGCATATTGCGCTCTTTGGTATTCCGAA
GAGCATGCTTGTTTGAGTATCAGTAAACACCTCAACCTCCTCTTGATTTTTCAAAAGGAGGGTGGACTTGAGCTATCCCA
ACGACCTTCACCGGTAGGCGGGCGGCTTGAAATGCAGGTGCAGCTGGACTTTTATCTGAGCTAAAAGCATATCTATTTAG
TCCTCGTCAAACAGGATTATTACTTTTGCTGCAGCTAACATAAAGGATAATCGTCCTCTTTGCTGACTGATGCAGGATTT
TACGACACTTTATGTGTTGTTCAACTCGATCTCAAATCAAGTAAGACTACCCGCTGA
>Zotu2839
ATGCGATAAGTAATGTGAATTGCAGAATTCCGTGAATCATCGAATCTTTGAACGCACATTGCGCCCGCTAGTATTCTGGC
GGGCATGCCTGTTCGAGCGTCATTTCAACCATCAAGCCCCCGGCTTGTGTTGGGGACCTGCGGCTGCCGCAGGCCCTGAA
ATCCAGTGGCGGGCTCGCCGTAGCACCGAGCGTAGTAGCATACTTCTCGCTCCGGTAGCAGCGGTGGGCGCCTGCCGTAA
AACCCCCCTTACAATCTCAAGGTTGACCTCGGATCAGGTAGGAATACCCGCTGA
>Zotu2862
ATGCGATAAGTAATGTGAATTGCAGAATTCAGTGAATCATCGAATCTTTGAACGCACATTGCGCCCTCTGGTATTCCGGA
GGGCATGCCTGTTCGAGCGTCATCACAACCCTCAAGCTCTGCTTGGTATTGGGCCTCACCGGCAACGGTGTGCCCTAAAA
TCAGTGGCGGTGCCATCTGGCTCTAAGCGTAGTAATATTCCTCGCGATAGCGTCCTTAGGGTATCTGGCCAGCAACCCCA
AACTTCTAAGGTTAACCTCGGATCAGGTAGGGATACCCGCTGA
>Zotu6554
AATCATTTGAACCGCAGCAGAAATTAACTATCTGGGAAACAAACAAAAACACAGAAATATATGATTAGAATCCACCCGAC
TGACTTTTGGAAACTTCTTTACACAGTCAAATATGCAATCTGGCTCCAGAACTCAAATTCTATTCGTGTTATGCCAATGA
AATGTAGACATAACATTTTTACAATTCTCATGGTACAAAAAAGAAAAAAATAGACTTTTACCGTGTCACCACCTTGAACA
TACC
>Zotu4511
ATGCGATAAGTAATGTGAATTGCAGAATTCAGTGAATCATCGAATCTTTGAACGCACCTTGCGCTCCTTGGTATTCCGAG
GAGCATGCCTGTTTGAGTGTCATTAAATTCTCAACCACACCAATTTTGTAATGAGATTGGGTGTGGCTTGGATGTGGGGG
TTGCAGGTCCGCTTCCGTGGTCTGCTCCTCTGAAATGTATTAGTGGGTTCGGTCCCCCTAATCTATTAGTGTGATAATTA
TCTACGCTGTGGATTAGGAGACGCTTGTGAACCTGCTTCTAACCGTCCCTTACAAGGACAATCATTGACATTTTTGACCT
CAAATCAGGTAAGACTACCCGCTGA
>Zotu5116
CGTGTCGAGGATATTTATGGCAATTCCTTGGCTGACTTCAACTTAAAGATATAAATACACACTTTTCTGATGGAATAAAC
ACAAGTGAGACATATTAGAAGATATTTTGACTCTCTCTTTAGCATAGAATAGCTCTAGGAAATCTTAGCTCATCTTCCAT
C
>Zotu2367
TATGAGTGACTCAGAAGAGGAAGATTCAGATTCTTGCATCTGTAGAATAATGTAGATCGTGTCACTAGAACATCTTCTTG
ATAGTTATCTTGGATCAGTTGTAAGTTAATCTTCTATGACTCTCATACTGAACATAAAGATGAAAATTTTCAGCCTAGTG
GATCCGATTCTCTTATGACACGTTTTCTTGTTACAACACCAATTTGTGGAATTCTGAAGGAGACGAGGAATTAGCAATAC
CAAATCTAGTTTTAGTTCGAGATATTCGGTG
>Zotu5099
AGAAGTTAGAGGGACTTGAAGGCTATAAAATGAAATAGTCTAAGTACGAAATCTGTCACTTTTTTTTACACTTGAAAATG
TTGAAAGCTTATATCGTTCATCAAATTACCTTATATTATTTTCAGATTACTA
>Zotu5139
ATGCGATACGTAATGTGAATTGCAGAATTCCGTGAATCATCAAATCTTTGAACGCACATTGCACTCAATTTCGGTTGAGT
ATGCCTGTTTGAGAATCTATAGTATTTATTTCCCATTTTTGACTTTTACTAGTTTAATTTGGGGAGACTTGGAGTTTCTG
CCTAGGCAGTACTTTTAAAACTATAGTTGACTCTGTGTCTCTAGCAACGGTTTAGAATAGTGTCTGACACTTTTGCGACT
GCTGCCGGAAATACTCTTAGTAGTCGGCCTCTGACCTTTACCACGGTAAAGGTCTATAAAACTTGCAAGAGTTTTGAACC
ATGGTCTCAAATCAGGTAGGAAGACCCGCTGA
>Zotu5958
CTGCGATAACTAGTGTGAACTGCAGATATCTTGAACACTAAGCTTTCGAATGCACATTGCGCCATCGGAGTCACACCCGA
TGGCACATCTGGCTCAGGGTCGACTCAATAAACGAACGCATGTTCGTGTGTAGAACTCCTCGCCAGTTGGAGTCGTGTGC
GCCGGATCACTTTGCTCGAGAGCTCTGCTAGTTGCTCAAACGAAGTAAGGTGTTCCGGCGGATTGATCATTCGGAGCAAG
GCGTTCCGCTTGCATTGCATGTTCGGTCACCGCTTCTATGACCGGCCGCATTGCGAGTAAGGGAATGCCTCGCTCATCGT
CAGCGACCTGAGCTCAGGTGTGAGTACCTGCTGA
>Zotu5256
ATGCGATAAGTAATGTGAATTGCAGAATTCAGTGAATCATCGAATCTTTGAACGCACCTTGCGCTCCTGGACTTGTTTCA
GGAGCATGCCTGTTTGAGTGTCATGAAATCATCAACCACGATGCCTTTGTGTGTCCCGTGGCTTGGACTTGGGGATCTGC
TGGCGAAAGTCGGCTTCCCTTGAATGCATTAGTCGGGCGCTCTCGCTCCGAGAAGTGTGATAAACTATCATTCACTGATC
GGCGAGGGGCTATGTCCGGGCTTCTAACCGCATGAATGCATGCACTTTGACATATCTGACCTCAAATCAGGTAGGACTAC
CCGCTGA
>Cr_52
AACGCACATTGCGCCCCGTGGTATTCCGCGGGGCATGCCTGTTCGAGCGTCATTTCAACCCTTCAAGCTTCGGCTTGGTC
TTGGGGCCTGCGGTCTCGCAGCCCCTAAACTCAGTGGCGGTGCTATTGAGCTCTGAGCGTAGTAATTCTTCTCGCTATAG
AGTCTCGGTAGTTGCTTGCCAACAACCCCCAACTTTTATCAGTTTGACCTCGGATCAGGTAGGGATACCCGCTGAACTTA
A
>Zotu4887
TTCTACTCAATCTTCTCCAAGCGTTGCTCCAGACCCATTGCCATTGCATGGCTCTGATACCAATTGATACAGACCCAAAT
ATCTATAATGAAAAACTTACATAAAATATAAAATCAAAGACATGATAGATAGGTTAATTCGAGGAAACCTTAAACCTCCC
AAATATTGGTGTTTCGAGGAACTAATAACCTCCCAATTACAACACAAATATGTAGACAATAATTCTCTAGATACTTTTCA
TTAATGAATTGAAACTATATATACAAAATATAAATGCTCACTCTCTCTTCACTCTCTCCTAA
>Zotu3281
CTTAGTTTAGAAGGTAACCCAACGCAGTTTACTTAAAATGGCATAAAATTCTACAAACGTTGAATCGACATGATTTTGAC
TTTATTCAGTAGCTAATCCATGAGGCTATCAAATGCCACTGGTTTTGTCTAAAAATCTAAGTAACGATTGAGTTATGAAT
TTTTAAAGTCAATGGCAGAAACTGGAAATTTAGAAAAATAGCAACACTAAATTGCTAACACTTTCTTTTGTGGTAAATGG
TGACTTGTAAATTAATTTCTATAACACATAACTACTTTTAAACATAACTTATTCATAAAATGTTATTAGAATAGTTCCAC
TTATGGTGTTCTTAGAAACCTGTTTTAAAAAAAAACATAAATGTCGCATTTTTGAATTAAAAATGTTAGGTCACCGACTT
CTTCATAGCATATTGCATCATCCTCTACCATTATCCATG
>Zotu4487
ATGCGATACGTAGTGTGAATTGCAGAATTCCGTGAACCATCGAATCTTTGAACGCATATTGCGCTCGAGCCCTCGGGCAA
GAGCATGTCTGCCTCAGCGTCGGTTTACACCCTCACCCCTCCCTTACTGGGTGTGTTTGCTCTGTTTGCAAGCCATTGGG
GTGGATCTGGCTTCCCCAATCAGCCGTTTCACTGCGGCAGGTTGGGTTGGCTGAAGTGCAGAGGCTTAAGCAAGGACCCG
ATATGGGCTTCAACTGGATAGGTAGCACCGGCTTCTGCCGACTACACGAAGTTGTTGCTTGTGGATCTTGCTAGGAGCCA
AGCAGGAACGTGCCTTTGGCATGTCTAAACTTTCGACCTGAGCTCAGGCAAGATTACCCGCTGA
>Cr_96
AACGCACATTGCGCCCCGTGGTATTCCGCGGGGCATGCCTGTTCGAGCGTCATTTCAACCCATCAAGCTTCGGCTTGGTC
TTGGGGCCTGCGATTCCGCAGCCTCTAAACCCAGTGGCGGTGCCCTCGAGCTCTGAGCGTAGTAATTCTTCTCGCTATAG
GGTCTCGGTGGTGTCTTGCCAATAACCCCAAATTTTTATAAGGTTGACCTCGGATCAGGTAGGGATACCCGCTGAACTTA
A
>Zotu4535
TAGTAGGCAGCCTACTATACAAAATTTACGAAAAAGAGAAGAACGTTGTGCCCAAATGATTTACCCTAATCTAAACACCT
TACTAGCTACTACTGAAAGTACAAGTAGGCTTCCTTGCAAGTGGCAGTCCCTGATGATGAACGAGTCAAAATTAAACCAT
CCAGAGAGTTTGGACAAAGCTCCACCAGCTCTATAAGCTGAGAAACTTCAGGAAATCTTAATTTAAAACCTATAGACAAA
TCAAATGACAGTGTCTATCATAAAATACATCAGACACGACGGTCATCAAATTTCCACTTTCTTATGAAGTAA
>Zotu3204
CTGCGATAACTAGTGTGAACTGCAGATATCTTGAACACTAAGCTTTCGAATGCACATTGCGCCATCGGAGTCACACCCGA
TGGCACATCTGGCTCAGGGTCGTCTCAAAAAACGAACGCCCATTCGTTTTGGCTCGCTCCCTTGCTTGGAGAGCGGGCAA
ATGTGCGCTGGATCACTTGGGTGCTAGTATATACTAAGTGTTCCGGCGGGTTGTCAATCACGGAGTAAGGCATTCCGCTT
GGATGGCTAGGTCACCGCTTCCAATGACCGACCGCCTTTCAAGTAAGCGAATAAGTGGATGCTTTAACTTCTCTCTCAGC
GACCTGAGCTCAGGTGTGAGTACCTGCTGA
>Cr_510
AACGCACCTTGCGCTCCTTGGTATTCCGAGGAGCATGCCTGTTTGAGCGTCGTGAATCTCTCAACCCACAAATTGTTTGT
TCAGTTTGTGCGGCTTGGACTTGGAGGCATTGCTGGCGATGGTCAGCTCCTCTCAAATGTATTAGCTGGGCTTAGCTCGG
TGGAACGGTTAGTGTGATAATTATCTGCGCTGCCTACTACATCGGATCCCGCTTCTAATCGTCCGCAAGGACAATTCACT
TTGAATCTGACCTCAAATCAGGTAGGACTACCCGCTGAACTTAA
>Cr_190
AACGCACATTGCACCTCATGGTATTCCGTGAGGTATGCCTGTTTGAGTGTTATTATCTTCTCACTGTATCACGAAGTGAT
CAGTCGTGTTGGTGGATCATCTGTGGATGTCTGCCTAATTACATGCTACAATGTCTAGACAATATTCATTGACACGCAAT
AACAAAACAACCTCAGATCAGGTAGGACTACGCGCTGAACTTAA
>Zotu4832
CCAATTGAACACCAAATTGAATCACAAACCCCCAAGGGCATAATCGTCCAATTTTCACCGTATAACTTGAAACGAAAAAC
TAACAACACCAAAATTTTAAAAATCACATTAGGAAAATTCTTCCCGAAGAAATTCTCCCTAGACGATGTCAGACGCGCAG
CTGCCGGAACTGCACACTCCGCCACCGTCGGTGACTGTCACAACCACGCACGATCGATAGAGGAGCGCCT
>Zotu3317
ATGCGATAATTAGTGTGAACTGCAGATATATTGAGCACTAAAGCTTCGAATGCACATTGCGTCGTTGGATTCTATCCTTC
GACATATCTGGCTCAGGGTCGCAAATAAACAACAACCTTCTGTGTTGTTCGAGTAGAGGAATCGCGCTAACCTCGCGTTT
CCTCAATTGAATTCTTGTCTGCTGGTCTAGTAGGGTTTATGGCACGTCCGTTGACTTAGGATAGCCGTTTTCTTCTGCTC
TCCGGTGGACTCGATCTTTCGACCTGAGCTCAGGTATGAGTACCTGCTGA
>Zotu4416
GTGCGAGAAAGCAATGCGAATTGCAGGACACATTGAGCATGAATAACTCGAACGCATCTAGCAGCCAAGGCATTAGTCGA
GGCTAAATTTGCTTCAGTCTTGTTTTCATAACATCAAATTCATTTATTTTTTAAATGAATTGCTGGCAAGTTCAATAGAA
ATGTATTTTTTACATTTTTTATTTAGCTTGCAATACATATATAACATACTTCATTAGAGATTTATTTCTAATGTTGTATA
CGTATAAAACGAAGTTATACACAACATACACATATTCATGTGTGTTAATTGTCATAACATGAGAAATCTTTATCATATCC
GTGTTATTGATGAGAAAACGCATCTCTATGTATTTAAATGTTTGTATAAATTGAAATGTTCTATTTACATTTTCATCACA
TTTCAAGCTGAAGTCAAATTAGGATACTTGCTGA
>Cr_43
AACGCATATGGCGCCCGAAACTCCGGTTGAGGGCATGCCTGCCTCAGCGTCGTCTCAACCCCCTCACCGACTCCTGTTTC
ACGACAGGATCGATCGGTGGATCTGGCCCTTCCTGTAACCAAGGATCGGCTGAAGAGCAAGCGGCCCGGCGTTCAGTCGG
CACCAGTGGTGGTGGCCCGTGCCTCCCCTTTGGACCGGCTGTCTCAGTCACAGGCCCGACTGGCAACAGTCGCAAACCCC
CATCAAAGAATCGACCTGAGTTCAGGCAAGAGCACCCGCTGAACTTAA
>Zotu4440
CTGCGAAAAGCACTGCGAATTGCAGAACACCGTGAGTCAGTAGATTTTTGAACGCAACCGGCGCCCTATGGGCATGTTTG
CTTCAGTGCCTCCTTTGCTAACAGCTGCGAGTGCAGAGCTCTCGCTAAGTTCTCCTATCCAGGATCTGGCAGGTTGGATC
TGGGATCAAAGAGTGCCTGAAGTCAAGCAAGATTACCCGCTGA
>Zotu4452
ATGTGATAAGTAATGTGAATTGCAGAATTCAGTGAATCATCGAATCTTTGAACGCACCTTGCGCTCTCTGGTATTCCGGA
GAGCATGCCTGTTTGAGTGTCATGAACTCTTCAACCCACCGGTTCCTTGTTGAACCGAGTTGGTGTTTGGTTTTTGAGTG
TTTTGCTTTGTTTTCGGACATAGCTCGCTCGTAATACATTAGCATCTCGATTTCGAAATTTCGGATTGACTCAGCGTAAT
AGACTATTCGCTGAGGACACCTTTACCGGTGGCCGTAATTATGATAACAGTAGACGCTTCCAATCCTACTAGTCAATTTT
ATGATTAGACCTCAGATCAGGCAGGATTACCCGCTGA
>Zotu4447
ATGCGATAAGTAATGTGAATTGCAGAATTCAGTGAATCATCGAATCTTTGAACGCACCTTGCGCTCCTTGGTATTCCGAG
GAGCATGCCTGTTTGAGTGTCTTGAAGTCATCAACCCTTCCCGTTTTGTGCGGGATGCGGTTGGAGCTGGGGGCGTGCGG
CCGCGAGGCCGCTCCCTTCAAATGCATCGGTTGGACCTGTGGGTCGAACTCGACTGGGCGTTGTACCATCCTCGCTCTCC
CCGAGACGTTCCCCTTCCGTGTCCTTCCACGACCTGCTGTAGAGCGGCGGTCAAAACCAAACTTTGAAATCTGACCTCAA
ATCAGGTAGGACTACCCGCTGA
>Zotu3306
ATGCGATAAGTAGTGTGAATTGCAGAATTCAGTGAATCATCGAATCTTTGAACGCACATTGCGCCCCTTGGTATTCCATG
GGGCATGCCTGTTCGAGCGTCATTTGTACCCTCAAGCTCTGCTTGGTGTTGGGTGTTTGTCCCCCAGGGGACTCGCCTTA
AAATTATTGGCAGCCGGCATACTGGTTTCGGAGCGCAGCACATTTTGCGCTTCTGGCCCTGCATGCTGGCGTCCAGGAAG
CTTCTACATTTCACTTTTGACCTCGGATCAGGTAGGGATACCCGCTGA
>Zotu4927
ATGCGATACGTAGTGTGAATTGCAGATAATGTGAATCATCGAATCTTTGAACGCAAATTGCGCTCGAGGCCTCGGCCGAG
AGCATGCCTGCCTCAGTGTCGGTTTCACCCTCGCCACCCCTTTCTCTGTCTCCGGACAGACGAAAGGGACGCGGATCTGG
CCGTCCCGGTCTTTCTGATCGGGTCTGCTGAAGCGCAGAGGCTTGAGCGGGATTCCCTTCCAATGTGGGAACAACAGACC
GGTAGGTGAGCCCTTCTCCTCGAGAAGGATCGCATGCCGCTGCTGGACCCCGGGACCCGCTGGACGCCCAGCAGGAGACG
GCGTGACGGTCGTTCCCACGAGGAACCATCGAAACCCCGATCACTCAACCATTCGACCTGAGTTCAGGCAAGGGCACCCG
CTGA
>Zotu3133
ATGCGATAAGTAATGTGAATTGCAGAATTCAGTAAATCATCGAATCTTTGAACGCACATTGCGCCCCCTGGTATTCCGGG
GGGCACACCTATTCGAGCGCCATTTCAACCCTGGAGCCCTGCTCTACGATGGGCCCCGTCCTCAGGGACGGGCCCGAAAC
CCGTAGGCGCCTCCGTAAGGCCCTGAGCGTAGCAAGAGAAATCCCTCGCTCGGAGTACCCTATAGCGGCCGCCCCGAACC
ATCTCAAAAGGTTGGCCTCGGATCAGGTAGGGATACCCGCTGA
>Zotu3070
ATGCGAAAAGTAATGCGATTTGCATGAATCTGTGAGTCATCAAGTCTTTGAACGCACCTTGCACCGTGTGAGCAATTGCA
CGGTATACCTGTTTGAGAATCGTAAAAACCCCCTTTCAAGGTCTTTTCCTTGAAGACGTGTCGGTTGTCCCCCTCCGGGG
GGACTCTGATCAAAGGCAGTAGGCTGGGCCCCACTAGTGGTCCGGGACATTGTGTGCTAGAGGTGCCTTGTTCGCTTCGG
CGACCCGAGGTCCTTCTCACAGTGCGTCCCGGATCATCCAAGCTGGTGGTGTCATCATGTCTTACAGGGACAGCAATGTT
CCAACCTTTCTATTTTGATCTCAAATCAGGTAAGGCTACCCGCTGA
>Cr_375
AACGCACATTGCGCTCCCTGGTATTCCGGGGAGCATGCCTGTTCGAGCGTCATTATCAACCATCAAGCCCAGCTTGGTAT
TGGGTGCCGTCCCTGCTGTGGACGCGCCCTAAAGTAATCGGCGGTGGTGTTGAACCTCAAGCGTAGTAAATCTCCAGCTT
TTTAGGTGAGACGCCGCTCGGCCTCTAGAAACCCCAAATTCTAAGGTTGACCTCGGATCAGGTAGGGATACCCGCTGAAC
TTAA
>Cr_332
AACGCACATTGCACCTCATGGTATTCCGTGAGGTATGCCTGTTTGAGTGTTATTATCTTCTCACTGTATCACGAAGTGAT
GCAGTAGTGTTTGCGGATCATCTGTGGATGTCTGCCTAATTACATGCTACAATGTCTAGACAATATTCATTGACACGCAA
TAACAAAACAACCTCAGATCATGTAGGACTACGCGCTGAACTTAA
>Zotu5940
ATGCGATAAGTAATGTGAATTGCAGAATTCAGTGAATCATCGAATCTTTGAACGCACATTGCGCCCGCCGGTATTCCGGC
GGGCATGCCTGTTCGAGCGTCATTTCACCACTCAAGCCCAGCTTGGTGTTGGGGCACCCGGCCGCCCAGCGGACCAGGGC
CCCCAAGTCCATCGGCGGGCTCGTCGGGACCCTGAACGCAGTAACACGCGGTAAAACGCGCCCTCGTTCGGAGGCTCCAG
GCGGGTTCTTGCCGCTAAACCCCCTAATTCTCCTTAGGTTGACCTCGGATCAGGTAGGAATACCCGCTGA
>Cr_342
AACGCACATTGCGCCCCGTGGTATTCCGCGGGGCATGCCTGTTCGAGCGTCATTTCAACCCATCAAGCTTCGGCTTGGTC
TTGGGGCCTGCGGTTTCGCAGCCTCTAAACCCAGTGGCGGTGCCTCGAGCTCTGAGCGTAGTAATTCTTCTCGCTATAGG
GTCTCGGTGGTGTCTTGCCAATAACCCCAAATTTTATAAGGTTGACCTCGGATCAGGTAGGGATACCCGCTGAACTTAA
>Zotu3873
ATGCGATAAGTAATGTGAATTGCAGAATTCAGTGAATCATCGAATCTTTGAACGCACCTTGCGCTCCTTGGTATTCCGAG
GAGCATGCCTGTTTGAGTGTCATTAATATATATATCAAACTTCTCTTGTTGAGTGGTTTGGATGTGTGGGGGTTTGCTGG
CATCTTAAAAAAGGTTCAGCTCCCCTGAAATGCATTAGCAGAACAACCTGTTCATTGGCGTGATAACTATCTACGCTATT
GAATGTGAGGGGCAGTTCAGCTTTCTAACAGTCCTTGGACAAATCATCATTAATGTGACCTCAAATCAGGTAGGACTACC
CGCTGA
>Zotu5908
ATGTGATACGTAATGCGAATTGCAAAACCTTGTGAATCATCAAAACTTTGAACGCATATTGCGCTCGCAGGATTTTCCTG
CGAGCATGTATATCTGAGTGTCAGCAAACACATCTCAGCGCCCTCACTACGAGGACAGCTGGACTTTTGCACTGGCTTCA
ACTAGTTGAAGGACTGTGCTGAAACAGAAAACTGCAGTGAAGTGAGTTACAAACCATATAATGCTTTGTCTACATTTACT
CTTTTGTAATTAGCAAGGATTCGTCCGAGCGTTGAAAGAGAAAAATAGATTCCGAGTGTTAGTAGGAATGTGGTTCATGG
AACATGTCTTCTTACCAGTGTAATTAACACTACACTACCATAGATAAATCTTTTATCTCTGATCTCAGCTCATACAAGAA
GACCCGCCGA
>Zotu4681
GACTGCGATAGGCGGCGCGAACTGCAGAATAATCTGAGCGCTTGGTATTCGAACGCATATTGCGGCTTTGGTTAGCAATA
ACTAGAGCCTTGCCTGTATGAGGGTCGGTTGGAACTCACAAAACTCTGTCTTGTAGATGGAGATTGCTATTACTCTTTTT
TGAGCATTAGCTTATAAGGCCTTGTCTATGCGCAGCACTTGATGGTGCGCATCTTGGCTACTATTGAAAACAGTACAACC
ACAAAGTTCCGATGACGGCGTGCGTTGTTCAACTAGCCGAGAGGGCCATATCTTATGGCATACTCGCGCGAGTTCGAGAT
TCGTCTCGCACCGAGTTATCTAGTTGAATGGTGCATCTAAACCGACGCGGACACTTCCATTTTATCGACCTCATATCAGA
CAAGATTACCCGCTAA
>Cr_473
AACGCACATTGCGCCCTTTGGTATTCCGAAGGGCATGCCTGTTCGAGCGTCATTATCACCCCTCAAGCCCGGCTTGCTGT
TGGTGGTGGCGCGGCCCCCTCCCGGGCCGCCGCCCCGTCCAAAGATAATGACGGCGTCTGTGAGGACTCCTGTACACTGA
GCTTTCGGGCACGTACACGGTTAGAAATTCAGACGCCGGTCGCCGCCTTCCCCCCGGGGGAGGCACACCTTTCATACCAA
GGTTGACCTCGGATCAGGTAGGGATACCCGCTGAACTTAA
>Zotu4582
CTGCGATACGCAATGCGAAAAGCAGGACCCCGCGAGTCATCAGATCTTCGAACGCAACTTGCGCCGGTGTAAAAGCCGGC
ATGTTTGTTTCAGTGTGCATACAAATCCTTTGAATTATCATTGACCTGAGTGCGACTGATGGTCTAACTATCTTTCGTTA
AGTTGGGGATGTCCAGCATTGTGGGTCCCTCGAAGTAGTCACCATCTGCGTGATTTCGTTGGACTACTCTGCAGAAGCGA
CGTTAAACAATTCTTAACCAGTACCTGAAATCAAGCAAGGCCACCCGCTGA
>Zotu4721
ATGCGATAAGTAATATAAATTGCAGAATTCAGTAAATTATCGAATCTTTGAACGCACATTGCGCCCCCTGGTATTCCGGG
GGGCACACCTGTTCGAGCGCTATTTCAACCCTAGAGCCCTGCTCTGTGATGGGCCCCGTCCTTAGGGACGGGCCCGAAAC
CCGTGGGCGCCTCCGTAAGGCCCTGAGCGTAGCAAGAGAAATCCCTCGCTCGGAGTACCCTATAGCGGCCGCCCCGAACC
ATCTCAAAAGGTTGGCCTCGGATCAGGTAGGGATACCCGCTGA
>Zotu4757
ATGCGATAAGTAATGTGAATTGCAGAATTCAGTGAATCATCGAATCTTTGAACGCACCTTGCGCTCCTTGGCATTCCGAG
GAGCATGCCTGTTTGAGTGTCGTCAAATTCTCAAAACCCTACCTGATCTTGCTGTGGACCACTGTTGATCTGCTTCTTCA
GGCAGCGGATTTTGGATCGGTGGAGGATGCATTGGCTTTAACTAACCCTTTGCTCCTCTGAAATGGATCGGCGTTGCGGC
TTCGTTGTCGGTATGATACACATACATGTCTTACCTGCTTCTAATCCGTGGCAGCCCGAACACAAACGCTATCTCACGAT
TTGACCTCAAATCAGGCAGGACTACCCGCTGA
>Cr_432
AACGCACATTGCGCCCTGTGGTATTCCGCAGGGCATGCCTGTTCGAGCGTCATTATAACCAATCATGCCTAGCATGGTGT
TGGGGCACGCGGTCTCGCGGCCCTCAAAATCAGTGGCGGCGCCGGTAGGCTCTAAGCGTAGTAACTTCTCTCGCTATAGG
GTCCTGACGGTTGCTCGCCAGAACCCCCACTTCTTAAGGTTGACCTCGGATCAGGTAGGGATACCCGCTGAACTTAA
>Cr_449
AACGCACCTTGCGCTCCTTGGTATTCCGAGGAGCATGCCTGTTTGAGTGTCATGGTCTTCTCAACCCTCTTGTCTTTTTT
GAATAAAAAGAGGCAGCTGGGCTTGGACTTGGAGGTTTTTGCCGGTGTTCTTGAACACGGGCTCCTCTGAAATGCATTAG
CTTGAATGTGACCGAGCATGGTTCAACGTGATAATTGTCTGCGTTGCTTCATCTCAGTCTTCATCTTGTTCAGGCTTCTA
ACCGTCCGTAAGGACAACATCATCTGAACATCTGACCTCAAATCAGGTAGGACTACCCGCTGAACTTAA
>Cr_518
AACGCACATTGCGCCCTCTGGTATTCCGGGGGGCATGCCTGTTCGAGCGTCATTACAACCCTCAAGCTCTGCTTGGTGTC
GGGTGCCACCTCTCACGAGGTGCGCCTCAGAATCAGTGGCGGTGCCATTCGGCTTCAAGCGTAGTAATTCTTCTCGCTTT
GGAGACCCGGGTGAGTGCTTGCCAGCAACCCCAAATTTTTAAGGTTGACCTCGGATCAGGTAGGGATACCCGCTGAACTT
AA
>Zotu1693
ATGCGATAAGTAATGTGAATTGCAGAATTCAGTGAATCATCGAATCTTTGAACGCACCTTGCGCTCCTTGGTATTCCGAG
GAGCATGCCTGTTTGAGTGTCATGGTATTCTCAACTCTGACTTGTTTCTGACATGTCCGAGTTGGATGTGGAGGTTTTTG
CTGGTGCTCGCCGCCGGCTCCTCTGAAATACATTAGTACGGATGCTTTCCCAAGTGCACCTTCAGTGTGATAATTGTCTA
CGCTGTGGGTGTGGGGTTTTTGCAAAGTCTGTGCTTCGAACCGTCTCGTGCAGAGACAGCCATTGACATCTGACCTCAAA
TCAGGTAGGACTACCCGCTGA
>Zotu2097
ATGCGATACGTAGTGTGAATTGCAGATTATGTGAACCATCGAATCTTTGAACGCAAATTGCGCCCTAGGCTTCGGCCAAA
GGCATGTCTGCCTCAGCGTCGGCTTCACCCCTCCCCTCCCTTTCTCTTTTTTTCACAAAGAGAGAAAGGCGAGGGGGACC
TGGTTGTCTCGGCCCTCACCGGCCGGGTCCGCCGAAGCACAGAGGCTCGAGCAGGACCCCGCTTACATGGGCAACAGTCT
GGTAGGCGACCTCCCCGGTCGCATGCCGCTGGTGCCTGGGGCGCCTGCTGCGTCGAGCCCGCAGGAAGTGGCTGCTTGCC
ACGCCTTCACCCATTCGACCTGAGTTCAGGCAAGAGCACCCGCTGA
>Zotu2054
GAATGCGATATGCAATGTGAATTGCAGAACCACGAATCATCGGATCTTTGAACGCAACTGGCGCTGATTATATCAGCATA
CTTGTTTCAGTGTGCTTAAACAACTAACCACCTCAATGTGAGAGAAGTTCTCTCATCAAGTACATGCTCCCCGCAGCAGT
CACTTCTGTGAGCTGTGCGGAACCAAAAGCCTTATTCGCACCTGAAATCAAGTAAGAAGACCCGCTGG
>Zotu1679
ATGCGATAAGTAATGTGAATTGCAGAATTTAGTGAATCATCGAATCTTTGAACGCACATTGCGCCCCCCGGTATTCCGAG
GGGCATGCCTGTTCGAGCGTCAGAACATCCTCTCAAGCCTGGCTTGGTCTTGGGGCGCGCCGGCTCGGCGTCCCCTAAAC
ATAGTGGCGGTACCGTTGTGCTCTCCGCGTAGTCACGTATCTCGCGACAGAGTGGCGATGGGACCTGCCAGAACACACAT
TTTTTTGGATGACCTCGGATCAGGTAGGGATACCCGCTGA
>Zotu3558
ATGCGATAAGTAATATAAATTGCAGAATTTAGTAAATTATCGAATCTTTGAACGCACATTGCGCCCCCTAGTATTCCGGG
GGGCACACCTATTCGAGCGCTATTTCAACCCTAGAGCCCTGCTCTGCGATAGGCCCCGTCCTTAGGGACGGGCCCGAAAC
CCGTAGGCGCCTCCGTAAGGCCCTAAGCGTAGCAAGAGAAATCCCTCGCTCGGAGTACCCTATAGCGGCCGCCCCGAACC
ATCTCAAAAGGTTGGCCTCGGATCAGGTGGGGATACCCGCTGA
>Zotu2133
ATGCGAAAAGTAGTGTGAATTGCAGAATTCAGTGAATCATCGAATCTTTGAACGCACATTGCGCCCCTTGGTATTCCATG
GGGCATGCCTGTTCGAGCGTCATTTGTACCCTCAAGCTCAGTCTTGGTGTTGGGTGTTTGTCCTGCCCTCGCGGCGGACT
CGCCTTAAAGTGATTGGCAGCCGGAATAATTCTGGGGAACGCAGCACAACTGCAGCCTCTAGTCTTATACGCCGAGCGTC
CAACAAGCCTTTTATTCTTGCGTTTGACCTCGGATCAGGTAGGGATACCCGCTGA
>Zotu2130
ATGCGATACGTAATGCGAATTGCAGAATTCAGTGAATCATCAAATCTTTGAACGCAAATTGCGCTTTCTGGATAGGCCAG
GGAGCATGCCTCTTTGAGCATCGTTTCTACCCCACCTCGGCAGCTTGCTGCTGGATAATGAGCGTCTCATTCGAAAGTTT
GAGTCGCTTTAAGGAGAGTGAGTTCTCTAGACTCCTAGTGCCTACCCTTCGGGGTGCCTGTTCAAGGTTTCTTTCACTAG
TAGTGTGGATAAAATATTTTCTAACATTACTGGCGATTGAGACATTTGATCTGGTCAAAGCCTGGGCTAGAACTCGTTGG
AAATTAACTAATTTTTTGAATTAGATCTCAAATGAAGCAAGATTACCCGCTGA
>Zotu1702
ATGCGATAAGTAATGTGAATTGCAGAATTCAGTGAATCATCGAATCTTTGAACGCACCTTGCGCCCTTTGGTATTCCGAA
GGGCACGCCTGTTTGAGTGTCGTGAAATTCTCAACCCTGTGCTTTTCTTGTGAAAGCGCGTGGGCTTGGACTTGGAGGCT
TTGCTGGTCCTCGCGGATCGGCTCCTCTCAAATGCATTAGCGAGACCCTTGTGGTGCCGCCCCCGGTGTGATAATTGTCT
ACGCCGTGGTGGTACGCCACGATTGTGGGGGACCTGCTTCCAACCGTCGAAAGACAAACTTTATCGAAACTTGACCTCAA
ATCAGGCGGGACTACCCGCTGA
>Zotu2144
ATGCGATAAGTAATGTGAATTGCAGAATTCAGTGAATCATCGAATCTTTGAACGCACCTTGCACCCTTTGGCATTCCGAA
GGGTATGCTCGTTTGAGTGTCATTGTACTCTCACACTCCCAATCCCTTTGGATTGGGAGCGGTGGACTTGGGTGTTGCCA
CTTGACTGAGGCTCACCTGAAATATGTTAGTGCACCTCTTGATTGGACATAGTACGGCGTGATAAGTGTCTTCGCCGGCT
CCTCGCAAAGAGGGTGGCCGATCGGGAGCTCTGTTGCTTCAAACTGTCTTCGGACAATCTTCTGACAACTTGACCTCAAA
TCGAGTAGGACTACCCGCTGA
>Zotu2128
ATGCGATACGTAGTGTGAATTGCAGAATTCCGTGAACCATCGAATCTTTGAACGCATATTGCGCTCAAGCCCTCGGGCAA
GAGCATGTCTGCCTCAGCGTCGGTTTACACCCTCACCCCTCCCAACTTGTTGGGTGTGCTTGCTTTATTGGCAAGCCGTT
GGGGTGGATCTGGCTTCCCCAATCAGCCATCAGGCAGATTGGGTTGGCTGAAGTGCAGAGGCTTAAGCAAGGACCCGATA
TGGGCTTCAACTGGATAGGTAGCACCGGCTTCTGCCGACTACACGAAGTTGTTGCTTGTGGCTCTTGCTAGAGGCCAAGC
AGGAACGTGCCTTTGGCATGTCTAAACTTTCGACCTGAGCTCAGGCAAGATTACCCGCTGA
>Zotu5294
ATGCGATAAGTAATGTGAATTGCAGAATTCAGTGAATCATCGAATCTTTGAACGCACATTGCGCCCTCTGGTATTCCGGA
GGGCATGCCTGTTCGAGCGTCATTTCACCACTCAAGCCTGGCTTGGTATTGGGCCCGCCATTCAAGGCCCGCCTCAAAAA
CAGTGGCGGCCCCGTCCGGTCTCAAGCGTAGTAATACTCGCCGCTTGTTGGGCTCGGGCGGCGGCTGGCTATCAAGCCCC
TCACACACCAGGTTGACCTCGGATCAGGTAGGGATACCCGCTGA
>Zotu4391
TAGTTCATTTATTTCATCATAGCTAGAGCTAGAAATTTGCGCGCAACAAGATATTAGCATCAAATTCTTGGCAAGTTAGC
TTAAAACTTAGATGAACCAATCGTCAAGTGTTATTATCTGCTAGCCTATATTCCATAACTGCTATAAGTCCCTGAAAATT
CAACTCTTAAGCATATAAATGATAGGAGCTAAAGTCACATATTGAATTTAGATCAAGAAATGTGATAAATTGGCTCATAA
AATAGGGGAGGAAAAAAAATCTTTGATGTATCAAAATTTCATGGAGAACAGCTAACTATTATTTGCACGTTCTGAAGATT
GAGTTATGTA
>Zotu3530
TGTTCTCACTTGGGAAGCGTTTGAAGGATTGAAAATTTCTTTGAAAAATTTGAAACCAATATCTACCCCCCTTCTAGGAT
TTGGAGGGGGTACTGTGATATCGGAAAGAGTCGTAGAGCTACCAGTGACATTAGGAACCTACCCTGCAAATGTGTTGATC
CGAACGAACTTTTTGGTTGTCAAGACCCGAATGGCGTATAATGCAATTTATAGTCGACCCCTGCTGAATGCTGCTGGGCC
TATTCCCTCCACTTACCATGAAGTGATGAAATTCCCAACCAGTCGTGGTGTGGGGTGTGTGAGGGGTGATCAACGGTCTT
CCAGGAAGTGTTATGTTGACAATATACGGATGAAAGAATCATCACTAGTGATGATGTTGGATCTTGAGCCTCTAAGGGAG
CAAATTGAGCCCTTTGATACTACGGAAACATTTTGGTAATAGGAGGACGTGAATTTAACGTTGAGGCAAATTTGGGGCTA
AAGGAAAACTACTAAGCAGACAATGGAA
>Zotu2153
ATGCGATAAGTAATGTGAATTGCAGAATTCCGTGGATCATTAAATCTTTGAACGCACATTGCGCTCGTCGGTATTCCGGT
GAGCATGTCTGTTTGAGAATCAGTTTAAATTCATCAAAAAGTTTTTGTTTCTCACGATTCAACAACCTTTTTGGATTCGG
GCTTCTTTTGGAGTTTTTGAATTTCAGAATTGCCTTTGATATATTTGTTGCTCCTTTTCCCCTTTCCTTTCGAGGGGAGA
GAAAAAGAAAAAAGAGTTTTACTTCAAGGCATGACCAATGAGACTTAAAACGTTTCTTTTTTTAATGCTGAAAAAAGTGA
ACCCATTTTTGTAAGAGTGCTTTATAAAACCAATACGAAAAACTTCCAAAGTTTTTTAAGACTTGATCTCAAATCAGATA
AGACTACCCGCTGA
>Zotu2015
ATGCGATAAGTAATGTGAATTGCAGAATTCAGTGAATCATCGAATCTTTGAACGCACATTGCGCCCCTTGGTATTCCGGG
GGGCATGCCTGTTCGAGCGTCATTATAACCCTCAAGCCTAGCTTGGTGTTGGAGCATGCTATCTAGCAGCCCTTAAAATC
AGTGGCAGTGCCCTTCGGCTCTAAGCGTAGTAACTTTTCTCGCTATAGACACCGGGTGGTACGCGCCAAAACCCCCAACT
TTCTATGGTTGACCTCGGATCAGGTAGGGATACCCGCTGA
>Zotu2171
ATGCGATACGTAATGTGAATTGCAGAATTCCGTGAATCATCGAATCTTTGAACGCACATTGCACTCTGTTTCGGCAGAGT
ATGCCTGTTTGAGAATCTATAGTATTCATTCTCCAATCTTGGGTATTTATACCTAGGAGAGGAGAGATTTGAGGCGTCGC
ACTTACCCTGCGTGCCTTTAAAACTATTGCTGCTGGATACTGTCAAGTAACGGAAAAGTATGTGTATGAGACTTCGGTTT
CTCTAATACTCAGTACGGGTGATGGTGTTTGTCCGGCACTCAACTATTAAAGGCAACCTTTGGGTTGTCTTGAACCATGG
TCTCAAATCAGGCAGGAAGACCCGCTGA
>Zotu3676
GCAAGAAACGTGAAGGAAAGGAGGAAACAAGGCACCGCCAATCGTAATTTCATTCAATCATTAACTGATTCAACAACAAT
GAAAATATCTAATAAATAGTAAAAACCTAACTTGAAGGGCTTGGGCCAACCCGCTACTACAAGCACAATAATAGGAAACA
TAAATAATAAAGTCCAATAACAATAAAAATAAATCCCGTTGTCCTCAATGATGTCCGCATCAACTCTCCCGGAGTGGAAG
AAAAACTCGATCATGTCAAATGGATAAGGCAAAACAAGGCTGCAATCAATCGCCCAATCATAAACTAAGGGGTTGGACGA
GCTTCTTTCGACGTCCATAAAAGCGCGTAAGTAGTGGTTTGAATCT
>Zotu5970
ATGCGATACGTAGTGTGAATTGCAGAATTCCGTGAACCATCGAATCTTTGAACGCATATTGCGCCCAAGACTTCGGTCGA
GGGCATGTCTGCGTCAGCGTCGGTATATCCCCTCGCTTCCCTCCTGTTTGTATGAACAAGGGTCGGCCCAGCGCTTGCTG
CCGGGCTTGGAAGCGGATCTGGCTTTCCCACTGCTTTAGTGGGTTTGCCGAAAAGCAGAGGCTAGAGCGAGGACCTGTCA
TGGGCTCAACTGGATAGGTAGAAGCGGTGCTGCAAAGCGCTGCCAATACACGAAAGTTGGTGCCTTGGACCTCGCTGGCT
GCCAGCAGGAAACGAGCGCGCGTGTTGTTGGCACCTTCGGTGCCAGCGGCCGCCGCCGTCTACCATTCGACCTGACCTCA
GGCAAGATTACCCGCTGA
>Zotu2305
ATGCGATACGTAATGCGAATTGCAGAATTCAGTGAATCATCAAATCTTTGAACGCAAATTGCGCTTTCTGGATAGGCCAG
TGAGCATGCTTCTTTGAGTCTCGTTTCTACCTCATCTCGTCTGCTTGTTTGTAATGAATAAGCTGGCGGATAGTGAGCGT
CTCATTCGAAATGAGTGAGTCGCTTTAAGAAGCGTGAGTTCCAAAACTCCTAGTGTTAATCGTGTTTAATCACATTCTTA
CTAGTGACGTGGATAAATTTATTTTTCAACGTCATAGGTGATTGTGTTGGCTAAGCATCTGACTAGGTAACCTGAAACTC
AATGGAAATTAAATTCTTTTTGAATTAGAGCTCAAATGAAGCAAGATTACCCGCTGA
>Zotu1395
AATAAAGCAAATTTCGATTCCCAAACAAGGATCTATATTGTGTTTAGATAGAATCTGTGTTTAGAATAATACCTTGATGA
ATTCTGCAAACTCTTTTGCTGATTCACGAACTCCAATGATCACGATCTGCAATCCAAGCTGTTCAATTGTCCAGCCTCCA
ATGGTGATCCACACAGAGAACAAGAATAACGGCTAGGGTTTTCTTTTCTCGTGCTAACAAGAATAATGAAAATTCTCTAC
AGTTTTTGTAACCCTAACAGCTTATTAATACAAGTCCAACAGGCTGGCACATCTCTTAACTTAACACGGTCCAACATTTA
ATTAATCAAATTAATTAAATCCGGTCCATGAATTAGTTAATCCAATTAATTA
>Zotu1314
CCACGATATTTAGTGTAACTTGCAGCATTCAAAGTAACATCCAGTTTTTGAACGCAAACGGTACGTACTAATTTATTAGT
ATGTATATTTGACTCAGAGTTTAGACATACTATTGATTTTTCACAAAATCGTTCATAGGTGCTTCATTTACGGCTCCTCG
AATCCTGTGTGGGAAATGAATATTGTGAAACAAATCTTATTACTCACAGAATTTTTCTCATGAACCTGAGTTAAGTAAGG
CTACCCGCTGA
>Zotu5161
GTGCGATATTTCGGTTGAATTGCGTGCGACGTGAATCCTTGAACTTTTGAACGCAGATTGTGTCCCCGATCTCGGTCGGG
GACGGGTTTGTTTGAGCGTCCGACTTGAATAATCCGAAAGAAGTGCTTTCGGCCATTTGGGCAGCTTGCTTTGGCAGCTG
TCTTAAGACCAGTCGGGACGATCGTTGGCGGGCGCGATGCCAGGGTTTAGACCGTTTACGCTCTTAGCAACGTGTACGGT
CCAGGGACATGGTTTTCGGCGCATCGATCGTCAGTGACCCCTTGAAGAGGAGGGAACCAAACCGCGACCTCAAACCAAGC
CCGATTACCCGCTGA
>Zotu2368
GCATTCAAAAGTACTCAAGATCAAACTAAAAACTAAGATTTGAAGGTGCTAGTTTAATGAGTAAATTACACTTATCAAAC
ACCCCCAAACTCAGTTCTTTGCTTGTCTTCGAGCAAACACAAAATAACACCCAAAAATAGTTAACTAAAACACACATGAA
ACATACCAACACATGACTCGGACTTCCAATTTAGTTGGATAAATTGTCTTCGTGGCTTAACGTTGAGAATATGATATCGA
ATTCATGTGTTATTTCCCAGTTATGGTACCGAAGTTAAATTTTACCTTTTCATTTCAAAACACGTGCGTGAAGGAGAATT
TAAAACAACGCCATACATTCATAGGCTTCTTCAATTCCCTACCTTAAAAGTCACTTGTTTCCTCACTCCGCTCGTGGAAT
CGCATACCCCTAAACTCATTTTCCTTTCACTCCCTTTTCTTTTTTTGAGGTAAAATCTATAGGTTGCTCCTTACTCTCTC
CAGTTCGAATAGTTGTCACTTAATGTA
>Zotu3662
ATGCGATAAGTAGTGTGAATTGCAGAATTCAGCGAATCATCGAATCTTTGAACGCACATTGCGCCCTTCGGTTATTCCTT
AGGGCATGCCTGTTCGAGCGTCATTTCAACCTTCAAGCTCAGCTTGGTGTTGGGTGTTTGTCCCGCCCCCCGCGCGTGGA
CTCGCCTCAAATTGATTGGCAGCCGCATCCCCCCGCCGCGAGCGCAGCACAGTCGCGCTTACGACGTGGGTGGGTCGGCG
ATCCAGAAGCCTATTTCAACGTCTTGACCTCGGATCAGGTAGGGATACCCGCTGA
>Zotu2225
ATGCGATAAGTAATGTAAATTACAGAATTTAGTAAATTATCGAATCTTTGAACGCATATTGCGCCCCCTGGTATTCCGGG
GGGCATACCTATTCGAGCGCTATTTTAACCCTAGAGCCCTACTCTACGATAGGCCCCGTCCTTAGGGACGGGCCCGAAAC
CCGTAGGCGCCTCCGTAAGGCCCTAAGCGTAGTAAGAGAAATCCCTCGCTCGGAGTACCCTATAGCGGCCGCCCCGAACT
ATCTCAAAAGGTTAGCCTCGGATTAGGTAGGGATACCCGCTGA
>Zotu2189
ATGCGATAAGTAGTGTGAATTGCAGAATTCAGTGAATCATCGAATCTTTGAACGCACATTGCGCCCCTTGGTATTCCATG
GGGCATGCCTGTTCGAGCGTCATTTGTACCCTCAAGCTCTGCTTGGTGTTGGGTGTTTGTCCCGCCTTTTGCGCGTGGAC
TCGCCTTAAAGCGATTGGCAGCCGGCATATTGTCTCGGAGCGCAGCACATTTTGCGCTTCTTTGCATACTTGTTGGCATC
CAGTAAGCCCTTTACATTTGCTCTTGACCTCGGATCAGGTAGGGATACCCGCTGA
>Zotu1600
TGGGCGGAATAATTTATTTCCTCACTGATTAGTACAGTTTTTAAGAAACGTTTTGCCTCAAAAATTCAAAACAGGGCATC
TTCACAAGGTTTTACAAAACTAAATATAAACACCTAAAATCCATTAAACATAAACACATTTATACAATCCTAATATCCAC
AACTAAGTACAAACAATTTCCACAC
>Zotu5411
ATGCGATACGTAATGCGAATTGCAGAATTCAGTGAATCATCAAATCTTTGAACGCAACTTGCGCTCTAGGGATATGCCCG
AGAGCATGCCTTTTTGAGTGTCGGTTCTATCTCTGAACCCCTTGACTGGTGGTTTGGGAGAATGAGTGTTTGGGGGGGGA
GCTGTCAAAGCGCCCCCCAATCACTTGAAAGGGAACAAGTTGTTCTCACCCGCTAATAACGCTTTCGTCAAGCGTGGTCT
TGCGGCTGAGTAAGACACGAGCAATCGAGTCTACTCCTACCTTTCCAGGTGACATGGGTAAACCCATAAAAAATGTCTGC
CTCGAGGTCGCCTCCATATCGCAAGGCACTTTCAAACACGATGACGGTGAGTGGAAAGGGTATCCAGAACAGCGAGCTTG
CCTTCTCCCATTTACGAATGTGGTAAAGGGCATGGTGTTTTCGAACACCAAAACTCATTTCAATCTAAGACCTCAAATAA
GGTAAGAGTACCCGCTGA
>Zotu4342
ATGCGATAAGTAATGTGAATTGCAGAATTCAGTGAATCATCGAATCTTTGAACGCACATTGCGCCCCTTGGTATTCCGGG
GGGCATGCCTGTTCGAGCGTCATTTCAACCCTCAAGCTCTGCTTGGTATTGGGCCTCGCCAGTAAAATGGCGGGCTTTAA
AATCAGTGTGCGGTGCCGTTGGGTCCTGAGCGTAGTAATTTTTCTCGCTACAGGTTCCCCGCGTGCCTCTGCCATTAAAC
CCCAAATTTTCTATGGTTGACCTCGGATCAGGTAGGGATACCCGCTGA
>Zotu1565
CGTGTCCCATTGGCCCTATCGCACATTCCCTAATAATGCTAATCCTATTTGAACACAAACCCCAGGTTATTACAAATTTA
ACCCTAACTCAAATTGTTCACTTCTAACACAACACAAACACCCTAAATAAACTAGGAAAAGAACTATAGGGAGTTGAGTC
CTTTTAGGACTCTACCTCCAACATCTATAAACACATGACCTATCCCCATTATTCAGGGACGTTTTTCATAATATTCTAGC
ATATATCCTCTTGCACGATTTTCTG
>Zotu3603
ATTAGAAGCAAATTTCGATTCCCAAACAGGATCTGCTTTATGTTTAGATAGAAACTGTGATAGAAATAATACATTTGATG
AATTCTGCAAACTCTTTTGCTGATTCACGAATTTCAATGATCACGATCTACAATCCAAACTGTCCAATTGTCCAGCCTCC
AATGGTGATCCACAAAGAGAACAAGAATGACGGCTAGGGTTTTCTTTTCTCGTGATAGCAAGAATAATGAAAATTCTCTT
AGGTTTTTCAAACCCTAACAGCCTATTAATATAAGTCCAAACGGGCTGGCCCATCTCTTAACTTAACCCGGTCCAACATT
TAATTAATCAAATTAATTAAATCCGGTCCATGAATTGATTAATCCAATTAATTA
>Zotu5160
GGTGCGAAATCTGGCGCGATACGCACCACATGTGAGACGTCGAGTTTTTGAACGCAGCTTGCACCCACTGGGCAACCAGA
AGGTGTATCTGCCTGGGTGTTGATGAAGTGTTGTGTTGCAAGTCGATTTGTGTCTACACACACACATCGATGATGTAAAT
GCAGCTTGTTGACTTAAATGCTTTGCAAAAGGCCGTTTTGTCGTGTGTGCACTGTGTTGTGGAGTGTTCTCAGAGACAGT
GTTAATTTCATAGGATTTGCAATGAAGAATCTGCATGCTTGTCATGTGATGTCATGTGCACAATTCTGATCACCAAGCCC
TCCGGGCTTTGTGTCGTCTGTTTGTTTGGGTTGCGGTGTAGCATAGCAGAGCATGCTCTGCACAAATGCACCGTGATTCA
CTCCTCACACCTACCTACCCCATGTCAGATAAGATTACCCGCCGA
>Zotu1925
ATGCGATACGTAATGTGAATTGCAGAACTCAGTGAATCATCGAATTTTTGAACGCACCTTGCGCTCTTTAGTTATTCTGA
AGAGCATGCTTGTTTGAGTGTCGCGAACCTCTCAACCCCGCCCAAGGCTTAATTGACTTGCGGTTGTTTGGGCTTGGATC
ATGGTCTCTTGTCGTTACCTTCGGGTTTGGACTGGACTGAAATACAACAAGTTGAATGGTTTCCATTTGCAGCTTGACCT
GATGTTGTAAACTACTCATCGGGGATGCAATGAAGCTAAAGGAACTTTAACAGAACCCCTTGAATGGTACCTAGTACATT
TATGACCTCAAATCAAGTAGGACTACCCGCTGA
>Zotu1454
ATGCGATAAGTAATGTGAATTGCAGAATTCAGTGAATCATCGAATCTTTGAACGCACATTGCGCCCCTTGGTATTCCGGG
GGGCATGCCTGTTCGAGCGTCATTATAACCCCTCAAGCTCAGCTTGGTGTTGGGGCCTGCCTCCGGGCAGCCCTTAAAAT
CAGTGGCGGTGCCATCTGGCTCTAAGCGTAGTAACTTCTCTCGCTATAGGGTCCCGGTGGATGCTGGCCAACAACCCCAA
TTTTTCTATGGTTGACCTCGGATCAGGTAGGGATACCCGCTGA
>Zotu5093
GTGCGATACGTAGTGCGATTTGCATGAATCTGTGAGTCATCTAATCTTTGAACGCAACTTGCGCCCCTTGGGGCATGTCT
GTTTGAGAACCGCATCTTTTCTAACCAGAAATGGTTGAACTGCACTATAACATTTAGGTGTTTTGTGTTAAATCAAGAAA
GAAAAAGCTTGTTTACCGAAGGCCCTAATGTGCTAGAGACTTTTGTCTTGTCATTAGTGCCTTGGGTGGCAGTTAAACCT
ACATTTTGGTCTCAAATCAGGCAAGACTACCCGCTGA
>Zotu1310
GTGCGATAAGCAATGCGAATTGCAGAACCGTGAGTCATCAGATTTTTGAACGCAACTGGCGCTAATTGGAATCCCAATTA
GCATGCTTGTTTCAGTGTCTCTTTTTCTCATCACCCAAATCATAATGCGAGAGATACCCTTCTCTTGCTAAGCATGAAAG
CACTCTGCGCTCAGCGAGCGGCTTCGGTCGCACTCAATGCAGCAGTCACATTGCTCACAATGTGAACTCATTGAGAGCTG
AGGCAGTGCGGGGAAACCTGCCAGTGCTTAGCCACACAAACTTTATTTGCATCTGAAATCAAGCAGGATCACCCGCTGA
>Zotu6591
ATGCGATAAGTAATGTGAATTGCAGAATTCAGTGAATCATCGAATCTTTGAACGCACATTGCGCCCTCTGGTATTCCGGA
GGGCATGCCTGTTCGAGCGTCATTTCAACCCTCAAGCTCTGCTTGGTATTGGGCGACGTCCGCTGCCGGACGCGCCTCGA
AGACCTCGGCGACGGCGTCTTAGCCTCGAGCGTAGTAGTAAATATCTCGCTTTGGAGTGCCAGGCGTTGGCCGCCGGACA
ATCGACCTTCGGTCTATTACTTCCAAGGTTGACCTCGGATCAGGTAGGGATACCCGCTGA
>Zotu2050
GTGCGAGAAAGCAATGCGAATTGCAGGACACATTGAGCATGAATAACTCGAACGCATCTAGCAGCCAAGACTCTAGTCGA
GGCTAAATTTGCTTCAGTCTTGTTTACATAACATCAAATTCATTTATTTAAAAATAAATGAATTGCTGGCAAGTTCGATA
TATATTTTTTAAATATCTAGCTTGCAATACATATATAAAATACTTCATTATTTATATAATGTTGTATACGTATAAAACGG
AGTTATACACAAACACAAAAAAATGATTAATTTTATTGTGTAAATTGTCATAACACGAGAAATCTTTATCATATCCGTGT
TATTGATAAAATACAATAAGAAAAATTTATTTTAAATGTGTATAATATAGAAATATTCATTTATTTCAAGCTGAAGTCAA
ATTAGAATACTTGCTGA
>Zotu1514
ATGCGATAAGTAATGTGAATTGCAGAATTCAGTGAATCATCGAATCTTTGAACGCACATTGCGCCCTCTGGTATTCCGGG
GGGCATGCCTGTTCGAGCGTCATTACAACCCTCAAGCTCTGCTTGGTATTGGGTGCCGCCCCCCACGGGGCGCGCCTTAA
AGACAGTGGCGGTGCCGTCCGGCTCCAAGCGTAGTAATTCTTCTCGCTTTGGAGGACCGGTCGTGTGCCTGCCAGCAACC
CCAATTTTTTCAGGTTGACCTCGGATCAGGTAGGGATACCCGCTGA
>Zotu1437
ATGCGATAAGTAGTGTGAATTGCAGAATTCAGTGAATCATCGAATCTTTGAACGCACATTGCACCTCTCGGTATTCCGGG
AGGTATGCCTGTTCGAGCGTCATTTGTACCCTCAAGCTCTGCTTGGTGTTGGGTGTTTGTTCCGCCTCTGCGTGTGAACT
CGCCTTAAAACAATTGGCAGCCGGCGTACTTGTTTCGGAGCGCAGCACATTTTTTGCGCCCTCGATCCTCGTACAGCGGC
ACCCAAGAAGCCTTATTTAACGCTCTTGACCTCGGATCAGGTAGGGATACCCGCTGA
>Zotu3299
ATGCGATAAGTATTGTGAATTGCAGAATTCAGTGAATCATCGAATCTTTGAACGCACATTGCGCCTTCCGGCATTCCGGA
GGGCATGCCTGTTCGAGCGTCATTATAGACCATCAAGCACTGCTTGGCATTGGGTCTCCGTCCCTGCAGCGGACGGGCCC
TAAAGACCTCGGCGACGGCGTGAAGTCTCAAGCGTAGTAGAAACCTATTCCCGCTTACAGAGTCTTGGCGCTGCCCGCTC
CGAAAACCCAAATAACCTCAAGGTTGACCTCGGATCAGGTAGGGATACCCGCTGA
>Zotu1329
ATGCGATAAGTAATGTGAATTGCAGAATTCAGTGAATCATCGAATCTTTGAACGCACATTGCGCCCCGTGGTATTCCGCG
GGGCATGCCTGTTCGAGCGTCATTACACCACTCAAGCCTCGCTTGGTATTGGGCGACGCGGTCAATCCGCGCGCCTCAAA
TCTTCCGGCTGGTTCGAATCGTCCCTCAGCGTTGTGGAAACTATTCGCTAAAGGTGCGCGTTTCGGTCACGCCGTTAAAC
AAACCAATTATTAAAGGTTGACCTCGGATCAGGTAGGGATACCCGCTGA
>Zotu1986
ATGCGATAAGTAATGTGAATTGCAGAATTCAGTGAATCATCGAATCTTTGAACGCACATTGCGCCCGCCAGTATTCTGGC
GGGCATGCCTGTTCGAGCGTCATTTCAACCCTCAAGCCCAGCTTGGTGTTGGGAGCTGTCGTCTGACACTCCCCAAATAC
ATTGGCGGTCACGTCGAGCTTCCATAGCGTAGTAATTTACACATCGTTACTGGTAATCGTCGCGGCCACGCCGTTAAACC
CCAACTTCTGAATGTTGACCTCGGATCAGGTAGGAATACCCGCTGA
>Zotu1360
ATGCGATAAGTAATGTGAATTGCAGAATTCAGTGAATCATCGAATCTTTGAACGCACCTTGCGCCCTCTGGTATTCCAGA
GGGCACGCCTGTTTGATGGCGCGAAACAAAAGTCTTTTGTTATTTCATGAAGCTTCATGCGGAATAAAATATCAAAATGG
CGCTCGTGGATGCCGGTTGTGCAATGTAAATTACACAGCCCTTCCGGGTTAAAAGCTTTGCTTACCCGGTCATCCAAAAT
CCAGTCGGACAAGCGCACGTCTTCTTCACGGTTTATAGCTTCATAACTATACACTCACCTGAAGTCAGTTTCATAATTAC
CTTTTTGGTTCTCTTGCTACTAGCTTTGGTGGGGGTGTTGTGAATCTGTAGGTCTTGGGAATATGTGAGATGCTGCGAAT
TTTGCGTTGTGGGGACGCCACTTAAATTTCGTCATCAAATCAGGTGGGATTACCCGCTGA
>Zotu4609
ATGCGATACGTGATGTGAATTGCAGAATCTCGTGAATCATCGAATCTTTGAACGCACACTGCACTCTGTTTTACAGAGTA
TGCCTGTTTGAGAATCTAATGTATTCATTTCCCCAATCTACTTTACGAGTATTTAGGAGGAAGAAGTGAAGCATCCCACT
TTAAAATGGGATCTTTGAAATACAGAATTGCACTGTCACGACAAGGTCGGTGTTTTAAAAAGTATATGCATGAAACTGTG
GTTTCTCTTTGTACTCTAGAAACATTGGACTGTTTGACTGTCAATCCCAACCTATTAAAGCTCTTTAAACAGCTTGAACC
AAGGTCTCAAATCAGGCAGGATTACCCGCTGA
>Zotu1968
ACAATCATCACTGAAAAAAAAAAAAAAAATCAATGATATAGTATTTATTCCCGACTTGAATCTAAAAATTAAATATCATG
TATATATAAGCAGCAAACTGGGAAAAAATTTAGGGTTCAGGGTTAGGGTAAAGATCATGTACTTGTATAAATAGACAGAC
TTGAATGAAAGAAATGAATTCGACGAGCAATTG
>Zotu3301
ATGCGATAAGTAATGTGAATTGCAGAATTCAGTGAATCATCGAATCTTTGAACGCACATTGCGCCCGCCAGTATTCTGGC
GGGCATGCCTGTTCGAGCGTCATTTCAACCCTCAAGCCCCCGGGCTTGGTGTTGGGGATCGGCCCCTCCTCTCCGGGGGG
GCCGGCCCCGAAATCTAGTGGCGGTCTCGCTGTAGCCTCCTCTGCGTAGTAGCAACACCTCGCACTGGAACGCGGCGCGG
CCACGCCGTTAAACCCCCCACTTCTGAAGGTTGACCTCGGATCAGGTAGGAATACCCGCTGA
>Zotu3334
ATGCGATACGTAATGCGAATTGCAGAATTCAGTGAATCATCAAATCTTTGAACGCAAATTGCGCCTTCTGGATAGGCCAG
AGGGCATGCCTCTTTGAGCATCGTTTCTACCCTCTCTCGACGGCTTTCTTTAATTGAGAGTTTCGTTGGGGATAATGAGA
TGTCTCATTCGAAATGAATGAGTCTCTTTAAGAAGCGCGAGTTCCTAAACTCCTAGTGCTAGACTATTTTAATGGTTTAT
AATCACTAGTGACATGGATAATTTTTTATTTTATGTCATTGGAGAATGTAAATTACGAATGGTTGCTTGAATATTAGGTA
AATTGGATTGACTCGGTTTGAAAATTAACTTTTTTGAATTAGATCTCAAATGAAGCAAGACTACCCGCTGA
>Zotu1815
ATGCGATAAGTAATGTGAATTGCAGAATTCAGTGAATCATCGAATCTTTGAACGCACATTGCGCCCCTTGGTATTCCGGG
GGGCATGCCTGTTCGAGCGTCATTACAACCCTCAAGCTCTGCTTGGTCTTGGGCGTCCCCGGCGACGGGGTGCCCTAAAA
TCAGTGGCGGTGCCGTCTGACTCTAAGCGTAGTACAACTCTCGCTCTAGACGTCCGGTGGATGCTTGCCAACAACCCCCA
ATTTTTACAGGTTGACCTCGGATCAGGTAGGGATACCCGCTGA
>Zotu4623
ATGCGATACGTAATGTGAATTGCAGATTTTAGTGAATCATCGAATCTTTGAACGCACATTGCGCCCGCTAGTATTCTGGC
GGGCATGCCTGTTCGAGCGTCATTTCAACCATCAAGCCCCCGGCTTGCGTTGGAGCCCTGCGGCTGCCGCAGGCTCCTAA
ATTCAGTGGCGGGCTCGTCGTCGTACCGAGTGCAGTAAACATCCTCGCTCAGGGAACGCGTCGGGTTCTTGCCGTGAAAC
CCCCCCATATCAAGGTTGACCTCGGATCAGGTAGGAATACCCGCTGA
>Zotu1884
ATGCGATAAGTAATGTGAATTGCAGAATTCAGTGAATCATCGAATCTTTGAACGCACCTTGCGCTCCTTGGTATTCCGAG
GAGCATGCCTGTTTGAGTGTCATTAAATTCTCAACCTTATTAGCTTTTGTTGATAATGGATTGGATGTGGGGGTTTCTTT
TGCTGGCCTCTTCACAGAGGTCAGCTCCCCTTAAATGCATTAGCTGGTGACCCGCGTGGACCATCTATTGGTGTGATAAT
TATCTACGCCGTGGATGTCTGCAATCATATGGGTTTTGCACTGCTTCTAACCGTCTGTTCATTCGGACAATACATGACAA
TTTGACCTCAAATCAGGTAGGACTACCCGCTGA
>Zotu1826
ATGCGATACGTAGTGTGAATTGCAGAATTCAGTGAATCATCGAATCTTTGAACGCACATTGCGCCCTTTGGTATTCCAAA
GGGCATGCCTGTTCGAGCGTCATTTGTACCTTCAAGCTTTGCTTGGTGTTGGGCGTTTTTTGTCTCCCTCTTTCTGGGAG
ACTCGCCTTAAAACGATTGGCAGCCGGCCTACTGGTTTCGGAGCGCAGCACATATTTTGCGCTTTGTATCAGGAGAAAAG
GACGGTAATCCATCAAGACTTCTACATTTTTAACTTTTGACCTCGGATCAGGTAGGGATACCCGCTGA
>Zotu1894
ATGTGATAAGTAATGTGAATTGCAGAATTCAGTGAATCATCGAATCTTTGAACGCACCTTGCGCTCCCTGGTATTCCGGG
GAGCATGCCTGTTTGAGTGTCATGAACTCTTCAACCCACCAGTTTCTTGTAGACTGATTGGTGTTTGGATTTTGAATGTT
GCTGATCCCTCGGGATGTAGCTCGTTCGTAATATATTAGCATCTCTAATTCGAAATCGGATTGACTCAGTGTAATAGACT
ATTCGCTGAGGACACCTTTGGGTGGCCGAAATAGAAACCAGTAGAAGCTTCCAACTTTTATAGTCGATTTTAGATTAGAC
CTCAGATCAGGCAGGATTACCCGCTGA
>Zotu1228
ATGCGATACGTAATGTGAATTGCTTTCCGTGAATCATCGAATCTTTGAACGCACATTGCACTCCTTTGGAGTATGCCTGT
TTGAGAATCTATAGTATTCATTTCTGCCTTCGCTTCTTAGGAAGTCTGGGCAGAAGATTTGAGTCTCCCGCTATAATGGG
TTACTTGAAATAGATTGCCTCTGTCTAGTAGAAACGACGACGTTTTTCACACCCTGCAGAAAAGTATTTGAATGGAACTC
TGGTTTCTTATGATGCTGAATACGTAGGAGAAAAAAAGAGTTTTGTACGGTCAAAGGTTCATAACCATAAAGCTCTCTGA
GCTTGAACCATGGTCTCAAATCAGGTAGGAAGACCCGCTGA
>Zotu1840
ATGCGATAAGTAATGTGAATTGCAGAATTCAGTGAATCATCGAATCTTTGGACGCACATTGCGCCCTGTGGTATTCCGCA
GGGCATGCCTGTTCGAGCGTCATTTAACCACTCACGCCTAGCGTGGTATTGGGGCACGCGGTCTCGCGGCCCTCAAAATT
AGTGGCGGCGCCGGTGGGCTCTAAGCGTAGTACATACTCCCGCTATAGAGTTTCTCCGGTGGCTCGTCAGAACCCCCAAT
TTTTTTTTTTTACAGGTTGACCTCGGATCAGGTAGGGATACCCGCTGA
>Zotu4435
ATGCGATAAGTAATGTGAATTGCAGAATTCCGTGAATCATCGAATCTTTGAACGCACATTGCGCCCGCCAGTATTCTGGC
GGGCATGCCTGTTCGAGCGTCATTTCAACCCTCAAGCCCCCGGGCTTGGTGTTGGGGCTCGGCCCGTCCCTCGCGGCGCG
CCGTCCCCGAAATCCAGTGGCGGTCACGCTGTACTCCTCTGCGTAGTAATCCAACCTCGCAACGGGACAAAGCCTGGCCA
CGCCGTTAAACCCCCCACTTCTGAAGGTTGACCTCGGATCAGGTAGGAATACCCGCTGA
>Zotu1680
GCTGCGAGATGCAGTGTGACATGCGAACTTCTGTGAATCACTAGATTTTTGAACGCAAACGGTACTACTAAATTTATTTA
GGAGTATGTTCACTTCAGTGCTTTTATATATTTGTTGACCTGATTGGTGGTCAACGTGAATAGTTGCTGTGATTATGGCA
ACTGCAAACTCATGGTAATGACTTTTAGGTGACCGTGCAAAGATCATACCTGAATTTATTAATAAGCCTGAATTTGAGCA
AGTATACCCGCTGA
>Zotu1906
GGTGCGAAATCTGGCGCGATACGCACCACATGTGAGACGTCGAGTTTTTGAACGCAGCTTGCACCCACTGGGCAACCAGA
AGGTGTATCTGCCTGGGTGTTGATAAAGTGTTGTGTTACAAGTCGATGAGTGTGTTTACACACGTTGATGATGTCAATGC
AACTTGTTGACGAAATAGTTTTGCAAAAAGCCTTTTTGTCGTGTGTGCACTGTGTGGTGCAACATTATGTTATGTTGCCA
CAACAGTGTTAATTTAATAGAATTTGCAATGAAGAATCTGCATGCTTGTCGTGTGATGTCATGTGCGCAATTCTGATCAT
TAAGCCATCGAGCATAATGTCATTTCGATTAGGTATAAACACGCTCGTTTTTTACCACTATCACTTTTTACTCCAGGTCA
GATAAGATTACCCGCCGA
>Zotu1610
ATGCGATACGTAATGTGAATTGCAGAATTCAGTGAATCATCGAATCTTTGAACGCACATTGCGCCCGCTAGTATTCTGGC
GGGCATGCCTGTTCGAGCGTCATTTCAACCATCAAGCCCCAGGCTTGTGTTGGAGCCCTGCGGCTGCCCGCAGCCTCCTA
AAACCAGTGGCGGGCTCGCTATCACACCGAGTGCAGTAGTTCTCTCTTCGCTCTGGACGTGTAGCGGGTTCCGGCCGTGA
AACCCCCAAATTTTCAAGGTTGACCTCGGATCAGGTAGGAATACCCGCTGA
>Zotu1686
GGATGATGCGAAGATTTCCTCCTGAAATGAAGAGCGGCAGTTAGAGGTATAGGTAATAGAAGTATGATTGAAACCATTTT
ATCATAAACCCACCTCACTGACTTCAAGACCAAGTGTTTCAAACTTCTTCCCATACTGTTTCCGGGATTTTGTTGAGTTG
TTGGTAACAAAAACTAACCTCTTACCCTAAACCAAGAAGAATCCAATTTATAAACAAGTAAGAAATGCACCACCAAGGCA
GTCATGTATTTTCTTGATTGGTATCTCTTATAATCGAATGATGAACTCAAAGCTTCTTCTACACCAAATTATTGGCTATC
AATGCAAAGACATATTCATACCACATAAACAAGATAAATTGTTTAAATGCTAACCTTTG
>Zotu1305
ATGCGATAAGTAGTGTGAATTGCAGAATTTAGTGAATCATCGAATCTTTGAACGCACATTGCGCCCCTTGGTATTCCATG
GGGCATGCCTGTTCGAGCGTCATCTACACCCTCAAGCTCTGCTTGGTGTTAGGCGTCTGTCCCACCTCTTGCGCGTGGAC
TCGCCCCAAATTCATTGGCAGCGGTCTTTGCCTCCTCTCGCGCAGCACATTACGCTCGTAGGGGTGGAGATCCGCATCCA
CGAAGCACATTTACCGTCTTTGACCTTAGATCAGGTAGGGATACCCGCTGA
>Zotu1710
ATGCGATAAGTAATGTGAATTGCAGAATTCAGTGAATCATCGAATCTTTGAACGCACCTTGCGCCCTCTGGTATTCCGGA
GGGCACGCCTGTTTGATGGCGCGAAAACATGCCGGGGGGGGCAGTTACATGTTGTTAGCAATGTGTGATGTCAACCAACC
GGCGCTCGTGGATGCTGACTAAGCAATTTTTTTTTCATAGTCCTTCCCGGCGAACAGCCTGGTCATCTTAAATATAGTCC
TTTTGTTTCTGTCAGTCTTCTTGCAAACCTTCATTTGGAGGCCATACTAGCATTTTGAAGCTTGTGTCATAAATACCGAA
AGGGGTTTGTTGATCACTGGCCGATATGTTAGTGTCTCAAAGTGTGTGGTTTGCAGATGAGTCTGGGAGTAGAGAGGAAT
CCTCTGGGTGTGGGGCCCATTTCATATTCGCCATCAAATCAGGTGGGATTACCCGCTGA
>Zotu1692
ATGCGATAAGTAGTGTGAATTGCAGATTTCAGTGAATCATCGAATCTTTGAACGCACATTGCGCCCTTTGGTATTCCGAA
GGGCATGCCTGTCTGAGCGTCAATAAATCAATCAAACTTTGGTTTGGAATTGGAGGAAGCGTTGGTTACATCGCTCTTCT
GTAAGCTATTGGCGATGGTGTTCTAGCTTGTAAGACGTAGTAAGTAATTTCTCGTCAATGCAACTGTTCTTGCTATCTGT
CAGTTGAATGATTTATTTCTACAGCTTGACCTCAGATCAGGTAGGGATACCCCCTGA
>Zotu563
ATGCGATAACTAGTGTGAACTGCAGATATTTTGAACACTAAGATTTCGAATGCACATTGCGCCATGGGAATTTTATCCCT
TGGCACATCTGGTTCAGGGTCGTTTTTGTCTAAAGCGAATGCTTACACAGTGAAACCGCAAACAGTTGCACGATCACTTT
GCGATGTCCAGTCACAAGCTTGTGTGGCTGGCTTGCATTGTGTTCGCGCATATTGGAGAAGTCCTTTCCTGCCCATTGAT
TCTGGTGGCAGGCCCGTGGCGTGGCATTGTAGCTTTAAAGCCGCACACGGTGCCTTGCTCTGGGTCTATTGGGCGCAATC
GCTATTTCGACCTGAACTCAGGTGTGAGTACCTGCTGA
>Zotu3141
ATGCGATACGTAATGCGAATTGCAGAAATCCGCGAGACATTAAATCTTCGAACGCACTCTGCGCTAAGGGGAAACTCCCT
TTAGCATACTTGTTTCAGTGTAATTGATTATTACAAAACTAAATGTGATTGATCCTCGGATCTCTCATTAAGTCAGTCTG
CACGCATATGTCGTTCCCAATGAAGTAGTCACATCTAATGTGATTTCGTTGGACCTATGGTATATGTGCGAGTGCAGTGA
TAGCACACCAAAAATTCATAATCTATACCTGAAATCAAGTAAGGCTACCCGCTGG
>Zotu5541
ATGCGATAAGTAATGTGAATTGCAGAATTCAGTGAATCATCGAATCTTTGAACGCACATTGCGCCCATTAGTATTCTAGT
GGGCATGCCTATTCGAGCGTCATTTCGACCATTAAGCCCTGTAGCTTAGCGTTGGGAGCCTACGGTTGTAGCGTAGCTCC
TCAAAGTCAGTGGCGGAGTTATGGCGTACTCTGAGCGTAGTAAATCTTTTCTCGCTTCTGTAGTCGCCCTAGCTGCCTGC
CGTAAAACCCCCTATATTTCTAGTGGTTGACCTCGGATTAGGTAGGAATACCCGCTGA
>Zotu3165
ATGCGATAGGTAGTGTGAATTGCAGATACCGTGAATCATCAAATCTTTGAACGCACATTGCACTGTCTGGAACTCCGGGC
AGTATACCTGTTTGAGTATCAGCTACTACTCTCACTATCAGTTACCTTGGTAGCCTAGTGAGGATTTGAGTTATCATGGA
CTATCCTCGGATAGGCTGTGCGACTTTAAATAGCAGTACCAGCGTCCCTAGGACCGCTGTTATCTTGCAGAGTTGATGGC
CTTGTGCCTAATCCTGTTAGGATAACTGACCGTGTATCTAGTGGTTAATCGTAGCTGGTTTACTAAACCATACAGTGGTC
AGTAGTTAACTGATCGACTGTGACTTTGATCTCAAATCAGGTAAGATTACCCGCTGA
>Zotu414
ATGCGATAAGTAATGTGAATTGCAGAATTCAGTGAATCATCGAATCTTTGAACGCACATTGCGCCCCGTGGTATTCCGCG
GGGCATGCCTGTTCGAGCGTCATTACACCACTCAAGCCTCGCTTGGTATTGGGCGACGCGGTACGTCCGCGCGCTTCAAA
TCTTCCGGCTGGTTCGAATCGTCCCTCAGCGTTGTGAAAACTATTCGCTAAAGGTGCGCGTTTCGGTCACGCCGTTAAAC
AAGCCAATTTCATTAAAGGTTGACCTCGGATCAGGTAGGGATACCCGCTGA
>Zotu3214
ATGCGATAAGTAGTGTGAATTGCAGAATTCAGTGAATCATCGAATCTTTGAACGCACATTGCGCCCTATGGTATTCCGTA
GGGCATGCCTGTTCGAGCGTCATTCAAACCTTCAAGCTATGCTTGGTGTTGGGCGTCTGTCCCGCCTCACGGCGCGGACT
CGCCTCAAATCTATTGGCGGCCGGCACGTTGGCTTCGAGCGCAGCAGAAACGCGAACTCGACCCCGGCGGATCGGCTCCC
AGAAGCTACCCCCATGAATTTGACCTCGGATCAGGTAGGGATACCCGCTGA
>Zotu3183
ATGCGATAAGTAATATAAATTATAGAATTTAGTAAATTATCGAATCTTTAAACGCATATTACGCCCCCTAGTATTCCGGG
GGGTATACCTATTCGAGCGCTATTTTAACCCTAGAGCCCTACTCTGTAATAGGCCCCGTCCTTAGGGACGGGCCCGAAAC
CCGTAGGCGCCTCCGTAAGGCCCTAAGCGTAGTAAGAGAAATCCCTCGCTCGGAGTACCCTATAGTAGCCGCTCCGAACT
ATCTTAAAAGGTTGGCCTCGGATTAGGTAGGGATACCCGCTGA
>Zotu5001
ATGCGATACGTAATGTGAAACGCATATTTCCGTGAATCATCGAATCTTTGAACGCATAATGCACTTCTTGGTTTACCAAG
GAGTATATCTGTTTGAGTATCATTTTATTCTTCTCTTATTAATTTTTAATATGGGAGCGTTGAGTGTTCACGGTGCAAAT
CGTGTCGCTTTAAATGTAGTCATTGAAAGATGGTCTATGATGAAAGTTTCAATGAGCGTTTGGTAGTAATTCTCTACTGA
GCCATTATTGTGCTTATGAAATCGTCTAGTCTTTTTCTCTTTATCTCGCTAATTGGTGTTGGTACTGAGTCTGGGATGTG
GTGAGGGATTAGTATAGTAGTGTCTCGGGGCACCAGAGGGAAGCTATTAGTTCAGTTGGACGTGTGTCTTTGGATGCATT
CAATTAAAATATGTGATCTCAAATCAGATAAGACTACCCGCTGA
>Zotu4042
ATACGATAAGTAATATAAATTATAGAATTTAGTAAATTATCGAATCTTTAAACGCACATTACGCCCCCTAGTATTCCGGG
GGGCATACCTGTTCGAGCGCTATTTTAACCCTAGAGCCCTGCTCTGCGATAGGCCCCGTCCTCAGGGACGGGCCCGAAAC
CCGTAGGCGCCTCCGTAAGGCCCTAAGCGTAGTAAGAGAAATCCCTCGCTCGGAGTACCCTATAGCGGCCGCCCCGAACT
ATCTCAAAAGGTTGGCCTCGGATCAGGTAGGGATACCCGCTGA
>Zotu3000
ATGCGATAAGTAATGTGAATTGCAGAATTCAGTGAATCATCGAATCTTTGAACGCACATTGCGCCCGGTGGTATTCCGCC
GGGCATGCCTGTTCGAGCGTCAGTACAACACTCAAGCTCAGCTTGGTCTTGAGCCCAGCGGGAAACCGCGGGCTTTAAAA
TCAGTGGCGGCGCCATCTGGCTCTAAGCGTAGTAATACTCCTCGCTCTTGAGTTCCAGGTGGATGCTGGCCAGCAACCCC
CAACTTTCTAAGTTTGACCTCGGATCAGGTAGGGATACCCGCTGA
>Zotu4036
GACTGCGATAGGCGGCGCGAACTGCAGAATAATCTGAGCGCTTGGTATTCGAACGCATATTGCGGCTTTGGTTAGCAATA
ACTAGAGCCTTGCCTGTATGAGGGTCGGTTGGAACTAACAAAACTCTGGTTTGAAAGACCAGAGATCGCTGTGTGAAAAA
CACAGCTGATAAGGCCTTGCCTGCGCGATGCTCGACAAAGCGCAACTTGGCTACTATTTACAACAGTTCAACCAACACAA
AGTTCTGGTGGCTGCGTGTGGTTGTGTGACTAGCCGAGAGGACCATTCATTGGTAGACTTGCGCGAGTTCGAAATTCGTC
TCGCACTAAGTTCTCTAGTCAACGCGCGATCACAAAAACGCACCAGACAACTCCATTTATCGACCTCATATCAGACAAGA
GTACCCGCTAA
>Zotu5551
ATGCGATAAGTAATGTGAATTGCAGAATTCAGTGAATCATCGAATCTTTGAACGCACCTTGCGCTCCTTGGTATTCCGAG
GAGCATGCCTGTTTGAGTGTCATGGTATTCTCAACTCTCCAAAGCTTTTGCAATGAAGAGTTGGATTTGGAGGCTTGTGT
TGGCTCGAAAGAGTTGACTCCTCTGAAATGCATTAGTGTGAACCTTTACGGATCGCCTCCAGTGTGATAATGTCTACGCT
GTGGTGTTGAAGTATTTCTAGTGTTCATGCTTCTAATCGTCCTCTTGGGACAATCATTTGACAATCTGACCTCAAATCAG
GTAGGACTACCCGCTGA
>Zotu998
ATGCGATAAGTAGTGTAAATTGCAGAATTTAGTGAATTATTGAATCTTTAAACGCACATTGCGCCTCTTGGTATTCTATA
GAGCATGCCTGTTTGAGCGTTATTTGTACCTTTAAGCCTTGCTTAGTGTTAGGTGTTTGTCTCGCCTTTGCGCGCAGACT
TGCCTTAAAACAATTAGCAGCTGGCGTATTGATTTTAGAGCGCAGTACATCTTGCGCTTTGCACTTATAACAACAACGTT
TAAAAAGTACATTTTTACACTCTTAATCTTAGATTAGGTAGAGATACCTGCTGA
>Zotu3076
AGAATGTATATATAGGAGTATACGTATCGAAGTGAGAAGAAATTGGAAAGAAAAGTCTACTTCCACTTTCAAAGTTTCAA
AATCAAAAGTCTAACTTAGGAAAAGAAAGAATTCGATTTCCACATTTTTATATTGTTTTTTATCATCCATCGTAATTGCT
TGCGTGTATGAGTCGGGATCCAAGCCTACCCACGTAAGACACGGAACTAAACGGAAATTTCCTTTTTTTTTTTGGGTATA
GATTTTTCCATTACGTACCATTGATATACATGATTTGTTCCTTTAATCTTTGGTTTTTCTTGATACTTTTCAATTGTTGA
TGTTAATTAGTAAAACAACTTTGTGCAATTGAGTCCACATTGGTGTTTCCAACTTAAACTCTCCTATCATTTTTTAAAGA
AAGATGATACGTCTGTAAATTGATACATAAGTTTTCTTATATAAGGAATATAGGACGTCATATATGACAGACTCATG
>Zotu3997
ATGCGATAAGTAATGTGAATTGCAGAATTCAGTGAATCATCGAATCTTTGAACGCACATTGCGCCCGCCAGTATTCTGGC
GGGCATGCCTGTTCGAGCGTCATTAACACCCCTCAAGCCCCCGGGCTTGGTGTTGGGGATCGGGAATCGCGCTGGCGGGA
TGGCCCCTCGGGGTCCCCCCCGCCCGCCGCGCCCGTCCCCCAAACGCATCGGCGGTCACGCCGCGGCCTCTTGCGCGTAG
TAGCTAACACCTCGCGCCGGAGCCCGTCGTGGTCCACGCCGTAAAACCCCCGACTTTCTCAAAGTTGACCTCGAATCAGG
TAGGACTACCCGCTGA
>Zotu3231
ATGCGATAAGTAATGTGAATTGCAGAATTCAGTGAATCATCGAATCTTTGAACGCACATTGCACCCGGTGGTATTCCGCC
GGGTATGCCTGTTCGAGCGTCATTATAACCACTCAAGCCTGTCTTGGTGTTGGGGTTGCGAATCTTTTGCAGCCCTCGAG
TCTCGTAGCGCCACCTGTGGGTTCTAAGCGTAGTAATTTCTCCTCGCTATAGAACCTGCTGGGGGAAAAGTATAATTCGT
AGCCTGGTTCTATGTGTCCGCTATCAAACCCCCAATTTTTTAAGGTTGACCTCGGATCAAGTAGGGATACCCGCTGA
>Zotu250
ATGCGATACGTAATGTGAATTGCAGAATTCAGTGAATCATCGAATCTTTGAACGCATATTGCGCTCTTTGGTATTCCGAA
GAGCATGCTTGTTTGAGTATCAGTAAACACCTCAAAACTCTTGATCTTTTTCAAGCGTTTTGGACTTGAGCAAACCCAAC
GCCTTTTCTTTTAAGATCTGTTGCGGCGGGTTGCTTGAAATGCAGGTGCAGCTGGACAATCTCCTGAGCTAAAAGCATAT
TTATTTAGTCCCGTCAAACGGATTATTACTTTTTGCTGCAGCTAACATAAAGGGAGTTTTGACCATTATGGCTGACTGAT
GCAGGATTTCACAGAGAAAAGGCCGGCAACGGTTTTGTCTCTGTCAAACTCGATCTCAAATCAAGTAAGACTACCCGCTG
A
>Zotu5575
ATGCGATAAGTAATATGAATTGCAGAATTCAGTGAATTATCGAATCTTTGAACGCACATTGCGCCCCCTAGTATTCCGGG
GGGCACACCTGTTCGAGCGCTATTTCAACCCTAGAGCTCTGCTCTGCGATGGGCCCCGTCCTTAGGGACGGGCCCGAAAC
CCGTAGGCGCCTCCGTAAGGCCCTGAGCGTAGCAAGAGAAATCCCTCGCTCGGAGTGCCCTATAGCGGCCGCCCCGAACT
ATCTCAAAAGGTTGGCCTCGGATTAGGTGGGGATACCCGCTGA
>Zotu6334
ATGCGATACGTAGTACGAATTGCAGCTCTAGTGAATCATCGAATCTTTGAACGCATATTGCGCCCCGCGGCCATTCCGCG
GGGCACGTCCGACCGAGCGCCGCTGCTAACGCTCGGGAGGCTCCTCCACTTGGGGGAGCGCTCCCGGTGCTGGGGGATGC
CGCTCGAAACCACGAGCGGCACCCCCGAAAACCAGCGGCGGCCCCCCAGGGCTCCCAGACGAAGTCACAGCGCAGCGTCT
AGGGTCGGCTCGCGGGAGGGCCCGCCTCGAAACCCCCCAACTCTACAGGGTTGGCCTCGGGTCGGACGAGGTTACCCGCT
GA
>Zotu3414
GTGCGATAAGTAATGTGAATTGCATTATTCTGTGAATCATCGAATCTTTGAACGCATTTTGCACTCTGTCTTTGGCAGAG
TATATCTGTTTGAGTATCATAAAAACTTGCTACAACTGTAGTCTTTTGAGCCGTCAACGCTGTTGTGGCTACAAATGAAT
TTGAACAACTGTGTGGTAACTATTACACAAACGTTTAACAATCAACTATTGATCTCAAATCAGATAAGATTACCCGCTGA
>Zotu3822
ATGCGATACGTAATGCGAATTGCAGAATTCAGTGAATCATCAAGTTTTTGAACGCAACTTGCGCTCTCGGGATATGCCTG
AGAGCATGCCTTTTTGAGCGTTGGTTCCATCATCATCTCGACTGCGTTGGGAGTTTTTTGTAATTTTTACGAAAAACGAT
CGACTGCAGAATTCGGATAATGAGCCTGATCTTGGATCGCAAGACCCAAGTGGCTTGAAGTGTAGCTTAGACACTCGAAA
TTTTTGAAAAAACGAGTTTCTTGGTAGCGTAGATAAACTATCTCATGCTATTTTCAAGTAAATTCGATTTTTTAAAAGCT
TACTTAAACGAGTGGATCGAGTTGGTAGCTTCGGCCTCTATTAACATGGCCCAAGTGTCGCATTCAACTCAATGGAATTA
TACCGTATCAAACCTCAAATAAGGTAGGAGTACCCGCTGA
>Zotu231
ATGCGATAAGTAATGTGAATTGCAGAATTCAGTGAATCATCGAATCTTTGAACGCACCTTGCGCTCCTTGGTATTCCGAG
GAGCATGCCTGTTTGAGTGTCATAAACCTCTCAAACCCAAGTTTTGGATTTATCCTTGCTTGAGTTTGGATTTGGGTGTT
TGCCAGTGATGAACTGACTCACCTTAAAAGTATTAGCTAGATCTGTCTTTGACTGGTTTGACTTGGCATAATAAGTATTT
TGCTAAGGACATCTTCGGATGGCCAGGACTTGACTTTTGTCTGCTTACTAAACCTTACTTTAAGTGCATCTCTGGTGTTA
CTTATAGTATTACTTTGACATATGGCCTCAAATCAGGTAGGACTACCCGCTGA
>Zotu3433
TTGCGATAAGTAGTGTGAATTGCAGATCACAGAATCATTAAATCTTTGAACGCACATTGCGCTCCCTTAATACGGAGCAT
GCCTGTTTGAGAATCTGTTTAATTATCGCTCTGTTTGTGTAACAACTTGCAGAGTGGATTTGGGACATGTTTTGTATTAA
CCGGGGTTACTACGAGACTGGCCTTGAATACATGTGTTTATCATTGAAATTGAAGACATTACCAAGAACGAAAGTTCAGG
ATTGTTTATGTAATTTCATGTGAGACAGCACCCTATTTATAATACTGTATTTGATATACAAAGACTTTGATCTCAAATCA
GGCAAGACTACCCGCTGA
>Zotu6283
ATGCGATACGTAGTGTGAATTGCAGAATTCCGTGAATCATCGAATCTTTGAACGCATATTGCGCTCGAGGCTTCGGCCAA
GAGCATGTCTGCCTCAGCGTCGGGTTAATATCACATCCCAAATCCTGTATGGGATACATGAGATGTGGATCTGGCTGTTC
CAGTTAAGCTGTGTTCAAGGCTTCAAACCCCTTGCCCACATCAAGCTCTGGATCAGCTGAAGCTCAGAGGCTAACCATGG
ACCCTTCAAGGGCCGCAACTGGGTAGGCACTTGTTGCTATCGCTTAGTTGTTGGCTTGGATCTGCGGTTCGGCCCCATCC
AGGAAACCAATTAACCTATTATCTCGACCTGAGCTCAGGCAAGAACACCCGCTGA
>Zotu3282
AATAAAGCAAATTTCGATTTCCAAACAAGGATCTGTTTTATGTTTAGATAGAATTTGTGATTAGAAATGTACCTTAGATG
AATTCTGCAAACTCTTTTGCTGATTCACGAACTCTAATGATCACGATCTGCAATCCAAGCTGTCCAATTATCCAACCTCC
AATGGTGATCCACACAAAGAACAAGAATGACGGTTAGAGTTTTCTTTTCTCGTGCTAGCAAGAATAATGAAAAATCTCTT
AGGTTTTTTCAAACCCTAGCAGCCTATTAATATAAGTCCAAACGGGCTAGGCCCATCTCTTAACTTAACCCGATCCAACA
TTTAATTAATCAAATTAATTAAATCCGGTCCATGAATTAATTAACACAATTAATTA
>Zotu3278
GGTGCGAAATCTGGCGCGATACGCACCACATGTGAGACGTCGAGTTTTTGAACGCAGCTTGCACCCACTGGGCAACCAGA
AGGTGTATCTGCCTGGGTGTTGATGAAGTGTTGTGTTACAAGTCGATGAGTGTATGTATTGACACACGTTGACGATGATG
ATGCAACTTGTTGACGAAATAGTTTTGCAAAAAGCCTTTTTGTCGTGTGTGCACTGTGTGGTGCAATGTTATGTCATGTT
ATGTTATATTGTCACAACAGTGTTAATTTGATAGAATTTGCAATGAAGAATCTGCATGCTTGTCGTGTGATGTCATGTGC
GCGATTCTGATCATTAAGCCACTAGTCTTAATGTCATTTCGATTAGGTATAAAAACACACGTTTTTTACCACTATCACTT
TTAACCCCAGGTCAGATAAGATTACCCGCCGA
>Zotu319
ATGCGATAAGTAATGTGAATTGCAGAATTCAGTGAATCATCGAATCTTTGAACGCATATTGCGCCTACTAGTATTCTGGT
AGGCATGCCTGTTCGAGCGTCATTTCGACCCTCAAGCCCCCTGTGGGCTTGGTGTTGGGGCTTTTCTACGGCGGGCCTGG
TCCCCCGTAGGCCCTTAAAGTCAGTGGCGGGCTCGCCAGTGCTCCGAGCGTAGTAGCTTTACGTTTTTCTCGCTTAGGAG
GCCTGGCGGGTTGCTGGCCGTTAAACCCCCCTATATTTTAGAAGGTTGACCTCGGATCAGGTAGGAATACCCGCTGA
>Zotu3284
AGTAAAGCAAATTTCGATTCCCAAACAAGGATCTACATTGTGTTTAGATAGAAACTGTGTTTAGAATAATACCTTGATGA
ATTCTGCAAACTCTTTTGCTGATTCACGAACTCCAATGATCACGATCTACAATCCAAGCTATCCAATTGTCCAATCTCCA
ATGGAGATCCACACAGAGAACAAGAATGACGGCTAGGGTTTTCTTTTCTCGTGCTGCAAGAATAATGAAAATTCTCTGCA
GTTTTTCAAACCCTAACAGCCTATTAATACAAGTCCAAACGGGCTGGCCCATCTCTTAACTTAACCCGGTCCAATATTTA
ATTAATCAAATTAATTAAATCCGGTCCATGAATTAATTA
>Zotu279
ATGCGATAAGTAGTGTGAATTGCAGAATTCAGTGAATCATCGAATCTTTGAACGCACATTGCGCCCCTTGGTATTCCATG
GGGCATGCCTGTTCGAGCGTCATTTGTACCCTCAAGCTCTGCTTGGTGTTGGGTGTTTGTCTATGCTTTTGCTTGGACTC
ACCTCAAAGCAATTGGCAGCCAGTGTTTTGGCATAGAAGCGCAGCACATCTTGCACTTCCAGTCTTAAACACCAGCTTCC
AGTAAGTCCCTTTACGTTTGACCTCGGATCAGGTAGGGATACCCGCTGA
>Zotu3335
ATGCGATAAGTAGTGTGAATTGCAGAATTCAGTGAATCATCGAATCTTTGAACGCACATTGCGCTTCCTGGTATTCCGGG
GAGCATGCTCGTTTCAGAATCATTTAAAACTCACAAGCCTTTGCGGCGTTTGTCGCATTTGGTGTGTGGATATGAGCGCA
TTGACTGGATTTACTTCCGCAAACCCAATCGCTTTAAAATGATTTTGTACGCAACCCTCGCCTTCTTTTGTGGGCTGCCA
[truncated: 1,295,770 more chars]
