# Supplementary material for: The Endophytic Mycobiome of European Ash and Sycamore Maple Leaves – Geographic Patterns, Host Specificity and Influence of Ash Dieback
Source: Front Microbiol. 2018 Oct 24;9:2345. doi: 10.3389/fmicb.2018.02345 (PMC6207852; doi:10.3389/fmicb.2018.02345)
Supplement: Supplementary file 9 [file Data_Sheet_4.zip › Data_Sheet_4_code/data/fraxinus_literature/bakys/freqs.txt]

species	accession	leaves	leaf_stalks	shoot_bark
Cryptococcus foliicola	EU852351	100	63	48
Chalara fraxinea	EU852352	39	97	41
Phoma glomerata	EU852353	71	13	76
Phoma exigua	EU852354	68	13	66
Cladosporium cladosporioides	EU852355	79	28	38
Cryptococcus sp.22B	EU852356	54	28	31
Bullera coprosmaensis	EU852357	54	34	17
Unidentified sp.26A	EU852358	14	56	28
Cryptococcus victoriae	EU852359	50	13	24
Venturia fraxini	EU852360	32	6	14
Ramularia sp.13A	EU852361	39	0	0
Leptosphaeria sp.21A	EU852362	18	0	17
Unidentified sp.9B	EU852363	11	6	17
Cryptococcus dimennae	EU852364	25	0	7
Unidentified sp.20A	EU852365	14	0	17
Taphrina carpini	EU852366	21	3	3
Coniothyrium sp.8A	EU852367	7	9	7
Unidentified sp.23A	EU852368	4	4	14
Phaeosphaeria caricicola	EU852369	7	0	10
Unidentified sp.16A	EU852370	11	0	3
Taphrina sp.11A	EU852371	4	0	7
Unidentified sp.18B	EU852372	0	3	7
Unidentified sp.24A	EU852373	0	0	10
Cryptococcus hungaricus	EU852374	7	0	0
Leptosphaerulina sp.3	EU852375	0	0	3
