# Supplementary material for: The Endophytic Mycobiome of European Ash and Sycamore Maple Leaves – Geographic Patterns, Host Specificity and Influence of Ash Dieback
Source: Front Microbiol. 2018 Oct 24;9:2345. doi: 10.3389/fmicb.2018.02345 (PMC6207852; doi:10.3389/fmicb.2018.02345)
Supplement: Supplementary file 9 [file Data_Sheet_4.zip › Data_Sheet_4_code/data/fraxinus_literature/bakys/sequence.fasta]

>EU852351.1 Uncultured Cryptococcus clone 15b small subunit ribosomal RNA gene, partial sequence; internal transcribed spacer 1, 5.8S ribosomal RNA gene, and internal transcribed spacer 2, complete sequence; and large subunit ribosomal RNA gene, partial sequence
TTCCGTAGGTGAACCTGCGGAAGGATCATTAATGATGCCCTCGAAGTCTTTGGACTGGTAGGGTTTGTGT
CGGTCTCTTCGGAGTCGACCTTATCTCACACACCGTGAACTGTGGCTTCGGCCATTTACACAAACTGTTA
GTAATGAATGTAATATCATAACAAACATAAAACTTTTAACAACGGATCTCTTGGCTCTCGCATCGATGAA
GAACGCAGCGAAATGCGATAAGTAATGTGAATTGCAGAATTCAGTGAATCATCGAATCTTTGAACGCACC
TTGCGCCCTTTGGTATTCCGAAGGGCATGCCTGTCTGAGTGTCATGAAACCTCACCCCACTTGGGTTTTT
GCCCGAGCGGTGGTGGATTGGGCGTCTGCCGTTAATGGCTCGCCTGAAAAGCATAAGCAACTTTGGATGT
AATACGTTTCATCCTTTCGAGTGGCTGACAACCCCACATATCTCATGATCTGGCCTCAAATCAGGTAGGG
CTACCCGCTGAACTTAAGCATATCAATAAGCGGAGGA
>EU852352.1 Uncultured Chalara clone 12a small subunit ribosomal RNA gene, partial sequence; internal transcribed spacer 1, 5.8S ribosomal RNA gene, and internal transcribed spacer 2, complete sequence; and large subunit ribosomal RNA gene, partial sequence
TTCACTCCTGAACAACGAGCCCTTCGTAGTACTATGGAAGCCTTTGCAACCCCCCGGGGGTCCCCGACTA
TAACTGGGACAGCAAGTCGCCTCGGCGGCAACATGATCGAATTGCGGGGACGTCCTAAAGCTCTCACCAC
TCCCCTCCATCAGAAACGATGGGGGCTCGTCACAGCGTGAGAGATGTACAATGGGCGATCCGCAGCGAAG
CCCCGTCAGCCTACCCTGTAGGCCCGGGGACCGTTCACAGACTAGGTGGTCATGGGCACCGCGGTGCTTA
AGATATAGTCGGCCAGCTGGGGAAACCTGACTGCTAGCGCGTTCCGTAGGTGAACCTGCGGAAGGATCAT
TACAGAGTTCCTGCCCTCACGGGTAGAAACCCCACCCTTGTGTATATTATATTGTTGCTTTAGCAGGTCG
CCCTCTGGGCGTCGGCCTCGGCTGACTGTGCCTGCTAGAGGACCCTAAATTTTGAAATACAGTGTCGTCT
GAGTACTATTTAATAGTTAAAACTTTCAACAACGGATCTCTTGGTTCTGGCATCGATGAAGAACGCAGCG
AAATGCGATAAGTAATGTGAATTGCAGAATTCAGTGAATCATCGAATCTTTGAACGCACATTGCGCCCCT
TGGTATTCCGGGGGGCATGCCTGTTCGAGCGTCATTTAGACCAACTCCCGCTCCGGCGGGGTCTTGGGCT
GCGCCTTTGGGCGGGCCTTAAAACCAGTGGCGGTGCCCTAAGGCTCTACGCGTAGTAATTCTTCTCGCGA
TAGGGTCCTTGCGGTGTCTTGCCAGCAACCCCCAACTCTCTAGGGTGACCTCGGATCAGGTAG
>EU852353.1 Uncultured Phoma clone 4a small subunit ribosomal RNA gene, partial sequence; internal transcribed spacer 1, 5.8S ribosomal RNA gene, and internal transcribed spacer 2, complete sequence; and large subunit ribosomal RNA gene, partial sequence
CTTGGTCATTTAGAGGAAGTAAAAGTCGTAACAAGGTTTCCGTAGGTGAACCTGCGGAAGGATCATTACC
TAGAGTTGTAGGCTTTGCCTGCTATCTCTTACCCATGTCTTTTGAGTACCTTCGTTTCCTCGGCGGGTTC
GCCCGCCGATTGGACAATTTAAACCATTTGCAGTTGCAATCAGCGTCTGAAAAAACATAATAGTTACAAC
TTTCAACAACGGATCTCTTGGTTCTGGCATCGATGAAGAACGCAGCGAAATGCGATAAGTAGTGTGAATT
GCAGAATTCAGTGAATCATCGAATCTTTGAACGCACATTGCGCCCCTTGGTATTCCATGGGGCATGCCTG
TTCGAGCGTCATTTGTACCTTCAAGCTCTGCTTGGTGTTGGGTGTTTGTCTCGCCTCTGCGTGTAGACTC
GCCTCAAAACAATTGGCAGCCGGCGTATTGATTTCGGAGCGCAGTACATCTCGCGCTTTGCACTCAGAAC
GACGACGTCCAAAAGTACATTTTTACACTCTTGACCTCGGATCAGGTAGG
>EU852354.1 Uncultured Phoma clone 10a small subunit ribosomal RNA gene, partial sequence; internal transcribed spacer 1, 5.8S ribosomal RNA gene, and internal transcribed spacer 2, complete sequence; and large subunit ribosomal RNA gene, partial sequence
TTCCGTAGGTGAACCTGCGGAAGGATCATTACCTAGAGTTGTAGGCTTTGCCTACCATCTCTTACCCATG
TCTTTTGAGTACCTTCGTTTCCTCGGCGGGTCCGCCCGCCGATTGGACAAACTTAAACCCTTTGTAATTG
AAATCAGCGTCTGAAAAAACATAATAGTTACAACTTTCAACAACGGATCTCTTGGTTCTGGCATCGATGA
AGAACGCAGCGAAATGCGATAAGTAGTGTGAATTGCAGAATTCAGTGAATCATCGAATCTTTGAACGCAC
ATTGCGCCCCTTGGTATTCCATGGGGCATGCCTGTTCGAGCGTCATTTGTACCTTCAAGCTCTGCTTGGT
GTTGGGTGTTTGTCTCGCCTCTGCGTGTAGACTCGCCTTAAAACAATTGGCAGCCGGCGTATTGATTTCG
GAGCGCAGTACATCTCGCGCTTTGCACTCATAACGACGACGTCCAAAAAGTACTTTTTACACTCTTGACC
TCGGATCAGGTAGGGATACCCGCTGAACTTAAGCATATCAATAAGCGGAGGA
>EU852355.1 Uncultured Cladosporium clone 14a small subunit ribosomal RNA gene, partial sequence; internal transcribed spacer 1, 5.8S ribosomal RNA gene, and internal transcribed spacer 2, complete sequence; and large subunit ribosomal RNA gene, partial sequence
CTTGGTCATTTAGAGGAAGTAAAAGTCGTAACAAGGTCTCCGTAGGTGAACCTGCGGAGGGATCATTACA
AGTGACCYCGGTCTTACCACCGGGATGTTCATAACCCTTTGTTGTCCGACTCTGTTGCCTCCGGGGCGAC
CCTGCCTTCGGGCGGGGGCTCCGGGTGGACACTTCAAACTCTTGCGTAACTTTGCAGTCTGAGTAAACTT
AATTAATAAATTAAAACTTTTAACAACGGATCTCTTGGTTCTGGCATCGATGAAGAACGCAGYGAAATGC
GATAAGTAATGTGAATTGCAGAATTCAGTGAATCATCGAATCTTTGAACGCACATTGCGCCCCCTGGTAT
TCCGGGGGGCATGCCTGTTCGAGCGTCATTTCACCACTCAAGCCTCGCTTGGTATTGGGCAACGCGGTCC
GCCGCGTGCCTCAAATCGACCGGCTGGGTCTTCTGTCCCCTAAGCGTTGTGGARACTATTCGCTAAAGGG
TGTTCGGGAGGCTACGCCGTAAAACAACCCCATTTCTAAGGTTGACCTCGGATCAGGTA
>EU852356.1 Uncultured Cryptococcus clone 22b small subunit ribosomal RNA gene, partial sequence; internal transcribed spacer 1, 5.8S ribosomal RNA gene, and internal transcribed spacer 2, complete sequence; and large subunit ribosomal RNA gene, partial sequence
CTTGGTCATTTAGAGGAAGTAAAAGTCGTAACAAGGTTTCCGTAGGTGAACCTGCGGAAGGATCATTAAT
AAATGAGCGAAAGCTTTACTATTATCCATAACACCTGTGAACTATTTGCCTTTGGGCACACTACCAAACA
TAATGTAATGAATGTAATCTACTATAATAAATATAACTTTCAACAACGGATCTCTTGGCTCTCACATCGA
TGAAGAACGCAGCGAAATGCGATAAGTAATGTGAATTGCAGAATTCAGTGAATCATCGAATCTTTGAACG
CAGATTGCGCCCTTTGGTATTCCGAAGGGCATGCCTGTTTGAGTGTCTTATAAACCTCACCTCTATAGTT
TTCTATAGTTGTGCTTTGGGTGTTTGCCAGTACTGGCTCGCCTTAAATGTCTAAGTGGAATGCGTAATAA
GTTCTCGCAACCCTCCACTCTAACTACATTTTATATTCTGACCTCAAATCAGGTAGGA
>EU852357.1 Uncultured Bullera clone 17b small subunit ribosomal RNA gene, partial sequence; internal transcribed spacer 1, 5.8S ribosomal RNA gene, and internal transcribed spacer 2, complete sequence; and large subunit ribosomal RNA gene, partial sequence
TTCCGTAGGTGAACCTGCGGAAGGATCATTATTAAATGCGAAGCCATCACTGGCCTAGCTTTATAATCCC
TTATTACACCTGTGCACCTTATTGTCTTTGGACAATTTTAACAAACATCAGTGTAAAGAATGTAAATTAT
TATAATAAATACAACTTTTAACAACGGATCTCTTGGCTCTCGCATCGATGAAGAACGCAGCGAAATGCGA
TAAGTAATGTGAATTGCAGAATTCAGTGAATCATCGAATCTTTGAACGCACATTGCGCTCTTTGGTATTC
CGAAGAGCATGCCTGTTTGAGTGTCATATAGACTCATCCTCTCGGGTTTCCGAGTTGGGTGCTTTGGACG
TCTGCCATGCTTTGGCTCGTCTTAAATGTCTAAGTGGAATGCGTAATAAGTTTTCGCTCCCTCCACTCTA
AYACACTTTTATCTCTGACCTCAAATCAGGTAGGACTACCCGCTGAACTTAAGCATATCAATAAGCGGAG
GA
>EU852358.1 Uncultured fungus clone 26a small subunit ribosomal RNA gene, partial sequence; internal transcribed spacer 1, 5.8S ribosomal RNA gene, and internal transcribed spacer 2, complete sequence; and large subunit ribosomal RNA gene, partial sequence
CGTAGGTGAACCTGCGGAAGGATCATTACCGAAGTACAGGCCCCTTCGGGGGCTACACTTCCACCCTTTG
TTTACCACACACGTTGCTCTGGCGGGCCGCCTAGCTACTGGCTTCGGCTGGTAAGTGCCCGCCGGAGAAC
CCCAAACCCAAACCATTTTACAGTGTCGTCTGAATACAAGTTTAAATATTTAAAACTTTCAACAACGGAT
CTCTTGGCTCTGGCATCGATGAAGAACGCAGCGAAATGCGATAAGTAATGTGAATTGCAGAATTCAGTGA
ATCATCGAATCTTTGAACGCACATTGCGCCCCTTGGTATTCCGGGGGGCATGCCTGTTCGAGCGTCATTA
TCACCCCTCAAGCTCAGCTTAGTGTTGGGGCCTGCCGTCAAGGGCAGCCCCTAAAATCAGTGGCGGTGCC
GTCAGGCTCTAAGCGTAGTAATACTCCTCGCTATGGGGTCCTGGTGGTGTCTTGCCAAAACCCCCCATTT
TTTCATGATTGACCTCGGATCAGGTAGGGATACCCGCTGAACTTAAGCATATCAATAAGCGGAGGA
>EU852359.1 Uncultured Cryptococcus clone 5b small subunit ribosomal RNA gene, partial sequence; internal transcribed spacer 1, 5.8S ribosomal RNA gene, and internal transcribed spacer 2, complete sequence; and large subunit ribosomal RNA gene, partial sequence
CTTGGTCATTTAGAGGAAGTAAAAGTCATAACAAGGTTTCCGTAGGTGAACCTGCGGAAGGATCATTAAT
AGTGCCCTCTGATGCAAGTCATTGGGTTAGATCTGCTCTCCTCGCAAGAGGAGGGTTTCCATACACACCG
TGAACTGTGGCTTCGGCCATCACAAACTGTTAGTAATGAATGTAAAATCATAACAAAAACAAAACTTTTA
ACAACGGATCTCTTGGCTCTCGCATCGATGAAGAACGCAGCGAAATGCGATAAGTAATGTGAATTGCAGA
ATTCAGTGAATCATCGAATCTTTGAACGCACCTTGCGCCCTTTGGTATTCCGAAGGGCATGCCTGTTTGA
GTGTCATGAAACCTCACCCCACTTGGGTTTTTGCCTGAGCGGTGGTGTATTGGGTGTTGCCTTGCTAAAG
GCTCGCCTTAAAGACATAAGCACCTTGGATGTAATACGTTTCATCCTTCTGGGTGGCTGATAACCCCACA
TATTCATGATCTGGCCTCAAATCAGGTAGGGCTACCCGCTGAACTTAAGCATATCAATAAGCGGAGGA
>EU852360.1 Uncultured Venturia clone 6a small subunit ribosomal RNA gene, partial sequence; internal transcribed spacer 1, 5.8S ribosomal RNA gene, and internal transcribed spacer 2, complete sequence; and large subunit ribosomal RNA gene, partial sequence
CTTGGTCATTTAGAGGAAGTAAAAGTCGTAACAAGGTTTCCGTAGGTGAACCTGCGGAAGGATCATTAMT
GGGTCGACGCCTCCGGGCACATCCCCCACCCTTTGTAACCGCGGCCAGGATTCGGCGCCTGGCGGAACCA
CCCCCCGCTCGCGGGGGGCTCCGCCTGCCGGAATCAGCCAACCCTGCCTAGAAGTTGAAGTCTGAGAACA
AGTTAAATCAAATAAAACTTTCAACAACGGATCTCTTGGTTCTGRCAACGATGAAGAACGCAGCGAAATG
CGATAAGTAATGTGAATTGCAGAATTCAGTGAATCATCGAATCTTTGAACGCACATTGCGCCCCCTGGTA
TTCCGGGGGGCACACCTGTTCGAGCGCCATTTCAACCCTGGAGCCCTGCTCTGTGATGGGCCCCGTCCTC
AGGGACGGGCCCGAAACCCGTGGGCGCCTCCGTAAGGCCCTGAGCGTAGCAAGAGAAATCCCTCGCTCGG
AGTGCCCYRTGGCGGCCGCCCCGAACCATCTTAAAAGGTTGGCCTCGGATCAGGTGG
>EU852361.1 Uncultured Ramularia clone 13a small subunit ribosomal RNA gene, partial sequence; internal transcribed spacer 1, 5.8S ribosomal RNA gene, and internal transcribed spacer 2, complete sequence; and large subunit ribosomal RNA gene, partial sequence
CTTGGTCATTTAGAGGAAGTAAAAGTCGTAACAAGGTCTCCGTAGGTGAACCTGCGGAGGGATCATTACT
GAGTTCGGGGGCAATCCCAGTCCCGACCTCCAACCCTTTGTGAACACATCTTGTTGCTTCGGGGGCGACC
CTGCCGTTCGCGGCATTCCCCCCGGAGGTCATCAAAACACTGCATTATTACGTCGGAGTAAAAAGTTAAT
TTAATAAAACTTTCAACAACGGATCTCTTGGTTCTGGCATCGATGAAGAACGCAGCGAAATGCGATAAGT
AATGTGAATTGCAGAATTCAGTGAATCATCGAATCTTTGAACGCACATTGCGCCCCCTGGTATTCCGGGG
GGCATGCCTGTTCGAGCGTCATTTCACCACTCAAGCCTCGCTTGGTATTGGGCGTCGCGAGTCTCTCGCG
CGCCTTAAAGTCTCCGGCTGTTTGACCCGTCTCCCAGCGTTGTGGCAACTATTTCGCAGTGGAGTTCGAG
YTGGATCGGCCGTTAAATCTTTCAAAGGTTGACCTCGGATCAGGTAGGA
>EU852362.1 Uncultured Leptosphaeria clone 21a small subunit ribosomal RNA gene, partial sequence; internal transcribed spacer 1, 5.8S ribosomal RNA gene, and internal transcribed spacer 2, complete sequence; and large subunit ribosomal RNA gene, partial sequence
CTTGGTCATTTAGAGGAAGTAAAAGTCGTAACAAGGTTTCCGTAGGTGAACCTGCGGAAGGATCATTAAA
CATCATCGGGGGGTTGGATACAGATTGCCGGGCTTCGGTCTTGCCTTCTGCCCTTCCCTTACTGATTTTA
CCCATGTCTTTTGCGTACTATTTGTTTCCTTGGTGGGCTTGCCTGCCGATAGGACATCATTAAACCTTTT
GTAATTGCAGTCAGCGTCAGAAAAACATAATAATTACAACCTTCAACAACGGATCTCTTGGTTCTGGCAT
CGATGAAGAACGCAGCGAAATGCGATAAGTAGTGTGAATTGCAGAATTCAGTGAATCATCGAATCTTTGA
ACGCACATTGCGCCCCTTGGTATTCCATGGGGCATGCCTGTTCGAGCGTCATTTGTACCCTCAAGCTCTG
CTTGGTGTTGGGTGTTTGTCCCGCTTTTCGCGTGGACTCGCCTTAAAACAATTGGCAGCCGGCATATTGG
CCTGGAGCGCAGCACAATTTGCGCCTCTTGTCATGATTGTTGGCATCCATCAAGACCATTTTTTGCTCTT
GACCTCGGATCAGGTAG
>EU852363.1 Uncultured fungus clone 9b small subunit ribosomal RNA gene, partial sequence; internal transcribed spacer 1, 5.8S ribosomal RNA gene, and internal transcribed spacer 2, complete sequence; and large subunit ribosomal RNA gene, partial sequence
CGTAGGTGAACCTGCGGAAGGATCATTATTGAATTGTTTGTTTGAATTGGCTTAAAACCCCAATTCAGCA
TCCATATCCATAACACCTGTGCACTGTTGGATGACCTTTGCTCTTCGGAGTGCTGGAAGTCCACTTTTAC
ACTAAACAATTTGTAACAAATGTAGTCTTATTATAACAATAATAAAACTTTCAACAACGGATCTCTTGGT
TCTCGCATCGATGAAGAACGCAGCGAAATGCGATAAGCAATGTGAATTGCAGAATTCAGTGAATCATCGA
ATCTTTGAACGCAAATTGCACTCCTTGGTATTCCGAGGAGTATGCCTGTTTGAGTGTCATGAAAACCCTC
AACTCCAAGTTTGGTTAATCCAAGTTTGGGTGTTGGACTTGGGCGTTTGTCAATGATGAATTGACTCGCC
TTAAAAAGCTGAGCTGGATTAGTCTTCGTACTGGTTTCCCTAGGCGTAATAAGTATTTCGCTTAGGACAC
AAGTTCGCTTGTGGCCAGGACTCGGACAGCAATCTGCTTTCTATACCCCATATGTACTTGTGCATATAAT
CTCTGACATCTGGCCTCAAATCAGGTAGGACTACCCGCTGAACTTAAGCATATCAATAAGCGGAGGA
>EU852364.1 Uncultured Cryptococcus clone 19b small subunit ribosomal RNA gene, partial sequence; internal transcribed spacer 1, 5.8S ribosomal RNA gene, and internal transcribed spacer 2, complete sequence; and large subunit ribosomal RNA gene, partial sequence
CGTAGGTGAACCTGCGGAAGGATCATTATTGAATTCGGCCTCCTGGCCTTATACATTAAAACACTGTGAA
CCGTGGCTTCGGCCCAAACTTGAAGTCTAGAATGTAACATATCATAACAAAATACAACTTTTAACAACGG
ATCTCTTGGCTCTCGCATCGATGAAGAACGCAGCGAAATGCGATAAGTAATGTGAATTGCAGAATTCAGT
GAATCATCGAATCTTTGAACGCACCTTGCGCCCTCTGGTATTCCGGAGGGCATGCCTGTTTGAGTGTCAT
GAACACCTCACCCCCTCGGGTTTCCGATCGGGTGGACTTGGGCGCTGCCAGTGAAATGGCTCGCCTTAAA
CGCATTAGCGGTTGTTGACGTAATAAGTTTCGTCTTGTCGACCGCTCCTAATCTCCTTCGGGATGTCTCT
GGACACTTCATGATCTGACCTCAAATCAGGTAGGACTACCCGCTGAACTTAAGCATATCAATAAGCGGAG
GA
>EU852365.1 Uncultured fungus clone 20a small subunit ribosomal RNA gene, partial sequence; internal transcribed spacer 1, 5.8S ribosomal RNA gene, and internal transcribed spacer 2, complete sequence; and large subunit ribosomal RNA gene, partial sequence
CTTGGTCATTTAGAGGAAGTAAAAGTCGTAACAAGGTTTCCGTAGGTGAACCTGCGGAAGGATCATTACC
CTTCTCTCGGGGGGCCGGACCCAGCATTCAAGGCGTTTGCCCTGCTTGTTGACCCGCCCTGTCTGAATAA
ACCCATGTTTTTACGCACCATTTGTTTCCTCGGTGGGCTTGCCTGCCGATAGGACAACCCAATCAACCTT
TTGTAATTGCAGTCAGCGTCAGTACAACATAATAATTACAACTTTCAACAACGGATCTCTTGGTTCTGGC
ATCGATGAAGAACGCAGCGAAATGCGATAAGTAGTGTGAATTGCAGAATTCAGTGAATCATCGAATCTTT
GAACGCACATTGCGCCCCTTGGTATTCCATGGGGCATGCCTGTTCGAGCGTCATTTGTACCCTCAAGCTC
TGCTTGGTGTTGGGCGTTTGTCCCGCGTTTTCCGCGTGGACTCGCCTTAAAACAATTGGCAGCCGGCATG
TTAGCCTGGAGCGCAGCACATTTTGCGCCTCTTGTCTCTCTTGTTGGCACCCATCAAGCCCATTTATTTG
CTCTTGACCTCGGATCAGGTAG
>EU852366.1 Uncultured Taphrina clone 1a small subunit ribosomal RNA gene, partial sequence; internal transcribed spacer 1, 5.8S ribosomal RNA gene, and internal transcribed spacer 2, complete sequence; and large subunit ribosomal RNA gene, partial sequence
TTCCGTAGGTGAACCTGCGGAAGGATCATTAATGAAGTCTGGGCTTCGGCCCTCTCTCTTCTACACACTT
GTGAACTTACACCGTTGCTTTGGCAGGTCTCCGGACGGGCGTCAGCCTCGAAGGTCAGGTCGAAAGACGC
CTGCCAAAGACACTTATCCACCCTTTTTTAATTGTCTGAACCTTGTTTATAACAAATAAAATAAAACTTT
CAACAATGGATCTCTTGGCTCTGGCATCGATGAAGAACGCAGCGAAATGCGATAAGTAATGTGAATTGCA
GAATTCAGTGAATCATCGAATCTTTGAACGCACATTGCGCCCTCTGGTATTCCGGAGGGCATGCCTGTTT
GAGTGTCATTAATCTCTCACAAGACCTTCTGGTCTTGTCGATGTTGGGAGCTGCGACCCCCCAGGGGGAC
GCTCTCCTCAAATGCATTGGTGCGGCCCGCCGCCCGGTTACACAACGTTCTAGGTTCGTCCAACTCGTTG
AAGCCGGCGCAAATCTGGCGCTGCACCTTAAGCCCGCCCTGAGCCTCGAGCTCCTGGCATAACTTCATTT
ATTGACCTCAGATCAGGTAGGAATACGCGCTGAACTTAAGCATATCAATAAGCGGAGGA
>EU852367.1 Uncultured Coniothyrium clone 8a small subunit ribosomal RNA gene, partial sequence; internal transcribed spacer 1, 5.8S ribosomal RNA gene, and internal transcribed spacer 2, complete sequence; and large subunit ribosomal RNA gene, partial sequence
TAGGTGAACCTGCGGAAGGATCATTACATTCAGTAGCTTGCTACTGTTAGGGGGGTCTATCAGCCTGTAT
AGTATCACTACTGATGAGCAGCACGACCCTCTGTCTGTACCCTTGTCTTTTGCGCACTCATGTTTCCTCG
GCGGCTAACCCCCGCCGGCTGGACAACACTATAACCTTTTTAATTTTCAATCAGCGTCTGAAAAACTTAA
TAATTACAACTTTCAACAACGGATCTCTTGGTTCTGGCATCGATGAAGAACGCAGCGAAATGCGATAAGT
AGTGTGAATTGCAGAATTCAGTGAATCATCGAATCTTTGAACGCACATTGCGCCCCTTGGTATTCCATGG
GGCATGCCTGTTCGAGCGTCATTTGTACCCTCAAGCTCTGCTTGGTGTTGGGTGTTTGTCCACTCCGCTG
TGTGTGGACTCGCCTTAAAGCAATTGGCAGCCAGTGTTTTGGTATTGAAGCGCAGCACATTTTGCGAGTC
GTGCCTGTAATGCTGGCGTCCAGTAAGCCTTTTTCCACTTTTGACCTCGGATCAGGTGGGGATACCCGCT
GAACTTAAGCATATCAATAAGCGGAGGA
>EU852368.1 Uncultured fungus clone 23a small subunit ribosomal RNA gene, partial sequence; internal transcribed spacer 1, 5.8S ribosomal RNA gene, and internal transcribed spacer 2, complete sequence; and large subunit ribosomal RNA gene, partial sequence
CTTGGTCATTTAGAGGAAGTAAAAGTCGTAACAAGGTCTCCGTAGGTGAACCTGCGGAGGGATCATTAAT
GAGAACTTGCCCTTCGGGGTAGATCTCCCACCCTTTGTTTATTATACCTTTGTTGCTTTGACGAGCCCGT
CTCTCGGGACCGCCGGCTCACGCTGGTCAGCGCTCGTCAGAGGACCCAAACTCTTGTTTAATTGTCGTCT
GAGTACTATATAATAGTTAAAACTTTCAACAACGGATCTCTTGGTTCTGGCATCGATGAAGAACGCAGCG
AAATGCGATAAGTAATGTGAATTGCAGAATTCAGTGAATCATCGAATCTTTGAACGCACATTGCGCCCTC
TGGTATTCCGGGGGGCATGCCTGTTCGAGCGTCATTACAACCCTCAAGCTCTGCTCGGTGTCGGGTGCCA
CCTCTCACGAGGTGCGCCTCAGAATCAGTGGCGGTGCCATTCGGCTTCAAGCGTAGTAATTCTTCTCGCT
TTGGAGACCCGGGTGAGTGCTTGCCAGCAACCCCAAATTTTTTTAAGGTTGACCTCGGATCAGGTAG
>EU852369.1 Uncultured Phaeosphaeria clone 2a small subunit ribosomal RNA gene, partial sequence; internal transcribed spacer 1, 5.8S ribosomal RNA gene, and internal transcribed spacer 2, complete sequence; and large subunit ribosomal RNA gene, partial sequence
CGTAGGTGAACCTGCGGAAGGATCATTAAATAYCGGTAGTTTACTACCGTTTGAGGGGAGTGGAAACTGG
CCAGGTTTACCTGTTCAGGAGTACMCTTCTTTTCTTAACCCTTGACTTTTYGAGCACTTGTGTTTCCTCG
GCAGGCTTGCCTGCCGTATGGACAAATCAATAACCTTTTTAATTTTCAATCAGCGTCTGAATTATTTAAT
AATTACAACTTTCAACAACGGATCTCTTGGTTCTGGCATCGATGAAGAACGCAGCGAAATGCGATAAGTA
GTGTGAATTGCAGAATTCAGTGAATCATCGAATCTTTGAACGCACATTGCGCCCCTTGGTATTCCATGGG
GCATGCCTGTTCGAGCGTCATTTGTACTCTCAAGCTCTGCTTGGTGTTGGGTGTTTGTCTTTGCTTTGCT
TAGACTCGCCTTAAATATATTGGCAGCCGGTATACTGGTTTGAAGCGCAGCACAATTGCATTTCTAGCTT
GTTATTACTRGTACCCATTAAGAAAATTAACACTTTTGACCTCGGATCAGGTAGGGATACCCGCTGAACT
TAAGCATATCAATAAGCGGAGGA
>EU852370.1 Uncultured fungus clone 16a small subunit ribosomal RNA gene, partial sequence; internal transcribed spacer 1, 5.8S ribosomal RNA gene, and internal transcribed spacer 2, complete sequence; and large subunit ribosomal RNA gene, partial sequence
TTCACTACGGAGACCATGCATCCCCACGGGGAGGCAGCGCGACTGTAAATAACGCTGCCGTATGCAAGTC
AGGATACTGGCAACACGATCGAATTGCGGGGACCTCCTAAAGCTTCACATACCACCTACCCTTGAAAGAG
GGTGGCACGGTAATAATTGTGCAGATGATACAATGGACGATCCGCAGCGAAGACCCTACAGCGGAAGCCA
TGGGTAACGTTCACAGACTAAGTGATTGTGGGTAGCACGCTACTTAAGATATAGTCGAGCCCTAACCGAA
AGGTTAGGGGTAAGCGTCCGTAGGTGAACCTGCGGAAGGATCATTACTAGAGCAAAGGACAGGCAGCGCC
CCACAGGAGCTTGCTCCGTGGCGGGCTACCCTACTTCGGTAGGGTTTAGAGTCGTCGAACCTCTCGAAGA
AGTTCGGTCCTGAACTCCACCCTTGAATAAATTACCTTTGTTGCTTTGGCAGGCCGCCTCGTGCCAGCGG
CTTCGGCTGTTGAGTGCCTGCCAGAGGACCACAACTCTTGTTTTTAGTGATGTCTGAGTACTATATAATA
GTTAAAACTTTCAACAACGGATCTCTTGGTTCTGGCATCGATGAAGAACGCAGCGAAATGCGATAAGTAA
TGTGAATTGCAGAATTCAGTGAATCATCG
>EU852371.1 Uncultured Taphrina clone 11a small subunit ribosomal RNA gene, partial sequence; internal transcribed spacer 1, 5.8S ribosomal RNA gene, and internal transcribed spacer 2, complete sequence; and large subunit ribosomal RNA gene, partial sequence
ATTTAGAGGAAGTAAAAGTCGTAACAAGGTTTCCGTAGGTGAACCTGCGGAAGGATCATTAATGAAGTCT
GGGCTCCGGCCCTCTCTCTTCTACACACTTGTGAACTTACACTGTTGCTTTGGCAGGTCTCCGGAGGGGG
TTCCAAACCCTCGAAGGTCAGGTCGAAAGACGCTTACCAAAGACATTTATCCACCCTTTTTTAATTGTCT
GATTTTTGTTTTAAACAAACCATAAAAAAACTTTCAACAATGGATCTCTTGGCTCTGGCATCGATGAAGA
ACGCAGCGAAATGCGATAAGTAATGTGAATTGCAGAATTCAGTGAATCATCGAATCTTTGAACGCACATT
GCGCCCTCTGGTATTCCGGAGGGCATGCCTGTTTGAGTGTCATTAATCTCTCACAGAACCTTTTGGTTTC
TGTCGAAGTTGGGAGCTGCAACCCCTCGTGGGACGCTCTCCTCAAATGCATTGGTGCGGCCTGCCGCCCG
GTTACACAACGTTCTAGGTTCGTCCAACTCGTTGCATTGCCGGTGCACTTCTGGTGCTGCACCTTAAGCC
CGCCTCGTGCCTCGTGCTCTTGGCTCATCTTCATTTATTGACCTCAGATCAGGT
>EU852372.1 Uncultured fungus clone 18b small subunit ribosomal RNA gene, partial sequence; internal transcribed spacer 1, 5.8S ribosomal RNA gene, and internal transcribed spacer 2, complete sequence; and large subunit ribosomal RNA gene, partial sequence
CTTGGTCATTTAGAGGAAGTAAAAGTCGTACATGGTTTCGTAGGTGAACCTGCGGAGGGATCATTAGTGA
AACACAAGAGTGCTCTTAATTGAGGCTCGTTTAACTATCCNATACACTTAGTGCACTTGAAAAACCCTTC
AAATTCTCGCTTTCGGGCTTGAACTTGATTGTAACATACACAACCCTTTTGAATATTATAAGAGATGATG
ATGTATAAACCTTGAAATTGAAAGAACAACTTTCAGCAACGGATTTCTTGGCTCTCGCATCGATGAAGAA
CGCAGCGAAATGCGATACGTAATGTGAATTGCAGAACTCAGTGAATCATCGAATTTTTGAACGCACCTTG
CGCTCTCTAGTCATTCTGGAGAGCATGCTTGTTTGAGTGTCGCGAACCTCTCAACCCCGCCAAAGGCTTA
ATTGACTTTGGTTGTTTGGGCTTGGATCATGGTCTTTTGTCGTTTGCCTTGTGCAATCTGACTGGACTGA
AATACAACAAGTTGAATAGACCTTATTGCGGCTTGACCTGATGTTGTAATCTACTCATCGGATACGCTTT
ATCGACTAAGGAACTTTAACAGAAACCCCTTATTGCTTTGGAACTTGGAGGAAAGTTTAGCGTGCGCTTC
GGTATCCGCTAAGTTGCCCTTTGAAATTCACTAGTACATTTATGACCTCAAAT
>EU852373.1 Uncultured fungus clone 24a small subunit ribosomal RNA gene, partial sequence; internal transcribed spacer 1, 5.8S ribosomal RNA gene, and internal transcribed spacer 2, complete sequence; and large subunit ribosomal RNA gene, partial sequence
CTTGGTCATTTAGAGGAAGTAAAAGTCGTAACAAGGTTTCCGTAGGTGAACCTGCGGAAGGATCATTACC
TTTCAATGCAGCAGAATGGGGATGGTTGAGTTTCTCGCCTCTCTGTTCTGCCTGTATTCTACCCTTGTTT
GTCATATACTATTATTTCCTCGGCAGGCTTGCTTGCCGAGTGAAACCAATTATAACCTATCTAATTTTCA
ATCAGCGTCTGAACAAAATTAATAATTACAACTTTCAACAACGGATCTCTTGGTTCTGGCATCGATGAAG
AACGCAGCGAAATGCGATAAGTAGTGTGAATTGCAGAATTCAGTGAATCATCGAATCTTTGAACGCACAT
TGCGCCCCTTGGTATTCCATGGGGCATGCCTGTTCGAGCGTCATTTGTACCTTCAAGCTTTGCTTGGTGT
TGGGTGTTCGTCCTGAGGGACTCGCCTTAAAGTAATTGGCAGCCAGTGTTTGGTTTTGAAGCGCAGCACA
AGTCGCGATTCAAAGCTATACGCCCGCTTCCACAAGCCTTTTTCACTTTTGACCTCGGATCAGGTA
>EU852374.1 Uncultured Dioszegia clone 7b small subunit ribosomal RNA gene, partial sequence; internal transcribed spacer 1, 5.8S ribosomal RNA gene, and internal transcribed spacer 2, complete sequence; and large subunit ribosomal RNA gene, partial sequence
CGTAGGTGAACCTGCGGAAGGATCATTAATAAATGGCGAAGCTTTCGAGCCTAGCTTTTATCATCCTATA
CACCTGTGAACTATTTGCCTTCGGGCACCAAACAAACATAATGTAATGAATGTAATCTACTATAATAAAT
ACAACTTTCAACAACGGATCTCTTGGCTCTCACATCGATGAAGAACGCAGCGAAATGCGATAAGTAATGT
GAATTGCAGAATTCAGTGAATCATCGAATCTTTGAACGCAAATTGCGCCCTTTGGTATTCCGAAGGGCAT
GCCTGTTTGAGTGTCTTATAAACCTCACCCCTAATGTTTTATTACAATAGGTTGGTGCTTTGGGTGTTGC
CATTTACCTGGCTCGCCTTAAATGTCTAAGTGGAATGCGTAATAAGTTCTCGCAACCCTCCACYCTAATA
CAATTTATATTCTGACCTCAAATCAGGTAGGACTACCCGCTGAACTTAAGCATATCAATAAGCGGAGGA
>EU852375.1 Uncultured Leptosphaerulina clone 3 small subunit ribosomal RNA gene, partial sequence; internal transcribed spacer 1, 5.8S ribosomal RNA gene, and internal transcribed spacer 2, complete sequence; and large subunit ribosomal RNA gene, partial sequence
TTTCCGTAGGTGAACCTGCGGAAGGATCATTAACCTTTCAAAACAGGGTGCGTCGCGGCCCCCGAGGTGC
GGAAACAAGCCTCGAGCGGTTTGGGGTCCTCCCCTTCACGCGCGCACGACTGCCATCCTTACTTTACGAG
CACCTTCTGTTCTCCCTCGGCGGGGCAACCTGCCGTTGGAACCGAATAAACTCTTTTTGCATCTAGCATT
ACCTGTTCCGAAACAAACAATCGTTACAACTTTCAACAATGGATCTCTTGGCTCTGGCATCGATGAAGAA
CGCAGCGAAATGCGATAAGTAGTGTGAATTGCAGAATTCAGTGAATCATCGAATCTTTGAACGCACATTG
CGCCCCTCGGTATTCCGTGGGGCATGCCTGTTCGAGCGTCATCTACACCCTCAAGCTCTACTTGGTGTTG
GGCGTCTGTCCCGCCTCCGCGCGTGGACTCGCCCCAAATTCATTGGCAGCGGTCCTTGCCTCCTCTCGCG
CAGCACATTGCGCTTCTTGAGGGGCTCCGGTTCGCGTTCAACAAGCACATTTACCGTCTTTGACCTCGGA
TCAGGTAGGGATACCCGCTGAACTTAAGCAT
