# Supplementary material for: The Endophytic Mycobiome of European Ash and Sycamore Maple Leaves – Geographic Patterns, Host Specificity and Influence of Ash Dieback
Source: Front Microbiol. 2018 Oct 24;9:2345. doi: 10.3389/fmicb.2018.02345 (PMC6207852; doi:10.3389/fmicb.2018.02345)
Supplement: Supplementary file 9 [file Data_Sheet_4.zip › Data_Sheet_4_code/data/fraxinus_literature/bakys/tax.txt]

id	kingdom	phylum	class	order	family	genus	species
EU852353	Fungi	Ascomycota	Ascomycota_unknown	Ascomycota_unknown	Ascomycota_unknown	Ascomycota_unknown	Ascomycota_unknown
EU852354	Fungi	Ascomycota	Ascomycota_unknown	Ascomycota_unknown	Ascomycota_unknown	Ascomycota_unknown	Ascomycota_unknown
EU852373	Fungi	Fungi_unknown	Fungi_unknown	Fungi_unknown	Fungi_unknown	Fungi_unknown	Fungi_unknown
EU852365	Fungi	Fungi_unknown	Fungi_unknown	Fungi_unknown	Fungi_unknown	Fungi_unknown	Fungi_unknown
EU852368	Fungi	Fungi_unknown	Fungi_unknown	Fungi_unknown	Fungi_unknown	Fungi_unknown	Fungi_unknown
EU852363	Fungi	Fungi_unknown	Fungi_unknown	Fungi_unknown	Fungi_unknown	Fungi_unknown	Fungi_unknown
EU852358	Fungi	Fungi_unknown	Fungi_unknown	Fungi_unknown	Fungi_unknown	Fungi_unknown	Fungi_unknown
EU852370	Fungi	Fungi_unknown	Fungi_unknown	Fungi_unknown	Fungi_unknown	Fungi_unknown	Fungi_unknown
EU852372	Fungi	Fungi_unknown	Fungi_unknown	Fungi_unknown	Fungi_unknown	Fungi_unknown	Fungi_unknown
EU852375	Fungi	Ascomycota	Dothideomycetes	Pleosporales	Pleosporaceae	Pleosporaceae_unknown	Pleosporaceae_unknown
EU852366	Fungi	Ascomycota	Taphrinomycetes	Taphrinales	Taphrinales_unknown	Taphrinales_unknown	Taphrinales_unknown
EU852371	Fungi	Ascomycota	Taphrinomycetes	Taphrinales	Taphrinales_unknown	Taphrinales_unknown	Taphrinales_unknown
EU852352	Fungi	Ascomycota	Leotiomycetes	Helotiales	Helotiales_unknown	Helotiales_unknown	Helotiales_unknown
EU852369	Fungi	Ascomycota	Dothideomycetes	Pleosporales	Phaeosphaeriaceae	Phaeosphaeriaceae_unknown	Phaeosphaeriaceae_unknown
EU852361	Fungi	Ascomycota	Dothideomycetes	Capnodiales	Mycosphaerellaceae	Mycosphaerellaceae_unknown	Mycosphaerellaceae_unknown
EU852356	Fungi	Basidiomycota	Tremellomycetes	Tremellomycetes_unknown	Tremellomycetes_unknown	Tremellomycetes_unknown	Tremellomycetes_unknown
EU852351	Fungi	Basidiomycota	Tremellomycetes	Tremellomycetes_unknown	Tremellomycetes_unknown	Tremellomycetes_unknown	Tremellomycetes_unknown
EU852359	Fungi	Basidiomycota	Tremellomycetes	Tremellomycetes_unknown	Tremellomycetes_unknown	Tremellomycetes_unknown	Tremellomycetes_unknown
EU852364	Fungi	Basidiomycota	Tremellomycetes	Tremellomycetes_unknown	Tremellomycetes_unknown	Tremellomycetes_unknown	Tremellomycetes_unknown
EU852367	Fungi	Ascomycota	Dothideomycetes	Pleosporales	Leptosphaeriaceae	Leptosphaeriaceae_unknown	Leptosphaeriaceae_unknown
EU852357	Fungi	Basidiomycota	Tremellomycetes	Tremellales	Tremellales_unknown	Tremellales_unknown	Tremellales_unknown
EU852362	Fungi	Ascomycota	Dothideomycetes	Pleosporales	Leptosphaeriaceae	Leptosphaeriaceae_unknown	Leptosphaeriaceae_unknown
EU852355	Fungi	Ascomycota	Dothideomycetes	Capnodiales	Cladosporiaceae	Cladosporiaceae_unknown	Cladosporiaceae_unknown
EU852360	Fungi	Ascomycota	Dothideomycetes	Venturiales	Venturiaceae	Venturiaceae_unknown	Venturiaceae_unknown
EU852374	Fungi	Basidiomycota	Tremellomycetes	Tremellales	Bulleribasidiaceae	Bulleribasidiaceae_unknown	Bulleribasidiaceae_unknown
