# Supplementary material for: The Endophytic Mycobiome of European Ash and Sycamore Maple Leaves – Geographic Patterns, Host Specificity and Influence of Ash Dieback
Source: Front Microbiol. 2018 Oct 24;9:2345. doi: 10.3389/fmicb.2018.02345 (PMC6207852; doi:10.3389/fmicb.2018.02345)
Supplement: Supplementary file 9 [file Data_Sheet_4.zip › Data_Sheet_4_code/data/fraxinus_literature/bakys2/cmd.sh]

#!/bin/bash

# run in this directory
# requires seqtool and bio_scripts

# FJ228162:FJ228217[accn]

st del -d sequence.fasta | st replace -ir '([^\.]+).*' '$1' > seq.fa

st . seq.fa --to-txt id \
  | get_taxonomy.py -s web -f - -e markus.schlegel@usys.ethz.ch \
  | extract_taxonomy.py --illegal ' ,:' -r 'kingdom,phylum,class,order,family,genus,species' - > tax.txt
