# Supplementary material for: The Endophytic Mycobiome of European Ash and Sycamore Maple Leaves – Geographic Patterns, Host Specificity and Influence of Ash Dieback
Source: Front Microbiol. 2018 Oct 24;9:2345. doi: 10.3389/fmicb.2018.02345 (PMC6207852; doi:10.3389/fmicb.2018.02345)
Supplement: Supplementary file 9 [file Data_Sheet_4.zip › Data_Sheet_4_code/data/fraxinus_literature/bakys2/freqs.txt]

species	accession	healthy	initial_necrosis	adv_necrosis	dead_top
Gibberella avenacea	FJ228162	34.5	58.6	46.3	52.5
Alternaria alternata	FJ228163	29.3	36.2	37.0	47.5
Epicoccum nigrum	FJ228164	20.7	15.5	22.2	11.5
Botryosphaeria stevensii	FJ228165	6.9	5.2	9.3	23.0
Valsa sp.	FJ228166	1.7	1.7	5.6	32.8
Lewia sp.	FJ228167	10.3	10.3	7.4	4.9
Aureobasidium pullulans	FJ228168	8.6	3.4	3.7	14.8
Phomopsis sp.	FJ228169	1.7	5.2	1.9	18.0
Phoma glomerata	FJ228170	3.4	5.2	5.6	0
Cladosporium tenuissimum	FJ228171	0	3.4	3.7	3.3
Diaporthe sp.	FJ228172	8.6	1.7	0	0
Cytospora sp.	FJ228173	3.4	1.7	1.9	0
Apiospora montagnei	FJ228174	0	1.7	1.9	1.6
Botryotinia fuckeliana	FJ228175	1.7	1.7	1.9	0
Chalara fraxinea	FJ228176	0	1.7	1.9	1.6
Melanconis sp.	FJ228177	0	1.7	3.7	0
Phoma exigua	FJ228178	0	0	0	4.9
Phoma herbarum	FJ228179	1.7	0	0	3.3
Botryosphaeria sarmentorum	FJ228180	0	0	0	3.3
Ascochyta sp.	FJ228181	0	1.7	0	0
Chaetomium globosum	FJ228182	0	0	1.9	0
Chaetomium sp.	FJ228183	0	1.7	0	0
Colletotrichum acutatum	FJ228184	0	0	0	1.6
Coniothyrium fuckelii	FJ228185	0	0	1.9	0
Coniothyrium sp.	FJ228186	0	0	0	1.6
Diaporthe helianthi	FJ228187	0	0	1.9	0
Diaporthe viticola	FJ228188	0	1.7	0	0
Eutypa lata	FJ228189	0	0	1.9	0
Fusarium lateritium	FJ228190	0	1.7	0	0
Gibberella sp.	FJ228191	0	0	1.9	0
Lecythophora sp.	FJ228192	0	0	1.9	0
Leptosphaeria sp.	FJ228193	1.7	0	0	0
Microdiplodia sp.	FJ228194	0	0	0	1.6
Monographella sp.	FJ228195	0	1.7	0	0
Neofabraea alba	FJ228196	0	0	1.9	0
Penicillium crustosum	FJ228197	1.7	0	0	0
Penicillium glabrum	FJ228198	0	0	0	1.6
Penicillium sp.	FJ228199	0	0	1.9	0
Penicillium sp.	FJ228200	0	0	1.9	0
Phoma sp.	FJ228201	0	0	1.9	0
Phoma sp.	FJ228202	0	0	0	1.6
Phoma sp.	FJ228203	1.7	0	0	0
Phomopsis sp.	FJ228204	0	1.7	0	0
Valsa sp.	FJ228205	1.7	0	0	0
Unidentified sp.	FJ228206	0	0	1.9	0
Unidentified sp.	FJ228207	0	0	1.9	0
Unidentified sp.	FJ228208	0	1.7	0	0
Unidentified sp.	FJ228209	0	0	0	1.6
Phanerochaete sordida	FJ228210	0	0	3.7	3.3
Bjerkandera adusta	FJ228211	0	0	0	3.3
Coprinus sp.	FJ228212	1.7	0	1.9	0
Coprinus disseminatus	FJ228213	0	0	0	1.6
Coprinus sp.	FJ228214	1.7	0	0	0
Peniophora sp.	FJ228215	0	0	0	1.6
Unidentified sp.	FJ228216	0	1.7	0	0
Mucor racemosus	FJ228217	1.7	1.7	1.9	0
