# Supplementary material for: The Endophytic Mycobiome of European Ash and Sycamore Maple Leaves – Geographic Patterns, Host Specificity and Influence of Ash Dieback
Source: Front Microbiol. 2018 Oct 24;9:2345. doi: 10.3389/fmicb.2018.02345 (PMC6207852; doi:10.3389/fmicb.2018.02345)
Supplement: Supplementary file 9 [file Data_Sheet_4.zip › Data_Sheet_4_code/data/fraxinus_literature/bakys2/sequence.fasta]

>FJ228178.1 Phoma exigua isolate o23.2 18S ribosomal RNA gene, partial sequence; internal transcribed spacer 1, 5.8S ribosomal RNA gene, and internal transcribed spacer 2, complete sequence; and 28S ribosomal RNA gene, partial sequence
CCCGGGAGCTTCGACGGTGTACTCCTCGAGGATCATTACCTAGAGTTGTAGGCTTTGCCTACCATCTCTT
ACCCATGTCTTTTGAGTACCTTCGTTTCCTCGGCGGGTCCGCCCGCCGATTGGACAAACTTAAACCCTTT
GTAATTGAAATCAGCGTCTGAAAAAACATAATAGTTACCACTTTCAACAACGGATCTCTTGGTTCTGGCA
TCGATGAAGAACGCAGCGAAATGCGATAAGTAGTGTGAATTGCAGAATTCAGTGAATCATCGAATCTTTG
AACGCACATTGCGCCCCTTGGTATTCCATGGGGCATGCCTGTTCGAGCGTCATTTGTACCTTCAAGCTCT
GCTTGGTGTTGGGTGTTTGTCTCGCCTCTGCGTGTAGACTCGCCTTAAAACAATTGGCAGCCGGCGTATT
GATTTCGGAGCGCAGTACATCTCGCGCTTTGCACTCATAACGACGACGTCCAAAAAGTACTTTTTACACT
CTTGACCTCGGATCAGGTAGGGATACCCGCTGAACTTAAGCATATCATAANCCGGAGGAAA

>FJ228170.1 Phoma glomerata isolate 24s-2 18S ribosomal RNA gene, partial sequence; internal transcribed spacer 1, 5.8S ribosomal RNA gene, and internal transcribed spacer 2, complete sequence; and 28S ribosomal RNA gene, partial sequence
GTAACAAGGTTTCCGTAGGTGAACCTGCGGAAGGATCATTACCTAGAGTTGTAGGCTTTGCCTGCTATCT
CTTACCCATGTCTTTTAAGTACCTTCGTTTCCTCGGTGGGTTCGCCCGCCGACTGGACAATTTAAACCAT
TTGCAGTTGCAATCAGCGTCTGAAAAACATAATAGTTACAACTTTCAACAACGGATCTCTTGGTTCTGGC
ATCGATGAAGAACGCAGCGAAATGCGATAAGTAGTGTGAATTGCAGAATTCAGTGAATCATCGAATCTTT
GAACGCACATTGCGCCCCTTGGTATTCCATGGGGCATGCCTGTTCGAGCGTCATTTGTACCTTCAAGCTC
TGCTTGGTGTTGGGTGTTTGTCTCGCCTCTGCGTGTAGACTCGCCTCAAAACAATTGGCAGCCGGCGTAT
TGATTTCGGAGCACAGTACATCTCGCGCTCTGCACTCAAAACGACGACGTCCAAAAGTACATTTTTACAC
TCTTGACCTCGGATCAGGTA

>FJ228176.2 Chalara fraxinea isolate r2.6 18S ribosomal RNA, internal transcribed spacer 1, 5.8S ribosomal RNA, internal transcribed spacer 2, and 28S ribosomal RNA gene, region
GCAAGTCGCCTCGGCGGCAACATGATCGAATTGCGGGGACGTCCTAAAGCTCTCACCACTCCCCTCCATC
AGAAACGATGGGGGCTCGTCACAGCGTGAGAGATGTACAATGGGCGATCCGCAGCGAAGCCCCGTCAGCC
TACCCTGTAGGCCCGGGGACCGTTCACAGACTAGGTGGTCATGGGCACCGCGGTGCTTAAGATATAGTCG
GCCAGCTGGGGAAACCTGACTGCTAGCGCGTTCCGTAGGTGAACCTGCGGAAGGATCATTACAGAGTTCC
TGCCCTCACGGGTAGAAACCCCACCCTTGTGTATATTATATTGTTGCTTTAGCAGGTCGCCCTCTGGGCG
TCGGCCTCGGCTGACTGTGCCTGCTAGAGGACCCTAAATTTTGAAATACAGTGTCGTCTGAGTACTATTT
AATAGTTAAAACTTTCAACAACGGATCTCTTGGTTCTGGCATCGATGAAGAACGCAGCGAAATGCGATAA
GTAATGTGAATTGCAGAATTCAGTGAATCATCGAATCTTTGAACGCACATTGCGCCCCTTGGTATTCCGG
GGGGCATGCCTGTTCGAGCGTCATTTAGACCAACTCCCGCTCCGGCGGGGTCTTGGGCTGCGCCTTTGGG
CGGGCCTTAAAACCAGTGGCGGTGCCCTAAGGCTCTACGCGTAGTAATTCTTCTCGCGATAGGGTCCTTG
CGGTGTCTTGCCAGCAACCCCCAACT

>FJ228217.1 Mucor racemosus isolate 14s 18S ribosomal RNA, internal transcribed spacer 1, 5.8S ribosomal RNA, internal transcribed spacer 2, and 28S ribosomal RNA gene, region
GATAGGTAGAACCTGCGGAAGGATTCATTAAATAATCAATAATCTTGGCTTGTCCATTATTATCTATTTA
CTGTGAACTGTATTATTATTTGACATTTGAGGGATGTTCCAATGTTATAAGGATAGACATTGGAAATGTT
AACCGAGTCATAATCAGGTTTAGGCCTGGTATCCTATTATTATTTACCAAATGAATTCAGAATTAATATT
GTAACATAGACCTAAAAAATCTATAAAACAACTTTTAACAACGGATCTCTTGGTTCTCGCATCGATGAAG
AACGTAGCAAAGTGCGATAACTAGTGTGAATTGCATATTCAGTGAATCATCGAGTCTTTGAACGCAACTT
GCGCTCATTGGTATTCCAATGAGCACGCCTGTTTCAGTATCAAAACAAACCCTCTATCCAACTTTTGTTG
TATAGGATTATTGGGGGCCTCTCGATCTGTATAGATCTTGAAATCCCTGAAATTTACTAAGGCCTGAACT
TGTTTAAATGCCTGAACTTTTTTTTAATATAAAGGAAAGCTCTTGTAATTGACTTTGATGGGGCCTCCCA
AATAGATCTCTTT

>FJ228216.1 Basidiomycota sp. 110 18S ribosomal RNA, internal transcribed spacer 1, 5.8S ribosomal RNA, internal transcribed spacer 2, and 28S ribosomal RNA gene, region
CCTGTGCACCTTTGTGGCGGGTTAGGCCCGAAAGGGTCGAGCCAACTACGTTTTTTTACACACGCTTCAG
TTTAGAATGTAACTTGCTATAAACGCATTAAATATAACTTTCAACAACGGATCTCTTGGCTCTCGCATCG
ATGAAGAACGCAGCGAAATGCGATAAGTAATGTGAATTGCAGAATTCAGTGAATCATCGAATCTTTGAAC
GCACCTTGCGCTCCTTGGTATTCCGAGGAGCATGCCTGTTTGAGTGTCATGAATATCTCAACCCAACAGT
TTTTGTAATGAGAACTGGAGGGCTTGGACTTGGAGGCTTTGCCGGCGCTTGTCGGCTCCTCTCTAAATTC
ATTAGCTGAGTCTTTCGAGACGTAGCCTCGGTGTGATAATTGTCTACGCCGTGTGTTTGCGTTCTTGCTT
GCGCCACCCTGCTCTTGCAGTTGTTGTGGCGGAGACTTCTGGCTTCTAATCGTCTTCGGACAATTCACTT
AACATCTGA

>FJ228215.1 Peniophora sp. 214 18S ribosomal RNA gene, partial sequence; internal transcribed spacer 1, 5.8S ribosomal RNA gene, and internal transcribed spacer 2, complete sequence; and 28S ribosomal RNA gene, partial sequence
AAGTAGCTTCGTAGGTGACCTGCGTGAGGATCATTAGCGAAGCTCGGAATGCGTGTTCGGTTACTGATGC
TGCCCGGCAACGGGATGTGCTCGTCCGGACGCGTGTCCCTTCTCTATTCCACCCCATTGTGAACCAAGTG
TGCGAGCCGAAGAGAGATCGGAGGCCCGCATGCAAACCCTTAACATACCCCATTGAATTATCAAAATGTA
CCTTGCGTTAACTCGCACAAATACAACTTTCAACAACGAATCTCTGGGTTCTCGCATCAATAAAAAACGC
ACCGAATTGCGATAATTAAGGTGAATTGCAAAATTCATTGAATCATCAAATCTTTAAACGCACCTGGCGC
CCCTTGGCATTCCAAGGGGCACGCCGGTTTAATTGTCGGGAACTCCTCCACCCTCTACCTTTTTCGAAAG
GCATTGGGTTGGAATTTGGAACCTTGCGGGTCCCTGGCCAATCCGCTCTCCTTGAATACTTTACCAAACC
CTTTGCGGCCTTGGTGTGATAGTCATCTACCCCTCGGTTTACCAAACATAACGGGATTCCCTTCCAACCG
TCTCGCAGAAAACAATTCATTACCAACTTGACCTCAAATCAGGCGGAACTCCCCGCTAAACTTAACCATA
TCATAAGCCGGGAGAAA

>FJ228214.1 Coprinus sp. 113 18S ribosomal RNA, internal transcribed spacer 1, 5.8S ribosomal RNA, internal transcribed spacer 2, and 28S ribosomal RNA gene, region
CACCTGTGCACCGACTGTAGGTCTGGATACCTCTCGCCCTTCACGGGGCGGATGCGAGGACTGCTCGTAA
GGGCTCTCCTCGAATTTCCAGGCTCTACGTCTTTTTACACACCCCAATAGTATGATGTAGAATGTAGTCA
ATGGGCTTCTTAGCCTATAAAACACTATACAACTTTCAGCAACGGATCTCTTGGCTCTCGCATCGATGAA
GAACGCAGCGAAATGCGATAAGTAATGTGAATTGCAGAATTCAGTGAATCATCGAATCTTTGAACGCACN
TTGCGCTCNTTGGTATTCCGAGGAGCATGCGTGTTTGAGTGTCATTAAATTCTCAACCTCACCAGTTTTC
TGAACTGTTCTCCGAGGCTTGGATGTGGGGGTTTGTGCAGGCTGCCTCACGGCGGTCTGCTCCCCTGAAA
TGCATTAGCGAGTTCATACTGAACTTCCGTCTATTGGTGTGATAATTATCTACGCCGTGGACGAGGTTCA
GACTCGCTTCTAACCGTCCGCGAGGACAATA

>FJ228213.1 Coprinellus disseminatus isolate r11.2 18S ribosomal RNA gene, partial sequence; internal transcribed spacer 1, 5.8S ribosomal RNA gene, and internal transcribed spacer 2, complete sequence; and 28S ribosomal RNA gene, partial sequence
TAGAGCCCGAGGAGACTCCCGAGGATATTAACGAATAACTATGGTGTCCTGGTTGTCGCTGGCTCCTCCG
AGCATCCTGCACGCCCGCCATTTTTATCTATCCACCTGTGCACCGAATGTAGGTCTGGATGACTCTCGTC
TCCCGGCGGATGCGAGGTTTGCGTGTGCGTAGCGCGTTCGCGCGCGTTGCGTACGGGCTCACCTCCAATT
TCCAGACTCCTACGTCTTTTTACCCCCCCCAAACGTATGATGCAGAATGTAGTCCATGGGCCTTTAAAAG
CCTATAAAACACTATACAACTTTCAGCAACGGATCTCTTGGCTCTCGCATCGATGAAGAACGCAGCGAAA
TGCGATAAGTAATGTGAATTGCAGAATTCAGTGAATCATCGAATCTTTGAACGCACCTTGCGCTCCTTGG
TATTCCGAGGAGCATGCCTGTTTGAGTGTCATTAAATTCTCAACCTCACCCGTTTTCTGAACGGTTCTCC
GAGGCTTGGATGTGGGGGTTTGTGCAGGCTGCCTCAGTGCGGTCTGCTCCCCTGAAATGTATTAGCGAGA
TTCATATCTGAACCTCCGTCTATCGGTGTGATAATTATCTACGTCGTTGACTTGGTTCGGACTCGCTTCT
AACCGTCCGCGAGGACAACATTACTTGACAATTTGACCTCAAATCAGGTAGGACTACCCGCTGAACTTAA
GCATATCATAAGNCCGGAGGAA

>FJ228212.1 Coprinus sp.222 isolate 142s-1 18S ribosomal RNA gene, partial sequence; internal transcribed spacer 1, 5.8S ribosomal RNA gene, and internal transcribed spacer 2, complete sequence; and 28S ribosomal RNA gene, partial sequence
TTGGTTGTAGCTGGCTCTTCGGAGCAATGTGCACGCCCGCCATTTTTATCTTTCCACCTGTGCACCGACT
GTAGGTCTGGATACCTCTCGTCTCTCTCTTGAGAGGCGGATGTGGGGATTGCTCGTAAGGGCTCTCCTCA
AATTTCCAGGCTCTACGTCTTTTTACACACCCCAATAGTATGATGTAGAATGTAGTCAATGGGCTTCTTA
GCCTATAAAACACTATACAACTTTCAGCAACGGATCTCTTGGCTCTCGCATCGATGAAGAACGCAGCGAA
ATGCGATAAGTAATGTGAATTGCAGAATTCAGTGAATCATCGAATCTTTGAACGCACCTTGCGCTCCTTG
GTATTCCGAGGAGCATGCCTGTTTGAGTGTCATTAAATTCTCAACCTCACCAGTTTTCTAAACTGTTCTT
CGAGGCTTGGATGTGGGGGTTTGTGCAGGCTGCCTTTCTGGCGGTCTGCTCCCCTGAAATGCATTAGCGA
GTTCATACTGAGCTCCGTCTATTGGTGTGATAATTATCTACGCCGTGGACGAGGTTCAGACTTGCTTCTA
ACCGTCCGCAAGGACAATACCTTGACAATTTGACCTCAA

>FJ228211.1 Bjerkandera adusta isolate r8.4 18S ribosomal RNA gene, partial sequence; internal transcribed spacer 1, 5.8S ribosomal RNA gene, and internal transcribed spacer 2, complete sequence; and 28S ribosomal RNA gene, partial sequence
AAGTAGTTCGTAGTGACTGCGGAGGATCATTATCGAGTTTTGAACGGGTTGTCTGCTGGCTCGCAAGGGC
ATGTGCACGCCTGTCTCATCCACTCTCAACTTCTGTGCACTTTTCATAGGCCGGCTTGTGGGTGCGTTCG
CGCACTTGTAGGTGTCGGGCTTATGCTTTATTACAAACGATTCAGTTTTAGAATGTCATACTTTGCTATA
ACGCAATTTATATACAACTTTCAGCAACGGATCTCTTGGCTCTCGCATCGATGAAGAACGCAGCGAAATG
CGATAAGTAATGTGAATTGCAGAATTCAGTGAATCATCGAATCTTTGAACGCACCTTGCGCTCCTTGGTA
TTCCGAGGAGCATGCCTGTTTGAGTCTCATGGAATTCTCAACCTTCGGCTTCATTGACGAAGGCTTGGAC
TTGGAGGTCGTGCCGGCTCTCGTAGTCGGCTCCTCTGAAATGCATTAGTGCGAACGTTACCGACCGCTTC
AGCGTGATAATTATCTGCGTTGCTGTGGAGGGTATTCTAGTGTTCACGCTTCTAACCGTCTTCGGACAAA
TTTCTGAACTCTGAGCTCAAATCAGGTAGGACTACCCGCTGAACTTAAGCATATCAATAGGNCGGAGGAA
A

>FJ228210.1 Phanerochaete sordida isolate r16.6 18S ribosomal RNA gene, partial sequence; internal transcribed spacer 1, 5.8S ribosomal RNA gene, and internal transcribed spacer 2, complete sequence; and 28S ribosomal RNA gene, partial sequence
CCGTAGCTTCGAAGGTGAACCTGCTGAGGATCATTAACGAGTAACTGAACGGGTTGTAGCTGGCCTCTCG
GGGCATGTGCACACCTGGCTCATCCACTCTTCAACCTCTGTGCACTTGTTGTAGGTCGGCAGAAGGGCGA
GCCTTAAAACAGCTCGCTTGGAAGCCTTCCTATGTTTTACCACAAACGCTTCAGTTTAAGAATGTAACCT
GCGTATAACGCAACTATATACAACTTTCAGCAACGGATCTCTTGGCTCTCGCATCGATGAAGAACGCAGC
GAAATGCGATAAGTAATGTGAATTGCAGAATTCAGTGAATCATCGAATCTTTGAACGCACCTTGCGCTCC
CTGGTATTCCGGGGAGCATGCCTGTTTGAGTGTCATGGTATCCTCATCCTTCATAACTTTTTGTTATCGA
AGGCATGGACTTGGAGGTCGTGCTGGTTCCTCGTTGAATCGGCTCCTCTTAAATGTATTAGCGTGAGTGT
AACGGATCGCTTCGGTGTGATAATTATCTGCGCCGTGGTCGTGAAGTAACATAAGCTTGCGCTTCTAACC
GTCCTTAAGCTGGACAACATAACTTTGACATCTGACCTCAAATCAGGTAGGACTACCCGCTGAACTTAAG
CATATCATAANCGGGAGGAAA

>FJ228209.1 Fungal sp. 209 18S ribosomal RNA gene, partial sequence; internal transcribed spacer 1, 5.8S ribosomal RNA gene, and internal transcribed spacer 2, complete sequence; and 28S ribosomal RNA gene, partial sequence
GGAGCGCTCCTGATAAGAATGAGAGAGTTTTGGAGNTAATTAAGCGTATTAATGCCTGCGGATGGAGCGC
AAGGAACGCCTTTCTCGCATTCTATATTTATGCCTGTATTCTACGCTTGTTTGTTATATACTATTAGTGG
GGCGGCACGCCAGCCTGCCGAGTGAAACCATTACAACCTATTTATTTTCAATCACGACTGAAAAAATAGT
ATTACAACTTTCAACAACGGATCTCTTGGTTCTGGCATCGATGAACAACGCAGCGAAATGCGATAAGTAG
TGTGAATTGCACAATTCACTGAATCATCGAATCTTTGAACGCACATTGCGCCCCTTGGTATTCCATGGGG
CATGCCTGTTCGAGCGTCATTTGTACCTTCAAGCTTTGCTTGCTGTTGGGTGTTTGTCCCGAGGAACTCG
TCTTAAAGTAATTGCCCGCCCGTGTTTGGTTTTGAAGCGCAGCACAAGTCGCGATTCAAGGCTACACGCC
GGCTTCCACCAGACTTTTTTACTTTTCACCTCGGATCAGGTAGGGATACCCGCTGAACTTAACCATATCA
ATAAGCGGAGGAAACATCAGATCAGGTAGAAGTAACCAATTGAACTTGAACTTATCATAATCCATAAGGA
AGATCTATCCTCCTTTATTCTATTCCTTTAGAACATCGAACTATTCTCCTTCCTATTTACCTCTTCAAAT
ATATCATACATACATTCTATAAACATGATCCCAATTCTACCTAAACTAAATCACTTTCCAATCTTATTTA
ATTTCACACTTTATTCACTCCCCTTTATATTATTTCCTTAACGTATCCTTCATTAAGTAATGAACTTA

>FJ228208.1 Fungal sp. 135 18S ribosomal RNA, internal transcribed spacer 1, 5.8S ribosomal RNA, internal transcribed spacer 2, and 28S ribosomal RNA gene, region
TTGCCTGCTATCTCTTACCCATGTCTTTTGAGTACCTTCGTTTCCTCGGCGGGTTCGCCCGCCGATTGGA
CAATTTAAACCATTTGCAGTTGCAATCAGCGTCTGAAAAAACATAATAGTTACAACTTTCAACAACGGAT
CTCTTGGTTCTGGCATCGATGAAGAACGCAGCGAAATGCGATAAGTAGTGTGAATTGCAGAATTCAGTGA
ATCATCGAATCTTTGAACGCACATTGCGCCCCTTGGTATTCCATGGGGCATGCCTGTTCGAGCGTCATTT
GTACCTTCAAGCTCTGCTT

>FJ228207.1 Fungal sp. 126 18S ribosomal RNA gene, partial sequence; internal transcribed spacer 1, 5.8S ribosomal RNA gene, and internal transcribed spacer 2, complete sequence; and 28S ribosomal RNA gene, partial sequence
GGAAGTATAAGTCGTAACAAGGTTTCCGTAGGTGAACCTGCGGAAGGATCATTACAGAGTTCGTGCCCGG
AAGGGTAGACCTCCCACCCTTGTGTATTGTTACTTTGTTGCTTTGGCAGGCTGCCTTTGCGCCTGCCAGA
GGTTCGTCAAACTCTTTTTATCAATGTCGTCTGAGTACTATACAATAGTTAAAACTTTCAACAACGGATC
TCTTGGTTCTGGCATCGATGAAGAACGCAGCGAAATGCGATAAGTAATGTGAATTGCAGAATTCAGTGAA
TCATCGAATCTTTGAACGCACATTGCGCCCCTTGGTATTCCGGGGGGCATGCCTGTTCGAGCGTCATTTC
AACCCTCAAGCGCAGCTTGGTATTGAGCCCTTGTCAGTGATGGCAGGCTCTAAACATCAGTGGCGGCGCC
GTTGGGTTCCTGACACGTAGTACATATCTCTCGTTACAGGCCCCCAGCGTGCTTCTGCCCACACCTATAA
TTTCTAGTGTTGACCCTTG

>FJ228206.1 Fungal sp. 104 18S ribosomal RNA gene, partial sequence; internal transcribed spacer 1, 5.8S ribosomal RNA gene, and internal transcribed spacer 2, complete sequence; and 28S ribosomal RNA gene, partial sequence
GTTTCCGTAGGTGAACTTGCGGAAGGATCATTACCGTGGGGATTCGTCCCCATTGAGATAGCACCCTTTG
TTTATGAGCACCATTGTTTCCTTGGCAGGCTTGCTTGCCAGTGGACACCCCAAAAACCCTTTGCAGTAGC
AGTATCTTCAGTAAAAACAAATATTAAAACTTTCAACAACGGATCTCTTGGTTCTGGCATCGATGAAGAA
CGCAGCGAAATGCGATAAGTAGTGTGAATTGCAGAATTCAGTGAATCATCGAATCTTTGAACGCACATTG
CGCCCTTCGGTATTCCGTTGGGCATGCCTGTTCGAGCGTCATTTAAACCTTCAAGCTATGCTTGGTGTTG
GGTCTTGTTCGCGTCTTTGTGCGTGGACTGGCCTTAAATTCATTGGCAGCCGGTATGTTGGTTTCGTGCG
CAGCACATTGCGTTTTGATTCCAGCCTGCCCCCTTCCATTAAGCCTCTTTTTTACTTTGACCTCTGGATC
AGGTAGGC

>FJ228205.1 Valsa sp. 142 18S ribosomal RNA, internal transcribed spacer 1, 5.8S ribosomal RNA, internal transcribed spacer 2, and 28S ribosomal RNA gene, region
GGAAGCGCCGCAAGGCGCACCCAGAAACCCTTTGTGAACTTATACCTACATCGTTGCCTCGGCGCTGGCT
GCCTCTCCCTTCTGGGAGGGGGCCCTGCTCTCCGGTCGTAAAACACCTGGGAGAAGGACAGCAGGCCCGC
CGGTGGCCCATTAAACTCTTGTATTTACCGAGTAACATCTGAGTAAAGCTTCTAAATAAATTAAAACTTT
CAACAACGGATCTCTTGGTTCTGGCATCGATGAAGAACGCAGCGAAATGCGATAAGTAATGTGAATTGCA
GAATTCAGTGAATCATCGAATCTTTGAACGCACATTGCGCCCTCTGGTATTCCAGAGGGCATGCCTGTTC
GAGCGTCATTTCAACCCTCAAGCCTAGCTTGGTGTTGGGGCATTACCTTCCCTCACGGGAGGGTAAGCCC
TGAAATTTAGTGGCGAGCTCGCCAGGACTCCGAGCGCAGTAGTAAAACCCTCGCTTTGGACTGTACTGGT
CGCGGCCCTGCCGTAAAACCCCCAACTTCTGAAAATACGTTGCATGC

>FJ228204.1 Phomopsis sp. 128 18S ribosomal RNA, internal transcribed spacer 1, 5.8S ribosomal RNA, internal transcribed spacer 2, and 28S ribosomal RNA gene, region
GGACGCGCTCCGGCGCACCTCCAGACAACCCTTTGTGAACTTATACCTATACTGTTGCCTCGGCGTCAGG
CTGGCTCCCCTCGGGGGGTCCCTCACCATCTCGGTGAGGAGCAGGCCCGCCGGCGGCCAAGTTAACTCTT
GTTTTTACACTGAAACTCTGAGAATAAAACAAAAATGAATCAAAACTTTCAACAACGGATCTCTTGGTTC
TGGCATCGATGAAGAACGCAGCGAAATGCGATAAGTAATGTGAATTGCAGAATTCAGTGAATCATCGAAT
CTTTGAACGCACATTGCGCCCTCTGGTATTCCGGAGGGCATGCCTGTTCGAGCGTCATTTCAACCCTCAA
GCCTGGCTTGGTGATGGGACACTGCCTTTGAGAAAAGGCAGGTCCTGAAATTCAGTGGCGAGCTCGCCAG
GACCCCGAGCGCAGTAGTTAAACCCTCGCTTTGGAAGGTCTTGGTGCGGCCCTGCCGTTAAACCCCCAAC
TTCTGAAAATTTGACCTCGGATCAGGAGGAAACCC

>FJ228203.1 Phoma sp. 552 18S ribosomal RNA gene, partial sequence; internal transcribed spacer 1, 5.8S ribosomal RNA gene, and internal transcribed spacer 2, complete sequence; and 28S ribosomal RNA gene, partial sequence
CCGGTAGTGACGAGGAGGACCTGCTGAGGATCATTAATGAGATCATGCCCTTCGGGGTAGACCTCCCACC
CTCTGTATACATACCTTTGTTGCTTTGGCGGCCCCGTCGCAAGACAACCGGCTCCGGCTGGTCAGCGGCC
GCCAGAGGAATCAAAACTCTTATTATTATTGTCGTCTGAGTACTATATAATAGTTAAAACTTTCAACAAC
GGATCTCTTGGTTCTGGCATCGATGAAGAACGCAGCGAAATGCGATAAGTAATGTGAATTGCAGAATTCA
GTGAATCATCGAATCTTTGAACGCACATTGCGCCCCCTGGTATTCCGGGGGGCATGCCTGTTCGAGCGTC
ATTACAACCCTCAAGCTCTGCTTGGTATTGGGCGTCACCCCCGGGTGCGCCTTAAAATCAGTGGCGGTGC
CGTCTGGCTTCAAGCGTAGTAATACTTCTCGCTTTGGAGTCCGGGCGAGCGTCCTGCCAAAACCCCCATA
TTTTTTCAGGTTGACCTCGGATCAGGTAGGGATACCCGCTGAACTTAAGCATATCAATAANCGGAGGAAA

>FJ228202.1 Phoma sp. 222 18S ribosomal RNA gene, partial sequence; internal transcribed spacer 1, 5.8S ribosomal RNA gene, and internal transcribed spacer 2, complete sequence; and 28S ribosomal RNA gene, partial sequence
GTACCGATAGAGTGAACCTGCGGAAGGATGCATGTACCTAGAAGTGGTTAGTGCTTTGCCTACCATCTCT
TACCCATGTTTCTTTTGAGTACCTTCGTTTCCTCGGCGGGTCCGCCCGCCGATTGGACAAACTTAAACCC
TTTGTAATTGAAATCAGCGTCTGAAAAAACATTAATAGTTACAACTTTCAACAACGGATCTCTTGGTTCT
GGCATCGATGAACGAACGCAGCGAAATGCAATAAGTATGTGAATAGCAGAATTCAGTGAATCATCGAATC
TTTGAACGCACATTGCGCCCCTTGGTATTCCATGGGGCATGCCTGTACGAGCGTCATTTGTACCTTCAAG
CTCTGCTTGGTGTGGGGTGTATGTCTCGCCTCTGCGTGTAGACTCGCCTCAAAACAATGGGCAGCCGGCG
TATTGATATCGGAGCGCAGTACATCTCGCGCTTTGCACTCATAACGACGACGTCCATAAAGTACTTTTTA
CACTCTTGACCTCGGATCAGGTATGGATA

>FJ228201.1 Phoma sp. 84 18S ribosomal RNA gene, partial sequence; internal transcribed spacer 1, 5.8S ribosomal RNA gene, and internal transcribed spacer 2, complete sequence; and 28S ribosomal RNA gene, partial sequence
GGAGAGCTTCGTAGTGACTGCGGAGGATATTACCGAGAGTTGTAGGCTTCTGTCTACCATCTCTTACCCA
TGTCTTTTGCGTACTACACGTTTCCTCGGCAGGTCCGCCTGCCGTTAGGACAATTTAAACCATTTGCAGT
TGCAGTCAGCGTCTGAAAAACTTAATAATTACAACTTTTAACAACGGATCTCTTGGTTCTGGCATCGATG
AAGAACGCAGCGAAATGCGATAAGTAGTGTGAATTGCAGAATTCAGTGAATCATCGAATCTTTGAACGCA
CATTGCGCCCCTTGGTATTCCATGGGGCATGCCTGTTCGAGCGTCATTTGTACCTTCAAGCTCTGCTTGG
TGTTGGGTGTTTGTCCCGCCTCTGTGCGTGGACTCGCCTTAAAGCAATTGGCAGCCGACGTATTGTTTCG
GAGCGCAGCACAAATTGCGCTTTGTAGCTATTACGACAGCATCCATCAAGCCTTTTTTCACGCTTGACCT
CGGATCAGGTAGGGATACCCGCTGAACTTAAGCATATCATAGNCCGGGAGGAAA

>FJ228200.1 Penicillium sp. 121 18S ribosomal RNA gene, partial sequence; internal transcribed spacer 1, 5.8S ribosomal RNA gene, and internal transcribed spacer 2, complete sequence; and 28S ribosomal RNA gene, partial sequence
GGCAGTTCGTAGTGACTGCGGAGGATCATTACCGAGTGAGGGCCCTCTGGGTCCAACCTCCCACCCGTGT
TTATTTTACCTTGTTGCTTCGGCGGGCCCGCCTTAACTGGCCGCCGGGGGGCTTACGCCCCCGGGCCCGC
GCCCGCCGAAGACACCCTCGAACTCTGTCTGAAGATTGTAGTCTGAGTGAAAATATAAATTATTTAAAAC
TTTCAACAACGGATCTCTTGGTTCCGGCATCGATGAAGAACGCAGCGAAATGCGATACGTAATGTGAATT
GCAAATTCAGTGAATCATCGAGTCTTTGAACGCACATTGCGCCCCCTGGTATTCCGGGGGGCATGCCTGT
CCGAGCGTCATTTCTGCCCTCAAGCACGGCTTGTGTGTTGGGCCCCGTCCTCCGATCCCGGGGGACGGGC
CCGAAAGGCAGCGGCGGCACCGCGTCCGGTCCTCGAGCGTATGGGGCTTTGTCACCCGCTCTGTAGGCCC
GGCCGGCGCTTGCCGATCAACCCAAATTTTTATCCAGGTTGACCTCGGATCAGGTAGGGATACCCGCTGA
ACTTAAGCATATCATAANCCGGAGGAA

>FJ228199.1 Penicillium sp. 119 18S ribosomal RNA gene, partial sequence; internal transcribed spacer 1, 5.8S ribosomal RNA gene, and internal transcribed spacer 2, complete sequence; and 28S ribosomal RNA gene, partial sequence
CCCCGTCAGGTTCGCTAGTGACCTGCGGAAGGATCATTACCGAGTGAGGGCCCTCTGGGTCCAACCTCCC
ACCCGTGTTTATTTTACCTTGTTGCTTCGGCGGGCCCGCCTTAACTGGCCGCCGGGGGGCTTACGCCCGC
GGGGCCGCGCCCGCCGAAGACTCCCTCCAATTCTGTCTGAAGATTGTTCTCTGAGTGAAAATATCAATTA
TTTAATACTTTCAACAACTGATCTGTTGCTTCCGGCATCGATGAACAACGCAACGTACTGCGATACGTGA
TGTGTATTGAATATTCAGTGAATCATCAACTCTTTGAACGCATATTGCCCCCCCTGGTATTCCGGGGGGC
ATGCCTGTCCGAGCGTCTTTTCTGCCCTCAACCACCTCTTGTGTGTTGGGCCCCGTCCTCCGATCCCGGG
GGACGGACCCGAAAGGCTCCCTCCGCCCCGCATCCGGTCCTCTAGCTTATGGGGTTTTGTCACCCGCTCT
GTACGCCCCGCCGGCGCTTGCCTATCAACCCAAATTTTTATCCAGGTTGACCTCGAATCACGTCTGAATT
CCCGCTGATCTTAAGCATATCAATAANCGGAGGAA

>FJ228198.1 Penicillium glabrum isolate o19.3 18S ribosomal RNA, internal transcribed spacer 1, 5.8S ribosomal RNA, internal transcribed spacer 2, and 28S ribosomal RNA gene, region
ACTGAGTGAGGGCCGTCTGGGTCCGACGTCCCACCCGTGTTTATTGTACGTTGTTGCTTCGGTGCGCCCG
CCTCACGGCCGCCGGGGGGCTTCTGCCCCCGGGTCCGCGCGCACCGGAGACACCATTGAACTCTGTCTGA
AGATTGCAGTCTGAGCATAAACTAAATAAGTTAAAACTTTCAACAACGGATCTCTTGGTTCCGGCATCGA
TGAAGAACGCAGCGAAATGCGATAACTAATGTGAATTGCAGAATTCAGTGAATCATCGAGTCTTTGAACG
CACATTGCGCCCCCTGGTATTCCGGGGGGCATGCCTGTCCGAGCGTCATTGCTGCCCTCAAGCACGGCTT
GTGTGTTGGGCTCCGTCCCCCCGGGGACGGGTCCGAAAGGCAGCGGCGGCACCGAGTCCGGTCCTCGAGC
GTATGGGGCTTTGTCACCCGCTCTGTAGGCCCGGCCGGCGCCAGCCGACAACCAATCATCCTTT

>FJ228197.1 Penicillium crustosum isolate 147s-3 18S ribosomal RNA gene, partial sequence; internal transcribed spacer 1, 5.8S ribosomal RNA gene, and internal transcribed spacer 2, complete sequence; and 28S ribosomal RNA gene, partial sequence
TCCGTAGGTGAACCTGCGGAAGGATCATTACCGAGTGAGGGCCCTCTGGGTCCAACCTCCCACCCGTGTT
TATTTTACCTTGTTGCTTCGGCGGGCCCGCCTTAACTGGCCGCCGGGGGGCTTACGCCCCCGGGCCCGCG
CCCGCCGAAGACACCCTCGAACTCTGTCTGAAGATTGAAGTCTGAGTGAAAATATAAATTATTTAAAACT
TTCAACAACGGATCTCTTGGTTCCGGCATCGATGAAGAACGCAGCGAAATGCGATACGTAATGTGAATTG
CAAATTCAGTGAATCATCGAGTCTTTGAACGCACATTGCGCCCCCTGGTATTCCGGGGGGCATGCCTGTC
CGAGCGTCATTGCTGCCCTCAAGCCCGGCTTGTGTGTTGGGCCCCGTCCCCCGATCTCCGGGGGACGGGC
CCGAAAGGCAGCGGCGGCACCGCGTCCGGTCCTCGAGCGTATGGGGCTTTGTCACCCGCTCTGTAGGCCC
GGCCGGCGCTTGCCGATCAACCCAAATTTTTATCCAGGTTGACCTCGGATCAGGTAGGGATACCCGCTGA
ACTTAAGCATATCAATAAGCGGAGGA

>FJ228196.1 Neofabraea alba isolate 150a-5 18S ribosomal RNA gene, partial sequence; internal transcribed spacer 1, 5.8S ribosomal RNA gene, and internal transcribed spacer 2, complete sequence; and 28S ribosomal RNA gene, partial sequence
AGTCGTAACAAGGTCTCCGTAGGTGAACCTGCGGAGGGATCATTACAGAGTTCATGCCCTTCGGGGTAGA
TCTCCCACCCGTGTCATCACACCTTTGTTGCTTTGGCGGGCCCGCCTCGGCCACCGGCTCCGGCTGGTGA
GCGCCCGCCAGAGGACCCCAAACTCTGAAATTTAGTGTCGTCTGAGTACTATATAATAGTTAAAACTTTC
AACAACGGATCTCTTGGTTCTGGCATCGATGAAGAACGCAGCGAAATGCGATAAGTAATGTGAATTGCAG
AATTCAGTGAATCATCGAATCTTTGAACGCACATTGCGCCCCTTGGTATTCCGGGGGGCATGCCTGTTCG
AGCGTCATTACAACCCTCAAGCTCTGCTTGGTATTGGGCGTCCCCGGCGACGGGGTGCCCTAAAATCAGT
GGCGGTGCCGTCTGGCTCTAAGCGTAGTAAATCTCTCGCTCTGGATGCCCGGTGGAGCTCGCCAGAACCC
CCCATTTTTACAGGTGACCTCGGATCGGTAGGCATACCCGGCTACAT

>FJ228195.1 Monographella sp. 68 18S ribosomal RNA, internal transcribed spacer 1, 5.8S ribosomal RNA, internal transcribed spacer 2, and 28S ribosomal RNA gene, region
ACAAGGTCTCCGTAGGTGAACCTGCGGAGGGATCATTACTGAGTTTTCAACTCTCCAAACCATGTGAACT
TACCACTGTTGCCTCGGTGGTTGGTGCCCTCACGGGCGCTGCCGCCGGCGGACAAACTAAACTCTTGTCA
ACTTTGTCAAATCTGAATCTAAACTAAGAAATAAGTTAAAACTTTCAACAACGGATCTCTTGGTTCTGGC
ATCGATGAAGAACGCAGCGAAATGCGATAAGTAATGTGAATTGCAGAATTCAGTGAATCATCGAATCTTT
GAACGCACATTGCGCCCATTAGTATTCTAGTGGGCATGCCTGTTCGAGCGTCATTTCAACCCTTAAGCCT
AGCTTAGCGTTGGGAGACTGCGCTAAACCGCAGCTCCTCAAAACCAGTGGCGGAGTCCTCTGTGCTCTGA
GCGTAGTAATCTTTATCTCGCTTGTATGAACGCAGTGGTCGACGGCCATAAA

>FJ228194.1 Microdiplodia sp. 249 18S ribosomal RNA gene, partial sequence; internal transcribed spacer 1, 5.8S ribosomal RNA gene, and internal transcribed spacer 2, complete sequence; and 28S ribosomal RNA gene, partial sequence
CCATAGCTTCGAGTGACTGCGGAGGATCATTATCGATGGCCGCGCCGTGAGCGCCCTAGTGCAGGATCGG
CCGGCCACTGACCACACCCTTACTTTACGAGCACCTTTCGTTCTCCTTCGGCGGGGCAACCCGCCGCTGG
AACCACATCGAACCTTTTTTGCATCCAGCATTACCTGTTCTGATAACAAATAATCGTAACAACTTTCAAC
AATGGATCTCTTGGCTCTGGCATCGATGAAGAACGCAGCGAAATGCGATAAGTAGTGTGAATTGCAGAAT
TCAGTGAATCATCGAATCTTTGAACGCACATTGCGCCCCTTGGTATTCCATGGGGCATGCCTGTTCGAGC
GTCATCTACACCCTCAAGCTCTGCTTGGTGTTGGGCGTCTGTCCCGCCTCGGCGCGCGGACTCGCCCCAA
AGGCATTGGCAGCGGTCCACGGCCCCTCTCGCGCAGCACATTGCGCTTCTCGAGGCGGCCCGGCCCGCAT
CCACGAAGCCCACATTACCGTCTTTGACCTCGGATCAGGTAGGGATACCCGCTGAACTTAAGCATATCAA
TAGNCGGAGGAAA

>FJ228193.1 Leptosphaeria sp. 74 18S ribosomal RNA gene, partial sequence; internal transcribed spacer 1, 5.8S ribosomal RNA gene, and internal transcribed spacer 2, complete sequence; and 28S ribosomal RNA gene, partial sequence
CGTAACAAGGTTTCCGTAGGTGAACCTGCGGAAGGATCATTACATTCAGTAGCTTGCTACTGTTAGGGGG
GTTGATCAGCCTGTATAGTATCACTACTGATGAGCAGCACAACCCTCTGTCTGTACCCTTGTCTTTTGCG
CACTCATGTTTCCTCGGCGGGTCTACACCCGCCGGCTGGACAACTCTATAACCCTTTTAATTTTCAATCA
GCGTCTGAAAAACATAATAATTACAACTTTCAACAACGGATCTCTTGGTTCTGGCATCGATGAAGAACGC
AGCGAAATGCGATAAGTAGTGTGAATTGCAGAATTCAGTGAATCATCGAATCTTTGAACGCACATTGCGC
CCCTTGGTATTCCATGGGGCATGCCTGTTCGAGCGTCATTTGTACCCTCAAGCTCTGCTTGGTGTTGGGT
GTTTGTCCACTCCCTGGTGTTTGGACTCGCCTCAAAGCAATTGGCAGCCAGTGTTTTGGTATTGAAGCGC
AGCACATTTTGCGTCTCCAGCCTAGAACACTTGCGTCCAGTAAGTCTTTTTCCACTTTTGACCTCGGATC
AGGTA

>FJ228192.1 Lecythophora sp. 123 18S ribosomal RNA, internal transcribed spacer 1, 5.8S ribosomal RNA, internal transcribed spacer 2, and 28S ribosomal RNA gene, region
ACTCGTCCAAGTTGCTTCGGCGGCGCGGCTCCCCTAACCGGGCGCCGCAGCTCCGCCTCCTCGGAGGCGT
GGCACCCGCCGGAGGTACTAAACCCTTATGTATTATAGCGGCATCTCTGAGTAAAACAAACAAGTTAAAA
CTTTCAACAACGGATCTCTTGGCTCTGGCATCGATGAAGAACGCAGCGAAATGCGATAAGTAATGTGAAT
TGCAGAATTCAGTGAATCATCGAATCTTTGAACGCACATTGCGCCCGCTAGTACTCTAGCGGGCATGCCT
GTTCGAGCGTCATTTCAACCCTCAAGCACTGCTTGGTGTTGGGGCCCTACGGCTGCCGTAGGCCCTGAAA
GGAAGTGGCGGGCTCGCTGCAACTCCGAGCGTAGTAATTCATTATCTCGCTAGGGAGGCGCGGCGCGCTC
CTGCCGTTAAAGACCCCCATCTTTAACCAAGGTTGACCTCGGATCAGGTAAGAATACCCGCTGAACTTAA
GCATATCAA

>FJ228191.1 Gibberella sp. 127 18S ribosomal RNA, internal transcribed spacer 1, 5.8S ribosomal RNA, internal transcribed spacer 2, and 28S ribosomal RNA gene, region
AGCGGAGGGATCATTACCGAGTTTACAACTCCCAAACCCCCTGTGAACATACCTTATGTTGCCTCGGCGG
ATCAGCCCGCGCCCCGTAAAAAGGGACGGCCCGCCGCAGGAACCCTAAACTCTGTTTTTAGTGGAACTTC
TGAGTATAAAAAACAAATAAATCAAAACTTTCAACAACGGATCTCTTGGTTCTGGCATCGATGAAGAACG
CAGCAAAATGCGATAAGTAATGTGAATTGCAGAATTCAGTGAATCATCGAATCTTTGAACGCACATTGCG
CCCGCCAGTATTCTGGCGGGCATGCCTGTTCGAGCGTCATTTCAACCCTCAAGCCCAGCTTGGTGTTGGG
AGCTGCAGTCCTGCTGCACTCCCCAACATACATTGGCGGTCACGTCGAGCTTCCATAGCGTAGTAATTTA
CACATCGTTACTGGTAATCGTCGCGGCCACGCCGTTAAACCCCACTTCTGAATGTTGANCCTCGA

>FJ228190.1 Fusarium lateritium isolate 43i-3 18S ribosomal RNA gene, partial sequence; internal transcribed spacer 1, 5.8S ribosomal RNA gene, and internal transcribed spacer 2, complete sequence; and 28S ribosomal RNA gene, partial sequence
GTCTCCGTTGGTGAACCAGCGGAGGGATCATTACCGAGTTTACAACTCCCAAACCCCTGTGAACATACCT
TAATGTTGCCTCGGCGGATCAGCCCGCGCCCCGTAAAACGGGACGGCCCGCCAGAGGACCCAAACTCTAA
TGTTTCTTATTGTAACTTCTGAGTAAAACAAACAAATAAATCAAAACTTTCAACAACGGATCTCTTGGTT
CTGGCATCGATGAAGAACGCAGCAAAATGCGATAAGTAATGTGAATTGCAGAATTCAGTGAATCATCGAA
TCTTTGAACGCACATTGCGCCCGCTGGTATTCCGGCGGGCATGCCTGTTCGAGCGTCATTTCAACCCTCA
AACCCCCGGGTTTGGTGTTGGGGATCGGATTCTCTCTGAGGATCCGCCCCCTAAATCTATTGGCGGTCTC
GCTGCAGCCTCCATTGCGTAGTAGCTAACACCTCGCAACTGGAACGCGGCGCGGCCATGCCGTAAACCCC
AACTTCTGAATGTTGA

>FJ228189.1 Eutypa lata isolate 145a-1 18S ribosomal RNA gene, partial sequence; internal transcribed spacer 1, 5.8S ribosomal RNA gene, and internal transcribed spacer 2, complete sequence; and 28S ribosomal RNA gene, partial sequence
AGCGGAGGGATCATTACAGAGTTACCTAACTCCAAACCCATGTGAACTTACCTATGTTGCCTCGGCGGGG
AAGCCTACCCGGTACCTACCCTGTAGCTACCCGGGAGCGAGCTACCCTGTAGCCCGCTGCAGGCCTACCC
GCCGGCGGACACTTAAACTCTTGTTTTTTAGTGATTATCTGAGTGTTTATACTTAATAAGTTAAAACTTT
CAACAACGGATCTCTTGGTTCTGGCATCGATGAAGAACGCAGCGAAATGCGATAAGTAATGTGAATTGCA
GAATTCAGTGAATCATCGAATCTTTGAACGCACATTGCGCCCATTAGTATTCTAGTGGGCATGCCTGTTC
GAGCGTCATTTCAACCCTCAAGCCCTAGCTGCTTGGTGTTGGGAGCCTATCTCCGGATAACTCCTCAAAA
GCATTGGCGGAGTCGCGGTGACCCCAAGCGTAGTAATTTTTCCTCGCTTTAGGTGTTCACGGCTGACGTC
CTGCCGTTAAACCCCCAATTTTTTAATGGTTGACCTCTGGATCAG

>FJ228188.1 Diaporthe viticola isolate 42i-2 18S ribosomal RNA gene, partial sequence; internal transcribed spacer 1, 5.8S ribosomal RNA gene, and internal transcribed spacer 2, complete sequence; and 28S ribosomal RNA gene, partial sequence
AAGTAGTCTCGTTGGGACAGCGGAGGGATCATTGTTGGAACGCGCTTCGGCGCACCTCCAGACAACCCTT
TGTGAACTTATACCTATACTGTTGCCTCGGCGTCAGGCTGGCTCCCCTCGGGGGGTCCCTCACCATCTCG
GTGAGGAGCAGGCCCGCCGGCGGCCAAGTTAACTCTTGTTTTTACACTGAAACTCTGAGAATAAAACAAA
AATGAATCAAAACTTTCAACAACGGATCTCTTGGTTCTGGCATCGATGAAGAACGCAGCGAAATGCGATA
AGTAATGTGAATTGCAGAATTCAGTGAATCATCGAATCTTTGAACGCACATTGCGCCCTCTGGTATTCCG
GAGGGCATGCCTGTTCGAGCGTCATTTCAACCCTCAAGCCTGGCTTGGTGATGGGACACTGCCTTTGAGA
AAAGGCAGGTCCTGAAATTCAGTGGCGAGCTCGCCAGGACCCCGAGCGCAGTAGTTAAACCCTCGCTTTG
GAAGGTCTTGGTGCGGCCCTGCCGTTAAACCCCCAACTTCTGAAAATTTGACCTCGGATCAGGTAGGAAT
ACCCGCTGAACTTAAGCATATCAATAGNCGGAGGAAA

>FJ228187.1 Diaporthe helianthi isolate 33a-2 18S ribosomal RNA, internal transcribed spacer 1, 5.8S ribosomal RNA, internal transcribed spacer 2, and 28S ribosomal RNA gene, region
CGTTGGTGAACCAGCGGAGGGATCATTGCTGGAACGCGCCCCAGGCGCACCCAGAAACCCTTTGTGAACT
TATACCTTACTGTTGCCTCGGCGCTAGCTGGTCCCTCGGGGCCCCTCACCCTCGGGTGTTGAGACAGCCC
GTCGGCGGCCAACCTAACTCTTGTTTTTACACTGAAACTCTGAGCACAAAACATAAATGAATCAAAACTT
TCAACAACGGATCTCTTGGTTCTGGCATCGATGAAGAACGCAGCGAAATGCGATAAGTAATGTGAATTGC
AGAATTCAGTGAATCATCGAATCTTTGAACGCACATTGCGCCCTCTGGTATTCCGGAGGGCATGCCTGTT
CGAGCGTCATTTCAACCCTCAAGCCTGGCTTGGTGATGGGGCACTGCTTCTTACCCAAGAAGCAGGCCCT
GAAATTCAGTGGCGAGCTCGCCAGGACCCCGAGCGCAGTAGTTAAACCCTCGCTCTGGAAGGCCCTGGCG
GTGCCCTGCCGTTAAACCCCCTGACTTC

>FJ228186.1 Coniothyrium sp. 229 18S ribosomal RNA gene, partial sequence; internal transcribed spacer 1, 5.8S ribosomal RNA gene, and internal transcribed spacer 2, complete sequence; and 28S ribosomal RNA gene, partial sequence
GGTGAACCTGTCGGAAGGATCATTACATTCAGTAGCTTGCTACTGTTAGGGGGGTCTGTCAGCCTGTATA
GTATCACTACTGATGAGCAGCGCGACCCTCTGTCTGTACCCTTGTCTTTTGCGTACTCATGTTTCCTCGG
CGGGTTTACACCCGCCGGCTGGACAACTCTATAACCTTTTTAATTTTCAATCAGCGTCTGAAAAACATAA
TAATTACAACTTTCAACAACGGATCTCTTGGTTCTGGCATCGATGAAGAACGCAGCGAAATGCGATAAGT
AGTGTGAATTGCAGAATTCAGTGAATCATCGAATCTTTGAACGCACATTGCGCCCCTTGGTATTCCATGG
GGCATGCCTGTTCGAGCGTCATTTGTACCCTCAAGCTCTGCTTGGTGTTGGGTGTTTGTCCACTCCCTGG
TGTTTGGACTCGCCTTAAAGCAATTGGCAGCCAGTGTTTTGGTATTGAAGCGCAGCACATTTTGCGATTC
TTAGCCTGATATACTAGCGTCCAGTAAGTCATTTACACTTTAGACCTTGGATCAGGTAAGGATACCGATG
AACTCAGATAT

>FJ228185.1 Coniothyrium fuckelii isolate 7a-1 18S ribosomal RNA gene, partial sequence; internal transcribed spacer 1, 5.8S ribosomal RNA gene, and internal transcribed spacer 2, complete sequence; and 28S ribosomal RNA gene, partial sequence
GTAGGTGAACCTGCGGAAGGATCATTATCCATCTCACCAGGTGTGGTTGCGGCCCCCGGGGGCGTGGGCG
TCTTCTGGCGTCCTCTCTCCCGGGCGGTAGGGGTAACACTCTCACGCGCCACATTTCTGAATCCTTTTTT
TACGAGCACCTTTCGTTCTCCTTCGGTGGGGCAACCTGCCGCTGGAACTTATCAAACTCTTCTGCATCTA
GCATTACCTGTTCTGATACAAACAATCGTTACAACTTTCAACAATGGATCTCTTGGCTCTGGCATCGATG
AAGAACGCAGCGAAATGCGATAAGTAGTGTGAATTGCAGAATTCAGTGAATCATCGAATCTTTGAACGCA
CATTGCGCCCCTTGGTATTCCATGGGGCATGCCTGTTCGAGCGTCATCTACACCCTCAAGCTCTGCTTGG
TGTTGGGCGTCTGTCCCGCCTTTGCGCGTGGACTCGCCCCAAATTCATTGGCAGCGGTCCTTGCCTCCTC
TCGCGCAGCACATTTGCGCTTCTCGAGGTGCGCGGCCCGCGTCCACGAAGCAACATTACCGTCTTTGA

>FJ228184.1 Glomerella acutata isolate r8.1 18S ribosomal RNA gene, partial sequence; internal transcribed spacer 1, 5.8S ribosomal RNA gene, and internal transcribed spacer 2, complete sequence; and 28S ribosomal RNA gene, partial sequence
GGAGAGGTTCGTGGTGACAGCGGAGGGATCATTACTGGAGTTACNNCGCTCTACAACCCTTTGTGAACAT
ACCTAACCGTTGCTTCGGCGGGCAGGGGAAGCCTCTCGTGGGCGGACCCTCCCGGCGCCGGCCCCGTCAC
GGGGGCGGAGCGCCCGCCGGAGGAAACCAAACTCTATTTACACGACGTCTCTTCTGAGTGGCACAAGCAA
ATAATTAAAACTTTTAACAACGGATCTCTTGGTTCTGGCATCGATGAAGAACGCAGCGAAATGCGATAAG
TAATGTGAATTGCAGAATTCAGTGAATCATCGAATCTTTGAACGCACATTGCGCTCGCCAGCATTCTGGC
GAGCATGCCTGTTCGAGCGTCATTTCAACCCTCAAGCACCGCTTGGTTTTGGGGCCCCACGGCCGACGTG
GGCCCTTAAAGGTAGTGGCGGACCCTCCCGGAGCCTCCTTTGCGTAGTAACTAACGTCTCGCACTGGGAT
CCGGAGGGACTCTTGCCGTTAAACCCCCAAATTTTTTCAGGTTGACCTCGGATCAGGTAGGACTACCCGC
TGAACTTAAGCATATCATAGNCGCGGAGGAAA

>FJ228183.1 Chaetomium sp. 105 18S ribosomal RNA, internal transcribed spacer 1, 5.8S ribosomal RNA, internal transcribed spacer 2, and 28S ribosomal RNA gene, region
CTCCCTAAACCATTGTGAACGTTACGTACACCGTTGCTTCGGCGGGCGGCCCCGGGGTTTACCCCCCGGG
CGCCCCTGGGCCCCACCGCGGGCGCCCGCCGGAGGTCACCAAACTCTTGATAATTTATGGCCTCTCTGAG
TCTTCTGTACTGAATAAGTCAAAACTTTCAACAACGGATCTCTTGGTTCTGGCATCGATGAAGAACGCAG
CGAAATGCGATAAGTAATGTGAATTGCAGAATTCAGTGAATCATCGAATCTTTGAACGCACATTGCGCCC
GCCAGTATTCTGGCGGGCATGCCTGTTCGAGCGTCATTTCAACCATCAAGCCCCCGGGCTTGTGTTGGG

>FJ228182.1 Chaetomium globosum isolate 18a-1 18S ribosomal RNA gene, partial sequence; internal transcribed spacer 1, 5.8S ribosomal RNA gene, and internal transcribed spacer 2, complete sequence; and 28S ribosomal RNA gene, partial sequence
CCAGTAGTCTCGTTGGTGACCGCGGAGGGATCATTACAGAGTTGCAAAACTCCCTAAACCATTGTGAACG
TTACCTAAACCGTTGCTTCGGCGGGCGGCCCCGGGGTTTACCCCCCGGGCGCCCCTGGGCCCCACCGCGG
GCGCCCGCCGGAGGTCACCAAACTCTTGTTAATTTATGGCCTCTCTGAGTCTTCTGTACTGAATAAGTCA
AAACTTTCAACAACGGATCTCTTGGTTCTGGCATCGATGAAGAACGCAGCGAAATGCGATAAGTAATGTG
AATTGCAGAATTCAGTGAATCATCGAATCTTTGAACGCACATTGCGCCCGCCAGTATTCTGGCGGGCATG
CCTGTTCGAGCGTCATTTCAACCATCAAGCCCCCGGGCTTGTGTTGGGGACCTGCGGCTGCCGCAGGCCC
TGAAAAGCAGTGGCGGGCTCGCTGTCACACCGAGCGTAGTAGCATACATCTCGCTCTGGGCGTGCTGCGG
GTTCCGGCCGTTAAACCACCTTTTAACCCAAGGTTGACCTCGGATCAGGTAGGAAGACCCGCTGAACTTA
AGCATATCAATAGGCGGAGGAA

>FJ228181.1 Ascochyta sp. 122 18S ribosomal RNA, internal transcribed spacer 1, 5.8S ribosomal RNA, internal transcribed spacer 2, and 28S ribosomal RNA gene, region
GTAACAAGGTTTCCGTAGGTGAACTTGCGGAAGGATCATTACCGAGAGTTGCAGGCTTTTGTCTGCCATC
TCTTACCCATGTCTTTTGCGTACTACACGTTTCCTCGGCAGGTCCGCCTGCCGTTAGGACCACATTAAAC
CATTTGCAGTTGCAGTCAGCGTCTGAAAAACTTAATAATTACAACTTTTAACAACGGATCTCTTGGTTCT
GGCATCGATGAAGAACGCAGCGAAATGCGATAAGTAGTGTGAATTGCAGAATTCAGTGAATCATCGAATC
TTTGAACGCACATTGCGCCCCTTGGTATTCCATGGGGCATGCCTGTTCGAGCGTCATTTGTACCTTCAAG
CTCTGCTTGGTGTTGGGTGTTTGTCCCGCCTTTGTGCGCGGACTCGCCTTAAAGCAATTGGCAGCCGGCG
TATTAGTTTCGGAGCGCAGCACAAATCGCGCTCTGTGTCTTATACGGTAGCATCCATCAAGACTATTTTA
CAC

>FJ228180.1 Botryosphaeria sarmentorum isolate o30.1 18S ribosomal RNA, internal transcribed spacer 1, 5.8S ribosomal RNA, internal transcribed spacer 2, and 28S ribosomal RNA gene, region
CCAGCAGTGATGAGAGTAGTGTGTACANATCATTAGTGATCCTTCCGCGGTGACACTTATCGAAGCCTTG
AATTACGCCCTCGCAAGAGGGAGATGCCCAACGACTGTAAACAAATGGGACGCGTAAGTTGGCCCCCGTG
GCCGGCGACACTTTCGAATTGCGGGGATACCCTGAGAGCTCTGCCTACCAACCCGGGGGGAAACCCACCG
GGGGCCCGTGCTAACAACACGGGGCGGTAAAAACGGCCAGAGATTGGGCAATCCGCAGCCAAGCCCCTAA
CTCCAGCCCGCCTGGACACGGGGAAGGTTCACAGACTAAGTGGAAGTGGGTGCGGCCGCTCGGCCGTGCT
TAAGATATAGTCGGGCCCTCAGCGAAAGCTGGGGGGTAAGTCACTGCACAATGGCGATCAACCGTTCCGT
AGGTGAACCTGCGGAAGGATCATTACCGAGTTGATTCGAGCTCCGGCTCGACTCTCCCACCCTTTGTGTA
CCTACCTCTGTTGCTTTGGCGGGCCCGCGGTCGGCCTCGTGCCGTCCAGCACCCGCCAGAGGACTACAAA
ACTCCAGTCAGTGAACGTCTCAGTCTGAAAAACAAGTTAATAAACTAAAACTTTCAACAACGGATCTCTT
GGTTCTGGCATCGATGAAGAACGCAGCGAAATGCGATAAGTAATGTGAATTGCAGAATTCAGTGAATCAT
CGAATCTTTGAACGCACATTGCGCCCCTTGGTATTCCGGGGGGCATGCCTGTTCGAGCGTCATTTCAACC
CTCAAGCTCTGCTTGGTATTGGGCTCCGTCCTCAGGGACGCGCCTCANAGACCTCGGCGGTGGCGTCTTG
CCTCAAGCGTA

>FJ228179.1 Phoma herbarum isolate 67s-2 18S ribosomal RNA, internal transcribed spacer 1, 5.8S ribosomal RNA, internal transcribed spacer 2, and 28S ribosomal RNA gene, region
GCTTTGCCTGCCATCTCTTACCCATGTCTTTTGAGTACCTTCGTTTCCTCGGCGGGTCCGCCCGCCGGTT
GGACAACACTTAAACCCTTTGTAGTTGCAATCAGCGTCTGAATAAACTTAATAGTTACAACTTTCAACAA
CGGATCTCTTGGTTCTGGCATCGATGAAGAACGCAGCGAAATGCGATAAGTAGTGTGAATTGCAGAATTC
AGTGAATCATCGAATCTTTGAACGCACATTGCGCCCCTTGGTATTCCATGGGGCATGCCTGTTCGAGCGT
CATTTGTACCTTCAAGCCTTGCTTGGTGTTGGGTGTTTGTCTCGCCTCTGCGCGCAGACTCGCCTCAAAA
CAATTGGCAGCCGGCGTATTGATTTCGGAGCGCAGTACATCTCGCGCTTTGCACTCATAACGACGACGTC
CAAAAAGTACATTTTTACACTCTTGA

>FJ228177.1 Melanconis sp. 62 18S ribosomal RNA gene, partial sequence; internal transcribed spacer 1, 5.8S ribosomal RNA gene, and internal transcribed spacer 2, complete sequence; and 28S ribosomal RNA gene, partial sequence
TGTCATTAGAGGAAGTATAAGTCGTAACAAGGTCTCCGTTGGATGAACCAGCGGAGGGATCATTGCTGGA
ACAAACGCCCTCACGGGTGCTACCCAGAAACCCTTTGTGAATTATACCAAACTGTTGCCTCGGCATTAGC
TGAATCTTTTAAAGGGATTCCCTTTTTTCTTCGGAGAAAGGAGCAGGCTGGCCGGTGGCCCTATAAACTC
TTATTTTTAAAATAGTACTCTGAGTAAAACAACTATAATGAATCAAAACTTTCAACAACGGATCTCTTGG
TTCTGGCATCGATGAAGAACGCAGCGAAATGCGATAAGTAATGTGAATTGCAGAATTCAGTGAATCATCG
AATCTTTGAACGCACATTGCGCCCGCTGGTATTCCAGCGGGCATGCCTGTTCGAGCGTCATTTCAACCCT
CAAAGCCTAGTCTTTGGTGTTGGGGCTCTACCCGTCAAAGGGTATGCCCTGAAATGTAGTGGCGGGCTCG
CTAGAATTTTGAGCGTAGTAATTTATACCTCGTTTGTAAAGACTAGTGGGACTTCTAGCCATAAAACACC
CCCGAATTTTTGAAAAATTGACCTCGGATTTAGGTAGGAACTACCC

>FJ228175.1 Botryotinia fuckeliana isolate 70a-2 18S ribosomal RNA, internal transcribed spacer 1, 5.8S ribosomal RNA, internal transcribed spacer 2, and 28S ribosomal RNA gene, region
ATTTAGAGGAAGTAAAAGTCGTAACAAGGTTTCCGTAGGTGAACCTGCGGAAGGATCATTACAGAGTTCA
TGCCCGAAAGGGTAGACCTCCCACCCTTGTGTATTATTACTTTGTTGCTTTGGCGAGCTGCCTTCGGGCC
TTGTATGCTCGCCAGAGAATACCAAAACTCTTTTTATTAATGTCGTCTGAGTACTATATAATAGTTAAAA
CTTTCAACAACGGATCTCTTGGTTCTGGCATCGATGAAGAACGCAGCGAAATGCGATAAGTAATGTGAAT
TGCAGAATTCAGTGAATCATCGAATCTTTGAACGCACATTGCGCCCCTTGGTATTCCGGGGGGCATGCCT
GTTCGAGCGTCATTTCAACCCTCAAGCTTAGCTTGGTATTGAGTCTATGTCAGTAATGGCAGGCTCTAAA
ATCAGTGGCGGCGCCGCTGGGTCCTGAACGTAGTAATATCTCATCGTTACAGGTTCTCGTGTTGTG

>FJ228174.1 Apiospora montagnei isolate 11a-1 18S ribosomal RNA gene, partial sequence; internal transcribed spacer 1, 5.8S ribosomal RNA gene, and internal transcribed spacer 2, complete sequence; and 28S ribosomal RNA gene, partial sequence
TTCCGGAGTTCTCGATTGGTGAACAGCGGAGGGATCATTACAGAGTTATACAACTCCCATACCATCTGTT
AACCTACCCAGTTATGCCTCGGCGTAAGCTCGGTTGGAGGCACCTGCAGCTACCCTGTAGTTGCGGACTG
CCAACTCCAGCCGCGGCCCGCCGGCGGTACACTAAACTCTGTTTTATTTTATATTCTGAGCGTCTTATTT
TAATAAGTTAAAACTTTCAACAACGGATCTCTTGGTTCTGGCATCGATGAAGAACGCAGCGAAATGCGAT
AAGTAATGTGAATTGCAGAATTCAGTGAATCATCGAATCTTTGAACGCACATTGCGCCCATCAGTATTCT
GGTGGGCATGCCTGTTCGAGCGTCATTTCAACCCTTAAGCCTAGCTTAGTGTTGGGAATCTGCTGTACTG
CAGTTCCTTAAAGACAGTGGCGGAGCGGCGGTAGTCCTCTGAGCGTAGTAATTTATTCCTCGCTTTTGTC
AGGCTCTGTCCTCCCGCCATAAAACCCCCAATTTTTTAGTGGTTGACCTCGGATCAGGTAGGAATACCCG
CTGAACTTAAGCATATCATAANNCGGAGGAA

>FJ228173.1 Cytospora sp. 56 18S ribosomal RNA gene, partial sequence; internal transcribed spacer 1, 5.8S ribosomal RNA gene, and internal transcribed spacer 2, complete sequence; and 28S ribosomal RNA gene, partial sequence
AAGAGAGTCTCGTGGTGACACCGGAGGGATCATTGCTGGAAGCGCCGCACGGCGCACCCAGAAACCCTTT
GTGAACTTATCCCAAAACGTTGCCTCCGCGCTGGCTGCCTCTCCCCTAGGGGAGGGGGCCCGAATTCCAG
GTGGTCCAACCCCCGGGAGGAGGACAGCAGGCCCCCCCGTGGCCCCCCAAACTATTGTATTCTGAGTAAC
ATCTGAGTAAAGCTTCCTAAATAAATTAAAACTTTCAACAACGGATCTCTTGGTTCTGGCATCGATGAAG
AACGCAGCGAAATGCGATAAGTAATGTGAATTGCAGAATTCAGTGAATCATCGAATCTTTGAACGCACAT
TGCGCCCTCTGGTATTCCAGAGGGCATGCCTGTTCGAGCGTCATTTCAACCCTCAAGCCTGGCTTGGTGT
TGGGGCATTGCCTTCCCTCGGGAGGGCAAGCCCTGAAATTTAGTGGCGAGCTCGCCAGGACTCCGAGCGT
AGTAGTAAAACCCTCGCTTTGGACTGTTCTGGCGCGGCCCTGCCGTAAAACCCCCAACTCTGAAAATTTG
ACCTCGGATCAGGTAGGAATACCCGCTGAACTTAAGCATATCAATAGNCGGAGGAAA

>FJ228172.1 Diaporthe sp. 100 18S ribosomal RNA, internal transcribed spacer 1, 5.8S ribosomal RNA, internal transcribed spacer 2, and 28S ribosomal RNA gene, region
AGCGGAGGGATCATTGCTGGAACGCGCCCCAGGCGCACCCAGAAACCCTTTGTGAACTTATACCTTACTG
TTTGCCTCGGCGCTAGCTGGTCCTCGGGGCCCCTCACCCCCGGGTGTTGAGACAGCCCGCCGGCGGCCAA
CCCAACTCTTGTTTTTACACTGAAACTCTGAGAATAAAACATAAATGAATCAAAACTTTCAACAACGGAT
CTCTTGGTTCTGGCATCGATGAAGAACGCAGCGAAATGCGATAAGTAATGTGAATTGCAGAATTCAGTGA
ATCATCGAATCTTTGAACGCACATTGCGCCCTCTGGTATTCCGGAGGGCATGCCTGTTCGAGCGTCATTT
CAACCCTCAAGCCTGGCTTGGTGATGGGGCACTGCTTCTTACCCAAGGAGCAGGCCCTGAAATTCAGTGG
CGAGCTCGCCAGGACCCCGAGCGCAGTAGTTAAACCCTCGCTCTGGAGGCCCTGGCGGTGCCCTGCCGTT
ACACCCCCAGACTTGA

>FJ228171.1 Cladosporium tenuissimum isolate o29.4 18S ribosomal RNA gene, partial sequence; internal transcribed spacer 1, 5.8S ribosomal RNA gene, and internal transcribed spacer 2, complete sequence; and 28S ribosomal RNA gene, partial sequence
AGACGTATTATCATGCTGTACCGATACGGTGAACCTGCGGAGGGATCATTACAAGTGACCCCGGTCTAAC
CACCGGGATGTTCATAACCCTTTGTTGTCCGACTCTGTTGCCTCCGGGGCGACCCTGCCTTCGGGCGGGG
GCTCCGGGTGGACACTTCAAACTCTTGCGTAACTTTGCAGTCTGAGTAAACTTAATTAATAAATTAAAAC
TTTTAACAACGGATCTCTTGGTTCTGGCATCGATGAAGAACGCAGCGAAATGCGATAAGTAATGTGAATT
GCAGAATTCAGTGAATCATCGAATCTTTGAACGCACATTGCGCCCCCTGGTATTCCGGGGGGCATGCCTG
TTCGAGCGTCATTTCACCACTCAAGCCTCGCTTGGTATTGGGCAACGCGGTCCGCCGCGTGCCTCAAATC
GACCGGCTGGGTCTTCTGTCCCCTAAGCGTTGTGGAAACTATTCGCTAAAGGGTGTTCGGGAGGCTACGC
CGTAAAACAACCCCATTTCTAAGGTTGACCTCGGATCAGGTAGGGATACCCGCTGAACTTAAGCATA

>FJ228169.1 Phomopsis sp. 57 18S ribosomal RNA gene, partial sequence; internal transcribed spacer 1, 5.8S ribosomal RNA gene, and internal transcribed spacer 2, complete sequence; and 28S ribosomal RNA gene, partial sequence
GATTGGTGAACCAGCGGAGGGATCATTGCTGGAACGCGCCCCAGGCGCACCCAGAAACCCTTTGTGAACT
TATACCTTACTGTTGCCTCGGCGCATGCCGGCCCCCCTGGGGGCCCCTCCTTCTGGAGGAGCAGGCACGC
CGGCGGCCAACCTAACTCTTGTTTTTACACTGAAACTCTGAGAATAAAACATAAATGAATCAAAACTTTC
AACAACGGATCTCTTGGTTCTGGCATCGATGAAGAACGCAGCGAAATGCGATAAGTAATGTGAATTGCAG
AATTCAGTGAATCATCGAATCTTTGAACGCACATTGCGCCCTCTGGTATTCCGGAGGGCATGCCTGTTCG
AGCGTCATTTCAACCCTCAAGCCTGGCTTGGTGATGGGGCACTGCCTGTAAAAGGGCAGGCCCTGAAATT
CAGTGGCGAGCTCGCCAGGACCCCGAGCGCAGTAGTTAAACCCTCGCTCTGGAAGGCCCTGGCGGTGCCC
TGCCGTTAAACCCCCAACTTCTGAAAATTTGAC

>FJ228168.1 Aureobasidium pullulans isolate 7a-3 18S ribosomal RNA gene, partial sequence; internal transcribed spacer 1, 5.8S ribosomal RNA gene, and internal transcribed spacer 2, complete sequence; and 28S ribosomal RNA gene, partial sequence
CCAGTAGCTTCGTAGTGACCTCGCGGAGGATCATTAAAGAGTAAGGGTGCTCAGCGCCCGACCTCCAACC
CTTTGTTGTTAAACTACCTTGTTGCTTTGGCGGGACCGCTCGGTCTCGAGCCGCTGGGGATTCGTCCCAG
GCGAGCGCCCGCCAGAGTTAAACCAAACTCTTGTTATTTAACCGGTCGTCTGAGTTAAAATTTTGAATAA
ATCAAAACTTTCAACAACGGATCTCTTGGTTCTCGCATCGATGAAGAACGCAGCGAAATGCGATAAGTAA
TGTGAATTGCAGAATTCAGTGAATCATCGAATCTTTGAACGCACATTGCGCCCCTTGGTATTCCGAGGGG
CATGCCTGTTCGAGCGTCATTACACCACTCAAGCTATGCTTGGTATTGGGCGTCGTCCTTAGTTGGGCGC
GCCTTAAAGACCTCGGCGAGGCCACTCCGGCTTTAGGCGTAGTAGAATTTATTCGAACGTCTGTCAAAGG
AGAGGAACTCTGCCGACTGAAACCTTTATTTTTCTAGGTTGACCTCGGATCAGGTAGGGATACCCGCTGA
ACTTAAGCATATCAATAGNCGGAGGAAA

>FJ228167.1 Lewia sp. 118 18S ribosomal RNA gene, partial sequence; internal transcribed spacer 1, 5.8S ribosomal RNA gene, and internal transcribed spacer 2, complete sequence; and 28S ribosomal RNA gene, partial sequence
ATCATGTCTCCGTAGGTGAACTTGCGGAGGGATCATTACACAATGACAAGGCGGGCTGTACACCCCCCGC
TGGGCACTGCTTCACGGCGTGCGCGGCGGGGCCGGCCGTGCTGAATTATTCACCCGTGTCTTTTGCGTAC
TTCTTGTTTCCTGGGTGGGCTCGCCCGCCCTCAGGACCAACCACAAACCTTTTGCAATAGCAATCAGCGT
CAGTCACAACGTAATTAATTACGACTTTCAACAACGGATCTCTTGGTTCTGGCATCGATGAAGAACGCAG
CGAAATGCGATACGTAGTGTGAATTGCAGAATTCAGTGAATCATCGAATCTTTGAACGCACATTGCGCCC
TTTGGTATTCCAAAGGGCATGCCTGTTCGAGCGTCATTTGTACCCTCAAGCTTTGCTTGGTGTTGGGCGT
CTTTTGTCTCCAGTTCGCTGGAGACTCGCCTTAAAGTCATTGGCAGCCGGCCTACTGGTTTCGGAGCGCA
GCACAAGTCGCGCTCTTTGCCAGCCAAGGTCAGCGTCCAGCAAGCCTTTTTTTCAACCTTGACCTCTGGA
TCAGGTTAG

>FJ228166.1 Valsa sp. 118 18S ribosomal RNA gene, partial sequence; internal transcribed spacer 1, 5.8S ribosomal RNA gene, and internal transcribed spacer 2, complete sequence; and 28S ribosomal RNA gene, partial sequence
CCCGCAGTCTCGAGGTGACCGCGGAGGGATCATTGCTGGAAGCGCCGCACGGTGCACCCAGAAACCCTTT
GTGAACTTATACCTACATCGTTGCCTCGGCGCTGGCTGCCCCTCCTCTCGGGGAGGGGGCCCCCTCCCGG
TCGTAAAAACCCGGGGGAGGACAGCAGGCCCGCCGGCGGCCTACTAAACTCTTGTATTTTTGAGTAAAAT
CTGAGTAAAGCTTCTAAATGAATCAAAACTTTCAACAACGGATCTCTTGGTTCTGGCATCGATGAAGAAC
GCAGCGAAATGCGATAAGTAATGTGAATTGCAGAATTCAGTGAATCATCGAATCTTTGAACGCACATTGC
GCCCTCTGGTATTCCAGAGGGCATGCCTGTTCGAGCGTCATTTCAACCCTCAAGCCTAGCTTGGTGTTGG
GGCATTACCCGGCCGCCTTCTGGCGGGAGGGTAAGCCCTGAAATTTAGTGGCGAGCTCGCCAGGACTCCG
AGCGCAGTAGTGTAAACCTCGCTCTGGATCGTACTGGCGCGGCCCTGCCGTAAAACCCCCAACTTCTGAA
AATTTGACCTCGGATCAGGTAGGAATACCCGCTGAACTTAAGCATATCATAGGNCCGGAGGGAA

>FJ228165.1 Botryosphaeria stevensii isolate 74a-5 18S ribosomal RNA gene, partial sequence; internal transcribed spacer 1, 5.8S ribosomal RNA gene, and internal transcribed spacer 2, complete sequence; and 28S ribosomal RNA gene, partial sequence
GCGGAAGGATCATTACCGAGTTCTCGAGCTTCGGCTCGAATCTCCCACCCTTTGTGAACATACCTCTGTT
GCTTTGGCGGCTCTTGCCGCGTGGAGGCCCTCAAAAAGCCCCCCCGTGCGCTTCCGCCAGAGGACCTTCA
AACTCCAGTCAGTAAACGTCGACGTCTGAAAAACAAGTTAATAAACTAAAACTTTCAACAACGGATCTCT
TGGTTCTGGCATCGATGAAGAACGCAGCGAAATGCGATAAGTAATGTGAATTGCAGAATTCAGTGAATCA
TCGAATCTTTGAACGCACATTGCGCCCCTTGGCATTCCGAGGGGCATGCCTGTTCGAGCGTCATTACAAC
CCTCAAGCTCTGCTTGGTATTGGGCGACGTCCTCTCTGCGGACGCGCCTCAAAGACCTCGGCGGTGGCTG
TTCAGCCCTCAAGCGTAGTAGAATACACCTCGCTTTGGAGCGGTTGGCGTCGCCCGCCGGACGAACCTTC
TGAACTTTTCTCAAGGTTGACCTCGGATTCAG

>FJ228164.1 Epicoccum nigrum isolate 55a-1 18S ribosomal RNA gene, partial sequence; internal transcribed spacer 1, 5.8S ribosomal RNA gene, and internal transcribed spacer 2, complete sequence; and 28S ribosomal RNA gene, partial sequence
ACAAGGTTTCCGTAGGTGAACCTGCGGAAGGATCATTACCTAGAGTTTGTAGACTTCGGTCTGCTACCTC
TTACCCATGTCTTTTGAGTACCTTCGTTTCCTCGGCGGGTCCGCCCGCCGATTGGACAACATTCAAACCC
TTTGCAGTTGCAATCAGCGTCTGAAAAAACATAATAGTTACAACTTTCAACAACGGATCTCTTGGTTCTG
GCATCGATGAAGAACGCAGCGAAATGCGATAAGTAGTGTGAATTGCAGAATTCAGTGAATCATCGAATCT
TTGAACGCACATTGCGCCCCTTGGTATTCCATGGGGCATGCCTGTTCGAGCGTCATTTGTACCTTCAAGC
TCTGCTTGGTGTTGGGTGTTTGTCTCGCCTCTGCGTGTAGACTCGCCTTAAAACAATTGGCAGCCGGCGT
ATTGATTTCGGAGCGCAGTACATCTCGCGCTTTGCACTCACAACGACGACGTCCAAAAGTACATTTTTAC
ACTCTTGACCTCGGATCAGGTA

>FJ228163.1 Alternaria alternata isolate 67s-4 18S ribosomal RNA gene, partial sequence; internal transcribed spacer 1, 5.8S ribosomal RNA gene, and internal transcribed spacer 2, complete sequence; and 28S ribosomal RNA gene, partial sequence
AGAGCAGTCTCGTAGTGACCTGCGGAGGGATCATTACACAAATATGAAGGCGGGCTGGAACCTCTCGGGG
TTACAGCCTTGCTGAATTATTCACCCTTGTCTTTTGCGTACTTCTTGTTTCCTTGGTGGGTTCGCCCACC
ACTAGGACAAACATAAACCTTTTGTAATTGCAATCAGCGTCAGTAACAAATTAATAATTACAACTTTCAA
CAACGGATCTCTTGGTTCTGGCATCGATGAAGAACGCAGCGAAATGCGATAAGTAGTGTGAATTGCAGAA
TTCAGTGAATCATCGAATCTTTGAACGCACATTGCGCCCTTTGGTATTCCAAAGGGCATGCCTGTTCGAG
CGTCATTTGTACCCTCAAGCTTTGCTTGGTGTTGGGCGTCTTGTCTCTAGCTTTGCTGGAGACTCGCCTT
AAAGTAATTGGCAGCCGGCCTACTGGTTTCGGAGCGCAGCACAAGTCGCACTCTCTATCAGCAAAGGTCT
AGCATCCATTAAGCCTTTTTTTCAACTTTTGACCTCGGATCAGGTAGGGATACCCGCTGAACTTAAGCAT
ATCAATAGNCGGAGGAAA

>FJ228162.1 Gibberella avenacea isolate 29i-3 18S ribosomal RNA gene, partial sequence; internal transcribed spacer 1, 5.8S ribosomal RNA gene, and internal transcribed spacer 2, complete sequence; and 28S ribosomal RNA gene, partial sequence
GTAACAAGGTCTCCGTTGGTGAACCAGCGGAGGGATCATTACCGAGTTTACAACTCCCAAACCCCTGTGA
ACATACCTTAATGTTGCCTCGGCGGATCAGCCCGCGCCCCGTAAAACGGGACGGCCCGCCAGAGGACCCA
AACTCTAATGTTTCTTATTGTAACTTCTGAGTAAAACAAACAAATAAATCAAAACTTTCAACAACGGATC
TCTTGGTTCTGGCATCGATGAAGAACGCAGCAAAATGCGATAAGTAATGTGAATTGCAGAATTCAGTGAA
TCATCGAATCTTTGAACGCACATTGCGCCCGCTGGTATTCCGGCGGGCATGCCTGTTCGAGCGTCATTTC
AACCCTCAAGCCCCCGGGTTTGGTGTTGGGGATCGGCTCTGCCTTCTGGCGGTGCCGCCCCCGAAATACA
TTGGCGGTCTCGCTGCAGCCTCCATTGCGTAGTAGCTAACACCTCGCAACTGGAACGCGGCGCGGCCATG
CCGTAAAACCCCAACTTCTGAATGTTGACCTCGGATTCAGGTAGGA
