# Supplementary material for: The Endophytic Mycobiome of European Ash and Sycamore Maple Leaves – Geographic Patterns, Host Specificity and Influence of Ash Dieback
Source: Front Microbiol. 2018 Oct 24;9:2345. doi: 10.3389/fmicb.2018.02345 (PMC6207852; doi:10.3389/fmicb.2018.02345)
Supplement: Supplementary file 9 [file Data_Sheet_4.zip › Data_Sheet_4_code/data/fraxinus_literature/cleary/cmd.sh]

#!/bin/bash

# run in this directory
# requires usearch

usearch -sintax otus.fa -db taxonomy/utax_ref_maybe.fa -strand both -sintax_cutoff 0.8 \
   -tabbedout tax.txt
