# Supplementary material for: The Endophytic Mycobiome of European Ash and Sycamore Maple Leaves – Geographic Patterns, Host Specificity and Influence of Ash Dieback
Source: Front Microbiol. 2018 Oct 24;9:2345. doi: 10.3389/fmicb.2018.02345 (PMC6207852; doi:10.3389/fmicb.2018.02345)
Supplement: Supplementary file 9 [file Data_Sheet_4.zip › Data_Sheet_4_code/data/fraxinus_literature/cleary/otus.fa]

>Cl_0
TTAAGTTCAGCGGGTATCCCTACCTGATCCGAGGTCAACCTTGTGAAAGATTTAACGGCCGCGGCCGCCCGCA
CTCCGAAGCGATTAATGAAATCACAACGCCAGGAGACGGACAGCTCAGCCGGAGACTTTGAGGCGCGCGGGGA
AACCCCGCGGCGCCCAATACCAAGCCAGGCTTGAGTGGTGAAATGACGCTCGAACAGGCATGCCCTCCGGAAT
ACCAGAGGGCGCAATGTGC
>Cl_1
TTAAGTTCAGCGGGTATCCCTACCTGATCCGAGGTCAACCTTAGAAATGGGGTTGTTTTACGGCGTAGCCTCC
CGAACACCCTTTAGCGAATAGTTTCCACAACGCTTAGGGGACAGAAGACCCAGCCGGTCGATTTGAGGCACGC
GGCGGACCGCGTTGCCCAATACCAAGCGAGGCTTGAGTGGTGAAATGACGCTCGAACAGGCATGCCCCCCGGA
ATACCAGGGGGCGCAATGTGC
>Cl_5
TTAAGTTCAGCGGGTATTCCTACCTGATCCGAGGTCAAATTTTCAGAAGTTGGGGGTTTAACGGCAGGGCACC
GCCAGGGCCTTCCAGAGCGAGGGTTTAACTACTGCGCTCGGGGTCCTGGCGAGCTCGCCACTGAATTTCAGGG
CCTGCTTCTTGGGTAAGAAGCAGTGCCCCATCACCAAGCCAGGCTTGAGGGTTGAAATGACGCTCGAACAGGC
ATGCCCTCCGGAATACCAGAGGGCGCAATGTGC
>Cl_3
TTAAGTTCAGCGGGTATCCCTACCTGATCCGAGGTCAAGAGTGTAAAAATGTACTTTTGGACGTCGTCGTTCT
GAGTGCAAAGCGCGAGATGTACTGCGCTCCGAAATCAATACGCCGGCTGCCAATTGTTTTGAGGCGAGTCTAC
GCGCAGAGGCGAGACAAACACCCAACACCAAGCAAGGCTTGAAGGTACAAATGACGCTCGAACAGGCATGCCC
CATGGAATACCAAGGGGCGCAATGTGC
>Cl_2
TTAAGTTCAGCGGGTATCCCTACCTGATCCGAGGTCAAAAGTTGAAAAAAAGGCTTAATGGATGCTAGACCTT
TGCTGATAGAGAGTGCGACTTGTGCTGCGCTCCGAAACCAGTAGGCCGGCTGCCAATTACTTTAAGGCGAGTC
TCCAGCAAAGCTAGAGACAAGACGCCCAACACCAAGCAAAGCTTGAGGGTACAAATGACGCTCGAACAGGCAT
GCCCTTTGGAATACCAAAGGGCGCAATGTGC
>Cl_4
TTAAGTTCAGCGGGTAGTCCTACCTGATTTGAGGTCAGAATATAAAGTGTAGTTAGAGTGGAGGGTTGCGAGA
ACTTATTACGCATTCCACTTAGACATTTAAGGCGAGCCAGTACTGGCAAACACCCAAAGCACAACTATAGAAA
ACTATAGAGGTGAGGTTTATAAGACACTCAAACAGGCATGCCCTTCGGAATACCAAAGGGCGCAATCTGC
>Cl_8
TTAAGTTCAGCGGGTAGCCCTACCTGATTTGAGGCCAGATCATGAGATATGTGGGGTTATCAGCCACTTAGAA
GGATGAAACGTATTACATCCAAAGTTGCTTATGCTTTTAAGGTGAGCCAGTGACGGCAAACACCCAATCCACC
ACCGCTCGGGCAAAAACCCAAGTGGGGTGAGGTTTCATGACACTCAAACAGGCATGCCCTTCGGAATACCAAA
GGGCGCAAGGTGC
>Cl_7
TTAAGTTCAGCGGGTATCCCTACCTGATCCGAGGTCAACCTGTAAAAATTGGGGGTTGCTGGCAAGTAAACCT
ACCGGACTCAAACGCGAGGAGTATTACTACGCGTAGAGCCGACAGGCACCGCCACTGATTTTAGAGGCCGCGG
AACCGCGAACCCCAAGACCAAGCGTGAGCTTGAGTGGTTGTAATGACGCTCGAACAGGCATGCCCCCCGGAAT
ACCAGAGGGCGCAATGTGC
>Cl_6
TTAAGTTCAGCGGGTATCCCTACCTGATCCGAGGTCAAAAGTGAAAAAGGCTTGTGGAAGCGGGCGTGTAGCC
TTGAATCGCGACTTGTGCTGCGCTTCAAAACCAAACACTGGCTGCCAATTACTTTAAGGCGAGTCCCTCGGGA
CAAACACCCAACACCAAGCAAAGCTTGAAGGTACAAATGACGCTCGAACAGGCATGCCCCATGGAATACCAAG
GGGCGCAATGTGC
>Cl_9
TTAAGTTCAGCGGGTATTCCTACCTGATCCGAGGTCAAATTTTCAGAAGTTGGGGGTTTAACGGCAGGGCACC
GCCAGGGCCTTCCAAAGCGAGGGTTTAACTACTGCGCTCGGGGTCCTGGCGAGCTCGCCACTGAATTTCAGGG
CCTGCCCTTTTACAGGCAGTGCCCCATCACCAAGCCAGGCTTGAGGGTTGAAATGACGCTCGAACAGGCATGC
CCTCCGGAATACCAGAGGGCGCAATGTGC
>Cl_13
TTAAGTTCAGCGGGTATCCCTACCTGATCCGAGGTCAACCTTTGAAAGATTTAACGGCCGCGACGACTCGAAC
TCCACTGCGAATTGAATTGCCACAACGCTGGGAGACGAACCGCTCAGCCGGAGACTTTGAGGCGCGCGAGGGA
CTCGCGACGCCCAATACCAAGCGAGGCTTGAGTGGTGAAATGACGCTCGAACAGGCATGCCCCCCGGAATACC
AGGGGGCGCAATGTGC
>Cl_15
TTAAGTTCAGCGGGTATCCCTACCTGATCCGAGGTCAAAGACGGTAAATTGCTTGCTGGACGCAGGCCGCAGC
ACCTCAAGAAGCGCAATGTGCTGCGCGAGAGGTGGCGGAGACCGCTGCCAATGAATTTGGGGCGAGTCCACGC
GCAAAGGCGGGACAGACGCCCAACACCAAGCAGAGCTTGAGGGTGTAGATGACGCTCGAACAGGCATGCCCCA
TGGAATACCAAGGGGCGCAATGTGC
>Cl_11
TTAAGTTCAGCGGGTATCCCTACCTGATCCGAGGTCAACCCTAGAGAGTTGGGGGTTGCTGGCAAGACACCGC
AAGGACCCTATCGCGAGAAGAATTACTACGCGTAGAGCCTTAGGGCACCGCCACTGGTTTTAAGGCCCGCCCA
AAGGCGCAGCCCAAGACCCCGCCGGAGCGGGAGTTGGTCTAAATGACGCTCGAACAGGCATGCCCCCCGGAAT
ACCAAGGGGCGCAATGTGC
>Cl_18
TTAAGTTCAGCGGGTATCCCTACCTGATCCGAGGTCAAGTCATGAAATTGCTTGCTGGACGCTGATCCGCCGG
GGCTCCAAGAAGCGCAAATGTGCTGCGCGAGAAGCCGACGAGACCGCTGCCAATGACTTTGAGGCGAGTCCGC
GCACGGAGGCGGGACAGACGCCCAACACCAAGCAGAGCTTGAGGGTGTAAATGACGCTCGAACAGGCATGCCC
CACGGAATACCGAGGGGCGCAATGTGC
>Cl_20
TTAAGTTCAGCGGGTATCCCTACCTGATCCGAGGTCAACCTTTGAAAGATTTAACGGCCGCGACGTCTCACAC
TCCACTGCGAAATAGTTGCCACAACGCTGGGAGATGAACCGTACAGCCGGAGACTTTGAGGCGCGCGAGAGAC
TCGCGACGCCCAATACCAAGCGAGGCTTGAGTGGTGAAATGACGCTCGAACAGGCATGCCCCCCGGAATACCA
GGGGGCGCAATGTGC
>Cl_14
TTAAGTTCAGCGGGTATCCCTACCTGATCCGAGGTCAACCTGAAAAAATAAAAGGTTTTACGGCAATGAGATC
TCAACAAGCTTATAAGACGTTTTGATTTAACTCTACTACGCCCGAAGTTGGAGAAACCCCGCCGAGGTCTTCG
AGGCACGCCCGTCTTTCGACGGACGATGCCCAATACCAAGCAGTGCTTGAGTGGTGTAATGACGCTCGAACAG
GCATGCCCCTCGGAATACCAAGGGGCGCAATGTGC
>Cl_12
TTAAGTTCAGCGGGTAGTCCTACCTGATTTGAGGTCAGAGATAAAAGTGTATTAGAGTGGAGGGAGCGAAAAC
TTATTACGCATTCCACTTAGACATTTAAGACGAGCCAAAGCATGGCAGACGTCCAAAGCACCCAACTCGGAAA
CCCGAGAGGATGAGTCTATATGACACTCAAACAGGCATGCTCTTCGGAATACCAAAGAGCGCAATGTGC
>Cl_10
TTAAGTTCAGCGGGTATCCCTACCTGATCCGAGGTCAACCTTTAAAAAATTGGGGGTTACTGGCAAGACACCA
CCGAGACCCTATAGCGAGAAGAATTACTACGCTCAGAGCTCGAGGGCACCGCCACTGGGTTTAGAGGCTGCGG
AATCGCAGGCCCCAAGACCAAGCCGAAGCTTGATGGGTTGAAATGACGCTCGAACAGGCATGCCCCGCGGAAT
ACCACGGGGCGCAATGTGC
>Cl_21
TTAAGTTCAGCGGGTATCCCTACCTGATCCGAGGTCAACCTGAAAAAAGAGGTTGGACGGCACACTCCGACCG
GCCACCGACGCGAGACAGATGCCACAACGCGAGGGGACGGACGGCGTGGCCGGCGACATTGGGGCGGGCGGCC
AGAAGCCGCGGCGCCCAACACCCAGCGGGGCTGGATTGGTGACAATGACGCTCGAACAGGCATGCCCCCCGGA
ATACCAGAGGGCGCAATGTGC
>Cl_17
TTAAGTTCAGCGGGTATTCCTACCTGATCCGAGGTCAACATTCAGAAGTTGGGGTTTTACGGCATGGCCGCGC
CGCGTTCCAGTTGCGAGGTGTTAGCTACTACGCAATGGAGGCTGCAGCGAGACCGCCAATGTATTTCGGGGGC
GGCACCGCCAGAAGGCAGAGCCGATCCCCAACACCAAACCCGGGGGCTTGAGGGTTGAAATGACGCTCGAACA
GGCATGCCCGCCGGAATACCAGCGGGCGCAATGTGC
