# Supplementary material for: The Endophytic Mycobiome of European Ash and Sycamore Maple Leaves – Geographic Patterns, Host Specificity and Influence of Ash Dieback
Source: Front Microbiol. 2018 Oct 24;9:2345. doi: 10.3389/fmicb.2018.02345 (PMC6207852; doi:10.3389/fmicb.2018.02345)
Supplement: Supplementary file 9 [file Data_Sheet_4.zip › Data_Sheet_4_code/data/fraxinus_literature/cleary/otus.txt]

OTU	freq	species	freq_RU	in_europe
Cl_0	25121	Mycosphaerella sp.	99	
Cl_1	4620	Cladosporium sp.	84	+
Cl_5	1341	Phomopsis sp.	80	+
Cl_3	1201	Phoma sp.	81	+
Cl_2	1062	Alternaria alternata	64	+
Cl_4	817	Dioszegia sp.	51	
Cl_8	759	Cryptococcus foliicola	75	+
Cl_7	650	Unknown Helotiales sp.	47	
Cl_6	554	Paraphoma sp.	68	
Cl_9	342	Diaporthe nobilis	40	+
Cl_13	254	Ramularia sp.1	53	+
Cl_15	244	Paraconiothyrium sp.	24	
Cl_11	187	Hymenoscyphus fraxineus	33	+
Cl_18	181	Periconia byssoides	33	+
Cl_20	173	Ramularia sp.2	35	+
Cl_14	153	Coniozyma leucospermi	45	
Cl_12	149	Hannaella coprosmaensis	36	
Cl_10	146	Unknown Ascomycota sp.	29	
Cl_21	90	Ramularia sp.3	21	+
Cl_17	87	Fusarium sp.	27	+
