# Supplementary material for: The Endophytic Mycobiome of European Ash and Sycamore Maple Leaves – Geographic Patterns, Host Specificity and Influence of Ash Dieback
Source: Front Microbiol. 2018 Oct 24;9:2345. doi: 10.3389/fmicb.2018.02345 (PMC6207852; doi:10.3389/fmicb.2018.02345)
Supplement: Supplementary file 9 [file Data_Sheet_4.zip › Data_Sheet_4_code/data/fraxinus_literature/cleary/tax.txt]

Cl_4	d:Fungi(1.0000),p:Basidiomycota(1.0000),c:Tremellomycetes(1.0000),o:Tremellales(1.0000),f:Bulleribasidiaceae(0.9400),g:Dioszegia(0.9400),s:Dioszegia_xingshanensis_SH024110.07FU(0.7100)	-	d:Fungi,p:Basidiomycota,c:Tremellomycetes,o:Tremellales,f:Bulleribasidiaceae,g:Dioszegia
Cl_8	d:Fungi(1.0000),p:Basidiomycota(1.0000),c:Tremellomycetes(1.0000),o:Tremellales(1.0000),f:Bulleribasidiaceae(1.0000),g:Vishniacozyma(1.0000),s:Vishniacozyma_foliicola_SH236211.07FU(1.0000)	-	d:Fungi,p:Basidiomycota,c:Tremellomycetes,o:Tremellales,f:Bulleribasidiaceae,g:Vishniacozyma,s:Vishniacozyma_foliicola_SH236211.07FU
Cl_3	d:Fungi(1.0000),p:Ascomycota(1.0000),c:Dothideomycetes(1.0000),o:Pleosporales(1.0000),f:Didymellaceae(0.6900),g:Didymella(0.5400),s:Didymella_bellidis_SH245108.07FU(0.2600)	-	d:Fungi,p:Ascomycota,c:Dothideomycetes,o:Pleosporales
Cl_0	d:Fungi(1.0000),p:Ascomycota(1.0000),c:Dothideomycetes(1.0000),o:Capnodiales(1.0000),f:Mycosphaerellaceae(1.0000),g:Sphaerulina(0.7600),s:Sphaerulina_pelargonii_SH278845.07FU(0.3900)	-	d:Fungi,p:Ascomycota,c:Dothideomycetes,o:Capnodiales,f:Mycosphaerellaceae
Cl_1	d:Fungi(1.0000),p:Ascomycota(1.0000),c:Dothideomycetes(1.0000),o:Capnodiales(0.8100),f:Cladosporiaceae(0.6000),g:Cladosporium(0.6000),s:Cladosporium_tenuissimum_SH629693.07FU(0.3000)	-	d:Fungi,p:Ascomycota,c:Dothideomycetes,o:Capnodiales
Cl_2	d:Fungi(1.0000),p:Ascomycota(1.0000),c:Dothideomycetes(1.0000),o:Pleosporales(1.0000),f:Pleosporaceae(1.0000),g:Alternaria(1.0000),s:Alternaria_eichhorniae_SH215493.07FU(0.9200)	-	d:Fungi,p:Ascomycota,c:Dothideomycetes,o:Pleosporales,f:Pleosporaceae,g:Alternaria,s:Alternaria_eichhorniae_SH215493.07FU
Cl_5	d:Fungi(1.0000),p:Ascomycota(1.0000),c:Sordariomycetes(1.0000),o:Diaporthales(1.0000),f:Diaporthaceae(0.9000),g:Diaporthe(0.9000),s:Diaporthe_cotoneastri_SH099216.07FU(0.5200)	-	d:Fungi,p:Ascomycota,c:Sordariomycetes,o:Diaporthales,f:Diaporthaceae,g:Diaporthe
Cl_7	d:Fungi(1.0000),p:Ascomycota(1.0000),c:Leotiomycetes(0.9900),o:Helotiales(0.9900),f:Helotiales_fam_Incertae_sedis(0.9800),g:Cadophora(0.0100),s:Collembolispora_barbata_SH186791.07FU(0.0100)	-	d:Fungi,p:Ascomycota,c:Leotiomycetes,o:Helotiales,f:Helotiales_fam_Incertae_sedis
Cl_6	d:Fungi(1.0000),p:Ascomycota(0.7600),c:Dothideomycetes(0.7600),o:Pleosporales(0.7600),f:Phaeosphaeriaceae(0.3000),g:Paraphoma(0.3000),s:Paraphoma_chrysanthemicola_SH211091.07FU(0.2900)	-	d:Fungi
Cl_13	d:Fungi(1.0000),p:Ascomycota(1.0000),c:Dothideomycetes(0.9300),o:Capnodiales(0.9300),f:Mycosphaerellaceae(0.9300),g:Ramularia(0.4600),s:Ramularia_eucalypti_SH116476.07FU(0.0500)	-	d:Fungi,p:Ascomycota,c:Dothideomycetes,o:Capnodiales,f:Mycosphaerellaceae
Cl_20	d:Fungi(1.0000),p:Ascomycota(1.0000),c:Dothideomycetes(0.8200),o:Capnodiales(0.8000),f:Mycosphaerellaceae(0.8000),g:Ramularia(0.7800),s:Ramularia_nyssicola_SH206773.07FU(0.2800)	-	d:Fungi,p:Ascomycota,c:Dothideomycetes,o:Capnodiales,f:Mycosphaerellaceae
Cl_9	d:Fungi(1.0000),p:Ascomycota(1.0000),c:Sordariomycetes(1.0000),o:Diaporthales(1.0000),f:Diaporthaceae(0.4800),g:Diaporthe(0.4800),s:Diaporthe_thunbergiae_SH185525.07FU(0.1200)	-	d:Fungi,p:Ascomycota,c:Sordariomycetes,o:Diaporthales
Cl_11	d:Fungi(1.0000),p:Ascomycota(1.0000),c:Leotiomycetes(1.0000),o:Helotiales(1.0000),f:Helotiaceae(1.0000),g:Hymenoscyphus(1.0000),s:Hymenoscyphus_fraxineus_SH198384.07FU(0.5300)	-	d:Fungi,p:Ascomycota,c:Leotiomycetes,o:Helotiales,f:Helotiaceae,g:Hymenoscyphus
Cl_18	d:Fungi(1.0000),p:Ascomycota(1.0000),c:Dothideomycetes(0.1100),o:Pleosporales(0.1100),f:Periconiaceae(0.1100),g:Periconia(0.1100)	-	d:Fungi,p:Ascomycota
Cl_15	d:Fungi(1.0000),p:Ascomycota(1.0000),c:Dothideomycetes(0.9600),o:Pleosporales(0.8900),f:Didymosphaeriaceae(0.8500),g:Paraconiothyrium(0.8300),s:Paraconiothyrium_variabile_SH186933.07FU(0.0200)	-	d:Fungi,p:Ascomycota,c:Dothideomycetes,o:Pleosporales,f:Didymosphaeriaceae,g:Paraconiothyrium
Cl_14	d:Fungi(1.0000),p:Ascomycota(0.5900),c:Dothideomycetes(0.5900),o:Dothideales(0.5400),f:Dothideaceae(0.4300),g:Endoconidioma(0.3900),s:Endoconidioma_populi_SH206435.07FU(0.3200)	-	d:Fungi
Cl_12	d:Fungi(1.0000),p:Basidiomycota(1.0000),c:Tremellomycetes(1.0000),o:Tremellales(1.0000),f:Bulleribasidiaceae(0.9900),g:Hannaella(0.9900),s:Hannaella_coprosmae_SH219462.07FU(0.8500)	-	d:Fungi,p:Basidiomycota,c:Tremellomycetes,o:Tremellales,f:Bulleribasidiaceae,g:Hannaella,s:Hannaella_coprosmae_SH219462.07FU
Cl_10	d:Fungi(1.0000),p:Ascomycota(1.0000),c:Leotiomycetes(0.4700),o:Helotiales(0.4700),f:Dermateaceae(0.4700),g:Naevala(0.4700)	-	d:Fungi,p:Ascomycota
Cl_17	d:Fungi(1.0000),p:Ascomycota(1.0000),c:Sordariomycetes(1.0000),o:Hypocreales(1.0000),f:Nectriaceae(1.0000),g:Gibberella(0.7700),s:Gibberella_tricincta_SH219674.07FU(0.7300)	-	d:Fungi,p:Ascomycota,c:Sordariomycetes,o:Hypocreales,f:Nectriaceae
Cl_21	d:Fungi(1.0000),p:Ascomycota(0.8300),c:Dothideomycetes(0.8300),o:Capnodiales(0.8300),f:Mycosphaerellaceae(0.8300),g:Ramularia(0.7200),s:Ramularia_rumicis-crispi_SH026489.07FU(0.7200)	-	d:Fungi,p:Ascomycota,c:Dothideomycetes,o:Capnodiales,f:Mycosphaerellaceae
