# Supplementary material for: The Endophytic Mycobiome of European Ash and Sycamore Maple Leaves – Geographic Patterns, Host Specificity and Influence of Ash Dieback
Source: Front Microbiol. 2018 Oct 24;9:2345. doi: 10.3389/fmicb.2018.02345 (PMC6207852; doi:10.3389/fmicb.2018.02345)
Supplement: Supplementary file 9 [file Data_Sheet_4.zip › Data_Sheet_4_code/data/fraxinus_literature/cross/accessions.txt]

SRR2991287
SRR2991288
SRR2991289
SRR2991290
SRR2991291
SRR2991293
SRR2991294
SRR2991295
SRR2991296
SRR2991297
SRR2991298
SRR2991300
SRR2991301
SRR2991302
SRR2991304
SRR2991305
SRR2991306
SRR2991307
SRR2991308
SRR2991309
SRR2991310
SRR2991311
SRR2991312
SRR2991313
SRR2991315
SRR2991299
SRR2991316
SRR2991317
SRR2991318
SRR2991319
SRR2991320
