# Supplementary material for: The Endophytic Mycobiome of European Ash and Sycamore Maple Leaves – Geographic Patterns, Host Specificity and Influence of Ash Dieback
Source: Front Microbiol. 2018 Oct 24;9:2345. doi: 10.3389/fmicb.2018.02345 (PMC6207852; doi:10.3389/fmicb.2018.02345)
Supplement: Supplementary file 9 [file Data_Sheet_4.zip › Data_Sheet_4_code/data/fraxinus_literature/cross/denoised_blast.txt]

id	hit	identities	evalue	aln_len	num_mismatches	query_start	query_end	query_len	hit_start	hit_end	hit_len
Cr_1	FR682332|SH017666.07FU;tax=d:Fungi,p:Ascomycota,c:Eurotiomycetes,o:Chaetothyriales,f:Herpotrichiellaceae,g:Cladophialophora	99.33	6e-72	149	0	1	148	148	381	529	563
Cr_2	GU586904|SH198384.07FU;tax=d:Fungi,p:Ascomycota,c:Leotiomycetes,o:Helotiales,f:Helotiaceae,g:Hymenoscyphus,s:Hymenoscyphus_fraxineus_SH198384.07FU	100.00	1e-62	128	0	1	128	128	345	472	480
Cr_3	DQ317635|SH201124.07FU;tax=d:Fungi,p:Basidiomycota,c:Exobasidiomycetes,o:Entylomatales	99.60	1e-130	253	1	1	253	253	379	631	643
Cr_4	GU328514|SH182116.07FU;tax=d:Fungi,p:Basidiomycota,c:Tremellomycetes,o:Tremellales,f:Bulleribasidiaceae,g:Dioszegia	100.00	2e-50	106	0	1	106	106	358	463	894
Cr_5	FJ426983|SH345889.07FU;tax=d:Fungi,p:Ascomycota,c:Dothideomycetes,o:Pleosporales,f:Didymellaceae,g:Didymella,s:Didymella_heteroderae_SH345889.07FU	100.00	3e-59	122	0	1	122	132	328	449	485
Cr_6	GU586904|SH198384.07FU;tax=d:Fungi,p:Ascomycota,c:Leotiomycetes,o:Helotiales,f:Helotiaceae,g:Hymenoscyphus,s:Hymenoscyphus_fraxineus_SH198384.07FU	99.19	4e-58	124	0	4	127	127	350	472	480
Cr_7	JF449633|SH206778.07FU;tax=d:Fungi,p:Ascomycota	100.00	2e-60	124	0	1	124	124	342	465	1084
Cr_8	GU817160|SH192114.07FU;tax=d:Fungi,p:Ascomycota	99.25	3e-64	134	1	1	134	134	429	562	616
Cr_9	KT328729|SH496566.07FU;tax=d:Fungi,p:Ascomycota,c:Eurotiomycetes,o:Chaetothyriales	95.42	1e-63	153	4	1	151	151	472	623	657
Cr_10	KC920643|SH020118.07FU;tax=d:Fungi,p:Basidiomycota,c:Tremellomycetes,o:Tremellales,f:Tremellaceae,g:Cryptococcus,s:Cryptococcus_laurentii_SH020118.07FU	99.32	2e-71	148	0	1	147	151	332	479	1066
Cr_11	HQ875391|SH181631.07FU;tax=d:Fungi,p:Basidiomycota,c:Tremellomycetes,o:Tremellales,f:Bulleribasidiaceae,g:Vishniacozyma,s:Vishniacozyma_heimaeyensis_SH181631.07FU	99.18	1e-57	122	1	1	122	122	351	472	526
Cr_12	AY029342|SH209717.07FU;tax=d:Fungi,p:Basidiomycota,c:Tremellomycetes,o:Tremellales,f:Tremellaceae,g:Cryptococcus,s:Cryptococcus_statzelliae_SH209717.07FU	96.15	4e-42	104	2	1	103	103	329	431	485
Cr_13	JF449633|SH206778.07FU;tax=d:Fungi,p:Ascomycota	94.40	4e-48	125	4	1	123	123	342	465	1084
Cr_14	JF449736|SH192625.07FU;tax=d:Fungi,p:Ascomycota,c:Dothideomycetes,o:Capnodiales,f:Teratosphaeriaceae	100.00	2e-60	124	0	1	124	124	332	455	1077
Cr_15	JF449633|SH206778.07FU;tax=d:Fungi,p:Ascomycota	99.19	1e-58	124	1	1	124	124	342	465	1084
Cr_16	HQ875391|SH181631.07FU;tax=d:Fungi,p:Basidiomycota,c:Tremellomycetes,o:Tremellales,f:Bulleribasidiaceae,g:Vishniacozyma,s:Vishniacozyma_heimaeyensis_SH181631.07FU	100.00	3e-59	122	0	1	122	122	351	472	526
Cr_17	AY186751;tax=d:Metazoa,p:Mollusca,c:Gastropoda,o:Lymnaeoidea_superfamily,f:Lymnaeidae,g:Pseudosuccinea,s:Pseudosuccinea_columella	100.00	1.1	17	0	86	102	174	153	169	399
Cr_18	GU328514|SH182116.07FU;tax=d:Fungi,p:Basidiomycota,c:Tremellomycetes,o:Tremellales,f:Bulleribasidiaceae,g:Dioszegia	100.00	2e-50	106	0	1	106	106	358	463	894
Cr_19	FJ362275|SH196007.07FU;tax=d:Fungi,p:Ascomycota,c:Dothideomycetes,o:Pleosporales	83.46	2e-26	133	14	1	130	130	397	524	578
Cr_20	KU057810|SH497098.07FU;tax=d:Fungi,p:Basidiomycota,c:Tremellomycetes,o:Tremellales,f:Tremellaceae,g:Cryptococcus	85.00	5e-33	140	17	1	138	138	295	432	470
Cr_21	JF449633|SH206778.07FU;tax=d:Fungi,p:Ascomycota	98.39	5e-57	124	2	1	124	124	342	465	1084
Cr_22	LT602890|SH495541.07FU;tax=d:Fungi,p:Basidiomycota,c:Cystobasidiomycetes	97.24	2e-83	181	5	1	181	181	326	506	538
Cr_23	UDB020885|SH204277.07FU;tax=d:Fungi,p:Ascomycota,c:Dothideomycetes,o:Dothideales,f:Aureobasidiaceae,g:Aureobasidium,s:Aureobasidium_microstictum_SH204277.07FU	99.26	3e-65	136	1	1	136	136	170	35	249
Cr_24	GU237898|SH345922.07FU;tax=d:Fungi,p:Ascomycota,c:Dothideomycetes,o:Pleosporales,f:Didymellaceae,g:Ascochyta,s:Ascochyta_herbicola_SH345922.07FU	99.26	3e-65	136	1	1	136	136	329	464	486
Cr_25	KP899132|SH199051.07FU;tax=d:Fungi,p:Ascomycota,c:Dothideomycetes,o:Pleosporales,f:Amorosiaceae,g:Angustimassarina,s:Angustimassarina_acerina_SH199051.07FU	100.00	1e-62	128	0	1	128	131	367	494	503
Cr_26	AF444406|SH209709.07FU;tax=d:Fungi,p:Basidiomycota,c:Tremellomycetes,o:Tremellales,f:Bulleraceae,g:Bullera,s:Bullera_crocea_SH209709.07FU	100.00	6e-51	107	0	1	107	107	316	422	476
Cr_27	JF495199|SH190079.07FU;tax=d:Fungi,p:Ascomycota,c:Leotiomycetes,o:Leotiomycetes_ord_Incertae_sedis,f:Pseudeurotiaceae	99.21	2e-60	127	1	1	127	127	356	482	1109
Cr_28	AM902052|SH211825.07FU;tax=d:Fungi,p:Basidiomycota,c:Exobasidiomycetes,o:Exobasidiales,f:Exobasidiaceae,g:Exobasidium	99.45	3e-91	183	1	1	183	183	553	735	769
Cr_29	KJ767650|SH206596.07FU;tax=d:Fungi,p:Basidiomycota,c:Exobasidiomycetes,o:Exobasidiales,f:Exobasidiaceae,g:Exobasidium,s:Exobasidium_gracile_SH206596.07FU	97.31	1e-85	186	3	1	185	185	339	523	557
Cr_30	AF444578|SH205938.07FU;tax=d:Fungi,p:Basidiomycota,c:Cystobasidiomycetes,o:Cystobasidiomycetes_ord_Incertae_sedis,f:Cystobasidiomycetes_fam_Incertae_sedis,g:Symmetrospora,s:Symmetrospora_gracilis_SH205938.07FU	96.81	4e-85	188	4	1	186	186	355	542	600
Cr_31	AB080543|SH202235.07FU;tax=d:Fungi,p:Ascomycota,c:Leotiomycetes,o:Erysiphales,f:Erysiphaceae,g:Phyllactinia,s:Phyllactinia_fraxini_SH202235.07FU	100.00	2e-76	153	0	1	153	153	438	590	678
Cr_32	HM148090|SH422672.07FU;tax=d:Fungi,p:Ascomycota,c:Dothideomycetes,o:Capnodiales,f:Cladosporiaceae,g:Cladosporium,s:Cladosporium_exasperatum_SH422672.07FU	100.00	1e-63	130	0	1	130	130	479	608	640
Cr_33	AY242817|SH209715.07FU;tax=d:Fungi,p:Basidiomycota,c:Tremellomycetes,o:Tremellales,f:Bulleribasidiaceae,g:Dioszegia,s:Dioszegia_changbaiensis_SH209715.07FU	97.20	2e-45	107	2	1	106	106	2028	2134	2149
Cr_34	EU516942|SH026255.07FU;tax=d:Fungi,p:Ascomycota,c:Ascomycota_cls_Incertae_sedis,o:Ascomycota_ord_Incertae_sedis,f:Ascomycota_fam_Incertae_sedis,g:Tetracladium	94.53	7e-51	128	7	1	128	128	326	453	740
Cr_35	JN120378|SH184436.07FU;tax=d:Fungi,p:Ascomycota,c:Leotiomycetes,o:Helotiales,f:Dermateaceae,g:Naevala	97.66	1e-57	128	3	1	128	128	332	459	1046
Cr_36	KC662236|SH182992.07FU;tax=d:Fungi,p:Ascomycota,c:Dothideomycetes,o:Pleosporales	98.53	1e-63	136	2	1	136	136	383	518	552
Cr_37	AB072229|SH199073.07FU;tax=d:Fungi,p:Basidiomycota,c:Tremellomycetes,o:Cystofilobasidiales,f:Mrakiaceae,g:Itersonilia,s:Itersonilia_pannonica_SH199073.07FU	100.00	1e-109	213	0	1	213	213	379	591	622
Cr_38	JF740243|SH213843.07FU;tax=d:Fungi,p:Ascomycota,c:Dothideomycetes,o:Pleosporales,f:Leptosphaeriaceae,g:Leptosphaeria,s:Leptosphaeria_rubefaciens_SH213843.07FU	100.00	2e-67	137	0	1	137	137	371	507	529
Cr_39	AF453288|SH135102.07FU;tax=d:Fungi,p:Basidiomycota,c:Tremellomycetes,o:Tremellales,f:Bulleribasidiaceae,g:Bulleribasidium,s:Bulleribasidium_pseudovariabile_SH135102.07FU	100.00	3e-54	113	0	1	113	113	301	413	429
Cr_40	JF495199|SH190079.07FU;tax=d:Fungi,p:Ascomycota,c:Leotiomycetes,o:Leotiomycetes_ord_Incertae_sedis,f:Pseudeurotiaceae	98.45	3e-59	129	0	1	129	129	356	482	1109
Cr_41	FR682440|SH213874.07FU;tax=d:Fungi,p:Ascomycota,c:Eurotiomycetes,o:Chaetothyriales,f:Trichomeriaceae,g:Knufia	98.06	6e-72	155	2	1	155	155	400	553	587
Cr_42	AF444578|SH205938.07FU;tax=d:Fungi,p:Basidiomycota,c:Cystobasidiomycetes,o:Cystobasidiomycetes_ord_Incertae_sedis,f:Cystobasidiomycetes_fam_Incertae_sedis,g:Symmetrospora,s:Symmetrospora_gracilis_SH205938.07FU	97.34	8e-87	188	3	1	186	186	355	542	600
Cr_43	KJ462337|SH496763.07FU;tax=d:Fungi,p:Ascomycota,c:Lecanoromycetes,o:Trapeliales,f:Trapeliaceae,g:Xylographa,s:Xylographa_vitiligo_SH496763.07FU	100.00	3.8	16	0	136	151	175	163	148	751
Cr_44	AF444407|SH203799.07FU;tax=d:Fungi,p:Basidiomycota,c:Tremellomycetes,o:Tremellales,f:Bulleraceae,g:Bullera,s:Bullera_globospora_SH203799.07FU	96.90	2e-56	129	4	4	132	132	314	442	496
Cr_45	EF679363|SH216250.07FU;tax=d:Fungi,p:Ascomycota,c:Dothideomycetes,o:Capnodiales,f:Mycosphaerellaceae,g:Mycosphaerella,s:Mycosphaerella_tassiana_SH216250.07FU	100.00	1e-63	130	0	1	130	130	360	489	509
Cr_46	KJ767650|SH206596.07FU;tax=d:Fungi,p:Basidiomycota,c:Exobasidiomycetes,o:Exobasidiales,f:Exobasidiaceae,g:Exobasidium,s:Exobasidium_gracile_SH206596.07FU	97.85	2e-87	186	2	1	185	185	339	523	557
Cr_47	JX136075|SH491870.07FU;tax=d:Fungi	91.82	2e-57	159	12	1	158	160	529	687	692
Cr_48	KM216348|SH495730.07FU;tax=d:Fungi,p:Basidiomycota,c:Tremellomycetes,o:Tremellales,f:Tremellaceae,g:Cryptococcus	93.17	7e-62	161	9	1	160	160	311	470	486
Cr_49	UDB020885|SH204277.07FU;tax=d:Fungi,p:Ascomycota,c:Dothideomycetes,o:Dothideales,f:Aureobasidiaceae,g:Aureobasidium,s:Aureobasidium_microstictum_SH204277.07FU	97.56	3e-54	123	1	1	121	130	170	48	249
Cr_50	GU237897|SH345896.07FU;tax=d:Fungi,p:Ascomycota,c:Dothideomycetes,o:Pleosporales,f:Didymellaceae,g:Boeremia,s:Boeremia_sambuci-nigrae_SH345896.07FU	99.27	3e-65	137	0	1	137	137	329	464	486
Cr_51	JX042759|SH020546.07FU;tax=d:Fungi,p:Basidiomycota,c:Tremellomycetes,o:Tremellales	90.45	2e-52	157	12	1	155	155	352	507	540
Cr_52	KC966259|SH006778.07FU;tax=d:Fungi	96.85	9e-55	127	3	2	128	128	386	511	1137
Cr_53	GU328514|SH182116.07FU;tax=d:Fungi,p:Basidiomycota,c:Tremellomycetes,o:Tremellales,f:Bulleribasidiaceae,g:Dioszegia	97.17	3e-44	106	0	1	104	104	359	463	894
Cr_54	AY562160|SH182102.07FU;tax=d:Fungi,p:Basidiomycota,c:Tremellomycetes,o:Tremellales,f:Bulleribasidiaceae,g:Dioszegia,s:Dioszegia_takashimae_SH182102.07FU	86.79	2e-25	106	8	17	121	126	340	440	478
Cr_55	KF036588|SH181629.07FU;tax=d:Fungi,p:Basidiomycota,c:Tremellomycetes,o:Tremellales,f:Bulleribasidiaceae,g:Vishniacozyma,s:Vishniacozyma_carnescens_SH181629.07FU	100.00	6e-56	116	0	1	116	121	349	464	495
Cr_56	AY557600|SH236211.07FU;tax=d:Fungi,p:Basidiomycota,c:Tremellomycetes,o:Tremellales,f:Bulleribasidiaceae,g:Vishniacozyma,s:Vishniacozyma_foliicola_SH236211.07FU	100.00	3e-59	122	0	1	122	122	351	472	526
Cr_57	JQ764743|SH192376.07FU;tax=d:Fungi,p:Ascomycota,c:Lecanoromycetes,o:Umbilicariales,f:Umbilicariaceae,g:Umbilicaria,s:Umbilicaria_semitensis_SH192376.07FU	78.48	2e-06	79	16	16	93	135	364	442	487
Cr_58	FR682440|SH213874.07FU;tax=d:Fungi,p:Ascomycota,c:Eurotiomycetes,o:Chaetothyriales,f:Trichomeriaceae,g:Knufia	96.10	8e-66	154	2	1	150	150	400	553	587
Cr_59	JX043027|SH003732.07FU;tax=d:Fungi,p:Ascomycota,c:Leotiomycetes,o:Helotiales,f:Helotiaceae,g:Articulospora	96.92	5e-57	130	4	1	130	130	396	525	558
Cr_60	UDB020885|SH204277.07FU;tax=d:Fungi,p:Ascomycota,c:Dothideomycetes,o:Dothideales,f:Aureobasidiaceae,g:Aureobasidium,s:Aureobasidium_microstictum_SH204277.07FU	100.00	6e-67	136	0	1	136	136	170	35	249
Cr_61	KR708963|SH631517.07FU;tax=d:Fungi,p:Ascomycota,c:Dothideomycetes,o:Botryosphaeriales,f:Phyllostictaceae,g:Phyllosticta,s:Phyllosticta_papayae_SH631517.07FU	100.00	4e-68	138	0	1	138	138	361	498	553
Cr_62	KF742583|SH207785.07FU;tax=d:Fungi,p:Ascomycota,c:Dothideomycetes,o:Pleosporales,f:Phaeosphaeriaceae	99.26	3e-64	135	0	1	134	134	442	576	630
Cr_63	EF363146|SH213904.07FU;tax=d:Fungi,p:Basidiomycota,c:Tremellomycetes,o:Tremellales,f:Tremellaceae,g:Cryptococcus	90.62	3e-55	160	15	1	160	160	334	493	547
Cr_64	JF449843|SH193602.07FU;tax=d:Fungi,p:Ascomycota,c:Taphrinomycetes,o:Taphrinales	100.00	2e-92	182	0	1	182	182	370	551	1183
Cr_66	EU852356|SH024111.07FU;tax=d:Fungi,p:Basidiomycota,c:Tremellomycetes,o:Tremellales,f:Bulleribasidiaceae,g:Dioszegia	97.14	3e-44	105	2	1	104	104	357	461	478
Cr_67	KT328769|SH494078.07FU;tax=d:Fungi	86.32	6e-22	95	11	26	120	146	402	494	564
Cr_68	KY449061|SH182101.07FU;tax=d:Fungi,p:Basidiomycota,c:Tremellomycetes,o:Tremellales,f:Bulleribasidiaceae,g:Dioszegia,s:Dioszegia_hungarica_SH182101.07FU	99.19	1e-57	123	0	1	122	122	318	440	485
Cr_69	AF444373|SH221435.07FU;tax=d:Fungi,p:Basidiomycota,c:Tremellomycetes,o:Filobasidiales,f:Filobasidiaceae,g:Filobasidium,s:Filobasidium_wieringae_SH221435.07FU	100.00	3e-111	216	0	1	216	216	346	561	615
Cr_70	JQ070595|SH204858.07FU;tax=d:Fungi,p:Ascomycota,c:Dothideomycetes,o:Pleosporales	100.00	4e-63	129	0	1	129	131	318	446	446
Cr_71	AF444407|SH203799.07FU;tax=d:Fungi,p:Basidiomycota,c:Tremellomycetes,o:Tremellales,f:Bulleraceae,g:Bullera,s:Bullera_globospora_SH203799.07FU	100.00	3e-64	131	0	1	131	131	311	441	496
Cr_72	JX517281|SH192970.07FU;tax=d:Fungi,p:Ascomycota,c:Dothideomycetes,o:Dothideomycetes_ord_Incertae_sedis,f:Dothideomycetes_fam_Incertae_sedis,g:Homortomyces,s:Homortomyces_combreti_SH192970.07FU	84.27	2e-16	89	10	1	87	138	413	499	600
Cr_73	KX306761|SH631485.07FU;tax=d:Fungi,p:Ascomycota,c:Dothideomycetes,o:Pleosporales,f:Phaeosphaeriaceae,g:Muriphaeosphaeria	100.00	2e-67	137	0	1	137	137	394	530	571
Cr_74	GQ480730|SH211811.07FU;tax=d:Fungi,p:Basidiomycota,c:Exobasidiomycetes,o:Exobasidiales,f:Exobasidiaceae,g:Exobasidium,s:Exobasidium_japonicum_SH211811.07FU	92.63	2e-72	190	11	4	192	192	318	505	513
Cr_75	KC455237|SH207611.07FU;tax=d:Fungi,p:Ascomycota,c:Eurotiomycetes,o:Chaetothyriales,f:Chaetothyriaceae,g:Ceramothyrium,s:Ceramothyrium_carniolicum_SH207611.07FU	95.62	6e-57	137	4	1	135	139	374	510	510
Cr_76	JF449454|SH184428.07FU;tax=d:Fungi,p:Ascomycota	96.09	1e-53	128	4	1	127	127	351	478	1104
Cr_77	AY562158|SH209710.07FU;tax=d:Fungi,p:Basidiomycota,c:Tremellomycetes,o:Tremellales,f:Bulleribasidiaceae,g:Dioszegia,s:Dioszegia_fristingensis_SH209710.07FU	98.11	1e-46	106	0	1	104	104	308	413	447
Cr_78	KF617768|SH194394.07FU;tax=d:Fungi,p:Ascomycota	85.16	3e-29	128	14	1	127	127	387	510	1137
Cr_79	JF495246|SH203885.07FU;tax=d:Fungi,p:Basidiomycota,c:Tremellomycetes,o:Tremellales	100.00	2e-71	144	0	1	144	144	299	442	1033
Cr_80	AY969753|SH212143.07FU;tax=d:Fungi,p:Ascomycota,c:Lecanoromycetes,o:Lecanorales	78.16	8e-06	87	11	5	85	140	368	452	530
Cr_81	KX611032|SH182989.07FU;tax=d:Fungi,p:Ascomycota,c:Dothideomycetes	97.79	6e-62	136	3	1	136	136	425	560	605
Cr_82	FR682332|SH017666.07FU;tax=d:Fungi,p:Ascomycota,c:Eurotiomycetes,o:Chaetothyriales,f:Herpotrichiellaceae,g:Cladophialophora	98.00	1e-68	150	0	1	148	148	381	529	563
Cr_83	JF495199|SH190079.07FU;tax=d:Fungi,p:Ascomycota,c:Leotiomycetes,o:Leotiomycetes_ord_Incertae_sedis,f:Pseudeurotiaceae	98.43	4e-58	127	1	1	126	126	356	482	1109
Cr_84	FR682332|SH017666.07FU;tax=d:Fungi,p:Ascomycota,c:Eurotiomycetes,o:Chaetothyriales,f:Herpotrichiellaceae,g:Cladophialophora	98.00	1e-68	150	0	1	148	148	381	529	563
Cr_85	JQ302816|SH192615.07FU;tax=d:Fungi,p:Ascomycota,c:Dothideomycetes,o:Capnodiales,f:Teratosphaeriaceae,g:Devriesia,s:Devriesia_pseudoamericana_SH192615.07FU	98.40	5e-57	125	1	1	124	124	369	493	550
Cr_86	KM246229|SH529465.07FU;tax=d:Fungi,p:Basidiomycota,c:Tremellomycetes,o:Tremellales,f:Tremellaceae,g:Cryptococcus	82.94	8e-33	170	14	15	181	212	416	573	646
Cr_87	JF495199|SH190079.07FU;tax=d:Fungi,p:Ascomycota,c:Leotiomycetes,o:Leotiomycetes_ord_Incertae_sedis,f:Pseudeurotiaceae	99.21	2e-60	127	1	1	127	127	356	482	1109
Cr_88	GQ480730|SH211811.07FU;tax=d:Fungi,p:Basidiomycota,c:Exobasidiomycetes,o:Exobasidiales,f:Exobasidiaceae,g:Exobasidium,s:Exobasidium_japonicum_SH211811.07FU	93.68	1e-75	190	9	4	192	192	318	505	513
Cr_89	AM084441|SH208536.07FU;tax=d:Fungi,p:Ascomycota,c:Dothideomycetes,o:Pleosporales,f:Phaeosphaeriaceae	99.23	5e-62	130	1	1	130	131	371	500	500
Cr_90	KT268914|SH495279.07FU;tax=d:Fungi,p:Ascomycota,c:Sordariomycetes,o:Hypocreales,f:Nectriaceae,g:Fusarium	100.00	6e-72	145	0	1	145	145	351	495	534
Cr_91	JF449633|SH206778.07FU;tax=d:Fungi,p:Ascomycota	93.65	2e-46	126	3	1	123	123	342	465	1084
Cr_92	AF444538|SH207116.07FU;tax=d:Fungi,p:Basidiomycota,c:Cystobasidiomycetes,o:Cystobasidiomycetes_ord_Incertae_sedis,f:Cystobasidiomycetes_fam_Incertae_sedis,g:Buckleyzyma,s:Buckleyzyma_aurantiaca_SH207116.07FU	96.69	3e-81	181	4	1	180	180	357	536	590
Cr_93	AF525676|SH005854.07FU;tax=d:Fungi,p:Ascomycota,c:Dothideomycetes,o:Pleosporales,f:Melanommataceae,g:Herpotrichia,s:Herpotrichia_parasitica_SH005854.07FU	94.93	7e-56	138	5	1	138	138	371	506	529
Cr_94	KU057810|SH497098.07FU;tax=d:Fungi,p:Basidiomycota,c:Tremellomycetes,o:Tremellales,f:Tremellaceae,g:Cryptococcus	84.89	2e-32	139	17	1	137	137	295	431	470
Cr_95	KF800309|SH462873.07FU;tax=d:Fungi,p:Basidiomycota,c:Tremellomycetes,o:Tremellales,f:Bulleraceae,g:Fonsecazyma	88.28	5e-43	145	16	9	152	152	616	760	814
Cr_96	KF297052|SH184439.07FU;tax=d:Fungi,p:Ascomycota	96.12	3e-54	129	3	1	128	128	386	513	1139
Cr_97	AY239215|SH193600.07FU;tax=d:Fungi,p:Ascomycota,c:Taphrinomycetes,o:Taphrinales,f:Taphrinaceae,g:Taphrina,s:Taphrina_carpini_SH193600.07FU	99.44	1e-89	180	1	1	180	180	366	545	581
Cr_98	KF036588|SH181629.07FU;tax=d:Fungi,p:Basidiomycota,c:Tremellomycetes,o:Tremellales,f:Bulleribasidiaceae,g:Vishniacozyma,s:Vishniacozyma_carnescens_SH181629.07FU	98.28	1e-52	116	2	1	116	121	349	464	495
Cr_99	JF449676|SH023865.07FU;tax=d:Fungi,p:Ascomycota,c:Eurotiomycetes,o:Chaetothyriales,f:Herpotrichiellaceae	92.52	4e-54	147	9	1	147	147	429	573	1204
Cr_100	FR718483|SH005164.07FU;tax=d:Fungi,p:Basidiomycota,c:Tremellomycetes,o:Tremellales	92.91	6e-52	141	7	1	140	140	292	430	431
Cr_101	HQ875391|SH181631.07FU;tax=d:Fungi,p:Basidiomycota,c:Tremellomycetes,o:Tremellales,f:Bulleribasidiaceae,g:Vishniacozyma,s:Vishniacozyma_heimaeyensis_SH181631.07FU	97.56	3e-54	123	1	1	122	122	351	472	526
Cr_102	AB476541|SH209342.07FU;tax=d:Fungi,p:Ascomycota,c:Eurotiomycetes,o:Chaetothyriales	100.00	4e-74	149	0	1	149	149	381	529	572
Cr_104	AY186751;tax=d:Metazoa,p:Mollusca,c:Gastropoda,o:Lymnaeoidea_superfamily,f:Lymnaeidae,g:Pseudosuccinea,s:Pseudosuccinea_columella	100.00	1.1	17	0	87	103	175	153	169	399
Cr_106	KT328729|SH496566.07FU;tax=d:Fungi,p:Ascomycota,c:Eurotiomycetes,o:Chaetothyriales	94.74	2e-61	152	4	1	148	148	472	623	657
Cr_107	JQ061171|SH193970.07FU;tax=d:Fungi,p:Ascomycota,c:Eurotiomycetes,o:Chaetothyriales	97.99	1e-68	149	1	1	147	147	358	506	550
Cr_108	FR682332|SH017666.07FU;tax=d:Fungi,p:Ascomycota,c:Eurotiomycetes,o:Chaetothyriales,f:Herpotrichiellaceae,g:Cladophialophora	98.00	1e-68	150	0	1	148	148	381	529	563
Cr_109	KC455237|SH207611.07FU;tax=d:Fungi,p:Ascomycota,c:Eurotiomycetes,o:Chaetothyriales,f:Chaetothyriaceae,g:Ceramothyrium,s:Ceramothyrium_carniolicum_SH207611.07FU	100.00	2e-67	137	0	1	137	141	374	510	510
Cr_110	EU070924|SH209712.07FU;tax=d:Fungi,p:Basidiomycota,c:Tremellomycetes,o:Tremellales,f:Bulleribasidiaceae,g:Dioszegia,s:Dioszegia_butyracea_SH209712.07FU	100.00	2e-49	104	0	1	104	104	330	433	487
Cr_111	JF495199|SH190079.07FU;tax=d:Fungi,p:Ascomycota,c:Leotiomycetes,o:Leotiomycetes_ord_Incertae_sedis,f:Pseudeurotiaceae	99.21	2e-60	127	1	1	127	127	356	482	1109
Cr_112	FR682332|SH017666.07FU;tax=d:Fungi,p:Ascomycota,c:Eurotiomycetes,o:Chaetothyriales,f:Herpotrichiellaceae,g:Cladophialophora	98.00	1e-68	150	0	1	148	148	381	529	563
Cr_113	KF297052|SH184439.07FU;tax=d:Fungi,p:Ascomycota	95.31	5e-52	128	5	1	127	127	386	513	1139
Cr_115	AY843074|SH214165.07FU;tax=d:Fungi,p:Ascomycota,c:Dothideomycetes,o:Capnodiales	89.31	3e-40	131	12	1	129	129	337	467	469
Cr_116	KU325172|SH630488.07FU;tax=d:Fungi,p:Ascomycota,c:Leotiomycetes,o:Helotiales,f:Dermateaceae,g:Neofabraea,s:Neofabraea_vagabunda_SH630488.07FU	93.85	1e-48	130	3	1	130	130	305	429	440
Cr_117	KF800423|SH021480.07FU;tax=d:Fungi	96.00	0.002	25	1	51	75	176	622	646	838
Cr_118	KR262417|SH521788.07FU;tax=d:Fungi,p:Basidiomycota,c:Exobasidiomycetes,o:Exobasidiales,f:Exobasidiaceae,g:Exobasidium,s:Exobasidium_maculosum_SH521788.07FU	96.55	7e-77	174	2	1	170	170	346	519	553
Cr_119	Fe;tax=d:Viridiplantae,p:Streptophyta,c:lamiids_no_rank,o:Lamiales,f:Oleaceae,g:Fraxinus,s:Fraxinus_excelsior	100.00	5e-99	194	0	1	194	194	92	285	310
Cr_120	KX515355|SH631577.07FU;tax=d:Fungi	97.07	5e-94	205	3	1	202	202	401	605	659
Cr_121	KC834042|SH111337.07FU;tax=d:Fungi,p:Ascomycota,c:Leotiomycetes,o:Helotiales,f:Hyaloscyphaceae,g:Arbusculina,s:Arbusculina_fragmentans_SH111337.07FU	95.12	8e-50	123	6	1	123	123	692	814	837
Cr_122	AM084441|SH208536.07FU;tax=d:Fungi,p:Ascomycota,c:Dothideomycetes,o:Pleosporales,f:Phaeosphaeriaceae	97.69	1e-58	130	3	1	130	131	371	500	500
Cr_123	AB180372|SH017744.07FU;tax=d:Fungi,p:Basidiomycota,c:Exobasidiomycetes,o:Exobasidiales,f:Exobasidiaceae,g:Exobasidium,s:Exobasidium_pieridis-ovalifoliae_SH017744.07FU	96.99	6e-58	133	3	3	134	168	346	478	536
Cr_124	EU041819|SH197655.07FU;tax=d:Fungi,p:Ascomycota,c:Eurotiomycetes,o:Chaetothyriales,f:Herpotrichiellaceae,g:Veronaea,s:Veronaea_compacta_SH197655.07FU	94.25	3e-70	174	6	1	170	170	405	578	593
Cr_125	KU324991|SH628726.07FU;tax=d:Fungi,p:Ascomycota,c:Sordariomycetes,o:Hypocreales,f:Nectriaceae,g:Gibberella,s:Gibberella_baccata_SH628726.07FU	97.96	6e-67	147	0	1	146	146	294	438	479
Cr_126	JF449454|SH184428.07FU;tax=d:Fungi,p:Ascomycota	96.09	1e-53	128	4	1	127	127	351	478	1104
Cr_127	KP899132|SH199051.07FU;tax=d:Fungi,p:Ascomycota,c:Dothideomycetes,o:Pleosporales,f:Amorosiaceae,g:Angustimassarina,s:Angustimassarina_acerina_SH199051.07FU	95.24	2e-51	126	6	1	126	131	367	492	503
Cr_128	KR708981|SH631145.07FU;tax=d:Fungi,p:Ascomycota,c:Eurotiomycetes,o:Chaetothyriales,f:Herpotrichiellaceae,g:Veronaea,s:Veronaea_botryosa_SH631145.07FU	91.07	2e-58	168	11	1	165	165	394	560	614
Cr_129	KM246829|SH497061.07FU;tax=d:Fungi,p:Ascomycota,c:Saccharomycetes,o:Saccharomycetales,f:Trichomonascaceae,g:Wickerhamiella	94.74	6.3	19	0	18	35	92	420	438	608
Cr_130	KM246829|SH497061.07FU;tax=d:Fungi,p:Ascomycota,c:Saccharomycetes,o:Saccharomycetales,f:Trichomonascaceae,g:Wickerhamiella	94.74	6.2	19	0	17	34	91	420	438	608
Cr_131	AB476498|SH017664.07FU;tax=d:Fungi,p:Ascomycota,c:Eurotiomycetes,o:Chaetothyriales,f:Herpotrichiellaceae,g:Cladophialophora	96.05	3e-65	152	5	1	151	151	387	538	579
Cr_132	FR682332|SH017666.07FU;tax=d:Fungi,p:Ascomycota,c:Eurotiomycetes,o:Chaetothyriales,f:Herpotrichiellaceae,g:Cladophialophora	98.67	8e-71	150	0	1	148	148	380	529	563
Cr_133	KF036588|SH181629.07FU;tax=d:Fungi,p:Basidiomycota,c:Tremellomycetes,o:Tremellales,f:Bulleribasidiaceae,g:Vishniacozyma,s:Vishniacozyma_carnescens_SH181629.07FU	100.00	6e-56	116	0	1	116	121	349	464	495
Cr_134	KT328646|SH491117.07FU;tax=d:Fungi	100.00	1e-13	40	0	46	85	143	469	508	612
Cr_136	AB180372|SH017744.07FU;tax=d:Fungi,p:Basidiomycota,c:Exobasidiomycetes,o:Exobasidiales,f:Exobasidiaceae,g:Exobasidium,s:Exobasidium_pieridis-ovalifoliae_SH017744.07FU	97.10	1e-60	138	3	3	139	175	346	483	536
Cr_137	AF444578|SH205938.07FU;tax=d:Fungi,p:Basidiomycota,c:Cystobasidiomycetes,o:Cystobasidiomycetes_ord_Incertae_sedis,f:Cystobasidiomycetes_fam_Incertae_sedis,g:Symmetrospora,s:Symmetrospora_gracilis_SH205938.07FU	96.81	4e-85	188	5	1	187	187	355	542	600
Cr_138	JX981477|SH199058.07FU;tax=d:Fungi,p:Ascomycota,c:Dothideomycetes,o:Pleosporales	100.00	3e-64	131	0	1	131	131	487	617	761
Cr_139	KX516296|SH629054.07FU;tax=d:Fungi	89.06	4e-38	128	11	1	126	126	416	542	596
Cr_140	KT453740|SH492861.07FU;tax=d:Fungi,p:Ascomycota,c:Lecanoromycetes,o:Lecanorales,f:Lecanoraceae,g:Lecidella,s:Lecidella_carpathica_SH492861.07FU	100.00	6.2	15	0	75	89	91	170	184	543
Cr_141	JF495199|SH190079.07FU;tax=d:Fungi,p:Ascomycota,c:Leotiomycetes,o:Leotiomycetes_ord_Incertae_sedis,f:Pseudeurotiaceae	99.21	2e-60	127	1	1	127	127	356	482	1109
Cr_142	HG798731|SH187561.07FU;tax=d:Fungi,p:Ascomycota,c:Dothideomycetes,o:Botryosphaeriales,f:Botryosphaeriaceae	81.82	2e-17	110	14	1	109	137	412	516	576
Cr_143	KX515355|SH631577.07FU;tax=d:Fungi	99.02	9e-102	205	2	1	205	205	401	605	659
Cr_144	AF444469|SH181628.07FU;tax=d:Fungi,p:Basidiomycota,c:Tremellomycetes,o:Tremellales,f:Bulleribasidiaceae,g:Vishniacozyma,s:Vishniacozyma_victoriae_SH181628.07FU	99.17	5e-57	121	1	1	121	121	346	466	520
Cr_145	AB180372|SH017744.07FU;tax=d:Fungi,p:Basidiomycota,c:Exobasidiomycetes,o:Exobasidiales,f:Exobasidiaceae,g:Exobasidium,s:Exobasidium_pieridis-ovalifoliae_SH017744.07FU	97.10	1e-60	138	3	3	139	173	346	483	536
Cr_146	LC119082|SH487838.07FU;tax=d:Fungi,p:Ascomycota	94.74	5.7	19	0	60	77	85	2133	2115	2882
Cr_147	JF449883|SH204279.07FU;tax=d:Fungi,p:Ascomycota,c:Dothideomycetes,o:Pleosporales	92.75	7e-51	138	9	1	138	138	356	492	1100
Cr_148	JN246563|SH194503.07FU;tax=d:Fungi,p:Basidiomycota,c:Microbotryomycetes,o:Sporidiobolales,f:Sporidiobolaceae,g:Rhodosporidiobolus,s:Rhodosporidiobolus_colostri_SH194503.07FU	98.94	2e-92	189	0	1	188	188	373	560	576
Cr_149	JQ061171|SH193970.07FU;tax=d:Fungi,p:Ascomycota,c:Eurotiomycetes,o:Chaetothyriales	97.32	6e-67	149	2	1	147	147	358	506	550
Cr_150	KC455237|SH207611.07FU;tax=d:Fungi,p:Ascomycota,c:Eurotiomycetes,o:Chaetothyriales,f:Chaetothyriaceae,g:Ceramothyrium,s:Ceramothyrium_carniolicum_SH207611.07FU	94.89	3e-55	137	5	1	135	139	374	510	510
Cr_151	AJ581050|SH181630.07FU;tax=d:Fungi,p:Basidiomycota,c:Tremellomycetes,o:Tremellales,f:Tremellaceae,g:Cryptococcus	100.00	3e-59	122	0	1	122	122	372	493	547
Cr_152	HG937073|SH489656.07FU;tax=d:Fungi,p:Basidiomycota,c:Tremellomycetes	100.00	1e-109	213	0	1	213	213	393	605	889
Cr_153	AY843089|SH193974.07FU;tax=d:Fungi,p:Ascomycota,c:Eurotiomycetes,o:Chaetothyriales,f:Herpotrichiellaceae	96.75	2e-52	123	3	38	159	159	424	546	548
Cr_153	AY843089|SH193974.07FU;tax=d:Fungi,p:Ascomycota,c:Eurotiomycetes,o:Chaetothyriales,f:Herpotrichiellaceae	91.30	0.95	23	2	1	23	159	396	418	548
Cr_154	KT328674|SH487998.07FU;tax=d:Fungi	94.74	2e-17	57	2	41	97	150	465	520	606
Cr_155	EU852364|SH203798.07FU;tax=d:Fungi,p:Basidiomycota,c:Tremellomycetes,o:Tremellales	100.00	9e-65	132	0	1	132	132	307	438	492
Cr_156	UDB020885|SH204277.07FU;tax=d:Fungi,p:Ascomycota,c:Dothideomycetes,o:Dothideales,f:Aureobasidiaceae,g:Aureobasidium,s:Aureobasidium_microstictum_SH204277.07FU	98.37	7e-56	123	0	1	121	130	170	48	249
Cr_157	KT453740|SH492861.07FU;tax=d:Fungi,p:Ascomycota,c:Lecanoromycetes,o:Lecanorales,f:Lecanoraceae,g:Lecidella,s:Lecidella_carpathica_SH492861.07FU	100.00	6.3	15	0	76	90	92	170	184	543
Cr_158	JQ302816|SH192615.07FU;tax=d:Fungi,p:Ascomycota,c:Dothideomycetes,o:Capnodiales,f:Teratosphaeriaceae,g:Devriesia,s:Devriesia_pseudoamericana_SH192615.07FU	96.80	1e-53	125	2	1	123	123	369	493	550
Cr_159	JF449492|SH027007.07FU;tax=d:Fungi,p:Basidiomycota,c:Cystobasidiomycetes,o:Erythrobasidiales	100.00	2e-108	211	0	1	211	211	334	544	1105
Cr_160	KT328646|SH491117.07FU;tax=d:Fungi	100.00	3e-15	43	0	46	88	144	469	511	612
Cr_161	JF449454|SH184428.07FU;tax=d:Fungi,p:Ascomycota	96.09	1e-53	128	4	1	127	127	351	478	1104
Cr_162	AF444538|SH207116.07FU;tax=d:Fungi,p:Basidiomycota,c:Cystobasidiomycetes,o:Cystobasidiomycetes_ord_Incertae_sedis,f:Cystobasidiomycetes_fam_Incertae_sedis,g:Buckleyzyma,s:Buckleyzyma_aurantiaca_SH207116.07FU	97.16	4e-80	176	3	6	180	180	362	536	590
Cr_163	JF449478|SH181989.07FU;tax=d:Fungi,p:Basidiomycota,c:Tremellomycetes,o:Tremellales	97.12	6e-62	139	4	1	139	139	292	430	1082
Cr_164	KU534709|SH482935.07FU;tax=d:Fungi,p:Ascomycota,c:Eurotiomycetes,o:Chaetothyriales	84.95	1e-18	93	11	28	120	147	525	614	694
Cr_165	FR799264|SH174383.07FU;tax=d:Fungi,p:Ascomycota,c:Lecanoromycetes,o:Lecanoromycetes_ord_Incertae_sedis,f:Phlyctidaceae,g:Phlyctis,s:Phlyctis_argena_SH174383.07FU	100.00	9e-65	132	0	1	132	132	357	488	507
Cr_166	KF367511|SH207152.07FU;tax=d:Fungi,p:Ascomycota,c:Eurotiomycetes,o:Eurotiales	100.00	5e-73	147	0	1	147	147	456	602	805
Cr_167	GU054287|SH177468.07FU;tax=d:Fungi,p:Ascomycota,c:Eurotiomycetes,o:Chaetothyriales	98.67	8e-71	150	0	1	148	148	495	644	729
Cr_168	GU054316|SH175401.07FU;tax=d:Fungi,p:Basidiomycota,c:Microbotryomycetes,o:Sporidiobolales	96.60	5e-94	206	7	1	206	206	438	643	697
Cr_169	JF449736|SH192625.07FU;tax=d:Fungi,p:Ascomycota,c:Dothideomycetes,o:Capnodiales,f:Teratosphaeriaceae	97.58	8e-55	124	2	1	123	123	333	456	1077
Cr_170	KC966259|SH006778.07FU;tax=d:Fungi	94.53	2e-50	128	5	2	129	129	386	511	1137
Cr_171	KR909180|SH182997.07FU;tax=d:Fungi,p:Ascomycota,c:Dothideomycetes,o:Pleosporales	100.00	2e-66	135	0	1	135	135	401	535	589
Cr_172	AM902052|SH211825.07FU;tax=d:Fungi,p:Basidiomycota,c:Exobasidiomycetes,o:Exobasidiales,f:Exobasidiaceae,g:Exobasidium	97.81	3e-85	183	1	1	180	180	553	735	769
Cr_173	AF181701|SH195828.07FU;tax=d:Fungi,p:Ascomycota,c:Dothideomycetes,o:Capnodiales,f:Mycosphaerellaceae,g:Zymoseptoria,s:Zymoseptoria_halophila_SH195828.07FU	96.40	3e-59	139	2	1	136	136	376	514	568
Cr_174	KX287520|SH640879.07FU;tax=d:Fungi,p:Ascomycota,c:Dothideomycetes,o:Capnodiales,f:Mycosphaerellaceae,g:Ramularia,s:Ramularia_trollii_SH640879.07FU	100.00	2e-60	124	0	1	124	124	502	625	666
Cr_175	FJ426983|SH345889.07FU;tax=d:Fungi,p:Ascomycota,c:Dothideomycetes,o:Pleosporales,f:Didymellaceae,g:Didymella,s:Didymella_heteroderae_SH345889.07FU	98.54	1e-63	137	0	1	136	136	328	463	485
Cr_176	AM901739|SH193237.07FU;tax=d:Fungi,p:Ascomycota,c:Eurotiomycetes,o:Chaetothyriales	100.00	3e-70	142	0	1	142	142	994	1135	1169
Cr_177	AF444538|SH207116.07FU;tax=d:Fungi,p:Basidiomycota,c:Cystobasidiomycetes,o:Cystobasidiomycetes_ord_Incertae_sedis,f:Cystobasidiomycetes_fam_Incertae_sedis,g:Buckleyzyma,s:Buckleyzyma_aurantiaca_SH207116.07FU	96.09	2e-78	179	5	1	177	177	357	535	590
Cr_179	KF800345|SH205786.07FU;tax=d:Fungi,p:Ascomycota	99.28	7e-66	138	0	1	137	137	597	734	788
Cr_180	FJ524324|SH194927.07FU;tax=d:Fungi,p:Ascomycota,c:Eurotiomycetes,o:Chaetothyriales	89.08	3e-35	119	11	27	144	144	458	575	629
Cr_181	AM999677|SH192620.07FU;tax=d:Fungi,p:Ascomycota,c:Dothideomycetes,o:Capnodiales	100.00	3e-59	122	0	1	122	123	331	452	452
Cr_182	JQ346830|SH030764.07FU;tax=d:Fungi,p:Basidiomycota,c:Agaricomycetes,o:Agaricales,f:Hebelomataceae	86.21	1.8	29	2	23	49	94	556	584	697
Cr_183	FR718483|SH005164.07FU;tax=d:Fungi,p:Basidiomycota,c:Tremellomycetes,o:Tremellales	92.14	1e-49	140	8	1	138	138	292	430	431
Cr_184	AF444469|SH181628.07FU;tax=d:Fungi,p:Basidiomycota,c:Tremellomycetes,o:Tremellales,f:Bulleribasidiaceae,g:Vishniacozyma,s:Vishniacozyma_victoriae_SH181628.07FU	100.00	1e-58	121	0	1	121	121	346	466	520
Cr_185	KP400572|SH207075.07FU;tax=d:Fungi,p:Ascomycota,c:Eurotiomycetes,o:Chaetothyriales	100.00	8e-71	143	0	1	143	143	381	523	569
Cr_186	KX515355|SH631577.07FU;tax=d:Fungi	90.27	4e-35	113	10	52	164	187	457	568	659
Cr_187	AB476498|SH017664.07FU;tax=d:Fungi,p:Ascomycota,c:Eurotiomycetes,o:Chaetothyriales,f:Herpotrichiellaceae,g:Cladophialophora	94.74	2e-61	152	5	1	149	149	387	538	579
Cr_188	KT453740|SH492861.07FU;tax=d:Fungi,p:Ascomycota,c:Lecanoromycetes,o:Lecanorales,f:Lecanoraceae,g:Lecidella,s:Lecidella_carpathica_SH492861.07FU	100.00	6.3	15	0	76	90	92	170	184	543
Cr_189	HM123651|SH197738.07FU;tax=d:Fungi,p:Ascomycota,c:Eurotiomycetes	97.93	2e-66	145	2	1	144	144	394	538	1133
Cr_191	KT581657|SH206866.07FU;tax=d:Fungi,p:Ascomycota,c:Dothideomycetes,o:Capnodiales,f:Mycosphaerellaceae,g:Passalora,s:Passalora_nattrassii_SH206866.07FU	89.84	3e-39	128	8	1	126	126	346	470	525
Cr_192	KX287472|SH641918.07FU;tax=d:Fungi,p:Ascomycota,c:Dothideomycetes,o:Capnodiales,f:Mycosphaerellaceae,g:Ramularia	100.00	2e-60	124	0	1	124	124	507	630	672
Cr_193	JQ302816|SH192615.07FU;tax=d:Fungi,p:Ascomycota,c:Dothideomycetes,o:Capnodiales,f:Teratosphaeriaceae,g:Devriesia,s:Devriesia_pseudoamericana_SH192615.07FU	96.00	5e-52	125	3	1	123	123	369	493	550
Cr_194	HQ875391|SH181631.07FU;tax=d:Fungi,p:Basidiomycota,c:Tremellomycetes,o:Tremellales,f:Bulleribasidiaceae,g:Vishniacozyma,s:Vishniacozyma_heimaeyensis_SH181631.07FU	98.37	6e-56	123	0	1	122	122	351	472	526
Cr_195	EU041788|SH203904.07FU;tax=d:Fungi,p:Ascomycota,c:Ascomycota_cls_Incertae_sedis,o:Ascomycota_ord_Incertae_sedis,f:Ascomycota_fam_Incertae_sedis,g:Radulidium,s:Radulidium_subulatum_SH203904.07FU	84.00	1e-12	75	11	1	74	122	329	403	463
Cr_196	AY259138|SH218125.07FU;tax=d:Fungi,p:Ascomycota,c:Leotiomycetes,o:Helotiales,f:Helotiales_fam_Incertae_sedis	100.00	2e-60	124	0	1	124	124	353	476	530
Cr_197	JX136075|SH491870.07FU;tax=d:Fungi	91.82	2e-57	159	12	1	158	160	529	687	692
Cr_198	FJ265763|SH016641.07FU;tax=d:Fungi,p:Ascomycota,c:Eurotiomycetes,o:Chaetothyriales,f:Herpotrichiellaceae,g:Rhinocladiella	96.82	1e-69	157	3	1	157	157	390	544	546
Cr_199	AM901907|SH017510.07FU;tax=d:Fungi,p:Ascomycota	98.53	1e-63	136	2	1	136	136	601	736	770
Cr_200	KU515880|SH490673.07FU;tax=d:Fungi	100.00	1e-53	112	0	1	112	112	349	460	514
Cr_201	KX515355|SH631577.07FU;tax=d:Fungi	99.51	2e-103	205	1	1	205	205	401	605	659
Cr_202	KF307700|SH286831.07FU;tax=d:Fungi,p:Ascomycota,c:Sordariomycetes,o:Diaporthales,f:Diaporthales_fam_Incertae_sedis,g:Botryodiplodia,s:Botryodiplodia_fraxini_SH286831.07FU	100.00	1e-68	139	0	1	139	139	365	503	511
Cr_203	JF495257|SH462579.07FU;tax=d:Fungi,p:Basidiomycota,c:Cystobasidiomycetes,o:Erythrobasidiales	100.00	1e-95	188	0	1	188	188	336	523	1152
Cr_204	AM901841|SH027096.07FU;tax=d:Fungi,p:Basidiomycota	100.00	1e-79	159	0	1	159	159	549	707	741
Cr_205	HQ212164|SH194398.07FU;tax=d:Fungi,p:Ascomycota,c:Leotiomycetes,o:Helotiales	84.73	1e-28	131	12	1	128	128	411	536	590
Cr_206	FJ820685|SH022684.07FU;tax=d:Fungi,p:Basidiomycota,c:Microbotryomycetes,o:Sporidiobolales,f:Sporidiobolaceae,g:Rhodotorula	96.20	1e-68	158	5	1	158	158	374	530	585
Cr_207	JN972444|SH213712.07FU;tax=d:Fungi,p:Ascomycota,c:Lecanoromycetes,o:Lecanorales,f:Ramalinaceae,g:Bacidia,s:Bacidia_caligans_SH213712.07FU	97.04	3e-59	135	3	1	134	134	426	560	604
Cr_208	HG798731|SH187561.07FU;tax=d:Fungi,p:Ascomycota,c:Dothideomycetes,o:Botryosphaeriales,f:Botryosphaeriaceae	81.82	2e-17	110	14	1	109	137	412	516	576
Cr_209	JF449498|SH186790.07FU;tax=d:Fungi,p:Ascomycota,c:Leotiomycetes,o:Helotiales,f:Helotiales_fam_Incertae_sedis	100.00	2e-55	115	0	1	115	124	363	477	1121
Cr_210	KM020077;tax=d:Viridiplantae,p:Chlorophyta,c:Ulvophyceae,o:Trentepohliales,f:Trentepohliaceae,g:Trentepohlia,s:Trentepohlia_annulata	89.09	4e-11	55	5	109	162	226	145	199	259
Cr_211	DQ068357|SH028072.07FU;tax=d:Fungi,p:Ascomycota,c:Leotiomycetes	96.83	3e-54	126	2	1	124	124	357	482	522
Cr_212	KM369776;tax=d:Viridiplantae,p:Chlorophyta,c:Trebouxiophyceae,o:Microthamniales,f:Microthamniales_order,g:Trebouxia,s:Trebouxia_unknown	79.37	0.002	63	10	7	68	168	40	100	214
Cr_214	AF444490|SH289313.07FU;tax=d:Fungi,p:Basidiomycota,c:Microbotryomycetes,o:Microbotryomycetes_ord_Incertae_sedis,f:Microbotryomycetes_fam_Incertae_sedis,g:Curvibasidium,s:Curvibasidium_cygneicollum_SH289313.07FU	99.49	6e-98	196	0	1	195	195	360	555	613
Cr_215	KC867873|SH183018.07FU;tax=d:Fungi,p:Ascomycota,c:Dothideomycetes,o:Pleosporales,f:Leptosphaeriaceae,g:Leptosphaeria	97.67	4e-58	129	3	1	129	129	396	524	576
Cr_218	EU552122|SH090428.07FU;tax=d:Fungi,p:Ascomycota,c:Sordariomycetes,o:Diaporthales,f:Diaporthaceae,g:Diaporthe,s:Diaporthe_cynaroidis_SH090428.07FU	99.29	2e-67	140	1	1	140	140	514	653	1568
Cr_219	JQ346830|SH030764.07FU;tax=d:Fungi,p:Basidiomycota,c:Agaricomycetes,o:Agaricales,f:Hebelomataceae	86.21	1.8	29	2	23	49	93	556	584	697
Cr_220	FJ416663;tax=d:Viridiplantae,p:Streptophyta,c:fabids_no_rank,o:Rosales,f:Rosaceae,g:Rosa,s:Rosa_laevigata	89.08	4e-35	119	11	17	134	195	35	152	206
Cr_221	KF297015|SH198677.07FU;tax=d:Fungi	95.35	4e-53	129	6	1	129	129	361	489	1118
Cr_222	KJ542337|SH495894.07FU;tax=d:Fungi,p:Ascomycota,c:Sordariomycetes,o:Xylariales,f:Sporocadaceae,g:Pestalotiopsis	95.62	6e-57	137	5	1	136	136	442	578	633
Cr_223	KF296934|SH025224.07FU;tax=d:Fungi,p:Ascomycota,c:Eurotiomycetes,o:Chaetothyriales	90.86	3e-60	175	10	1	171	171	422	594	1227
Cr_224	AY186751;tax=d:Metazoa,p:Mollusca,c:Gastropoda,o:Lymnaeoidea_superfamily,f:Lymnaeidae,g:Pseudosuccinea,s:Pseudosuccinea_columella	100.00	1.1	17	0	87	103	176	153	169	399
Cr_225	KC965542|SH016648.07FU;tax=d:Fungi,p:Ascomycota,c:Eurotiomycetes,o:Chaetothyriales,f:Herpotrichiellaceae,g:Rhinocladiella	96.73	2e-67	153	4	4	156	156	433	584	1270
Cr_226	KM246229|SH529465.07FU;tax=d:Fungi,p:Basidiomycota,c:Tremellomycetes,o:Tremellales,f:Tremellaceae,g:Cryptococcus	82.84	3e-32	169	14	16	181	212	417	573	646
Cr_227	FR774161|SH020563.07FU;tax=d:Fungi	99.18	2e-57	122	1	1	122	147	371	492	492
Cr_228	KC455237|SH207611.07FU;tax=d:Fungi,p:Ascomycota,c:Eurotiomycetes,o:Chaetothyriales,f:Chaetothyriaceae,g:Ceramothyrium,s:Ceramothyrium_carniolicum_SH207611.07FU	92.70	3e-50	137	8	1	135	139	374	510	510
Cr_229	KJ504792|SH116476.07FU;tax=d:Fungi,p:Ascomycota,c:Dothideomycetes,o:Capnodiales,f:Mycosphaerellaceae,g:Ramularia,s:Ramularia_eucalypti_SH116476.07FU	95.97	5e-52	124	5	1	124	124	501	624	663
Cr_230	AM084441|SH208536.07FU;tax=d:Fungi,p:Ascomycota,c:Dothideomycetes,o:Pleosporales,f:Phaeosphaeriaceae	96.15	3e-55	130	5	1	130	131	371	500	500
Cr_231	KP400572|SH207075.07FU;tax=d:Fungi,p:Ascomycota,c:Eurotiomycetes,o:Chaetothyriales	97.20	4e-64	143	4	1	143	143	381	523	569
Cr_232	KM246829|SH497061.07FU;tax=d:Fungi,p:Ascomycota,c:Saccharomycetes,o:Saccharomycetales,f:Trichomonascaceae,g:Wickerhamiella	94.74	6.4	19	0	18	35	93	420	438	608
Cr_233	KT328646|SH491117.07FU;tax=d:Fungi	97.50	6e-12	40	1	46	85	143	469	508	612
Cr_234	AF444549|SH181613.07FU;tax=d:Fungi,p:Basidiomycota,c:Spiculogloeomycetes,o:Spiculogloeales,f:Spiculogloeaceae,g:Phyllozyma,s:Phyllozyma_subbrunnea_SH181613.07FU	89.58	3e-45	144	12	10	152	152	330	471	529
Cr_235	JX188193|SH202460.07FU;tax=d:Fungi,p:Basidiomycota,c:Tremellomycetes,o:Cystofilobasidiales	98.60	1e-105	215	3	1	215	215	331	545	1180
Cr_236	KC965703|SH469418.07FU;tax=d:Fungi	99.27	7e-66	137	1	1	137	137	404	540	1139
Cr_237	KT389518|SH293210.07FU;tax=d:Fungi,p:Ascomycota,c:Dothideomycetes,o:Pleosporales,f:Didymellaceae,g:Neoascochyta,s:Neoascochyta_graminicola_SH293210.07FU	100.00	6e-67	136	0	1	136	136	330	465	487
Cr_238	KM369776;tax=d:Viridiplantae,p:Chlorophyta,c:Trebouxiophyceae,o:Microthamniales,f:Microthamniales_order,g:Trebouxia,s:Trebouxia_unknown	86.47	4e-44	170	11	4	163	166	33	200	214
Cr_239	AM084441|SH208536.07FU;tax=d:Fungi,p:Ascomycota,c:Dothideomycetes,o:Pleosporales,f:Phaeosphaeriaceae	100.00	1e-63	130	0	1	130	131	371	500	500
Cr_241	KC965703|SH469418.07FU;tax=d:Fungi	99.27	7e-66	137	1	1	137	137	404	540	1139
Cr_242	AB586986|SH213511.07FU;tax=d:Fungi,p:Ascomycota,c:Sordariomycetes,o:Xylariales,f:Hyponectriaceae,g:Monographella,s:Monographella_nivalis_SH213511.07FU	97.26	3e-65	146	3	1	145	145	330	475	1060
Cr_243	GU328514|SH182116.07FU;tax=d:Fungi,p:Basidiomycota,c:Tremellomycetes,o:Tremellales,f:Bulleribasidiaceae,g:Dioszegia	100.00	2e-50	106	0	1	106	106	358	463	894
Cr_244	HM239801|SH208539.07FU;tax=d:Fungi,p:Ascomycota,c:Dothideomycetes	96.18	7e-56	131	5	1	131	131	439	569	623
Cr_246	AB030352|SH194739.07FU;tax=d:Fungi,p:Basidiomycota,c:Cystobasidiomycetes,o:Erythrobasidiales,f:Erythrobasidiaceae,g:Erythrobasidium,s:Erythrobasidium_hasegawianum_SH194739.07FU	97.01	8e-92	201	2	5	201	201	370	570	595
Cr_247	JF828315|SH188085.07FU;tax=d:Fungi,p:Basidiomycota,c:Exobasidiomycetes,o:Entylomatales	100.00	2e-113	220	0	1	220	220	414	633	687
Cr_248	KX515355|SH631577.07FU;tax=d:Fungi	83.63	3e-36	171	17	1	163	186	401	568	659
Cr_249	FR682384|SH018720.07FU;tax=d:Fungi,p:Ascomycota	97.12	6e-62	139	4	1	139	139	331	469	503
Cr_250	AM901898|SH026897.07FU;tax=d:Fungi,p:Ascomycota	97.66	1e-57	128	3	1	128	128	640	767	801
Cr_251	JX042989|SH200678.07FU;tax=d:Fungi,p:Ascomycota,c:Eurotiomycetes,o:Chaetothyriales	88.28	6e-37	128	13	10	136	144	431	557	600
Cr_252	KF297052|SH184439.07FU;tax=d:Fungi,p:Ascomycota	96.88	2e-55	128	2	1	126	126	386	513	1139
Cr_253	KF533005|SH002207.07FU;tax=d:Fungi,p:Ascomycota,c:Leotiomycetes,o:Helotiales,f:Sclerotiniaceae,g:Botrytis,s:Botrytis_cinerea_SH002207.07FU	100.00	5e-62	127	0	1	127	127	335	461	519
Cr_254	KY352467|SH630333.07FU;tax=d:Fungi,p:Ascomycota,c:Ascomycota_cls_Incertae_sedis,o:Ascomycota_ord_Incertae_sedis,f:Ascomycota_fam_Incertae_sedis,g:Retiarius	88.00	2e-08	50	5	48	97	173	430	478	1335
Cr_255	KC965726|SH019991.07FU;tax=d:Fungi,p:Basidiomycota,c:Tremellomycetes	87.50	8e-41	144	16	1	143	143	329	471	1119
Cr_256	KP004445|SH578190.07FU;tax=d:Fungi,p:Ascomycota,c:Sordariomycetes,o:Diaporthales,f:Diaporthaceae,g:Diaporthe,s:Diaporthe_phragmitis_SH578190.07FU	100.00	3e-70	142	0	1	142	142	395	536	573
Cr_257	KF307700|SH286831.07FU;tax=d:Fungi,p:Ascomycota,c:Sordariomycetes,o:Diaporthales,f:Diaporthales_fam_Incertae_sedis,g:Botryodiplodia,s:Botryodiplodia_fraxini_SH286831.07FU	99.29	2e-67	141	0	1	140	140	363	503	511
Cr_258	AF444406|SH209709.07FU;tax=d:Fungi,p:Basidiomycota,c:Tremellomycetes,o:Tremellales,f:Bulleraceae,g:Bullera,s:Bullera_crocea_SH209709.07FU	94.39	7e-40	107	2	1	103	103	316	422	476
Cr_259	FJ524324|SH194927.07FU;tax=d:Fungi,p:Ascomycota,c:Eurotiomycetes,o:Chaetothyriales	89.08	3e-35	119	11	27	144	144	458	575	629
Cr_260	JQ061171|SH193970.07FU;tax=d:Fungi,p:Ascomycota,c:Eurotiomycetes,o:Chaetothyriales	97.32	6e-67	149	2	1	147	147	358	506	550
Cr_261	FR682319|SH183186.07FU;tax=d:Fungi,p:Ascomycota,c:Eurotiomycetes,o:Chaetothyriales,f:Herpotrichiellaceae	100.00	8e-71	143	0	1	143	143	367	509	543
Cr_262	KC966095|SH184469.07FU;tax=d:Fungi,p:Ascomycota	96.90	2e-56	129	4	1	129	129	386	514	1140
Cr_263	KF251233|SH406107.07FU;tax=d:Fungi,p:Ascomycota,c:Dothideomycetes,o:Capnodiales,f:Mycosphaerellaceae,g:Septoria,s:Septoria_cretae_SH406107.07FU	100.00	8e-60	123	0	2	124	124	361	483	513
Cr_264	JX042989|SH200678.07FU;tax=d:Fungi,p:Ascomycota,c:Eurotiomycetes,o:Chaetothyriales	88.28	2e-36	128	12	10	135	143	431	557	600
Cr_266	KT328729|SH496566.07FU;tax=d:Fungi,p:Ascomycota,c:Eurotiomycetes,o:Chaetothyriales	95.42	1e-63	153	4	1	151	151	472	623	657
Cr_267	JX042759|SH020546.07FU;tax=d:Fungi,p:Basidiomycota,c:Tremellomycetes,o:Tremellales	91.03	4e-54	156	13	1	155	155	352	507	540
Cr_268	UDB022758|SH179327.07FU;tax=d:Fungi,p:Ascomycota,c:Lecanoromycetes,o:Lecanorales,f:Parmeliaceae,g:Parmelia,s:Parmelia_sulcata_SH179327.07FU	100.00	3e-64	131	0	1	131	131	347	477	518
Cr_269	KU325172|SH630488.07FU;tax=d:Fungi,p:Ascomycota,c:Leotiomycetes,o:Helotiales,f:Dermateaceae,g:Neofabraea,s:Neofabraea_vagabunda_SH630488.07FU	96.61	9e-50	118	2	1	118	130	305	420	440
Cr_270	EU516942|SH026255.07FU;tax=d:Fungi,p:Ascomycota,c:Ascomycota_cls_Incertae_sedis,o:Ascomycota_ord_Incertae_sedis,f:Ascomycota_fam_Incertae_sedis,g:Tetracladium	94.49	9e-50	127	6	5	131	131	328	453	740
Cr_271	AB554111|SH198668.07FU;tax=d:Fungi,p:Ascomycota,c:Dothideomycetes,o:Pleosporales,f:Pleomassariaceae,g:Prosthemium,s:Prosthemium_stellare_SH198668.07FU	100.00	9e-65	132	0	1	132	132	334	465	510
Cr_272	JF449454|SH184428.07FU;tax=d:Fungi,p:Ascomycota	100.00	1e-62	128	0	1	128	128	351	478	1104
Cr_273	KP004459|SH494059.07FU;tax=d:Fungi,p:Ascomycota,c:Ascomycota_cls_Incertae_sedis,o:Ascomycota_ord_Incertae_sedis,f:Ascomycota_fam_Incertae_sedis,g:Trullula,s:Trullula_melanochlora_SH494059.07FU	85.47	3e-26	117	12	57	173	173	527	638	693
Cr_274	AY244466;tax=d:Metazoa,p:Arthropoda,c:Insecta,o:Hymenoptera,f:Trichogrammatidae,g:Trichogramma,s:Trichogramma_lingulatum	100.00	14	15	0	86	100	176	366	352	685
Cr_275	JQ346830|SH030764.07FU;tax=d:Fungi,p:Basidiomycota,c:Agaricomycetes,o:Agaricales,f:Hebelomataceae	86.21	1.8	29	2	23	49	94	556	584	697
Cr_277	KX499252|SH630829.07FU;tax=d:Fungi,p:Ascomycota	97.04	3e-59	135	3	1	134	134	394	528	582
Cr_278	AM084441|SH208536.07FU;tax=d:Fungi,p:Ascomycota,c:Dothideomycetes,o:Pleosporales,f:Phaeosphaeriaceae	96.92	5e-57	130	4	1	130	131	371	500	500
Cr_280	FR718483|SH005164.07FU;tax=d:Fungi,p:Basidiomycota,c:Tremellomycetes,o:Tremellales	90.78	2e-47	141	11	1	141	141	292	430	431
Cr_281	JQ346830|SH030764.07FU;tax=d:Fungi,p:Basidiomycota,c:Agaricomycetes,o:Agaricales,f:Hebelomataceae	86.21	1.8	29	2	23	49	93	556	584	697
Cr_282	KT453740|SH492861.07FU;tax=d:Fungi,p:Ascomycota,c:Lecanoromycetes,o:Lecanorales,f:Lecanoraceae,g:Lecidella,s:Lecidella_carpathica_SH492861.07FU	100.00	6.3	15	0	76	90	92	170	184	543
Cr_283	AB072233|SH199072.07FU;tax=d:Fungi,p:Basidiomycota,c:Tremellomycetes,o:Cystofilobasidiales,f:Mrakiaceae,g:Itersonilia,s:Itersonilia_perplexans_SH199072.07FU	100.00	1e-110	215	0	1	215	215	379	593	624
Cr_284	DQ249992|SH186775.07FU;tax=d:Fungi,p:Ascomycota,c:Leotiomycetes,o:Helotiales,f:Helotiales_fam_Incertae_sedis,g:Rhexocercosporidium,s:Rhexocercosporidium_panacis_SH186775.07FU	98.44	3e-59	128	2	1	128	128	421	548	602
Cr_286	KY367527|SH202581.07FU;tax=d:Fungi,p:Ascomycota,c:Dothideomycetes,o:Pleosporales	99.26	9e-65	135	1	1	135	135	375	509	534
Cr_287	JQ905738|SH203044.07FU;tax=d:Fungi,p:Ascomycota,c:Sordariomycetes	89.73	6e-47	146	13	1	144	144	346	491	516
Cr_289	AF444549|SH181613.07FU;tax=d:Fungi,p:Basidiomycota,c:Spiculogloeomycetes,o:Spiculogloeales,f:Spiculogloeaceae,g:Phyllozyma,s:Phyllozyma_subbrunnea_SH181613.07FU	87.34	1e-43	158	12	4	159	159	320	471	529
Cr_290	KF614889|SH197675.07FU;tax=d:Fungi,p:Ascomycota,c:Eurotiomycetes,o:Chaetothyriales,f:Herpotrichiellaceae,g:Veronaea	89.77	2e-57	176	12	1	174	174	513	684	1609
Cr_291	FJ571428|SH023238.07FU;tax=d:Fungi,p:Ascomycota,c:Eurotiomycetes,o:Chaetothyriales	94.44	5e-49	126	6	42	167	188	375	499	576
Cr_292	EU489983|SH218645.07FU;tax=d:Fungi,p:Ascomycota	78.99	1e-13	119	17	3	119	119	546	658	1629
Cr_293	JF449454|SH184428.07FU;tax=d:Fungi,p:Ascomycota	96.09	1e-53	128	4	1	127	127	351	478	1104
Cr_294	KR262417|SH521788.07FU;tax=d:Fungi,p:Basidiomycota,c:Exobasidiomycetes,o:Exobasidiales,f:Exobasidiaceae,g:Exobasidium,s:Exobasidium_maculosum_SH521788.07FU	100.00	6e-88	174	0	1	174	174	346	519	553
Cr_295	JF449498|SH186790.07FU;tax=d:Fungi,p:Ascomycota,c:Leotiomycetes,o:Helotiales,f:Helotiales_fam_Incertae_sedis	98.44	3e-59	128	2	1	128	128	363	490	1121
Cr_296	KP004445|SH578190.07FU;tax=d:Fungi,p:Ascomycota,c:Sordariomycetes,o:Diaporthales,f:Diaporthaceae,g:Diaporthe,s:Diaporthe_phragmitis_SH578190.07FU	99.30	1e-68	142	1	1	142	142	395	536	573
Cr_297	AY244466;tax=d:Metazoa,p:Arthropoda,c:Insecta,o:Hymenoptera,f:Trichogrammatidae,g:Trichogramma,s:Trichogramma_lingulatum	100.00	14	15	0	87	101	176	366	352	685
Cr_298	AY843169|SH027822.07FU;tax=d:Fungi,p:Ascomycota,c:Dothideomycetes,o:Myriangiales,f:Myriangiaceae,g:Myriangium	89.06	1e-14	64	5	27	89	178	377	439	507
Cr_299	KM369776;tax=d:Viridiplantae,p:Chlorophyta,c:Trebouxiophyceae,o:Microthamniales,f:Microthamniales_order,g:Trebouxia,s:Trebouxia_unknown	92.64	3e-60	163	6	8	164	167	38	200	214
Cr_300	FJ025280|SH207409.07FU;tax=d:Fungi	86.29	3e-30	124	11	35	156	156	412	531	544
Cr_300	FJ025280|SH207409.07FU;tax=d:Fungi	100.00	3.3	16	0	1	16	156	387	402	544
Cr_301	JQ061171|SH193970.07FU;tax=d:Fungi,p:Ascomycota,c:Eurotiomycetes,o:Chaetothyriales	96.62	1e-64	148	3	1	146	146	359	506	550
Cr_302	KF251427|SH206851.07FU;tax=d:Fungi,p:Ascomycota,c:Dothideomycetes,o:Capnodiales,f:Mycosphaerellaceae,g:Septoria,s:Septoria_gladioli_SH206851.07FU	89.92	9e-40	129	7	1	126	126	344	469	496
Cr_303	KF800423|SH021480.07FU;tax=d:Fungi	96.00	0.002	25	1	51	75	176	622	646	838
Cr_304	AM902086|SH028226.07FU;tax=d:Fungi,p:Ascomycota,c:Leotiomycetes,o:Helotiales	98.44	1e-58	128	0	1	126	126	590	717	751
Cr_305	KY367527|SH202581.07FU;tax=d:Fungi,p:Ascomycota,c:Dothideomycetes,o:Pleosporales	91.18	3e-45	136	7	1	132	132	375	509	534
Cr_306	JF495199|SH190079.07FU;tax=d:Fungi,p:Ascomycota,c:Leotiomycetes,o:Leotiomycetes_ord_Incertae_sedis,f:Pseudeurotiaceae	99.21	2e-60	127	1	1	127	127	356	482	1109
Cr_307	EF447381|SH192496.07FU;tax=d:Fungi,p:Ascomycota,c:Sordariomycetes,o:Diaporthales,f:Valsaceae,g:Valsa,s:Valsa_cypri_SH192496.07FU	100.00	1e-68	139	0	1	139	139	391	529	530
Cr_308	AF250821|SH186980.07FU;tax=d:Fungi,p:Ascomycota,c:Dothideomycetes,o:Pleosporales,f:Didymosphaeriaceae,g:Paraphaeosphaeria,s:Paraphaeosphaeria_pilleata_SH186980.07FU	100.00	2e-66	135	0	1	135	135	2120	2254	2266
Cr_309	JQ910878|SH188092.07FU;tax=d:Fungi,p:Basidiomycota,c:Exobasidiomycetes,o:Entylomatales	99.07	2e-107	216	0	1	216	216	426	639	693
Cr_310	AM084441|SH208536.07FU;tax=d:Fungi,p:Ascomycota,c:Dothideomycetes,o:Pleosporales,f:Phaeosphaeriaceae	99.23	5e-62	130	1	1	130	131	371	500	500
Cr_311	KM246229|SH529465.07FU;tax=d:Fungi,p:Basidiomycota,c:Tremellomycetes,o:Tremellales,f:Tremellaceae,g:Cryptococcus	82.35	4e-31	170	15	15	181	212	416	573	646
Cr_312	KF297052|SH184439.07FU;tax=d:Fungi,p:Ascomycota	95.31	5e-52	128	5	1	127	127	386	513	1139
Cr_313	AB030352|SH194739.07FU;tax=d:Fungi,p:Basidiomycota,c:Cystobasidiomycetes,o:Erythrobasidiales,f:Erythrobasidiaceae,g:Erythrobasidium,s:Erythrobasidium_hasegawianum_SH194739.07FU	84.71	1e-35	157	15	15	163	186	378	533	595
Cr_314	AJ581038|SH200640.07FU;tax=d:Fungi,p:Basidiomycota	99.52	1e-104	207	1	1	207	207	393	599	653
Cr_315	KT328622|SH491129.07FU;tax=d:Fungi	82.68	1e-35	179	19	4	173	216	449	624	732
Cr_317	FJ025358|SH183001.07FU;tax=d:Fungi,p:Ascomycota,c:Dothideomycetes,o:Pleosporales	97.74	9e-60	133	2	1	132	135	432	564	596
Cr_318	HQ650645|SH211253.07FU;tax=d:Fungi,p:Ascomycota,c:Lecanoromycetes,o:Lecanorales,f:Ramalinaceae,g:Lecania,s:Lecania_cyrtella_SH211253.07FU	100.00	7e-66	134	0	1	134	134	426	559	593
Cr_319	AM901841|SH027096.07FU;tax=d:Fungi,p:Basidiomycota	99.38	1e-78	160	1	1	160	160	548	707	741
Cr_320	FR718483|SH005164.07FU;tax=d:Fungi,p:Basidiomycota,c:Tremellomycetes,o:Tremellales	90.07	8e-46	141	12	1	141	141	292	430	431
Cr_322	KT222385|SH493756.07FU;tax=d:Fungi,p:Ascomycota,c:Orbiliomycetes,o:Orbiliales,f:Orbiliales_fam_Incertae_sedis,g:Lecophagus	100.00	6e-88	174	0	1	174	174	489	662	1578
Cr_323	JF449454|SH184428.07FU;tax=d:Fungi,p:Ascomycota	96.09	1e-53	128	4	1	127	127	351	478	1104
Cr_324	AF444662|SH215453.07FU;tax=d:Fungi,p:Basidiomycota,c:Tremellomycetes,o:Tremellales,f:Bulleraceae,g:Bullera,s:Bullera_alba_SH215453.07FU	100.00	3e-80	160	0	1	160	160	330	489	543
Cr_325	AY843076|SH200057.07FU;tax=d:Fungi,p:Ascomycota,c:Eurotiomycetes,o:Chaetothyriales,f:Herpotrichiellaceae	97.22	4e-64	144	3	1	143	143	377	520	522
Cr_326	JF449454|SH184428.07FU;tax=d:Fungi,p:Ascomycota	99.22	2e-61	129	1	1	129	129	350	478	1104
Cr_327	KX287520|SH640879.07FU;tax=d:Fungi,p:Ascomycota,c:Dothideomycetes,o:Capnodiales,f:Mycosphaerellaceae,g:Ramularia,s:Ramularia_trollii_SH640879.07FU	99.19	1e-58	124	1	1	124	124	502	625	666
Cr_328	KX147814|SH631486.07FU;tax=d:Fungi	88.64	3e-39	132	13	1	132	132	286	415	449
Cr_329	JQ758161|SH182976.07FU;tax=d:Fungi,p:Ascomycota,c:Dothideomycetes,o:Pleosporales	100.00	5e-57	118	0	1	118	132	358	475	475
Cr_330	KC834042|SH111337.07FU;tax=d:Fungi,p:Ascomycota,c:Leotiomycetes,o:Helotiales,f:Hyaloscyphaceae,g:Arbusculina,s:Arbusculina_fragmentans_SH111337.07FU	92.80	2e-45	125	7	1	125	125	692	814	837
Cr_331	JN573677|SH221395.07FU;tax=d:Fungi,p:Ascomycota,c:Dothideomycetes,o:Dothideomycetes_ord_Incertae_sedis,f:Dothideomycetes_fam_Incertae_sedis,g:Peltaster,s:Peltaster_cerophilus_SH221395.07FU	99.29	2e-67	141	0	1	140	140	403	543	545
Cr_333	EF363146|SH213904.07FU;tax=d:Fungi,p:Basidiomycota,c:Tremellomycetes,o:Tremellales,f:Tremellaceae,g:Cryptococcus	96.88	7e-72	160	5	1	160	160	334	493	547
Cr_334	AF444578|SH205938.07FU;tax=d:Fungi,p:Basidiomycota,c:Cystobasidiomycetes,o:Cystobasidiomycetes_ord_Incertae_sedis,f:Cystobasidiomycetes_fam_Incertae_sedis,g:Symmetrospora,s:Symmetrospora_gracilis_SH205938.07FU	96.28	2e-83	188	5	1	186	186	355	542	600
Cr_335	KX618494|SH203499.07FU;tax=d:Fungi,p:Ascomycota,c:Dothideomycetes,o:Pleosporales,f:Cucurbitariaceae,g:Pyrenochaeta	100.00	4e-68	138	0	1	138	138	357	494	548
Cr_336	FR682440|SH213874.07FU;tax=d:Fungi,p:Ascomycota,c:Eurotiomycetes,o:Chaetothyriales,f:Trichomeriaceae,g:Knufia	92.86	2e-57	154	7	1	150	150	400	553	587
Cr_337	KC834042|SH111337.07FU;tax=d:Fungi,p:Ascomycota,c:Leotiomycetes,o:Helotiales,f:Hyaloscyphaceae,g:Arbusculina,s:Arbusculina_fragmentans_SH111337.07FU	94.31	4e-48	123	7	1	123	123	692	814	837
Cr_338	KU325172|SH630488.07FU;tax=d:Fungi,p:Ascomycota,c:Leotiomycetes,o:Helotiales,f:Dermateaceae,g:Neofabraea,s:Neofabraea_vagabunda_SH630488.07FU	95.28	7e-51	127	3	1	126	126	305	429	440
Cr_339	KM246829|SH497061.07FU;tax=d:Fungi,p:Ascomycota,c:Saccharomycetes,o:Saccharomycetales,f:Trichomonascaceae,g:Wickerhamiella	94.74	6.4	19	0	18	35	93	420	438	608
Cr_340	JX042759|SH020546.07FU;tax=d:Fungi,p:Basidiomycota,c:Tremellomycetes,o:Tremellales	89.10	4e-49	156	15	1	154	154	352	507	540
Cr_341	AB476498|SH017664.07FU;tax=d:Fungi,p:Ascomycota,c:Eurotiomycetes,o:Chaetothyriales,f:Herpotrichiellaceae,g:Cladophialophora	95.39	1e-63	152	6	1	151	151	387	538	579
Cr_342	JN120378|SH184436.07FU;tax=d:Fungi,p:Ascomycota,c:Leotiomycetes,o:Helotiales,f:Dermateaceae,g:Naevala	96.09	1e-53	128	3	1	126	126	332	459	1046
Cr_343	AM084441|SH208536.07FU;tax=d:Fungi,p:Ascomycota,c:Dothideomycetes,o:Pleosporales,f:Phaeosphaeriaceae	100.00	1e-63	130	0	1	130	131	371	500	500
Cr_344	DQ317635|SH201124.07FU;tax=d:Fungi,p:Basidiomycota,c:Exobasidiomycetes,o:Entylomatales	98.41	6e-124	252	1	1	250	250	380	630	643
Cr_345	KT823551|SH219614.07FU;tax=d:Fungi,p:Ascomycota,c:Dothideomycetes,o:Venturiales	100.00	2e-51	108	0	1	108	126	342	449	449
Cr_346	EF029200|SH202913.07FU;tax=d:Fungi,p:Ascomycota,c:Ascomycota_cls_Incertae_sedis,o:Ascomycota_ord_Incertae_sedis,f:Ascomycota_fam_Incertae_sedis,g:Clathrosporium,s:Clathrosporium_intricatum_SH202913.07FU	97.60	7e-56	125	3	1	125	125	442	566	607
Cr_347	KP791764|SH192617.07FU;tax=d:Fungi,p:Ascomycota,c:Dothideomycetes,o:Capnodiales,f:Extremaceae,g:Saxophila,s:Saxophila_tyrrhenica_SH192617.07FU	91.41	1e-42	128	6	1	127	127	360	483	499
Cr_348	AM999562|SH202788.07FU;tax=d:Fungi,p:Ascomycota	99.17	2e-56	121	0	1	120	120	327	447	447
Cr_349	KM369776;tax=d:Viridiplantae,p:Chlorophyta,c:Trebouxiophyceae,o:Microthamniales,f:Microthamniales_order,g:Trebouxia,s:Trebouxia_unknown	87.65	6e-48	170	12	9	170	173	32	200	214
Cr_350	FR682238|SH211826.07FU;tax=d:Fungi,p:Basidiomycota,c:Exobasidiomycetes,o:Exobasidiales	91.18	1e-59	170	12	1	169	171	339	506	544
Cr_351	JQ346830|SH030764.07FU;tax=d:Fungi,p:Basidiomycota,c:Agaricomycetes,o:Agaricales,f:Hebelomataceae	86.21	1.7	29	2	22	48	91	556	584	697
Cr_352	EU852356|SH024111.07FU;tax=d:Fungi,p:Basidiomycota,c:Tremellomycetes,o:Tremellales,f:Bulleribasidiaceae,g:Dioszegia	94.23	3e-38	104	2	1	100	100	358	461	478
Cr_353	EU516942|SH026255.07FU;tax=d:Fungi,p:Ascomycota,c:Ascomycota_cls_Incertae_sedis,o:Ascomycota_ord_Incertae_sedis,f:Ascomycota_fam_Incertae_sedis,g:Tetracladium	92.97	5e-47	128	7	1	126	126	326	453	740
Cr_354	JQ346830|SH030764.07FU;tax=d:Fungi,p:Basidiomycota,c:Agaricomycetes,o:Agaricales,f:Hebelomataceae	86.21	1.7	29	2	22	48	91	556	584	697
Cr_355	KT328646|SH491117.07FU;tax=d:Fungi	100.00	1e-14	42	0	46	87	144	469	510	612
Cr_356	HQ414606|SH211287.07FU;tax=d:Fungi,p:Ascomycota,c:Sordariomycetes,o:Sordariales,f:Cephalothecaceae	98.53	4e-63	136	0	1	134	134	329	464	506
Cr_357	FJ265763|SH016641.07FU;tax=d:Fungi,p:Ascomycota,c:Eurotiomycetes,o:Chaetothyriales,f:Herpotrichiellaceae,g:Rhinocladiella	88.62	8e-36	123	12	1	123	145	390	510	546
Cr_358	EU926493;tax=d:Viridiplantae,p:Streptophyta,c:early-diverging_eudicotyledons_no_rank,o:Ranunculales,f:Berberidaceae,g:Nandina,s:Nandina_domestica	95.00	1.1	20	1	95	114	179	47	66	217
Cr_359	KY189987|SH198667.07FU;tax=d:Fungi,p:Ascomycota,c:Dothideomycetes,o:Pleosporales,f:Melanommataceae	100.00	9e-65	132	0	1	132	132	888	1019	1934
Cr_360	JQ346830|SH030764.07FU;tax=d:Fungi,p:Basidiomycota,c:Agaricomycetes,o:Agaricales,f:Hebelomataceae	86.21	1.8	29	2	23	49	92	556	584	697
Cr_361	JQ346830|SH030764.07FU;tax=d:Fungi,p:Basidiomycota,c:Agaricomycetes,o:Agaricales,f:Hebelomataceae	86.21	1.7	29	2	22	48	91	556	584	697
Cr_362	AF252840|SH211416.07FU;tax=d:Fungi,p:Ascomycota,c:Leotiomycetes,o:Helotiales	85.39	1e-18	89	11	1	88	143	350	437	509
Cr_363	AB907590|SH202161.07FU;tax=d:Fungi,p:Basidiomycota,c:Agaricomycetes,o:Russulales,f:Lachnocladiaceae,g:Scytinostroma,s:Scytinostroma_odoratum_SH202161.07FU	98.98	8e-97	196	2	1	196	196	393	588	611
Cr_364	KX908512|SH175291.07FU;tax=d:Fungi,p:Ascomycota,c:Sordariomycetes,o:Hypocreales,f:Nectriaceae	99.32	8e-71	146	1	1	146	146	346	491	1068
Cr_365	KT328873|SH491137.07FU;tax=d:Fungi,p:Ascomycota,c:Eurotiomycetes,o:Chaetothyriales	87.92	1e-43	149	16	1	147	147	414	562	596
Cr_366	UDB027816|SH527564.07FU;tax=d:Fungi,p:Ascomycota,c:Eurotiomycetes,o:Chaetothyriales,f:Herpotrichiellaceae,g:Cladophialophora	99.29	2e-67	141	0	1	140	140	382	522	864
Cr_367	MF143613|SH640049.07FU;tax=d:Fungi,p:Ascomycota,c:Leotiomycetes,o:Helotiales,f:Dermateaceae,g:Pyrenopeziza,s:Pyrenopeziza_brassicae_SH640049.07FU	98.28	1e-52	116	2	1	116	125	451	566	628
Cr_368	KY613993|SH217765.07FU;tax=d:Fungi,p:Ascomycota,c:Sordariomycetes,o:Xylariales,f:Diatrypaceae,g:Cryptosphaeria,s:Cryptosphaeria_eunomia_SH217765.07FU	100.00	1e-69	141	0	1	141	141	382	522	556
Cr_369	HQ322364|SH186776.07FU;tax=d:Fungi,p:Ascomycota,c:Pezizomycotina_cls_Incertae_sedis,o:Pezizomycotina_ord_Incertae_sedis,f:Pezizomycotina_fam_Incertae_sedis,g:Hymenula,s:Hymenula_cerealis_SH186776.07FU	91.34	4e-43	127	9	1	125	125	401	527	561
Cr_372	AF033456|SH086591.07FU;tax=d:Fungi,p:Ascomycota,c:Eurotiomycetes,o:Eurotiales,f:Aspergillaceae,g:Penicillium,s:Penicillium_citreonigrum_SH086591.07FU	99.30	4e-68	142	0	1	141	141	367	508	1138
Cr_373	AM901764|SH023172.07FU;tax=d:Fungi,p:Ascomycota	99.24	5e-62	131	0	1	130	130	595	725	759
Cr_374	KY430495|SH631481.07FU;tax=d:Fungi,p:Basidiomycota,c:Tremellomycetes	100.00	1e-63	130	0	1	130	130	384	513	567
Cr_375	AM901764|SH023172.07FU;tax=d:Fungi,p:Ascomycota	98.47	7e-61	131	2	1	131	131	595	725	759
Cr_376	AM999708|SH012599.07FU;tax=d:Fungi	94.24	4e-54	139	4	1	139	140	359	493	493
Cr_377	KT328769|SH494078.07FU;tax=d:Fungi	86.32	6e-22	95	11	26	120	146	402	494	564
Cr_378	AF444577|SH277511.07FU;tax=d:Fungi,p:Basidiomycota,c:Cystobasidiomycetes,o:Cystobasidiomycetes_ord_Incertae_sedis,f:Cystobasidiomycetes_fam_Incertae_sedis,g:Symmetrospora,s:Symmetrospora_coprosmae_SH277511.07FU	95.56	3e-76	180	3	8	184	184	364	541	600
Cr_379	KR909182|SH182991.07FU;tax=d:Fungi,p:Ascomycota,c:Dothideomycetes,o:Pleosporales	98.55	9e-65	138	2	1	138	138	400	537	591
Cr_380	KF297015|SH198677.07FU;tax=d:Fungi	94.57	2e-51	129	7	1	129	129	361	489	1118
Cr_381	JF449633|SH206778.07FU;tax=d:Fungi,p:Ascomycota	100.00	2e-60	124	0	1	124	124	342	465	1084
Cr_382	EU482278|SH216597.07FU;tax=d:Fungi,p:Ascomycota,c:Eurotiomycetes,o:Chaetothyriales,f:Herpotrichiellaceae	85.21	5e-33	142	13	1	138	138	383	520	564
Cr_383	AF444292|SH194775.07FU;tax=d:Fungi,p:Basidiomycota,c:Cystobasidiomycetes,o:Cystobasidiales,f:Cystobasidiaceae,g:Cystobasidium,s:Cystobasidium_pinicola_SH194775.07FU	100.00	2e-92	182	0	1	182	182	336	517	532
Cr_384	KJ719562|SH467997.07FU;tax=d:Fungi,p:Ascomycota,c:Dothideomycetes,o:Capnodiales,f:Capnodiales_fam_Incertae_sedis,g:Microcyclospora	98.45	3e-59	129	0	1	127	127	414	542	597
Cr_385	KM369786;tax=d:Viridiplantae,p:Chlorophyta,c:Trebouxiophyceae,o:Microthamniales,f:Microthamniales_order,g:Trebouxia,s:Trebouxia_unknown	86.24	5e-49	189	13	5	189	189	29	208	219
Cr_386	KF800302|SH023174.07FU;tax=d:Fungi,p:Ascomycota	84.67	3e-30	137	14	1	136	136	609	739	793
Cr_387	KC966238|SH022683.07FU;tax=d:Fungi	99.36	7e-77	157	1	1	157	157	370	526	1174
Cr_388	KM231819|SH175271.07FU;tax=d:Fungi,p:Ascomycota,c:Sordariomycetes,o:Hypocreales,f:Nectriaceae,g:Cosmospora,s:Cosmospora_arxii_SH175271.07FU	99.29	2e-67	140	1	1	140	140	378	517	635
Cr_389	JX042989|SH200678.07FU;tax=d:Fungi,p:Ascomycota,c:Eurotiomycetes,o:Chaetothyriales	87.59	1e-38	137	15	10	144	144	431	567	600
Cr_390	JQ414230|SH117358.07FU;tax=d:Fungi,p:Ascomycota,c:Sordariomycetes,o:Diaporthales,f:Gnomoniaceae,g:Ophiognomonia,s:Ophiognomonia_cordicarpa_SH117358.07FU	100.00	8e-66	134	0	1	134	141	367	500	500
Cr_391	KT380061|SH524367.07FU;tax=d:Fungi,p:Ascomycota,c:Orbiliomycetes,o:Orbiliales,f:Orbiliaceae,g:Orbilia,s:Orbilia_aristata_SH524367.07FU	100.00	2e-82	164	0	1	164	164	368	531	541
Cr_392	JN120378|SH184436.07FU;tax=d:Fungi,p:Ascomycota,c:Leotiomycetes,o:Helotiales,f:Dermateaceae,g:Naevala	92.97	2e-46	128	5	1	124	124	332	459	1046
Cr_393	AM999582|SH196158.07FU;tax=d:Fungi,p:Basidiomycota,c:Tremellomycetes,o:Cystofilobasidiales	100.00	1e-99	195	0	1	195	196	361	555	555
Cr_394	KF297015|SH198677.07FU;tax=d:Fungi	96.12	9e-55	129	5	1	129	129	361	489	1118
Cr_395	JF449454|SH184428.07FU;tax=d:Fungi,p:Ascomycota	97.67	1e-57	129	2	1	128	128	350	478	1104
Cr_396	AY015439|SH194976.07FU;tax=d:Fungi,p:Basidiomycota,c:Microbotryomycetes,o:Sporidiobolales,f:Sporidiobolaceae,g:Sporobolomyces,s:Sporobolomyces_ruberrimus_SH194976.07FU	99.46	2e-92	186	0	1	185	185	359	544	598
Cr_397	JX042989|SH200678.07FU;tax=d:Fungi,p:Ascomycota,c:Eurotiomycetes,o:Chaetothyriales	86.96	6e-37	138	15	10	145	145	431	567	600
Cr_399	JX981477|SH199058.07FU;tax=d:Fungi,p:Ascomycota,c:Dothideomycetes,o:Pleosporales	93.13	3e-49	131	9	1	131	131	487	617	761
Cr_400	AF492084|SH193601.07FU;tax=d:Fungi,p:Ascomycota,c:Taphrinomycetes,o:Taphrinales,f:Taphrinaceae,g:Taphrina,s:Taphrina_carnea_SH193601.07FU	100.00	3e-91	180	0	1	180	180	367	546	582
Cr_401	KT823551|SH219614.07FU;tax=d:Fungi,p:Ascomycota,c:Dothideomycetes,o:Venturiales	100.00	2e-51	108	0	1	108	126	342	449	449
Cr_402	DQ317635|SH201124.07FU;tax=d:Fungi,p:Basidiomycota,c:Exobasidiomycetes,o:Entylomatales	98.03	2e-123	254	1	1	251	251	379	631	643
Cr_403	KM114537|SH489326.07FU;tax=d:Fungi,p:Ascomycota,c:Leotiomycetes,o:Helotiales,f:Helotiaceae,g:Hymenoscyphus,s:Hymenoscyphus_menthae_SH489326.07FU	99.21	9e-60	127	0	1	126	126	347	473	481
Cr_404	AF139627|SH194014.07FU;tax=d:Fungi,p:Basidiomycota,c:Tremellomycetes,o:Cystofilobasidiales,f:Cystofilobasidiaceae,g:Cystofilobasidium,s:Cystofilobasidium_capitatum_SH194014.07FU	100.00	9e-107	208	0	1	208	208	349	556	614
Cr_405	FR718483|SH005164.07FU;tax=d:Fungi,p:Basidiomycota,c:Tremellomycetes,o:Tremellales	92.03	1e-48	138	7	1	136	136	295	430	431
Cr_406	KU057816|SH211685.07FU;tax=d:Fungi,p:Basidiomycota,c:Tremellomycetes,o:Tremellales,f:Tremellaceae,g:Cryptococcus	78.91	2e-17	147	18	1	145	145	296	431	473
Cr_407	KT222363|SH496087.07FU;tax=d:Fungi,p:Ascomycota,c:Orbiliomycetes,o:Orbiliales,f:Orbiliaceae,g:Orbilia	98.05	2e-71	154	2	1	153	153	702	855	1392
Cr_408	AM901739|SH193237.07FU;tax=d:Fungi,p:Ascomycota,c:Eurotiomycetes,o:Chaetothyriales	98.59	6e-67	142	2	1	142	142	994	1135	1169
Cr_409	FR682170|SH023167.07FU;tax=d:Fungi,p:Ascomycota	84.33	3e-29	134	15	1	131	131	381	511	545
Cr_410	KF800309|SH462873.07FU;tax=d:Fungi,p:Basidiomycota,c:Tremellomycetes,o:Tremellales,f:Bulleraceae,g:Fonsecazyma	96.15	5e-68	156	6	1	156	156	605	760	814
Cr_411	AF201728|SH199908.07FU;tax=d:Fungi,p:Ascomycota,c:Dothideomycetes,o:Jahnulales,f:Aliquandostipitaceae,g:Aliquandostipite,s:Aliquandostipite_khaoyaiensis_SH199908.07FU	100.00	6.2	15	0	2	16	91	153	139	548
Cr_412	KC965542|SH016648.07FU;tax=d:Fungi,p:Ascomycota,c:Eurotiomycetes,o:Chaetothyriales,f:Herpotrichiellaceae,g:Rhinocladiella	95.54	2e-66	157	6	1	156	156	428	584	1270
Cr_415	KF780606|SH022250.07FU;tax=d:Fungi,p:Basidiomycota,c:Cystobasidiomycetes,o:Cystobasidiales,f:Cystobasidiaceae	94.01	7e-67	167	9	1	167	174	331	496	538
Cr_416	AM999556|SH211818.07FU;tax=d:Fungi,p:Basidiomycota,c:Exobasidiomycetes,o:Exobasidiales,f:Exobasidiaceae,g:Exobasidium,s:Exobasidium_arescens_SH211818.07FU	97.22	2e-82	180	4	1	179	180	336	515	515
Cr_417	FJ005099|SH198387.07FU;tax=d:Fungi,p:Ascomycota,c:Leotiomycetes,o:Helotiales,f:Helotiaceae,g:Crocicreas	99.21	9e-60	126	1	1	126	126	351	476	478
Cr_418	KT453740|SH492861.07FU;tax=d:Fungi,p:Ascomycota,c:Lecanoromycetes,o:Lecanorales,f:Lecanoraceae,g:Lecidella,s:Lecidella_carpathica_SH492861.07FU	100.00	6.3	15	0	76	90	92	170	184	543
Cr_419	AY843169|SH027822.07FU;tax=d:Fungi,p:Ascomycota,c:Dothideomycetes,o:Myriangiales,f:Myriangiaceae,g:Myriangium	89.06	1e-14	64	5	27	89	178	377	439	507
Cr_420	KF251261|SH182977.07FU;tax=d:Fungi,p:Ascomycota,c:Dothideomycetes,o:Pleosporales,f:Massarinaceae,g:Stagonospora,s:Stagonospora_pseudovitensis_SH182977.07FU	100.00	2e-66	135	0	1	135	135	406	540	570
Cr_421	DQ996040|SH200862.07FU;tax=d:Fungi,p:Ascomycota,c:Sordariomycetes,o:Diaporthales,f:Valsaceae,g:Cytospora,s:Cytospora_rhizophorae_SH200862.07FU	96.67	3e-65	150	1	1	148	148	385	532	566
Cr_422	KP400572|SH207075.07FU;tax=d:Fungi,p:Ascomycota,c:Eurotiomycetes,o:Chaetothyriales	95.83	8e-61	144	4	1	143	143	381	523	569
Cr_423	KR909182|SH182991.07FU;tax=d:Fungi,p:Ascomycota,c:Dothideomycetes,o:Pleosporales	99.28	2e-66	138	1	1	138	138	400	537	591
Cr_424	JF449722|SH203497.07FU;tax=d:Fungi,p:Ascomycota	99.26	3e-65	136	1	1	136	136	334	469	1100
Cr_425	HG936799|SH523834.07FU;tax=d:Fungi,p:Basidiomycota,c:Agaricostilbomycetes,o:Agaricostilbales,f:Chionosphaeraceae	91.23	5e-59	171	7	11	177	177	404	570	853
Cr_426	AY843115|SH204920.07FU;tax=d:Fungi,p:Ascomycota	97.74	9e-60	133	2	1	133	133	373	504	506
Cr_427	AB476498|SH017664.07FU;tax=d:Fungi,p:Ascomycota,c:Eurotiomycetes,o:Chaetothyriales,f:Herpotrichiellaceae,g:Cladophialophora	94.08	1e-59	152	6	1	149	149	387	538	579
Cr_428	KF617758|SH021562.07FU;tax=d:Fungi	84.44	4e-04	45	6	1	45	146	401	444	1158
Cr_429	KT328729|SH496566.07FU;tax=d:Fungi,p:Ascomycota,c:Eurotiomycetes,o:Chaetothyriales	95.39	5e-63	152	4	1	150	150	473	623	657
Cr_430	KC965726|SH019991.07FU;tax=d:Fungi,p:Basidiomycota,c:Tremellomycetes	88.36	1e-43	146	15	1	145	145	327	471	1119
Cr_431	KC455237|SH207611.07FU;tax=d:Fungi,p:Ascomycota,c:Eurotiomycetes,o:Chaetothyriales,f:Chaetothyriaceae,g:Ceramothyrium,s:Ceramothyrium_carniolicum_SH207611.07FU	93.43	6e-52	137	7	1	135	139	374	510	510
Cr_432	KF429257|SH212367.07FU;tax=d:Fungi,p:Ascomycota,c:Leotiomycetes,o:Helotiales,f:Vibrisseaceae,g:Vibrissea,s:Vibrissea_flavovirens_SH212367.07FU	97.60	2e-55	125	2	1	124	124	368	492	508
Cr_433	KM246829|SH497061.07FU;tax=d:Fungi,p:Ascomycota,c:Saccharomycetes,o:Saccharomycetales,f:Trichomonascaceae,g:Wickerhamiella	94.74	6.3	19	0	18	35	92	420	438	608
Cr_434	KM369776;tax=d:Viridiplantae,p:Chlorophyta,c:Trebouxiophyceae,o:Microthamniales,f:Microthamniales_order,g:Trebouxia,s:Trebouxia_unknown	86.31	1e-44	168	17	14	175	178	33	200	214
Cr_436	JX043140|SH031521.07FU;tax=d:Fungi,p:Ascomycota,c:Leotiomycetes,o:Helotiales	85.00	8e-26	120	11	1	118	141	433	547	599
Cr_437	JQ346830|SH030764.07FU;tax=d:Fungi,p:Basidiomycota,c:Agaricomycetes,o:Agaricales,f:Hebelomataceae	86.21	1.8	29	2	23	49	92	556	584	697
Cr_438	KC455237|SH207611.07FU;tax=d:Fungi,p:Ascomycota,c:Eurotiomycetes,o:Chaetothyriales,f:Chaetothyriaceae,g:Ceramothyrium,s:Ceramothyrium_carniolicum_SH207611.07FU	92.70	1e-49	137	7	1	134	138	374	510	510
Cr_439	KT389515|SH215821.07FU;tax=d:Fungi,p:Ascomycota,c:Dothideomycetes,o:Pleosporales,f:Didymellaceae,g:Neoascochyta,s:Neoascochyta_exitialis_SH215821.07FU	100.00	6e-67	136	0	1	136	136	331	466	488
Cr_440	AF444577|SH277511.07FU;tax=d:Fungi,p:Basidiomycota,c:Cystobasidiomycetes,o:Cystobasidiomycetes_ord_Incertae_sedis,f:Cystobasidiomycetes_fam_Incertae_sedis,g:Symmetrospora,s:Symmetrospora_coprosmae_SH277511.07FU	100.00	1e-94	186	0	1	186	186	357	542	600
Cr_441	KR262417|SH521788.07FU;tax=d:Fungi,p:Basidiomycota,c:Exobasidiomycetes,o:Exobasidiales,f:Exobasidiaceae,g:Exobasidium,s:Exobasidium_maculosum_SH521788.07FU	96.59	2e-78	176	4	1	176	176	346	519	553
Cr_442	GQ480730|SH211811.07FU;tax=d:Fungi,p:Basidiomycota,c:Exobasidiomycetes,o:Exobasidiales,f:Exobasidiaceae,g:Exobasidium,s:Exobasidium_japonicum_SH211811.07FU	92.63	2e-72	190	11	2	190	190	318	505	513
Cr_443	JF449454|SH184428.07FU;tax=d:Fungi,p:Ascomycota	92.92	2e-40	113	6	1	111	125	351	463	1104
Cr_444	HM071902|SH186743.07FU;tax=d:Fungi,p:Ascomycota,c:Sordariomycetes,o:Microascales,f:Ceratocystidaceae,g:Ceratocystis,s:Ceratocystis_corymbiicola_SH186743.07FU	100.00	0.52	17	0	78	94	97	544	560	633
Cr_445	AF096207|SH012008.07FU;tax=d:Fungi,p:Ascomycota,c:Lecanoromycetes,o:Umbilicariales,f:Umbilicariaceae,g:Umbilicaria,s:Umbilicaria_spodochroa_SH012008.07FU	85.48	3e-10	62	8	32	92	134	596	657	750
Cr_446	JQ346830|SH030764.07FU;tax=d:Fungi,p:Basidiomycota,c:Agaricomycetes,o:Agaricales,f:Hebelomataceae	86.21	1.8	29	2	23	49	92	556	584	697
Cr_448	AY843115|SH204920.07FU;tax=d:Fungi,p:Ascomycota	99.24	4e-63	132	1	1	132	132	373	504	506
Cr_449	EU118668|SH196317.07FU;tax=d:Fungi,p:Basidiomycota,c:Agaricomycetes,o:Polyporales,f:Polyporales_fam_Incertae_sedis,g:Steccherinum,s:Steccherinum_fimbriatum_SH196317.07FU	98.98	8e-97	196	2	1	196	196	387	582	2039
Cr_450	AF516574|SH198527.07FU;tax=d:Fungi,p:Basidiomycota,c:Agaricomycetes,o:Polyporales,f:Polyporaceae,g:Polyporus,s:Polyporus_varius_SH198527.07FU	100.00	1e-90	179	0	1	179	179	412	590	741
Cr_452	AF452539|SH375021.07FU;tax=d:Fungi,p:Ascomycota,c:Dothideomycetes,o:Botryosphaeriales,f:Botryosphaeriaceae,g:Neofusicoccum,s:Neofusicoccum_protearum_SH375021.07FU	85.33	5e-13	75	5	1	74	136	346	415	489
Cr_453	AB180372|SH017744.07FU;tax=d:Fungi,p:Basidiomycota,c:Exobasidiomycetes,o:Exobasidiales,f:Exobasidiaceae,g:Exobasidium,s:Exobasidium_pieridis-ovalifoliae_SH017744.07FU	96.99	6e-58	133	3	3	134	168	346	478	536
Cr_454	KM246229|SH529465.07FU;tax=d:Fungi,p:Basidiomycota,c:Tremellomycetes,o:Tremellales,f:Tremellaceae,g:Cryptococcus	82.46	4e-31	171	13	15	181	212	416	573	646
Cr_455	AJ867479|SH199531.07FU;tax=d:Fungi,p:Ascomycota,c:Dothideomycetes,o:Pleosporales,f:Pleosporaceae,g:Alternaria,s:Alternaria_hordeicola_SH199531.07FU	99.29	6e-67	140	0	1	139	139	329	468	502
Cr_456	KF297052|SH184439.07FU;tax=d:Fungi,p:Ascomycota	96.88	2e-55	128	3	1	127	127	386	513	1139
Cr_457	AY743636|SH176394.07FU;tax=d:Fungi,p:Basidiomycota,c:Malasseziomycetes,o:Malasseziales,f:Malasseziaceae,g:Malassezia,s:Malassezia_restricta_SH176394.07FU	100.00	3e-132	254	0	3	256	256	403	656	711
Cr_459	KF673762|SH017401.07FU;tax=d:Fungi,p:Ascomycota,c:Lecanoromycetes	85.37	7e-16	82	8	1	78	124	329	410	1017
Cr_460	FR718483|SH005164.07FU;tax=d:Fungi,p:Basidiomycota,c:Tremellomycetes,o:Tremellales	92.20	3e-50	141	7	1	140	140	293	430	431
Cr_461	HQ322364|SH186776.07FU;tax=d:Fungi,p:Ascomycota,c:Pezizomycotina_cls_Incertae_sedis,o:Pezizomycotina_ord_Incertae_sedis,f:Pezizomycotina_fam_Incertae_sedis,g:Hymenula,s:Hymenula_cerealis_SH186776.07FU	90.55	2e-41	127	10	1	125	125	401	527	561
Cr_462	HM209415|SH029167.07FU;tax=d:Fungi,p:Basidiomycota,c:Pucciniomycetes,o:Septobasidiales,f:Septobasidiaceae,g:Septobasidium,s:Septobasidium_pallidum_SH029167.07FU	89.95	2e-63	189	16	1	186	186	311	499	541
Cr_463	AY739788|SH193139.07FU;tax=d:Fungi,p:Ascomycota,c:Dothideomycetes,o:Pleosporales,f:Pleosporaceae,g:Pyrenophora,s:Pyrenophora_tritici-repentis_SH193139.07FU	99.25	4e-63	133	0	1	132	135	365	497	497
Cr_464	KC966095|SH184469.07FU;tax=d:Fungi,p:Ascomycota	96.12	9e-55	129	5	1	129	129	386	514	1140
Cr_465	AM901841|SH027096.07FU;tax=d:Fungi,p:Basidiomycota	98.77	5e-78	163	0	1	163	163	546	706	741
Cr_466	DQ195780|SH200463.07FU;tax=d:Fungi,p:Ascomycota,c:Dothideomycetes,o:Dothideomycetes_ord_Incertae_sedis,f:Dothideomycetes_fam_Incertae_sedis,g:Leptospora,s:Leptospora_rubella_SH200463.07FU	100.00	6e-67	136	0	1	136	136	388	523	543
Cr_467	JQ302816|SH192615.07FU;tax=d:Fungi,p:Ascomycota,c:Dothideomycetes,o:Capnodiales,f:Teratosphaeriaceae,g:Devriesia,s:Devriesia_pseudoamericana_SH192615.07FU	95.16	3e-49	124	2	1	120	120	370	493	550
Cr_468	KJ406968|SH207726.07FU;tax=d:Fungi,p:Ascomycota,c:Leotiomycetes,o:Rhytismatales	87.79	2e-36	131	13	1	130	130	290	418	434
Cr_469	AY789371|SH206124.07FU;tax=d:Fungi,p:Ascomycota,c:Leotiomycetes,o:Helotiales,f:Helotiaceae	99.21	9e-60	126	1	1	126	126	381	506	518
Cr_470	KT269013|SH488192.07FU;tax=d:Fungi,p:Ascomycota,c:Sordariomycetes,o:Hypocreales,f:Nectriaceae,g:Fusarium	100.00	5e-73	147	0	1	147	147	308	454	495
Cr_471	FR682312|SH465358.07FU;tax=d:Fungi,p:Basidiomycota,c:Agaricostilbomycetes,o:Agaricostilbales	89.69	1e-75	223	19	1	221	221	396	616	650
Cr_472	KC342484|SH192483.07FU;tax=d:Fungi,p:Ascomycota,c:Sordariomycetes,o:Diaporthales,f:Valsaceae	98.67	2e-71	150	2	1	150	150	402	551	607
Cr_473	EU514700|SH197859.07FU;tax=d:Fungi,p:Ascomycota,c:Eurotiomycetes,o:Chaetothyriales,f:Cyphellophoraceae,g:Cyphellophora,s:Cyphellophora_sessilis_SH197859.07FU	99.40	2e-82	167	1	1	167	167	403	569	1474
Cr_474	KC965703|SH469418.07FU;tax=d:Fungi	97.08	3e-60	137	3	1	136	136	404	540	1139
Cr_475	KP894252|SH522467.07FU;tax=d:Fungi,p:Ascomycota,c:Dothideomycetes,o:Capnodiales,f:Mycosphaerellaceae,g:Ramularia,s:Ramularia_tricherae_SH522467.07FU	92.80	2e-45	125	7	1	124	124	505	628	668
Cr_476	AJ313140|SH205390.07FU;tax=d:Fungi,p:Ascomycota,c:Leotiomycetes,o:Erysiphales,f:Erysiphaceae,g:Blumeria,s:Blumeria_graminis_SH205390.07FU	100.00	7e-61	125	0	1	125	129	359	483	483
Cr_477	AJ536179|SH206786.07FU;tax=d:Fungi,p:Ascomycota,c:Dothideomycetes,o:Capnodiales,f:Mycosphaerellaceae,g:Ramularia,s:Ramularia_collo-cygni_SH206786.07FU	97.56	1e-53	123	0	1	120	120	327	449	469
Cr_478	KC867873|SH183018.07FU;tax=d:Fungi,p:Ascomycota,c:Dothideomycetes,o:Pleosporales,f:Leptosphaeriaceae,g:Leptosphaeria	99.22	2e-61	129	1	1	129	129	396	524	576
Cr_479	KC681816|SH175212.07FU;tax=d:Fungi,p:Ascomycota,c:Lecanoromycetes,o:Caliciales,f:Caliciaceae,g:Buellia,s:Buellia_griseovirens_SH175212.07FU	100.00	1e-69	141	0	1	141	141	616	756	776
Cr_480	JX083533|SH202079.07FU;tax=d:Fungi,p:Ascomycota,c:Sordariomycetes,o:Hypocreales	100.00	1e-79	159	0	1	159	159	365	523	1117
Cr_481	EU918694|SH197894.07FU;tax=d:Fungi,p:Basidiomycota,c:Agaricomycetes,o:Polyporales,f:Phanerochaetaceae,g:Bjerkandera,s:Bjerkandera_adusta_SH197894.07FU	99.40	7e-82	166	1	3	168	168	433	598	652
Cr_482	GU328514|SH182116.07FU;tax=d:Fungi,p:Basidiomycota,c:Tremellomycetes,o:Tremellales,f:Bulleribasidiaceae,g:Dioszegia	100.00	2e-50	106	0	1	106	106	358	463	894
Cr_483	GU559078|SH203149.07FU;tax=d:Fungi,p:Ascomycota,c:Dothideomycetes,o:Pleosporales	96.99	1e-57	133	1	1	130	130	351	483	498
Cr_484	KF309947|SH017208.07FU;tax=d:Fungi,p:Ascomycota,c:Dothideomycetes	94.04	4e-59	151	5	1	151	151	382	528	530
Cr_485	Z68702;tax=d:Viridiplantae,p:Chlorophyta,c:Trebouxiophyceae,o:Microthamniales,f:Microthamniales_order,g:Trebouxia,s:Trebouxia_usneae	87.83	3e-56	189	18	14	200	206	37	222	222
Cr_486	KP863563|SH201107.07FU;tax=d:Fungi,p:Basidiomycota,c:Agaricomycetes,o:Russulales	97.22	2e-82	180	4	1	179	182	378	557	557
Cr_487	UDB016364|SH221550.07FU;tax=d:Fungi,p:Basidiomycota,c:Agaricomycetes,o:Corticiales,f:Corticiaceae,g:Hyphodontia,s:Hyphodontia_quercina_SH221550.07FU	100.00	7e-82	163	0	2	164	164	428	590	951
Cr_488	KF800388|SH018721.07FU;tax=d:Fungi	95.07	5e-58	142	5	1	140	140	564	705	759
Cr_489	EF363146|SH213904.07FU;tax=d:Fungi,p:Basidiomycota,c:Tremellomycetes,o:Tremellales,f:Tremellaceae,g:Cryptococcus	98.08	5e-73	156	3	3	158	158	338	493	547
Cr_490	JF449722|SH203497.07FU;tax=d:Fungi,p:Ascomycota	100.00	6e-67	136	0	1	136	136	334	469	1100
Cr_491	GQ434431;tax=d:Viridiplantae,p:Streptophyta,c:fabids_no_rank,o:Cucurbitales,f:Cucurbitaceae,g:Bolbostemma,s:Bolbostemma_paniculatum	91.30	3.8	23	1	153	175	175	19	40	236
Cr_492	KF297015|SH198677.07FU;tax=d:Fungi	94.57	2e-51	129	7	1	129	129	361	489	1118
Cr_493	KT269002|SH496364.07FU;tax=d:Fungi,p:Ascomycota,c:Dothideomycetes,o:Pleosporales,f:Phaeosphaeriaceae,g:Phaeosphaeria	97.04	3e-59	135	3	1	135	135	387	520	561
Cr_494	FR718483|SH005164.07FU;tax=d:Fungi,p:Basidiomycota,c:Tremellomycetes,o:Tremellales	89.71	2e-42	136	10	4	137	137	297	430	431
Cr_495	JF449454|SH184428.07FU;tax=d:Fungi,p:Ascomycota	96.15	9e-55	130	4	1	130	130	350	478	1104
Cr_496	AB638335|SH128410.07FU;tax=d:Fungi,p:Basidiomycota,c:Spiculogloeomycetes,o:Spiculogloeales,f:Spiculogloeaceae,g:Phyllozyma,s:Phyllozyma_corallina_SH128410.07FU	80.95	2e-04	63	6	11	67	200	571	633	1405
Cr_497	JF449454|SH184428.07FU;tax=d:Fungi,p:Ascomycota	96.15	9e-55	130	4	1	130	130	350	478	1104
Cr_498	LC146719|SH493603.07FU;tax=d:Fungi,p:Ascomycota,c:Ascomycota_cls_Incertae_sedis,o:Ascomycota_ord_Incertae_sedis,f:Ascomycota_fam_Incertae_sedis,g:Alatosessilispora,s:Alatosessilispora_bibrachiata_SH493603.07FU	97.37	1e-68	152	3	1	151	151	452	603	1231
Cr_499	JX043027|SH003732.07FU;tax=d:Fungi,p:Ascomycota,c:Leotiomycetes,o:Helotiales,f:Helotiaceae,g:Articulospora	96.15	9e-55	130	3	1	128	128	396	525	558
Cr_500	AM999556|SH211818.07FU;tax=d:Fungi,p:Basidiomycota,c:Exobasidiomycetes,o:Exobasidiales,f:Exobasidiaceae,g:Exobasidium,s:Exobasidium_arescens_SH211818.07FU	98.33	3e-86	180	3	1	180	181	336	515	515
Cr_501	EU266559|SH203797.07FU;tax=d:Fungi,p:Basidiomycota,c:Tremellomycetes,o:Tremellales,f:Bulleribasidiaceae,g:Vishniacozyma,s:Vishniacozyma_dimennae_SH203797.07FU	96.18	3e-55	131	3	3	131	131	368	498	568
Cr_502	JF449454|SH184428.07FU;tax=d:Fungi,p:Ascomycota	97.66	1e-57	128	3	1	128	128	351	478	1104
Cr_503	JF449830|SH207820.07FU;tax=d:Fungi,p:Ascomycota,c:Taphrinomycetes,o:Taphrinales,f:Taphrinaceae,g:Taphrina,s:Taphrina_vestergrenii_SH207820.07FU	99.50	8e-102	202	1	1	202	202	384	585	1218
Cr_504	AY266169|SH186778.07FU;tax=d:Fungi,p:Ascomycota,c:Leotiomycetes,o:Helotiales,f:Dermateaceae,g:Oculimacula,s:Oculimacula_yallundae_SH186778.07FU	96.95	2e-56	131	1	1	130	130	447	575	595
Cr_505	KT453740|SH492861.07FU;tax=d:Fungi,p:Ascomycota,c:Lecanoromycetes,o:Lecanorales,f:Lecanoraceae,g:Lecidella,s:Lecidella_carpathica_SH492861.07FU	100.00	6.3	15	0	76	90	92	170	184	543
Cr_506	KX516296|SH629054.07FU;tax=d:Fungi	87.02	4e-33	131	8	1	126	126	416	542	596
Cr_507	KU195580|SH488590.07FU;tax=d:Fungi	82.93	3e-32	164	17	1	160	197	426	582	660
Cr_508	KJ123918|SH182490.07FU;tax=d:Fungi,p:Ascomycota,c:Eurotiomycetes,o:Eurotiales,f:Aspergillaceae	97.96	6e-67	147	0	1	144	144	306	452	494
Cr_509	Fe;tax=d:Viridiplantae,p:Streptophyta,c:lamiids_no_rank,o:Lamiales,f:Oleaceae,g:Fraxinus,s:Fraxinus_excelsior	98.96	1e-94	193	0	3	195	195	94	284	310
Cr_510	FN539056|SH193217.07FU;tax=d:Fungi,p:Basidiomycota,c:Agaricomycetes,o:Corticiales,f:Vuilleminiaceae,g:Vuilleminia,s:Vuilleminia_comedens_SH193217.07FU	100.00	3e-86	171	0	1	171	171	400	570	607
Cr_511	KP400572|SH207075.07FU;tax=d:Fungi,p:Ascomycota,c:Eurotiomycetes,o:Chaetothyriales	94.48	2e-57	145	5	1	144	144	381	523	569
Cr_512	KF617758|SH021562.07FU;tax=d:Fungi	84.44	4e-04	45	6	1	45	146	401	444	1158
Cr_513	AM999690|SH016532.07FU;tax=d:Fungi	90.55	7e-41	127	8	1	126	127	344	467	467
Cr_514	KM020077;tax=d:Viridiplantae,p:Chlorophyta,c:Ulvophyceae,o:Trentepohliales,f:Trentepohliaceae,g:Trentepohlia,s:Trentepohlia_annulata	85.96	2e-08	57	5	110	165	227	145	199	259
Cr_515	FR799267|SH181746.07FU;tax=d:Fungi,p:Ascomycota,c:Lecanoromycetes,o:Caliciales,f:Physciaceae,g:Physcia,s:Physcia_adscendens_SH181746.07FU	97.06	3e-60	136	4	1	136	136	347	482	501
Cr_516	KF428527|SH008258.07FU;tax=d:Fungi,p:Ascomycota,c:Leotiomycetes,o:Helotiales,f:Helotiales_fam_Incertae_sedis,g:Cadophora	96.90	2e-56	129	4	1	129	129	297	425	435
Cr_517	UDB013008|SH032449.07FU;tax=d:Fungi,p:Basidiomycota,c:Agaricomycetes,o:Boletales,f:Sclerodermataceae,g:Scleroderma	91.67	1.2	24	1	144	166	191	105	128	1238
Cr_518	FR846475|SH201725.07FU;tax=d:Fungi,p:Ascomycota,c:Leotiomycetes	93.81	5e-42	113	5	19	129	129	335	447	487
Cr_519	KR912070|SH187204.07FU;tax=d:Fungi,p:Basidiomycota,c:Exobasidiomycetes,o:Microstromatales	95.87	9e-97	218	7	1	216	216	430	647	688
Cr_520	KC916669|SH025384.07FU;tax=d:Fungi,p:Ascomycota	97.39	4e-69	153	3	1	152	165	357	509	509
Cr_521	AM999556|SH211818.07FU;tax=d:Fungi,p:Basidiomycota,c:Exobasidiomycetes,o:Exobasidiales,f:Exobasidiaceae,g:Exobasidium,s:Exobasidium_arescens_SH211818.07FU	97.22	2e-82	180	4	1	179	180	336	515	515
Cr_523	UDB014081|SH476005.07FU;tax=d:Fungi,p:Basidiomycota	95.00	9e-10	40	1	9	47	119	332	371	490
Cr_524	KC884338|SH005839.07FU;tax=d:Fungi	94.85	3e-55	136	7	1	136	136	408	543	598
Cr_525	AY239215|SH193600.07FU;tax=d:Fungi,p:Ascomycota,c:Taphrinomycetes,o:Taphrinales,f:Taphrinaceae,g:Taphrina,s:Taphrina_carpini_SH193600.07FU	86.96	9e-37	138	15	18	155	193	372	506	581
Cr_526	AY740162|SH005973.07FU;tax=d:Fungi,p:Basidiomycota,c:Ustilaginomycetes,o:Ustilaginales,f:Ustilaginaceae,g:Sporisorium,s:Sporisorium_pulverulentum_SH005973.07FU	100.00	1.7	16	0	31	46	91	505	490	1341
Cr_527	KF274287|SH019615.07FU;tax=d:Fungi,p:Ascomycota,c:Eurotiomycetes,o:Chaetothyriales	97.73	2e-36	88	0	1	87	130	426	512	512
Cr_527	KF274287|SH019615.07FU;tax=d:Fungi,p:Ascomycota,c:Eurotiomycetes,o:Chaetothyriales	100.00	9.7	15	0	13	27	130	134	148	512
Cr_528	AB180372|SH017744.07FU;tax=d:Fungi,p:Basidiomycota,c:Exobasidiomycetes,o:Exobasidiales,f:Exobasidiaceae,g:Exobasidium,s:Exobasidium_pieridis-ovalifoliae_SH017744.07FU	96.99	6e-58	133	3	1	132	166	346	478	536
Cr_529	KR611886|SH186997.07FU;tax=d:Fungi,p:Ascomycota,c:Dothideomycetes,o:Pleosporales,f:Didymosphaeriaceae,g:Paracamarosporium,s:Paracamarosporium_fagi_SH186997.07FU	100.00	7e-66	134	0	1	134	134	420	553	587
Cr_530	AF444538|SH207116.07FU;tax=d:Fungi,p:Basidiomycota,c:Cystobasidiomycetes,o:Cystobasidiomycetes_ord_Incertae_sedis,f:Cystobasidiomycetes_fam_Incertae_sedis,g:Buckleyzyma,s:Buckleyzyma_aurantiaca_SH207116.07FU	97.22	6e-83	180	5	1	180	180	357	536	590
Cr_531	HM484548|SH175272.07FU;tax=d:Fungi,p:Ascomycota,c:Sordariomycetes,o:Hypocreales,f:Nectriaceae,g:Nectria,s:Nectria_cinnabarina_SH175272.07FU	99.33	5e-73	150	1	1	150	150	344	493	606
Cr_532	AY288182|SH190976.07FU;tax=d:Fungi,p:Ascomycota,c:Sordariomycetes,o:Glomerellales,f:Plectosphaerellaceae,g:Plectosphaerella,s:Plectosphaerella_alismatis_SH190976.07FU	97.35	5e-68	151	2	1	150	150	333	482	501
Cr_534	KC455241|SH209341.07FU;tax=d:Fungi,p:Ascomycota,c:Eurotiomycetes,o:Chaetothyriales,f:Chaetothyriaceae,g:Camptophora,s:Camptophora_hylomeconis_SH209341.07FU	90.28	6e-47	144	11	1	142	146	381	523	523
Cr_535	AM901907|SH017510.07FU;tax=d:Fungi,p:Ascomycota	94.85	3e-54	136	4	1	133	133	601	736	770
Cr_536	KP400572|SH207075.07FU;tax=d:Fungi,p:Ascomycota,c:Eurotiomycetes,o:Chaetothyriales	84.93	4e-34	146	16	1	143	143	381	523	569
Cr_537	KP863563|SH201107.07FU;tax=d:Fungi,p:Basidiomycota,c:Agaricomycetes,o:Russulales	96.13	1e-79	181	5	1	180	183	378	557	557
Cr_538	FJ265763|SH016641.07FU;tax=d:Fungi,p:Ascomycota,c:Eurotiomycetes,o:Chaetothyriales,f:Herpotrichiellaceae,g:Rhinocladiella	96.15	2e-67	156	5	1	156	156	390	544	546
Cr_539	KF297052|SH184439.07FU;tax=d:Fungi,p:Ascomycota	97.39	9e-50	115	2	1	115	125	386	499	1139
Cr_540	JF449498|SH186790.07FU;tax=d:Fungi,p:Ascomycota,c:Leotiomycetes,o:Helotiales,f:Helotiales_fam_Incertae_sedis	98.44	3e-59	128	2	1	128	128	363	490	1121
Cr_541	HQ414606|SH211287.07FU;tax=d:Fungi,p:Ascomycota,c:Sordariomycetes,o:Sordariales,f:Cephalothecaceae	98.53	1e-63	136	2	1	136	136	329	464	506
Cr_542	FJ553822|SH470720.07FU;tax=d:Fungi,p:Ascomycota,c:Orbiliomycetes	83.04	5e-19	112	9	4	108	184	778	886	985
Cr_543	EF363336|SH176009.07FU;tax=d:Fungi,p:Basidiomycota,c:Pucciniomycetes,o:Pucciniales,f:Pucciniastraceae,g:Pucciniastrum,s:Pucciniastrum_areolatum_SH176009.07FU	99.49	1e-99	198	1	1	198	198	448	645	813
Cr_544	UDB027816|SH527564.07FU;tax=d:Fungi,p:Ascomycota,c:Eurotiomycetes,o:Chaetothyriales,f:Herpotrichiellaceae,g:Cladophialophora	97.90	1e-64	143	0	1	142	142	382	522	864
Cr_545	KX228271|SH631393.07FU;tax=d:Fungi,p:Ascomycota,c:Lecanoromycetes,o:Ostropales,f:Ostropales_fam_Incertae_sedis,g:Mulderomyces,s:Mulderomyces_natalis_SH631393.07FU	80.85	1e-23	141	23	1	140	140	431	568	623
Cr_546	AY843050|SH206411.07FU;tax=d:Fungi	99.30	1e-68	143	0	1	142	142	365	507	509
Cr_547	AF444373|SH221435.07FU;tax=d:Fungi,p:Basidiomycota,c:Tremellomycetes,o:Filobasidiales,f:Filobasidiaceae,g:Filobasidium,s:Filobasidium_wieringae_SH221435.07FU	100.00	3e-111	216	0	1	216	216	346	561	615
Cr_548	KP400572|SH207075.07FU;tax=d:Fungi,p:Ascomycota,c:Eurotiomycetes,o:Chaetothyriales	95.80	3e-60	143	5	1	142	142	381	523	569
Cr_549	GQ480730|SH211811.07FU;tax=d:Fungi,p:Basidiomycota,c:Exobasidiomycetes,o:Exobasidiales,f:Exobasidiaceae,g:Exobasidium,s:Exobasidium_japonicum_SH211811.07FU	93.68	1e-75	190	9	4	192	192	318	505	513
Cr_550	AM901907|SH017510.07FU;tax=d:Fungi,p:Ascomycota	94.12	4e-53	136	6	1	134	134	601	736	770
Cr_551	GU174411|SH019550.07FU;tax=d:Fungi,p:Ascomycota,c:Leotiomycetes,o:Helotiales,f:Helotiaceae,g:Hymenoscyphus	100.00	8e-60	123	0	1	123	123	426	548	1195
Cr_552	FR799264|SH174383.07FU;tax=d:Fungi,p:Ascomycota,c:Lecanoromycetes,o:Lecanoromycetes_ord_Incertae_sedis,f:Phlyctidaceae,g:Phlyctis,s:Phlyctis_argena_SH174383.07FU	98.48	7e-61	132	0	1	131	131	358	488	507
Cr_553	DQ249992|SH186775.07FU;tax=d:Fungi,p:Ascomycota,c:Leotiomycetes,o:Helotiales,f:Helotiales_fam_Incertae_sedis,g:Rhexocercosporidium,s:Rhexocercosporidium_panacis_SH186775.07FU	98.44	3e-59	128	2	1	128	128	421	548	602
Cr_554	KF800683|SH215823.07FU;tax=d:Fungi	97.81	2e-62	137	2	1	136	136	563	699	753
Cr_555	AM084448|SH204047.07FU;tax=d:Fungi,p:Ascomycota,c:Dothideomycetes,o:Pleosporales	99.26	9e-65	136	0	3	137	138	358	493	493
Cr_556	U57813|SH014717.07FU;tax=d:Fungi,p:Ascomycota,c:Leotiomycetes,o:Helotiales,f:Hyaloscyphaceae,g:Lasiobelonium,s:Lasiobelonium_nidulum_SH014717.07FU	95.93	7e-51	123	4	1	123	126	366	487	539
Cr_557	AF444602|SH026755.07FU;tax=d:Fungi,p:Basidiomycota,c:Microbotryomycetes,o:Kriegeriales,f:Kriegeriaceae,g:Kriegeria,s:Kriegeria_eriophori_SH026755.07FU	84.47	3e-20	103	11	9	106	150	393	495	615
Cr_558	KF297015|SH198677.07FU;tax=d:Fungi	96.90	7e-56	129	3	1	128	128	361	489	1118
Cr_559	JX188193|SH202460.07FU;tax=d:Fungi,p:Basidiomycota,c:Tremellomycetes,o:Cystofilobasidiales	98.14	2e-103	215	3	1	214	214	331	545	1180
Cr_560	GU054287|SH177468.07FU;tax=d:Fungi,p:Ascomycota,c:Eurotiomycetes,o:Chaetothyriales	98.00	1e-68	150	0	1	148	148	496	644	729
Cr_561	KT328872|SH206021.07FU;tax=d:Fungi,p:Basidiomycota,c:Cystobasidiomycetes,o:Erythrobasidiales,f:Erythrobasidiaceae,g:Erythrobasidium	78.57	3e-27	210	26	3	206	209	370	566	603
Cr_562	JX188193|SH202460.07FU;tax=d:Fungi,p:Basidiomycota,c:Tremellomycetes,o:Cystofilobasidiales	98.14	5e-104	215	4	1	215	215	331	545	1180
Cr_563	KT328828|SH491141.07FU;tax=d:Fungi	85.37	1e-28	123	15	1	120	136	412	534	585
Cr_564	KT328873|SH491137.07FU;tax=d:Fungi,p:Ascomycota,c:Eurotiomycetes,o:Chaetothyriales	88.59	3e-45	149	15	1	147	147	414	562	596
Cr_565	HQ414606|SH211287.07FU;tax=d:Fungi,p:Ascomycota,c:Sordariomycetes,o:Sordariales,f:Cephalothecaceae	99.26	9e-65	136	0	1	135	135	329	464	506
Cr_566	KX147974|SH631487.07FU;tax=d:Fungi	93.02	1e-47	129	8	1	128	128	377	505	539
Cr_567	HM999918|SH192137.07FU;tax=d:Fungi,p:Ascomycota,c:Dothideomycetes,o:Pleosporales	97.78	8e-61	135	1	1	135	141	376	508	508
Cr_568	HM239801|SH208539.07FU;tax=d:Fungi,p:Ascomycota,c:Dothideomycetes	96.18	7e-56	131	5	1	131	131	439	569	623
Cr_569	KT819328|SH205941.07FU;tax=d:Fungi,p:Basidiomycota	93.98	1e-65	166	7	1	165	177	333	496	539
Cr_570	UDB028171|SH188992.07FU;tax=d:Fungi,p:Basidiomycota,c:Agaricomycetes,o:Russulales,f:Peniophoraceae,g:Peniophora,s:Peniophora_lycii_SH188992.07FU	100.00	4e-89	176	0	1	176	176	392	567	579
Cr_571	AY843169|SH027822.07FU;tax=d:Fungi,p:Ascomycota,c:Dothideomycetes,o:Myriangiales,f:Myriangiaceae,g:Myriangium	89.06	1e-14	64	5	27	89	177	377	439	507
Cr_572	KC966183|SH469075.07FU;tax=d:Fungi,p:Ascomycota,c:Lecanoromycetes	81.08	6e-08	74	10	30	102	165	658	728	1410
Cr_573	KF815637|SH214188.07FU;tax=d:Fungi,p:Ascomycota,c:Dothideomycetes,o:Capnodiales,f:Teratosphaeriaceae,g:Friedmanniomyces	99.22	7e-61	129	0	1	128	128	317	445	479
Cr_574	KF297052|SH184439.07FU;tax=d:Fungi,p:Ascomycota	98.44	1e-58	128	1	1	127	127	386	513	1139
Cr_575	JF449454|SH184428.07FU;tax=d:Fungi,p:Ascomycota	96.88	2e-55	128	3	1	127	127	351	478	1104
Cr_576	UDB019745|SH183215.07FU;tax=d:Fungi,p:Basidiomycota,c:Agaricomycetes,o:Boletales,f:Gomphidiaceae,g:Gomphidius,s:Gomphidius_glutinosus_SH183215.07FU	99.52	1e-104	207	1	1	207	207	458	664	960
Cr_577	KM246829|SH497061.07FU;tax=d:Fungi,p:Ascomycota,c:Saccharomycetes,o:Saccharomycetales,f:Trichomonascaceae,g:Wickerhamiella	94.74	6.3	19	0	18	35	92	420	438	608
Cr_578	KX909185|SH005566.07FU;tax=d:Fungi,p:Ascomycota,c:Leotiomycetes	90.62	7e-41	128	7	1	125	125	471	596	1193
Cr_579	AF201728|SH199908.07FU;tax=d:Fungi,p:Ascomycota,c:Dothideomycetes,o:Jahnulales,f:Aliquandostipitaceae,g:Aliquandostipite,s:Aliquandostipite_khaoyaiensis_SH199908.07FU	100.00	6.2	15	0	2	16	91	153	139	548
Cr_580	JQ346830|SH030764.07FU;tax=d:Fungi,p:Basidiomycota,c:Agaricomycetes,o:Agaricales,f:Hebelomataceae	86.21	1.7	29	2	22	48	91	556	584	697
Cr_581	KF297052|SH184439.07FU;tax=d:Fungi,p:Ascomycota	98.45	3e-59	129	1	1	128	128	385	513	1139
Cr_582	KC455237|SH207611.07FU;tax=d:Fungi,p:Ascomycota,c:Eurotiomycetes,o:Chaetothyriales,f:Chaetothyriaceae,g:Ceramothyrium,s:Ceramothyrium_carniolicum_SH207611.07FU	92.09	1e-49	139	9	1	137	141	372	510	510
Cr_583	KX499252|SH630829.07FU;tax=d:Fungi,p:Ascomycota	97.78	2e-61	135	3	1	135	135	394	528	582
Cr_584	JN120378|SH184436.07FU;tax=d:Fungi,p:Ascomycota,c:Leotiomycetes,o:Helotiales,f:Dermateaceae,g:Naevala	96.40	7e-46	111	3	23	132	132	349	459	1046
Cr_585	JX042989|SH200678.07FU;tax=d:Fungi,p:Ascomycota,c:Eurotiomycetes,o:Chaetothyriales	87.68	1e-38	138	14	10	145	145	431	567	600
Cr_586	FR871193|SH186834.07FU;tax=d:Fungi,p:Ascomycota	96.09	4e-53	128	1	1	128	128	347	470	475
Cr_587	AF444577|SH277511.07FU;tax=d:Fungi,p:Basidiomycota,c:Cystobasidiomycetes,o:Cystobasidiomycetes_ord_Incertae_sedis,f:Cystobasidiomycetes_fam_Incertae_sedis,g:Symmetrospora,s:Symmetrospora_coprosmae_SH277511.07FU	96.70	3e-81	182	3	8	189	189	364	542	600
Cr_588	JX496097|SH245890.07FU;tax=d:Fungi,p:Ascomycota,c:Dothideomycetes,o:Pleosporales,f:Didymosphaeriaceae,g:Dendrothyrium,s:Dendrothyrium_longisporum_SH245890.07FU	99.26	9e-65	136	0	1	135	135	404	539	573
Cr_589	KR708981|SH631145.07FU;tax=d:Fungi,p:Ascomycota,c:Eurotiomycetes,o:Chaetothyriales,f:Herpotrichiellaceae,g:Veronaea,s:Veronaea_botryosa_SH631145.07FU	91.07	2e-58	168	12	1	166	166	394	560	614
Cr_590	HM239801|SH208539.07FU;tax=d:Fungi,p:Ascomycota,c:Dothideomycetes	94.62	5e-52	130	7	1	130	130	440	569	623
Cr_591	KT215247|SH492025.07FU;tax=d:Fungi,p:Ascomycota,c:Orbiliomycetes,o:Orbiliales,f:Orbiliaceae,g:Orbilia	80.00	1e-19	140	19	57	193	193	1191	1324	1954
Cr_592	KU664535;tax=d:Metazoa,p:Arthropoda,c:Arachnida,o:Ixodida,f:Ixodidae,g:Ixodes,s:Ixodes_acutitarsus	100.00	0.68	17	0	72	88	120	186	202	869
Cr_593	JX136557|SH523788.07FU;tax=d:Fungi	98.48	2e-61	132	2	1	132	132	401	532	617
Cr_594	AY186751;tax=d:Metazoa,p:Mollusca,c:Gastropoda,o:Lymnaeoidea_superfamily,f:Lymnaeidae,g:Pseudosuccinea,s:Pseudosuccinea_columella	100.00	1.1	17	0	88	104	177	153	169	399
Cr_595	FJ524324|SH194927.07FU;tax=d:Fungi,p:Ascomycota,c:Eurotiomycetes,o:Chaetothyriales	89.08	3e-35	119	11	27	144	144	458	575	629
Cr_596	AY616213|SH116002.07FU;tax=d:Fungi,p:Ascomycota,c:Dothideomycetes,o:Dothideales,f:Dothioraceae,g:Hormonema,s:Hormonema_prunorum_SH116002.07FU	99.31	3e-70	145	1	1	145	145	369	513	514
Cr_597	FJ524324|SH194927.07FU;tax=d:Fungi,p:Ascomycota,c:Eurotiomycetes,o:Chaetothyriales	87.60	6e-32	121	10	27	145	145	458	575	629
Cr_598	KF800591|SH023170.07FU;tax=d:Fungi	83.21	2e-26	131	19	1	128	128	616	746	800
Cr_599	KT328690|SH495343.07FU;tax=d:Fungi	94.08	3e-60	152	7	1	150	150	488	639	673
Cr_600	AY997066|SH218472.07FU;tax=d:Fungi,p:Monoblepharomycota,c:Monoblepharidomycetes,o:Monoblepharidales,f:Oedogoniomycetaceae,g:Oedogoniomyces	100.00	7.2	15	0	69	83	102	588	574	680
Cr_601	EU552122|SH090428.07FU;tax=d:Fungi,p:Ascomycota,c:Sordariomycetes,o:Diaporthales,f:Diaporthaceae,g:Diaporthe,s:Diaporthe_cynaroidis_SH090428.07FU	98.57	7e-66	140	2	1	140	140	514	653	1568
Cr_602	AM999605|SH024992.07FU;tax=d:Fungi	91.16	4e-49	147	6	10	156	157	362	501	501
Cr_603	KF297052|SH184439.07FU;tax=d:Fungi,p:Ascomycota	97.66	5e-57	128	2	1	127	127	386	513	1139
Cr_604	KT824245|SH206435.07FU;tax=d:Fungi,p:Ascomycota,c:Dothideomycetes,o:Dothideales,f:Dothideaceae,g:Endoconidioma,s:Endoconidioma_populi_SH206435.07FU	96.55	5e-63	145	3	1	144	144	364	507	1647
Cr_605	Fe;tax=d:Viridiplantae,p:Streptophyta,c:lamiids_no_rank,o:Lamiales,f:Oleaceae,g:Fraxinus,s:Fraxinus_excelsior	98.97	1e-95	194	2	1	194	194	92	285	310
Cr_606	AY843169|SH027822.07FU;tax=d:Fungi,p:Ascomycota,c:Dothideomycetes,o:Myriangiales,f:Myriangiaceae,g:Myriangium	89.06	1e-14	64	5	28	90	179	377	439	507
Cr_607	EU687037|SH472771.07FU;tax=d:Fungi	100.00	6.3	15	0	78	92	92	144	130	1070
Cr_608	AY029342|SH209717.07FU;tax=d:Fungi,p:Basidiomycota,c:Tremellomycetes,o:Tremellales,f:Tremellaceae,g:Cryptococcus,s:Cryptococcus_statzelliae_SH209717.07FU	98.08	5e-46	104	2	1	104	104	328	431	485
Cr_609	KF297052|SH184439.07FU;tax=d:Fungi,p:Ascomycota	97.35	3e-49	113	3	1	113	127	386	498	1139
Cr_610	KC965214|SH201679.07FU;tax=d:Fungi,p:Ascomycota,c:Leotiomycetes,o:Helotiales,f:Hyaloscyphaceae,g:Lachnum	80.17	2e-15	116	16	4	116	123	395	506	1146
Cr_613	JF449478|SH181989.07FU;tax=d:Fungi,p:Basidiomycota,c:Tremellomycetes,o:Tremellales	97.04	9e-60	135	4	1	135	135	296	430	1082
Cr_614	KY305144|SH629033.07FU;tax=d:Fungi,p:Basidiomycota,c:Tremellomycetes,o:Tremellales,f:Trimorphomycetaceae,g:Trimorphomyces	84.72	2e-33	144	18	1	142	160	294	435	496
Cr_615	KC455237|SH207611.07FU;tax=d:Fungi,p:Ascomycota,c:Eurotiomycetes,o:Chaetothyriales,f:Chaetothyriaceae,g:Ceramothyrium,s:Ceramothyrium_carniolicum_SH207611.07FU	91.24	2e-46	137	8	1	133	137	374	510	510
Cr_616	JF449498|SH186790.07FU;tax=d:Fungi,p:Ascomycota,c:Leotiomycetes,o:Helotiales,f:Helotiales_fam_Incertae_sedis	99.13	1e-53	115	1	1	115	124	363	477	1121
Cr_617	AM159214;tax=d:Viridiplantae,p:Chlorophyta,c:Trebouxiophyceae,o:Microthamniales,f:Microthamniales_order,g:Trebouxia,s:Trebouxia_unknown	95.81	2e-83	191	6	5	193	199	30	220	220
Cr_618	AF444292|SH194775.07FU;tax=d:Fungi,p:Basidiomycota,c:Cystobasidiomycetes,o:Cystobasidiales,f:Cystobasidiaceae,g:Cystobasidium,s:Cystobasidium_pinicola_SH194775.07FU	98.37	6e-88	184	1	1	183	183	336	518	532
Cr_619	KM369776;tax=d:Viridiplantae,p:Chlorophyta,c:Trebouxiophyceae,o:Microthamniales,f:Microthamniales_order,g:Trebouxia,s:Trebouxia_unknown	87.20	4e-45	164	13	20	175	178	37	200	214
Cr_620	DQ317635|SH201124.07FU;tax=d:Fungi,p:Basidiomycota,c:Exobasidiomycetes,o:Entylomatales	83.12	4e-11	77	9	42	116	209	435	509	643
Cr_620	DQ317635|SH201124.07FU;tax=d:Fungi,p:Basidiomycota,c:Exobasidiomycetes,o:Entylomatales	100.00	17	15	0	150	164	209	567	581	643
Cr_621	EU587315|SH199400.07FU;tax=d:Fungi,p:Ascomycota,c:Eurotiomycetes,o:Eurotiales,f:Aspergillaceae,g:Penicillium,s:Penicillium_bialowiezense_SH199400.07FU	99.28	8e-66	138	0	1	137	141	356	493	493
Cr_622	KF297052|SH184439.07FU;tax=d:Fungi,p:Ascomycota	94.26	7e-46	122	2	1	122	133	386	502	1139
Cr_623	JX042989|SH200678.07FU;tax=d:Fungi,p:Ascomycota,c:Eurotiomycetes,o:Chaetothyriales	88.41	8e-41	138	14	10	146	146	431	567	600
Cr_624	EU687037|SH472771.07FU;tax=d:Fungi	100.00	6.3	15	0	78	92	92	144	130	1070
Cr_625	KY430495|SH631481.07FU;tax=d:Fungi,p:Basidiomycota,c:Tremellomycetes	94.62	5e-52	130	7	1	130	130	384	513	567
Cr_626	KY430495|SH631481.07FU;tax=d:Fungi,p:Basidiomycota,c:Tremellomycetes	99.23	5e-62	130	1	1	130	130	384	513	567
Cr_628	KC884338|SH005839.07FU;tax=d:Fungi	96.32	1e-58	136	5	1	136	136	408	543	598
Cr_629	HE615132|SH321022.07FU;tax=d:Fungi,p:Ascomycota,c:Eurotiomycetes,o:Eurotiales,f:Aspergillaceae,g:Aspergillus,s:Aspergillus_appendiculatus_SH321022.07FU	97.26	1e-64	146	0	1	142	142	327	472	1066
Cr_630	GU367072|SH117330.07FU;tax=d:Fungi,p:Ascomycota,c:Sordariomycetes,o:Diaporthales,f:Gnomoniaceae,g:Plagiostoma,s:Plagiostoma_ovalisporum_SH117330.07FU	96.50	2e-61	143	1	1	139	139	373	515	518
Cr_631	DQ873627|SH221536.07FU;tax=d:Fungi,p:Basidiomycota,c:Agaricomycetes,o:Polyporales,f:Schizoporaceae,g:Xylodon,s:Xylodon_rimosissimus_SH221536.07FU	100.00	1e-84	168	0	1	168	168	496	663	710
Cr_632	JN120378|SH184436.07FU;tax=d:Fungi,p:Ascomycota,c:Leotiomycetes,o:Helotiales,f:Dermateaceae,g:Naevala	98.26	2e-51	115	1	1	115	125	332	445	1046
Cr_633	KM384101|SH494468.07FU;tax=d:Fungi,p:Basidiomycota,c:Tremellomycetes,o:Tremellales,f:Cryptococcaceae,g:Kwoniella,s:Kwoniella_newhampshirensis_SH494468.07FU	97.45	9e-71	157	1	1	154	170	342	498	498
Cr_634	FR871193|SH186834.07FU;tax=d:Fungi,p:Ascomycota	96.88	9e-55	128	0	1	128	128	347	470	475
Cr_635	KU948744|SH630097.07FU;tax=d:Fungi,p:Basidiomycota,c:Cystobasidiomycetes,o:Cyphobasidiales	94.89	6e-73	176	6	3	176	176	362	536	701
Cr_636	JN120378|SH184436.07FU;tax=d:Fungi,p:Ascomycota,c:Leotiomycetes,o:Helotiales,f:Dermateaceae,g:Naevala	98.20	3e-49	111	1	1	110	125	332	442	1046
Cr_637	AF439474|SH208538.07FU;tax=d:Fungi,p:Ascomycota,c:Dothideomycetes,o:Pleosporales,f:Phaeosphaeriaceae,g:Phaeosphaeria,s:Phaeosphaeria_caricicola_SH208538.07FU	99.24	4e-63	132	1	1	132	132	375	506	518
Cr_638	AM084441|SH208536.07FU;tax=d:Fungi,p:Ascomycota,c:Dothideomycetes,o:Pleosporales,f:Phaeosphaeriaceae	96.92	5e-57	130	4	1	130	131	371	500	500
Cr_639	JN120378|SH184436.07FU;tax=d:Fungi,p:Ascomycota,c:Leotiomycetes,o:Helotiales,f:Dermateaceae,g:Naevala	97.30	2e-47	111	2	23	132	132	349	459	1046
Cr_640	GU931753|SH216675.07FU;tax=d:Fungi,p:Ascomycota,c:Orbiliomycetes,o:Orbiliales,f:Orbiliaceae,g:Orbilia	99.40	2e-82	167	1	1	167	167	435	601	655
Cr_641	FR682332|SH017666.07FU;tax=d:Fungi,p:Ascomycota,c:Eurotiomycetes,o:Chaetothyriales,f:Herpotrichiellaceae,g:Cladophialophora	98.00	1e-68	150	0	1	148	148	381	529	563
Cr_642	KX611032|SH182989.07FU;tax=d:Fungi,p:Ascomycota,c:Dothideomycetes	96.35	1e-58	137	3	1	136	136	425	560	605
Cr_643	KM369776;tax=d:Viridiplantae,p:Chlorophyta,c:Trebouxiophyceae,o:Microthamniales,f:Microthamniales_order,g:Trebouxia,s:Trebouxia_unknown	88.82	2e-52	170	14	10	175	178	32	200	214
Cr_644	HM172819|SH208533.07FU;tax=d:Fungi,p:Ascomycota,c:Dothideomycetes,o:Pleosporales,f:Phaeosphaeriaceae	100.00	9e-65	132	0	1	132	132	371	502	529
Cr_645	JQ302816|SH192615.07FU;tax=d:Fungi,p:Ascomycota,c:Dothideomycetes,o:Capnodiales,f:Teratosphaeriaceae,g:Devriesia,s:Devriesia_pseudoamericana_SH192615.07FU	96.00	5e-52	125	3	1	123	123	369	493	550
Cr_646	KC965860|SH024153.07FU;tax=d:Fungi,p:Basidiomycota,c:Tremellomycetes	79.61	7e-11	103	12	7	100	122	315	417	1098
Cr_647	JF495257|SH462579.07FU;tax=d:Fungi,p:Basidiomycota,c:Cystobasidiomycetes,o:Erythrobasidiales	100.00	4e-95	187	0	1	187	187	337	523	1152
Cr_648	JQ346830|SH030764.07FU;tax=d:Fungi,p:Basidiomycota,c:Agaricomycetes,o:Agaricales,f:Hebelomataceae	86.21	1.7	29	2	22	48	91	556	584	697
Cr_649	EU516942|SH026255.07FU;tax=d:Fungi,p:Ascomycota,c:Ascomycota_cls_Incertae_sedis,o:Ascomycota_ord_Incertae_sedis,f:Ascomycota_fam_Incertae_sedis,g:Tetracladium	96.88	2e-55	128	3	1	127	127	326	453	740
Cr_650	GU817160|SH192114.07FU;tax=d:Fungi,p:Ascomycota	97.01	3e-59	134	4	1	134	134	429	562	616
Cr_651	UDB006045|SH419769.07FU;tax=d:Fungi,p:Ascomycota,c:Sordariomycetes,o:Hypocreales,f:Hypocreaceae,g:Cladobotryum,s:Cladobotryum_paravirescens_SH419769.07FU	100.00	6.0	15	0	4	18	88	952	966	1419
Cr_652	JF449478|SH181989.07FU;tax=d:Fungi,p:Basidiomycota,c:Tremellomycetes,o:Tremellales	97.12	6e-62	139	4	1	139	139	292	430	1082
Cr_653	AY559349|SH022461.07FU;tax=d:Fungi,p:Ascomycota	97.89	1e-64	142	2	1	141	141	372	513	514
Cr_655	AY559349|SH022461.07FU;tax=d:Fungi,p:Ascomycota	99.30	4e-68	142	0	1	141	141	372	513	514
Cr_656	EF363146|SH213904.07FU;tax=d:Fungi,p:Basidiomycota,c:Tremellomycetes,o:Tremellales,f:Tremellaceae,g:Cryptococcus	88.55	9e-51	166	15	1	165	165	331	493	547
Cr_657	JF495199|SH190079.07FU;tax=d:Fungi,p:Ascomycota,c:Leotiomycetes,o:Leotiomycetes_ord_Incertae_sedis,f:Pseudeurotiaceae	96.09	1e-53	128	3	1	127	127	356	482	1109
Cr_658	JF330177|SH015648.07FU;tax=d:Fungi,p:Ascomycota,c:Eurotiomycetes,o:Chaetothyriales,f:Cyphellophoraceae,g:Cyphellophora	90.00	2e-36	120	6	36	152	152	490	606	651
Cr_659	KX287472|SH641918.07FU;tax=d:Fungi,p:Ascomycota,c:Dothideomycetes,o:Capnodiales,f:Mycosphaerellaceae,g:Ramularia	97.58	8e-55	124	2	1	123	123	507	630	672
Cr_661	EU852364|SH203798.07FU;tax=d:Fungi,p:Basidiomycota,c:Tremellomycetes,o:Tremellales	99.22	7e-61	129	0	1	128	128	310	438	492
Cr_662	FR682198|SH029540.07FU;tax=d:Fungi,p:Ascomycota,c:Dothideomycetes,o:Botryosphaeriales,f:Botryosphaeriaceae	90.77	4e-43	130	10	1	129	129	368	496	530
Cr_663	AB080543|SH202235.07FU;tax=d:Fungi,p:Ascomycota,c:Leotiomycetes,o:Erysiphales,f:Erysiphaceae,g:Phyllactinia,s:Phyllactinia_fraxini_SH202235.07FU	99.35	3e-75	155	0	1	154	154	436	590	678
Cr_664	FR799267|SH181746.07FU;tax=d:Fungi,p:Ascomycota,c:Lecanoromycetes,o:Caliciales,f:Physciaceae,g:Physcia,s:Physcia_adscendens_SH181746.07FU	96.38	3e-59	138	3	1	138	138	347	482	501
Cr_665	KT596782|SH493836.07FU;tax=d:Fungi,p:Ascomycota,c:Orbiliomycetes,o:Orbiliales,f:Orbiliaceae,g:Orbilia,s:Orbilia_aristata_SH493836.07FU	99.39	3e-80	164	0	1	163	163	735	898	1529
Cr_666	DQ979774|SH198665.07FU;tax=d:Fungi,p:Ascomycota,c:Dothideomycetes,o:Pleosporales,f:Melanommataceae	96.15	9e-55	130	4	1	129	129	350	479	479
Cr_668	KF443227|SH005870.07FU;tax=d:Fungi,p:Basidiomycota,c:Agaricomycetes,o:Agaricales,f:Hygrophoraceae,g:Dictyonema,s:Dictyonema_thelephora_SH005870.07FU	91.30	1.7	23	0	7	27	88	524	546	706
Cr_669	AM902052|SH211825.07FU;tax=d:Fungi,p:Basidiomycota,c:Exobasidiomycetes,o:Exobasidiales,f:Exobasidiaceae,g:Exobasidium	98.37	6e-88	184	1	1	183	183	553	735	769
Cr_670	HQ267075|SH199444.07FU;tax=d:Fungi,p:Basidiomycota,c:Tremellomycetes	97.34	8e-87	188	4	1	187	187	386	573	613
Cr_672	DQ068357|SH028072.07FU;tax=d:Fungi,p:Ascomycota,c:Leotiomycetes	87.60	3e-35	129	12	1	128	128	357	482	522
Cr_673	AY843089|SH193974.07FU;tax=d:Fungi,p:Ascomycota,c:Eurotiomycetes,o:Chaetothyriales,f:Herpotrichiellaceae	91.14	1e-53	158	6	1	157	157	396	546	548
Cr_674	AB693801|SH200462.07FU;tax=d:Fungi	100.00	2e-67	137	0	1	137	137	388	524	558
Cr_675	KF766176|SH114004.07FU;tax=d:Fungi,p:Ascomycota,c:Dothideomycetes,o:Botryosphaeriales,f:Planistromellaceae,g:Kellermania,s:Kellermania_dasylirionicola_SH114004.07FU	96.15	0.001	26	0	82	106	115	465	490	918
Cr_676	AB180365|SH211822.07FU;tax=d:Fungi,p:Basidiomycota,c:Exobasidiomycetes,o:Exobasidiales,f:Exobasidiaceae,g:Exobasidium,s:Exobasidium_dubium_SH211822.07FU	92.02	6e-68	188	6	1	180	180	346	532	552
Cr_677	EF363146|SH213904.07FU;tax=d:Fungi,p:Basidiomycota,c:Tremellomycetes,o:Tremellales,f:Tremellaceae,g:Cryptococcus	96.34	7e-72	164	5	1	164	164	331	493	547
Cr_678	KT328674|SH487998.07FU;tax=d:Fungi	94.74	2e-17	57	2	41	97	150	465	520	606
Cr_680	KU325172|SH630488.07FU;tax=d:Fungi,p:Ascomycota,c:Leotiomycetes,o:Helotiales,f:Dermateaceae,g:Neofabraea,s:Neofabraea_vagabunda_SH630488.07FU	91.34	4e-43	127	9	1	127	127	305	429	440
Cr_681	KC455237|SH207611.07FU;tax=d:Fungi,p:Ascomycota,c:Eurotiomycetes,o:Chaetothyriales,f:Chaetothyriaceae,g:Ceramothyrium,s:Ceramothyrium_carniolicum_SH207611.07FU	93.48	2e-51	138	4	1	134	138	374	510	510
Cr_683	AM901898|SH026897.07FU;tax=d:Fungi,p:Ascomycota	98.44	3e-59	128	2	1	128	128	640	767	801
Cr_684	EU852356|SH024111.07FU;tax=d:Fungi,p:Basidiomycota,c:Tremellomycetes,o:Tremellales,f:Bulleribasidiaceae,g:Dioszegia	96.23	3e-43	106	2	1	104	104	356	461	478
Cr_685	KX901894|SH631002.07FU;tax=d:Fungi,p:Ascomycota,c:Eurotiomycetes,o:Phaeomoniellales,f:Phaeomoniellales_fam_Incertae_sedis,g:Phaeomoniella	89.29	5e-43	140	11	1	139	139	369	505	562
Cr_686	AY598877|SH010858.07FU;tax=d:Fungi,p:Ascomycota,c:Dothideomycetes,o:Capnodiales,f:Dissoconiaceae,g:Pseudoveronaea,s:Pseudoveronaea_obclavata_SH010858.07FU	99.24	6e-62	131	0	1	130	136	348	478	478
Cr_687	JX043121|SH025741.07FU;tax=d:Fungi	93.60	1e-47	125	8	1	125	125	392	516	549
Cr_689	GU564990|SH207012.07FU;tax=d:Fungi,p:Ascomycota,c:Dothideomycetes,o:Pleosporales,f:Lentitheciaceae,g:Pleurophoma	98.53	1e-63	136	2	1	136	136	365	500	515
Cr_690	FR682332|SH017666.07FU;tax=d:Fungi,p:Ascomycota,c:Eurotiomycetes,o:Chaetothyriales,f:Herpotrichiellaceae,g:Cladophialophora	98.80	3e-35	83	0	1	82	142	381	463	563
Cr_691	KT328872|SH206021.07FU;tax=d:Fungi,p:Basidiomycota,c:Cystobasidiomycetes,o:Erythrobasidiales,f:Erythrobasidiaceae,g:Erythrobasidium	80.00	3e-32	210	22	3	205	208	370	566	603
Cr_692	KF367511|SH207152.07FU;tax=d:Fungi,p:Ascomycota,c:Eurotiomycetes,o:Eurotiales	98.64	4e-69	147	0	1	145	145	456	602	805
Cr_693	KR107006|SH201609.07FU;tax=d:Fungi,p:Ascomycota,c:Leotiomycetes,o:Helotiales,f:Dermateaceae	94.40	1e-48	125	5	1	124	126	346	469	483
Cr_695	KM369776;tax=d:Viridiplantae,p:Chlorophyta,c:Trebouxiophyceae,o:Microthamniales,f:Microthamniales_order,g:Trebouxia,s:Trebouxia_unknown	81.25	1e-05	64	8	9	71	168	40	100	214
Cr_696	KU324991|SH628726.07FU;tax=d:Fungi,p:Ascomycota,c:Sordariomycetes,o:Hypocreales,f:Nectriaceae,g:Gibberella,s:Gibberella_baccata_SH628726.07FU	99.31	1e-69	145	0	1	144	144	294	438	479
Cr_697	UDB008684|SH214345.07FU;tax=d:Fungi,p:Basidiomycota,c:Agaricomycetes,o:Cantharellales,f:Ceratobasidiaceae	89.81	5e-69	206	16	3	205	205	400	603	637
Cr_698	KX020560|SH180415.07FU;tax=d:Fungi,p:Ascomycota,c:Dothideomycetes,o:Pleosporales,f:Didymellaceae,g:Phoma	93.28	7e-51	134	9	1	134	137	382	515	519
Cr_699	KT222387|SH530543.07FU;tax=d:Fungi,p:Ascomycota,c:Orbiliomycetes,o:Orbiliales,f:Orbiliaceae	88.14	7e-12	59	6	44	101	151	433	491	1456
Cr_701	KU057810|SH497098.07FU;tax=d:Fungi,p:Basidiomycota,c:Tremellomycetes,o:Tremellales,f:Tremellaceae,g:Cryptococcus	89.16	5e-22	83	8	1	83	116	295	376	470
Cr_702	FJ426983|SH345889.07FU;tax=d:Fungi,p:Ascomycota,c:Dothideomycetes,o:Pleosporales,f:Didymellaceae,g:Didymella,s:Didymella_heteroderae_SH345889.07FU	98.54	1e-63	137	0	1	136	136	328	463	485
Cr_703	KT290987|SH183023.07FU;tax=d:Fungi,p:Ascomycota,c:Dothideomycetes,o:Pleosporales	99.26	9e-65	135	1	1	135	135	399	533	726
Cr_704	KY305144|SH629033.07FU;tax=d:Fungi,p:Basidiomycota,c:Tremellomycetes,o:Tremellales,f:Trimorphomycetaceae,g:Trimorphomyces	84.83	2e-33	145	17	1	143	161	294	435	496
Cr_705	JX043027|SH003732.07FU;tax=d:Fungi,p:Ascomycota,c:Leotiomycetes,o:Helotiales,f:Helotiaceae,g:Articulospora	97.71	1e-58	131	1	1	129	129	395	525	558
Cr_706	FJ265763|SH016641.07FU;tax=d:Fungi,p:Ascomycota,c:Eurotiomycetes,o:Chaetothyriales,f:Herpotrichiellaceae,g:Rhinocladiella	95.65	5e-68	161	4	1	160	160	386	544	546
Cr_707	DQ873614|SH185936.07FU;tax=d:Fungi,p:Basidiomycota,c:Agaricomycetes,o:Polyporales,f:Schizoporaceae,g:Xylodon,s:Xylodon_crustosus_SH185936.07FU	100.00	6e-93	183	0	1	183	183	469	651	2053
Cr_708	AF492118|SH193599.07FU;tax=d:Fungi,p:Ascomycota,c:Taphrinomycetes,o:Taphrinales,f:Taphrinaceae,g:Taphrina,s:Taphrina_epiphylla_SH193599.07FU	80.00	7e-23	150	25	39	187	187	404	549	584
Cr_709	KF617588|SH029541.07FU;tax=d:Fungi	90.65	3e-34	107	6	30	135	135	434	537	1154
Cr_710	AB554111|SH198668.07FU;tax=d:Fungi,p:Ascomycota,c:Dothideomycetes,o:Pleosporales,f:Pleomassariaceae,g:Prosthemium,s:Prosthemium_stellare_SH198668.07FU	99.24	4e-63	132	1	1	132	132	334	465	510
Cr_711	GQ413953|SH459870.07FU;tax=d:Fungi	85.92	1e-34	142	12	4	140	140	324	462	513
Cr_712	JX136295|SH533754.07FU;tax=d:Fungi	89.05	2e-41	137	11	1	136	136	430	563	609
Cr_713	AJ969509;tax=d:Viridiplantae,p:Chlorophyta,c:Trebouxiophyceae,o:Microthamniales,f:Microthamniales_order,g:Trebouxia,s:Trebouxia_sp._P-3-I	95.63	1e-90	206	9	7	212	218	32	237	237
Cr_714	JF449454|SH184428.07FU;tax=d:Fungi,p:Ascomycota	98.44	3e-59	128	2	1	128	128	351	478	1104
Cr_715	KX147814|SH631486.07FU;tax=d:Fungi	87.88	2e-37	132	14	1	132	132	286	415	449
Cr_716	DQ317635|SH201124.07FU;tax=d:Fungi,p:Basidiomycota,c:Exobasidiomycetes,o:Entylomatales	98.82	3e-127	254	1	1	253	253	379	631	643
Cr_717	UDB031874|SH629836.07FU;tax=d:Fungi,p:Basidiomycota,c:Agaricomycetes,o:Polyporales,f:Schizoporaceae,g:Xylodon,s:Xylodon_brevisetus_SH629836.07FU	100.00	3e-85	169	0	1	169	169	440	608	623
Cr_719	EU516888|SH023867.07FU;tax=d:Fungi,p:Ascomycota,c:Eurotiomycetes,o:Chaetothyriales,f:Herpotrichiellaceae	100.00	6.2	15	0	75	89	91	111	125	556
Cr_720	AY259138|SH218125.07FU;tax=d:Fungi,p:Ascomycota,c:Leotiomycetes,o:Helotiales,f:Helotiales_fam_Incertae_sedis	98.40	1e-57	125	2	1	125	125	352	476	530
Cr_721	UDB023525|SH523110.07FU;tax=d:Fungi,p:Basidiomycota,c:Agaricomycetes,o:Polyporales,f:Polyporaceae,g:Trichaptum,s:Trichaptum_fuscoviolaceum_SH523110.07FU	98.38	2e-88	185	2	1	184	184	575	759	1072
Cr_722	JN120378|SH184436.07FU;tax=d:Fungi,p:Ascomycota,c:Leotiomycetes,o:Helotiales,f:Dermateaceae,g:Naevala	92.92	2e-40	113	6	1	111	125	332	444	1046
Cr_723	KP899132|SH199051.07FU;tax=d:Fungi,p:Ascomycota,c:Dothideomycetes,o:Pleosporales,f:Amorosiaceae,g:Angustimassarina,s:Angustimassarina_acerina_SH199051.07FU	96.85	3e-55	127	4	3	129	132	368	494	503
Cr_724	DQ249992|SH186775.07FU;tax=d:Fungi,p:Ascomycota,c:Leotiomycetes,o:Helotiales,f:Helotiales_fam_Incertae_sedis,g:Rhexocercosporidium,s:Rhexocercosporidium_panacis_SH186775.07FU	97.66	1e-57	128	3	1	128	128	421	548	602
Cr_725	JQ760492|SH014028.07FU;tax=d:Fungi,p:Ascomycota,c:Eurotiomycetes,o:Chaetothyriales	93.55	2e-32	93	5	28	120	143	625	716	1353
Cr_726	AF410469|SH202459.07FU;tax=d:Fungi,p:Basidiomycota,c:Tremellomycetes,o:Cystofilobasidiales,f:Cystofilobasidiales_fam_Incertae_sedis,g:Mrakiella,s:Mrakiella_aquatica_SH202459.07FU	95.79	2e-94	214	7	1	214	214	378	589	643
Cr_727	KF800309|SH462873.07FU;tax=d:Fungi,p:Basidiomycota,c:Tremellomycetes,o:Tremellales,f:Bulleraceae,g:Fonsecazyma	87.67	2e-41	146	15	9	152	152	616	760	814
Cr_728	KU325172|SH630488.07FU;tax=d:Fungi,p:Ascomycota,c:Leotiomycetes,o:Helotiales,f:Dermateaceae,g:Neofabraea,s:Neofabraea_vagabunda_SH630488.07FU	96.77	4e-53	124	2	1	124	126	305	426	440
Cr_729	FN908919|SH100809.07FU;tax=d:Fungi,p:Basidiomycota,c:Microbotryomycetes,o:Leucosporidiales,f:Leucosporidiaceae,g:Leucosporidium,s:Leucosporidium_drummii_SH100809.07FU	92.39	5e-74	197	10	1	196	196	361	553	611
Cr_730	AM901764|SH023172.07FU;tax=d:Fungi,p:Ascomycota	87.97	2e-37	133	12	1	131	131	595	725	759
Cr_731	AY295109|SH126602.07FU;tax=d:Fungi,p:Ascomycota,c:Lecanoromycetes,o:Lecanorales,f:Parmeliaceae,g:Parmelia,s:Parmelia_serrana_SH126602.07FU	97.64	7e-56	127	0	1	124	128	358	484	484
Cr_732	JF495199|SH190079.07FU;tax=d:Fungi,p:Ascomycota,c:Leotiomycetes,o:Leotiomycetes_ord_Incertae_sedis,f:Pseudeurotiaceae	99.21	9e-60	126	1	1	126	126	357	482	1109
Cr_733	KF297052|SH184439.07FU;tax=d:Fungi,p:Ascomycota	96.12	3e-54	129	4	1	128	128	385	513	1139
Cr_734	KR262417|SH521788.07FU;tax=d:Fungi,p:Basidiomycota,c:Exobasidiomycetes,o:Exobasidiales,f:Exobasidiaceae,g:Exobasidium,s:Exobasidium_maculosum_SH521788.07FU	98.83	6e-83	171	2	4	174	174	349	519	553
Cr_735	LC015688|SH174175.07FU;tax=d:Fungi,p:Ascomycota,c:Leotiomycetes,o:Helotiales	99.20	1e-58	125	0	1	124	124	386	510	544
Cr_736	AF224412|SH181761.07FU;tax=d:Fungi,p:Ascomycota,c:Lecanoromycetes,o:Caliciales,f:Physciaceae,g:Physcia,s:Physcia_dubia_SH181761.07FU	97.69	4e-58	130	2	1	130	138	604	732	732
Cr_737	AF310978|SH219689.07FU;tax=d:Fungi,p:Ascomycota,c:Sordariomycetes,o:Hypocreales,f:Nectriaceae,g:Gibberella,s:Gibberella_baccata_SH219689.07FU	100.00	3e-70	142	0	1	142	142	694	835	1456
Cr_738	JF449478|SH181989.07FU;tax=d:Fungi,p:Basidiomycota,c:Tremellomycetes,o:Tremellales	97.12	6e-62	139	4	1	139	139	292	430	1082
Cr_739	KP713851|SH198703.07FU;tax=d:Fungi,p:Ascomycota,c:Dothideomycetes,o:Pleosporales,f:Melanommataceae,g:Petrakia,s:Petrakia_irregularis_SH198703.07FU	99.09	7e-51	110	1	1	110	133	363	472	472
Cr_740	AM902052|SH211825.07FU;tax=d:Fungi,p:Basidiomycota,c:Exobasidiomycetes,o:Exobasidiales,f:Exobasidiaceae,g:Exobasidium	92.68	8e-62	164	10	18	180	180	572	734	769
Cr_742	AF444578|SH205938.07FU;tax=d:Fungi,p:Basidiomycota,c:Cystobasidiomycetes,o:Cystobasidiomycetes_ord_Incertae_sedis,f:Cystobasidiomycetes_fam_Incertae_sedis,g:Symmetrospora,s:Symmetrospora_gracilis_SH205938.07FU	100.00	1e-95	188	0	1	188	188	355	542	600
Cr_743	GU067673|SH207076.07FU;tax=d:Fungi	90.37	4e-44	135	11	9	141	141	492	626	651
Cr_744	GU721966|SH208425.07FU;tax=d:Fungi,p:Ascomycota,c:Dothideomycetes	95.42	1e-53	131	4	1	129	129	434	564	611
Cr_745	KJ400972|SH004907.07FU;tax=d:Fungi,p:Basidiomycota	86.49	2e-38	148	15	2	146	160	321	466	502
Cr_746	JF495246|SH203885.07FU;tax=d:Fungi,p:Basidiomycota,c:Tremellomycetes,o:Tremellales	99.31	4e-69	144	0	1	143	143	298	441	1033
Cr_747	AM999660|SH205578.07FU;tax=d:Fungi,p:Ascomycota,c:Dothideomycetes,o:Venturiales,f:Venturiaceae	97.69	1e-57	130	0	1	128	129	354	482	482
Cr_748	LC146719|SH493603.07FU;tax=d:Fungi,p:Ascomycota,c:Ascomycota_cls_Incertae_sedis,o:Ascomycota_ord_Incertae_sedis,f:Ascomycota_fam_Incertae_sedis,g:Alatosessilispora,s:Alatosessilispora_bibrachiata_SH493603.07FU	97.93	6e-67	145	3	1	145	154	451	595	1231
Cr_750	GU144663|SH180756.07FU;tax=d:Fungi,p:Ascomycota,c:Saccharomycetes,o:Saccharomycetales,f:Saccharomycetales_fam_Incertae_sedis,g:Diutina,s:Diutina_rugosa_SH180756.07FU	100.00	3e-31	71	0	1	71	71	1993	2063	2624
Cr_751	AY843182|SH214176.07FU;tax=d:Fungi,p:Ascomycota,c:Dothideomycetes,o:Capnodiales,f:Teratosphaeriaceae,g:Lapidomyces,s:Lapidomyces_hispanicus_SH214176.07FU	88.64	4e-38	132	10	1	127	127	333	464	466
Cr_752	GU328514|SH182116.07FU;tax=d:Fungi,p:Basidiomycota,c:Tremellomycetes,o:Tremellales,f:Bulleribasidiaceae,g:Dioszegia	99.07	9e-49	107	0	1	107	107	358	463	894
Cr_753	JQ435791|SH024060.07FU;tax=d:Fungi,p:Ascomycota,c:Dothideomycetes,o:Pleosporales,f:Lindgomycetaceae,g:Clohesyomyces	84.44	3e-30	135	18	1	134	134	1241	1373	1407
Cr_754	AF444538|SH207116.07FU;tax=d:Fungi,p:Basidiomycota,c:Cystobasidiomycetes,o:Cystobasidiomycetes_ord_Incertae_sedis,f:Cystobasidiomycetes_fam_Incertae_sedis,g:Buckleyzyma,s:Buckleyzyma_aurantiaca_SH207116.07FU	97.22	6e-83	180	5	1	180	180	357	536	590
Cr_755	AJ536179|SH206786.07FU;tax=d:Fungi,p:Ascomycota,c:Dothideomycetes,o:Capnodiales,f:Mycosphaerellaceae,g:Ramularia,s:Ramularia_collo-cygni_SH206786.07FU	99.18	5e-57	122	0	1	121	121	328	449	469
Cr_757	AJ581050|SH181630.07FU;tax=d:Fungi,p:Basidiomycota,c:Tremellomycetes,o:Tremellales,f:Tremellaceae,g:Cryptococcus	100.00	1e-58	121	0	1	121	121	373	493	547
Cr_758	KF297052|SH184439.07FU;tax=d:Fungi,p:Ascomycota	95.35	5e-52	129	3	1	127	127	386	513	1139
Cr_759	AY029342|SH209717.07FU;tax=d:Fungi,p:Basidiomycota,c:Tremellomycetes,o:Tremellales,f:Tremellaceae,g:Cryptococcus,s:Cryptococcus_statzelliae_SH209717.07FU	96.15	4e-42	104	2	1	103	103	329	431	485
Cr_760	AM901898|SH026897.07FU;tax=d:Fungi,p:Ascomycota	99.22	7e-61	128	1	1	128	128	640	767	801
Cr_761	AF492118|SH193599.07FU;tax=d:Fungi,p:Ascomycota,c:Taphrinomycetes,o:Taphrinales,f:Taphrinaceae,g:Taphrina,s:Taphrina_epiphylla_SH193599.07FU	97.81	4e-85	183	1	1	182	182	369	549	584
Cr_762	AM084441|SH208536.07FU;tax=d:Fungi,p:Ascomycota,c:Dothideomycetes,o:Pleosporales,f:Phaeosphaeriaceae	95.38	1e-53	130	6	1	130	131	371	500	500
Cr_763	GQ254864|SH197649.07FU;tax=d:Fungi,p:Ascomycota,c:Eurotiomycetes,o:Chaetothyriales,f:Herpotrichiellaceae,g:Exophiala	86.05	3e-45	172	19	1	167	167	380	551	598
Cr_764	HQ890374|SH196132.07FU;tax=d:Fungi,p:Basidiomycota,c:Tremellomycetes,o:Tremellales,f:Bulleribasidiaceae,g:Derxomyces	93.10	3e-16	58	2	17	74	168	407	462	1200
Cr_765	JN053479|SH203882.07FU;tax=d:Fungi,p:Basidiomycota,c:Tremellomycetes,o:Tremellales,f:Tremellaceae,g:Tremella,s:Tremella_phaeophysciae_SH203882.07FU	95.89	6e-62	146	5	1	145	147	297	442	442
Cr_767	AF444332|SH025794.07FU;tax=d:Fungi,p:Basidiomycota,c:Tremellomycetes,o:Tremellales,f:Tremellaceae,g:Cryptococcus	92.52	5e-53	147	5	10	155	155	338	479	533
Cr_768	JQ693639|SH294936.07FU;tax=d:Fungi,p:Ascomycota,c:Dothideomycetes,o:Pleosporales,f:Pleosporaceae,g:Alternaria,s:Alternaria_rosae_SH294936.07FU	99.28	7e-66	138	0	1	137	137	405	542	565
Cr_770	KX287520|SH640879.07FU;tax=d:Fungi,p:Ascomycota,c:Dothideomycetes,o:Capnodiales,f:Mycosphaerellaceae,g:Ramularia,s:Ramularia_trollii_SH640879.07FU	98.39	5e-57	124	2	1	124	124	502	625	666
Cr_771	FR682343|SH211309.07FU;tax=d:Fungi,p:Ascomycota,c:Sordariomycetes	100.00	6e-77	154	0	1	154	154	374	527	561
Cr_772	AY186751;tax=d:Metazoa,p:Mollusca,c:Gastropoda,o:Lymnaeoidea_superfamily,f:Lymnaeidae,g:Pseudosuccinea,s:Pseudosuccinea_columella	100.00	1.1	17	0	87	103	176	153	169	399
Cr_773	FJ265763|SH016641.07FU;tax=d:Fungi,p:Ascomycota,c:Eurotiomycetes,o:Chaetothyriales,f:Herpotrichiellaceae,g:Rhinocladiella	96.18	5e-68	157	4	1	157	157	390	544	546
Cr_774	UDB011707|SH208447.07FU;tax=d:Fungi,p:Basidiomycota,c:Agaricomycetes,o:Hymenochaetales,f:Hymenochaetaceae,g:Fuscoporia,s:Fuscoporia_ferruginosa_SH208447.07FU	97.41	1e-89	193	3	1	193	193	409	599	614
Cr_775	KM216348|SH495730.07FU;tax=d:Fungi,p:Basidiomycota,c:Tremellomycetes,o:Tremellales,f:Tremellaceae,g:Cryptococcus	91.67	9e-56	156	11	3	156	156	315	470	486
Cr_776	AF444549|SH181613.07FU;tax=d:Fungi,p:Basidiomycota,c:Spiculogloeomycetes,o:Spiculogloeales,f:Spiculogloeaceae,g:Phyllozyma,s:Phyllozyma_subbrunnea_SH181613.07FU	87.07	2e-38	147	10	4	148	160	320	459	529
Cr_777	DQ195780|SH200463.07FU;tax=d:Fungi,p:Ascomycota,c:Dothideomycetes,o:Dothideomycetes_ord_Incertae_sedis,f:Dothideomycetes_fam_Incertae_sedis,g:Leptospora,s:Leptospora_rubella_SH200463.07FU	94.12	4e-53	136	7	1	135	135	388	523	543
Cr_778	KF675366|SH202297.07FU;tax=d:Fungi,p:Ascomycota,c:Dothideomycetes,o:Capnodiales,f:Cladosporiaceae,g:Rachicladosporium	98.51	2e-62	134	2	1	134	134	351	484	488
Cr_779	JQ346830|SH030764.07FU;tax=d:Fungi,p:Basidiomycota,c:Agaricomycetes,o:Agaricales,f:Hebelomataceae	86.21	1.8	29	2	23	49	93	556	584	697
Cr_780	AF444549|SH181613.07FU;tax=d:Fungi,p:Basidiomycota,c:Spiculogloeomycetes,o:Spiculogloeales,f:Spiculogloeaceae,g:Phyllozyma,s:Phyllozyma_subbrunnea_SH181613.07FU	88.00	5e-43	150	13	7	155	155	326	471	529
Cr_781	FJ265763|SH016641.07FU;tax=d:Fungi,p:Ascomycota,c:Eurotiomycetes,o:Chaetothyriales,f:Herpotrichiellaceae,g:Rhinocladiella	95.51	8e-66	156	5	1	155	155	390	544	546
Cr_782	AB520305|SH470244.07FU;tax=d:Fungi,p:Basidiomycota,c:Microbotryomycetes,o:Sporidiobolales,f:Sporidiobolaceae,g:Sporobolomyces	86.67	1e-54	195	20	3	194	194	344	535	964
Cr_783	AB702968|SH194792.07FU;tax=d:Fungi,p:Basidiomycota,c:Cystobasidiomycetes,o:Cystobasidiales,f:Cystobasidiaceae,g:Cystobasidium,s:Cystobasidium_oligophagum_SH194792.07FU	88.52	7e-33	122	5	12	131	196	342	456	546
Cr_783	AB702968|SH194792.07FU;tax=d:Fungi,p:Basidiomycota,c:Cystobasidiomycetes,o:Cystobasidiales,f:Cystobasidiaceae,g:Cystobasidium,s:Cystobasidium_oligophagum_SH194792.07FU	82.93	0.34	41	3	156	196	196	476	512	546
Cr_784	UDB016342|SH223348.07FU;tax=d:Fungi,p:Basidiomycota,c:Agaricomycetes,o:Corticiales,f:Corticiaceae,g:Cylindrobasidium,s:Cylindrobasidium_evolvens_SH223348.07FU	99.64	4e-141	274	0	1	273	273	452	725	1071
Cr_785	KX516485|SH631580.07FU;tax=d:Fungi	95.08	3e-49	122	6	1	122	122	569	690	744
Cr_786	KM369776;tax=d:Viridiplantae,p:Chlorophyta,c:Trebouxiophyceae,o:Microthamniales,f:Microthamniales_order,g:Trebouxia,s:Trebouxia_unknown	88.34	2e-48	163	13	17	173	176	38	200	214
Cr_787	KF297052|SH184439.07FU;tax=d:Fungi,p:Ascomycota	93.44	3e-44	122	3	1	122	132	386	502	1139
Cr_788	AF444292|SH194775.07FU;tax=d:Fungi,p:Basidiomycota,c:Cystobasidiomycetes,o:Cystobasidiales,f:Cystobasidiaceae,g:Cystobasidium,s:Cystobasidium_pinicola_SH194775.07FU	97.27	5e-84	183	4	1	183	183	336	517	532
Cr_789	AF444523|SH207118.07FU;tax=d:Fungi,p:Basidiomycota,c:Cystobasidiomycetes,o:Cystobasidiomycetes_ord_Incertae_sedis,f:Cystobasidiomycetes_fam_Incertae_sedis,g:Buckleyzyma,s:Buckleyzyma_armeniaca_SH207118.07FU	90.61	8e-62	181	12	4	180	180	364	543	597
Cr_790	FR682332|SH017666.07FU;tax=d:Fungi,p:Ascomycota,c:Eurotiomycetes,o:Chaetothyriales,f:Herpotrichiellaceae,g:Cladophialophora	97.33	6e-67	150	1	1	148	148	381	529	563
Cr_791	HQ292735;tax=d:Viridiplantae,p:Chlorophyta,c:Chlorophyceae,o:Sphaeropleales,f:Pseudomuriellaceae,g:Pseudomuriella,s:Pseudomuriella_cubensis	100.00	0.30	18	0	16	33	176	73	90	267
Cr_792	JQ346830|SH030764.07FU;tax=d:Fungi,p:Basidiomycota,c:Agaricomycetes,o:Agaricales,f:Hebelomataceae	86.21	1.7	29	2	22	48	91	556	584	697
Cr_793	KU515880|SH490673.07FU;tax=d:Fungi	100.00	1e-53	112	0	1	112	112	349	460	514
Cr_794	JF449478|SH181989.07FU;tax=d:Fungi,p:Basidiomycota,c:Tremellomycetes,o:Tremellales	96.38	3e-59	138	4	1	137	137	293	430	1082
Cr_795	AB586986|SH213511.07FU;tax=d:Fungi,p:Ascomycota,c:Sordariomycetes,o:Xylariales,f:Hyponectriaceae,g:Monographella,s:Monographella_nivalis_SH213511.07FU	95.21	3e-60	146	5	1	144	144	330	475	1060
Cr_796	GU721291|SH207245.07FU;tax=d:Fungi	98.55	3e-64	138	0	1	136	136	385	522	569
Cr_797	KF274201|SH215077.07FU;tax=d:Fungi,p:Basidiomycota,c:Tremellomycetes	86.08	3e-15	79	5	26	104	138	388	460	525
Cr_798	FJ553951|SH017349.07FU;tax=d:Fungi,p:Ascomycota,c:Dothideomycetes,o:Capnodiales,f:Mycosphaerellaceae	95.20	2e-50	125	4	1	124	124	694	817	851
Cr_799	KF428527|SH008258.07FU;tax=d:Fungi,p:Ascomycota,c:Leotiomycetes,o:Helotiales,f:Helotiales_fam_Incertae_sedis,g:Cadophora	97.67	4e-58	129	3	1	129	129	297	425	435
Cr_800	AY242817|SH209715.07FU;tax=d:Fungi,p:Basidiomycota,c:Tremellomycetes,o:Tremellales,f:Bulleribasidiaceae,g:Dioszegia,s:Dioszegia_changbaiensis_SH209715.07FU	97.20	2e-45	107	2	1	106	106	2028	2134	2149
Cr_801	KU057810|SH497098.07FU;tax=d:Fungi,p:Basidiomycota,c:Tremellomycetes,o:Tremellales,f:Tremellaceae,g:Cryptococcus	90.58	7e-46	138	12	1	137	137	295	432	470
Cr_802	KT328872|SH206021.07FU;tax=d:Fungi,p:Basidiomycota,c:Cystobasidiomycetes,o:Erythrobasidiales,f:Erythrobasidiaceae,g:Erythrobasidium	79.52	1e-30	210	23	3	205	208	370	566	603
Cr_803	KX515355|SH631577.07FU;tax=d:Fungi	99.02	9e-102	205	2	1	205	205	401	605	659
Cr_804	KP791764|SH192617.07FU;tax=d:Fungi,p:Ascomycota,c:Dothideomycetes,o:Capnodiales,f:Extremaceae,g:Saxophila,s:Saxophila_tyrrhenica_SH192617.07FU	94.44	7e-41	108	4	18	124	124	377	483	499
Cr_805	JQ061171|SH193970.07FU;tax=d:Fungi,p:Ascomycota,c:Eurotiomycetes,o:Chaetothyriales	96.67	8e-66	150	3	1	148	148	357	506	550
Cr_806	JQ302816|SH192615.07FU;tax=d:Fungi,p:Ascomycota,c:Dothideomycetes,o:Capnodiales,f:Teratosphaeriaceae,g:Devriesia,s:Devriesia_pseudoamericana_SH192615.07FU	95.16	3e-49	124	3	1	121	121	369	492	550
Cr_807	KX287491|SH643980.07FU;tax=d:Fungi,p:Ascomycota,c:Dothideomycetes,o:Capnodiales,f:Mycosphaerellaceae,g:Ramularia,s:Ramularia_rhabdospora_SH643980.07FU	92.80	8e-45	125	5	1	121	121	446	570	590
Cr_808	KF800408|SH021817.07FU;tax=d:Fungi,p:Ascomycota,c:Dothideomycetes,o:Pleosporales	82.35	3e-25	136	18	3	134	134	573	706	760
Cr_809	KP791764|SH192617.07FU;tax=d:Fungi,p:Ascomycota,c:Dothideomycetes,o:Capnodiales,f:Extremaceae,g:Saxophila,s:Saxophila_tyrrhenica_SH192617.07FU	89.68	1e-38	126	9	1	124	124	360	483	499
Cr_810	KJ395495|SH198435.07FU;tax=d:Fungi,p:Ascomycota,c:Leotiomycetes,o:Helotiales,f:Helotiaceae,g:Crocicreas	95.28	5e-52	127	6	1	127	127	360	486	531
Cr_811	AF444373|SH221435.07FU;tax=d:Fungi,p:Basidiomycota,c:Tremellomycetes,o:Filobasidiales,f:Filobasidiaceae,g:Filobasidium,s:Filobasidium_wieringae_SH221435.07FU	100.00	3e-111	216	0	1	216	216	346	561	615
Cr_812	AF444373|SH221435.07FU;tax=d:Fungi,p:Basidiomycota,c:Tremellomycetes,o:Filobasidiales,f:Filobasidiaceae,g:Filobasidium,s:Filobasidium_wieringae_SH221435.07FU	100.00	3e-111	216	0	1	216	216	346	561	615
Cr_814	JX136557|SH523788.07FU;tax=d:Fungi	96.97	1e-57	132	3	1	131	131	401	532	617
Cr_815	KY352465|SH629003.07FU;tax=d:Fungi,p:Ascomycota,c:Ascomycota_cls_Incertae_sedis,o:Ascomycota_ord_Incertae_sedis,f:Ascomycota_fam_Incertae_sedis,g:Retiarius	76.07	7e-12	163	22	4	163	163	345	493	1312
Cr_816	KC920643|SH020118.07FU;tax=d:Fungi,p:Basidiomycota,c:Tremellomycetes,o:Tremellales,f:Tremellaceae,g:Cryptococcus,s:Cryptococcus_laurentii_SH020118.07FU	100.00	4e-74	149	0	1	149	153	331	479	1066
Cr_817	EU139148|SH207471.07FU;tax=d:Fungi,p:Ascomycota,c:Eurotiomycetes,o:Chaetothyriales,f:Herpotrichiellaceae,g:Capronia	96.50	6e-62	143	4	1	142	142	397	539	601
Cr_818	AF492084|SH193601.07FU;tax=d:Fungi,p:Ascomycota,c:Taphrinomycetes,o:Taphrinales,f:Taphrinaceae,g:Taphrina,s:Taphrina_carnea_SH193601.07FU	99.44	1e-89	180	1	1	180	180	367	546	582
Cr_819	KX344059|SH640998.07FU;tax=d:Fungi,p:Ascomycota,c:Eurotiomycetes,o:Verrucariales,f:Verrucariaceae,g:Verrucaria	89.36	1e-43	141	12	1	140	140	369	507	541
Cr_820	FR718483|SH005164.07FU;tax=d:Fungi,p:Basidiomycota,c:Tremellomycetes,o:Tremellales	91.97	4e-48	137	8	1	135	135	295	430	431
Cr_821	KJ869125|SH025103.07FU;tax=d:Fungi,p:Ascomycota,c:Dothideomycetes,o:Capnodiales,f:Teratosphaeriaceae,g:Ramopenidiella,s:Ramopenidiella_cycadicola_SH025103.07FU	84.38	3e-19	96	13	18	112	132	414	508	552
Cr_822	GQ411306|SH186781.07FU;tax=d:Fungi,p:Ascomycota,c:Ascomycota_cls_Incertae_sedis,o:Ascomycota_ord_Incertae_sedis,f:Ascomycota_fam_Incertae_sedis,g:Volucrispora,s:Volucrispora_graminea_SH186781.07FU	96.18	9e-55	131	2	1	131	131	424	551	585
Cr_824	LC014569|SH180773.07FU;tax=d:Fungi,p:Ascomycota,c:Dothideomycetes,o:Pleosporales,f:Massarinaceae,g:Massarina,s:Massarina_eburnea_SH180773.07FU	87.14	2e-37	140	12	3	141	141	345	479	505
Cr_825	AM901898|SH026897.07FU;tax=d:Fungi,p:Ascomycota	94.62	2e-51	130	5	1	130	130	640	767	801
Cr_826	JF495246|SH203885.07FU;tax=d:Fungi,p:Basidiomycota,c:Tremellomycetes,o:Tremellales	97.96	6e-67	147	0	1	145	145	297	442	1033
Cr_827	KC179410|SH193202.07FU;tax=d:Fungi,p:Ascomycota,c:Lecanoromycetes,o:Teloschistales,f:Teloschistaceae,g:Xanthoria,s:Xanthoria_coomae_SH193202.07FU	100.00	1e-63	130	0	1	130	134	382	511	511
Cr_828	AF444538|SH207116.07FU;tax=d:Fungi,p:Basidiomycota,c:Cystobasidiomycetes,o:Cystobasidiomycetes_ord_Incertae_sedis,f:Cystobasidiomycetes_fam_Incertae_sedis,g:Buckleyzyma,s:Buckleyzyma_aurantiaca_SH207116.07FU	96.17	4e-80	183	4	1	182	182	356	536	590
Cr_829	EU233965|SH177079.07FU;tax=d:Fungi,p:Basidiomycota,c:Agaricomycetes,o:Agaricales,f:Pleurotaceae,g:Pleurotus,s:Pleurotus_pulmonarius_SH177079.07FU	100.00	3e-86	171	0	1	171	171	429	599	608
Cr_830	JN246560|SH194511.07FU;tax=d:Fungi,p:Basidiomycota,c:Microbotryomycetes,o:Sporidiobolales,f:Sporidiobolaceae,g:Rhodosporidiobolus	97.30	1e-84	185	1	1	181	184	375	559	572
Cr_831	KJ767650|SH206596.07FU;tax=d:Fungi,p:Basidiomycota,c:Exobasidiomycetes,o:Exobasidiales,f:Exobasidiaceae,g:Exobasidium,s:Exobasidium_gracile_SH206596.07FU	97.73	3e-81	176	1	11	184	184	349	523	557
Cr_832	JN943807|SH214489.07FU;tax=d:Fungi,p:Chytridiomycota,c:Spizellomycetes,o:Spizellomycetales,f:Powellomycetaceae,g:Powellomyces	79.25	7e-33	212	35	1	208	208	411	617	659
Cr_833	FR682262|SH017861.07FU;tax=d:Fungi,p:Ascomycota	87.97	2e-36	133	9	8	134	134	405	536	570
Cr_834	KM369776;tax=d:Viridiplantae,p:Chlorophyta,c:Trebouxiophyceae,o:Microthamniales,f:Microthamniales_order,g:Trebouxia,s:Trebouxia_unknown	87.06	8e-47	170	14	13	174	177	31	200	214
Cr_835	AY843169|SH027822.07FU;tax=d:Fungi,p:Ascomycota,c:Dothideomycetes,o:Myriangiales,f:Myriangiaceae,g:Myriangium	89.06	1e-14	64	5	27	89	177	377	439	507
Cr_836	JF449454|SH184428.07FU;tax=d:Fungi,p:Ascomycota	94.53	2e-50	128	6	1	127	127	351	478	1104
Cr_837	KX515355|SH631577.07FU;tax=d:Fungi	96.10	1e-90	205	5	1	202	202	401	605	659
Cr_838	KF823591|SH017353.07FU;tax=d:Fungi,p:Ascomycota,c:Dothideomycetes,o:Capnodiales,f:Teratosphaeriaceae	98.43	1e-58	127	2	1	127	127	396	522	576
Cr_839	JQ061171|SH193970.07FU;tax=d:Fungi,p:Ascomycota,c:Eurotiomycetes,o:Chaetothyriales	97.32	6e-67	149	2	1	147	147	358	506	550
Cr_840	EU489983|SH218645.07FU;tax=d:Fungi,p:Ascomycota	78.63	4e-13	117	19	3	117	117	546	658	1629
Cr_841	KX611032|SH182989.07FU;tax=d:Fungi,p:Ascomycota,c:Dothideomycetes	96.38	4e-59	138	3	1	138	141	423	558	605
Cr_842	AY559352|SH192614.07FU;tax=d:Fungi,p:Ascomycota,c:Dothideomycetes,o:Capnodiales	97.56	8e-55	123	3	1	123	123	339	461	462
Cr_843	KC966238|SH022683.07FU;tax=d:Fungi	98.72	1e-74	156	2	1	156	156	370	525	1174
Cr_844	JF449633|SH206778.07FU;tax=d:Fungi,p:Ascomycota	92.00	1e-42	125	4	1	121	121	343	465	1084
Cr_845	JN053479|SH203882.07FU;tax=d:Fungi,p:Basidiomycota,c:Tremellomycetes,o:Tremellales,f:Tremellaceae,g:Tremella,s:Tremella_phaeophysciae_SH203882.07FU	94.56	4e-59	147	7	1	146	148	296	442	442
Cr_846	KC662236|SH182992.07FU;tax=d:Fungi,p:Ascomycota,c:Dothideomycetes,o:Pleosporales	97.74	9e-60	133	2	1	132	134	383	515	552
Cr_847	AY213672|SH407690.07FU;tax=d:Fungi,p:Ascomycota,c:Eurotiomycetes,o:Eurotiales,f:Aspergillaceae,g:Penicillium,s:Penicillium_commune_SH407690.07FU	99.32	8e-71	147	0	1	147	147	387	532	586
Cr_848	AM159214;tax=d:Viridiplantae,p:Chlorophyta,c:Trebouxiophyceae,o:Microthamniales,f:Microthamniales_order,g:Trebouxia,s:Trebouxia_unknown	90.58	3e-66	191	14	7	193	199	30	220	220
Cr_849	FJ553822|SH470720.07FU;tax=d:Fungi,p:Ascomycota,c:Orbiliomycetes	83.93	1e-20	112	8	3	107	183	778	886	985
Cr_850	KC966095|SH184469.07FU;tax=d:Fungi,p:Ascomycota	94.57	2e-51	129	7	1	129	129	386	514	1140
Cr_851	KC965726|SH019991.07FU;tax=d:Fungi,p:Basidiomycota,c:Tremellomycetes	88.28	2e-42	145	14	1	143	143	328	471	1119
Cr_852	JN882336|SH204553.07FU;tax=d:Fungi,p:Basidiomycota,c:Cystobasidiomycetes,o:Cystobasidiomycetes_ord_Incertae_sedis,f:Cystobasidiomycetes_fam_Incertae_sedis,g:Microsporomyces,s:Microsporomyces_bloemfonteinensis_SH204553.07FU	100.00	3.6	16	0	18	33	168	367	382	575
Cr_853	GQ502287;tax=d:Viridiplantae,p:Chlorophyta,c:Trebouxiophyceae,o:Chlorellales,f:Chlorellales_unknown,g:Parachlorella,s:Parachlorella_sp._CCAP_206/1	85.48	6e-09	62	3	56	113	201	80	139	231
Cr_854	FR799264|SH174383.07FU;tax=d:Fungi,p:Ascomycota,c:Lecanoromycetes,o:Lecanoromycetes_ord_Incertae_sedis,f:Phlyctidaceae,g:Phlyctis,s:Phlyctis_argena_SH174383.07FU	96.97	5e-57	132	1	1	130	130	358	488	507
Cr_855	KU057810|SH497098.07FU;tax=d:Fungi,p:Basidiomycota,c:Tremellomycetes,o:Tremellales,f:Tremellaceae,g:Cryptococcus	90.58	7e-46	138	12	1	137	137	295	432	470
Cr_856	DQ249992|SH186775.07FU;tax=d:Fungi,p:Ascomycota,c:Leotiomycetes,o:Helotiales,f:Helotiales_fam_Incertae_sedis,g:Rhexocercosporidium,s:Rhexocercosporidium_panacis_SH186775.07FU	96.90	7e-56	129	3	1	129	129	421	548	602
Cr_857	KF307700|SH286831.07FU;tax=d:Fungi,p:Ascomycota,c:Sordariomycetes,o:Diaporthales,f:Diaporthales_fam_Incertae_sedis,g:Botryodiplodia,s:Botryodiplodia_fraxini_SH286831.07FU	99.30	4e-68	142	0	1	141	141	362	503	511
Cr_858	AM902052|SH211825.07FU;tax=d:Fungi,p:Basidiomycota,c:Exobasidiomycetes,o:Exobasidiales,f:Exobasidiaceae,g:Exobasidium	98.37	6e-88	184	1	1	183	183	553	735	769
Cr_859	JX042989|SH200678.07FU;tax=d:Fungi,p:Ascomycota,c:Eurotiomycetes,o:Chaetothyriales	87.05	2e-37	139	14	9	145	145	431	567	600
Cr_860	JF495257|SH462579.07FU;tax=d:Fungi,p:Basidiomycota,c:Cystobasidiomycetes,o:Erythrobasidiales	100.00	1e-95	188	0	1	188	188	336	523	1152
Cr_861	GU328514|SH182116.07FU;tax=d:Fungi,p:Basidiomycota,c:Tremellomycetes,o:Tremellales,f:Bulleribasidiaceae,g:Dioszegia	100.00	9e-49	103	0	4	106	106	361	463	894
Cr_862	UDB028171|SH188992.07FU;tax=d:Fungi,p:Basidiomycota,c:Agaricomycetes,o:Russulales,f:Peniophoraceae,g:Peniophora,s:Peniophora_lycii_SH188992.07FU	99.43	2e-87	176	1	1	176	176	392	567	579
Cr_863	AM901739|SH193237.07FU;tax=d:Fungi,p:Ascomycota,c:Eurotiomycetes,o:Chaetothyriales	97.16	2e-62	141	3	1	140	140	995	1135	1169
Cr_864	Z68702;tax=d:Viridiplantae,p:Chlorophyta,c:Trebouxiophyceae,o:Microthamniales,f:Microthamniales_order,g:Trebouxia,s:Trebouxia_usneae	84.53	2e-43	181	23	9	187	193	45	222	222
Cr_865	UDB011618|SH207630.07FU;tax=d:Fungi,p:Basidiomycota,c:Agaricomycetes,o:Polyporales,f:Fomitopsidaceae,g:Fomitopsis,s:Fomitopsis_pinicola_SH207630.07FU	100.00	3e-91	180	0	1	180	180	421	600	941
Cr_866	KX611032|SH182989.07FU;tax=d:Fungi,p:Ascomycota,c:Dothideomycetes	97.10	8e-61	138	2	1	138	141	423	558	605
Cr_867	AY916492|SH025841.07FU;tax=d:Fungi,p:Ascomycota,c:Dothideomycetes,o:Tubeufiales,f:Tubeufiaceae,g:Acanthostigma,s:Acanthostigma_perpusillum_SH025841.07FU	82.96	2e-26	135	17	1	132	132	384	515	556
Cr_868	AF444379|SH182099.07FU;tax=d:Fungi,p:Basidiomycota,c:Tremellomycetes,o:Tremellales,f:Bulleribasidiaceae,g:Dioszegia,s:Dioszegia_hungarica_SH182099.07FU	99.11	2e-51	112	0	1	111	111	326	437	491
Cr_869	KF309948|SH200603.07FU;tax=d:Fungi,p:Ascomycota,c:Dothideomycetes,o:Capnodiales,f:Capnodiales_fam_Incertae_sedis,g:Arthrocatena,s:Arthrocatena_tenebrio_SH200603.07FU	92.97	2e-46	128	5	1	125	125	337	463	465
Cr_870	AB030352|SH194739.07FU;tax=d:Fungi,p:Basidiomycota,c:Cystobasidiomycetes,o:Erythrobasidiales,f:Erythrobasidiaceae,g:Erythrobasidium,s:Erythrobasidium_hasegawianum_SH194739.07FU	95.52	1e-85	201	2	3	196	196	370	570	595
Cr_871	FJ554044|SH021354.07FU;tax=d:Fungi,p:Ascomycota,c:Lecanoromycetes	82.35	4e-14	102	5	40	136	136	766	859	893
Cr_872	JQ302816|SH192615.07FU;tax=d:Fungi,p:Ascomycota,c:Dothideomycetes,o:Capnodiales,f:Teratosphaeriaceae,g:Devriesia,s:Devriesia_pseudoamericana_SH192615.07FU	94.40	1e-48	125	5	1	123	123	369	493	550
Cr_873	FJ426983|SH345889.07FU;tax=d:Fungi,p:Ascomycota,c:Dothideomycetes,o:Pleosporales,f:Didymellaceae,g:Didymella,s:Didymella_heteroderae_SH345889.07FU	98.54	1e-63	137	0	1	136	136	328	463	485
Cr_874	FR682332|SH017666.07FU;tax=d:Fungi,p:Ascomycota,c:Eurotiomycetes,o:Chaetothyriales,f:Herpotrichiellaceae,g:Cladophialophora	94.70	3e-60	151	3	1	148	148	381	529	563
Cr_875	KC965726|SH019991.07FU;tax=d:Fungi,p:Basidiomycota,c:Tremellomycetes	89.66	2e-46	145	13	1	144	144	327	470	1119
Cr_876	EU266559|SH203797.07FU;tax=d:Fungi,p:Basidiomycota,c:Tremellomycetes,o:Tremellales,f:Bulleribasidiaceae,g:Vishniacozyma,s:Vishniacozyma_dimennae_SH203797.07FU	94.74	1e-52	133	4	1	130	130	365	497	568
Cr_877	AB554111|SH198668.07FU;tax=d:Fungi,p:Ascomycota,c:Dothideomycetes,o:Pleosporales,f:Pleomassariaceae,g:Prosthemium,s:Prosthemium_stellare_SH198668.07FU	98.50	2e-61	133	0	1	132	132	334	465	510
Cr_878	AY186751;tax=d:Metazoa,p:Mollusca,c:Gastropoda,o:Lymnaeoidea_superfamily,f:Lymnaeidae,g:Pseudosuccinea,s:Pseudosuccinea_columella	100.00	1.1	17	0	87	103	176	153	169	399
Cr_879	GU586904|SH198384.07FU;tax=d:Fungi,p:Ascomycota,c:Leotiomycetes,o:Helotiales,f:Helotiaceae,g:Hymenoscyphus,s:Hymenoscyphus_fraxineus_SH198384.07FU	98.45	3e-59	129	0	1	128	128	345	472	480
Cr_880	KT581933|SH488211.07FU;tax=d:Fungi	87.59	6e-38	137	13	36	169	169	423	558	612
Cr_880	KT581933|SH488211.07FU;tax=d:Fungi	100.00	3.7	16	0	2	17	169	390	405	612
Cr_881	KF800423|SH021480.07FU;tax=d:Fungi	96.00	0.002	25	1	51	75	175	622	646	838
Cr_882	GQ411306|SH186781.07FU;tax=d:Fungi,p:Ascomycota,c:Ascomycota_cls_Incertae_sedis,o:Ascomycota_ord_Incertae_sedis,f:Ascomycota_fam_Incertae_sedis,g:Volucrispora,s:Volucrispora_graminea_SH186781.07FU	97.66	1e-57	128	3	1	128	128	424	551	585
Cr_883	UDB004109|SH193249.07FU;tax=d:Fungi,p:Ascomycota,c:Eurotiomycetes,o:Chaetothyriales,f:Herpotrichiellaceae,g:Cladophialophora	84.68	3e-24	111	15	26	134	134	404	514	1024
Cr_884	FJ426983|SH345889.07FU;tax=d:Fungi,p:Ascomycota,c:Dothideomycetes,o:Pleosporales,f:Didymellaceae,g:Didymella,s:Didymella_heteroderae_SH345889.07FU	96.35	4e-58	137	2	1	135	135	328	463	485
Cr_885	AB035720|SH030954.07FU;tax=d:Fungi,p:Basidiomycota,c:Cystobasidiomycetes,o:Erythrobasidiales,f:Erythrobasidiaceae,g:Bannoa,s:Bannoa_syzygii_SH030954.07FU	95.90	3e-86	195	8	1	195	195	2118	2312	2358
Cr_886	KT823551|SH219614.07FU;tax=d:Fungi,p:Ascomycota,c:Dothideomycetes,o:Venturiales	98.15	1e-47	108	1	1	107	125	342	449	449
Cr_887	KM384441|SH525823.07FU;tax=d:Fungi,p:Ascomycota,c:Saccharomycetes,o:Saccharomycetales	100.00	2.2	16	0	47	62	109	577	592	664
Cr_889	KJ395495|SH198435.07FU;tax=d:Fungi,p:Ascomycota,c:Leotiomycetes,o:Helotiales,f:Helotiaceae,g:Crocicreas	93.70	1e-47	127	5	1	124	124	360	486	531
Cr_890	GQ999159|SH199180.07FU;tax=d:Fungi,p:Ascomycota	82.69	7e-18	104	14	1	103	191	440	540	655
Cr_891	AB744225;tax=d:Viridiplantae,p:Streptophyta,c:Liliopsida,o:Asparagales,f:Amaryllidaceae,g:Allium,s:Allium_macrostemon	79.50	8e-33	200	37	2	199	223	24	221	239
Cr_892	KT328690|SH495343.07FU;tax=d:Fungi	92.81	6e-57	153	8	1	151	151	488	639	673
Cr_893	HQ875391|SH181631.07FU;tax=d:Fungi,p:Basidiomycota,c:Tremellomycetes,o:Tremellales,f:Bulleribasidiaceae,g:Vishniacozyma,s:Vishniacozyma_heimaeyensis_SH181631.07FU	99.17	5e-57	121	1	1	121	121	352	472	526
Cr_894	GU237818|SH346296.07FU;tax=d:Fungi,p:Ascomycota,c:Dothideomycetes,o:Pleosporales,f:Didymellaceae,g:Didymella,s:Didymella_aurea_SH346296.07FU	95.87	3e-50	121	5	1	121	131	329	449	485
Cr_895	KX549454|SH211308.07FU;tax=d:Fungi,p:Ascomycota	98.68	6e-72	152	1	1	151	154	449	600	623
Cr_896	JX997005|SH407738.07FU;tax=d:Fungi,p:Ascomycota,c:Eurotiomycetes,o:Eurotiales,f:Aspergillaceae,g:Penicillium,s:Penicillium_halotolerans_SH407738.07FU	100.00	6e-72	145	0	1	145	145	387	531	585
Cr_897	MF143613|SH640049.07FU;tax=d:Fungi,p:Ascomycota,c:Leotiomycetes,o:Helotiales,f:Dermateaceae,g:Pyrenopeziza,s:Pyrenopeziza_brassicae_SH640049.07FU	97.67	4e-58	129	3	1	129	129	451	579	628
Cr_900	JF737790|SH469516.07FU;tax=d:Fungi,p:Ascomycota,c:Eurotiomycetes,o:Chaetothyriales,f:Herpotrichiellaceae	87.97	2e-36	133	9	13	141	141	393	522	556
Cr_901	AB180348|SH211813.07FU;tax=d:Fungi,p:Basidiomycota,c:Exobasidiomycetes,o:Exobasidiales,f:Exobasidiaceae,g:Exobasidium,s:Exobasidium_woronichinii_SH211813.07FU	100.00	2e-88	175	0	4	178	178	346	520	540
Cr_902	KP004445|SH578190.07FU;tax=d:Fungi,p:Ascomycota,c:Sordariomycetes,o:Diaporthales,f:Diaporthaceae,g:Diaporthe,s:Diaporthe_phragmitis_SH578190.07FU	98.59	6e-67	142	2	1	142	142	395	536	573
Cr_903	UDB031874|SH629836.07FU;tax=d:Fungi,p:Basidiomycota,c:Agaricomycetes,o:Polyporales,f:Schizoporaceae,g:Xylodon,s:Xylodon_brevisetus_SH629836.07FU	99.41	2e-83	169	1	1	169	169	440	608	623
Cr_904	KT581825|SH491045.07FU;tax=d:Fungi,p:Basidiomycota	80.67	6e-24	150	21	1	147	211	351	495	616
Cr_905	FJ609298|SH017511.07FU;tax=d:Fungi	94.24	1e-54	139	7	1	139	139	400	537	572
Cr_907	FJ936172;tax=d:Viridiplantae,p:Chlorophyta,c:Trebouxiophyceae,o:Microthamniales,f:Microthamniales_order,g:Symbiochloris,s:Symbiochloris_reticulata	100.00	9e-86	170	0	1	170	176	25	194	194
Cr_908	AB080543|SH202235.07FU;tax=d:Fungi,p:Ascomycota,c:Leotiomycetes,o:Erysiphales,f:Erysiphaceae,g:Phyllactinia,s:Phyllactinia_fraxini_SH202235.07FU	99.34	5e-73	151	0	1	150	150	440	590	678
Cr_909	FJ237229|SH022186.07FU;tax=d:Fungi,p:Ascomycota,c:Dothideomycetes,o:Pleosporales	90.23	2e-42	133	10	1	130	130	314	446	931
Cr_910	KM369776;tax=d:Viridiplantae,p:Chlorophyta,c:Trebouxiophyceae,o:Microthamniales,f:Microthamniales_order,g:Trebouxia,s:Trebouxia_unknown	87.50	6e-48	168	15	14	175	178	33	200	214
Cr_912	UDB016324|SH185877.07FU;tax=d:Fungi,p:Basidiomycota,c:Agaricomycetes,o:Polyporales,f:Schizoporaceae,g:Xylodon,s:Xylodon_sambuci_SH185877.07FU	98.30	2e-83	176	1	1	175	175	417	591	949
Cr_913	AM901896|SH024993.07FU;tax=d:Fungi,p:Ascomycota,c:Lecanoromycetes	83.19	3e-20	113	12	42	152	152	597	704	738
Cr_914	GU395517|SH023205.07FU;tax=d:Fungi,p:Ascomycota,c:Dothideomycetes,o:Pleosporales,f:Phaeosphaeriaceae,g:Parastagonospora,s:Parastagonospora_avenae_SH023205.07FU	99.17	7e-56	120	0	1	119	133	400	519	589
Cr_915	JX042989|SH200678.07FU;tax=d:Fungi,p:Ascomycota,c:Eurotiomycetes,o:Chaetothyriales	87.14	2e-37	140	13	10	147	147	431	567	600
Cr_916	KJ719562|SH467997.07FU;tax=d:Fungi,p:Ascomycota,c:Dothideomycetes,o:Capnodiales,f:Capnodiales_fam_Incertae_sedis,g:Microcyclospora	96.92	7e-56	130	0	1	127	127	414	542	597
Cr_917	AF492118|SH193599.07FU;tax=d:Fungi,p:Ascomycota,c:Taphrinomycetes,o:Taphrinales,f:Taphrinaceae,g:Taphrina,s:Taphrina_epiphylla_SH193599.07FU	99.45	3e-90	182	0	1	181	181	368	549	584
Cr_919	KT328646|SH491117.07FU;tax=d:Fungi	97.50	6e-12	40	1	46	85	143	469	508	612
Cr_920	JX042989|SH200678.07FU;tax=d:Fungi,p:Ascomycota,c:Eurotiomycetes,o:Chaetothyriales	86.86	6e-37	137	17	10	145	145	431	567	600
Cr_921	KT161129|SH493869.07FU;tax=d:Fungi,p:Basidiomycota	95.79	1e-37	95	4	1	95	95	377	471	492
Cr_922	AJ867479|SH199531.07FU;tax=d:Fungi,p:Ascomycota,c:Dothideomycetes,o:Pleosporales,f:Pleosporaceae,g:Alternaria,s:Alternaria_hordeicola_SH199531.07FU	99.29	6e-67	140	0	1	139	139	329	468	502
Cr_923	LK052831|SH205411.07FU;tax=d:Fungi,p:Ascomycota	99.18	4e-58	122	1	1	122	122	339	460	506
Cr_924	KJ504792|SH116476.07FU;tax=d:Fungi,p:Ascomycota,c:Dothideomycetes,o:Capnodiales,f:Mycosphaerellaceae,g:Ramularia,s:Ramularia_eucalypti_SH116476.07FU	99.19	1e-58	124	1	1	124	124	501	624	663
Cr_925	AY354269|SH218118.07FU;tax=d:Fungi,p:Ascomycota,c:Leotiomycetes,o:Helotiales	98.26	2e-51	115	0	1	115	124	417	529	551
Cr_928	KC965225|SH024115.07FU;tax=d:Fungi,p:Basidiomycota,c:Tremellomycetes,o:Tremellales,f:Bulleribasidiaceae,g:Dioszegia	92.93	2e-34	99	6	1	98	98	326	424	1082
Cr_929	KF057719|SH461207.07FU;tax=d:Fungi,p:Ascomycota,c:Saccharomycetes,o:Saccharomycetales,f:Saccharomycetales_fam_Incertae_sedis,g:Candida	98.61	2e-29	72	0	1	71	76	285	356	360
Cr_930	AF444538|SH207116.07FU;tax=d:Fungi,p:Basidiomycota,c:Cystobasidiomycetes,o:Cystobasidiomycetes_ord_Incertae_sedis,f:Cystobasidiomycetes_fam_Incertae_sedis,g:Buckleyzyma,s:Buckleyzyma_aurantiaca_SH207116.07FU	97.22	6e-83	180	5	1	180	180	357	536	590
Cr_931	KU057810|SH497098.07FU;tax=d:Fungi,p:Basidiomycota,c:Tremellomycetes,o:Tremellales,f:Tremellaceae,g:Cryptococcus	90.58	7e-46	138	12	1	137	137	295	432	470
Cr_932	AF081478|SH212890.07FU;tax=d:Fungi,p:Ascomycota,c:Sordariomycetes,o:Hypocreales,f:Stachybotryaceae,g:Melanopsamma,s:Melanopsamma_pomiformis_SH212890.07FU	100.00	4e-79	158	0	1	158	158	731	888	1510
Cr_933	AY476821;tax=d:Viridiplantae,p:Chlorophyta,c:Ulvophyceae,o:Ulotrichales,f:Ulotrichaceae,g:Urospora,s:Urospora_neglecta	86.36	1e-39	154	14	1	152	158	26	174	174
Cr_934	KX468512;tax=d:Viridiplantae,p:Streptophyta,c:Marchantiopsida,o:Marchantiales,f:Ricciaceae,g:Ricciocarpos,s:Ricciocarpos_natans	86.11	0.099	36	2	27	60	206	94	128	338
Cr_935	KC107848|SH185775.07FU;tax=d:Fungi,p:Ascomycota,c:Arthoniomycetes,o:Arthoniales,f:Roccellaceae,g:Dirina,s:Dirina_arabica_SH185775.07FU	100.00	0.33	18	0	128	145	191	385	402	606
Cr_936	KT328646|SH491117.07FU;tax=d:Fungi	100.00	3e-15	43	0	46	88	144	469	511	612
Cr_937	HG324303|SH015442.07FU;tax=d:Fungi,p:Basidiomycota,c:Tremellomycetes,o:Tremellales,f:Tremellaceae,g:Cryptococcus	99.53	3e-106	211	0	1	211	211	364	573	1218
Cr_938	AM084441|SH208536.07FU;tax=d:Fungi,p:Ascomycota,c:Dothideomycetes,o:Pleosporales,f:Phaeosphaeriaceae	99.23	5e-62	130	1	1	130	131	371	500	500
Cr_939	AY616706|SH209118.07FU;tax=d:Fungi,p:Ascomycota,c:Sordariomycetes,o:Xylariales,f:Xylariaceae,g:Annulohypoxylon,s:Annulohypoxylon_multiforme_SH209118.07FU	97.58	3e-54	124	0	1	122	139	372	494	494
Cr_940	AY843076|SH200057.07FU;tax=d:Fungi,p:Ascomycota,c:Eurotiomycetes,o:Chaetothyriales,f:Herpotrichiellaceae	97.93	6e-67	145	3	1	145	145	376	520	522
Cr_941	AM999556|SH211818.07FU;tax=d:Fungi,p:Basidiomycota,c:Exobasidiomycetes,o:Exobasidiales,f:Exobasidiaceae,g:Exobasidium,s:Exobasidium_arescens_SH211818.07FU	100.00	3e-91	180	0	1	180	181	336	515	515
Cr_942	JF449454|SH184428.07FU;tax=d:Fungi,p:Ascomycota	97.66	1e-57	128	3	1	128	128	351	478	1104
Cr_943	KP791764|SH192617.07FU;tax=d:Fungi,p:Ascomycota,c:Dothideomycetes,o:Capnodiales,f:Extremaceae,g:Saxophila,s:Saxophila_tyrrhenica_SH192617.07FU	88.89	2e-36	126	9	1	124	124	360	482	499
Cr_944	FR682238|SH211826.07FU;tax=d:Fungi,p:Basidiomycota,c:Exobasidiomycetes,o:Exobasidiales	92.02	4e-59	163	9	11	169	169	348	510	544
Cr_945	KM246229|SH529465.07FU;tax=d:Fungi,p:Basidiomycota,c:Tremellomycetes,o:Tremellales,f:Tremellaceae,g:Cryptococcus	81.87	2e-29	171	14	15	181	212	416	573	646
Cr_946	AF201728|SH199908.07FU;tax=d:Fungi,p:Ascomycota,c:Dothideomycetes,o:Jahnulales,f:Aliquandostipitaceae,g:Aliquandostipite,s:Aliquandostipite_khaoyaiensis_SH199908.07FU	100.00	6.2	15	0	2	16	91	153	139	548
Cr_947	KC005781|SH195834.07FU;tax=d:Fungi,p:Ascomycota,c:Dothideomycetes,o:Capnodiales,f:Mycosphaerellaceae,g:Zymoseptoria,s:Zymoseptoria_verkleyi_SH195834.07FU	93.46	4e-38	107	4	19	122	125	397	503	503
Cr_948	EF363146|SH213904.07FU;tax=d:Fungi,p:Basidiomycota,c:Tremellomycetes,o:Tremellales,f:Tremellaceae,g:Cryptococcus	96.15	2e-67	156	5	4	158	158	338	493	547
Cr_949	KT328690|SH495343.07FU;tax=d:Fungi	94.04	1e-59	151	7	1	149	149	489	639	673
Cr_950	LC015688|SH174175.07FU;tax=d:Fungi,p:Ascomycota,c:Leotiomycetes,o:Helotiales	96.00	5e-52	125	3	1	123	123	386	510	544
Cr_951	KP400572|SH207075.07FU;tax=d:Fungi,p:Ascomycota,c:Eurotiomycetes,o:Chaetothyriales	95.14	4e-59	144	6	1	144	144	381	523	569
Cr_954	EU070924|SH209712.07FU;tax=d:Fungi,p:Basidiomycota,c:Tremellomycetes,o:Tremellales,f:Bulleribasidiaceae,g:Dioszegia,s:Dioszegia_butyracea_SH209712.07FU	98.95	1e-42	95	1	9	103	103	339	433	487
Cr_955	EF363146|SH213904.07FU;tax=d:Fungi,p:Basidiomycota,c:Tremellomycetes,o:Tremellales,f:Tremellaceae,g:Cryptococcus	97.53	1e-74	162	4	1	162	162	332	493	547
Cr_956	JQ346830|SH030764.07FU;tax=d:Fungi,p:Basidiomycota,c:Agaricomycetes,o:Agaricales,f:Hebelomataceae	86.21	1.8	29	2	23	49	93	556	584	697
Cr_957	AM159214;tax=d:Viridiplantae,p:Chlorophyta,c:Trebouxiophyceae,o:Microthamniales,f:Microthamniales_order,g:Trebouxia,s:Trebouxia_unknown	91.05	2e-67	190	13	7	192	198	31	220	220
Cr_958	KJ767650|SH206596.07FU;tax=d:Fungi,p:Basidiomycota,c:Exobasidiomycetes,o:Exobasidiales,f:Exobasidiaceae,g:Exobasidium,s:Exobasidium_gracile_SH206596.07FU	98.91	5e-89	183	1	1	182	182	341	523	557
Cr_959	JF449454|SH184428.07FU;tax=d:Fungi,p:Ascomycota	97.67	1e-57	129	1	1	127	127	350	478	1104
Cr_960	GU817160|SH192114.07FU;tax=d:Fungi,p:Ascomycota	98.51	5e-62	134	1	1	133	133	429	562	616
Cr_961	GU328514|SH182116.07FU;tax=d:Fungi,p:Basidiomycota,c:Tremellomycetes,o:Tremellales,f:Bulleribasidiaceae,g:Dioszegia	95.24	2e-40	105	1	1	101	101	359	463	894
Cr_963	FJ936172;tax=d:Viridiplantae,p:Chlorophyta,c:Trebouxiophyceae,o:Microthamniales,f:Microthamniales_order,g:Symbiochloris,s:Symbiochloris_reticulata	100.00	9e-86	170	0	1	170	176	25	194	194
Cr_964	KT453740|SH492861.07FU;tax=d:Fungi,p:Ascomycota,c:Lecanoromycetes,o:Lecanorales,f:Lecanoraceae,g:Lecidella,s:Lecidella_carpathica_SH492861.07FU	100.00	6.3	15	0	76	90	92	170	184	543
Cr_965	KT004558|SH202884.07FU;tax=d:Fungi,p:Ascomycota,c:Dothideomycetes	86.86	2e-36	137	15	1	136	136	360	494	537
Cr_966	JX326073|SH491807.07FU;tax=d:Fungi	100.00	0.15	18	0	16	33	97	423	440	502
Cr_967	UDB011707|SH208447.07FU;tax=d:Fungi,p:Basidiomycota,c:Agaricomycetes,o:Hymenochaetales,f:Hymenochaetaceae,g:Fuscoporia,s:Fuscoporia_ferruginosa_SH208447.07FU	95.85	1e-84	193	6	1	193	193	409	599	614
Cr_968	KF823617|SH485049.07FU;tax=d:Fungi,p:Ascomycota,c:Eurotiomycetes,o:Chaetothyriales,f:Herpotrichiellaceae	91.53	5e-64	177	11	3	175	175	488	664	718
Cr_969	JF495246|SH203885.07FU;tax=d:Fungi,p:Basidiomycota,c:Tremellomycetes,o:Tremellales	99.31	4e-69	144	0	1	143	143	298	441	1033
Cr_970	FR682262|SH017861.07FU;tax=d:Fungi,p:Ascomycota	99.08	1e-49	109	0	30	138	138	429	536	570
Cr_971	FR799264|SH174383.07FU;tax=d:Fungi,p:Ascomycota,c:Lecanoromycetes,o:Lecanoromycetes_ord_Incertae_sedis,f:Phlyctidaceae,g:Phlyctis,s:Phlyctis_argena_SH174383.07FU	99.24	1e-62	132	0	1	131	131	357	488	507
Cr_972	JX042989|SH200678.07FU;tax=d:Fungi,p:Ascomycota,c:Eurotiomycetes,o:Chaetothyriales	87.05	2e-37	139	14	10	146	146	431	567	600
Cr_973	FR682332|SH017666.07FU;tax=d:Fungi,p:Ascomycota,c:Eurotiomycetes,o:Chaetothyriales,f:Herpotrichiellaceae,g:Cladophialophora	91.89	5e-53	148	11	1	147	147	382	529	563
Cr_974	JQ061171|SH193970.07FU;tax=d:Fungi,p:Ascomycota,c:Eurotiomycetes,o:Chaetothyriales	97.99	1e-68	149	1	1	147	147	358	506	550
Cr_976	EF373561|SH200318.07FU;tax=d:Fungi,p:Ascomycota,c:Lecanoromycetes	100.00	3e-59	122	0	1	122	122	343	464	512
Cr_978	UDB020885|SH204277.07FU;tax=d:Fungi,p:Ascomycota,c:Dothideomycetes,o:Dothideales,f:Aureobasidiaceae,g:Aureobasidium,s:Aureobasidium_microstictum_SH204277.07FU	98.51	5e-62	134	1	1	133	133	170	37	249
Cr_979	KF297052|SH184439.07FU;tax=d:Fungi,p:Ascomycota	95.31	5e-52	128	5	1	127	127	386	513	1139
Cr_980	KC456719|SH193246.07FU;tax=d:Fungi,p:Ascomycota,c:Eurotiomycetes,o:Chaetothyriales,f:Herpotrichiellaceae	95.14	1e-58	144	3	1	144	144	359	498	532
Cr_981	AM901836|SH025131.07FU;tax=d:Fungi,p:Basidiomycota,c:Pucciniomycotina_cls_Incertae_sedis,o:GS26	87.21	6e-48	172	14	15	186	186	552	715	749
Cr_983	FR682332|SH017666.07FU;tax=d:Fungi,p:Ascomycota,c:Eurotiomycetes,o:Chaetothyriales,f:Herpotrichiellaceae,g:Cladophialophora	95.39	5e-63	152	3	1	150	150	380	529	563
Cr_984	JQ346830|SH030764.07FU;tax=d:Fungi,p:Basidiomycota,c:Agaricomycetes,o:Agaricales,f:Hebelomataceae	86.21	1.8	29	2	23	49	93	556	584	697
Cr_985	KT328729|SH496566.07FU;tax=d:Fungi,p:Ascomycota,c:Eurotiomycetes,o:Chaetothyriales	95.42	1e-63	153	4	1	151	151	472	623	657
Cr_986	KX430964|SH629356.07FU;tax=d:Fungi	89.09	4e-31	110	8	15	122	212	382	489	658
Cr_988	GQ999159|SH199180.07FU;tax=d:Fungi,p:Ascomycota	82.69	7e-18	104	14	1	103	191	440	540	655
Cr_989	JN972444|SH213712.07FU;tax=d:Fungi,p:Ascomycota,c:Lecanoromycetes,o:Lecanorales,f:Ramalinaceae,g:Bacidia,s:Bacidia_caligans_SH213712.07FU	96.32	4e-58	136	4	1	136	136	426	560	604
Cr_990	JF495199|SH190079.07FU;tax=d:Fungi,p:Ascomycota,c:Leotiomycetes,o:Leotiomycetes_ord_Incertae_sedis,f:Pseudeurotiaceae	96.88	2e-55	128	2	1	127	127	356	482	1109
Cr_991	FR682202|SH017366.07FU;tax=d:Fungi,p:Ascomycota,c:Dothideomycetes	86.67	5e-38	150	9	2	149	149	390	530	564
Cr_992	KC254096|SH253710.07FU;tax=d:Fungi,p:Ascomycota,c:Sordariomycetes,o:Sordariales,f:Sordariaceae,g:Sordaria,s:Sordaria_fimicola_SH253710.07FU	100.00	1e-63	130	0	1	130	130	424	553	607
Cr_993	JQ910878|SH188092.07FU;tax=d:Fungi,p:Basidiomycota,c:Exobasidiomycetes,o:Entylomatales	98.61	1e-105	216	1	1	216	216	426	639	693
Cr_994	AJ581050|SH181630.07FU;tax=d:Fungi,p:Basidiomycota,c:Tremellomycetes,o:Tremellales,f:Tremellaceae,g:Cryptococcus	100.00	3e-59	122	0	1	122	122	372	493	547
Cr_995	FJ237097|SH024177.07FU;tax=d:Fungi,p:Basidiomycota,c:Agaricomycetes,o:Auriculariales	94.15	1e-69	171	10	1	171	171	323	493	784
Cr_996	KC966116|SH008254.07FU;tax=d:Fungi	84.25	4e-28	127	19	2	127	127	718	844	1475
Cr_997	KT328622|SH491129.07FU;tax=d:Fungi	82.68	1e-35	179	19	4	173	216	449	624	732
Cr_998	KX944751|SH629451.07FU;tax=d:Fungi,p:Basidiomycota,c:Tremellomycetes,o:Tremellales	86.00	1e-05	50	2	12	58	204	328	375	530
Cr_999	UDB027816|SH527564.07FU;tax=d:Fungi,p:Ascomycota,c:Eurotiomycetes,o:Chaetothyriales,f:Herpotrichiellaceae,g:Cladophialophora	97.90	3e-65	143	1	1	143	143	382	522	864
Cr_1001	JF449498|SH186790.07FU;tax=d:Fungi,p:Ascomycota,c:Leotiomycetes,o:Helotiales,f:Helotiales_fam_Incertae_sedis	99.14	3e-54	116	1	1	116	125	362	477	1121
Cr_1002	JQ346830|SH030764.07FU;tax=d:Fungi,p:Basidiomycota,c:Agaricomycetes,o:Agaricales,f:Hebelomataceae	86.21	1.7	29	2	23	49	91	556	584	697
Cr_1003	KM246168|SH207361.07FU;tax=d:Fungi,p:Ascomycota,c:Dothideomycetes,o:Pleosporales,f:Phaeosphaeriaceae,g:Setophoma,s:Setophoma_vernoniae_SH207361.07FU	93.53	2e-52	139	5	1	137	137	400	536	565
Cr_1004	JX042989|SH200678.07FU;tax=d:Fungi,p:Ascomycota,c:Eurotiomycetes,o:Chaetothyriales	86.23	8e-36	138	17	10	146	146	431	567	600
Cr_1005	HQ267956|SH029166.07FU;tax=d:Fungi,p:Basidiomycota,c:Pucciniomycetes,o:Septobasidiales,f:Septobasidiaceae,g:Septobasidium	90.67	2e-67	193	14	1	189	189	338	530	584
Cr_1006	AB080543|SH202235.07FU;tax=d:Fungi,p:Ascomycota,c:Leotiomycetes,o:Erysiphales,f:Erysiphaceae,g:Phyllactinia,s:Phyllactinia_fraxini_SH202235.07FU	92.19	1e-44	128	7	20	145	145	464	590	678
Cr_1007	KC966116|SH008254.07FU;tax=d:Fungi	85.16	3e-30	128	18	2	129	129	718	844	1475
Cr_1008	KM231823|SH175278.07FU;tax=d:Fungi,p:Ascomycota,c:Sordariomycetes,o:Hypocreales,f:Nectriaceae,g:Fusicolla,s:Fusicolla_aquaeductuum_SH175278.07FU	100.00	3e-70	142	0	1	142	142	377	518	636
Cr_1009	GQ919269|SH023027.07FU;tax=d:Fungi,p:Ascomycota,c:Lecanoromycetes,o:Lecanorales,f:Parmeliaceae,g:Cetrariastrum,s:Cetrariastrum_andense_SH023027.07FU	95.00	0.34	20	1	5	24	70	447	428	503
Cr_1011	KP400572|SH207075.07FU;tax=d:Fungi,p:Ascomycota,c:Eurotiomycetes,o:Chaetothyriales	95.83	8e-61	144	5	1	144	144	381	523	569
Cr_1012	U57089|SH015839.07FU;tax=d:Fungi,p:Ascomycota,c:Leotiomycetes,o:Helotiales,f:Hyaloscyphaceae,g:Cistella,s:Cistella_grevillei_SH015839.07FU	96.80	1e-53	125	2	1	124	124	369	492	548
Cr_1013	KT264707|SH206699.07FU;tax=d:Fungi,p:Ascomycota,c:Sordariomycetes,o:Xylariales,f:Amphisphaeriaceae,g:Discostroma	97.01	3e-59	134	4	1	134	134	407	540	590
Cr_1014	KC965509|SH015849.07FU;tax=d:Fungi,p:Ascomycota,c:Leotiomycetes,o:Helotiales	100.00	2.8	16	0	1	16	135	867	882	1563
Cr_1015	KF297052|SH184439.07FU;tax=d:Fungi,p:Ascomycota	96.09	3e-54	128	5	1	128	128	386	513	1139
Cr_1016	DQ323526|SH207380.07FU;tax=d:Fungi,p:Ascomycota,c:Sordariomycetes,o:Diaporthales,f:Gnomoniaceae	100.00	2e-67	137	0	1	137	137	387	523	526
Cr_1017	AB072233|SH199072.07FU;tax=d:Fungi,p:Basidiomycota,c:Tremellomycetes,o:Cystofilobasidiales,f:Mrakiaceae,g:Itersonilia,s:Itersonilia_perplexans_SH199072.07FU	99.53	2e-108	215	0	1	214	214	379	593	624
Cr_1018	KF443227|SH005870.07FU;tax=d:Fungi,p:Basidiomycota,c:Agaricomycetes,o:Agaricales,f:Hygrophoraceae,g:Dictyonema,s:Dictyonema_thelephora_SH005870.07FU	91.30	1.6	23	0	7	27	86	524	546	706
Cr_1020	JX681046|SH197658.07FU;tax=d:Fungi,p:Ascomycota,c:Eurotiomycetes,o:Chaetothyriales,f:Herpotrichiellaceae,g:Exophiala,s:Exophiala_bonariae_SH197658.07FU	96.59	2e-78	176	5	1	175	175	390	565	582
Cr_1021	KT453740|SH492861.07FU;tax=d:Fungi,p:Ascomycota,c:Lecanoromycetes,o:Lecanorales,f:Lecanoraceae,g:Lecidella,s:Lecidella_carpathica_SH492861.07FU	100.00	6.3	15	0	76	90	92	170	184	543
Cr_1022	AF310978|SH219689.07FU;tax=d:Fungi,p:Ascomycota,c:Sordariomycetes,o:Hypocreales,f:Nectriaceae,g:Gibberella,s:Gibberella_baccata_SH219689.07FU	97.20	5e-63	143	0	1	141	141	695	835	1456
Cr_1024	AF385445|SH236925.07FU;tax=d:Fungi,p:Basidiomycota,c:Tremellomycetes,o:Tremellales,f:Bulleribasidiaceae,g:Dioszegia,s:Dioszegia_zsoltii_var._zsoltii_SH236925.07FU	96.75	1e-52	123	3	1	123	123	338	459	474
Cr_1025	KM246229|SH529465.07FU;tax=d:Fungi,p:Basidiomycota,c:Tremellomycetes,o:Tremellales,f:Tremellaceae,g:Cryptococcus	82.84	3e-32	169	14	16	181	212	417	573	646
Cr_1026	AF492078|SH193611.07FU;tax=d:Fungi,p:Ascomycota,c:Taphrinomycetes,o:Taphrinales,f:Taphrinaceae,g:Taphrina,s:Taphrina_americana_SH193611.07FU	86.84	7e-53	190	17	7	196	196	366	547	583
Cr_1027	AY843157|SH205426.07FU;tax=d:Fungi	83.45	1e-28	139	17	1	136	136	368	503	505
Cr_1028	JF449454|SH184428.07FU;tax=d:Fungi,p:Ascomycota	98.46	9e-60	130	1	1	130	130	350	478	1104
Cr_1030	KU057810|SH497098.07FU;tax=d:Fungi,p:Basidiomycota,c:Tremellomycetes,o:Tremellales,f:Tremellaceae,g:Cryptococcus	84.78	2e-31	138	16	1	135	135	297	432	470
Cr_1031	JN942652|SH358044.07FU;tax=d:Fungi,p:Ascomycota,c:Saccharomycetes,o:Saccharomycetales,f:Debaryomycetaceae,g:Debaryomyces,s:Debaryomyces_hansenii_SH358044.07FU	100.00	6e-88	174	0	1	174	174	436	609	663
Cr_1032	EU330227|SH278795.07FU;tax=d:Fungi,p:Ascomycota,c:Dothideomycetes,o:Capnodiales,f:Mycosphaerellaceae,g:Dothistroma,s:Dothistroma_septosporum_SH278795.07FU	100.00	8e-60	123	0	1	123	123	362	484	508
Cr_1033	HQ452311|SH194488.07FU;tax=d:Fungi,p:Ascomycota,c:Eurotiomycetes,o:Chaetothyriales,f:Herpotrichiellaceae,g:Exophiala,s:Exophiala_sideris_SH194488.07FU	100.00	3e-70	142	0	2	143	156	382	523	551
Cr_1034	AM902086|SH028226.07FU;tax=d:Fungi,p:Ascomycota,c:Leotiomycetes,o:Helotiales	97.66	2e-56	128	0	1	125	125	590	717	751
Cr_1035	LC001709|SH216772.07FU;tax=d:Fungi,p:Ascomycota,c:Dothideomycetes,o:Pleosporales,f:Lophiotremataceae,g:Lophiotrema,s:Lophiotrema_eburnoides_SH216772.07FU	100.00	1e-68	139	0	1	139	139	344	482	536
Cr_1036	FR799267|SH181746.07FU;tax=d:Fungi,p:Ascomycota,c:Lecanoromycetes,o:Caliciales,f:Physciaceae,g:Physcia,s:Physcia_adscendens_SH181746.07FU	94.20	3e-54	138	6	1	138	138	347	482	501
Cr_1037	FM200735|SH030674.07FU;tax=d:Fungi	100.00	7e-61	125	0	1	125	125	346	470	487
Cr_1038	KY352467|SH630333.07FU;tax=d:Fungi,p:Ascomycota,c:Ascomycota_cls_Incertae_sedis,o:Ascomycota_ord_Incertae_sedis,f:Ascomycota_fam_Incertae_sedis,g:Retiarius	88.00	2e-08	50	5	48	97	171	430	478	1335
Cr_1039	AM999625|SH183095.07FU;tax=d:Fungi,p:Chytridiomycota	100.00	3e-137	263	0	1	263	264	398	660	660
Cr_1040	UDB020885|SH204277.07FU;tax=d:Fungi,p:Ascomycota,c:Dothideomycetes,o:Dothideales,f:Aureobasidiaceae,g:Aureobasidium,s:Aureobasidium_microstictum_SH204277.07FU	98.54	1e-63	137	0	1	136	136	170	35	249
Cr_1041	KR262417|SH521788.07FU;tax=d:Fungi,p:Basidiomycota,c:Exobasidiomycetes,o:Exobasidiales,f:Exobasidiaceae,g:Exobasidium,s:Exobasidium_maculosum_SH521788.07FU	99.43	3e-86	174	1	1	174	174	346	519	553
Cr_1042	EU118665|SH212869.07FU;tax=d:Fungi,p:Basidiomycota,c:Agaricomycetes,o:Corticiales,f:Corticiaceae,g:Scopuloides,s:Scopuloides_hydnoides_SH212869.07FU	99.44	4e-89	179	1	1	179	179	409	587	2050
Cr_1043	FR682332|SH017666.07FU;tax=d:Fungi,p:Ascomycota,c:Eurotiomycetes,o:Chaetothyriales,f:Herpotrichiellaceae,g:Cladophialophora	98.43	5e-58	127	0	1	125	147	381	507	563
Cr_1045	KM231825|SH128133.07FU;tax=d:Fungi,p:Ascomycota,c:Sordariomycetes,o:Hypocreales,f:Nectriaceae,g:Microcera,s:Microcera_larvarum_SH128133.07FU	92.52	4e-54	147	10	3	149	149	377	522	578
Cr_1046	FR773292|SH023268.07FU;tax=d:Fungi	92.19	3e-45	128	9	1	127	130	375	502	502
Cr_1047	AF314985|SH219462.07FU;tax=d:Fungi,p:Basidiomycota,c:Tremellomycetes,o:Tremellales,f:Bulleribasidiaceae,g:Hannaella,s:Hannaella_coprosmae_SH219462.07FU	100.00	9e-49	103	0	1	103	105	302	404	404
Cr_1048	JF449736|SH192625.07FU;tax=d:Fungi,p:Ascomycota,c:Dothideomycetes,o:Capnodiales,f:Teratosphaeriaceae	98.41	1e-57	126	0	1	125	125	332	456	1077
Cr_1049	AM159214;tax=d:Viridiplantae,p:Chlorophyta,c:Trebouxiophyceae,o:Microthamniales,f:Microthamniales_order,g:Trebouxia,s:Trebouxia_unknown	93.72	9e-77	191	11	5	194	200	30	220	220
Cr_1050	KC966095|SH184469.07FU;tax=d:Fungi,p:Ascomycota	96.12	9e-55	129	5	1	129	129	386	514	1140
Cr_1051	JX042989|SH200678.07FU;tax=d:Fungi,p:Ascomycota,c:Eurotiomycetes,o:Chaetothyriales	87.50	2e-37	136	14	10	143	146	431	565	600
Cr_1052	AB030352|SH194739.07FU;tax=d:Fungi,p:Basidiomycota,c:Cystobasidiomycetes,o:Erythrobasidiales,f:Erythrobasidiaceae,g:Erythrobasidium,s:Erythrobasidium_hasegawianum_SH194739.07FU	96.53	1e-90	202	3	5	203	203	370	570	595
Cr_1053	JF449454|SH184428.07FU;tax=d:Fungi,p:Ascomycota	96.92	2e-56	130	2	1	129	129	350	478	1104
Cr_1054	U51955|SH016814.07FU;tax=d:Fungi,p:Ascomycota,c:Orbiliomycetes,o:Orbiliales,f:Orbiliaceae,g:Arthrobotrys,s:Arthrobotrys_botryospora_SH016814.07FU	100.00	0.057	19	0	12	30	129	499	481	1028
Cr_1055	KC965703|SH469418.07FU;tax=d:Fungi	97.08	3e-60	137	3	1	136	136	404	540	1139
Cr_1056	FR682332|SH017666.07FU;tax=d:Fungi,p:Ascomycota,c:Eurotiomycetes,o:Chaetothyriales,f:Herpotrichiellaceae,g:Cladophialophora	99.07	4e-49	108	0	41	147	147	422	529	563
Cr_1057	AY266144|SH186800.07FU;tax=d:Fungi,p:Ascomycota,c:Leotiomycetes,o:Helotiales,f:Dermateaceae,g:Helgardia,s:Helgardia_anguioides_SH186800.07FU	96.95	5e-57	131	2	1	131	131	444	572	592
Cr_1058	JF449478|SH181989.07FU;tax=d:Fungi,p:Basidiomycota,c:Tremellomycetes,o:Tremellales	97.12	6e-62	139	4	1	139	139	292	430	1082
Cr_1059	JN120378|SH184436.07FU;tax=d:Fungi,p:Ascomycota,c:Leotiomycetes,o:Helotiales,f:Dermateaceae,g:Naevala	98.23	2e-50	113	1	1	112	126	332	444	1046
