# Supplementary material for: The Endophytic Mycobiome of European Ash and Sycamore Maple Leaves – Geographic Patterns, Host Specificity and Influence of Ash Dieback
Source: Front Microbiol. 2018 Oct 24;9:2345. doi: 10.3389/fmicb.2018.02345 (PMC6207852; doi:10.3389/fmicb.2018.02345)
Supplement: Supplementary file 9 [file Data_Sheet_4.zip › Data_Sheet_4_code/data/fraxinus_literature/cross/denoised_rn.fa]

>Cr_1
AACGCACATTGCGCCCTTTGGTATTCCGAAGGGCATGCCTGTTCGAGCGTCATTATCACCTCTCAAGCCCTGGCTTGTTGTTGGACTTTTGGTCCCGCCCTCGTGGCGCGACCGGTTCCAAAGACAATGACGGCGTCCGTGGGACCTCGGTACAATGAGCTTTCACCAGCACGTATCAGAGTTGAAAGGTTCTCGGGCCCGGTCTCCTTTTATTTTAACAAGGTTGACCTCGGATCAGGTAGGAATACCCGCTGAACTTAA
>Cr_2
AACGCACATTGCGCCCCTTGGTATTCCGGGGGGCATGCCTGTTCGAGCGTCATTTAGACCAACTCCCGCTCCGGCGGGGTCTTGGGCTGCGCCTTTGGGCGGGCCTTAAAACCAGTGGCGGTGCCCTAAGGCTCTACGCGTAGTAATTCTTCTCGCGATAGGGTCCTTGCGGTGTCTTGCCAGCAACCCCCAACTCTCTAGGGTTGACCTCGGATCAGGTAGGGATACCCGCTGAACTTAA
>Cr_3
AACGCATCTTGCGCTCCTTGGTATTCCGAGGAGCATGCCTGTTTGAGTGTCATGAATCCCTCAGCCCCCAATGCTTTTCGTTAAGTGTTGGCTTGGGTCTGGATTTGGGCGATTGCCAGAGAGCTTTTTCAAGTTCCTGGCTCGCCTCAAAGAGATTAGCTGGACCCCATTCCGAGCTGGTTCAACTCGACGTGATAATTTCATTCGTCGAGGTATGGTTCTTCTCCCTTAAACAAGGAGTGGATCCAGCCAGGTGTAGGAATCCGGTCTGCTTCCAACTTCTGTCTGAAGTCCAATTTATTGGGCATGCAGCAGACTTTTTAATGCTCTGGCCTCAAATCAGGTAGGATTACCCGCTGAACTTAA
>Cr_4
AACGCAGATTGCGCCCTTTGGTATTCCGAAGGGCATGCCTGTTGGAGTGTCTTATAAACCTCACCTCTATAGTTTTCTATAGTTGTGCTTTGGGTGTTGCCATTCAGTTGGCTCGCCTTAAATGTCTAAGTGGAATGCGTAATAAGTTCTCGCAACCCTCCACTCTAACACACTTTATATTCTGACCTCCAATCAGGTAGGACTACCCGCTGAACTTAA
>Cr_5
AACGCACATTGCGCCCCTTGGTATTCCATGGGGCATGCCTGTTCGAGCGTCATTTGTACCTTCAAGCTCTGCTTGGTGTTGGGTGTTTGTCTCGCCTCTGCGTGTAGACTCGCCTCAAAACAATTGGCAGCCGGCGTATTGATTTCGGAGCGCAGTACATCTCGCGCTTTGCACTCAGAACGACGACGTCCAAAAGTACATACACTCTTGACCTCGGATCAGGTAGGGATACCCGCTGAACTTAA
>Cr_6
AACGCACATTGCGCCCCTTGGTATTCCGGGGGGCATGCCTGTTCGAGCGTCATTTAGACCAACTCCCGCTCCGGCGGGGTCTGGCGTGCGCCTTTGGGCGGGCCTTAAAACCAGTGGCGGTGCCCTAAGGCTCTACGCGTAGTAATTCTTCTCGCGATAGGGTCCTTGCGGTGTCTTGCCAGCAACCCCCAACTCTCTAGGGTTGACCTCGGATCAGGTAGGGATACCCGCTGAACTTAA
>Cr_7
AACGCACATTGCGCCCCCTGGTATTCCGGGGGGCATGCCTGTTCGAGCGTCATTTCACCACTCAAGCCTCGCTTGGTATTGGGCGTCGCGAGTCTCTCGCGCGCCTTAAAGTCTCCGGCTGTTTGACCCGTCTCCCAGCGTTGTGGCAACTATTTCGCAGTGGAGTTCGAGTTGGATCGGCCGTTAAATCTTTCAAAGGTTGACCTCGGATCAGGTAGGGATACCCGCTGAACTTAA
>Cr_8
AACGCACATTGCGCCCCTTGGTATTCCATGGGGCATGCCTGTTCGAGCGTCATTTGTACCCTCAAGCTCTGCTTGGTGTTGGGTGTTTGTCCCGCTTTTCGCGTGGACTCGCCTTAAAACAATTGGCAGCCGGCATATTGGCCTGGAGCGCAGCACAATTTGCGCCTCTTGTCATGATTGTTGGCATCCATCAAGACCATTTTTTGCTCTTGACCTCGGATCAGGTAGGGATACCCGCTGAACTTAA
>Cr_9
AACGCACATTGCGCCCTTTGGCATTCCGAAGGGCATGCCTGTTCGAGCGTCATTATCCTCTCTCAAACCCCGTGTTTGGTGTTGGACCGCGTTGGACCGCCTATGGCCAACTGGTCTCAAAGACAATGACGGCGTCCCCGGGACCCTCTTCGCACTGAGTTCTCCGGAGCACGCGTAGAGTTTCAAGGGCCCAGGGACCCGGTCGCCTCTAAAATTATTTATCAGGTTGACCTCGGATCAGGTAGGAATACCCGCTGAACTTAA
>Cr_10
AACGCACCTTGCGCCTTTTGGTATTCCGAAAGGCATGCCTGTTTCAGTGTCATGAATCTCAATCTAATATGTTTTCTGAACATGTTAGGCTTGGACTTGGGTGTCTGCCAGCAATGGCTCACCTCAATGACTTAGTGGAACATCCCACATCAGTGTTAGACGTAATAAGTTTCGTCTCTCCTTGTGGTGATGACTGCTCAAAACCTGCCATCGCGCACCTTTTGACTTTGACCTGAATCAGGTAGGGCTACCCGCTGAACTTAA
>Cr_11
AACGCACCTTGCGCCCTTTGGTATTCCGAAGGGCATGCCTGTTTGAGTGTCATGAAACCTCACCCCACTTGGGTTTTTGCCCGAGCGGTGGTGGATTGGGCGTCTGCCGTTAATGGCTCGCCTGAAAAGCATAAGCAACTTTGGATGTAATACGTTTCATCCTTTCGAGTGGCTGACAACCCAACATATCTCATGATCTGGCCTCAAATCAGGTAGGGCTACCCGCTGAACTTAA
>Cr_12
AACGCAGATTGCGCCCTTTGGTATTCCGAAGGGCATGCCTGTTTGAGTGTCTTATAAACCTCACCTCTATAGTTTTCTATAGTTGTGCTTTGGGTGTTGCCGTCTTGGCTCGCCTTAAATATCTAAGTGGAATGCGTAATAAGTTCTCGCAACCCTCCACTCTAACACACTTTATATTCTGACCTCAAATCAGGTAGGACTACCCGCTGAACTTAA
>Cr_13
AACGCACATTGCGCCCCCTGGTATTCCGGGGGGCATGCCTGTTCGAGCGTCATTTCACCACTCAAGCCTCGCTTGGTATTGGGCGTCGCGAGTCTCTCGCGCGCCTCAAAGTCTCCGGCTGTACGACCCGTCTCCCAGCGTTGTGGCAACTATTTCGCAGTGGAGTTCGGTTCGCATGGCCGTTAAATCTTTCAAAGGTTGACCTCGGATCAGGTAGGGATACCCGCTGAACTTAA
>Cr_14
AACGCACATTGCGCCCTTTGGCATTCCGAAGGGCATGCCCGTTCGAGCGTCATTACACCACTCAAGCCTCGCTTGGTATTGGGCGACGAGAGTCCTCGCGCCCCCATTTCACCGGCTGGACGGATCGAACCTCAGCGTTGTGGTCATTCAAATCGCTGCCGGGACGAGACGGACGCGCCGTTAAACCTCTTTATCACAGGTTGACCTCGGATCGGTAGGGATACCCGCTGAACTTAA
>Cr_15
AACGCACATTGCGCCCCCTGGTATTCCGGGGGGCATGCCTGTTCGAGCGTCATTTCACCACTCAAGCCTCGCTTGGTATTGGGCGTCGCGAGTCTCTCGCGCGCCTCAAAGTCTCCGGCTGTTTGACCCGTCTCCCAGCGTTGTGGCAACTATTTCGCAGTGGAGTTCGAGTTGGATCGGCCGTTAAATCTTTCAAAGGTTGACCTCGGATCAGGTAGGGATACCCGCTGAACTTAA
>Cr_16
AACGCACCTTGCGCCCTTTGGTATTCCGAAGGGCATGCCTGTTTGAGTGTCATGAAACCTCACCCCACTTGGGTTTTTGCCCGAGCGGTGGTGGATTGGGCGTCTGCCGTTAATGGCTCGCCTGAAAAGCATAAGCAACTTTGGATGTAATACGTTTCATCCTTTCGAGTGGCTGACAACCCCACATATCTCATGATCTGGCCTCAAATCAGGTAGGGCTACCCGCTGAACTTAA
>Cr_17
AACGCATATGGCGCCCGAAACTCCGGTTGAGGGCATGCCTGCCTCAGCGTCGTCTCAACCCCCTCACCGACTCCTGTTCACGACAGGATCGATCGGTGGATCTGGCCCTTCCTGTAACCAAGGATCGGCTGAAGAGCAAGCGGCCCGGCGTTCAGTCGGCACCAGTGGTGGTGGCCCCGTGCCTCCCCTTGGACCGGCTGTCTCAGTCACAGGCCCGACTGGCAACAGTCGCAAACCCCCATCAAAGAATCGACCTGAGTTCAGGCAAGAGCACCCGCTGAACTTAA
>Cr_18
AACGCAGATTGCGCCCTTTGGTATTCCGAAGGGCATGCCTGTTGGAGTGTCTTATAAGCCTCACCTCTATAGTTTTCTATAGTTGTGCTTTGGGTGTTGCCATTCAGTTGGCTCGCCTTAAATGTCTAAGTGGAATGCGTAATAAGTTCTCGCAACCCTCCACTCTAACACACTTTATATTCTGACCTCCAATCAGGTAGGACTACCCGCTGAACTTAA
>Cr_19
AACGCACATTGCGCCCCTTGGTATTCCATGGGGCATGCCTGTTCGAGCGTCATTTGTACCCTCAAGCTCTGCTTGGTGTTGGGTGTTTGTCCCCCAGGGGACTCGCCTTAAAATTATTGGCAGCCGGCATACTGGTTTCGGAGCGCAGCACATTTTGCGCTTCTGGCCCTGCATGCTGCGTCCAGGAAGCTTCTACATTTCACTTTTGACCTCGGATCAGGTAGGGATACCCGCTGAACTTAA
>Cr_20
AACGCACCTTGCGCCCTTTGGTATTCCGAAGGGCATGCCTGTTTGAGTGTCATGAAATCATCAATCTCTAAGGTTTCTTATTGATTGGACTTGGGTGTTGCCAGTGGCTCGCCTTAAAAGTGTTAGCGATACAGATGTGAATCCTGGCGTAATAAGTTTCGTCAGAGTAAGCATTATGTTTGCTTCTAATCGTCGCAAGACAATCTTTTGACTCTGACCTCAAATCAGGTAGGACTACCCGCTGAACTTAA
>Cr_21
AACGCACATTGCGCCCCCTGGTATTCCGGGGGGCATGCCTGTTCGAGCGTCATTTCACCACTCAAGCCTCGCTTGGTATTGGGCGTCGCGAGTCTCTCGCGCGCCTCAAAGTCTCCGGCTGTTTGACCCGTCTCCCAGCGTTGTGGCAACTATTTCGCAGTGGAGTTCGAGTCGGATCGGCCGTTAAATCTTTCAAAGGTTGACCTCGGATCAGGTAGGGATACCCGCTGAACTTAA
>Cr_22
AACGCACCTTGCACTCTTTGGTATTCCGAAGAGTATGTCTGTTTGAGTGTCATGAAACTCTCAACCCCCCTGTTTTGTAACGAGATAGGCGTGGGCTTGGATTATGGTTGTCTGCCGGCGTCAAGTCGGCTCAACTGAAATATACGAGCAACCCATTTGAAATAGACGGTTTGACTCGGCGTAATAATTATTTCGCTGAGGACGTCTTCTTTAAAGTCAGTGGTGCTTCTAATGCGTTATAATACATCATAAGCTTTAGACCTCAAATCAGTCAGGACTACCCGCTGAACTTAA
>Cr_23
AACGCACATTGCGCCCCTTGGTATTCCGAGGGGCATGCCTGTTCGAGCGTCATTACACCACTCAAGCTATGCTTGGTATTGGGCGTCGTCCTTAGTTGGGCGCGCCTTAAAGACCTCGGCGAGGCCGCTCCGGCTTTAGGCGTAGTAGAATTTATTCGAACGTCTGTCAAAGGAGAGGAACTCTGCCGACTGAAACCTTTATTTTTCTAGGTTGACCTCGGATCAGGTAGGGATACCCGCTGAACTTAA
>Cr_24
AACGCACATTGCGCCCCTTGGTATTCCATGGGGCATGCCTGTTCGAGCGTCATTTGTACCTTCAAGCTCTGCTTGGTGTTGGGTGTTTGTCTCGCCTCTGCGTGTAGACTCGCCTTAAAACAATTGGCAGCCGGCGTATTGATTTCGGAGCGCAGTACATCTCGCGCTTTGCACTCACAACGACGACGTCCAAAAGTACATTTTTACACTCTTGACCTCGGATCAGGTAGGGATACCCGCTGAACTTAA
>Cr_25
AACGCACATTGCGCCCTTTGGTATTCCTTAGGGCATGCCTGTTCGAGCGTCATTTACACCCTCAAGCACAGCTTGGTGTTGGGCGTCTGTCCCGCTTCGGCGCGGACTCGCCTCAAAACGATTGGCAGCCACTTCAGCGGCTTTGAGCGCAGCAGAATTGCGTCTCTCGTCGCGGCGGGTGGCATCCAGTAAGCAACATTTATATCTTGACCTCGGATCAGGTAGGGATACCCGCTGAACTTAA
>Cr_26
AACGCAGATTGCGCCCTTTGGTATTCCGAAGGGCATGCCTGTTTGAGTGTCTTATAAACCTCACCTCTATAGTTTTCTATAGTTGTGCTTTGGGTGTTGCCGTTTACTCTGGCTCGCCTTAAATGTCTAAGTGGAATGCGTAATAAGTTCTCGCAACCCTCCACTCTAACACACTTTATATTCTGACCTCAAATCAGGTAGGACTACCCGCTGAACTTAA
>Cr_27
AACGCACATTGCGCCCTCTGGTATTCCGGGGGGCATGCCTGTTCGAGCGTCATTACAACCCTCAAGCTCTGCTTGGTATTGGGTCAGCCCCTAGGGGCTTTCCTCAAATTCAGTGGCGGCGTCCATTGGGCTTCAAGCGTAGTAATTCTTCTCGCTTCGGAGTTCCGGCGGGAGCTTGCCAGCAACCCCAAACTTTCTATGGTTGACCTCGGATCAGGTAGGGATACCCGCTGAACTTAA
>Cr_28
AACGCACCTTGCGCTCCTTGGTATTCCTTGGAGCATGCCTGTTTGAGTGTCTTGAATATCTCTACTCCTCAATTTTTTAATTAAGATTGGTTTGGAGTTAGGTCCTTGGGCTTGCTTGCGGTTTGTTACGAACACAAGCTTGCCTTAAATATATTAGCTGGATTTCAGTAGAGTTGTTAAGTAACATTGAAAACTCTCGTAATACGAAGTCTGCTTCTAACCCGCTGTTACTTTATTGTAGCACACATATTCATTTCTTTGGCCTCAAATCAGGTAGGACTACCCGCTGAACTTAA
>Cr_29
AACGCACCTTGCGCTCCTTGGTATTCCTTGGAGCATGCCTGTTTGAGTGTCTTGAAATTCTCTACTATCCAACTTTTTTTCACGAAAGGCTGGACAAGTAGGTGCCTGGCTTGCTTGCGGTTTGGTTACAGACACACGCTCGCCTTAAATGCATTAGCTGGACTTCAGTAGAGTTGTTAAGTAACATTGAAAACTCTTGTCATCGAAGTCTGCTTTCGAATCTGTCTCCTCTTCTGAGGTAGATGTATATTTTTTCAATTTTGGCCTCAAATCAGGTAGGACTACCCGCTGAACTTAA
>Cr_30
AACGCACCTTGCACTCTTTGGTATTCCGAAGAGTATGTCTGTTTGAGTGTCATGAAACTCTCAACCCCCTCATTTTGTAATGAAATGAGCGTGGGCTTGGATTGTGGCTGTTTGTCGGCGTAAATGCCGGCTCAGCTGAAATTGACGAGCAACCCAGTTTGAATACCAGACGGCTTGACTCGGCGTAATAATTATTTCGCTGAGGACGTCTACCTTTCAAATCGTTAGTGGTGCTTCTAATGCATTTTATAAATTAAGCTTTAGACCTCAAATCAGTCAGGACTACCCGCTGAACTTAA
>Cr_31
AACGCACATTGCGCCCCTTGGTATTCCGAGGGGCATGCCTGTTCGAGCGTCATAACAACCCCTCAGGCCGCTCAGGTTGGTCTTGGGGCTCGCCCGCCTTGGCGCGGCGGCCCTTAAACACCGTGGCGGTGCTGGTGGTGCTCTCCGCGTAGTCACGTTCTCGCGACAGGGCGGCACTGGACCCAGCCAAAACCCGACGCCGGCAAGGTGTCAACCCCCCTCTCTAGGTTGACCTCGAATCAGGTAGGGATACCCGCTGAACTTAA
>Cr_32
AACGCACATTGCGCCCCCTGGTATTCCGGGGGGCATGCCTGTTCGAGCGTCATTTCACCACTCAAGCCTCGCTTGGTATTGGGCAACGCGGTCCGCCGCGTGCCTCAAATCGACCGGCTGGGTCTTCTGTCCCCTAAGCGTTGTGGAAACTATTCGCTAAAGGGTGTTCGGGAGGCTACGCCGTAAAACAACCCCATTTCTAAGGTTGACCTCGGATCAGGTAGGGATACCCGCTGAACTTAA
>Cr_33
AACGCAGATTGCGCCCTTTGGTATTCCGAAGGGCATGCCTGTTTGAGTGTCTTATAAACCTCACCTCTATAGTTTTCTATAGTTGTGCTTTGGGTGTTTGCCATCATTTGGCTCGCCTTAAATGTCTAAGTGGAATGCGTAATAAGTTCTCGCAACCCTCCACTCTAATACACTTTATATTCTGACCTCAAATCAGGTAGGACTACCCGCTGAACTTAA
>Cr_34
AACGCACATTGCGCCCCTTGGTATTCCGGGGGGCATGCCTGTTCGAGCGTCATTATCACCCCTCAAGCTCAGCTTGGTGTTGGGGCCTGCCGTCACAGGCAGCCCCTAAAAGCAGTGGCGGTGCCGTCAGGCTCTAAGCGTAGTAATACTCCTCGCTATAGGGTCCTGGTGGTGTCCTGCCAAAACCCCCCAATTTTTCATGATTGACCTCGGATCAGGTAGGGATACCCGCTGAACTTAA
>Cr_35
AACGCACATTGCGCCCCGTGGTATTCCGCGGGGCATGCCTGTTCGAGCGTCATTTCAACCCATCAAGCTTCGGCTTGGTCTTGGGGCCTGCGGTTTCGCAGCCTCTAAACCCAGTGGCGGTGCCCTCGAGCTCTGAGCGTAGTAATTCTTCTCGCTATAGGGTCTCGGTGGTGTCTTGCCAATAACCCCAAATTTTTATAAGGTTGACCTCGGATCAGGTAGGGATACCCGCTGAACTTAA
>Cr_36
AACGCACATTGCGCCCCTTGGTATTCCATGGGGCATGCCTGTTCGAGCGTCATTTGTACCCTCAAGCTCTGCTTGGTGTTGGGTGTTTGTCCACTCCCTGGTGTTTGGACTCGCCTTAAAGCAATTGGCAGCCAGTGTTTTGGTATTGAAGCGCAGCACATTTTGCGTCTCCAGCCTAGAACACTTGCGTCCAGTAAGCCTTTTTCCACTTTTGACCTCGGATCAGGTAGGGATACCCGCTGAACTTAA
>Cr_37
AACGCACCTTGCGCTCCTTGGTATTCCGAGGAGCATGCCTGTTTGAGTGTCATGAAACTCTCAACCTCTGACTTTCTTAATCGTCGGTCAGCGGCTTGGATGTGGGCGCTGCCGGTCTTAATTGATCGGCTCGCCTGAAAAACATTAGCGAATCCCTTCTGTAATCGGTTCCACTCGACGTGATAAGTATTTCGTCGAGGACATCTTTATTGATGGCCGAGATAAAGCTGGTTTAAGATCTGCTTCTAACTCTTTCGTTGCCTTCTGGTAAAGAAAACCCCTCATGATCTGGCCTCAAATCAGGTAGGACTACCCGCTGAACTTAA
>Cr_38
AACGCACATTGCGCCCCTTGGTATTCCATGGGGCATGCCTGTTCGAGCGTCATTTGTACCCTCAAGCTCTGCTTGGTGTTGGGCGTTTGTCCCGCGTTTTCCGCGTGGACTCGCCTTAAAACAATTGGCAGCCGGCATGTTAGCCTGGAGCGCAGCACATTTTGCGCCTCTTGTCTCTCTTGTTGGCACCCATCAAGCCCATTTATTTGCTCTTGACCTCGGATCAGGTAGGGATACCCGCTGAACTTAA
>Cr_39
AACGCACCTTGCACCCTTTGGTATTCCGAAGGGTATGCCTGTCTGAGTGTCATTAGACCTTCTCTCTGGCGGTTTCTTGACCGTCATTGAGCTTTGGGATCGCCTCTGGCCTTCCTTAAATGCCTTAGTGTGACGAAACATCAGTTGTCTCCGTCTGCACTCTAAACCGCAGTCAATGCACTCTTGATTTGACCTCAGATCAGGTAGGACTACCCGCTGAACTTAA
>Cr_40
AACGCACATTGCGCCCTCTGGTATTCCGGGGGGCATGCCTGTTCGAGCGTCATTACAACCCTCAAGCTCTGCTTGGTATTGGGTCAGCCCCTAGGGGCTTTCCTCAAATTCAGTGGCGGCGTCCATTGGGCTTCAAGCGTAGTAATTCTTCTCGCTTCGGAGTTCCGGTGGGAGCTTGCCAGCAACCCCCCAAACTTTCTATGGTTGACCTCGGATCAGGTAGGGATACCCGCTGAACTTAA
>Cr_41
AACGCACATTGCGCCCACTGGTATTCCGGTGGGCATGCCTGTTCGAGCGTCATTATCCTCTCTCAAGCCTTCTGGTTTGCTGTTGGACCCGCGTTGCCGCCCGCGTGCGCAACTGGTCTCAAAGACAATGACGGCGTCCGTGGGGACCCTCTTCGCAACGAGCTTCTTCGGAGCACGCGTCGAGTTTCAAGGACCCTGTGGGCCGGTCTAACCATTTTATTTTTACAAGGTTGACCTCGGATCAGGTAGGAATACCCGCTGAACTTAA
>Cr_42
AACGCACCTTGCACTCTTTGGTATTCCGAAGAGTATGTCTGTTTGAGTGTCATGAAACTCTCAACCCCCTCATTTTGTAATGAAATGAGCGTGGGCTTGGATTGTGGCTGTTTGTCGGCGTAAATGCCGGCTCAGCTGAAATTGACGAGCAACCCAGTTTGAATACCAGACGGCTTGACTCGGCGTAATAACTATTTCGCTGAGGACGTCTACCTTTCAAATCGTTAGTGGTGCTTCTAATGCATTTTATAAATTAAGCTTTAGACCTCAAATCAGTCAGGACTACCCGCTGAACTTAA
>Cr_43
AACGCATATGGCGCCCGAAACTCCGGTTGAGGGCATGCCTGCCTCAGCGTCGTCTCAACCCCCTCACCGACTCCTGTTTCACGACAGGATCGATCGGTGGATCTGGCCCTTCCTGTAACCAAGGATCGGCTGAAGAGCAAGCGGCCCGGCGTTCAGTCGGCACCAGTGGTGGTGGCCCGTGCCTCCCCTTTGGACCGGCTGTCTCAGTCACAGGCCCGACTGGCAACAGTCGCAAACCCCCATCAAAGAATCGACCTGAGTTCAGGCAAGAGCACCCGCTGAACTTAA
>Cr_44
AACGCACCTTGCGCCTTCTGGTATTCCGGAAGGCATGCCTGTTTGAGTGTCATGAACACCTCACCCCCTCGGGTTTCCGATTGGGTGGATTTGGGCGCTGCCAGTCACATGGCTCGCCTTAAAAGCATTAGCGGTTGTTGACTTAATAAGTTTCGTCTTGTCGACCGCTTCTAATCTCCTTAGGGATGTCTTCGGACACTTCATGATCTGACCTCAAATCAGGTAGGACTACCCGCTGAACTTAA
>Cr_45
AACGCACATTGCGCCCCCTGGTATTCCGGGGGGCATGCCTGTTCGAGCGTCATTTCACCACTCAAGCCTCGCTTGGTATTGGGCAACGCGGTCCGCCGCGTGCCTCAAATCGTCCGGCTGGGTCTTCTGTCCCCTAAGCGTTGTGGAAACTATTCGCTAAAGGGTGTTCGGGAGGCTACGCCGTAAAACAACCCCATTTCTAAGGTTGACCTCGGATCAGGTAGGGATACCCGCTGAACTTAA
>Cr_46
AACGCACCTTGCGCTCCTTGGTATTCCTTGGAGCATGCCTGTTTGAGTGTCTTGAAATTCTCTACTATCCAACTTTTTTTCACGAAAGGCTGGACAAGTAGGTGCCTGGCTTGCTTGCGGTTTGGTTACAGACACACGCTCGCCTTAAATGCATTAGCTGGACTTCAGTAGAGTTGTTAAGTAACATTGAAAACTCTTGTCATCGAAGTCTGCTTTCGAACCTGTCTCCTCTTCTGAGGTAGATGTATATTTTTTCAATTTTGGCCTCAAATCAGGTAGGACTACCCGCTGAACTTAA
>Cr_47
AACGCACCTTGCGCCTCTTGGTATTCCGAGAGGCATGCCTGTTTGAGTGTCTTATAAAATCAATCCCCACGGGTTTCTTACCTGGCGGTGGACTTGGAGTTGGGCGTCTGCCGGTCACACGGCTCGCCTTAAAGACCTTAGTGGGAGTATCGACCTATGGCTCGACGTAATAAGTTTCGTCAGGTCCGGTCGGTGATGCCCGCTCATAACCCGCCCCTGGGCAACTACTTTATGCTAGACCTCAAATCAGGTAGGACTACCCGCTGAACTTAA
>Cr_48
AACGCACCTTGCGCCTCTTGGTATTCCGAGAGGCATGCCTGTTTGAGTGTCTTATAAAATCAATCCCCACGGGTTTCTGACCCGGCGGTGGACTTGGAGTTGGGCGTCTGCCGGTCACACGGCTCGCCTCAAAGACCTTAGTGGGAACATCGGCCTATGGCTTGACGTAATAAGTTTCGTCTCGCACGGTCGGTGACGCCTGCTCACAACCAGCCCTCGGGCAATTACTTTTTGCTAGACCTCAAATCAGGTAGGACTACCCGCTGAACTTAA
>Cr_49
AACGCACATTGCGCCCCTTGGTATTCCGAGGGGCATGCCTGTTCGAGCGTCATTACACCACTCAAGCTATGCTTGGTATTGGGCGTCGTCCTTAGTTGGGCGCGCCTTAAAGACCTCGGCGAGGCCGCTCCGGCTTTAGGCGTAGTAGAATTTATTCGAACGTCTGTCAAGGAGAGGAACTCTGCCGACTGAACCTTTATCTAGGTTGACCTCGGATCAGGTAGGGATACCCGCTGAACTTAA
>Cr_50
AACGCACATTGCGCCCCTTGGTATTCCATGGGGCATGCCTGTTCGAGCGTCATTTGTACCTTCAAGCTCTGCTTGGTGTTGGGTGTTTGTCTCGCCTCTGCGTGTAGACTCGCCTTAAAACAATTGGCAGCCGGCGTATTGATTTCGGAGCGCAGTACATCTCGCGCTTTGCACTCATAACGACGACGTCCAAAAAGTACTTTTTACACTTCTTGACCTCGGATCAGGTAGGGATACCCGCTGAACTTAA
>Cr_51
AACGCACCTTGCGCCCTCTGGTATTCCGGAGGGCATGCCTGTTTGAGTGTCATGAAACTCTCAACCCCCCGGGTTTTACGATCCGTCGGGTTGGATTTGGGTGCTGCCGCTTTGTTGCCGGCTCGCCTTAAAGGTCTTAGTGGGATAGTCGGACCCATAGCTTGGCGTAATAAGTTTCGCTTCGCTCGTGGTCTGACGATGACTGCTGATAACAACCCATATTTTATGATCTGACCTCAAATCAGGTAGGGCTACCCGCTGAACTTAA
>Cr_52
AACGCACATTGCGCCCCGTGGTATTCCGCGGGGCATGCCTGTTCGAGCGTCATTTCAACCCTTCAAGCTTCGGCTTGGTCTTGGGGCCTGCGGTCTCGCAGCCCCTAAACTCAGTGGCGGTGCTATTGAGCTCTGAGCGTAGTAATTCTTCTCGCTATAGAGTCTCGGTAGTTGCTTGCCAACAACCCCCAACTTTTATCAGTTTGACCTCGGATCAGGTAGGGATACCCGCTGAACTTAA
>Cr_53
AACGCAGATTGCGCCCTTGGTATTCCGAAGGGCATGCCTGTTGGAGTGTCTTATAAACCTCACCTCTATAGTTTTCTATAGTTGTGCTTGGGTGTTGCCATTCAGTTGGCTCGCCTTAAATGTCTAAGTGGAATGCGTAATAAGTTCTCGCAACCCTCCACTCTTAACACACTTATATTCTGACCTCCAATCAGGTAGGACTACCCGCTGAACTTAA
>Cr_54
AACGCACCTTGCGCCCTTTGGTATTCCGAAGGGCATGCCTGTTTGAGTGTCATATAAACCATCACCCCTGCTTTTGTCTAGTACAAGGACAGGTCGGTGCTTTGGGCGTCTGCCGTTTACTCTGGCTCGCCTTAAATGTCTAAGTGGATTTTGCATGATTAAGTCTTTGCAGAGATGTCCACTCTAATCAACCTTATATTTTTGACCTCAAATCAGGTAGGACTACCCGCTGAACTTAA
>Cr_55
AACGCACCTTGCGCCCTTTGGTATTCCGAAGGGCATGCCTGTTTGAGTGTCATGAAACCTCACCCCACTTGGGTTTTTGCCTGAGCGGTGGTGTATTGGGTGTTGCCTTGCCAAAGGCTCGCCTTAAAAACATAAGCACCTTGGATGTAATACGTTTCATCCTTCTGGGTGGCTGATAACCCCACATATTCATGATCTGGCCTCAAATCAGGTAGGGCTACCCGCTGAACTTAA
>Cr_56
AACGCACCTTGCGCCCTTTGGTATTCCGAAGGGCATGCCTGTTTGAGTGTCATGAAACCTCACCCCACTTGGGTTTTTGCCCGAGCGGTGGTGGATTGGGTGTTTGCCGTCACTGGCTCACCTTAAAAGCATAAGCAACTTTGGATGTAATACGTTTCATCCTTCTAAGTGGCTGATAACCCCACATATCTCATGATCTGGCCTCAAATCAGGTAGGGCTACCCGCTGAACTTAA
>Cr_57
AACGCACATTGCGCCCCTTGGTATTCCAGGGGGCATGCCTGTTCGAGCGTCAATACACCCTTCAAGCCTCAGCTTGGTGATGGGCTCCAGTGTCCCCCCTGGACAAGCCTGAAAAGCAGCGGCGGCCTGGCCCGACTCCAAGTGTAGTACCTTCAAACCCGCTTGGGAAGCCCGGGTCATGGCCGGCCGGTCAACCAGATTTCGTACCTATAGACCTCGGATCAGGTAGGGATACCCGCTGAACTTAA
>Cr_58
AACGCACATTGCGCCCACTGGTATTCCGGTGGGCATGCCTGTTCGAGCGTCATTATCCTCTCTCAAGCCTTCTGGTTTGCTGTTGGACCCGCGTTGCCGCCCGCGTGCGCAACTGGTCTCAAGACAATGACGGCGTCCGTGGGGACCCTCTTCGCAACGAGCTTCTTCGGAGCACGCGTCGAGTTTCAAGGACCCTGTGGGCCGGTCTAACCATTTTATACAAGGTTGACCTCGGATCAGGTAGGAATACCCGCTGAACTTAA
>Cr_59
AACGCACATTGCGCCCCTTGGTATTCCGGGGGGCATGCCTGTTCGAGCGTCATTATCACCCCTCAAGCTCAGCTTGGTGTTGGGGCCTGCCCGTCATAGGGCAGCCCCTAAAATCAGTGGCGGTGCCATCTGGCTCTACGCGTAGTAATACTTCTCGCGACGGAGTCCCGGTGGTGTCTTGCCAGAACCCCCCACTTTTTAATGATTGACCTCGGATCAGGTAGGGATACCCGCTGAACTTAA
>Cr_60
AACGCACATTGCGCCCCTTGGTATTCCGAGGGGCATGCCTGTTCGAGCGTCATTACACCACTCAAGCTATGCTTGGTATTGGGCGTCGTCCTTAGTTGGGCGCGCCTTAAAGACCTCGGCGAGGCCACTCCGGCTTTAGGCGTAGTAGAATTTATTCGAACGTCTGTCAAAGGAGAGGAACTCTGCCGACTGAAACCTTTATTTTTCTAGGTTGACCTCGGATCAGGTAGGGATACCCGCTGAACTTAA
>Cr_61
AACGCACATTGCGCCCTCTGGTATTCCGGAGGGCATGCCTGTTCGAGCGTCATTTCAACCCTCAAGCCTGGCTTGGTGATGGGGCACTGCCTGTAAAAGGGCAGGCCCTGAAATTCAGTGGCGAGCTCGCCAGGACCCCGAGCGCAGTAGTTAAACCCTCGCTCTGGAAGGCCCTGGCGGTGCCCTGCCGTTAAACCCCCAACTTCTGAAAATTTGACCTCGGATCAGGTAGGAATACCCGCTGAACTTAA
>Cr_62
AACGCACATTGCGCCCCTTGGTATTCCATGGGGCATGCCTGTTCGAGCGTCATTTGTACCCTCAAGCTTTGCTTGGTGTTGGGTGTTTGTCTCTTCCTTGCGGGGAGACTCGCCTTAAAGTAATTGGCAGCCAGTGTTTTGGTAGTAAGCGCAGCACATTTTGCGTCTTGGTCCCTAAAATAATGGCAACCATAAGCTCTTTTTCACGTTTGACCTCGGATCAGGTAGGGATACCCGCTGAACTTAA
>Cr_63
AACGCACCTTGCGCCTCTTGGTATTCCGAGAGGCATGCCTGTTTGAGTGTCTTATAAAATCAATCCCCACGGGTTTCTTACCCGGCGGTGGACTTGGAGTTGGGCGTCTGCCGGTCACACGGCTCGCCTCAAAGACCTTAGTGGGAATATCGGCACATGGCTCGACGTAATAAGTTTCGTCTGGTCCTGTCGTTTCCGCCCGCTCAGAACCTGCCCTTGGGCAACTACTTTATGCTAGACCTCAAATCAGGTAGGACTACCCGCTGAACTTAA
>Cr_64
AACGCACATTGCGCCCTCTGGTATTCCGGAGGGCATGCCTGTTTGAGTGTCATTAATCTCTCACAGAACCTTTTGGTTTCTGTCGAAGTTGGGAGCTGCGACCCCTCGTGGGACGCTCTCCTCAAATGCATTGGTGCGGCCTGCCGCCCGGTTACACAACGTTCTAGGTTCGTCCAACTCGTTGCATTGCCGGTGCACTTCTGGTGCTGCACCTTAAGCCCGCCTCGTGCCTCGTGCTCTTGGCTCATCTTCATTTATTGACCTCAGATCAGGTAGGAATACGCGCTGAACTTAA
>Cr_65
AACGCACATTGCACCTCATGGTATTCCGTGAGGTATGCCTGTTTGAGTGTTATTATCTCTTCACTGTATCACGAAGTGATGCAGGGTGTTGGCGGATCATCCTCGGATGTTTGCCTAATTACATGCTACAATGTCTAGACAATATTCATTGACACGCACCTCATATAAACAACCTCAGATCAGGTAGGACTACGCGCTGAACTTAA
>Cr_66
AACGCAGATTGCGCCCTTTGGTATTCCGAAGGGCATGCCTGTTTGAGTGTCTTATAACCTCACCTCTATAGTTTTCTATAGTTGTGCTTTGGGTGTTTGCCAGTACTGGCTCGCCTTAAATGTCTAAGTGGAATGCGTAATAAGTTCTCGCAACCCTCCACTCTAATACCATTTATATTCTGACCTCAAATCAGGTAGGACTACCCGCTGAACTTAA
>Cr_67
AACGCACATTGCGCCCTTTGGTATTCCGAAGGGCATGCCTGTTCGAGCGTCATTATCACCCCTCAAGCCTGGCTTGCTGTTGGGCTCTTGGTCGTGGATCCCCACGACCGGCCCCAAAGATAATGACGGCGTCCGTCGGACCCTCGGTACAAGGAGCTTTTTACGAGGCACGTACTGAAGTGGGCTGGCAGACCCGGTCTTTTTAATTAGTTTTTCTAAGGTTGACCTCGGATCAGGTAGGAATACCCGCTGAACTTAA
>Cr_68
AACGCAGATTGCGCCCTTTGGTATTCCGAAGGGCATGCCTGTTTGAGTGTCTTATAAACCTCACCTCTACTGTTTTTCATTAAACATGTGGACTGGTGCTTTGGGTGTTGCCGTTTACTCTGCTCGCCTTAAATGTCTAAGTGGAATGCGTAATAAGTTCTTTCGCAACCCTCCACTCTAATAACACACTTTATACTCTGACCTCAAATCAGGTAGGACTACCCGCTGAACTTAA
>Cr_69
AACGCACCTTGCGCTCCTTGGTATTCCGAGGAGCATGCCTGTTTGAGTGTCATAAACCTCTCAAACCCAAGTTTTGGATTTATCCTTGCTTGAGTTTGGATTTGGGTGTTTGCCAGTGATGAACTGACTCACCTTAAAAGTATTAGCTAGATCTGTCTTTGACTGGTTTGACTTGGCATAATAAGTATTTTGCTAAGGACATCTTCGGATGGCCAGGACTTGACTTTTGTCTGCTTACTAAACCTTACTTTAAGTGCATCTCTGGTGTTACTTATAGTATTACTTTGACATATGGCCTCAAATCAGGTAGGACTACCCGCTGAACTTAA
>Cr_70
AACGCACATTGCGCCCTTCGGTATTCCGTTGGGCATGCCTGTTCGAGCGTCATTAGAAACTTCAAGCTCAGCTTGGTGTTGGGTGCTTGTCCGCCGCCCGCGGCGGACTCACCTCAAATGCATTGGCGGCCGGTATGTTGGCTACAGCGCAGTACAACGCGTCTGGCGTCTTGATACACTGGTCCTCCAGAAGCCCCTTCTTTGACTTGACCTCGGATCAGGTAGGGATACCCGCTGAACTTAA
>Cr_71
AACGCACCTTGCGCCCTCTGGTATTCCGGAGGGCATGCCTGTTTGAGTGTCATGAACACCTCACCCCCTCGGGTTTCCGATCGGGTGGATTTGGGTGCTGCCAGTTACATGGCTCGCCTTAAAAGCATTAGCGGTTGTAGACTTAATAAGTTTCGTCTTGTCGACCGCTTCTAATCTCCTTCGGGATGTCTTCGGACACTTCATGATCTGACCTCAATCAGGTAGGACTACCCGCTGAACTTAA
>Cr_72
AACGCACATTGCGCCCCTTGGTATTCCGGGGGGCATGCCTGTTCGAGCGTCATTATAGACCATCAAGCTTAGCTTGGCATTGGGCCTTCGTCCCCGCAGCGGACGGGCCCCAAAGACCTCGGCGGTGAAGCGTCGGCCTCAAGCGTAGTAGAATCCTATCCCGCTTTACCGAGGCTGCGCGTCGCCCGCTACCAAAGACCAAACACCTAAAGGTTGACCTCGGATCAGGTAGGGATACCCGCTGAACTTAA
>Cr_73
AACGCACATTGCGCCCCTTGGTATTCCATGGGGCATGCTTGTTCGAGCGTCATTTGTACTCTCAAGCTTTGCTTGGTGTTGGGTGTTTGTCCTTGCCTCTGCGTTTGGACTCGCCTTAAATGAATTGGCAGCCGATGTATTGGTTTGAAGCGCAGCACAATTTGCGGTTCTGACTGGTTATCATTAGCGTCCATGAAGCACAATTAACACTTTTGACCTCGGATCAAGTAGGGATACCCGCTGAACTTAA
>Cr_74
AACGCACCTTGCGCTCCTTGGTATTCCTTGGAGCATGCCTGTTTGAGTGTCTTGAATATCTCTGCTCCTCAATTTTTTAACAAAAGTTGGCTTGGAGTCAGGTCCTTGGGCTTGCTTGCGGTTTGTTACGAACACAAGCTTGCCTTAAATGCATTAGCTGGACTTCAGTAGAGTTGTTAAGTAACATTGAAAACTCTCGTAATACGAAATCTGCTTTCTAAAACCGTCGCTTCTCTCTTTGCAGAGTCGCACACAATATTCATTTCTTTGGCCTCAAATCAGGTAGGACTACCCGCTGAACTTAA
>Cr_75
AACGCACATTGCGCCCCTTGGTATTCCGGGGGGCATGCCTGTTCGAGCGTCATTATCACCCCTCAAGCCTGGCTTGGTGTTGGACCTCTGGCCCCTAACAGGGCCGGTCCCAAAGATAATGACGGTGCCTATGCGGCCCTTGGTGCAACGAGCTTTCACGAGCACGCACTTGGCGGTTTCATAGACCCGGTCGTTTACCTAAATTTTTACAAGGTTGACCTCGGATCAGGTAGGAATACCCGCTGAACTTAA
>Cr_76
AACGCACATTGCGCCCCGTGGTATTCCGCGGGGCATGCCTGTTCGAGCGTCATTTCAACCCATCAAGCTTCGGCTTGGTCTTGGGGCCTGCGACTCCGCAGCCTCTAACCCAGTGGCGGTGCCCTCGAGCTCTGAGCGTAGTAATTCTTCTCGCTATAGGGTCTCGGTGGTGTCTTGCCAGCAACCCCCAATTTTTTACAGGTTGACCTCGGATCAGGTAGGGATACCCGCTGAACTTAA
>Cr_77
AACGCAAATTGCGCCCTTTGGTATTCCGAAGGGCATGCCTGTTTGAGTGTCTTATAAACCTCCAACTATAGTTTATTCTGTAGTTGGCTTTGGGTGTTGCCAGCGATGGCTCGCCTTAAATGTCTAAGTGGAATGCATAATAAGTTCTTGCAACCCTCCACTCTAACACACTTTATATTCTGACCTCAAATCAGGTAGGACTACCCGCTGAACTTAA
>Cr_78
AACGCACATTGCGCCCTCTGGTATTCCGGGGGGCATGCCTGTTCGAGCGTCATTACAACCCTCAAGCTATGCTTGGTATTGGGCGTCACCTCCGGGTGCGCTCCAAAGTCAGTGGCGGTGCCGTTCGGCTTCAAGCGTAGTAATCATCTTTCGCTCTGGAGTCCGACTGGTGTCCTGCCAGCAAACCCCAATTTTATCAAGGTTGACCTCGGATCAGGTAGGGATACCCGCTGAACTTAA
>Cr_79
AACGCACCTTGCGCCCTCTGGTATTCCGGAGGGCATGCCTGTTGAGTGTCATGTAGACTCAACCATGTCGGGTTCCGACCGGGTTGGACTTGGACGTTGCCGGCGACGGCTCGTCTTAAAAGAGTTAGCGGACAAAGTGACCGAAAACGACGTGATAAGTACTCGTCGCTATTAGGACCTCTGAGCCCGCTCACAACCGCCCTCGGGCACCTTTTGACTCTGACCTCAAATCAGGTAGGACTACCCGCTGAACTTAA
>Cr_80
AACGCACATTGCGCCCTCTGGTATTCCGGAGGGCATGCCTGTTCGAGCGTCATGTTGTGGACAATCAAGCACCTTGCTTGGCCTTGGGAGCCCGCCCCTCGCGGGGCGCCCCCTAAATCGGTCGGCGGTGGCGACGAGCCTCGAGCGTAGTGAATTCTTCCGCTCTCAGGGGTCTCGGCGTCGCCCGCTTCCAGAAGCCCAAACATATTATACCATTGACCTCGGATCAGGTAGGGATACCCGCTGAACTTAA
>Cr_81
AACGCACATTGCGCCCCTTGGTATTCCATGGGGCATGCCTGTTCGAGCGTCATTTGTACCCTCAAGCTCTGCTTGGTGTTGGGTGTTTGTCCACTCCGCCGTGTGTGGACTCGCCTTAAAGCAATTGGCAGCCAGTGTTTTGGTATTGAAGCGCAGCACATTTTGCGAGTCATGCCTGTAATGCTGGCGTCCAGTAAGCCTTTTTCCACTTTTGACCTCGGATCAGGTAGGGATACCCGCTGAACTTAA
>Cr_82
AACGCACATTGCGCCCTTTGGTATTCCGAAGGGCATGCCTGTTCGAGCGTCATTATCACCTCTCAAGCCCTGGCTTGTTGTTGGACTTTTGGTCCCGCCCTCGTGGCGCGACCGGTTCCAAAGACAATGACGGCGTCCGTGGGACCTCGGTACAATGAGCTTTCACCAGCACGTATCAGAGTTGAAAGGTTCTCGGGCCCGGTCTCCTTTATTTTAATCAAGGTTGACCTCGGATCAGGTAGGAATACCCGCTGAACTTAA
>Cr_83
AACGCACATTGCGCCCTCTGGTATTCCGGGGGGCATGCCTGTTCGAGCGTCATTACAACCCTCAAGCTCTGCTTGGTATTGGGTCAGCCCCTAGGGCTTTCCTCAAATTCAGTGGCGGCGTCCATTGGGCTTCAAGCGTAGTAATTCTTCTCGCTTTGGAGTTCCGGTGGGAGCTTGCCAGCAACCCCAAACTTTCTATGGTTGACCTCGGATCAGGTAGGGATACCCGCTGAACTTAA
>Cr_84
AACGCACATTGCGCCCTTTGGTATTCCGAAGGGCATGCCTGTTCGAGCGTCATTATCACCTCTCAAGCCCTGGCTTGTTGTTGGACTTTTGGTCCCGCCCTCGTGGACGCGACCGGTTCCAAGACAATGACGGCGTCCGTGGGACCCTCGGTACAATGAGCTTTCACCAGCACGTATCAGAGTTGAAGGTTCTCGGGCCCGGTCTCCTTTTATTTTAACAAGGTTGACCTCGGATCAGGTAGGAATACCCGCTGAACTTAA
>Cr_85
AACGCACATTGCGCCCTTTGGCATTCCGAAGGGCATGCCCGTTCGAGCGTCATTACACCCCTCAAGCCTGGCTTGGTATTGGGCGACGGCAGTCTGCCGCGCCTCGAAGTGATCGGCTGGACGGTTTGAATCTCAGCGTTGTGGTTTCATCAATTCGCTGGCGAGGACGACCGGACGCGCCGTTAACCTCAATCACAGGTTGACCTCGGATCGGGTAGGGATACCCGCTGAACTTAA
>Cr_86
AACGCACCTTGCACTCCTTGGTATTCCGAGGAGTATGCCTGTTTGAGTGTCATGAAACCCTCAATCTAGTGTTTGGTTATGCCAGACACAAAGGTTGGATGTGGGTGTTTGTCAGTGATGAACTGACTCGCCTTAAAACAATGAGCTAGATAAGTCATTTGACTGGTTTCCCTAGGCGTGATAAGTATTTCGCTTAGGACATGGGTTGACTTCGGTCTTCACATGGCCAGGACTTTGACATAGATCTGCTTTCTATCCCTATGGCTGCAAAGCTATAATCTTGACATCTGGCCTCAAATCAGGTAGGACTACCCGCTGAACTTAA
>Cr_87
AACGCACATTGCGCCCTCTGGTATTCCGGGGGGCATGCCTGTTCGAGCGTCATTACAACCCTCAAGCTCTGCTTGGTATTGGGTCAGCCCCTAGGGGCTTTCCTCAAATTCAGTGGCGGCGTCCATTGGGCTTCAAGCGTAGTAATTCTTCTCGCTTCGGGGTTCCGGTGGGAGCTTGCCAGCAACCCCAAACTTTCTATGGTTGACCTCGGATCAGGTAGGGATACCCGCTGAACTTAA
>Cr_88
AACGCACCTTGCGCTCCTTGGTATTCCTTGGAGCATGCCTGTTTGAGTGTCTTGAATATCTCTGCTCCTCAATTTTTTAACAAAAGTTGGTTTGGAGTCAGGTCCTTGGGCTTGCTTGCGGTTTGTTACGAACACAAGCTTGCCTTAAATGCATTAGCTGGATTTCAGTAGAGTTGTTAAGTAACATTGAAAACTCTCGTAATACGAAATCTGCTTTCTAAAACCGTCGCTTCTCTCTTTGCAGAGTCGCACACAATATTCATTTCTTTGGCCTCAAATCAGGTAGGACTACCCGCTGAACTTAA
>Cr_89
AACGCACATTGCGCCCCTTGGTATTCCATGGGGCATGCCTGTTCGAGCGTCATTTGTACTCTCAAGCCTTGCTTGGTGTTGGGTGTTTGTCTCTGCCTTGCTTAGACTCGCCTTAAATATATTGGCAGCCGGTATACTGGTTTGAAGCGCAGCACAATTGCATTTCAGGCTCTTGTTACTAGCATCCACAAAGATTATTAACACTTTTGACCTCGGATCAGGTAGGGATACCCGCTGAACTTAA
>Cr_90
AACGCACATTGCGCCCGCTGGTATTCCGGCGGGCATGCCTGTTCGAGCGTCATTTCAACCCTCAAGCCCCCGGGTTTGGTGTTGGGGATCGGCTCTGCCTTCTGGCGGTGCCGCCCCCGAAATACATTGGCGGTCTCGCTGCAGCCTCCATTGCGTAGTAGCTAACACCTCGCAACTGGAACGCGGCGCGGCCATGCCGTAAAACCCCAACTTCTGAATGTTGACCTCGGATCAGGTAGGAATACCCGCTGAACTTAA
>Cr_91
AACGCACATTGCGCCCCCTGGTATTCCGGGGGGCATGCCTGTTCGAGCGTCATTTCACCACTCAAGCCTCGCTTGGTATTGGGCGTCGCGAGTCTCTCGCGCGCCTCAAAGTCTCCGGCTGTACGACCCGTCTCCCAGCGTTGTGGCAACTATTTCGCAGTGGAGTTCGGTTCGGCATGGCCGTTAATCTTTCAAAGGTTGACCTCGGATCAGGTAGGGATACCCGCTGAACTTAA
>Cr_92
AACGCACCTTGCACTCTTTGGTATTCCGAAGAGTATGTCTGTTTGAGTGTCATGAAACTCTCAACCCCCTTATTTTGTAATGATATAAGTGTGGGCTTGGTTCATGGTTGTTGAAGGCTTAACAGTCTTCTCAACTGAAATACACGAGCTACCTATTTTATAATAGACGGTTTGACTCGGCGTAATAACTATTTCGCTGAGGACGTTCCTTTTATAATAGTAATGGTGCTTCTAATTTAACATCAATTTAAGATTTAGACCTCAAATCAGTCAGGACTACCCGCTGAACTTAA
>Cr_93
AACGCACATTGCGCCCCTTGGTATTCCATGGGGCATGCCTGTTCGAGCGTCATTTGTACCCTCAAGCTCTGCTTGGTGTTGGGTGTTTGTCCCGCCTTTTGCGCGTGGACTCGCCTTAAAGCGATTGGCAGCCGGCATATTGTCTCGGAGCGCAGCACATTTTGCGCTTCTTTGCATACTTGTTGGCATCCAGTAAGCCCTTTACATTTGCTCTTGACCTCGGATCAGGTAGGGATACCCGCTGAACTTAA
>Cr_94
AATCGCACCTTGCGCCCTTTGGTATTCCGAAGGGCATGCCTGTTTGAGTGTCATGAATCATCAATCTCTAAGGTTTCTTATTGATTGGACTTGGGTGTTGCCAGTGGCTCGCCTTAAAAGTGTTAGCGATACAGATGTGAATCCTGGCGTAATAAGTTTCGTCAGAGTAAGCATTATGTTTGCTTCTAATCGTCGCAAGACAATCTTTTGACTCTGACCTCAATCAGGTAGGACTACCCGCTGAACTTAA
>Cr_95
AACGCACCTTGCGCCCTCTGGTATTCCGGAGGGCATGCCTGTTTGAGTGTCATGAAACTCTCAACCTCTCGGGTTTTCACCCGTCCGGTTGGATTTGGGCGTTGCCGCTTTACTGCCGGCTCGCCTCAAAGGTCTTAGCGGGAACCATCGGACCCAATGTCTGGCGTAATAAGTTTCGCCTTTCTCGTGGCCGTCGGCGTCCGCTCACAACCCCCATATTTCACGATCTGACCTCAAATCAGGTAGGGCTACCCGCTGAACTTAA
>Cr_96
AACGCACATTGCGCCCCGTGGTATTCCGCGGGGCATGCCTGTTCGAGCGTCATTTCAACCCATCAAGCTTCGGCTTGGTCTTGGGGCCTGCGATTCCGCAGCCTCTAAACCCAGTGGCGGTGCCCTCGAGCTCTGAGCGTAGTAATTCTTCTCGCTATAGGGTCTCGGTGGTGTCTTGCCAATAACCCCAAATTTTTATAAGGTTGACCTCGGATCAGGTAGGGATACCCGCTGAACTTAA
>Cr_97
AACGCACATTGCGCCCTCTGGTATTCCGGAGGGCATGCCTGTTTGAGTGTCATTAATCTCTCACAAGACCTTCTGGTCTTGTCGATGTTGGGAGCTGCGACCCCCCAGGGGGACGCTCTCCTCAAATGCATTGGTGCGGCCCGCCGCCCGGTTACACAACGTTCTAGGTTCGTCCAACTCGTTGAAGCCGGCGCAAATCTGGCGCTGCACCTTAAGCCCGCCCTGAGCCTCGAGCTCCTGGCATAACTTCATTTATTGACCTCAGATCAGGTAGGAATACGCGCTGAACTTAA
>Cr_98
AACGCACCTTGCGCCCTTTGGTATTCCGAAGGGCATGCCTGTTTGAGTGTCATGAAACCTCACCCCACTTGGGTTTTTGCCTGAGCGGTGGTGTATTGGGTGTTGCCTTGCCAAAGGCTCGCCTTAAAAACATAAGCACCTTGGATGTAATACGTTTCATCCTTTCGGGTGGCTGATAACCCCACATATTCATGATCTGGCCTCAAATCAGGTAGGGCTACCCGCTGAACTTAA
>Cr_99
AACGCACATTGCGCCCTTTGGTATTCCGAAGGGCATGCCTGTTCGAGCGTCATTATCACCTCTCAAGCCTGGCTTGTTGTTGGACTCCAGGTCCGGGTTCACCCCCGACCGGTCCCAAAAGTAATGACGGCGTCCGTGGGACTCTCGGTGCAACGAGCTTGTTTGAGCACGCACAGGAGTTGAAAGGTCCCCCGGCACGGTCTTGAAACCATTTTTCTAAGGTTGACCTCGGATCAGGTAGGAATACCCGCTGAACTTAA
>Cr_100
AACGCATCTTGCGCCCTTTGGTATTCCGAAGGGCATGCCTGTTTGAGTGTCATGAAAACATCATCCCATCGGGTTTCCGATGACGATGGATTTGGGTGTTGCCGTCCGGCTCGCCTCAAAAGCCTTAGTGATTCCGAGGTCGAATCTGGCGTAATAAGTTTCGCTGGCCAAGACCGAGAGGACCGCTCATAACCCGTCTTCTGACATTTTTTGCTCTGACCTCAAATCAGGTAGGACTACCCGCTGAACTTAA
>Cr_101
AACGCACCTTGCGCCCTTTGGTATTCCGAAGGGCATGCCTGTTTGAGTGTCATGAAACCTCACCCCACTTGGGTTTTTGCCCGAGCGGTGGTGGATTGGGCGTCTGCCGTTAATGGCTCGCCTGAAAGCAATAAGCAACTTTGGATGTAATACGTTTCATCCTTTCGAGTGGCTGACAACCCAACATATCTCATGATCTGGCCTCAAATCAGGTAGGGCTACCCGCTGAACTTAA
>Cr_102
AACGCACATTGCGCCCTTTGGTATTCCGAAGGGCATGCCTGTTCGAGCGTCATTATCACCTCTCAAGCCTGGCTTGTTGTTGGACCTCTCGGTCTGGGTTCACCCCCGACCGGTCCCAAAAGTAATGACGGCGTCGCGTAGACTCTCGGTGCAACGAGCTTTTTCCAAGGCACGCACGGAGTTGAAAGGTCTTCCGGCACGGTCTCACACCTATTTTCTCAAGGTTGACCTCGGATCAGGTAGGAATACCCGCTGAACTTAA
>Cr_103
AACGCACATTGCACCTCATGGTATTCCGTGAGGTATGCCTGTTTGAGTGTTATTATCTTCTCACTGTATCACGAAGTGATGCAGTCGTGTTGGTGGATCATCTGTGGATGTCTGCCTAATTACATGCTACAATGTCTAGACAATATTCATTCACTAGCTCATCATATACAACCTCAGATCAGGTAGGACTACGCGCTGAACTTAA
>Cr_104
AACGCATATGGCGCCCGAAACTCCGGTTGAGGGCATGCCTGCCTCAGCGTCGTCTCAACCCCCTCACCGACTCCTGTTCACGACAGGATCGATCGGTGGATCTGGCCCTTCCTGTAACCAAGGATCGGCTGAAGAGCAAGCGGCCCGGCGTCTCAGTCGGCACCAGTGGTGGTGGCCCCGTGCCTCCCCTTGGACCGGCTGTTGCAGTCACAGGCCCGATTGGCAACAATCGCAAACCCCCATCAAAGAATCGACCTGAGTTCAGGCAAGAGCACCCGCTGAACTTAA
>Cr_105
AACGCACATTGCACCTCATGGTATTCCGTGAGGTATGCCTGTTTGAGTGTTATTATCTTCTCACTGTATCACGAAGTGATCAGTCGTGTTGGTGGATCATCTGTGGATGTCTGCCTAATTACATGCTACAATGTCTAGACAATATTCATTCACTAGCCCATCATATACAACCTCAGATCAGGTAGGACTACGCGCTGAACTTAA
>Cr_106
AACGCACATTGCGCCCTTTGGCATTCCGAAGGGCATGCCTGTTCGAGCGTCATTATCCTCTCTCAAACCCCGTGTTTGGTGTTGGACCGCGTTGGACCGCCTATGGCCAACTGGTCTCAAAGACAATGACGGCTCCCCGGGACCCTCTTCGCACTGAGTTCTCCGGAGCACGCGTAGAGTTTCAAGGGCCCAGGGACCCGGTCGCTCTAAATTATTTATCAGGTTGACCTCGGATCAGGTAGGAATACCCGCTGAACTTAA
>Cr_107
AACGCACATTGCGCCCACTGGTATTCCGGTGGGCATGCCTGTTCGAGCGTCATTATCCTCCCTCAAACCCTCGTGTTTGGTGTTGGGCCGCGTTGGTGCAAGCCAACTGGTCTCAAAGACAATGACGGCGTCCGTGGGACCCTCTTCGCAACGAGCATCTTCGGAAGCACGCGTCGAGTCTAAAGGACCTTCCGGGCCGGTCTACCCTTTATCTTTCTAAGGTTGACCTCGGATCAGGTAGGAATACCCGCTGAACTTAA
>Cr_108
AACGCACATTGCGCCCTTTGGTATTCCGAAGGGCATGCCTGTTCGAGCGTCATTATCACCTCTCAAGCCCTGGCTTGTTGTTCGGACTTTGGTCCCGCCCTCGTGCGCGACCGGTTCCAAAGACAATGACGGCGTCCGTGGGACCCTCGGTACAATGAGCTTTCACCAGCACGTATCAGAGTTGAAAGGTTCTCGGGCCCGGTCTCCTTTTATTTTAACAAGGTTGACCTCGGATCAGGTAGGAATACCCGCTGAACTTAA
>Cr_109
AACGCACATTGCGCCCCTTGGTATTCCGGGGGGCATGCCTGTTCGAGCGTCATTATCACCCCTCAAGCCTGGCTTGGTGTTGGACCTCTGGCCCTTAACAGGTCCGGTCCCAAAGATAATGACGGTGCCTATGAGGCCCTTGGTGCAACGAGCTTTCACGAGCACGCACTTAGCGGTTTTCATAGACCCGGTCGTTTACCTAAACTTTTTACAAGGTTGACCTCGGATCAGGTAGGAATACCCGCTGAACTTAA
>Cr_110
AACGCAAATTGCGCCCTTTGGTATTCCGAAGGGCATGCCTGTTTGAGTGTCTTATAAACCTCACCCTATTGTTTATTCAATAGCTGGTGCTTTGGGTGTTGCCGTCTGGCTCGCCTTAAATGACTAAGTGGAATGCGTAATAAGTTCTCGCAACCCTCCACTCTAACACACTTTATATTCTGACCTCAAATCAGGTAGGACTACCCGCTGAACTTAA
>Cr_111
AACGCACATTGCGCCCTCTGGTATTCCGGGGGGCATGCCTGTTCGAGCGTCATTACAACCCTCAAGCTCTGCTTGGTATTGGGTCAGCCCCCAGGGGCTTTCCTCAAATTCAGTGGCGGCGTCCATTGGGCTTCAAGCGTAGTAATTCTTCTCGCTTCGGAGTTCCGGTGGGAGCTTGCCAGCAACCCCAAACTTTCTATGGTTGACCTCGGATCAGGTAGGGATACCCGCTGAACTTAA
>Cr_112
AACGCACATTGCGCCCTTTGGTATTCCGAAGGGCATGCCTGTTCGAGCGTCATTATCACCTCTCAAGCCCTGGCTTGTTGTTGGACTTTTGGTCCCGCCCTCGTGGCGCGACCGGTTCCAAAGACAATGACGGCGTCCGTGGGACCTCGGTACAATGAGCTTTCACCAGCACGTATCAGAGTTGAAAGGTTCTCGGGACCCGGTCTCCTTTATTTTAACAAGGTTGACCTCGGATCAGGTAGGAATACCCGCTGAACTTAA
>Cr_113
AACGCACATTGCGCCCCGTGGTATTCCGCGGGGCATGCCTGTTCGAGCGTCATTTCAACCCATCAAGCTTCGGCTTGGTCTTGGGGCCTGCGATCCCGCAGCCTCTAACCCAGTGGCGGTGCCCTCGAGCTCTGAGCGTAGTAATTCTTCTCGCTATAGGGTCTCGGTGGTGTCTTGCCAACAACCCCCAATTTTTTACAGGTTGACCTCGGATCAGGTAGGGATACCCGCTGAACTTAA
>Cr_114
AACGCACATTGCACCTCATGGTATTCCGTGAGGTATGCCTGTTTGAGTGTTATTATCTTCTCACTGTATCACGAAGTGATGCAGTAGTGTTGGCGGATCATCTGTGGATGTCTGCCTAATTACATGCTACAATGTCTAGACAATATTCATTGACACGCAATAACAAAACAACCTCAGATCAGGTAGGACTACGCGCTGAACTTAA
>Cr_115
AACGCACATTGCGCCCCTTGGTATTCCGAGGGGCATGCCTGTTCGAGCGTCATTACACCACTCAAGCCTCGCTTGGTATTGGGCGCCGCGCCCGTCGCGCGCCTCAATGTCTCCGGCCGAGCCGTCCGTCTCTAAGCGTTGTGGCACTTCATGTTTCCGCTTGTGAGCTCGGGGGGTTGGCGCCGTTAAACATTCTATCACAGGTTGACCTCGGATCAGGTAGGGATACCCGCTGAACTTAA
>Cr_116
AACGCACATTGCGCCCCTTGGTATTCCGGGGGGCATGCCTGTTCGAGCGTCATTACAACCCTCAAGCTCTGCTTGGTATTGGGCGTCCCCGGCGACGGGGGGTGCCCTAAAATCAGTGGCGGTGCCGTCTGGCTCTAAGCGTAGTAAATCTCTCGCTCTGGGTGCCCGGTGGATGCTCGCCAGTAACCCCCAATTTTTTATAAGGTTGACCTCGGATCAGGTAGGGATACCCGCTGAACTTAA
>Cr_117
AACGCACCTTGCACTCTTTGGTATTCCGAAGAGCATGTCTGTTTGAGTGTCATGAAACCCTCAACCCCCCTGTTTTGTAATGGAGCAGGCGTCTGGGTTTGGATCTGGCCGCTGCCGATTCTAATCGAATCGACTCGGCTCAAATACAAGAGCTGCCAATCAAGACTGATGGTCAACTCGGCGTAATAAACTACTTTTCGCTGAGGCATCAATCTAATGGCGCTTACAATGCGTGCTTGCACACTATACTTTAGACCTCAAATCAGATAGGACTACCCGCTGAACTTAA
>Cr_118
AACGCACCTTGCGCTCCTTGGTATTCCTTGGAGCATGCCTGTTTGAGAGTCTTGAATATCTCTGCTTTTGCCTTTTTTAACGAAAAGGTAACAAGTCAGGTCCTTGGGTCTGCTTGCGGTTTGTTACGAACACAAGCTTACCTTAAATGAATTAGCTGGACTTCAGCAGAGTTGTTAAGTAACATTGAAAACTCTCGTAATATGAAGTCTGCTCTCTAATCATTCTTTCGAGAATACTTTCTATTTTGGCCTCAAATCAGGTAGGACTACCCGCTGAACTTAA
>Cr_119
AACGCAAGTTGCGCCCGAAGCCATTATGCCGAGGGCACGTCTGCCTGGGCGTCACGCACATCGTCGCCCTCCGCCTCGGCCCGTAAAGGGATCGCGGGTGTTGGGTCGGATATTGGCCCCCCGTGCGCTTCGGCGCGCGGTCGGCCCAAATGTGATTCGGCATCGACGCGTGCCGCGACGATTGGTGGTTGAAGAACTCAACTCGCGCGTTGTCGCGGCGTCGTTCGGCTCGAACGTGTTGACCCCGACGGTGCATCGCACCTCGACAGCGACCCCAGGTCAGGCGGGATTCACCCGCTGAGTTTAA
>Cr_120
AACGCACCTTGCACTCTTTGGTATTCCGAAGAGTATGTCTGTTTGAGTGTCATGAAACTCTCAACCCCCTTGTTTTGTAATGAAGCAGGCGTGGGCTTGGATTATGGCTGTCTGCTGGACTCTTTAACTAGAGATCGGCTCGGCTGAAATATACGAGTAACCCAGTTTGAATTAACGGCTTGACTCGGCGTAATAGCTTTATTTCGCTGAGGACGTTTCATTTCAAGATAGTGGTGCTTCTAATGCGTCGTAGCGTCAGCTGCACACCTTTAAGCTTTAGACCTCAAATCAGTCAGGACTACCCGCTGAACTTAA
>Cr_121
AACGCACATTGCGCCCCTTGGTATTCCGAGGGGCATGCCTGTTCGAGCGTCATATAAACACATCCCTCACGGGGTCTTGGGATCCGCCGCCTGGCGGTCCTTAAAATCAGTGGCGGTGCCGTCTGGCTCTAAGCGTAGTAATTATCCTCGCTATAGATCTCAGGCGGTTGCTTGCCAACAACCCCTAATTTTCAACGTTTGACCTCGGATCAGGTAGGGATACCCGCTGAACTTAA
>Cr_122
AACGCACATTGCGCCCCTTGGTATTCCATGGGGCATGCCTGTTCGAGCGTCATTTGTACTCTCAAGCCTTGCTTGGTGTTGGGTGTTTGTCTCTGCCTTGCTTAGACTCGCCTTAAATATATTGGCAGCCGGTACACTGGTTTGAAGCGCAGCACAATTGCATTTCAGGCTCTTAGTATTAGCATCCACAAAGATTATTAACACTTTTGACCTCGGATCAGGTAGGGATACCCGCTGAACTTAA
>Cr_123
AACGCACCTTGCGCTCCTTGGTATTCCTTGGAGCATGCCTGTTTGAGAGTCTTGAATATCTCTGCTTTTATATTTTTTAATTAAGATATAACAAGTCAGGTCCTTGAGTCTGCTTGCGGTTTGTTACGAACACAAGCTTACTTTAAATGAATTAGCTGGATTTCAGCAGAGTTGTTAAGTAACATTTTGAACTCTCGTAATATGAAGTCTGCTCATAATCAGTCTTTTGACTATTAATTTCTATTGGCCTCAAATCAGGTAGGACTACCCGCTGAACTTAA
>Cr_124
AACGCACATTGCGCCCTTTGGCATTCCGAAGGGCATGCCTGTTCGAGCGTCATTATCACCCCTCAAGCCCTCGGCTTGGTGTTGGACGGTCGGCGAAGGTCCCTCTGGGGCTCTCGCCCCTCCCAAAGACAATGACGGCGGCCTCGTTGGACCCCCGGTACACTGAGTTCTTCACGGGACACGTACTGGATCAAGGGTGCGCGGGGCACGGTCTGCCTCCCCTCAGGGAGAATTTATTTACAAGGTTGACCTCGGATCAGGTAGGGATACCCGCTGAACTTAA
>Cr_125
AACGCACATTGCGCCCGCTGGTATTCCGGCGGGCATGCCTGTTCGAGCGTCATTTCAACCCTCAAGCCCCCGGGTTTGGTGTTGGGGATCGGCTCTGCCTCACGGCGGTGCCGCCCCCGAATACATTGGCGGTCTCGCTGCAGCCTCCATTGCGTAGTAGCTAACACCTCGCAACTGGAACGCGGCGCGGCCATGCCGTAAAACCCCCCAACTTCTGAATGTTGACCTCGGATCAGGTAGGAATACCCGCTGAACTTAA
>Cr_126
AACGCACATTGCGCCCCGTGGTATTCCGCGGGGCATGCCTGTTCGAGCGTCATTTCAACCCATCAAGCTTCGGCTTGGTCTTGGGGCCTGCGAATCCGCAGCCTCTAACCCAGTGGCGGTGCCCTCGAGCTCTGAGCGTAGTAATTCTTCTCGCTATAGGGTCTCGGTGGTGTCTTGCCAGCAACCCCCAATTTTTTACAGGTTGACCTCGGATCAGGTAGGGATACCCGCTGAACTTAA
>Cr_127
AACGCACATTGCGCCCTTTGGTATTCCTTAGGGCATGCCTGTTCGAGCGTCATTTACACCCTCAAGCACAGCTTGGTGTTGGGCGTCTGTCCCGCTTCGGCGCGGACTCGCCTCGAAACGATTGGCAGCCACTTCAGCGGCTTTGAGCGCAGCAGAATTGCGTCTCTCGCCGCGGCGGATGGCACCCAGTAAGCTACCTTTATATTTTGACCTCGGATCAGGTAGGGATACCCGCTGAACTTAA
>Cr_128
AACGCACATTGCGCCCTTTGGTATTCCGAAGGGCATGCCTGTTCGAGCGTCATTATCACCCCTCAAGCTCCCGGCTTGGTGTTGGACGGTTTGGCGGAGGGTTTACCCCCTGCCCCTCCTAAAGACAATGACGGCGGCCTCGTTGGACCCCCGGTACACTGAGTTCTTCACGGGACACGTACTGGATCAAGGGTGCGCGGGGCACGGTCTGCCTCCCCTCAGGGAGAACTTTTCTCAAGGTTGACCTCGGATCAGGTAGGAATACCCGCTGAACTTAA
>Cr_129
AACGCACATTGCACCTCATGGTATTCCGTGAGGTATGCCTGTTTGAGTGTTATTATCTCTTCACTGTATCACGAAGTGATGCAGTCGTGTTGGCGATTCATATTTATATGTTTGCCTAATTACATGCTACAATGTCTAGACAATATTCATTCACTAGCTCATCATATACAACCTCAGATCAGGTAGGACTACGCGCTGAACTTAA
>Cr_130
AACGCACATTGCACCTCATGGTATTCCGTGAGGTATGCCTGTTTGAGTGTTATTATCTTCTCACTGTATCACGAAGTGATCAGTCGTGTTGGCGATTCATATTTATATGTTTGCCTAATTACATGCTACAATGTCTAGACAATATTCATTGACACGCACCTCATATACAACCTCAGATCAGGTAGGACTACGCGCTGAACTTAA
>Cr_131
AACGCACATTGCGCCCTTTGGTATTCCGAAGGGCATGCCTGTTCGAGCGTCATTATCACCCCTCAAGCCCTGGCTTGTTGTTGGACTTTAGGGGCGGGCCTCTTGGCCCTCCCCGGTCCCAAAGACAATGACGGCGTCCGTGGGACCCTCGGTGCAATGAGCTTTAACCAGCACGCATCAGAGTTGCAAGGTCCCCAGACCCGGTCTACCCTTTATTTTTCTAAGGTTGACCTCGGATCAGGTAGGAATACCCGCTGAACTTAA
>Cr_132
AACGCACATTGCGCCCTTTGGTATTCCGAAGGGCATGCCTGTTCGAGCGTCATTATCACCTCTCAAGCCCTGGTCTTGTTGTTGGACTTTGGTCCCGCCCTCGTGCGCGACCGGTTCCAAAGACAATGACGGCGTCCGTGGGACCCTCGGTACAATGAGCTTTCACCAGCACGTATCAGAGTTGAAAGGTTCTCGGGCCCGGTCTCCTTTTATTTTAACAAGGTTGACCTCGGATCAGGTAGGAATACCCGCTGAACTTAA
>Cr_133
AACGCACCTTGCGCCCTTTGGTGTTCCGAAGGGCATGCCTGTTTGAGTGTCATGAAACCTCACCCCACTTGGGTTTTTGCCTGAGCGGTGGTGTATTGGGTGTTGCCTTGCCAAAGGCTCGCCTTAAAAACATAAGCACCTTGGATGTAATACGTTTCATCCTTCTGGGTGGCTGATAACCCCACATATTCATGATCTGGCCTCAAATCAGGTAGGGCTACCCGCTGAACTTAA
>Cr_134
AACGCACATTGCGCCCCCTGGTATTCCGGCGGGCATGTCTGTTTGAGCGTCAGTACGCACCTCTGTTTCAGCTTTGCTGAGCAGGTCGTGGGCGCACCTTTCGAAAGACGGGTGCCCCTAACGTAGCACGCTTGCGGGCTCCCACACAGATGTCAACGTAGTAACTAAACGCTCGATGAAATCTTGTGGAGGCTTTGCCTGAACAAACCTTTTTGAGTTTGACCTCAGATCAGATAAGGATACCCGCTGAACTTAA
>Cr_135
AACGCACATTGCACCTCATGGTATTCCGTGAGGTATGCCTGTTTGAGTGTTATTATCTTCTCACTGTATCACGAAGTGATCAGTCGTGTTGGTGGATCATCTGTGGATGTCTGCCTAATTACATGCTACAATGTCTAGACAATGTTCATTCACTAGCCCATCATATACAACCTCAGATCAGGTAGGACTACGCGCTGAACTTAA
>Cr_136
AACGCACCTTGCGCTCCTTGGTATTCCTTGGAGCATGCCTGTTTGAGAGTCTTGAATATCTCTGCTTTTATATTTTTTAATTAAGATATAACAAGTCAGGTCCTTGAGTCTGCTTGCGGTTTGTTACGAACACAAGCTTACTTTAAATGAATTAGCTGGATTTCAGCAGAGTTGTTAAGTAACATTTTGAACTCTCGTAATATGAAGTCTGCTTCTAACTTTTTTATCCAATGAGATAAATTTATTTCTATTGGCCTCAAATCAGGTAGGACTACCCGCTGAACTTAA
>Cr_137
AACGCACCTTGCACTCTTTGGTATTCCGAAGAGTATGTCTGTTTGAGTGTCATGAAACTCTCAACCCCCTCATTTTGTAATGAAATGAGCGTGGGCTTGGATTGTGGCTGTTTGTCGGCGTAAATGCCGGCTCAGCTGAAATTGACGAGCAACCCAGTTTGAATACCAGACGGCTTGACTCGGCGTAATAATTATTTCGCTGAGGACGTCTACCTTTCAAATCGTTAGTGGTGCTTCTAATGCATTTTTTAAAATTAAGCTTTAGACCTCAAATCAGTCAGGACTACCCGCTGAACTTAA
>Cr_138
AACGCACATTGCGCCCTTTGGTATTCCTTAGGGCATGCCTGTTCGAGCGTCATTTACACCCTCAAGCACAGCTTGGTGTTGGGCGTCTGTCCCGCTTCGGCGCGGACTCGCCTCAAAACGATTGGCAGCCACTTCAGCGGCTTTGAGCGCAGCAGAATTGCGTCTCTCGTCGCGGCGGATGGCATCCATCAAGCAACATCTATATCTTGACCTCGGATCAGGTAGGGATACCCGCTGAACTTAA
>Cr_139
AACGCACATTGCGCCCTCTGGTATTCCGGGGGGCATGCCTGTTCGAGCGTCATTACAACCCTCAAGCTCTGCTTGGTATTGGGTCAGCCCTCCGGGGCTTTCCTCAAATTCAGTGGCGGCTCCTCTGGGCTTCAAGCGTAGTAATTTCTCTCGCTTTGGAGTACCCTGGGGAACTTGCCAGCAACCCTCAATTTTCTATGGTTGACCTCGGATCAGGTAGGGATACCCGCTGAACTTAA
>Cr_140
AACGCACATTGCACCTCATGGTATTCCGTGAGGTATGCCTGTTTGAGTGTTATTATCTTCTCACTGTATCACGAAGTGATCAGTCGTGTTGGTGGATCATCTGTGGATGTCTGCCTAATTACATGCTACAATGTCTAGACAATATTCATTCACTAGCCCATCATAAACAACCTCAGATCAGGTAGGACTACGCGCTGAACTTAA
>Cr_141
AACGCACATTGCGCCCTCTGGTATTCCGGGGGGCATGCCTGTTCGAGCGTCATTACAACCCTCAAGCTCTGCTTGGTATTGGGTCAGCCCCTAGGGGCTTTCCTCAAATTCAGTGGCGGCGTCCATTGGGCTTCAAGCGTAGTAATTCTTCTCGCTTCGGAGTTCCGGTGGAAGCTTGCCAGCAACCCCAAACTTTCTATGGTTGACCTCGGATCAGGTAGGGATACCCGCTGAACTTAA
>Cr_142
AACGCACATTGCGCCCCTTGGTATTCCGGGGGGCATGCCTGTTCGAGCGTCATTATAGACCATCAAGCTTAGCTTGGCATTGGGCCTTCGTCCCCGCAGCGGACGGGCCCCAAAGACCTCGGCGGTGAAGCGTCGGCCTCAAGCGTAGTAGAATCCTATCCCGCTTACGGAGGCTGCGCGTCGCCCGCTACCAAAGACCAAATACCTAAAGGTTGACCTCGGATCAGGTAGGGATACCCGCTGAACTTAA
>Cr_143
AACGCACCTTGCACTCTTTGGTATTCCGAAGAGTATGTCTGTTTGAGTGTCATGAAACTCTCAACCCCCTTGTTTTGTAATGAAGCAGGCGTGGGCTTGGATTATGGCTGTCTGCTGGACTCTTTAAGTAGAGATCGGCTCGGCTGAAATATACGAGTAACCCAGTTTGAACATTAACGGCTTGACTCGGCGTAATAGCTTTATTTCGCTGAGGACGTTTCATATCAAGATAGTGGTGCTTCTAATGCGTCGTAGCGTCAGCTGCACAACCTTTAAGCTTTAGACCTCAAATCAGTCAGGACTACCCGCTGAACTTAA
>Cr_144
AACGCACCTTGCGCCCTTTGGTATTCCGAAGGGCATGCCTGTTTGAGTGTCATGAAACCTCACCCCACTTAGGTTTTTGCCTAAGCGGTGGTGTATTGGGTGTTGCCTTGCTAAAGGCTCGCCTTAAAGACATAAGCACCTTGGATGTAATACGTTTCATCCTTCTGGGTGGCTGATAACCCCACATATTCATGATCTGGCCTCAAATCAGGTAGGGCTACCCGCTGAACTTAA
>Cr_145
AACGCACCTTGCGCTCCTTGGTATTCCTTGGAGCATGCCTGTTTGAGAGTCTTGAATATCTCTGCTTTTATATTTTTTAATTAAGATATAACAAGTCAGGTCCTTGAGTCTGCTTGCGGTTTGTTACGAACACAAGCTTACTTTAAATGAATTAGCTGGATTTCAGCAGAGTTGTTAAGTAACATTTTGAACTCTCGTAATATGAAGTCTGCTTCTAACTTTTGTCTTTTGAGATAAATTTATTTCTATTGGCCTCAAATCAGGTAGGACTACCCGCTGAACTTAA
>Cr_146
AACGCACATTGCACCTCATGGTATTCCGTGAGGTATGCCTGTTTGAGTGTTATTATCTATTCATCCTAGAATAGTGATGGAGTTGGCGGGTCGTATTCGTACGTCTGCTCAAGTAAATGCTACAATGTCTAGACAATATTCATTCACTAGCTCTTCATATACAACCTCAGATCAGGTAGGACTACGCGCTGAACTTAA
>Cr_147
AACGCACATTGCGCCCCTTGGTATTCCATTGGGCATGCCTGTTCGAGCGTCATTTAAACCCTCAAGCTCACGCTTGGTGTTGGGCGTCTGTCCGCGCTTTCGAGCGTGGACTCGCCCCAAATCCATTGGCAGCGGCTCCGCCGGCTTCTCGCGCAGCACTTTGCGCTCCAGAAGGCTTTCGGCGGACTCGCGTCCATCAAGTCACCCCTCATTTTGACCTCGAATCAGGTAGGGATACCCGCTGAACTTAA
>Cr_148
AACGCATCTTGCACTCTCTGGTATTCCGGAGAGTATGTCTGTTTGAGTGTCATGAATTCTTCAACCCTCCCTTTTCTTAGTGAATTGAGAGGAGTTGGATTCTGAGTGTTGCTCCTAACCCGAGCTCATTCGTAATATATTAGCATCCATATTCGACTTCGGATTGACTTGGCGTAATAGACTATTCGCTGAGGAATCTAACTTCGGTTAGAGCCGTTTTTTGAACTAGGAAGCTGCTAATCTAGCTTAGTCTACCTTTAGATTAGATCTCAAATCAGATAGGATTACCCGCTGAACTTAA
>Cr_149
AACGCACATTGCGCCCACTGGTATTCCGGTGGGCATGCCTGTTCGAGCGTCATTATCCTCCCTCAAACCTCTGTGTTTGGTGTTGGACCGCGTTGGTGCAAGCCAACTGGTCTCAAAGACAATGACGGCGTCCGTGGGACCCTCTTCGCAACGAGCATCTTCGGAAGCACGCGTCGAGTCTAAAGGACCTTCCGGGCCGGTCTACCCTTTATCTTTCTAAGGTTGACCTCGGATCAGGTAGGAATACCCGCTGAACTTAA
>Cr_150
AACGCACATTGCGCCCCTTGGTATTCCGGGGGGCATGCCTGTTCGAGCGTCATTATCACCCCTCAAGCCTGGCTTGGTGTTGGACCTCTGGCCCCTGACAGGGCCGGTCCCAAAGATAATGACGGTGCCTATGCGGCCCTTGGTGCAACGAGCTTTCACGAGCACGCACTTGGCGGTTTCATAGACCCGGTCGTTTACCTAAATTTTTACAAGGTTGACCTCGGATCAGGTAGGAATACCCGCTGAACTTAA
>Cr_151
AACGCACCTTGCGCCCTTTGGTATTCCGAAGGGCATGCCTGTTTGAGTGTCATGAAACCTCACTCCACTTGGGTTTTTGCCTGAGTGGTAGTGTATTGGGTGTTGCCTTGCCAAAGGCTCGCCTTAAAAGAATAAGCACCTTGGATGTAATACGTTTCATCCTTTCGGGTGGCTAATAACCCCACATAACTCATGATCTGGCCTCAAATCAGGTAGGGCTACCCGCTGAACTTAA
>Cr_152
AACGCACCTTGCGCTCCTTGGTATTCCGAGGAGCATGCCTGTTTGAGTGTCATGAAACTCTCACCCTTCAACTTTCTTAATAGTGGTTGCGGGCGTGGACTTGAGCGTTGCTGGTTTTTATTAACCGGCTCGCTTGAAATGAATTAGCAGATCCTTTTTGTAATCGGTTCCACTCGACGTGATAAGTATTTCGCCGAGGACATCTTAACGGATGGCCGAGATAAAGAAAGTCTTAGATCCGCTTCTAATTCTTAGCTTTACGCAAGTAAACTAAACCCATTTTATGATCTGGCCTCAAATCAGGTAGGACTACCCGCTGAACTTAA
>Cr_153
AACGCACATTGCGCCCATTGGTATTCCGATGGGCATGCCTGTTCGAGCGTCATTATCCTCCCTCAAACCTCGGGTTTGGTGTTGGACCCAAGTTGGCCGCCCTTGACCGGGGGGGCCAACTGGTCTCAAAGACAATGACGGCGTCCGTGGGACCCTCGGTGCAACGAGCTTTCATTAGCACGCGTCGAGTTTCAAGGTCCCTCCGGGCCGGTCTACCCCTTTTACTTTACAAGGTTGACCTCGGATCAGGTAGGAATACCCGCTGAACTTAA
>Cr_154
AACGCACATTGCGCCCACTGGTATTCCGGTGGGCATGCCTGTTCGAGCGTCATTATCCTCTCTCTCACCCTCGTGGTGTGTTGTTGGGTCACATCGTTTCCCTTCTGTGGGCGATGGACCTCAAAGATAATGGCGGTGTCGTGGGACCCTCTTGATGCAACGAGCTTTCGAGCACGCACCGACTGGGACCCGCGCCACCGGTCTACCCTTTTTCAATTTATCAGGTTGACCTCGGATCAGGTAGGAATACCCGCTGAACTTAA
>Cr_155
AACGCACCTTGCGCCCTCTGGTATTCCGGAGGGCATGCCTGTTTGAGTGTCATGAACACCTCACCCCCTCGGGTTTCCGATCGGGTGGACTTGGGCGCTGCCAGTGAAATGGCTCGCCTTAAACGCATTAGCGGTTGTTGACGTAATAAGTTTCGTCTTGTCGACCGCTCCTAATCTCCTTCGGGATGTCTCTGGACACTTCATGATCTGACCTCAAATCAGGTAGGACTACCCGCTGAACTTAA
>Cr_156
AACGCACATTGCGCCCCTTGGTATTCCGAGGGGCATGCCTGTTCGAGCGTCATTACACCACTCAAGCTATGCTTGGTATTGGGCGTCGTCCTTAGTTGGGCGCGCCTTAAAGACCTCGGCGAGGCCACTCCGGCTTTAGGCGTAGTAGAATTTATTCGAACGTCTGTCAAGGAGAGGAACTCTGCCGACTGAACCTTTATCTAGGTTGACCTCGGATCAGGTAGGGATACCCGCTGAACTTAA
>Cr_157
AACGCACATTGCACCTCATGGTATTCCGTGAGGTATGCCTGTTTGAGTGTTATTATCTTCTCACTGTATCACGAAGTGATGCAGTAGTGTTGGCGGATCATCTGTGGATGTCTGCCTAATTACATGCTACAATGTCTAGACAATATTCATTCACTAGCCCATCATAAACAACCTCAGATCAGGTAGGACTACGCGCTGAACTTAA
>Cr_158
AACGCACATTGCGCCCTTTGGCATTCCGAAGGGCATGCCCGTTCGAGCGTCATTACACCCCTCAAGCCTGGCTTGGTATTGGGCGACGGCAGTCTGCCGCGCCTCGAAGTGATCGGCTGGACGGTTTGAATCTCAGCGTTGTGGTTTCATCAATTCGCTGGCGAGGACGACCGGACGCGCCGTTAACCTCATCAAAGGTTGACCTCGGATCGGGTAGGGATACCCGCTGAACTTAA
>Cr_159
AACGCACCTTGCACTCTTTGGTATTCCGAAGAGTATGTCTGTTTGAGTGTCGTGAATCTCTCAACCCCCCTGTTTTGTAATGAGACAGGCGTGGGCTTGGATTATGGCTGTCTGTCGGACCTCTTAACTGAGCCGGCTCAGCTGAAATATACGAGCGACCCAATGTTTACATTATAAATGTGTTAACGGTTTGACTCGGCGTAATAATACTATTCGCTGAGGACGTTTTCATTATAAGACATTCATTGACGCTTCTAATGCGACTTTAATTAGTCATTCATAACTCTAGACCTCAAATCAGATAGGACTACCCGCTGAACTTAA
>Cr_160
AACGCACATTGCGCCCCCTGGTATTCCGGCGGGCATGTCTGTTTGAGCGTCAGTACGCACCTCTGCTTCAGTTTTGCTGAGCAGGTCGTGGGCGCGCCCTTCGTGAGATGGGCGCCCCTAACGTAGCACGCTTGCGGGCTCCCACACAGATGTCAACGTAGTAAACTAAACGCTCGATGCTATCTTGTGGAGGCTCTGCCTGAACAAACCTTCTTGAGTTTGACCTCAGATCAGATAAGGATACCCGCTGAACTTAA
>Cr_161
AACGCACATTGCGCCCCGTGGTATTCCGCGGGGCATGCCTGTTCGAGCGTCATTTCAACCCATCAAGCTTCGGCTTGGTCTTGGGGCCTGCGACTCCGCAGCCTCTAAACCCAGTGGCGGTGCCCTCGAGCTCTGAGCGTAGTAATTCTTCTCGCTATAGGGTCTCGGTGGTGTCTTGCCAGCAACCCCCAATTTTTACAGGTTGACCTCGGATCAGGTAGGGATACCCGCTGAACTTAA
>Cr_162
AACGCACCTTGCACTCTTTGGTATTCCGAAGAGTATGTCTGTTTGAGTGTCATGAAACTCTCAACCCCCTTATTTTGTAACGATATAAGTGTGGGCTTGGTTCATGGTTGTTGAAGGCTTAACAGTCTTCTCAACTGAAATACACGAGCTACCTATTTTATAATAGACGGTTTGACTCGGCGTAATAACTATTTCGCTGAGGACGTTCCTTTTATAATAGTAATGGTGCTTCTAATTTAACATCAATTTAAGATTTAGACCTCAAATCAGTCAGGACTACCCGCTGAACTTAA
>Cr_163
AACGCATCTTGCGCCCTTTGGTATTCCGAAGGGCATGCCTGTTTGAGTGTCATGAAAACATCATCCCATCGGGTTTCCGATGACGATGGATTTGGGTGTTGCCGTCTTGGCTCGCCTTAAAAGTGTTAGTGGTTCTAAGATTGAATCTGGCGTAATAAGTTTCGCTGGCCAAGATCAAAGGCTGCTCATAACCTGTCTTCTGACATTTTTTGCTCTGACCTCAAATCAGGTAGGACTACCCGCTGAACTTAA
>Cr_164
AACGCACATTGCGCCCTTTGGTATTCCGAAGGGCATGCCTGTTCGAGCGTCATTATCACCCCTCAAGCCTGGCTTGCTGTTGGGCTCTTGGTCGTGGATCCCCACGACCGGCCCCAAAGATAATGACGGCGTCCGTCGGACCCTCGGTACAAGGAGCTTTCTACGAGGCACGTACTGAAGTGGGTTGGCAGACCCGGTCTTTTTAATTAGTTTTTTCTAAGGTTGACCTCGGATCAGGTAGGAATACCCGCTGAACTTAA
>Cr_165
AACGCACATTGCGCCCTCTGGTATTCCGGGGGGCATGCCTGTTCGAGCGTCATTTCAACCCTCAAGCTCAGCTTGGTATTAGGCGGCTGCTCCCTGCGAGCACCTCTGAAAATTAGCGGCAGTTTGATCAGACTTTGAGCGCAATAGCTTTATTCTCGCTGGAAAGTTCTGATCGGGCTTGCCGAACAACCCCAAATTTTTCAATGGTTGACCTCGGATCAGGTAGGGATACCCGCTGAACTTAA
>Cr_166
AACGCACATTGCGCCCCCTGGTATTCCGGGGGGCATGCCTGTCCGAGCGTCATTGCTGCCCTCAAGCCCGGCTTGTGTGTTGGGCCCCGTCCCCCGATCCCGGGGGACGGGCCCGAAAGGCAGCGGCGGCACCGCGTCCGGTCCTCGAGCGTATGGGGCTTTGTCACCCGCTCCGTAGGCCCGGCCGGCGCCTGCCGATCAACCCCAAATTTTTAATCCAGGTTGACCTCGGATCAGGTAGGGATACCCGCTGAACTTAA
>Cr_167
AACGCACATTGCGCCCTTTGGCATTCCGAAGGGCATGCCTGTCCGAGCGTCATTATCCTCCCTCAAACCCCCGGGTTTGGTGTTGGACCGCGTTGGTTGTTCGCAGCCAACTGGTCTCAAAGACAATGACGGCGTCCCCGGGACCCTCTTCGCACTGAGCTTTTGCAAGCACGCGAGGAGTCTCAAGGCCCAGGGACCCGGTCACCTCATTAAATTTTTCAGGTTGACCTCGGATCAGGTAGGAATACCCGCTGAACTTAA
>Cr_168
AACGCACCTTGCGCTCCTTGGTATTCCGAGGAGCATGCCTGTTTGAGTGTCATGAAACTCTCAATCTTGACTGGTTTTTCACGAAGCTAGTCTTGTATTGGACTTGAGCGTTGCTGGTCTAATCGATCGGCTCGTTCGAAATATATTAGCTGGACCCTTATTGAACTTGGTTCCACTTGACGTGATAAGTATTTCGTCAAGGACATCTTTATTGATGGCCATAATCGATTCGTTGATCTGCTTCTAATCGTCTTTACTTTATTGTAAACACCTTTTATGATCTGGCCTCAAATCAGGTAGGACTACCCGCTGAACTTAA
>Cr_169
AACGCACATTGCGCCCTTGGCATTCCGAAGGGCATGCCCGTTCGAGCGTCATTACACCACTCAAGCCTCGCTTGGTATTGGGCGACGAGAGTCCTCGCGCCCCCCATTCACCGGCTGGACGGATCGAACCTCAGCGTTGTGGTCATTCAAATCGCTGCCGGGACGAGACGGACGCGCCGTTAAACCTCTTATCACAGGTTGACCTCGGATCGGGTAGGGATACCCGCTGAACTTAA
>Cr_170
AACGCACATTGCGCCCCGTGGTATTCCGCGGGGCATGCCTGTTCGAGCGTCATTTCAACCCTTCAAGCTTCGGCTTGGTCTTGGGGCCTGCGGTCTCGCAGCCCCCCTAACTCAGTGGCGGTGCTATTGAGCTCTGAGCGTAGTAATTCTTCTCGCTATAGAGTCTCGGTAGTTGCTTGCCAACAACCCCCAACTTTTATCAGTTTGACCTCGGATCAGGTAGGGATACCCGCTGAACTTAA
>Cr_171
AACGCACATTGCGCCCCTTGGTATTCCATGGGGCATGCCTGTTCGAGCGTCATTTGTACCTTCAAGCTTTGCTTGGTGTTGGGTGTTTGTCCTCTCCTTGGTGTTTGGACTCGCCTTAAAACAATTGGCAGCCAGTGTTTTGGTATTGAAGCGCAGCACAAGTCGCGATTCTGACCTAGTAACACTTGCATCCACAAGTCTTTTTAACTTTTGACCTCGGATCAGGTAGGGATACCCGCTGAACTTAA
>Cr_172
AACGCACCTTGCGCTCCTTGGTATTCCTTGGAGCATGCCTGTTGAGTGTCTTGAATATCTCTACTCCTCAATTTTTTTAATTAAGATTGGTTGGAGTTAGGTCCTTGGGCTTGCTTGCGGTTGTTACGAACACAAGCTTGCCTTAAATATATTAGCTGGATTCAGTAGAGTTGTTAAGTAACATTGAAAACTCTCGTAATACGAAGTCTGCTTCTAACCCGCTGTTACTTTATTGTAGCACACATATTCATTTCTTTGGCCTCAAATCAGGTAGGACTACCCGCTGAACTTAA
>Cr_173
AACGCACATTGCGCCCCCTGGTATTCCGGGGGGCATGCCCGTTCGAGCGTCATTACACCACTCCAGCCTCGCTGGGTATTGGGCGTCTTCGCGGGGGAGCAATCCCCCGCGCGCCTCAAGTCTCCGGCTGAGCGGTCCCGTCTCCCAGCGTTGTGGCATCACGTCTCGCCGCGGAGTTTCGGGCCCTCACGGCCGTTAATCACACCTCAGGTTGACCTCGGATCGGGTAGGGATACCCGCTGAACTTAA
>Cr_174
AACGCACATTGCGCCCCCTGGTATTCCGGGGGGCATGCCTGTTCGAGCGTCATTTCACCACTCAAGCCTCGCTTGGTATTGGGCGTCGCGGGTCCCCCGCGCGCCTCAAAGTCTCCGGCTGAGCGGTTCGTCTCCCAGCGTTGTGGCAACTATTTCGCAGCGGAGTTCGAGTCGTCGCGGCCGTTAAATCTTTCAAAGGTTGACCTCGGATCAGGTAGGGATACCCGCTGAACTTAA
>Cr_175
AACGCACATTGCGCCCCTTGGTATTCCATGGGGCATGCCTGTTCGAGCGTCATTTGTACCTTCAAGCTCTGCTTGGTGTTGGGTGTTTGTCTCGCCTCTGCGTGTAGACTCGCCTCAAAACAATTGGCAGCCGGCGTATTGATTCGGATGCGCAGTACATCTCGCGCTTTGCACTCAGAACGACGACGTCCAAAAGTACATTTTTACACTCTTGACCTCGGATCAGGTAGGGATACCCGCTGAACTTAA
>Cr_176
AACGCACATTGCGCCCTTTAGTATTCTGAAGGGCATGCCTGTTCGAGCGTCATTATCACTAATCAAGCCTGGCTTGCTGTTGGACCTCTTGTCGTTAAAGCGACAGGTCCTAAAGATAATGACGGTTGTTAATTAGACCCCAGATGCAACGAGCTTTCATTAGCACGCATGATAGGTGGCCTTTTTAACCCGGTCTTTTTTAACCAATTTTACAAGGTTGACCTCGGATCAGGTAGGAATACCCGCTGAACTTAA
>Cr_177
AACGCACCTTGCACTCTTTGGTATTCCGAAGAGTATGTCTGTTTGAGTGTCATGAAACTCTCAACCCCCTTATTTTGTAATGATATAAGTGTGGGCTTGGTTCATGGTTGTTGAAGGCTTAACAGTCTTCTCAACTGAATACACGAGCTACCTATTTTACAATAGACGGTTTGACTCGGCGTAATAACTATTTCGCTGAGGACGTCCTTTTATAATAGTAATGGTGCTTCTAATTTAACATCAATTTAAGATTTAGACCTCAATCAGTCAGGACTACCCGCTGAACTTAA
>Cr_178
AACGCACATTGCACCTCATGGTATTCCGTGAGGTATGCCTGTTTGAGTGTTATTATCTATTCATCCTAGAATAGTGATGGAGTTGGCATATCGTACTCGTACGTCTGCTCAAGTAAATGCTACAATGTCTAGACAATATTCATTGACACGCACCTCATAAACAACCTCAGATCAGGTAGGACTACGCGCTGAACTTAA
>Cr_179
AACGCACATTGCGCCCACTGGTATTCCGGTGGGCATGCCTGTTCGAGCGTCATTATCAACCATCAAGCTCTGCTTGGCATTGAGTGTCACCTCCCCCCACGGGGTGGGCGCGCTTCAACCGGTCGGCGGTGGCTCAGGCCTCTTAAGCGTTAGTAATACTTCCCGCTTCTAGAGCCTGTGGTCGCCCGCCTCCAAAACCCAACACCTCAAGGTTGACCTCGGATCAGGTAGGGATACCCGCTGAACTTAA
>Cr_180
AACGCACATTGCGCCCTTTGGTATTCCGAAGGGCATGCCTGTTCGAGCGTCATTATCAACCCTCAAGCCCGGCTTGTTATTGGGTCTTTTTATCGGTGTAAAAACCGATAGGCCTGAAAGATAATGGCGGTGTCATGATTAGACCCCAGGTGCAGCGAGCTATAAGCATACACTGAGGTGGTCGTCGTGTCCCGGCCTTAACGATATTTTTTTCTAAGGTTGACCTCGGATCAGGTAGGAATACCCGCTGAACTTAA
>Cr_181
AACGCACATTGCGCCCTTTGGCATTCCGAAGGGCATGCCCGTTCGAGCGTCATTACACCACTCAAGCCTCGCTTGGTATTGGGCGGCGGGAGTCCCCCGCGCCCCTAATTCATCGGCTGGACGGTTCGAATCTCAGCGTTGTGGTTATTCAAATCGCTGGCGAAGACGACCGGACGTGCCGCTAAAATTCATTACAGGTTGACCTCGGATCGGGTAGGGATACCCGCTGAACTTAA
>Cr_182
AACGCACATTGCACCTCATGGTATTCCGTGAGGTATGCCTGTTTGAGTGTTATTATCTCTTCACTGTATCACAAAGTGATGCAGTAGTGTTGGCGGATCATCTGTGGATGTCTACCTAATTACATGCTACAATGTCTAGACAATATTCATTGACACGCACCTCATATAAACAACCTCAGATCAGGTAGGACTACGCGCTGAACTTAA
>Cr_183
AACGCACCTTGCGCCCTTTGGTATTCCGAAGGGCATGCCTGTTTGAGTGTCATGAAAACCTCATCCCATCGGGTTTCCGATGACGATGGATCTGGGTGTTGCCGTCCTGGCTCGCCTTAAAAGTGTTAGCGGTTCCGAGGTTGAATCTGGCGTAATAAGTTTCGCTGGCCAAGACCGGAGGCTGCTCATAACCCGTCTTCTGACATTTTTGCTCTGACCTCAAATCAGGTAGGACTACCCGCTGAACTTAA
>Cr_184
AACGCACCTTGCGCCCTTTGGTATTCCGAAGGGCATGCCTGTTTGAGTGTCATGAAACCTCACCCCACTTGGGTTTTTGCCTGAGCGGTGGTGTATTGGGTGTTGCCTTGCTAAAGGCTCGCCTTAAAGACATAAGCACCTTGGATGTAATACGTTTCATCCTTCTGGGTGGCTGATAACCCCACATATTCATGATCTGGCCTCAAATCAGGTAGGGCTACCCGCTGAACTTAA
>Cr_185
AACGCACATTGCGCCCTTTGGCATTCCGAAGGGCATGCCTGTTCGAGCGTCATTATTACCCCTCAAGCTCGGCTTGTTGTTGGACGTCGGTGGTCGTTTGTCGGTCGCCCGCCCCAAAGATAATGACGGCGTCTGTGAGGACTCCAGTACACTGAGCTTCTTCGGAGCACGTATTGGCTAGAAGTCCAGGCCCGGTCTTACCCATTATTTTTATAAAGTTGACCTCGGATCAGGTAGGGATACCCGCTGAACTTAA
>Cr_186
AACGCACCTTGCACTCTTTGGTATTCCGAAGAGTATGTCTGTTTGAGTGTCATGAAACTCTCAACCCCCCTATTTTGTAACCGAAACAGGCGTTTGGGCTTGGAATGTGGCTGCTTGCTGGCTTTCGAGTCGGCTCGGCTGAAATATACGAGTAACCCACTTTGATTATAAGCGGTTTGACTCGGCGTAATAGCTTTATTTCGCTGAGGACGCTTTGTTATCGAAATTGTGGTGCTTCTAATGAAACTTTTAATTAAGCTTTAAGACCTCAAATCAGTCAGGATTACCCGCTGAACTTAA
>Cr_187
AACGCACATTGCGCCCTTTGGTATTCCGAAGGGCATGCCTGTTCGAGCGTCATTATCACCCCTCAAGCCCTGGCTTGTTGTTGGACTTTAGGGGCGGGCCTCTTGGCCCTCCCCGGTCCCAAAGACAATGACGGCGTCCGTGGGACCCTCGGTGCAATGAGCTTTAACCAGCACGCATCAGAGTTGCAAGGTCCCCAGACCCGGTCTACCCTTATTTTCTAAGGTTGACCTCGGATCAGGTAGGAATACCCGCTGAACTTAA
>Cr_188
AACGCACATTGCACCTCATGGTATTCCGTGAGGTATGCCTGTTTGAGTGTTATTATCCTCTCACTGTATCACGAAGTGATTCAGTCGTGTTGGCGGATCATCTGTGGATGTCTGCCTAATTACATGCTACAATGTCTAGACAATATTCATTCACTAGCCCATCATAAACAACCTCAGATCAGGTAGGACTACGCGCTGAACTTAA
>Cr_189
AACGCACATTGCGCCCTTTGGTATTCCGAAGGGCATGCCTGTTCGAGCGTCATTATCAACCCTCAAGCTCGGCTTGTTATTGGGTCCTTATCGTTAAAGATAGGCCCGAAAGATAATGGCGGCGTCATAAATGACCCCAGATGCAGCGAGCTTATAGCATACATCGAAAGGTTTTTATGGCCCGGCCTTAACGAGAAGCAATTCTCAATTTTTTAAAGGTTGACCTCGGATCAGGTAGGAATACCCGCTGAACTTAA
>Cr_190
AACGCACATTGCACCTCATGGTATTCCGTGAGGTATGCCTGTTTGAGTGTTATTATCTTCTCACTGTATCACGAAGTGATCAGTCGTGTTGGTGGATCATCTGTGGATGTCTGCCTAATTACATGCTACAATGTCTAGACAATATTCATTGACACGCAATAACAAAACAACCTCAGATCAGGTAGGACTACGCGCTGAACTTAA
>Cr_191
AACGCACATTGCGCCCCGTGGTATTCCGCGGGGCATGCCTGTTCGAGCGTCATTTCACCACTCAAGCCTCGCTTGGTATTGGGCGTCGCGTGTCCCACGCGCGCCTCAAAGTCTTTCCGGCTGAGTCGTCCGTCTCCCAGCGTTGTGATACATTTTCGCTTCGGAGTGCGGGTGGCCGCGGCCGTTAAATCTTTTCAAAGGTTGACCTCGGATCAGGTAGGGATACCCGCTGAACTTAA
>Cr_192
AACGCACATTGCGCCCCCTGGTATTCCGGGGGGCATGCCTGTTCGAGCGTCATTTCACCACTCAAGCCTCGCTTGGTATTGGGCGTCGCGGGTCCCCCGCGCGCCTCAAAGTCTCCGGCTGAGCGGTTCGTCTCCCAGCGTTGTGGCAACTATTTCGCAGTGGAGTTCGAGTCGTCGCGGCCGTTAAATCTTTCAAAGGTTGACCTCGGATCAGGTAGGGATACCCGCTGAACTTAA
>Cr_193
AACGCACATTGCGCCCTTTGGCATTCCGAAGGGCATGCCCGTTCGAGCGTCATTACACCCCTCAAGCCTGGCTTGGTATTGGGCGACGGCAGTCTGCCGCGCCTCGAAGTGATCGGCTGGACGGTTTGAATCTCAGCGTTGTGGTTTCATCAATTCGCTGGCGAGGACGACCGGGCGCGCCGTTAACCTCATCAAAGGTTGACCTCGGATCGGGTAGGGATACCCGCTGAACTTAA
>Cr_194
AACGCACCTTGCGCCCTTTGGTATTCCGAAGGGCATGCCTGTTTGAGTGTCATGAAACCTCACCCCACTTGGGTTTTTGCCCGAGCGGTGGTGGATTGGGCGTCTGCCGTTAATGGCTCGCCTGAAAGCAATAAGCAACTTTGGATGTAATACGTTTCATCCTTTCGAGTGGCTGACAACCCCACATATCTCATGATCTGGCCTCAAATCAGGTAGGGCTACCCGCTGAACTTAA
>Cr_195
AACGCACATTGCGCCCCTCGGTTCTCCGGGGGGCATGTCTGTCCGAGCGTCGTCTCAACATCAAGCCCAGCTTGGTCCTGGGGATCGTGCCGCCCGGCGGCGCGTCCCTCGAACGCAACTTGTCGGTCCCACCAGTGAGGCGCAGTAGAATGCCGCCAAAAGCTCGGTACCGACTGTCACCCAGTGAAAAAACCTGGCTGACCTCGGATCAGATAGGGATACCCGCTGAACTTAA
>Cr_196
AACGCACATTGCGCCCTGTGGCATTCCGCAGGGCATGCCTGTTCGAGCGTCATTATAACCACTCAAGCCTGGCTTGGTGTTGGGGCTTGCGGTCTCGCAACTCCTAAAATCAGTGGCGGTGCCGGTGGGCTCTACGCGTAGTAATTCTTCTCGCGATTGAGTCCCTCTGGTTACTTGCCAGAACCCCCAATTTCTCAGGTTGACCTCGGATCAGGTAGGGATACCCGCTGAACTTAA
>Cr_197
AACGCACCTTGCGCCTCTTGGTATTCCGAGAGGCATGCCTGTTTGAGTGTCTTATAAAATCAATCCCCACGGGTTTCTTACCTGGCGGTGGACTTGGAGTTGGGCGTCTGCCGGTCACACGGCTCGCCTTAAAGACCTTAGTGGGAGTATCGGCCTATGGCCCGACGTAATAAGTTTCGTCAGGTCCGGTCGGTGATGCCCGCTCATAACCCGCCCCTGGGCAACTACTTTATGCTAGACCTCAAATCAGGTAGGACTACCCGCTGAACTTAA
>Cr_198
AACGCACATTGCGCCCTTTGGTATTCCGAAGGGCATGCCTGTTCGAGCGTCATTATCACCCCTCAAGCCCCGGCTTAGTGTTGGGCTGGATTTGTCAACAAAATCGGCCTCAAAGATAGTGACGGCGTCCCAGATGGAACCGGTACGAGGAGCTTTTAACCGAGCATGTACGCGGCGTGAATCTGTGGGCGGCGGTCTTTAACCACTACTCTTCGGAGTACTTTCTTAAGTGTTGACCTCGGATCAGGTAGGGATACCCGCTGAACTTAA
>Cr_199
AACGCACATTGCGCCCCTTGGTATTCCATGGGGCATGCCTGTTCGAGCGTCATTTGTACCCTCAAGCTATGCTTGGTGTTGGGTGATTGTCCAGCCTTTATGGCCAGGACTCGCCTTAAAGTGATTGGCAGCCAGTGTTTTGGTATGAAGCGCAGCACATTTTGCGATTTACTCCAATAATATTAGCAACCATAAAGCTCATTTATCACTTTTGACCTCGGATCAGGTAGGGATACCCGCTGAACTTAA
>Cr_200
AACGCAAATTGCGCCCTTTGGTATTCCGAAGGGCATGCCTGTTTGAGTGTCTTATAAACCTCACCCCTAATGTTTTATTACAATAGGTTGGTGCTTTGGGTGTTGCCATTTACCTGGCTCGCCTTAAATGTCTAAGTGGAATGCGTAATAAGTTCTCGCAACCCTCCACTCTAATACAATTTATATTCTGACCTCAAATCAGGTAGGACTACCCGCTGAACTTAA
>Cr_201
AACGCACCTTGCACTCTTTGGTATTCCGAAGAGTATGTCTGTTTGAGTGTCATGAAACTCTCAACCCCCTTGTTTTGTAATGAAGCAGGCGTGGGCTTGGATTATGGCTGTCTGCTGGACTCTTTAAGTAGAGATCGGCTCGGCTGAAATATACGAGTAACCCAGTTTGAATATTAACGGCTTGACTCGGCGTAATAGCTTTATTTCGCTGAGGACGTTTCATATCAAGATAGTGGTGCTTCTAATGCGTCGTAGCGTCAGCTGCACAACCTTTAAGCTTTAGACCTCAAATCAGTCAGGACTACCCGCTGAACTTAA
>Cr_202
AACGCACATTGCGCCCTTGGCATTCCGAGGGGCATGCCTGTTCGAGCGTCATTACAACCCTCAAGCTCTGCTTGGTATTGGGCGACGTCCTCTCTGCGGACGCGCCTCAAAGACCTCGGCGGTGGCTGTTCAGCCCTCAAGCGTAGTAGAATACACCTCGCTTTGGAGCGGTTGGCGTCGCCCGCCGGACGAACCTTCTGAACTTTTCTCAAGGTTGACCTCGGATCAGGTAGGGATACCCGCTGAACTTAA
>Cr_203
AACGCACCTTGCACTCTTTGGTATTCCGAAGAGTATGTCTGTTTGAGTGTCATGAAACTCTCAACCCCCTTATTTTGTAATGAGATAAGAGTTAGGGCTTGGATTATGGCTGCTTGCCGGATCTTTAAGTAGAACCAGCTCGGCTGAAATACATGAGCAGCGCTTCTTTAAACTAAGGCGGCTTGACTCGGCGTAATAGCTTATTCGCTGAGGACGCTTGTTTAATAACTAGTTGCTTCTAAATCAATCTATACTTTAAGCTTTAGACCTCAAATCAGTCAGGATTACCCGCTGAACTTAA
>Cr_204
AACGCACCTTGCGCCTCTTGGTATTCCGAGAGGCATGCCTGTTTGAGTGTCTTATAAAATCAATCCCCACGGTTTCTGACCTGGCGGTGGACTTGGAGTTGGGCGCCTGCCGATCACACGGCTCGCCTTAAAGACCTTAGTGGGATCATCGGCCCATGGCTTGACGTAATAAGTTTCGTCTCGTCCGGCCCCTGACGTCCGCTCACAACCCGCCCTCGGGCAATCACTTTATGCTAGACCTCAAATCAGGTAGGACTACCCGCTGAACTTAA
>Cr_205
AACGCGACATTGCGCCCTCTGGTATTCCGGGGGGCATGCCTGTTCGAGCGTCATTACAACCCTCAAGCTATGCTTGGTATTGGGCGTCACCTCCGGGTGCGCTCCAAGTCAGTGGCGGTGCCGTTCGGCTTCAAGCGTAGTAATCATCTTTCGCTCTGGAGTCCGACTGGTGTCCTGCCAGCAACCCCCCAATTTTATCAAGGTTGACCTCGGATCAGGTAGGGATACCCGCTGAACTTAA
>Cr_206
AACGCACCTTGCACTCCTTGGTATTCCGAGGAGTATGTCTGTTTGAGTGTCATGAACTCTTCAACTGTGTAACTTTATTGTTACTCAGCTTGGTTTCTGACGGTTGCTACTCGCTAGCTCTGTCGTAATACATTAGCCGCCCTAGTTGATCTCGGATTGACTCAGTGTAATAGACTATTCGCTGAGGACGAGGTTGTAGGCCAGCTGCCAATCATGCTAGTCAAATTTGAAATTAGACCTCAAATCAGATAGGATTACCCGCTGAACTTAA
>Cr_207
AACGCACATTGCGCCCCTCGGTATTCCGGGGGGCATACCTGTTCGAGCGTCATTACACCTCTCAAGCGTAGCTTGGTATTGGGCCTCGCTCCCTCAAAAGGGCGTGCCTGAAAAGTAGTGGCGGTCCGGCGTGGCCTTGAACGTAGTAAATTTCTCCCGTTCTGAAGGTCCGCGTCGCGGCTTGCCAGAATTGCCCATATTTTCAAGAATTGACCTCGGATCAGGTAGGGATACCCGCTGAACTTAA
>Cr_208
AACGCACATTGCGCCCCTTGGTATTCCGGGGGGCATGCCTGTTCGAGCGTCATTATAGACCATCAAGCTTAGCTTGGCATTGGGCCTTCGTCCCCGCAGCGGACGGGCCCCAAAGACTTCGGCGGTGAAGCGTCGGCCTCAAGCGTAGTAGAATCCTATCCCGCTTACGGAGGCTGCGCGTCGCCCGCTACCAAAGACCAAATACCTAAAGGTTGACCTCGGATCAGGTAGGGATACCCGCTGAACTTAA
>Cr_209
AACGCACATTGCGCCCTCTGGTATTCCGGGGGGCATGCCTGTTCGAGCGTCATTACAACCACTCAAGCTCACGCTTGGTCTTGGGGTTCGCGATTCCGCGGCCTCTAAAATCAGTGGCGGTGCCTGTCGGCTCTACGCGTAGTAATACTCCTCGCGTTTGAGTCCGGTAGGTTTACTTGCCAGCAACCCCCAATACAGGTTGACCTCGGATCAGGTAGGGATACCCGCTGAACTTAA
>Cr_210
AACGCATATGGCACCCGAGACCTCGGTCGAGGGTATGTCTGCGTCAGAGTCGGCGTAAAAACATCCCCAAGGACACACCACCTCTCTTAAATGCGGGGCGTGTCGGCGGGGGAGCTGGACTTCCCACCTTTCTCGGGTGGTCGTCCGAAGGACAGAGACGGAGGAGCGGGCCGCTGGCCCGTCAGTGCCACGATTTGGTGGGAGGACGGGGACTTGATCCCCTATCCGCATCATCGTCGTGCGCTGGTGGAGACGCCTATGGCTCGTCTCGCTCCGCCATGCAGGAAATAAATAATCCAGTCCGACCTGACATCAGGCAAGATCACCCGCTGAACTTAA
>Cr_211
AACGCACATTGCGCCCTCTGGTATTCCGGGGGGCATGCCTGTTCGAGCGTCATTACAACCCTCAAGCTCTGCTTGGTATTGGGCTTCACCATCTGGTGTGCCTTAAAATCAGTGGCGGTGCAACTTGGCTTCAAGTGTAGTAATTCTTCTCACTTCGGAGTCTTTTGGTCACTTGCCAATAACCCCTAATTTTTAAAGGTTGACCTCGGATCAGGTAGGGATACCCGCTGAACTTAA
>Cr_212
AACGCAAATTGCGCTCGAGGCCTCGGCCGAGAGCATGTCTGCCTCAGCGTCGTGCCCCATCATCTCCAACCTTAACGGGTGCGGAGGATCTGGTCGTTTCGAGGGGTTCTCCTCGAATCGGCCGAAATGCAGACGGCCTCCTCGCTTGGAGCTTCGCAAGGTAGTTGTCTTCATCGACATCCCTCAATCGGAGCACACTGGCGTGGGAGTGCTGTGATCAGCCGGAAAAGCTAACCTAAGCATTCGACCTGAGTTCAGGCAAGAGCACCCGCTGAACTTAA
>Cr_213
AACGCACATTGCACCTCATGGTATTCCGTGAGGTATGCCTGTTTGAGTGTTATCATCTTCTCACTGTATCACGAAGTGATCAGTCGTGTTGGTGGATCATCTGTGGATGTCTGCCTAATTACATGCTACAATGTCTAGACAATATTCATTCACTAGCCCATCATATACAACCTCAGATCAGGTAGGACTACGCGCTGAACTTAA
>Cr_214
AACGCACCTTGCGCTCTCTGGTATTCCGGAGAGCATGTCTGTTTGAGTGTCATGAACTCTTCAACCTACCGATTTCTAGTAAATCGGATTAGTGTTGGATTTTGAACGCTTGCTGGCCTTTATTGGCGAAGCTCGTTCGTAAATGATTAGCATCTCATATTCGAAAATCGGATTGACTCAGTGTAATAGACTATTCGCTGAGGACGCTCTTTCGGGAGTGGCCGAGTTTTGTAAAGTAGAAGCTTCTAATTCTATTAGTCAACTTTAGATTAGACCTCAGATCAGGCAGGATTACCCGCTGAACTTAA
>Cr_215
AACGCACATTGCGCCCCTTGGTATTCCATGGGGCATGCCTGTTCGAGCGTCATTTGTACCCTCAAGCTCTGCTTGGTGTTGGGTGTTTGTCTACTACCGTAGACTCGCCTTAAAGTAATTGGCAGCCAGTGTTTTGGTATTGAAGCGCAGCACATTTTGCGCCTCTAGCCTAAAATACCCGCGTCCAGTAAGTCTTTTCCACTTTTGACCTCGGATCAGGTAGGGATACCCGCTGAACTTAA
>Cr_216
AACGCACATTGCACCTCATGGTATTCCGTGAGGTATGCCTGTTTGAGTGTTATTATCTCTTCACTGTATCACGAAGTGATGCAGGGTGTTGGCGGATCATCCTCGGATGTTTGCCTAATTACATGCTACAATGTCTAGACAATATTCATTCACTAGCTCATCATATACAACCTCAGATCAGGTAGGACTACGCGCTGAACTTAA
>Cr_217
AACGCACATTGCACCTCATGGTATTCCGTGAGGTATGCCTGTTTGAGTGTTATTATCTCTTCACTGTATCACGAAGTGATGCAGGGTGTTGGCGGATCATCTGTGGATGTTTGCCTAATTACATGCTACAATGTCTAGACAATATTCATTGACACGCACCCCCCATATATACAACCTCAGATCAGGTAGGACTACGCGCTGAACTTAA
>Cr_218
AACGCACATTGCGCCCTCTGGTATTCCGGAGGGCATGCCTGTTCGAGCGTCATTTCAACCCTCAAGCCTGGCTTGGTGATGGGACACTGCCTTTGAGAAAAGGCAGGTCCTGAAATTCAGTGGCGAGCTCGCCAGGACCCCGAGCGCAGTAGTTAAACCCTCGCTTTGGAAGGTCTTGGTGCGGCCCTGCCGTTAAACCCCCAACTTCTGAAAATTTGACCTCGGATCAGGTAGGAATACCCGCTGAACTTAA
>Cr_219
AACGCACATTGCACCTCATGGTATTCCGTGAGGTATGCCTGTTTGAGTGTTATTATCTTCTCACTGTATCACGAAGTGATGCAGTAGTGTTGGCGGATCATCTGTGGATGTCTACCTAATTACATGCTACAATGTCTAGACAATATTCATTGACACGCACCTCATAAAACAACCTCAGATCAGGTAGGACTACGCGCTGAACTTAA
>Cr_220
AACGCAAGTTGCGCCCGAAGCCATTAGGCCGAGGGCACGCCTGCCTGGGCGTCACATGTCGTTGCCCCACCTTCTCTTCTCTTTCGAGAGTTTTTTGGGACGGATGATGGCCTCCCGTGTGCTTAGTCATGCGGTTGGCATAAAAACCAAGTCCTCGGCGAACATGCCACAACAATCGGTGGTTTGCAAAACCTCGGTGGCCTGTCGTGTGCGTTTATCGTGTGAGGTCTCCCATTCCCCCTTGCGCATCGCTTTGACGATGCTTACAACGCGACCCCAGGTCAGGCGGGGTTACCCGCTGAATTTAA
>Cr_221
AACGCACATTGCGCCCTTCGGTATTCCGTTGGGCATGCCTGTTCGAGCGTCATTTAAACCTTCAAGCTATGCTTGGTGTTGGGTGTTTGTTCCGCCTCAGCGCGTGGACTCGCCTCAAATTCATTGGCAGCCGGTATGTTGGCTTCGTGCGCAGCACATTGCAAGCGAATTCAACAGGCCCTCTTCCACAAGACCTTTTTTACTTTGACCTCGGATCAGGTAGGGATACCCGCTGAACTTAA
>Cr_222
AACGCACATTGCGCCCCTCGGTATTCCGTGGGGCATGCCTGTTCGAGCGTCATTTACACCCTCAAGCTCTGCTTGGTGTTGGGCGTCTGTCCCGCGTTCGCGCGTGGACTCGCCTCAAAGTCATTGGCAGCGGTCTTTGCCAGCTTCTTGCGCAGCACAATTGCGCTCACAGGGCTCTGGCGGATCGGCGTCCATTAAGTTACTCTATGACTTGACCTCGGATCAGGTAGGGATACCCGCTGAACTTAA
>Cr_223
AACGCACATTGCGCCCTTTGGTATTCCGAAGGGCATGCCTGTTCGAGCGTCATTATCACCCCTCAAGCCCCCTGGCTTGGTGTTGGACGGCAGGCGAGGACCTCACGGTCGTCGCCCCTCCCAAAGACAATGACGGCGGCCTCGTTGGACCCCCGGTACACTGAGTTCTTCACGGGACACGTACTGGATCAAGGGTGCGCGGAGCACGGTCTTACCTCCCCCTCGCGGGAGAACTTTTTATCAAGGTTGACCTCGGATCAGGTAGGGATACCCGCTGAACTTAA
>Cr_224
AACGCATATGGCGCCCGAAACTCCGGTTGAGGGCATGCCTGCCTCAGCGTCGTCTCAACCCCCTCACCGACTCCTGTTCACGACAGGATCGATCGGTGGATCTGGCCCTTCCTGTAACCAAGGATCGGCTGAAGAGCAAGCGGCCCGGCGTCTCAGTCGGCACCAGTGGTGGTGGCCCCGTGCCTCCCCTTGGACCGGCCTGAGCAGTCACAGGCCCGATTGGCAACAATCGCAAACCCCCTATCAAAGAATCGACCTGAGTTCAGGCAAGAGCACCCGCTGAACTTAA
>Cr_225
AACGCACATTGCGCCCTTTGGTATTCCGAAGGGCATGCCTGTTCGAGCGTCATTATCACCCCTCAAGCTCCGGCTTGGTGTTGGGCCTGGTCTTTCAGTAGACCGGCCTCAAAGATAGTGACGGCGTCCCAGATGGAACCGGTACGAGGAGCTTCTAATCAAGCATGTACGCGGCGTGAATCTGCGGGCGGCGGTCTTTAACCACTACTCTTCGGAGTACTTTTTTAAGTGTTGACCTCGGATCAGGTAGGGATACCCGCTGAACTTAA
>Cr_226
AACGCACCTTGCACTCCTTGGTATTCCGAGGAGTATGCCTGTTTGAGTGTCATGAAACCCTCAATCTAGTGTTTGGTTATGCCAGACACAAAGATTGGATGTGGGTGTTTGTCAGTGATGAACTGACTCGCCTTAAAACAATGAGCTAGATAAGTCATTTGACTGGTTTCCCTAGGCGTGATAAGTATTTCGCTTAGGACATGGGTTGACTTCGGTCTTCACATGGCCAGGACTTTGACATAGATCTGCTTTCTATCCCTATGGCTGCAAAGCTATAATCTTGACATCTGGCCTCAAATCAGGTAGGACTACCCGCTGAACTTAA
>Cr_227
AACGCACATTGCGCCCCTTGGTATTCCGGGGGGCATGCCTGTTCGAGCGTCATTACACCAATCAAGCACAGCTTGGCATTAGGTCTTTCGTCCGCGGTCAAACGCGGGCGGGCCTCAAACCTTTCGGCGGAGTCAATCCGGCTTCGGGCGTAGCAGAATCTGTCAAAACGTCCGTGTGGCCGGGTGGTCTTCAGCCGCCAAACCCCATACATTTTTTAAAGGTTGACCTCGGATCAGGTAGGAATACCCGCTGAACTTAA
>Cr_228
AACGCACATTGCGCCCCTTGGTATTCCGGGGGGCATGCCTGTTCGAGCGTCATTATCACCCCTCAAGCCTGGCTTGGTGTTGGACCTCTGGCCCTTAACGGGCCGGTCCCAAAGATAATGACGGTGCCTATGAGGCCCTTGGTGCAACGAGCTTTCACGAGCACGCACCGAGCGGTCCTGTAGACCCGGTCGTTTACCTAAAATTTTCACAAGGTTGACCTCGGATCAGGTAGGAATACCCGCTGAACTTAA
>Cr_229
AACGCACATTGCGCCCCCTGGTATTCCGGGGGGCATGCCTGTTCGAGCGTCATTTCACCACTCAAGCCTCGCTTGGTATTGGGCGTCGCGAGTCTCTCGCGCGCCTTAAAGTCTCCGGCTGTACGGTTCATCTCCCAGCGTTGTGGCAACTATTTCGCAGTGGAGTTTGAGGCGTCGCGGCCGTTAAATCTTTCAAAGGTTGACCTCGGATCAGGTAGGGATACCCGCTGAACTTAA
>Cr_230
AACGCACATTGCGCCCCTTGGTATTCCATGGGGCATGCCTGTTCGAGCGTCATTTGTACTCTCAAGCCTTGCTTGGTGTTGGGTGTTTGTCTTTGCTCTGCTCAGACTCGCCTTAAATATATTGGCAGCCGGTATACTGGTTTGAAGCGCAGCACAATTGCATTTCAGGCTCTTATTACTAGCATCCACAAAGATAATTAACACTTTTGACCTCGGATCAGGTAGGGATACCCGCTGAACTTAA
>Cr_231
AACGCACATTGCGCCCTTTGGCATTCCGAAGGGCATGCCTGTTCGAGCGTCATTATCACCCCTCAAGCTCGGCTTGTTGTTGGACGTCGGTGGTCGTTTGTCGGTCACCCGCCCCAAAGATAATGACGGCGTCTGTGAGGACTCCAGTACACTGAGCTTCTTCGGAGCACGTATTGGCTAGAAGTCCAGACCCGGTCTTACCTATTAATTTTATAAAGTTGACCTCGGATCAGGTAGGGATACCCGCTGAACTTAA
>Cr_232
AACGCACATTGCACCTCATGGTATTCCGTGAGGTATGCCTGTTTGAGTGTTATTATCTTCTCACTGTATCACGAAGTGATGCAGTCGTGTTGGCGATTCATATTTATATGTTTGCCTAATTACATGCTACAATGTCTAGACAATATTCATTGACACGCACCTCATAAAACAACCTCAGATCAGGTAGGACTACGCGCTGAACTTAA
>Cr_233
AACGCACATTGCGCCCCCTGGTATTCCGGCGGGCATGTCTGTTTGAGCGTCAGTACGCACCTCTGTTTCAGCTTTGCTGAGCAGGTCGTGGGCGCACCTTTCGAAAGACGGGTGCCCCTAACGTAGCACGCTTGCGGGCTCCCACACAGATGTCAATGTAGTAACTAAACGCTCGATGAAATCTTGTGGAGGCTTTGCCTGAACAAACCTTTTTGAGTTTGACCTCAGATCAGATAAGGATACCCGCTGAACTTAA
>Cr_234
AACGCATCTTGCGCTCTTGGCATTCCGAAGAGCACGTACCTTGGAGTGTCGCAAACCTCTCACACCCCTGGTTTTAATCAGCGTGGTCGTGGACCGTGGCCGCTTGGCCGGCGTCTTGACGTCGGCCCGGCCGAAATACATGCGGAGCATCACTGCTGCCGCGACGACCGAGCGTTGTAGACCCCTCGCTTGAATCGTTGTGAGCGCAGGCTCCCCAACCTTTTAATTCGACCTCCAATGGTATGAGATTACCCGCTGAACTTAA
>Cr_235
AACGCACCTTGCGCTCTTTGGTATTCCGAAGAGCATGCCTGTTTGAGTGTCATGAAACTCTCAACCTCCAACTTTCTTAATAGTCGGTTGGCGGCTTGGACTTGAGCGCTGCTGGTCTTTATTGACCGGCTCGCTTGAAATGAATTAGCAGATCCTTTTTGTAATCGGTTCCACTCGACGTGATAAGTATTTCGCCGAGGACATCTTAACGGATGGCCGAGATAAAGAAAGTCTTTAGATCCGCTTCTAATTCTTAGATAGAGCTTGCTCTACTAAACCCCTTTTATGATCTGGCCTCAAATCAGGTAGGACTACCCGCTGAACTTAA
>Cr_236
AACGCACATTGCGCCCTCTGGTATTCCGGAGGGCATGCCTGTTCGAGCGTCATATAACGACTATCAAGCACAGCTTGGCCTTAGGCTTTCGTCCCCGCAACGGGGGCGGGCCTTAAATACTTTGGCGGTGGCGTCGAGCCTCAAGCGTAGTAAATATTCCGCTTTCAGAGGTCTCGTGGTCGCTTGCTTCCAGAACCCCAAACTTCTAAGTATTGACCTCGGATCAGGTAGGGATACCCGCTGAACTTAA
>Cr_237
AACGCACATTGCGCCCCTTGGTATTCCATGGGGCATGCCTGTTCGAGCGTCATTTGTACCTTCAAGCTCTGCTTGGTGTTGGGTGTTTGTCCCGCCTTTGTGCGCGGACTCGCCTTAAAGCAATTGGCAGCCGGCGTATTAGTTTCGGAGCGCAGCACAAATCGCGCTCTGTGTCTTATACGGTAGCATCCATCAAGACTATTTTACACTCTTGACCTCGGATCAGGTAGGGATACCCGCTGAACTTAA
>Cr_238
AACGCAAATCGCGCTCGAGGCCTCGGCCGAGAGCATGTCTGCCTCAGCGTCGTCTCAACCCTCCCTTTCCTTTCGATTCGAAGGACAAGGGGAACTGGTCGTTTCGGTGCTCAGCCTCCGAATCGGTCGAATGCAGAAGGACCCTCCTTTCAACAGGGTCTCGAAGGTAGATTGCTTTCGGGCGATTCCTATCGAGGCTCGAAGGGCTAGGCCGTCCTACAGCCGGAGAACCATCCAGACTTTGACCTGAGTTCAGGCAAGAACACCCGCTGAACTTAA
>Cr_239
AACGCACATTGCGCCCCTTGGTATTCCATGGGGCATGCCTGTTCGAGCGTCATTTGTACTCTCAAGCTTTGCTTGGTGTTGGGTGTTTGTCTCTGCCTTGCTTAGACTCGCCTTAAATATATTGGCAGCCGGTATACTGGTTTGAAGCGCAGCACAATTGCATTTCAGGCTCTTATTACTAGCATCCACAAAGATTATTAACACTTTTGACCTCGGATCAGGTAGGGATACCCGCTGAACTTAA
>Cr_240
AACGCACATTGCACCTCATGGTATTCCGTGAGGTATGCCTGTTTGAGTGTTATTATCTTCTCCCTGTATCACGAAGTGATTCAGTCGTGTTGGCGGATCATCTGTGGATGTCTGCCTAATTACATGCTACAATGTCTAGACAATATTCATTCACTAGCTCATCATATACAACCTCAGATCAGGTAGGACTACGCGCTGAACTTAA
>Cr_241
AACGCACATTGCGCCCTCTGGTATTCCGGAGGGCATGCCTGTTCGAGCGTCATATAACGACTATCAAGCACAGCTTGGCCTTAGGCTTTCGTCCCTGTAACGGGGGCGGGCCTTAAATACTTTGGCGGTGGCGTCGAGCCTCAAGCGTAGTAAATATTCCGCTTTCAGAGGTCTCGTGGTCGCTTGCTTCCAGAACCCCAAACTTCTAAGTATTGACCTCGGATCAGGTAGGGATACCCGCTGAACTTAA
>Cr_242
AACGCACATTGCGCCCATTAGTATTCTAGTGGGCATGCCTGTTCGAGCGTCATTTCAACCCTTAAGCCTAGCTTAGTGTTGGGAGACTGCCTAATACGCAGCTCCTCAAAACCAGTGGCGGAGTCGGTTCGTGCTCTGAGCGTAGTAATTTTTATCTCGCTTCTGCAAGCCGGACTGGCAACAGCCATAAACCGCACCCTTCGGGGGCACTTTTTAATGGTTGACCTCGGATCAGGTAGGAATACCCGCTGAACTTAA
>Cr_243
AACGCAGATTGCGCCCTTTGGGTATTCCGAGGGCATGCCTGTTGGAGTGTCTTATAAACCTCACCTCTATAGTTTTCTATAGTTGTGCTTTGGGTGTTGCCATTCAGTTGGCTCGCCTTAAATGTCTAAGTGGAATGCGTAATAAGTTCTCGCAACCCTCCACTCTAACACACTTTATATTCTGACCTCCAATCAGGTAGGACTACCCGCTGAACTTAA
>Cr_244
AACGCACATTGCGCCCCTTGGTATTCCATGGGGCATGCCTGTTCGAGCGTCATTTGTACTCTCAAGCCTTGCTTGGTGTTGGGTGCTTGTCTTTGCTTTGCGTAGACTCTCCCTAAATACATTGGCAGCCGATATATTGGTTTGAAGCGCAGCACAATTGCTATTCAGGCTTGTTGTATCAGCATCCACAAAGAATTATAACACTTTTGACCTCGGATCAGGTAGGGATACCCGCTGAACTTAA
>Cr_245
AACGCACATTGCACCTCATGGTATTCCGTGAGGTATGCCTGTTTGAGTGTTATTATCTTCTCACTGTATCACGAAGTGATTCAGTCGTGTTGGCGGATCATCTGTGGATGTCTGCCTAATTACATGCTACAATGTCTAGACAATATTCATTGACACGCACCTCATAAACAACCTCAGATCAGGTAGGACTACGCGCTGAACTTAA
>Cr_246
AACGCACCTTGCACTCTTTGGTATTCCGAAGAGTATGTCTGTTTGAGTGTCATGAAACTCTCAACCCCCTTGTTTTGTAATGGAGCAGGCGTGGGCTTGGATTATGGCTGTCTGCTGGACTCTTTAATTAGAGATCGGCTCGGCTGAAATATACGAGTAACCCAGTTTGAATTAACGGCTTGACTCGGCGTAATAGCTTTATTTCGCTGAGGACGTTCATTTCAAGATAGTGGTGCTTCTAATGCGTCGTAGCGTCAGCTGCACACCTTTAAGCTTTAGACCTCAAATCAGTCAGGACTACCCGCTGAACTTAA
>Cr_247
AACGCACCTTGCGCTCCTTGGTATTCCGAGGAGCATGCCTGTTTGAGTGTCATGAATTCTCAACCCTCAATGCTTTATTGTGTTGCTTGGGGTTGGTCCTTGGGTGCTTGCTGTTGATCACTCGACAGCTCACCTCAAATGTATTAGCTGGACCCGTACATACAATGTGTAGGCGTCCTCAACGTGATAAAGTCATTCGTTGAGGCGGCAGGCAACTGCCCCTACCTTCCACGTACATGTGTCTGCTTCTAATCCGGCGAAAGACTCTTTGCAGTCTGACCCATGACTTAAAGCTCTGGCCTCAAATCAGGTAGGATTACCCGCTGAACTTAA
>Cr_248
AACGCACCTTGCACTCTTTGGTATTCCGAAGAGTATGTCTGTTTGAGTGTCATGAAACTCTCAACCCCCCTATTTTGTAATGAAACAGGCGTTTGGGCTTGGAATGTGGCTGCTTGCTGGCTTTCGAGTCGGCTCGGCTGAAATATACGAGTAACCCACTTTGATTATAAGCGGTTTGACTCGGCGTAATAGCTTTATTTCGCTGAGGACGCTTTGTTATCGAAATTGTGGTGCTTCTAATGAAACTTTTAATTAAGCTTTAAGACCTCAAATCAGTCAGGATTACCCGCTGAACTTAA
>Cr_249
AACGCACATTGCACCTCTCGGTATTCCGGGAGGTATGCCTGTTCGAGCGTCATTTGTACCCTCAAGCCCTGCTTGGTGTTGGGTGTTTGTTCCGCCTTTGCGTGTGAACTCGCCTTAAAACAATTGGCAGCCGGCGTACTTGTTTCGGAGCGCAGCAGATTTTTGCGTTCTGGAACAGCGTACAGCGGCACCCAAGAAGCCTTATTTAACGCTCTTGACCTCGGATCAGGTAGGGATACCCGCTGAACTTAA
>Cr_250
AACGCACATTGCGCCCTCTGGTATTCCGGGGGGCATGCCTGTTCGAGCGTCATTATAACCACTCAAGCTCTCGCTTGGTATTGGGGTTCGCGGTCTCGCGGCCCCTAAAATCAGTGGCGGTGCCTGTCGGCTCTACGCGTAGTAATACTCCTCGCGTCTGGGTCCGGTAGGTCTACTTGCCAACAACCCCCAATTTTTACAGGTTGACCTCGGATCAGGTAGGGATACCCGCTGAACTTAA
>Cr_251
AACGCACATTGCGCCCTTTGGTATTCCGAAGGGCATGCCTGTTCGAGCGTCATTATCACCTCTCAAGCCCTGGCTTGTTGTTGGACTTGGTCGGTCGTGAGACCTAGATCTGTCCCAAAGACAATGACGGTGTCCCTTGGACCTCGGTACAATGAGCTTTAACCAGCACGTATCAGAGTGGAAAGGTCCTCGGGCCCGGTCCCCCTTTTATTTTTAAGGTTGACCTCGGATCAGGTAGGAATACCCGCTGAACTTAA
>Cr_252
AACGCACATTGCGCCCCGTGGTATTCCGCGGGGCATGCCTGTTCGAGCGTCATTTCAACCCATCAAGCTTCGGCTTGGTCTTGGGGCCTGCGATTCCGCAGCCTCTAACCCAGTGGCGGTGCTCCGAGCTCTGAGCGTAGTAATTCTTCTCGCTATAGGGTCTCGGTGGTGTCTTGCCAGTAACCCCCAATTTTATCAAGGTTGACCTCGGATCAGGTAGGGATACCCGCTGAACTTAA
>Cr_253
AACGCACATTGCGCCCCTTGGTATTCCGGGGGGCATGCCTGTTCGAGCGTCATTTCAACCCTCAAGCTTAGCTTGGTATTGAGTCTATGTCAGTAATGGCAGGCTCTAAAATCAGTGGCGGCGCCGCTGGGTCCTGAACGTAGTAATATCTCTCGTTACAGGTTCTCGGTGTGCTTCTGCCAAAACCCAAATTTTTCTATGGTTGACCTCGGATCAGGTAGGGATACCCGCTGAACTTAA
>Cr_254
AACGCACATTGCGCCTCCTGGTATTCCGGGGGGCATGTCTGTTTGAGCGTCAGTACACACCTCCTGTGATCTTCATTGTTGATCAGGGTTCCTGGGGTTCTGGGCGGCGTCCTCGACGCGGCTCGCCCCTAATGTGGCACGCTTGCGGACCTCCAGGTCAGTGATCGACGTAGTAACTCGAAAGAAGCTCGTTGAGAAACTGCTGGATGGCTCTATTTCGCCTGAAATCAAACTCATTTTTCTATGGTTTGACCTCAGATCAGACAAGGATACCCGCTGAACTTAA
>Cr_255
AACGCACCTTGCGCCCTCTGGTATTCCGGAGGGCATGCCTGTTGAGTGTCATGTAGACTCAACCCCCTCGGGTTCCGATCGGGTTGGACTTGGACGTTTGCCGACCGAGGCTCGTCTGAAATGCGTTAGTGGAGGAGGCGACCGAGCCTGGCGTAATAAGTTTCGCCGGTGTCAGGACGTTGAGCCCGCTCACAACCGCCTGCGGGCACCTTTTGACTCTGACCTCAAATCAGGTAGGACTACCCGCTGAACTTAA
>Cr_256
AACGCACATTGCGCCCTCTGGTATTCCGGAGGGCATGCCTGTTCGAGCGTCATTTCAACCCTCAAGCCTGGCTTGGTGATGGGGCACTGCTTCTTACCCAAGAAGCAGGCCCTGAAATTCAGTGGCGAGCTCGCCAGGACCCCGAGCGCAGTAGTTAAACCCTCGCTCTGGAAGGCCCTGGCGGTGCCCTGCCGTTAAACCCCCAACTTCTGAAAATTTGACCTCGGATCAGGTAGGAATACCCGCTGAACTTAA
>Cr_257
AACGCACATTGGCGCCCCTTGGCATTCCGAGGGGCATGCCTGTTCGAGCGTCATTACAACCCTCAAGCTCTGCTTGGTATTGGGCGACGTCCTCTCTGCGGACGCGCCTCAAGACCTCGGCGGTGGCTGTTCAGCCCTCAAGCGTAGTAGAATACACCTCGCTTTGGAGCGGTTGGCGTCGCCCGCCGGACGAACCTTCTGAACTTTTCTCAAGGTTGACCTCGGATCAGGTAGGGATACCCGCTGAACTTAA
>Cr_258
AACGCAGATTGCGCTCTTTGGTATTCCGAAGAGCATGCCTGTTTGAGTGTCTTATAAACCTCACCTCTATAGTTTTCTATAGTTGTGCTTTGGGTGTTGCCGTCTTGGCTCGCCTTAAATGTCTAAGTGGAATGCGTAATAAGTTCTCGCAACCCTCCACTCTAATACAATTTATATTCTGACCTCAAATCAGGTAGGACTACCCGCTGAACTTAA
>Cr_259
AACGCACATTGCGCCCTTTGGTATTCCGAAGGGCATGCCTGTTCGAGCGTCATTATCAACCCTCAAGCCCGGCTTGTTATTGGGTCTTTTTATCGGTGTAAAACCCGATAGGCCTGAAAGATAATGGCGGTGTCATGATTAGACCCCAGGTGCAGCGAGCTATAAGCATACACTGAGGTGGTCGTCGTGTCCCGGCCTTAACGATATTTTTTTCTAAGGTTGACCTCGGATCAGGTAGGAATACCCGCTGAACTTAA
>Cr_260
AACGCACATTGCGCCCACTGGTATTCCGGTGGGCATGCCTGTTCGAGCGTCATTATCCTCCCTCAAACCTCTGTGTTTCGTGTTGGACCGCGTTGGTGCAAGCCAACTGGTCTCAAAGACAATGACGGCGTCCGTGGGACCCTCTTCGCAACGAGCATCTTCGGAAGCACGCGTCGAGTCTAAAGGACCTTCCGGGCCGGTCTACCCTTTATCTTTCTAAGGTTGACCTCGGATCAGGTAGGAATACCCGCTGAACTTAA
>Cr_261
AACGCACATTGCGCCCTTTGGCACTCCGAAGGGCATGCCTGTTCGAGCGTCATTATCAACCATCAAGCCTGGCTTGTCGTTGGACCCTTTGTCGGTGAGACACCCGACAGGTCCGAAAGATAGTGACGGTGTCGTGTTTGACCCTAGATGCAACGAGCTTTTATAGCACGCATTGAAGTGGTCGGTCGGCCCGGTCTTTACCATCAAATTTCTCAAGGTTGACCTCGGATCAGGTAGGAATACCCGCTGAACTTAA
>Cr_262
AACGCACATTGCGCCCCGTGGTATTCCGCGGGGCATGCCTGTTCGAGCGTCATTTCAACCCATCAAGCTTCGGCTTGGTCTTGGGGCCTGCGGTTTCGCAGCCTCTAAACCCAGTGGCGGTGCCATTGAGCTCTGAGCGTAGTAATTATCCTCGCTATAGAGTCTCGGTGGTGTCTTGCCAGCAACCCCCAATATTTTTACAGGTTGACCTCGGATCAGGTAGGGATACCCGCTGAACTTAA
>Cr_263
AACGCACATTGCGCCCCTTGGTATTCCGAGGGGCATGCCTGTTCGAGCGTCATTTCACCACTCAAGCCTGGCTTGGTATTGGCGCCGCGGTCAATCCGCGCGCCTCAAAGTCTCCGGCTGAGCTGTCCGTCTCTAAGCGTTGTGATTTCATTAATCGCTTCGGAGTGCGGGCGGCCGCGGCCGTTAAATCTTTCAAAGGTTGACCTCGGATCAGGTAGGGATACCCGCTGAACTTAA
>Cr_264
AACGCACATTGCGCCCTTTGGTATTCCGAAGGGCATGCCTGTTCGAGCGTCATTATCACCTCTCAAGCCCTGGCTTGTTGTTGGACTTGGTCGGTCGTGAGACCTAGATCTGTCCCAAAGACAATGACGGTGTCCCTTGGACCTCGGTACAATGAGCTTTAACCAGCACGTATCAGAGTGGAAAGGTCCTCGGGCCCGGTCCCCTTTTATTTTTAAGGTTGACCTCGGATCAGGTAGGAATACCCGCTGAACTTAA
>Cr_265
AACGCACATTGCACCTCATGGTATTCCGTGAGGTATGCCTGTTTGAGTGTTATTATCTCTTCACTGTATCATGAAGTGATGCAGGGTGTTGGCGGATCATTCTCGGATGTTTGCCTAATTACATGCTACAATGTCTAGACAATATTCATTGACACGCACCTCATATAAACAACCTCAGATCAGGTAGGACTACGCGCTGAACTTAA
>Cr_266
AACGCACATTGCGCCCTTTGGGCATTCCGAGGGCATGCCTGTTCGAGCGTCATTATCCTCTCTCAAACCCCGTGTTTGGTGTTGGACCGCGTTGGACCGCCTATGGCCAACTGGTCTCAAAGACAATGACGGCGTCCCCGGGACCCTCTTCGCACTGAGTTCTCCGGAGCACGCGTAGAGTTTCAAGGGCCCAGGGACCCGGTCGCCTCTAAAATTATTTATCAGGTTGACCTCGGATCAGGTAGGAATACCCGCTGAACTTAA
>Cr_267
AACGCACCTTGCGCCCTCTGGTATTCCGGAGGGCATGCCTGTTTGAGTGTCATGAAACTCTCAACCCCCCGGGTTTTACGATCCGTCGGGTTGGATTTGGGCGCTGCCGCTTCGTTGCCGGCTCGCCTCAAAGGTCTCAGTGGGAACAGTCGGACCCATAGCTTGGCGTAATAAGTTTCGCTGGGCTCGTGGCCGACGACGACTGCTTACAACACACCGTATTACATGATCTGACCTCAAATCAGGTAGGGCTACCCGCTGAACTTAA
>Cr_268
AACGCACATTGCGCCCCCTGGTATTCCGGGGGGCATGCCTGTTCGAGCGTCATTACACCCCTCAAGCATAGCTTGGTATTGGGCTCTCGCCCCCGCGGCGTGCCCGAAAAGCAGTGGCGGTCCGGTGTGACTTTAAGCGTAGTAAATTTCTCCCGCTTTGAAAGTTCGCCCCGTGGCCTGCCAGACAACCCCATATTCTTCAATAATTGACCTCGGATCAGGTAGGGATACCCGCTGAACTTAA
>Cr_269
AACGCACATTGCGCCCCTTGGTATTCCGGGGGGCATGCCTGTTCGAGCGTCATTACAACCCTCAAGCTCTGCTTGGTATTGGGCGTCCCCGGCGACGGGGGTGCCCTAAAATCAGTGGCGGTGCCGTCTGGCTCTAAGCGTAGTAAATCTCTCGCTCTGGGTGCCCGGTGGATGCTCGCCAGTAACCCCCAATTTTTTTATAAGGTTGACCTCGGATCAGGTAGGGATACCCGCTGAACTTAA
>Cr_270
AACGCACATTGCGCCCCTTGGTATTCCGGGGGGCATGCCTGTTCGAGCGTCATTATCACCCCTCAAGCTCAGCTTGGTGTTGGGGGGCCTGCCGTCACAGGCAGCCCCTAAAAGCAGTGGCGGTGCCGTCAGGCTCTAAGCGTAGTAATACTCCTCGCTATAGGGTCCTGGTGGTGTCCTGCCAAAACCCCCCAATTTTTTCATGATTGACCTCGGATCAGGTAGGGATACCCGCTGAACTTAA
>Cr_271
AACGCACATTGCGCCCTTCGGTATTCCGTTGGGCATGCCTGTTCGAGCGTCATTTAAACCTTCAAGCTCTGCTTGGTGTTGGGTGTTTGTTCCGCCTCTGTGCGTGGACTCGCCTTAAATTCATTGGCAGCCGGTAAGTTGGCTTCGTGCGCAGCACAATGCGTCGCGATTCTGGCGGACCCTCTTCCATCAAGACCCTTTTTTACTTTGACCTCGGATCAGGTAGGGATACCCGCTGAACTTAA
>Cr_272
AACGCACATTGCGCCCCGTGGTATTCCGCGGGGCATGCCTGTTCGAGCGTCATTTCAACCCATCAAGCTTCGGCTTGGTCTTGGGGCCTGCGATTCCGCAGCCTCTAAACCCAGTGGCGGTGCCTCCGAGCTCTGAGCGTAGTAATTCTTCTCGCTATAGGGTCTCGGTGGTGTCTTGCCAGTAACCCCCAATTTTTTACAGGTTGACCTCGGATCAGGTAGGGATACCCGCTGAACTTAA
>Cr_273
AACGCACATTGCGCCCTCTGGTATTCCGGGGGGCATGCCTGTTCGAGCGTCATTTTCACCCCTCAAGCTCAGCTTGGTATTGGGTGCCTCGCCTTTCCCCCCCCCGAGCATTCGTGCCCGCGGTGGAGAGCGACGCCCGAAATTCAGCGGCGGTGCGGCCGGATTCCCTAGCGCAGTGACTTTTTACAACGCTACAAGGAGTTCGCGACATCGTATCGGCCGGACAACAACCAAATTTATTATCACGATTGACCTCGGATCAGGTAGGGATACCCGCTGAACTTAA
>Cr_274
AACGCATATGGCGCCCGAAACTCCGGTTGAGGGCATGCCTGCCTCAGCGTCGTCTCAACCCCCTCACCGACTCCTGTTTCACGACAGGATCGATCGGTGGATCTGGCCCTTCCTGTAACCAAGGATCGGCTGAAGAGCAAGCGGCCCGGCGCTCAGTCGGCACCAGTGGTGGTGGCCCGTGCCTCCCCTTTGGACCGGCCTGAGCAGTCACAGGCCCGATTGGCAACAATCGCAAACCCCCTATCAAAGAATCGACCTGAGTTCAGGCAAGAGCACCCGCTGAACTTAA
>Cr_275
AACGCACATTGCACCTCATGGTATTCCGTGAGGTATGCCTGTTTGAGTGTTATTATCTTCTCGCTGTATCACGAAGTGATGCAGCAGTGTTGGCGGATCATCTGTGGATGTCTACCTAATTACATGCTACAATGTCTAGACGATATTCATTGACACGCACCTCATATAAACAACCTCAGATCAGGTAGGACTACGCGCTGAACTTAA
>Cr_276
AACGCACATTGCACCTCATGGTATTCCGTGAGGTATGCCTGTTTGAGTGTTATTATCTCTTCACTGTATCACGAAGTGATGCAGGGGTGTTGGCGGATCATCTGTGGATGTTTGCCTAATTACATGCTACAATGTCTAGACAATATTCATTGACACGCACCTCATAAACAACCTCAGATCAGGTAGGACTACGCGCTGAACTTAA
>Cr_277
AACGCACATTGCGCCCCTCGGTATTCCGTGGGGCATGCCTGTTCGAGCGTCATCTACACCCTCAAGCTCTGCTTGGTGTTGGGCGTCTGTCCCGCCTCCGCGCGTGGACTCGCCCCAATTCATTGGCAGCGGTCCTTGCCTCCTCTCGCGCAGCACATTGCGCTTCTTGAGGGGCTCCGGTTCGCGTCCAACAAGCACATTTACCGTCTTTGACCTCGGATCAGGTAGGGATACCCGCTGAACTTAA
>Cr_278
AACGCACATTGCGCCCCTTGGTATTCCATGGGGCATGCCTGTTCGAGCGTCATTTGTACTCTCAAGCCTTGCTTGGTGTTGGGTGTTTGTCTCTGCTTTGCTTAGACTCGCCTTAAATATATTGGCAGCCGGTACACTGGTTTGAAGCGCAGCACAATTGCATTTCAGGCTCTTAGTATTAGCATCCACAAAGATTATTAACACTTTTGACCTCGGATCAGGTAGGGATACCCGCTGAACTTAA
>Cr_279
AACGCACATTGCACCTCATGGTATTCCGTGAGGTATGCCTGTTTGAGTGTTATTATCTATTCATCCTCGGATGGTGTTGGTGGGTCGTATTCGTACGTCTGCTCAAGTAAATGCTACAATGTCTAGACAATATTCATTGACACGCAATAACAAAACAACCTCAGATCAGGTAGGACTACGCGCTGAACTTAA
>Cr_280
AACGCATCTTGCGCCCTTTGGTATTCCGAAGGGCATGCCTGTTTGAGTGTCATGAAAACCTCATCCCATCGGGTTTCCGATGATGATGGATTTGGGTGTTGCCTTCAGGCTCGCCTCAAAAGCATTAGTGATTCCGAGGTCGAATCTGGCGTAATAAGTTTCGCTGGCCAAGACTGAGAGGATCGCTCATAACCCGTCTTCTGACATCTTTTTGCTCTGACCTCAAATCAGGTAGGACTACCCGCTGAACTTAA
>Cr_281
AACGCACATTGCACCTCATGGTATTCCGTGAGGTATGCCTGTTTGAGTGTTATTATCTTCTCACTGTATCACGAAGTGATGCAGGGGTGTTGGCGGATCATCTGTGGATGTCTACCTAATTACATGCTACAATGTCTAGACAATATTCATTGACACGCAACAATAAAAACAACCTCAGATCAGGTAGGACTACGCGCTGAACTTAA
>Cr_282
AACGCACATTGCACCTCATGGTATTCCGTGAGGTATGCCTGTTTGAGTGTTATTATCTTCTCACTGTATCACGAAGTGATTCAGTCGTGTTGGCGGATCATCTGTGGATGTCTGCCTAATTATATGCTACAATGTCTAGACAATATTCATTCACTAGCCCATCATAAACAACCTCAGATCAGGTAGGACTACGCGCTGAACTTAA
>Cr_283
AACGCACCTTGCGCTCCTTGGTATTCCGAGGAGCATGCCTGTTTGAGTGTCATGAAACCCTCAACCTCTGACTTTCTTAATCGTCGGTCAGCGGCTTGGACTTGGGTGTCTGCCGGTCTTCATTGATCGGCTCACCTGAAATATATTAGCGAATCCCTTCTGTAATCGGTTCCACTCGACGTGATAAGTATTTCGTCGAGGACATCTTTATTGATGGCCGAGATAAAGCTGGTTCTAGATCTGCTTCTAACTCTTTCGTTGCCTTCTGGTAAAGAAAAACCCCTCATGATCTGGCCTCAAATCAGGTAGGACTACCCGCTGAACTTAA
>Cr_284
AACGCACATTGCGCCCTCTGGTATTCCGGGGGGCATGCCTGTTCGAGCGTCATTATAACCACTCAAGCTCACGCTTGGTATTGGGGTTCGCGGTTTCGCGGCCCCTAAAATCAGTGGCGGTGCCTGTCGGCTCTACGCGTAGTAATACTCCTCGCGATTGAGTCCGGTAGGTCTACTTGCCATCAACCCCCAATTTTTACAGGTTGACCTCGGATCAGGTAGGGATACCCGCTGAACTTAA
>Cr_285
AACGCACATTGCACCTCATGGTATTCCGTGAGGTATGCCTGTTTGAGTGTTATTATCTCTTCACTGTATCACGAAGTGATGCAGGGTGTTGGCGGATCATCTGTGGATGTTTGCCTAATTACATGCTACAATGTCTAGACAATATTCATTGACACGCACCCCATATATACAACCTCAGATCAGGTAGGACTACGCGCTGAACTTAA
>Cr_286
AACGCACATTGCGCCCCTTGGTATTCCATGGGGCATGCCTGTTCGAGCGTCATTTGTACCCTCAAGCTCTGCTTGGTGTTGGGCGTTTGTCCCCTTTACAAGGACTCGCCTCAAAAATATTGGCAGCCGGCATACTGGTCTCGGAGCGCAGCACATTTTGCGCCCCATTTCCTGAATACTGGCGTCCATGAAGCCCATATATTTTAACTCTTGACCTCGGATCAGGTAGGGATACCCGCTGAACTTAA
>Cr_287
AACGCACATTGCGCCTATTAGTATTCTAGTAGGCATGCCTGTTCGAGCGTCATTTCACCACTCAAGCTTCACTGCTTGGAGTTGGGACATTACCGCCCCCCCGGCGGCAAGTCCTCAAATATAGTGGCGAGGCCGGATGTCCTCTAAGCGTAGTAATCTTCTTTTCTCGCTTTGGCTAGGCATCTGGTTGCAGCCAGAAACCACTTTATTATTCAATGGTTGACCTCGGATCAGGTAGGAATACCCGCTGAACTTAA
>Cr_288
AACGCACATTGCACCTCATGGTATTCCGTGAGGTATGCCTGTTTGAGTGTTATTATCTTCTCACTGTATCACGAAGTGATTCAGTCGTGTTGGCGGATCATCTGTGGATGTCTGTCTAATTACATGCTACAATGTCTAGACAATATTCATTTGACGCAACAATAAAACAACCTCAGATCAGGTAGGACTACGCGCTGAACTTAA
>Cr_289
AACGCATCTTGCGCTCTTTGGCATTCCGAAGAGCATGCCTGTTTGAGTGTCGCAAACCTCTCACGCCCCCGGGTATTCGTATCCGCGTCGGGCTGTGGACCGTGGCCGTCTGGTCGGTGCTCTGCGCCGGCCCGGCCGAAATGCATGCGGAGCGCCTCTGCTGCCGCGACGACCGAGCGTTGTAGACCCCTCGCTTGGCTTGTCGTAGTGCGCAGGCTCCTAAACATTATTAATTCGACCTCAAATCAGGTAGGACTACCCGCTGAACTTAA
>Cr_290
AACGCACATTGCGCCCTTTGGTATTCCGAAGGGCATGCCTGTTCGAGCGTCATTATCACCCCTCAAGCCCCTCGGGCTTGGTGTTGGACGGTTTGGCGGAGTGCTTTGCGGCCTCTGCCCCTCCCAAAGACAATGACGGCGGCCTCGTTGGACCCCCGGTACACTGAGTTCTTCACGGGACACGTACTGGACACAAGGGTCCACGGGCAACGGTCTACCTCCCCTCACAGGGAGAAACTTTTCTCAAGGTTGACCTCGGATCAGGTAGGGATACCCGCTGAACTTAA
>Cr_291
AACGCACATTGCGCCCTTTGGTATTCCGAAGGGCATGCCTGTTCGAGCGTCATTATCACCCCTCAAGCCCCCTGGGTTTGGCCTTGGATGGTTTGGTCTCTTGGGTTGTTAAACCTCCCCCGAGACCCCTCCTAAAGTGAATGACGGCGGCTTGTCTGACCCCCGGTACATTGAGCTTCTTTACTGAGCACGTATCGGTTCAAGTGGTTGGCAGACCGACGGTCTCCTCCCTTTCATTAGGGAAAAACTCCTTTTTTACAAGGTTGACCTCGGATCAGGTAGGGATACCCGCTGAACTTAA
>Cr_292
AACGCACATTGCGCCTCTTGGTATTCCGAGGGGCATGTCTGTTTGAGCGTCAGTACCCACTCTTCTCACGAAGGTTTTGAGGGAATGCCTCCCTCCAACGTGGCACGCTTGCGAACTCACACACCGATCACGACGTAGTAAACACATTCTCGCCGGACGAAAGGTTGTGAGCCGCCTGAATCAAACTCAGTAGTTTGACCTCAGATCAGACAAGGATACCCGCTGAACTTAA
>Cr_293
AACGCACATTGCGCCCCGTGGTATTCCGCGGGGCATGCCTGTTCGAGCGTCATTTCAACCCATCAAGCTTTGGCTTGGTCTTGGGGCCTGCGAATCCGCAGCCTCTAACCCAGTGGCGGTGCCCTCGAGCTCTGAGCGTAGTAATTCTTCTCGCTATAGGGTCTCGGTGGTGTCTTGCCAGCAACCCCCAATTTTTTACAGGTTGACCTCGGATCAGGTAGGGATACCCGCTGAACTTAA
>Cr_294
AACGCACCTTGCGCTCCTTGGTATTCCTTGGAGCATGCCTGTTTGAGAGTCTTGAATATCTCTGCTTTTGCCTTTTTTAACGAAAAGGTAACAAGTCAGGTCCTTGGGTCTGCTTGCGGTTTGTTACGAACACAAGCTTACCTTAAATGAATTAGCTGGACTTCAGCAGAGTTGTTAAGTAACATTGAAAACTCTCGTAATATGAAGTCTGCTCTCTAATCATTCTCTTTCGAGAGAACATTTTCTATTTTGGCCTCAAATCAGGTAGGACTACCCGCTGAACTTAA
>Cr_295
AACGCACATTGCGCCCTCTGGTATTCCGGGGGGCATGCCTGTTCGAGCGTCATTATAACCACTCAAGCTCACGCTTGGTCTTGGGGTTCGCGGTTCCGCGGCCTCTAAAATCAGTGGCGGTGCCTGTCGGCTCTACGCGTAGTAATACTCCTCGCGATTGAGTCCGGTAGGTTTACTTGCCAGCAACCCCCAATTTTTACAGGTTGACCTCGGATCAGGTAGGGATACCCGCTGAACTTAA
>Cr_296
AACGCACATTGCGCCCTCTGGTATTCCGGAGGGCATGCCTGTTCGAGCGTCATTTCAACCCTCAAGCCTGGCTTGGTGATGGGGCACTGCTTCTTACCCAAGGAGCAGGCCCTGAAATTCAGTGGCGAGCTCGCCAGGACCCCGAGCGCAGTAGTTAAACCCTCGCTCTGGAAGGCCCTGGCGGTGCCCTGCCGTTAAACCCCCAACTTCTGAAAATTTGACCTCGGATCAGGTAGGAATACCCGCTGAACTTAA
>Cr_297
AACGCATATGGCGCCCGAAACTCCGGTTGAGGGCATGCCTGCCTCAGCGTCGTCTCAACCCCCTCACCGACTCCTGTTTCACGACAGGATCGATCGGTGGATCTGGCCCTTCCTGTAACCAAGGATCGGCTGAAGAGCAAGCGGCCCGGCGTCTCAGTCGGCACCAGTGGTGGTGGCCCGTGCCTCCCCTTTGGACCGGCTGTTGCAGTCACAGGCCCGATTGGCAACAATCGCAAACCCCCATCAAAGAATCGACCTGAGTTCAGGCAAGAGCACCCGCTGAACTTAA
>Cr_298
AACGCACATTGCGCCCCTTGGTATTCCGAGGGGCATGCCTGTTCGAGCGTCATTTCACCAATCAAGCCCCGCTTGGTATTGGGCGTCCAGGCCCGCGAGCCCTCACCGGCGAGCGGGCCCGCCCCAAAGGCATCGGCGAGGAAGACGACCCCCGGCGTGTTAGAATCTTTTCACGAAGATACGTCGAGAGCACCGTCCGTACTCCGCCGCGAGATGACGGGCCCCGGAAACGGGACCCCGACCACACACAAGGTTGACCTCGGATCAGGTAGGAATACCCGCTGAACTTAA
>Cr_299
AACGCAAATCGCGCTCGAGGCCTCGGCCGAGAGCATGTCTGCCTCAGCGTCGTCTCACCCCCTCCCTTTCGGTCACCCGATCGAAGGGGGAACTGGTCGTTTCGGTGCCTGGCACCGAATCGGTCGAAATGCAGAAGGACCCTCCTTTCACCAAGGGTCTCGAAAGGTAGATTGCCCTCGGGCGATTCCTATCGAGGCTCGAAAGGCAGGCCGCCCTACAGCCGGAGAAACACACCCAGACTTTGACCTGAGTTCAGGCAAGAACACCCGCTGAACTTAA
>Cr_300
AACGCACATTGCGCCCGGTGGTATTCCACCGGGCATGCCTGTTCGAGCGTCATTTCAACCCCTCAAATGTTACTATTTGGTGTTGGAGGAATACCTCTCCCCAACGGGAGGGGGGGTACCCTCTGAAATTTAGTGGCGGGCTCGCCAGCATTTTGAGCGTAGTATTTTTTACCTCGTTTCGAAAGCGCTGGCGGGAAACCCTTGCCGTAAAACCCCTCTCTTTCTGAAAAATTGACCTCGGATCAGGTAGGAATACCCGCTGAACTTAA
>Cr_301
AACGCACATTGCGCCCACTGGTATTCCGGTGGGCATGCCTGTTCGAGCGTCATTATCCTCCCTCAACCTCTGTGTTTGGTGTTGGACCGCGTTGGTGCAAGCCAACTGGTCTCAAAGACAATGACGGCGTCCGTGGGACCCTCTTCGCAACGAGCATCTTCGGAAGCACGCGTCGAGTCTAAAGGACCTTCCGGGCCGGTCTACCCTTTATCTTTCCAAGGTTGACCTCGGATCAGGTAGGAATACCCGCTGAACTTAA
>Cr_302
AACGCACATTGCGCCCCGTGGTATTCCGCGGGGCATGCCTGTTCGAGCGTCATTTCACCACTCAAGCCTCGCTTGGTATTGGGCGCCGCGTGTCCCACGCGCGCCTCAAAGTCTTTCCGGCTGAGTCGTCCGTCTCCCAGCGTTGTGATACATTTTCGCTTCGGAGTGCGGGTGGCCGCGGCCGTTAAATCTTTTCAAAGGTTGACCTCGGATCAGGTAGGGATACCCGCTGAACTTAA
>Cr_303
AACGCACCTTGCACTCTTTGGTATTCCGAAGAGTATGTCTGTTTGAGTGTCATGAAACCCTCAACCCCCCTGTTTTGTAATGGAGCAGGCGTCTGGGTTTGGATCTGGCCGCTGCCGATTCTAATCGAATCGACTCGGCTCAAATACAAGAGCTGCCAATCAAGACTGATGGTCAACTCGGCGTAATAAACTACTTTTCGCTGAGGCATCAATCTAATGGCGCTTACAATGCGTGCTTGCACACTATACTTTAGACCTCAAATCAGATAGGACTACCCGCTGAACTTAA
>Cr_304
AACGCACATTGCGCCCTCTGGTATTCCGGGGGGCATGCCTGTCCGAGCGTCATTTCAACCCTCAAGCTCCGCTTGGTCTTGGGCCGTGCCGGCGACGCTGGCCCCAAAACAGTGGCGGCGCCATCGGGCCCTACGCGTAGTAATCTTCTCTCGCGTCTGGGCCCCGGTGGGCGCTGGCCAGCAACCCCCATTTTCTTCTGGTTGACCTCGGATCAGGTAGGGATACCCGCTGAACTTAA
>Cr_305
AACGCACATTGCGCCCCTTGGTATTCCATGGGGCATGCCTGTTCGAGCGTCATTTGTACCCTCAAGCTCTGCTTGGTGTTGGGTGTTTGTCCCCTCAAAAGGACTCGCCTCAAAAGAATTGGCAGCCGGCATACTGGTCTCGGAGCGCAGCACATTTTGCGCACCATTTCCTGCATACTGGCGTCCATGAAGCTATACATTTAACTCTTGACCTCGGATCAGGTAGGGATACCCGCTGAACTTAA
>Cr_306
AACGCACATTGCGCCCTCTGGTATTCCGGGGGCATGGCCTGTTCGAGCGTCATTACAACCCTCAAGCTCTGCTTGGTATTGGGTCAGCCCCTAGGGGCTTTCCTCAAATTCAGTGGCGGCGTCCATTGGGCTTCAAGCGTAGTAATTCTTCTCGCTTCGGAGTTCCGGCGGGAGCTTGCCAGCAACCCCAAACTTTCTATGGTTGACCTCGGATCAGGTAGGGATACCCGCTGAACTTAA
>Cr_307
AACGCACATTGCGCCCTCTGGTATTCCAGAGGGCATGCCTGTTCGAGCGTCATTTCAACCCTCAAGCCCAGCTTGGTGTTGGGGCATTACCCTGTTAAGGGGTAAGCCCTGAAATTTAGTGGCGAGCTCGCCAGGACTCCGAGCGCAGTAGTTAAACCCTCGCTCTGGATTGTACTGGCGCGGCCCTGCCGTAAAACCCCCAACTTATGAAAATTTGACCTCGGATCAGGTAGGAATACCCGCTGAACTTAA
>Cr_308
AACGCACATTGCGCCCCTCGGTATTCCGTGGGGCATGCCTGTTCGAGCGTCATCTACACCCTCAAGCTCTGCTTGGTGTTGGGCGTCTGTCCCGCCTCTGCGCGCGGACTCGCCCCAAATTCATTGGCAGCGGTCTTTGCCTCCTCTCGCGCAGCACAATTGCGTCTGCGAGGGGGCGTGGCCCGCATCCACGAAGCAACATTACCGTCTTTGACCTCGGATCAGGTAGGGATACCCGCTGAACTTAA
>Cr_309
AACGCACCTTGCGCTCCTTGGTATTCCGAGGAGCATGCCTGTTGAGTGTCATGAATTCTCAACCCTCGATGCTTATTGCATTGCTTGGGGGGTTGGTCCTTGGGTGCTTGCTGTTGTATGACAGCTCACCTCAAATGTATTAGCTGGACCGTATGTAACGCGTAGGTGTCCTCAACGTGATAAAGTCATTCGTTGAGGCGGCGGCTTCTGGCTGCCCCTGCCATCTATGTACACGCGTCTGCTTCTAACCCGGCGAACGACTACTTGTAGTCTGACCCATGACTTAAAGCTCTGGCCTCAAATCAGGTAGGATTACCCGCTGAACTTAA
>Cr_310
AACGCACATTGCGCCCCTTGGTATTCCATGGGGCATGCCTGTTCGAGCGTCATTTGTACTCTCAAGCCTTGCTTGGTGTTGGGTGTTTGTCTCTGCCTTGCTTAGACTCGCCTTAAATATATTGGCAGCCGGTACACTGGTTTGAAGCGCAGCACAATTGCATTTCAGGCTCTTATTACTAGCATCCACAAAGATTATTAACACTTTTGACCTCGGATCAGGTAGGGATACCCGCTGAACTTAA
>Cr_311
AACGCACCTTGCACTCCTTGGTATTCCGAGGAGTATGCCTGTTTGAGTGTCATGAAACCCTCAATCTAGTGTTTGGTTATGCCAGACACAAAGGTTGGATGTGGGTGTTTGTCAGTGATGAACTGACTCGCCTTAAAACAATGAGCTAGATAAGTCATTTGACTGGTTTCCCTAGGCGTGATAAGTATTTCGCTTAGGATATGGGTTGACTTCGGTCTTCACATGGCCAGGACTTTGACATAGATCTGCTTTCTATCCCTATGGCTGCAAAGCTATAATCTTGACATCTGGCCTCAAATCAGGTAGGACTACCCGCTGAACTTAA
>Cr_312
AACGCACATTGCGCCCCGTGGTATTCCGCGGGGCATGCCTGTTCGAGCGTCATTTCAACCCATCAAGCTTCGGCTTGGTCTTGGGGCCTGCGAACCCGCAGCCTCTAACCCAGTGGCGGTGCCCTCGAGCTCTGAGCGTAGTAATTCTTCTCGCTATAGGGTCTCGGTGGTGTCTTGCCAGCAACCCCCAATTTTTTACAGGTTGACCTCGGATCAGGTAGGGATACCCGCTGAACTTAA
>Cr_313
AACGCACCTTGCACTCTTTGGTATTCCGAAGAGTATGTCTGTTTGAGTGTCATGAAACTCTCAACCCCCCTATTTTGTAATGAGATAGGCGTTTGGGCTTGGATTGTGGCTGTGTGCTGGCTTTCGAGTCGGCTCGGCTGAAATACACGAGTAACCCACTTCGATTATGAGCGGTTTGACTCGGCGTAATAGCTTTATTTCGCTGAGGACGCTTTGTTATCGAAATTGTGGTGCTTCTAATGAAACTTTCAATTAAGCTTTAAGACCTCAAATCAGTCAGGATTACCCGCTGAACTTAA
>Cr_314
AACGCAAATTGCACTCCTTGGTATTCCGAGGAGTATGCCTGTTTGAGTGTCATGAAAACCCTCAACTCCAAGTTTGGTTAATCCAAGTTTGGGTGTTGGACTTGGGCGTTTGTCAATGATGAATTGACTCGCCTTAAAAAGCTGAGCTGGATTAGTCTTTGTACTGGTTTCCCTAGGCGTAATAAGTATTTCGCTTAGGACACAAGTTCGCTTGTGGCCAGGACTCGGACAGCAATCTGCTTTCTATACCCCATATGTACTTGTGCATATAATCTCTGACATCTGGCCTCAAATCAGGTAGGACTACCCGCTGAACTTAA
>Cr_315
AACGCATCTTGCGCTCCCGGGTTATTCCTGGGAGCATGCTTGTTGGAGTGTCGCGAAACTCTCAACCCCGCCTTGACTCGCGTCGAGGTTGCTTTGGGTTTGGATCATGACCCGTTGCTGGCTGCTCCGGTGGCCTGCTGGGTTGAAATACATCAAGCTGAATCCTATTCGTGCGGCTTGACCTGTTGTTGTAAGCATCCAACTTTCAATGGGAACGCACTGTGGGCATGAGCTTTACCAAATGGATGAACCGCTTCGTGGACGTCTTTGTTGACGGACGCCTAGTGCATTCTGACCTCCAATCAAGTAGGACTACCCGCTGAACTTAA
>Cr_316
CACTCAACCCACTATTTATAACTCTGGCCTCAAATCAGGTAGGACTACCCGCTGAACTTAA
>Cr_317
AACGCACATTGCGCCCCTTGGTATTCCATGGGGCATGCCTGTTCGAGCGTCATTTGTACCCTCAAGCTCTGCTTGGTGTTGGGTGTTTGTCCACTCCCCAGTGTTTGGACTCGCCTCAAAGCAATTGGCAGCCAGTGTTTGGTATTGAAGCGCAGCACATTTTGCGATTCTAGCCTAGAATACTAGCGTCCAGTAAGCCTTTTTTCACTTTTGACCTCGGATCAGGTAGGGATACCCGCTGAACTTAA
>Cr_318
AACGCACATTGCGCCCCTCGGTATTCCGGGGGGCATGCCTGTTCGAGCGTCATTACACCCCTCAAGCGTAGCTTGGTATTGGGTCCTCGCCCCCCTGGGCGTGCCCGAAAGATATTGGCGGTCCGGAGTGACTTTGAGCGTAGTAAATTTTCTCCCGCTTTGAAAGTTCGCCCCGTGGCTGCCAGACAACCCCATGATGTTATCAATCATTGACCTCGGATCAGGTAGGGATACCCGCTGAACTTAA
>Cr_319
AACGCACCTTGCGCCTCTTGGTATTCCGAGAGGCATGCCTGTTTGAGTGTCTTATAAAATCAATCCCCACGGGTTTCTGACCTGGCGGTGGACTTGGAGTTGGGCGCCTGCCGATCACACGGCTCGCCTTGAAGACCTTAGTGGGATCATCGGCCCATGGCTTGACGTAATAAGTTTCGTCTCGTCCGGCCCCTGACGTCCGCTCACAACCCGCCCTCGGGCAATCACTTTATGCTAGACCTCAAATCAGGTAGGACTACCCGCTGAACTTAA
>Cr_320
AACGCATCTTGCGCCCTTTGGTATTCCGAAGGGCATGCCTGTTTGAGTGTCATGAAAACCTCATCCCATCGGGTTTCCGATGATGATGGATTTGGGTGTTGCCTTCAGGCTCGCCTCAAAAGCATTAGTGATTCCGAGGTCGAATCTGGCGTAATAAGTTTCGCTGGCCAAGACTGAGAGGATCGCTCATAACCCGTCGTCTGACATCTTTTTGCTCTGACCTCAAATCAGGTAGGACTACCCGCTGAACTTAA
>Cr_321
AACGCACATTGCACCTCATGGTATTCCGTGAGGTATGCCTGTTTGAGTGTTATTATCTTCTCACTGTATCACGAAGTGATGCAGGGTGTTGGCGGATCATCCTCGGATGTTTGCCTAATTACATGCTACAATGTCTAGACAATATTCATTGGCACGCACATCATAAACAACCTCAGATCAGGTAGGACTACGCGCTGAACTTAA
>Cr_322
AACGCACATTGCGCTCCCTGGCATTCCTAGGAGCATGTCTGTCTGAGCGTCAGTACACACCCTCCGCTCCCTTTCTTTGTTGAAGGGCTGAGTGGGTTCTGAGCGGGGAAGAGCCCTCTGGGTTCACTCCCCCTCTAAAGTGGAATGACAGCGGCCCGCCTGCCCGTGAAAGACGTAGTAAGATCTCAATCAGAATCGTCCGCGAAGGGGTGACGGAAGAGGCCTGCCTTGAAACTCAAATCTGAAGGTTTGACCTCAGATCAGACAAGAATACCCGCTGAACTTAA
>Cr_323
AACGCACATTGCGCCCCGTGGTATTCCGCGGGGCATGCCTGTTCGAGCGTCATTTCAACCCATCAAGCTTCGGCTTGGTCTTGGGGCCTGCGAATCCGCAGCCTCTAAACCCAGTGGCGGTGCCCTCGAGCTCTGAGCGTAGTAATTCTTCTCGCTATAGGGTCTCGGTGGTGTCTTGCCAGCAACCCCCAATTTTTACAGGTTGACCTCGGATCAGGTAGGGATACCCGCTGAACTTAA
>Cr_324
AACGCACCTTGCGCCTTTTGGTATTCCGAAAGGCATGCCTGTTTGAGTGTCATGAAATATCAACCCCTCCTGGTTTCTGATCAGTGTTGGGCTTGGACTTGGGTGTCTGCCAGTTCGCTGGCTCGCCTTAAAAGAGTTAGTGGTAATAACATCCACGGCTAAGACGTAATAAGTTTCGTCTGGTCAAGGTGTGACGACTGCTCATAACCCGACCGCAAGGTCATTATTTTATGCTCTGACCTCAAATCAGGTAGGACTACCCGCTGAACTTAA
>Cr_325
AACGCACATTGCGCCCTCTGGTATTCCGGAGGGCATGCCTGTTCGAGCGTCATTATCAACCCTCAAGCCCGGCTTGGTGTTGGAGGCCCGGCGAGGTTCTGAACCTGGCCGCTCCGAAAGATAACGACGGCGTCCGGCGGACCCTGGTACAATGAGCTTTCCAAGCACGTATCGGTCGCGGTCCCCGGGGGCTGGTCTATAACCCATATTTTACAAGGTTGACCTCGGATCAGGTAGGGATACCCGCTGAACTTAA
>Cr_326
AACGCACATTGCGCCCCCGTGGTATTCCGCGGGGCATGCCTGTTCGAGCGTCATTTCAACCCATCAAGCTTCGGCTTGGTCTTGGGGCCTGCGATTCCGCAGCCTCTAAACCCAGTGGCGGTGCCTCCGAGCTCTGAGCGTAGTAATTCTTCTCGCTATAGGGTCTCGGTGGTGTCTTGCCAGCAACCCCCAATTTTTTACAGGTTGACCTCGGATCAGGTAGGGATACCCGCTGAACTTAA
>Cr_327
AACGCACATTGCGCCCCCTGGTATTCCGGGGGGCATGCCTGTTCGAGCGTCATTTCACCACTCAAGCCTCGCTTGGTATTGGGCGTCGCGGGTCCCCCGCGCGCCTCAAAGTCTCCGGCTGAGCGGTTCGTCTCCCAGCGTTGTGGCAACTATTTCGCAGCGGAGTTCGAGTCGTCGTGGCCGTTAAATCTTTCAAAGGTTGACCTCGGATCAGGTAGGGATACCCGCTGAACTTAA
>Cr_328
AACGCACATTGCGCTCCCTGGTATTCCGGGGAGCATGCCTGTTCGAGCGTCATTATCAACCATCAAGCCCTGCTTGGTATTGGGTGCCGTCCCTGCTGCGGACGCGCCCTAAAGACTTTGGCGGTGGTGTTGAACCTCAAGCGTAGTAAAATCTCCAGCTTTTCAGGTGCAACGCCGCTTTGCCTCTAGAAACCCCCTTTCTTAAGGTTGACCTCGGATCAGGTAGGGATACCCGCTGAACTTAA
>Cr_329
AACGCACATTGCGCCCCTTGGTATTCCATGGGGCATGCCTGTTCGAGCGTCATTTGTACCCTCAAGCTCTGCTTGGTGTTGGGTGTTTGTCCTCTCCCTAGTGTTTGGACTCGCCTTAAAATAATTGGCAGCCAGTGTTTTGGTATTGAAGCGCAGCACAAGTCGCGATTCGTAACAAACACTTGCGTCCACAAGCCTTTTTAACTTTTGACCTCGGATCAGGTAGGGATACCCGCTGAACTTAA
>Cr_330
AACGCACATTGCGCCCCTTGGTATTCCGAGGGGCATGCCTGTTCGAGCGTCATATAAACACATCCCTCACGGGGTCTTGGGATCCGCCGCCTGGCAGTCCTTAAAATCAGTGGCGGTGCCGTCTGGCTCTAAGCGTAGTAATTATCCTCGCTATAGATCTCAGGCGGTTGCTTGCCAACAACCCCCCTAATTTTCAACGTTTGACCTCGGATCAGGTAGGGATACCCGCTGAACTTAA
>Cr_331
AACGCACATTGCGCCCTCTGGTATTCCGGGGGGCATGCCTGTTCGAGCGTCATTACACCTCTCAAGCCTAGCTTGGTATTGGAGGATGCGGTGGTCAAAACCGCACCTCTCGAAGTCTTCCGGCTGGTATTAACTTAAACCTTTGCGTTGTGGAAACATTTTTCGCTCAAGTTTGGTTGATAGTCTTTCGCCGTTAAAACATTTTTTACACAAGGTTGACCTCGGATCAGGTAGGGATACCCGCTGAACTTAA
>Cr_332
AACGCACATTGCACCTCATGGTATTCCGTGAGGTATGCCTGTTTGAGTGTTATTATCTTCTCACTGTATCACGAAGTGATGCAGTAGTGTTTGCGGATCATCTGTGGATGTCTGCCTAATTACATGCTACAATGTCTAGACAATATTCATTGACACGCAATAACAAAACAACCTCAGATCATGTAGGACTACGCGCTGAACTTAA
>Cr_333
AACGCACCTTGCGCCTCTTGGTATTCCGAGAGGCATGCCTGTTTGAGTGTCTTATAAAATCAATCCCCACGGGTTTCTTACCCGGCGGTGGACTTGGAGTTGGACGTCTGCCGGTCACACGGCTCGTCTTAAAGACCTTAGTGGGAATTTCGGCTCATGGCCCGACGTAATAAGTTTCGTCTGGCTCTGTCGTTAACGCCTGCTCATAACCAGCCCTCGGGCAATTACTTTATGCTAGACCTCAAATCAGGTAGGACTACCCGCTGAACTTAA
>Cr_334
AACGCACCTTGCACTCTTTGGTATTCCGAAGAGTATGTCTGTTTGAGTGTCATGAAACTCTCAACCCCCTCATTTTGTAATGAAATGAGCGTGGGCTGAGATTGTGGCTGTTTGTCGGCGTAAATGCCGGCTCAGCTGAAATTGACGAGCAACCCAGTTTGAATACCAGACGGCTTGACTCGGCGTAATAACTATTTCGCTGAGGACGTCTACCTTTCAAATCGTTAGTGGTGCTTCTAATGCATTTTATAAATTAAGCTTTAGACCTCAAATCAGTCAGGACTACCCGCTGAACTTAA
>Cr_335
AACGCACATTGCGCCCCTTGGTATTCCATGGGGCATGCCTGTTCGAGCGTCATTTGTACCTTCAAGCTCTGCTTGGTGTTGGGTGTTTGTCCCCGCGTTATGCGCGGACTCGCCTCAAAGCAATTGGCAGCCGGCGTACTGGCCTTGGAGCGCAGCACATTTTGCGCCCCTCAGCTTGAACGCTTGCGTCCATTAAGCCTACAATTTTTGCTCTTGACCTCGGATCAGGTAGGGATACCCGCTGAACTTAA
>Cr_336
AACGCACATTGCGCCCACTGGTATTCCGGTGGGCATGCCTGTTCGAGCGTCATTATCCTCTCTCAAGCCTCCTGGTTTGCTGTTGGACCCGTGTTGCCGCCCCCGTGCGCAACTGGTCTCAAGACAATGACGGCGTCCGTCGGGACCCTCTTCGCAACGAGCTTCTTCGGAGCACGCGTCGAGTTTCAAGGTCCCGGTGGGCCGGTCTAACCCATTAATACAAGGTTGACCTCGGATCAGGTAGGAATACCCGCTGAACTTAA
>Cr_337
AACGCACATTGCGCCCCTTGGTATTCCGAGGGGCATGCCTGTTCGAGCGTCATATAAACACATCCCTCACGGGGTCTTGGGATCCGCCGCCTGGCGGTCCTTAAAACCAGTGGCGGTGCCGTCTGGCTCTAAGCGTAGTAATTATCCTCGCTATAGATCTCAGGCGGTTGCTTGCCAACAACCCCTAATTTTCAACGTTTGACCTCGGATCAGGTAGGGATACCCGCTGAACTTAA
>Cr_338
AACGCACATTGCGCCCCTTGGTATTCCGGGGGGCATGCCTGTTCGAGCGTCATTACAACCCTCAAGCTCTGCTTGGTATTGGGCGTCCCCGGCAACGGGGTGCCCTAAAATCAGTGGCGGTGCCGTCTGGCTCTAAGCGTAGTAAATCTCTCGCTCTGGACGCCGGTGGATGCTCGCCAGTAACCCCCAATTTTTTACAGGTTGACCTCGGATCAGGTAGGGATACCCGCTGAACTTAA
>Cr_339
AACGCACATTGCACCTCATGGTATTCCGTGAGGTATGCCTGTTTGAGTGTTATTATCTTCTCACTGTATCACGAAGTGATGCAGTCGTGTTGGCGATTCATATTTATATGTTTGCCTAATTACATGCTACAATGTCTAGACAATATTCATTGAGACGCACCTCATAAAACAACCTCAGATCAGGTAGGACTACGCGCTGAACTTAA
>Cr_340
AACGCACCTTGCGCCCTCTGGTATTCCGGAGGGCATGCCTGTTTGAGTGTCATGAAACTCTCAACCCCCCGGGTTTTACGATCCGTCGGGTTGGACTTGGGCGCTGCCGCTTTGTTGCCGGCTCGCCTTAAAGGTCTCAGTGGGATAGTCGGACCCATGGCTTGGCGTGATAAGTTTCGCCTCGCCCGTGGCCGACGATGTCTGCTTACAACACCCCATATTCAATGATCTGACCTCAAATCAGGTAGGGCTACCCGCTGAACTTAA
>Cr_341
AACGCACATTGCGCCCTTTGGTATTCCGAAGGGCATGCCTGTTCGAGCGTCATTATCACCCCTCAAGCCCTGGCTTGTTGTTGGACTTTAGGGGCGGGCCGTTTGGCCCTCCCCGGTCCCAAAGACAGTGACGGCGTCCGTGGGACCCTCGGTGCAATGAGCTTTAACCAGCACGCATCAGAGTTGCAAGGTCCCCAGACCCGGTCTACCCTTTATTTTTCTAAGGTTGACCTCGGATCAGGTAGGAATACCCGCTGAACTTAA
>Cr_342
AACGCACATTGCGCCCCGTGGTATTCCGCGGGGCATGCCTGTTCGAGCGTCATTTCAACCCATCAAGCTTCGGCTTGGTCTTGGGGCCTGCGGTTTCGCAGCCTCTAAACCCAGTGGCGGTGCCTCGAGCTCTGAGCGTAGTAATTCTTCTCGCTATAGGGTCTCGGTGGTGTCTTGCCAATAACCCCAAATTTTATAAGGTTGACCTCGGATCAGGTAGGGATACCCGCTGAACTTAA
>Cr_343
AACGCACATTGCGCCCCTTGGTATTCCATGGGGCATGCCTGTTCGAGCGTCATTTGTACTCTCAAGCCTTGCTTGGTGTTGGGTGTTTGTCTCTGCCTTGCTTAGACTCGCCTTAAATATATTGGCAGCCGGTATACTGGTTTGAAGCGCAGCACAATTGCATTTCAGGCTCTTATTACTAGCATCCACAAAGATTATTAACACTTTTGACCTCGGATCAGGTAGGGATACCCGCTGAACTTAA
>Cr_344
AACGCATCTTGCGCTCCTTGGTATTCCGAGGAGCATGCCTGTTGAGTGTCATGAATCCCTCAGCCCCCAATGCTTTTCGTTAAGTGTTGGCTTGGGTCTGGATTGGGCGATTGCCAGAGAGCTTTTTCAAGTTCCTGGCTCGCCTCAAAGAGATTAGCTGGACCCCATTCCGAGCTGGTTCAACTCGACGTGATAATTCATTCGTCGAGGTATGGTTCTTCTCCCTTAAACAAGGAGTGGATCCAGCCAGGTGTAGGAATCCGGTCTGCTTCCAACTTCTGTCTGAAGTCCAATTTATTGGGCATGCAGCAGACTTTTTTAATGCTCTGCCTCAAATCAGGTAGGATTACCCGCTGAACTTAA
>Cr_345
AACGCACATTGCGCCCCCTGGTATTCCGGGGGGCACACCTGTTCGAGCGCCATTTCAACCCTGGAGCCCTGCTCTGTGATGGGCCCCGTCCTCAGGGACGGGCCCGAAACCCGTGGGCGCCTCCGTAAGGCCCTGAGCGTAGCAAGAGAAATCCCTCGCTCGGAGTGCCCTATGGCGGCCGCCCCGAACCATCTCAAAAGGTTGGCCTCGGATCAGGTGGGGATACCCGCTGAACTTAA
>Cr_346
AACGCACATTGCGCCCGCTGGTATTCCGGCGGGCATGCCTGTTCGAGCGTCATAATGACCAACTCACGCTCCGCGTGGTCTTGGGGTCCGCTTCCGGGCGGCCCTTAAACGCAGTGGCGGTGCCGTGCGGCTCTCAGCGTAGTAATTCTTCTCGCTACAGGGTCCGGACGGTGCTGGCCAGCAACCCCAACTACATAAGGTTGACCTCGGATCAGGTAGGGATACCCGCTGAACTTAA
>Cr_347
AACGCACATTGCGCCCTTTGGCATTCCGAAGGGCATGCCCGTTCGAGCGTCATTACACCACTCAAGCCTGGCTTGGTATTGGGCGACGGGACATCTCCCGCGCCTCTAATTCTTCGGCTGGACGGTTCGAATCTCAGCGTTGTGGTTTAATCAAAATCGCTGGCGAGGACGACCGGACGCGCCGTGAAAACCTCATTACAGGTTGACCTCGGATCGGGTAGGGATACCCGCTGAACTTAA
>Cr_348
AACGCACATTGCGCCCCCTGGCATTCCGGGGGGCATGCCCGTTCGAGCGTCATTAACACCCCTCAAGCCTGGCTTGGTATTGGGCGCCGGGACTCTCCCGCGCCCCGATGTCGCCGCTGGACGACTCCGATCTCACAAGCGTTGTACAAATTCGCTGGCGGGACGGGCGGCCACGCCGTTAACCTCAATCAAATCGTTGACCTCGGATCGGTAGGAATACCCGCTGAACTTAA
>Cr_349
AACGCAAATCGCGCTCGAGGCCTCGGCCGAGAGCATGTCTGCCTCAGCGTCGTCTCAACCCTCCCTCTCCTTTCCTTTCAAGAGGACTGGAGCAGGGGATGTGGTCGTTTCAGTGCTCCGCCACTGAATCGGTCGAATGCAGAAGGACCCTCCTTTCATCAAGGGTCACGAAGGTAGATTGCCCTCGGGCGATTCCTGTCGAGGCTCGAAGGCAGGCCGCCCTACAGCCGGAGAACACACCCTAGACTTTGACCTGAGTTCAGGCAAGAACACCCGCTGAACTTAA
>Cr_350
AACGCACCTTGCGCTCCTTGGTATTCCTTGGAGCATGCCTGTTTGAGAGTCTTGAATATCTCTGCTTTTATGTTTTTTATTAAGATGTAACAAGTCAGGTCCTTGAGTCTGCTTGCGGTTTGTTACGAACACAAGCTTACTTTAAATGAATTAGCTGGATTTCAGCAGAGTTGTTAAGTAACATTTTGAACTCTCGTAATATGAAGTCTGCTTCTAACTTTTGTCTTTCGAGATAAATTATTTCTATTGGCCTCAAATCAGGTAGGACTACCCGCTGAACTTAA
>Cr_351
AACGCACATTGCACCTCATGGTATTCCGTGAGGTATGCCTGTTTGAGTGTTATTATCTTCTCACTGTATCACGAAGTGATGCAGGGTGTTGGCGGATCATCTGTGGATGTCTACCTAATTACATGCTACAATGTCTAGACAATATTCATTGACACGCACATCATAAACAACCTCAGATCAGGTAGGACTACGCGCTGAACTTAA
>Cr_352
AACGCAGATTGCGCCCTTGGTATTCCGAAGGGCATGCCTGTTGAGTGTCTTATAAACCTCACCTCTATAGTTTTCTATAGTTGTGCTTGGGTGTTGCCAGTACTGGCTCGCCTTAAATGTCTAAGTGGAATGCGTAATAAGTTCTCGCAACCCTCCACTCTAATACCATTATATTCTGACCTCAAATCAGGTAGGACTACCCGCTGAACTTAA
>Cr_353
AACGCACATTGCGCCCCTTGGTATTCCGGGGGGCATGCCTGTTCGAGCGTCATTATCACCCCTCAAGCTCAGCTTGGTGTTGGGGCCTGCCGTCACAGGCAGCCCCTAAAAGCAGTGGCGGTGCCGTCAGGCTCTAAGCGTAGTAATACTCCTCGCTATAGGGTCCTGGTGGTGTCCTGCCAAACCCCCCAATTTTCATGATTGACCTCGGATCAGGTAGGGATACCCGCTGAACTTAA
>Cr_354
AACGCACATTGCACCTCATGGTATTCCGTGAGGTATGCCTGTTGAGTGTTATTATCTTCTCACTGTATCACGAAGTGAATCAGTCGTGTTGGCGGATCATCTGTGGATGTCTACCTAATTACATGCTACAATGTCTAGACAATATTCATTGACACGCAACAATAAAACAACCTCAGATCAGGTAGGACTACGCGCTGAACTTAA
>Cr_355
AACGCACATTGCGCCCCCTGGTATTCCGGCGGGCATGTCTGTTTGAGCGTCAGTACGCACCTCTGTTTCAGCTTTGCTGAGCAGGTCGTGGGCGCGCCCTTCGAAAGACGGGTGCCCCTAACGTAGCACGCTTGCGGGCTCCCACACAGATGTCAACGTAGTAAACCGAACGCTCGATGTCGTCTTGTGGAGGCTCTGCCTGAACAAACCTTCTTGAGTTTGACCTCAGATCAGATAAGGATACCCGCTGAACTTAA
>Cr_356
AACGCACATTGCGCCTATTAGTATTCTAGTAGGCATGCCTGTTCGAGCGTCATTTCAACCCTCAAGCTCTGCTTGGTGTTGGGGCGTCTGCAGCTCCGGCTGCAGGCCCTGAATCTAGTGGCGGGCTCGCTACAACTCCGAGCGTAGTAATATCTCTCGCTTTGGAAGTGTAGCGGGTTTCCGGCCGTTAACCCCCAAAATTCTGAATGTTGACCTCGGATCAGGTAGGAATACCCGCTGAACTTAA
>Cr_357
AACGCACATTGCGCCCCTTGGTATTCCGAGGGGTATGCCTGTTCGAGCGTCATTATCACCCCTCAAGCTCCGGCTTGGTGTTGGACTGTGGTTTGTCAAATAAACCCGTCTCAAAGATAGTGACGGCGTCCCAGACGGAACCCGTACGAGGAGCTTTTAACCAAGCATGTACGCGGCACGACTCTGCGGGCGACGGTCTTTACCTAAATTTATACAAGTGTTGACCTCGGATCAGGTAGGAATACCCGCTGAACTTAA
>Cr_358
AACGCATATGGCGCCCGAAACTCCGGTTGAGGGCATGCCTGCCTCAGCGTCGTCTCAACCCCCTCACCGACTCCTGTTTCACGACAGGATCGATCGGTGGATCTGGCCCTTCCTGTAACCAAGGATCGGCTGAAGAGCAAGCGGCCCGGCGTTTCAGTCGGCACCAGTGGTGGTGGCCCCCCGTGCCTCCCCCCTTTGGACCGGCTGTCTCAGTCACAGGCCCGACTGGCAACAGTCGCAACCCCCATCAAGAATCGACCTGAGTTCAGGCAAGAGCACCCGCTGAACTTAA
>Cr_359
AACGCACATTGCGCCCTTCGGTATTCCGTTGGGCATGCCTGTTCGAGCGTCATTTAAACCTTCAAGCTATGCTTGGTGTTGGGTCTTGTTCGCGTCTTTGTGCGTGGACTGGCCTTAAATTCATTGGCAGCCGGTATGTTGGTTTCGTGCGCAGCACATTGCGTTTTGATTCCAGCCTGCCCCCTTCCATTAAGCCTCTTTTTTACTTTGACCTCGGATCAGGTAGGGATACCCGCTGAACTTAA
>Cr_360
AACGCACATTGCACCTCATGGTATTCCGTGAGGTATGCCTGTTTGAGTGTTATTATCTCTTCACTGTATCACGAAGTGATGCAGGGGTGTTGGCGGATCATCTGTGGATGTCTACCTAATTACATGCTACAATGTCTAGACAATATTCATTCACTAGCTCATCATATACAACCTCAGATCAGGTAGGACTACGCGCTGAACTTAA
>Cr_361
AACGCACATTGCACCTCATGGTATTCCGTGAGGTATGCCTGTTTGAGTGTTATTATCTTCTCACTGTATCACGAAGTGATGCAGGGTGTTGGCGGATCATCTGTGGATGTCTACCTAATTACATGCTACAATGTCTAGACAATATTCATTGACACGCAACAATAAAACAACCTCAGATCAGGTAGGATTACGCGCTGAACTTAA
>Cr_362
AACGCACATTGCGCCCGGTGGTATTCCGCCGGGCATGCCTGTTCGAGCGTCATTATAGCCCACAAGCATTGCTTGGTATTGGGGATTGCAGCTACCTGCAGCCCTAAAGTCTAGTGGCGGCCCCTTTGGGTTTCAAGCGTAGTAATTCTTCTCGCTACGGAACCTCTAGGAGCTAGGTCTCAAAAGGACCGCGCCAAAACCCCCATATTTTACAATGGTTGACCTCGGATCAGGTAGGGATACCCGCTGAACTTAA
>Cr_363
AACGCACCTTGCACCCTTTGGCATTCCGAAGGGTACGCCTGTTTGAGTGTCGTGATTTCCTCCACCTATAGAATTTATTCTAAAGGCTGGGTTTTGGGGGTTTAAATCTGCAGGTTTCTAATCTGCTCCCCTTGAATGCATTAGTGAAGGCTTTTCTTTGTTACTTGCAATCGTTAAAGGCGTGATAGATCTCTAGTAGAACTACGTCTGTTGATTGTTAAACGTAAGAAAAGACTTTGCTTCTAACTGTCTTTGGACAAAACATTCAAACTTGACCTCAAATCAGGCGGGACTACCCGCTGAACTTAA
>Cr_364
AACGCACATTGCGCCCGCTAGTATTCTGGCGGGCATGCCTGTTCGAGCGTCATTTCAACCCTCAAGCCCCCGGGCTTGGTGTTGGGGAACGGCCCGCCCCTGGCGGCAGGCCGGCCCCGAAATCTAGTGGCGGTCTCGCGATAGCCTCCTCTGCGTAGTAGCAATATCTCGCACTGGAACTGAGCGACGACCACGCCGTTAAACCCCCCACTTTCTGAAGGTTGACCTCGGATCAGGTAGGAATACCCGCTGAACTTAA
>Cr_365
AACGCACATTGCGCCCATTGGTATTCCGATGGGCATGCCTGTTCGAGCGTCATTATCAACCCTCAAGCCCGGCTTGATGTTGGATCAGAACCCCCCCGCGAGGGTGGGCTCGGTCCCAAAGACAATGACGGCGTCTGTTAGACCCTCGGTGCAATGAGCTTTAACCAGCACGCACTCGAGTCAAAGGACTTTCAGCCCGGTCCCCTTTTAATTTTTACAAGGTTGACCTCGGATCAGGTAGGGATACCCGCTGAACTTAA
>Cr_366
AACGCACATTGCGCCCTTTGGTATTCCGAAGGGCATGCCTGTTCGAGCGTCATTATCACCTCTCAAGCCTGGCTTGCTGTTGGACTTTAGGTCTTGCTTCGGCATGACCGGTCCCAAAGATAATGACGCGTCTGTGAGGACCCCAGTACATTGAGCTTTTATTAGCACGTATTAGGCGGAAGTCCAGGCCCGGTCTTAACTATATTTTAACAAGGTTGACCTCGGATCAGGTAGGAATACCCGCTGAACTTAA
>Cr_367
AACGCACATTGCGCCCTCTGGTATTCCGGGGGGCATGCCTGTTCGAGCGTCATTATAACCACTCAAGCTCTCGCTTGGTATTGGGGTTCGCGGTCTCGCGGCTCCTAAAATCAGTGGCGGTGCCTCTCGGCTCTACGCGTAGTAATACTCCTCGCGATTGAGTCCGGTAGGTCTACTTGCCAACAACCCCCAAATACAGGTTGACCTCGGATCAGGTAGGGATACCCGCTGAACTTAA
>Cr_368
AACGCACATTGCGCCCATTAGTATTCTAGTGGGCATGCCTGTTCGAGCGTCATTTCGACCATTCAAGCCCTGGTTGCTTGGTGTTGGGAGCTTGTCCTCGGACAACTCCTCAAAAGCATTGGCGGAGTCGCGGTGGCCCCAAGCGTAGTAATTCTTCTCGCTTCCGGTGTGTCACGGCTGGCGTCTGGCCGTTAAACCCCCCCATTTTTCAGTGGTTTGACCTCGGATCAGGTAGGAATACCCGCTGAACTTAA
>Cr_369
AACGCACATTGCGCCCTCTGGTATTCCGGAGGGCATGCCTGTTCGAGCGTCATTATAACCACTCAAGCTCAGCTTGGTATTGGGATTCGCATCTCGCGGTCCCTAAAATCAGTGGCGGTGCTTATCAGCTCTACGCGTAGTAATACTCCTCGCGATTGAGTCTGGTGGGTTACTTGCCAACAACCCCCAATTTTTACAGGTTGACCTCGGATCAGGTAGGGATACCCGCTGAACTTAA
>Cr_370
AACGCACATTGCACCTCATGGTATTCCGTGAGGTATGCCTGTTTGAGTGTTATTATCTCTTCGTCCTCGGATGGTGTTGGCGGGTCGTATCTGTACGTCTGCTAAAGTAAATGCTACAATGTCTAGACAATATTCATTTGACGCAACAATAAAACAACCTCAGATCAGGTAGGACTACGCGCTGAACTTAA
>Cr_371
AACGCACATTGCACCTCATGGTATTCCGTGAGGTATGCCTGTTTGAGTGTTATTATCTTCTCACTGTATCACGAAGTGATGCAGGGTGTTGGCGGATCATCCTCGGATGTTTGCCTAATTACATGCTACAATGTCTAGACAATATTCATTGACACGCACCTCATATAAACAACCTCAGATCAGGTAGGACTACGCGCTGAACTTAA
>Cr_372
AACGCACATTGCGCCCCCTGGTATTCCGGGGGGCATGCCTGTCCGAGCGTCATTGCTGCCCTCAAGCACGGCTTGTGTGTTGGGCTCCGTCCTCCTCCCGGGGGACGGGCCCGAAGGCAGCGGCGGCACCGCGTCCGGTCCTCGAGCGTATGGGGCTTCGTCACCCGCTCTGTAGGCCCGGCCGGCGCTTGCCGACACATCAATCTTTTTTCCAGGTTGACCTCGGATCAGGTAGGGATACCCGCTGAACTTAA
>Cr_373
AACGCACATTGCGCTCCCTGGTATTCCGGGGAGCATGCCTGTTCGAGCGTCATTATCAACCATCAAGCCCTGCTTGGTATTGGGTGTCGTCCCTGCTGTGGACGCGCCCTAAAGTAATCGGCGGTGGTGTTGAACCTCAAGCGTAGTAAATCTCCAGCTTTTAGGTGAGACGCCGCTCGGCCTCTAGAAACCCCATATTCTAAGGTTGACCTCGGATCAGGTAGGGATACCCGCTGAACTTAA
>Cr_374
AACGCACATTGCGCCCCTTGGTATTCCATGGGGCATGCCTGTTCGAGCGTCATTTGTACTCTCAAGCCTTGCTTGGTGTTGGGTGTTTGTCTTTGCTCTGCCTAGACTCGCCTTAAATATATTGGCAGCCGGTATTTTGGTTTGAAGCGCAGCACATTTGCTTTTCAAATCTTTATTATTGGTACCCATAAGCATTTTAACACTTTTGACCTCGGATCAGGTAGGGATACCCGCTGAACTTAA
>Cr_375
AACGCACATTGCGCTCCCTGGTATTCCGGGGAGCATGCCTGTTCGAGCGTCATTATCAACCATCAAGCCCAGCTTGGTATTGGGTGCCGTCCCTGCTGTGGACGCGCCCTAAAGTAATCGGCGGTGGTGTTGAACCTCAAGCGTAGTAAATCTCCAGCTTTTTAGGTGAGACGCCGCTCGGCCTCTAGAAACCCCAAATTCTAAGGTTGACCTCGGATCAGGTAGGGATACCCGCTGAACTTAA
>Cr_376
AACGCACATTGCGCCCTTTAGTATTCTGAAGGGCATGCCTGTTCGAGCGTCATTATCACTAATCAAGCCCGGCTTGCTGTTGGACCTCTTGTCGGTAACACGACAGGCCCCAAAGATAATGACGGTGTCAGTTGGACCCCTAGATGCAACGAGCTTTGATTAGCACGCGTCGTGGTGGCCTTTTGACCCGGTCTTTTTTAACCAATTTCTTAAGGTTGACCTCGGATCAGGTAGGAATACCCGCTGAACTTAA
>Cr_377
AACGCACATTGCGCCCTTTGGTATTCCGAAGGGCATGCCTGTTCGAGCGTCATTATCACCCCTCAAGCCTGGCTTGCTGTTGGGCTCTTGGTCGTGGATCCCCACGACCGGCCCCAAAGATAATGACGGCGTCCGTCGGACCCTCGGTACAAGGAGCTTTTTACGAGGCACGTACTGAAGTGGGCTGGCAGACCCGGTCTTTTAATTAGTTTTTTCTAAGGTTGACCTCGGATCAGGTAGGAATACCCGCTGAACTTAA
>Cr_378
AACGCACCTTGCACTCTTTGGTATTCCGAAGAGTATGTCTGTTTGAGTGTCATGAAACTCTCAACCCCCTCGTTTTGTAATGAGACGAGTCGTGGGCTTGGATTATGGCTGTCTGTCGGCTTCATTGCCGGCTCAGCTGAATATACGAGTAACCCAGTCTTGAAAAACTGACGGCTTGACTCGGCGTAATAATTATTATCGCTGAGGACGTCTAACCTTCAATCAGTTAGTGGTGCTTCTAATGCAATAATCTTAAGATTTAGACCTCAATCAGTCAGGATTACCCGCTGAACTTAA
>Cr_379
AACGCACATTGCGCCCCTTGGTATTCCATGGGGCATGCCTGTTCGAGCGTCATTTGTACCCTCAAGCTATGCTTGGTGTTGGGTGTTTGTCCTCTCCCTTGCGTTTGGACTCGCCTTAAAGAAATTGGCAGCCAGTGTATTGGTATAGAAGCGCAGCACAATTTGCGATTCTAGCTCATAATTACTTGCAACCATCAAGTCTATTTAACACTTTTGACCTCGGATCAGGTAGGGATACCCGCTGAACTTAA
>Cr_380
AACGCACATTGCGCCCTTCGGTATTCCGTTGGGCATGCCTGTTCGAGCGTCATTTAAACCTTCAAGCTATGCTTGGTGTTGGGTGTTTGTTCCGCCTCAGCGCGTGGACTCGCCTCAAATTCATTGGCAGCCGGTATGTTGGCTTCGTGCGCAGCACATTGCAAGCGGATTCAACAGGCCCTCTTCCACAAGACCTTTTTTACTTTGACCTCGGATCAGGTAGGGATACCCGCTGAACTTAA
>Cr_381
AACGCACATTGCGCCCCTGGTATTCCCGGGGGGCATGCCTGTTCGAGCGTCATTTCACCACTCAAGCCTCGCTTGGTATTGGGCGTCGCGAGTCTCTCGCGCGCCTTAAAGTCTCCGGCTGTTTGACCCGTCTCCCAGCGTTGTGGCAACTATTTCGCAGTGGAGTTCGAGTTGGATCGGCCGTTAAATCTTTCAAAGGTTGACCTCGGATCAGGTAGGGATACCCGCTGAACTTAA
>Cr_382
AACGCACATTGCGCCCTTTGGTATTCCGAAGGGCATGCCTGTTCGAGCGTCATTATCAACCATCAAGCTCGGCTTGTTATTGGGTCTCTATATCGTTAAAAACGATAGGCTCGAAAGATAATGGCGGTGTTAAGATTAACCCCAGGTGCAGCGAGCTTATAGCATACACTGAAAGGTTTTCTTGGCCCGGCCTTGAAACATATTTTCTTAAGGTTGACCTCGGATCAGGTAGGAATACCCGCTGAACTTAA
>Cr_383
AACGCACCTTGCACTCTTTGGTATTCCGAAGAGTATGTCTGTTTGAGTGTCATGAAACTCTCAACCCCCCTATTTTGTAATGAGATGGGCGTGGGCTTGGATTATGACTGCTGTCGGCGTAATTGCCGGCTCAGTTGAAATACACGAGCAACCCATTTGAAATAAACGGCTTGACTCGGCGTAATAATTATTTCGCTGAGGACGTTTTCTTCAAAAGTAAGAGGTGCTTCTAATGCGCTTTTATAGCATTTATATTTTAGACCTCAAATCAGTCAGGACTACCCGCTGAACTTAA
>Cr_384
AACGCACATTGCGCCCCTCGGTATTCCGGGGGGCATGCCTGTCCGAGCGTCATTACACCACTCAAGCCTGGCTTGGTCTTGGGCGCCGCGGTCTCCGCGCGCCTCAATGTCGTCGCCGATGCGTCCGTCTCCGAGCGTTGTGATTTATCAAACCGCTCGCGGGGTCGGGGGCCTCGCGCCGGGAAACCCACATTTTTACAGGTTGACCTCGGATCAGGTAGGGATACCCGCTGAACTTAA
>Cr_385
AACGCAAATTGCGCTCGAGGCCTCGGCCAAGAGCATGTCTGCCTCAGCGTCGGCTATACCCTCAATCCAATACCTATGGTATTGATTGGAGCTGGCTTTCCGGTATGCCTCATGGGTTGCCGGTCAGCTGAAAAGCATTCACGCTTCTGGTGCTGCTTTCCTGTCAAGGAAGGCGAGTTCCGATTTGGTAGGTGACCTTTGCCGGTTGCATGCCTTCGTTGCCCGCCATGCTCCCAGATAGCGTTGCAGGACGCCTTTTGGCTTTCGACCTGAGGTCAGGCAAGAACACCCGCTGAACTTAA
>Cr_386
AACGCACATTGCGCTCCTTGGTATTCCGAGGAGCATGCCTGTTCGAGCGTCATTATCAACCATCAAGCACTGCTTGGCATTGGGCGTCGTCCCCCACGGGACGGGCTCTAAACACCTCGGCGGCGGTGTCGAAACCCAAAGCGTAGTAAAATCACCAGCTTTGCTAGGTTTGGTCGGCCGTTCTCGCCTCGAGAACCCTCTCACATCAAGGTTGACCTCGGATCAGGTAGGGATACCCGCTGAACTTAA
>Cr_387
AACGCACCTTGCACTCCTTGGTATTCCGAGGAGTATGTCTGTTTGAGTGTCATGAACTCTTCAACTGTGCAACTTTATTGCTGCACAGCTTGGTTTCTGACGGTTGCTACTCGTAGCTCTGTCGTAATACATTAGCCGCCCTAGTTGATCTCGGATTGACTCAGTGTAATAGACTATTCGCTGAGGACGAGATTGTAGGCCAGCTGCCAATCATGCTAGTCATCTTTGAAATTAGACCTCAAATCAGATAGGATTACCCGCTGAACTTAA
>Cr_388
AACGCACATTGCGCCCGCCAGTATTCTGGCGGGCATGCCTGTTCGAGCGTCATTTCAACCCTCAAGCCCCCGGGCTTGGTGTTGGGGATCGGCCGCCCTCCGGCGCGCCGGCCCCGAAATCTAGTGGCGGTCTCGCTGTAGCCTCCTCTGCGTAGTAGCACACCTCGCACCGGAACGCAGCCTGGCCACGCCGTTAAACCCCCCACTTCTGAAGGTTGACCTCGGATCAGGTAGGAATACCCGCTGAACTTAA
>Cr_389
AACGCACATTGCGCCCTTTGGTATTCCGAAGGGCATGCCTGTTCGAGCGTCATTATCACCTCTCAAGCCCTGGCTTGTTGTTGGACTTGGTCGGTCGTGAGACTAGATCTGTCCCAAAGACAATGACGGTGTCCCTTGGACCCTCGGTACAATGAGCTTTAACCAGCACGTATCAGAGTGGAAAGGTCCTCGGGCCCGCTCCCCTTTTATTTTTTAAGGTTGACCTCGGATCAGGTAGGAATACCCGCTGAACTTAA
>Cr_390
AACGCACATTGCGCCCGGTGGTATTCCACCGGGCATGCCTGTTCGAGCGTCATTTCAACCCTCAAAAGCTTGCTTTTGGTGTTGGAGGAATACCTGTAAAAGGGTACCCTCTGAAATTTAGTGGCGGGCTCGCTAGAATTTTGAGCGTAGTAATTTTACCTCGTTTTTAAAGACTAGTGGGACTTCTTGCCGTAAAACCCCCCAACTTTCTGAAATTTGACCTCGGATCAGGTAGGAATACCCGCTGAACTTAA
>Cr_391
AACGCACATTGCGCCCATTGGTATTCCGATGGGCACGTCTGTTTGAGCGTCATTACAATCCTTCGGCTTGGATTTGCAAGAATCCGAACCGGTTGTGAGCTTCGGTCTTCACCGGCCGGGCTTTAAAGTGGCACGCTCTGCGGGTGACCCAACCTGAACGAACATAGTAGAATCCATTCAACCTGTTCCACTAAGGGATGGTCAGCTCCGCCTGAACAAGAACCTAAATTTTCTAAGGTTTGACCTCAGATCAGACGAGGATACCCGCTGAACTTAA
>Cr_392
AACGCACATTGCGCCCCGTGGTATTCCGCGGGGCATGCCTGTTCGAGCGTCATTTCAACCCATCAAGCTCCGGCTTGGTCTTGGGGCCTGCGGTTTCGCAGCCTCTAACCCAGTGGCGGTGCCATTGAGCTCTGAGCGTAGTAATTATCCTCGCTATAGGGTCTCGGTGGTGTCTTGCCAGTAACCCCCAATATACAGGTTGACCTCGGATCAGGTAGGGATACCCGCTGAACTTAA
>Cr_393
AACGCAAATTGCGCTCCTTGGTATTCCGAGGAGCATGCCTGTTTGAGTGTCATGAAATCATCCACCTCTACTTTGGGCTTTTGTCCGGGGTTCTGGCTGGGAGTTGGGTGTTTGCCTGCGAGAGCTGGCTCACCTTAAATGAATTTCGGTCTGACTAGTGGCTAATGGCCGGTTTGACTTGGCGTTATAAGTTATTTCGCTAAGGACATCCTTCGGGGTGGCCGATCATGGACTCTGGTCTCGCTTCTAACGAGGCAACATATTTTGACATCTGGCCTCAAATCAGGTAGGACTACCCGCTGAACTTAA
>Cr_394
AACGCACATTGCGCCCTTCGGTATTCCGTTGGGCATGCCTGTTCGAGCGTCATTTAAACCTTCAAGCTATGCTTGGTGTTGGGTGTTTGTTCCGCCTCAGCGCGTGGACTCGCCTCAAATTCATTGGCAGCCGGTATGTTGGCTTCGTGCGCAGCACATTGCAAGCGAATACAGCAGACCCTCTTCCACAAGACCTTTTTTACTTTGACCTCGGATCAGGTAGGGATACCCGCTGAACTTAA
>Cr_395
AACGCACATTGCGCCCCGTGGGTATTCCGCGGGGCATGCCTGTTCGAGCGTCATTTCAACCCATCAAGCTTCGGCTTGGTCTTGGGGCCTGCGACTCCGCAGCCTCTAAACCCAGTGGCGGTGCCTCGAGCTCTGAGCGTAGTAATTCTTCTCGCTATAGGGTCTCGGTGGTGTCTTGCCAGCAACCCCCAATTTTTTACAGGTTGACCTCGGATCAGGTAGGGATACCCGCTGAACTTAA
>Cr_396
AACGCATCTTGCGCTCTCTGGTATTCCGGAGAGCATGTCTGTTTGAGTGTCATGAATTCTTCAACCCAATCTTTTCTTGTAATCGATTGGTGTTTGGATTTTGAGCGCTGCTGGCTTCGGCCTAGCTCGTTCGTAATACATTAGCATCCCTAATACAAGTTTGGATTGACTTGGCGTAATAGACTATTCGCTAAGGATTCGGTGGAAACATCGAGCCAACTTCATTAAGGAAGCTCCTAATTTAAAAGTCTACCTTTGATTAGATCTCAAATCAGGCAGGATTACCCGCTGAACTTAA
>Cr_397
AACGCACATTGCGCCCTTTGGTATTCCGAAGGGCATGCCTGTTCGAGCGTCATTATCACCTCTCAAGCCCTGGCTTGTTGTTGGACTTGGTCGGTCGTGAGACTTAGATCTGTCCCAAAGACAATGACGGTGTCCCTTGGACCTCGGTACAATGAGCTTTAACCAGCACGTATCAGAGTGGAAAGGTCCTCGGGCCCGGTCCCCCTTTTATTTTTTAAGGTTGACCTCGGATCAGGTAGGAATACCCGCTGAACTTAA
>Cr_398
AACGCACATTGCACCTCATGGTATTCCGTGAGGTATGCCTGTTTGAGTGTTATTATCTCTTCATCCTAGAATAGTGATGGTGTTGGCGGATCATACTTGTATGTCCACCTAATTACATGCTACAATGTCTAGACAATATTCATTGAGACGCACCTCATAAAAACAACCTCAGATCAGGTAGGACTACGCGCTGAACTTAA
>Cr_399
AACGCACATTGCGCCCTTTGGTATTCCTTAGGGCATGCCTGTTCGAGCGTCATTTACACCCTCAAGCACAGCTTGGTGTTGGGCGTCTGTCCCGCTTCGGCGCGGACTCGCCTCGAAACGATTGGCAGCCACTTCAGCGGCTTTGAGCGCAGCAGAATTGCGTCTCTCGCCGCGGCGGATGGCACCCAGCAAGCTATCTTTATATTTTGACCTCGGATCAGGTAGGGATACCCGCTGAACTTAA
>Cr_400
AACGCACATTGCGCCCTCTGGTATTCCGGAGGGCATGCCTGTTTGAGTGTCATTAACTTCTCACAAAACCTTTTGGTTTCTGTTGATGTTGGGAACTGCGACCCCTCGTGGGACGCTTTCCTCAAATGCATTGGTGCGGCCCGCCGCCCGGTAACACAACGTTCTAGGTTCGTCCAACTCGTTGCTCGCCGGTGCAATCTTGGTGCTGCACCTTAAGCCCGCCCTGTGCCTTGTGCACTTGGCTAACTTCATTTATTGACCTCAGATCAGGTAGGAATACGCGCTGAACTTAA
>Cr_401
AACGCACATTGCGCCCCCTGGTATTCCGGGGGGCACACCTGTTCGAGCGCCATTTCAACCCTGGAGCCCTGCTCTGTGATGGGCCCCGTCCTCAGGGACGGGCCCGAAACCCGTGGGCGCCTCCGTAAGGCCCTGAGCGTAGCAAGAGAAATCCCTCGCTCGGAGTGCCCTATGGCGGCCGCCCCGAACCATCTTAAAAGGTTGGCCTCGGATCAGGTGGGGATACCCGCTGAACTTAA
>Cr_402
AACGCATCTTGCGCTCCTTGGTATTCCGAGGAGCATGCCTGTTTGAGTGTCATGAATCCCTCAGCCCCCAATGCTTTTCGTTAAGTGTTGGCTTGGGTCTGGATTTGGGCGATTGCCAGAGAGCTTTTTCAAGTTCCTGGCTCGCCTCAAAGAGATTAGCTGGACCCCATTCCGAGCTGGTTCAACTCGACGTGATAATTTTCATTCGTGAGGTATGGTTCTTCTCCCTTAAACAAGGAGTGGATCCAGCCAGGTGTAGGATCCGGTCTGCTCCAACTTCTGTCTGAAGTCCAATTTATTGGGCATGCAGCAGACTTTTTAATGCTCTGGCCTCAAATCAGGTAGGATTACCCGCTGAACTTAA
>Cr_403
AACGCACATTGCGCCCCTTGGTATTCCGAGGGGCATGCCTGTCCGAGCGTCATTACAACCCCTCCAGCTTGCTGGGTCTTGGGCCTTCGCCTCCGGGCGGGCCTTAAAATCAGTGGCGGCCCTGCCGGGCCTGAGCGCAGTAACTTCTCTCGCTACAGGGTCCCGACAGGTGCTGGCCAGCAACCCCCATCTTTCTAATGGTTGACCTCGGATCAGGTAGGGATACCCGCTGAACTTAA
>Cr_404
AACGCATCTTGCGCTCTTTGGTATTCCGAAGAGCATGCCTGTTTGAGTGTCATGAAACTCTCACCTCCAATCTTTTTTAACTAGAAGGTTGGGGCGTGGACGTGAGTGCTGCTGGTGCCCTGGTTGCATCGGCTCACTTGAAATTCATTAGCTGAATCCTTTAAAGTAGGTTCTACTCGACGTGATAAGATCTCCGTCGAGGACAGTGCTTCGGCATTGGCCAACGATAAAGTTGATACGCTTCTAATTAGCGCAGACTTCGAGTGCTGGCAATTTTGACAACTTGGCCTCAAATCAGGTAGGACTACCCACTGAACTTAA
>Cr_405
AACGCATCTTGCGCCCTTTGGTATTCCGAAGGGCATGCCTGTTTGAGTGTCATGAAACATCCATCCATCGTTTCCGATGACGATGGATTTGGGTGTTGCCGTCCGGCTCGCCTCAAAAGCCTTAGTGATTCCGAGGTCGAATCTGGCGTAATAAGTTTCGCTGGCCAAGACCGAGAGGACCGCTCATAACCCGTCTTCTGACATTTTTGCTCTGACCTCAAATCAGGTAGGACTACCCGCTGAACTTAA
>Cr_406
AACGCACCTTGCGCCTTTTGGTATTCCGAAAGGCATGCCTGTTTGAGTGTCATGAATTCTCAACCCCTCGGGTTTTGCGACCCGGGAAGGTTGGACTTGGGTGTTGCCGGTCACACGGCTCGCCTTAAAAGCGTTAGTGGGATAACCCTCGTGATCGACGTGATAAGTTCTCGTTGCGATCTTGGGCGATGCCTGCTCACAACCACCATATTCTTAGACTCTGACCTCAAATCAGGTAGGACTACCCGCTGAACTTAA
>Cr_407
AACGCACATTGCGCCCTTTGGTATTCCGAAGGGCATGTCTGTTTGAGCGTCATTACAACACCTCGTTAACAATTAGTTTTGTGAACGGTCTTGAGCTTTGGCTGTCAAAAGCCTGGCTTTAAAGTTGAACGCTCTGCGGGTCACACTGCCAAACTATACATAGTAAAACTTATTCTGTACTGTTAGAAAGTGATGGCTTCGCCTGAACAACAAACCCATTTTTAAGGTTTGACCTCAGATCAGACAAGGATACCCGCTGAACTTAA
>Cr_408
AACGCACATTGCGCCCTTTAGTATTCTGAAGGGCATGCCTGTTCGAGCGTCATTATCACTAATCAAGCCTGGCTTGCTGTTGGACCTCTTGTCGTTAAAGCGACAGGTCCTAAAGACAATGACGGTTGTTAATTAGACCCCAGATGCAACGAGCTTTCATTAGCACGCATGATAGGTGGCCTTTTTAACCCGGTCTTTTTTAACCAATCTTACAAGGTTGACCTCGGATCAGGTAGGAATACCCGCTGAACTTAA
>Cr_409
AACGCACATTGCGCTCCTTGGTATTCCGAGGAGCATGCCTGTTCGAGCGTCATTATCAACCCTCAAGCTCTGCTTGGCATTGAGCGTCGTCCCTTATACGGACGGGCTCTAAAGACCTCGGCGGCGGTGTCAAACCTCAAGCGTAGTAGAATCTTTAGCTTCTAGGTTTTGGCGCTGTCTCGCCTCGAGAAATTCTCACCTCAAGGTTGACCTCGGATCAGGTAGGGATACCCGCTGAACTTAA
>Cr_410
AACGCACCTTGCGCCCTCTGGTATTCCGGAGGGCATGCCTGTTTGAGTGTCATGAAACTCTCAACCCCTCGGGTTTTACGACCCGATCGTGTTGGATTTGGGCGCTGCCGCTTTGTTGCCGGCTCGCCTCAAAGGTCTTAGTGGGAATATCCGTGCCCAACGTCTGGCGTAATAAGTTTCGCCTTTCTCGTGGCCGGTGACGTCCGCTCACAACCCTCATATTCTTTCGATCTGACCTCAAATCAGGTAGGGCTACCCGCTGAACTTAA
>Cr_411
AACGCACATTGCACCTCATGGTATTCCGTGAGGTATGCCTGTTTGAGTGTTATTATCTTCTCACTGTATCACGAAGTGATGCAGGGTGTTGGTGGGTCGTACTTGTACGTCTGCTTAAATAAATGCTACAATGTCTAGACAATATTCATTGACACGCAACAATAAAACAACCTCAGATCAGGTAGGACTACGCGCTGAACTTAA
>Cr_412
AACGCACATTGCGCCCTTTGGTATTCCGAAGGGCATGCCTGTTCGAGCGTCATTATCACCCCCCTCAAGCTCCGGCTTGGTGTTGGGCCTGGTCTTTCAGAAGACCGGCCTCAAACATAGTGACGGCGTCCCAGATGGAACCGGTACGAGGAGCTTCTAATCAAGCATGTACGCGGCGTGAATCTGCGGGCGGCGGTCTTTAACCACTACTCTTCGGAGTACTTTCAAGTGTTGACCTCGGATCAGGTAGGGATACCCGCTGAACTTAA
>Cr_413
TAGCATGCCGCTGGTGGTGGTGCTGAGCACCATTTGCCTGGTGACCGTGGGCCTGAACCTGCTGGTGCTGTATGCGCT
>Cr_414
AACGCACATTGCACCTCATGGTATTCCGTGAGGTATGCCTGTTTGAGTGTTATTATCTATTCATCCTAGAAATAGTGATGGAGTTGGCATATCGTACTCGTACGTCTGCTCAAGTAACTGCTACAATGTCTAGACAATATTCATTGACACGCAATAACAAAACAACCTCAGATCAGGTAGGACTACGCGCTGAACTTAA
>Cr_415
AACGCACCTTGCACTCTTTGGTATTCCGAAGAGTATGTCTGTTTGAGTGTCATGAAACTCTCAACCCCCCTGTTTTGTAATGAGACGGGCGTGGGCTTGGATTATGGCTGCTGCCGGCGTAAAGTCGGCTCGGCTGAAATATACGAGCAACCCATTTGAAATAGACGGTTTGACTCGGCGTAATAATTATTTCGCTGAGGACGTCTTCTTCAAACGTTAGAGGTGCTTCTAATGCAATCAATTTAATGTTAGACCTCAAATCAGTCAGGACTACCCGCTGAACTTAA
>Cr_416
AACGCACCTTGCGCTCCTTGGTATTCCTTGGAGCATGCCTGTTTGAGAGTCTTGAATATCTCTGCTCTTATTTTTTTAATTAAGAAATAACGAGTCAGGTCCTTGGGCCTGCTTGCGGTTGGTTACAAACACAAGCTTGCCTTAAATGAATTAGCTGAGCTTCAGCAGAGTTGTTAAGTAACATTGAAAACTCTCGTAAGAAGAAGCTTGCTCTCTAATCTTTGTCGTCTTTTGTGAACGATAATATTTTCTATTTTGGCCTCAAATCAGGTAGGACTACCCGCTGAACTTAA
>Cr_417
AACGCACATTGCGCCCCGTGGTATTCCGCGGGGCATGCCTGTTCGAGCGTCATTTAAACCAATCCAGCTTGCTGGGTCTTGGGCTTCGCCTCCGGGCGGGCCTTAAAATCAGTGGCGGCGCCTCTCGGCTCTAAGCGTAGTAATACTCCTCGCTACAGAGTCCCGGGTGGATGCTTGCCAACAACCCCCAATTTTATCAGGTTGACCTCGGATCAGGTAGGGATACCCGCTGAACTTAA
>Cr_418
AACGCACATTGCACCTCATGGTATTCCGTGAGGTATGCCTGTTTGAGTGTTATTATCTTCTCACTGTATCACGAAGTGATTCAGTCGTGTTGGCGGATCATATCTATATGTTTGCCTAATTACATGCTACAATGTCTAGACAATATTCATTCACTAGCCCATCATAAACAACCTCAGATCAGGTAGGACTACGCGCTGAACTTAA
>Cr_419
AACGCACATTGCGCCCCTTGGTATTCCGAGGGGCATGCCTGTTCGAGCGTCATTTCACCAATCAAGCCCCGCTTGGTATTGGGCGTCCAGGCCCGCGAGCCCTCACCGGCGAGCGGGCCCGCCCCAAAGGCATCGGCGAGGAAGACGACCCCCGGCGTGTTAGAATCTTTTCACGAAGATACGTCGAGAGCACCGTCCGTACTCCGCCGCGAGATGACGGGCCCCGGAAACGGGACCCCGACCGCACACAAGGTTGACCTCGGATCAGGTAGGAATACCCGCTGAACTTAA
>Cr_420
AACGCACATTGCGCCCCTTGGTATTCCATGGGGCATGCCTGTTCGAGCGTCATTTGTACCCTCAAGCTCTGCTTGGTGTTGGGTGTTTGTCCTCTCCTCTGCGTTTGGACTCGCCTTAAAGCAATTGGCAGCCAGTGTTTTGGTATTGAAGCGCAGCACATTTTGCGATTCTAGCCGATAATACTTGCGTCCATAAGCCTTTTTTAACTTTTGACCTCGGATCAGGTAGGGATACCCGCTGAACTTAA
>Cr_421
AACGCACATTGCGCCCTCTGGTATTCCAGAGGGCATGCCTGTTCGAGCGTCATTTCAACCCTCAAGCCTGGCTTGGTGTTGGGGCATTACCTGACTGTCTTCTGACAGGAGGGTAAGCCCTGAATTTAGTGGCGAGCTCGCCAGGACTCCGAGCGCAGTAGTGTAACCTCGCTTTGGATCGTACTGGCGCGGCCCTGCCGTAAAACCCCCAACTTCTGAAAATTTGACCTCGGATCAGGTAGGAATACCCGCTGAACTTAA
>Cr_422
AACGCACATTGCGCCCTTTGGCATTCCGAAGGGCATGCCTGTTCGAGCGTCATTATCACCCCTCAAGCTCGGCTTGTAGTTGGACGTCGGTGGTCGTTTTATCGGTCACCCGCCCCAAAGATAATGACGCGTCTGTGAGGACTCCAGTACACTGAGCTTCTTCGGAGCACGTATTGGCTAGAAGTCCAGGCCCGGTCTCACCTATTATTTTTATAAAGTTGACCTCGGATCAGGTAGGGATACCCGCTGAACTTAA
>Cr_423
AACGCACATTGCGCCCCTTGGTATTCCATGGGGCATGCCTGTTCGAGCGTCATTTGTACCCTCAAGCTATGCTTGGTGTTGGGTGTTTGTCCTCTCCCTTGCGTTTGGACTCGCCTTAAAGAAATTGGCAGCCAGTGTATTGGTATAGAAGCGCAGCACAATTTGCGATTCTAGCTAATAATTACTTGCAACCATCAAGTCTATTTAACACTTTTGACCTCGGATCAGGTAGGGATACCCGCTGAACTTAA
>Cr_424
AACGCACATTGCGCCCCTTGGTATTCCATGGGGCATGCCTGTTCGAGCGTCATTTGTATCTTCAAGCTCTGCTTGGTGTTGGGTGTTTGTCTCGCTTTGTGCGTGGACTCGCCTTAAAGCAATTGGCAGCCGGCGTACTAGTCTGGGAGCGCAGCACAATTTGCGCCTCTGAACCTGAACGCTTGCGTCCATGAAGTCTATACTTTTGCTTTTGACCTCGGATCAGGTAGGGATACCCGCTGAACTTAA
>Cr_425
AACGCACCTTGCGCTCTCGGGTTATTCCTGGGAGCATGTTCGTTGGAGTGTCGCGTACCTCTCAACCCCGTCCCTGCAAAGGGTCTGTAAGGGTTTGGATCTTGGCGCCTTTGCCCGATTTACGTCGGGCTGCGCTGAATTACAACAAGCTGTACCTTTGTACTGGCGGTTTGACCCGTTGTCATAAGCTCACACTTTCAATGGGGACGCCTGGTCGGGATGGGCTTACCACAAATCTCAATCTAATACACTTTGACCTCCAATCGAGCAGGACTACCCCCTGAACTTAA
>Cr_426
AACGCACATTGCGCTCCCTGGTATTCCGGGGAGCATGCCTGTTCGAGCGTCATTATCAACCATCAAGCTCTGCTTGGAATTGGGCGTCGTCCGCACGGACGTGCCCTAAACGCCTCGGCGGCGGTTTCAAACCTCAAGCGTAGTAAAATCTTTTTCAGCTTACTAGGTTTGGGACCGTTTTTGCCTCGAGAACCCTCTCACCTCAAGGTTGACCTCGGATCAGGTAGGGATACCCGCTGAACTTAA
>Cr_427
AACGCACATTGCGCCCTTTGGTATTCCGAAGGGCATGCCTGTTCGAGCGTCATTATCACCCCTCAAGCCCTGGCTTGTTGTTGGACTTTAGGGGCGGGCCGTTTGGCCCTCCCCGGTCCCAAAGACAGTGACGGCGTCCGTGGGACCCTCGGTGCAATGAGCTTTAACCAGCACGCATCAGAGTTGCAAGGTCCCCAGACCCGGTCTACCCTTATTTTCTAAGGTTGACCTCGGATCAGGTAGGAATACCCGCTGAACTTAA
>Cr_428
AACGCACATTGCGCCCCCTGGCATTCCGGAGGGCATGCCTGTCCGAGCGTCATTACAACCTTCAAGCTCTGCTTGGTCATGGGTGCCATCTCCGGCAGATGCGCCTGGAAATTAGCGGCTGTGCTGACCCGTCCCCGAGCGCATTAAATTAAAACTCGCTACGGATTGGATGGGTGAAGCCCAGGCCGACAAGACGACGGTGTCTGCGGACACTCGACCAATTGACCTCGGATCAGGTAGGAATACCCGCTGAACTTAA
>Cr_429
AACGCACATTGCGCCCTTTGGGCATTCCGAGGGCATGCCTGTTCGAGCGTCATTATCCTCCTCTCAACCCGTGTTTGGTGTTGGACCGCGTTGGACCGCCTATGGCCAACTGGTCTCAAAGACAATGACGGCGTCCCCGGGACCCTCTTCGCACTGAGTTCTCCGGAGCACGCGTAGAGTTTCAAGGGCCCAGGGACCCGGTCGCCTCTAAAATTATTTATCAGGTTGACCTCGGATCAGGTAGGAATACCCGCTGAACTTAA
>Cr_430
AACGCACCTTGCGCCCTCTGGTATTCCGGAGGGCATGCCTGTTTGAGTGTCATGTAGACTCAACCCCCTCGGGTTTCCGATCGGGTTGGACTTGGACGTTTGCCGACCGAGGCTCGTCTGAAACGCGTTAGTGGAGGAGGCGACCGAGCCTGGCGTAATAAGTTTCGCTGGTGTCAGGACGTCGAGCCCGCTCAGAACCGCCCTCGGGCACCTTTTGACTCTGACCTCAAATCAGGTAGGACTACCCGCTGAACTTAA
>Cr_431
AACGCACATTGCGCCCCTTGGTATTCCGGGGGGCATGCCTGTTCGAGCGTCATTATCACCCCTCAAGCCTGGCTTGGTGTTGGACCTCTGGCCCTTAACGGGCCGGTCCCAAAGATAATGACGGTGCCTATGAGGCCCTTGGTGCAACGAGCTTTCACGAGCACGCACCGAGCGGTCTTGTAGACCCGGTCGTTTACCTAAAATTTTCACAAGGTTGACCTCGGATCAGGTAGGAATACCCGCTGAACTTAA
>Cr_432
AACGCACATTGCGCCCTGTGGTATTCCGCAGGGCATGCCTGTTCGAGCGTCATTATAACCAATCATGCCTAGCATGGTGTTGGGGCACGCGGTCTCGCGGCCCTCAAAATCAGTGGCGGCGCCGGTAGGCTCTAAGCGTAGTAACTTCTCTCGCTATAGGGTCCTGACGGTTGCTCGCCAGAACCCCCACTTCTTAAGGTTGACCTCGGATCAGGTAGGGATACCCGCTGAACTTAA
>Cr_433
AACGCACATTGCACCTCATGGTATTCCGTGAGGTATGCCTGTTTGAGTGTTATTATCTTCTCACTGTATCACGAAGTGATGCAGTCGTGTTGGCGATTCATATTTATATGTTTGCCTAATTACATGCTACAATGTCTAGACAATATTCATTCACTAGCCCATCATAAACAACCTCAGATCAGGTAGGACTACGCGCTGAACTTAA
>Cr_434
AACGCAAATCGCGCTCGAGGCCTCGGCCGAGAGCATGTCTGCCTCAGCGTCGTCTCAAACCCTCCCTCCTCCTTTCGATCTGATCGAAGGGCGGAAGGGGAACTGGTCGTTTCAGTGCTTGGCCACTGAATCGGTCGAAATGCAGAAGGACCCTCCTTTCAACCAGGGTCACGAAAGGTAGGTTGCCCTAGGGCGATTCCTATCGTGGCTCGAAAGGCAGGCCGCCCTACAGCCGGAGAATTTCACCTAGACTTTGACCTGAGTTCAGGCAAGAACACCCGCTGAACTTAA
>Cr_435
GGTGCCTGAGCGGTGGTGTATTGGGTGTTGCCTTGCTAAAGGCTCGCCTTAAAGACATAAGCACCTTGGATGTAATACGTTTCATCCTTCTGGGTGGCTGATAACCCCACATATTCATGATCTGGCCTCAAATCAGGTAGGGCTACCCGCTGAACTTAA
>Cr_436
AACGCACATTGCGCCCCTCGGTATTCCGGGGGGCATGCCTGTTCGAGCGTCATTATCGACCATCAAGCACTGCTTGGCATTGGGCTTCCGTCCCCGCAGCGGACGGGCCCTAAAGACCTCGGCGGCGGCGCAGTGGCCTCAAGCGTAGTAGAAAACTATCCCGCTTTACAGAGGCCTCGCGACGCCCGCTCCGAAAACCCCCAACATTCTAAAAGGTTGACCTCGGATCAGGTAGGGATACCCGCTGAACTTAA
>Cr_437
AACGCACATTGCACCTCATGGTATTCCGTGAGGTATGCCTGTTTGAGTGTTATTATCTCTTCACTGTATCACGAAGTGATGCAGCAGTGTTGGCGGATCATCTGTGGATGTCTACCTAATTACATGCTACAATGTCTAGACAATATTCATTGACACGCACATCATAAACAACCTCAGATCAGGTAGGACTACGCGCTGAACTTAA
>Cr_438
AACGCACATTGCGCCCCTTGGTATTCCGGGGGGCATGCCTGTTCGAGCGTCATTATCACCCCTCAAGCCTGGCTTGGTGTTGGACCTCTGGCCTTAACGGGGCCGGTCCCAAAGATAATGACGGTGCCTATGAGGCCCTTGGTGCAACGAGCTTTCACGAGCACGCACCGAGCGGTCTCATGGACCCGGTCGTTACCTAAATTTTTTACAAGGTTGACCTCGGATCAGGTAGGAATACCCGCTGAACTTAA
>Cr_439
AACGCACATTGCGCCTATGGTATTCCATAGGGCATGCCTGTTCGAGCGTCATTTGTACCTTCAAGCTCTGCTTGGTGTTGGGTGTTTGTCCCGCCTTTGTGCGCGGACTCGCCTTAAAGCAATTGGCAGCCGACGTCTAGGTTTCGGAGCGCAGCACAAATCGCGCTCTGTGTCCTGGTACGGCGGCGTCCATCAAGACTATTTTACACTCTTGACCTCGGATCAGGTAGGGATACCCGCTGAACTTAA
>Cr_440
AACGCACCTTGCACTCTTTGGTATTCCGAAGAGTATGTCTGTTTGAGTGTCATGAAACTCTCAACCCCCTCATTTTGTAATGAAGTGAGTCGTGGGCTTGGATTATGGCTGTCTGTCGGCTTCATTGCCGGCTCAGCTGAAATACACGAGTAACCCAGTTTGAAAAACTGACGGCTTGACTCGGCGTAATAATTATTATCGCTGAGGACGTCTAACCTTCAAATCGTTAGTGGTGCTTCTAATGCAAATCATTTTAAGATTTAGACCTCAAATCAGTCAGGATTACCCGCTGAACTTAA
>Cr_441
AACGCACCTTGCGCTCCTTGGTATTCCTTGGAGCATGCCTGTTTGAGAGTCTTGAATATCTCTGCTTTTGCCTTTTTTAACGAAAAGGTAACAAGTCAGGTCCTTGGGTCTGCTTGCGGTTTGTTACGAACACAAGCTTACCTTAAATGAATTAGCTGGACTTCAGCAGAGTTGTTAAGTAACATTGAAAACTCTCGTAATATGAAGTCTGCTCTCTAATCATTCTTCTTCACGAAAGGATATTTTCTATTTTGGCCTCAAATCAGGTAGGACTACCCGCTGAACTTAA
>Cr_442
AACGCACCTTGCGCTCCTTGGTATTCCTTGGAGCATGCCTGTTTGAGTGTCTTGAATATCTCTGCTCCTCAATTTTTAACAAAGTTGGCTTGGAGTCAGGTCCTTGGGCTTGCTTGCGGTTTGTTACGAACACAAGCTTGCCTTAAATGCATTAGCTGGACTTCAGTAGAGTTGTTAAGTAACATTGAAAACTCTCGTAATACGAAATCTGCTTTCTAAAACCGTCGCTTCTCTCTTTGCAGAGTCGCACACAATATTCATTTCTTTGGCCTCAAATCAGGTAGGACTACCCGCTGAACTTAA
>Cr_443
AACGCACATTGCGCCCCGTGGTATTCCGCGGGGCATGCCTGTTCGAGCGTCATTTCAACCCATCAAGCTTCGGCTTGGTCTTGGGGCCTGCGATTCCGCAGCCTCTAACCCAGTGGCGGTGCTCCGAGCTCTGAGCGTAGTAATTCTTCTCGCGATAGGGTCCTTGCGGTGTCTTGCCAGCAACCCCCAACTCTCTAGGGTTGACCTCGGATCAGGTAGGGATACCCGCTGAACTTAA
>Cr_444
AACGCACATTGCGCCCCTTGGTATTCCATGGGGCATGCCTGTTCGAGCGTCATATATACCCTCAAGCTCTGCTTGGTGTTGGGCGTTGTCATGTGACTCGCCTCAAAATAAATTTACTGGCAGTGGCATATGGTGCAGCACATGTACCTGCCCCGTCCGCTAAACCTTCTATTTGACCTCGGATCAGGTAGGGATACCCGCTGAACTTAA
>Cr_445
AACGCACATTGCGCCCCTTGGTATTCCAGGGGGCATGCCTGTTCGAGCGTCAATACACCCTTCAAGCCTCAGCTTGGTGATGGGCTCCAGTGTCCCCTGGACAAGCCTGAAAAGCAGCGGCGGCCTGGCCCGACTCCAAGTGTAGTACCTTCAAAACCCGCTTGGGAAGCCCGGGTCATGGCCGGCCGGGTCAACCAGATTCGTACCTATAGACCTCGGATCAGGTAGGGATACCCGCTGAACTTAA
>Cr_446
AACGCACATTGCACCTCATGGTATTCCGTGAGGTATGCCTGTTTGAGTGTTATTATCTTCTCACTGTATCACGAAGTGGTGCAGTAGTGTTGGCGGATCATCTGTGGATGTCTACCTAATTACATGCTACAATGTCTAGACAATATTCATTCACTAGCTCATCATATACAACCTCAGATCAGGTAGGACTACGCGCTGAACTTAA
>Cr_447
AACGCACATTGCACCTCATGGTATTCCGTGAGGTATGCCTGTTTGAGTGTTATTATCTCTTCACTGTATCACGAAGTGATGCAGCAGTGTTGGCGGATCATCTGTGGATGTTTGCCTAATTACATGCTACAATGTCTAGACAATATTCATTGACACGCACCCCCCATATATACAACCTCAGATCAGGTAGGACTACGCGCTGAACTTAA
>Cr_448
AACGCACATTGCGCTCCCTGGTATTCCGGGGAGCATGCCTGTTCGAGCGTCATTATCAACCATCAAGCTCTGCTTGGAATTGGGCGTCGTCCGTACGGACGTGCCTTAAACGCCTCGGCGGCGGTTTCAAACCTCAAGCGTAGTAAAATCTTTTCAGCTTTCTAGGTTTGGGACCGTTTTTGCCTCGAGAACCCTCTCACCTCAAGGTTGACCTCGGATCAGGTAGGGATACCCGCTGAACTTAA
>Cr_449
AACGCACCTTGCGCTCCTTGGTATTCCGAGGAGCATGCCTGTTTGAGTGTCATGGTCTTCTCAACCCTCTTGTCTTTTTTGAATAAAAAGAGGCAGCTGGGCTTGGACTTGGAGGTTTTTGCCGGTGTTCTTGAACACGGGCTCCTCTGAAATGCATTAGCTTGAATGTGACCGAGCATGGTTCAACGTGATAATTGTCTGCGTTGCTTCATCTCAGTCTTCATCTTGTTCAGGCTTCTAACCGTCCGTAAGGACAACATCATCTGAACATCTGACCTCAAATCAGGTAGGACTACCCGCTGAACTTAA
>Cr_450
AACGCACCTTGCGCTCCTTGGTATTCCGAGGAGCACGCCTGTTTGAGTGTCGTGAAATTCTCAACCTACAAACACTTGTGTGTTTTTGCTAGGCTTGGACTTGGAGGTGTTGCGGGCTCGATTAGAGTCGGCTCCTCTTAAATGCATTAGCTTGATTCCTTTGTGGATCGGCTCCCGGTGTGATAATTGTCTACTCCGTGACCGTGAAGCGCTTGGCAAGCTTCTAACTTGTCTCTTGAGACACTCTTTGACATCTGACCTCAAATCAGGCGGGACTACCCGCTGAACTTAA
>Cr_451
AACGCACATTGCACCTCATGGTATTCCGTGAGGTATGCCTGTTTGAGTGTTATTATCTTCTCACTGTATCACGAAGTGATGCAGTCGTGTTGGCGGATCATCTGTGGATGTCTGCCTAATTACATGCTACAATGTCTAGACAATATTCATTCACTAGCCCATCATATACAACCTCAGATCAGGTAGGACTACGCGCTGAACTTAA
>Cr_452
AACGCACATTGCGCCCCTCGGTATTCCGGGGGGCATGCCTGTTCGAGCGTCATTATAGACCATCAAGCACTGCTTGGCATTGGGCCTTCGTCCCTGTAGCGGACGGGCCTCAAAGACCTCGGCGGTGAAGCGTCGGCCTCCAGCGTAGTAGAATCCTATCCCGCTTACAGAGGCCGCGATTCGCCCGCTCCGAAAACCCAACACCTTAAGGTTGACCTCGGATCAGGTAGGGATACCCGCTGAACTTAA
>Cr_453
AACGCACCTTGCGCTCCTTGGTATTCCTTGGAGCATGCCTGTTTGAGAGTCTTGAATATCTCTGCTTTTATGTTTTTTAATTAAGATATAACAAGTCAGGTCCTTGAGTCTGCTTGCGGTTTGTTACGAACACAAGCTTACTTTAAATGAATTAGCTGGATTTCAGCAGAGTTGTTAAGTAACATTTTGAACTCTCGTAATATGAAGTCTGCTCATAATCAGTCTTTTGACTATTAATTTCTATTGGCCTCAAATCAGGTAGGACTACCCGCTGAACTTAA
>Cr_454
AACGCACCTTGCACTCCTTGGTATTCCGAGGAGTATGCCTGTTTGAGTGTCATGAAACCCTCAATCTAGTGTTTGGTTATGCCAGACACAAAGGTTGGATGTGGGTGTTTGTCAGTGATGAACTGACTCGCCTTAAAACAATGAGCTAGATAAGTCATTTGACTGGTTCCCTAGGCGTTGATAAGTATTTCGCTTAGGACATGGGTTGACTTCGGTCTTCACATGGCCAGGACTTTGACATAGATCTGCTTTCTATCCCTATGGCTGCAAAGCTATAATCTTGACATCTGGCCTCAAATCAGGTAGGACTACCCGCTGAACTTAA
>Cr_455
AACGCACATTGCGCCCTTTGGTATTCCAAAGGGCATGCCTGTTCGAGCGTCATTTGTACCCTCAAGCTTTGCTTGGTGTTGGGCGTCTTTTGTCTCCAGTTCGCTGGAGACTCGCCTTAAAGTCATTGGCAGCCGGCTACTGGTTTCGGAGCGCAGCACAAGTCGCGCTCTTCGCCAGCCAAGGTCAGCGTCCAGCAAGCCTTTTTTTCAACCTTTGACCTCGGATCAGGTAGGGATACCCGCTGAACTTAA
>Cr_456
AACGCACATTGCGCCCCGTGGTATTCCGCGGGGCATGCCTGTTCGAGCGTCATTTCAACCCATCAAGCTTCGGCTTGGTCTTGGGGCCTGCGACTCCGCAGCCTCTAAACCCAGTGGCGGTGCCCTCGAGCTCTGAGCGTAGTAATTCTTCTCGCTATAGGGTCTCGGTGGTGTCTTGCCAGTAACCCCCAATTTTTTAAGGTTGACCTCGGATCAGGTAGGGATACCCGCTGAACTTAA
>Cr_457
AACGCACCTTGCGCTCTATGGCAATCCGTAGAGCATGCCTGTTTGAGTGCCATGAAATCTCCCACCCCAAGCGGTTTTTAAATGAAACGGCTTGGCGGATGGGGTCTGGATGGGTGCCTCTGCCTGCGCTACCTAGCACAGGCTCGCCCGAAATGCATGAGCGCCTTGAGACACTTTGCATCCGCCTCTCTGTTTGGGAGGAGGCGGCCAAGCAGTGTTTTTCTCCTGGCATGGCATGATACGTCATTTGCTATGTCGCCTAAAGGAGGAATGTTTGGTTGTGTCTGCGTGTGCTTCGAACTTGCCTCTGTGGCACATCCCAATTTCACTTCTGGTCTCAAATCAGGTAGGATCACCCGCTGAACTTAA
>Cr_458
AACGCACATTGCACCTCATGGTATTCCGTGAGGTATGCCTGTTTGAGTGTTATTATCTTCTCACTGTATCACGAAGTGATGCAGTCGTGTTGGCGGATCATCTGTGGATGTCTGTCTAATTACATGCTACAATGTCTAGACAATATTCATTTGACGCAACAATAAAACAACCTCAGATCAGGTAGGACTACGCGCTGAACTTAA
>Cr_459
AACGCATATTGCGCCCTTTGGCATTCCGAAGGGCATGCCTGTTCGAGCGTCATTACACCCCTCAAACTTCACTGTTTGATGTTGGGCGTTGCCGGTAGGCACGCCTCAAAATCAGCGACGGTTCCAGCCGACCTCAAACGTGCAAGTATCGTTATGGGCGGCGGCTTGGAGCCGGTCTCTTCAGGATTATACCTAAATGTTGACCTCGGATCAGGTAGGAATACCCGCTGAACTTAA
>Cr_460
AACGCATCTTGCGCCCTTTGGTATTCCGAAGGGCATGCCTGTTTGAGTGTCATGAAACATCCATCCCATCGGTTTCCGATGACGATGGATTTGGGGTGTTGCCGTCCGGCTCGCCTCAAAAGCCTTAGTGATTCCGAGGTCGAATCTGGCGTAATAAGTTTCGCTGGCCAAGACCGAGAGGACCGCTCATAACCCGTCTTCTGACATTTTTTGCTCTGACCTCAAATCAGGTAGGACTACCCGCTGAACTTAA
>Cr_461
AACGCACATTGCGCCCTCTGGTATTCCGGAGGGCATGCCTGTTCGAGCGTCATTATAACCACTCAAGCTCAGCTTGGTATTGGGATTCGCATCTCGCGGTCCCTAAAATCAGTGGCGGTGCTTATCAGCTCTACGCGTAGTAATACTCCTCGCGATTGAGTCTGGTAGGTTGCTTGCCAATAACCCCCAATTTTTACAGGTTGACCTCGGATCAGGTAGGGATACCCGCTGAACTTAA
>Cr_462
AACGCACCTTGCACCTCTTGGTATTCCGAGAGGTACATCTGTTTGAGTGTCATGAATACCTCAACCTCTACACTTTCTTGTAAAGCGTAGAAGCGTTGGATGCTGAGCGCTGCTGTCTTACCACAGCTCGCTTCAAATGTATCAGCAATCTTTGTACGACTCGGATTGACTCGACGTGATAAGATCTTCGTCGAGGATGCTTTACAGCAGCCGGATTGTACACGAGTCGCTACCAAACCTGCACTTGTGCACCTTTAACTTTAGACCTCAAATCAGATGGGACTACCCGCTGAACTTAA
>Cr_463
AACGCACATTGCGCCCTTTGGTATTCCAAAGGGCATGCCTGTTCGAGCGTCATTTGTACCCTCAAGCTTTGCTTGGTGTTGGGCGTCTTGTCTCTCTCCCGAGACTCGCCTTAAAATCATTGGCAGCCGGCTACTGGTTTCGGAGCGCAGCACATTATTTGCGCTCTTGTCCAGCCGCGGTCGCGCGTCCATGAAGCTTCTTTCAACCTTTTGACCTCGGATCAGGTAGGGATACCCGCTGAACTTAA
>Cr_464
AACGCACATTGCGCCCCGTGGTATTCCGCGGGGCATGCCTGTTCGAGCGTCATTTCAACCCATCAAGCTTCGGCTTGGTCTTGGGGCCTGCGGTTTCGCAGCCTCTAAACCCAGTGGCGGTGCCATTGAGCTCTGAGCGTAGTAATTATCCTCGCTATAGAGTCTCGGTGGTGTCTTGCCAGTAACCCCCAATATTTTTACAGGTTGACCTCGGATCAGGTAGGGATACCCGCTGAACTTAA
>Cr_465
AACGCACCTTGCGCCTCTTGGTATTCCGAGAGGCATGCCTGTTTGAGTGTCTTATAAAATCAATCCCCCCACGGGTTTCTGACCTGGCGGTGGACTTGGAGTTGGGCGCCTGCCGATCACACGGCTCGCCTTAAAGACCTTAGTGGGATCATCGGCCCATGGCTTGACGTAATAAGTTTCGTCTCGTCCGGCCCCCCTGACGTCCGCTCACAACCCGCCCTCGGGCAATCACTTTATGCTAGACCTCAATCAGGTAGGACTACCCGCTGAACTTAA
>Cr_466
AACGCACATTGCGCCCCTTGGTATTCCATGGGGCATGCCTGTTCGAGCGTCATTTGTACCCTCAAGCTATGCTTGGTGTTGGGTGATTGTCCGGCCTTTATAGCCAGGACTCGCCTTAAAGTAATTGGCAGCCAGTGTTTTGGTATAAAGCGCAGCACATTTTGCGATTTACTCCAATAATATTAGCAACCATAAAGCTCATCTATCACTTTTGACCTCGGATCAGGTAGGGATACCCGCTGAACTTAA
>Cr_467
AACGCACATTGCGCCCTTGGCATTCCGAAGGGCATGCCCGTTCGAGCGTCATTACACCCCTCAAGCCTGGCTTGGTATTGGGCGACGGCAGTCTGCCGCGCCTCGAAGTGATCGGCTGGACGGTTGATCTCAGCGTTGTGGTTCATCAATTCGCTGGCGAGGACGACCGGACGCGCCGTTAAACCTCATCAAAGGTTGACCTCGGATCGGGTAGGGATACCCGCTGAACTTAA
>Cr_468
AACGCACATTGCGCCCTCTGGTATTCCGGGGGGCATGCCTGTTCGAGCGTCATTACAACCCTCAAGCTCTGCTTGGTATTGGATGCCACCGTCACCGGTGCGTCTCAAAGTCAGTGGCGGCGCCATCCGGCTTCAAGCGTAGTAATCATATCGTCGCTTTGGAGGACCGGTTGAGTGCTCGCCAGCAACCCCACACTTTTTAAGGTTGACCTCGGATCAGGTAGGGATACCCGCTGAACTTAA
>Cr_469
AACGCACATTGCGCCCCGTGGTATTCCGCGGGGCATGCCTGTTCGAGCGTCATTATGACCAATCCCGTTCGCGGGGTCTTGGGCACCGCCGCCTGGCGGGCCTCAAAACCAGTGGCGGTCCGGCCGGGCTCTGAGCGTAGTAAATCTTCTCGCTATAGAGTCCCGGGCGGCACTGGCCAGCAACCCCCAATCTTTCACAGGTTGACCTCGGATCAGGTAGGGATACCCGCTGAACTTAA
>Cr_470
AACGCACATTGCGCCCGCTGGTATTCCGGCGGGCATGCCTGTTCGAGCGTCATTTCAACCCTCAAGCCCCCGGGTTTGGTGTTGGGGATCGGCTCTGCCCTTCTGGGCGGTGCCGCCCCCGAAATACATTGGCGGTCTCGCTGCAGCCTCCATTGCGTAGTAGCTAACACCTCGCAACTGGAACGCGGCGCGGCCATGCCGTAAAACCCCAACTTCTGAATGTTGACCTCGGATCAGGTAGGAATACCCGCTGAACTTAA
>Cr_471
AACGCATCTTGCGCTCTTGGGTTATTCCTAAGAGCATGCTTGTTTGAGTAACAGAAAAGCTCAACCCCGCTCTCTTTATTGCGAGTAGTTATGGGTTAGGATCGTGACAGTTTGTTGGAAGGCACTCTTCGTGAGTCTTACCAACTCTGTCGAAATACAAGCGGCCGAACTTAAAATTGTGTGAGCTTCGGCTAACTCATCGTTATATAACTATTTGTCTCGATAAGTCATGCACTCTTTTACTAAAGTAGGCTTTGCAAATTACGATTCCTGAAAATGGAGTCAGATTTTATTGCTTGTTCTCAAATCAAGTAGGACTACCCGCTGAACTTAA
>Cr_472
AACGCACATTGCGCCCTCTGGTATTCCAGAGGGCATGCCTGTTCGAGCGTCATTTCAACCCTCAAGCCTAGCTTGGTGTTGGGGCATTACCCGGCCGCCTTCTGGCGGGAGGGTAAGCCCTGAAATTTAGTGGCGAGCTCGCCAGGACTCCGAGCGCAGTAGTGTAAACCTCGCTCTGGATCGTACTGGCGCGGCCCTGCCGTAAAACCCCCAACTTCTGAAAATTTGACCTCGGATCAGGTAGGAATACCCGCTGAACTTAA
>Cr_473
AACGCACATTGCGCCCTTTGGTATTCCGAAGGGCATGCCTGTTCGAGCGTCATTATCACCCCTCAAGCCCGGCTTGCTGTTGGTGGTGGCGCGGCCCCCTCCCGGGCCGCCGCCCCGTCCAAAGATAATGACGGCGTCTGTGAGGACTCCTGTACACTGAGCTTTCGGGCACGTACACGGTTAGAAATTCAGACGCCGGTCGCCGCCTTCCCCCCGGGGGAGGCACACCTTTCATACCAAGGTTGACCTCGGATCAGGTAGGGATACCCGCTGAACTTAA
>Cr_474
AACGCACATTGCGCCCTCTGGTATTCCGGAGGGCATGCCTGTTCGAGCGTCATATAACGACTATCAAGCACAGCTTGGCCTTAGGCTTTCGTCCCTGCAACGGGGCGGGCCTTAAATACTTTGGCGGTGGCATCGAGCCTCGAGCGTAGTAAATATTCCGCTTTTAGAGGTCTCGTGGTCGCTTGCTTCCAGAACCCCAAACTTCTAAGTATTGACCTCGGATCAGGTAGGGATACCCGCTGAACTTAA
>Cr_475
AACGCACATTGCGCCCCCTGGTATTCCGGGGGGCATGCCTGTTCGAGCGTCATTTCACCACTCAAGCCTCGCTTGGTATTGGGCGTCGCGAGTCTCTCGCGCGCCTCAAAGTCTCCGGCTGTCTGACCCAATCTCCCAGCGTTGTGGCAACTATTCGCAGAGGAGTTCGAGTCGGAGCGGCCGTTAAATCTTTATAAGGTTGACCTCGGATCAGGTAGGGATACCCGCTGAACTTAA
>Cr_476
AACGCACATTGCGCCCCTGGGAATTCCCAGGGGCATGCCTGTTCGAGCGTCCGTAACAACCTCTCAAGCCTAGCTTGGTATTGGGACACGCTGCTCTGGCAGCGGTCCTCAAAAGCAGTGGCGGGCCCATGTAACTCTCCGCGTAGTAATACATCTCGCGACAGAGAAGCAGCGGGAATTGCCAAAACTCCTTAATTGCTCAGGTTGACCTCGAATCAGGTAGGGATACCCGCTGAACTTAA
>Cr_477
AACGCACATTGCGCCCCCTGGTATTCCGGGGGGCATGCCTGTTCGAGCGTCATTTCACCACTCAAGCCTCGCTTGGTATTGGGCGTCGCGAGTCTCTCGCGCGCCTCAAGTCTCCGGCTGAGCGGTTCGTCTCCCAGCGTTGTGGCAACTATTCGCAGAGGAGTTCGAGTCGTCGCGGCCGTTAATCTTTCAAGGTTGACCTCGGATCAGGTAGGGATACCCGCTGAACTTAA
>Cr_478
AACGCACATTGCGCCCCTTGGTATTCCATGGGGCATGCCTGTTCGAGCGTCATTTGTACCCTCAAGCTCTGCTTGGTGTTGGGTGTTTGTCTACTACCGTAGACTCGCCTTAAAGTAATTGGCAGCCAGTGTTTTGGTATTGAAGCGCAGCACATTTTGCGCCTCTAGCCTAGAATACTCGCGTCCAGTAAGTCTTTTCCACTTTTGACCTCGGATCAGGTAGGGATACCCGCTGAACTTAA
>Cr_479
AACGCACATTGCGCCCTCTGGTATTCCGGGGGGCATGCCTGTCCGAGCGTCGTTACAACCCTCAAGCATTGCTTGGTATTGGGTACCGCCCTGAACGGGGCGCACCTGAAATATAGTGGCGGTCCAGCGAGACATCGAGCGTAGTAAGATTTCATATCCCGCTCCAGATGCCTCTCGCGGCGACTTAGCCAACCAACGACGTATTTATTACCACGATTGACCTCGGATCAGGTAGGGATACCCGCTGAACTTAA
>Cr_480
AACGCACATTGCGCCCGCCAGTATTCTGGCGGGCATGCCTGTTCGAGCGTCATTTCAACCCTCAAGCCCTGCTTGGTGTTGGGGACCGGCTCAGCGGGTGCGGGCTTCGGCCCGCCCCGTGCCGCCCCCGAAATGGATCGGCGGTCTCGTCGCAGCCTTCTTTGCGTAGTAACATACCACCTCGCAACAGGAGCGCGGCGCGGCCACTGCCGTAAAACGCCCAACTTTTTAGAGTTGACCTCGAATCAGGTAGGAATACCCGCTGAACTTAA
>Cr_481
AACGCACCTTGCGCTCCTTGGTATTCCGAGGAGCATGCCTGTTTGAGTCTCATGGAATTCTCAACCTTCGGCTTTATTGACGAAGGCTTGGACTTGGAGGTCGTGCCGGCTCTCGTAGTCGGCTCCTCTGAAATGCATTAGTGCGAACGTTACCAGCCGCTTCAGCGTGATAATTATCTGCGTTGCTGTGGAGGGTATTCTAGTGTTCGCGCTTCTAACCGTCTTCGGACAAATTTCTGAACTCTGAGCTCAAATCAGGTAGGACTACCCGCTGAACTTAA
>Cr_482
AACGCAGATTGGCGCCCTTTGGTATTCCGAGGGCATGCCTGTTGGAGTGTCTTATAAACCTCACCTCTATAGTTTTCTATAGTTGTGCTTTGGGTGTTGCCATTCAGTTGGCTCGCCTTAAATGTCTAAGTGGAATGCGTAATAAGTTCTCGCAACCCTCCACTCTAACACACTTTATATTCTGACCTCCAATCAGGTAGGACTACCCGCTGAACTTAA
>Cr_483
AACGCACATTGCGCCTATTGGTATTCCAATAGGCATGCCTGTTCGAGCGTCATTTAAGCCTTCAAGCCTTGCTTGGTGTTGGGCGTTGTCTGCGTGTGTGCGGACTCGCTTCAATGCATTGGCAGTCAGCAATGGGGTTGTTGGAGCGCAGCACATTTTGCGTTCCCAGCCACAGGTGCCGGCGTCCACAAGCTTATTTCAACGTTTGACCTCGGATCAGGTAGGGATACCCGCTGAACTTAA
>Cr_484
AACGCACATTGCGCCCCTTGGTATTCCGAGGGGCATGCCTGTTCGAGCGTCATTACACCAATCAAGCACAGCTTGGTATTGGGCCCTCGTCCTCCCCCTCACCGGGGAGGGCGTGCCCCGAAACCTTCGGCGAAGTCTCATCGGCTTTGGGCGTAGTAGAATTACTTCAATAACGTCCACGAGTCCGGCGAGGCCTTTCTGCCGCAAAACACCAAACTTTTTCAGGTTGACCTCGGATCAGGTAGGGATACCCGCTGAACTTAA
>Cr_485
AACGCAAATTGCGCTCGAGGCTTCGGCCAAGAGCATGTCTGCCTCAGCGTCGGCTACTACCCTCAACTAAATTTCATTGGTGAATTCCGGTGAAAGGCAGTTGGATCTGGCCGTCCGGTTTGCCCTTTGGGTGGCCGGTCAGCTGAAATACATTCACGCTTTGGGAGCCTCTTTCCTTTCGAGGAAAGGCGAGTTCCGATTTGGTAGGTGACCTTTGCCGGTTGCATGCCTTCGTTGCCCGCTGTGCTCCCGAATGCGTTGTGCAGGACGCCTTTTGGCTTTCGACCTGAGGTCAGGCAAGAACACCCGCTGAACTTAA
>Cr_486
AACGCACCTTGCGCCCTTTGGTATTCCGAAGGGCACGCCTGTTTGAGTGTCGTGAAATTCTCAACCCTGCGCTTTTCTTGTGAAAGCGCGTGGGCTTGGACTTGGAGGCTTTGCTGGTCCTCGCGGATCGGCTCCTCTCAAATGCATTAGCGAGACCCTTGTGGTGCCGCCCCCGGTGTGATAATTGTCTACGCCGTGGGTACACCGCGATTGTGGGGGACCTGCTTCCAACCGTCGAAAGACAACTTCATCGAAACTTGACCTCAAATCAGGCGGGACTACCCGCTGAACTTAA
>Cr_487
AACGCACCTTGCGCTCCTTGGTATTCCGAGGAGCATGCCTGTTTGAGTGTCGTGAAATTATCAACTCCCTTTCTTTATTGAAGGTGAGCTTGGACTTGGGGACTGCTGGTTCACGCCGGCTTCCCTTGAATGTATTAGCTGGAATTTGATTCGCAGCATATATGCGGTGTGATAATGTCGTCACTGTGTAGCTCGGGTTGTCTGGCTTCTAACCGTCCTTCACGGGACAATTTGATCAATTTGACCTCAATCAGGTAGGACTACCCGCTGAACTTAA
>Cr_488
AACGCACATTGCACCTCTCGGTATTCCGGGAGGTATGCCTGTTCGAGCGTCATTTGTACCCTCAAGCTCTGCTTGGTGTTGGGTGTTTGTTCCGCCTCTGCGCGTGAACTCGCCTTAAAACAATTGGCAGCCGGCGTACTTGTTTCGGAGCGCAGCACATTTTTTGCGCCCTCGATCCTCGTACAGCGGCACCCAAGAAGCCTTATTTAACGCTCTTGACCTCGGATCAGGTAGGGATACCCGCTGAACTTAA
>Cr_489
AACGCACCTTGCGCCTCTTGGTATTCCGAGAGGCATGCCTGTTGAGTGTCTTATAAAATCAATCCCCACGGGTTCTTACCCGGCGGTGGACTTGGAGTTGGACGTCTGCCGGTCACACGGCTCGTCTTAAAGACCTTAGTGGGAATATCGGCTCATGGCTCGACGTAATAAGTTTCGTCTGGCTCCGTCGTTAACGCCTGCTCATAACCAGCCCTCGGGCAATTACTTTATGCTAGACCTCAAATCAGGTAGGACTACCCGCTGAACTTAA
>Cr_490
AACGCACATTGCGCCCCTTGGTATTCCATGGGGCATGCCTGTTCGAGCGTCATTTGTATCTTCAAGCTCTGCTTGGTGTTGGGTGTTTGTCCCGCTTTGTGCGTGGACTCGCCTTAAAGCAATTGGCAGCCGGCGTACTAGTCTGGGAGCGCAGCACAATTTGCGCCTCTGAACCTGAACGCTTGCGTCCATGAAGTCTATACTTTTGCTTTTGACCTCGGATCAGGTAGGGATACCCGCTGAACTTAA
>Cr_491
AACGCATATGGCGCCCGAAACTCCGGTTGAGGGCATGCCTGCCTCAGCGTCGTCTCAACCCCCTCACCGACTCCTGTTTCACGACAGGATCGATCGGTGGATCTGGCCCTTCCTGTAACCAAGGATCGGCTGAAGAGCAAGCGGCCCGGCGCTCAGTCGGCACCAGTGGTGGTGGCCCGTGCCTCCCCTTTGGACCGGCTGTCTCAGTCACAGGCCCGACTGGCAACAGTCGCAACCCCCCATCAAAGAATCGACCTGAGTTCAGGCAAGAGCACCCGCTGAACTTAA
>Cr_492
AACGCACATTGCGCCCTTCGGTATTCCGTTGGGCATGCCTGTTCGAGCGTCATTTAAACCTTCAAGCTATGCTTGGTGTTGGGTGTTTGTTCCGCCTCAGCGCGTGGACTCGCCTCAAATTCATTGGCAGCCGGTATGTTGGCTTCGTGCGCAGCACATTGCAAGCGAATTCAACAGGCCTTCTTCCACAAGACCTTTTTTACTTTGACCTCGGATCAGGTAGGGATACCCGCTGAACTTAA
>Cr_493
AACGCACATTGCGCCCCTTGGTATTCCATGGGGCATGCCTGTTCGAGCGTCATTTGTACCCTCAAGCTCTGCTTGGTGTTGGGTGTTTGTCCTCTCCTCTGCGTTTGGACTCGCCTTAAAGCAATTGGCAGCCAGTGTTTTGGTATTGAAGCGCAGCACAATTTGCGATTCTAGCCCAAAGACTTGCGTCCATAAGCCTTTTTTTAACTTTTGACCTCGGATCAGGTAGGGATACCCGCTGAACTTAA
>Cr_494
AACGCATCTTGCGCCCCTTGGTATTCCGAAGGGCATGCCTGTTGAGTGTCATGAAAACCTCATCCCATCGGGTTCCGATGATGATGGATTGGGTGTTGCCTTCAGGCTCGCCTCAAAAGCATTAGTGATTCCGAGGTCGAATCTGGCGTAATAAGTTCGCTGGCCAAGACTGAGAGGATCGCTCATAACCCGTCGTCTGACATCTTTTTGCTCTGACCTCAAATCAGGTAGGACTACCCGCTGAACTTAA
>Cr_495
AACGCACATTGCGCCCCCGTGGTATTCCGCGGGGCATGCCTGTTCGAGCGTCATTTCAACCCATCAAGCTTCGGCTTGGTCTTGGGGCCTGCGAATCCGCAGCCTCTAAACCCAGTGGCGGTGCCCTCGAGCTCTGAGCGTAGTAATTCTTCTCGCTATAGGGTCTCGGTGGTGTCTTGCCAGCAACCCCCAATTTTTTATCAGGTTGACCTCGGATCAGGTAGGGATACCCGCTGAACTTAA
>Cr_496
AACGCACCTTGCGCCCTCTGGTATTCCGGAGGGCATGCCTGTTGAGTGTCGCGCACCTCTCAACCCCCGCTCTGCTTAAAACGCGGCGCGCGCGGGCTTGGACCGTGGCTGCCTTGGTCGCTCGCGAGAGCGGCCCAGCCGAAATGCACACCAAGCGGATGTCCGTCCTTCTTGGACTGCGGCTTGACCGAGTGTTGTAGTGTCGTACAAAGCACATTCGGGACGCGGACCTTGCGAAGACGGCTCTGCGCCGGACACAGCGATAACTATTGTCATCGACCTCAAATCAGGCAGGACTACCCGCTGAACTTAA
>Cr_497
AACGCACATTGCGCCCCCGTGGTATTCCGCGGGGCATGCCTGTTCGAGCGTCATTTCAACCCATCAAGCTTCGGCTTGGTCTTGGGGCCTGCGACTCCGCAGCCTCTAAACCCAGTGGCGGTGCCCTCGAGCTCTGAGCGTAGTAATTCTTCTCGCTATAGGGTCTCGGTGGTGTCTTGCCAGCAACCCCCAATTTTTTATCAGGTTGACCTCGGATCAGGTAGGGATACCCGCTGAACTTAA
>Cr_498
AACGCACATTGCGCCCTTTGGCATTCCGAAGGGCATGCCTGTTCGAGCGTCATTATCCTCTCTCAACCCCCGGGTTTGGTGTTGGACCGCGTTGGACCACCTCCATGGCCAACTGGTCTCAAGACAATGACGGCGTCCCAGGGACCCTCTTCGCACTGAGCTTTCCGGAGCACGCGTAGAGTTTCAAGGGCCCAGGGACCCGGTCGCCTCTAAAACTTTTTTCAGGTTGACCTCGGATCAGGTAGGAATACCCGCTGAACTTAA
>Cr_499
AACGCACATTGCGCCCCTTGGTATTCCGGGGGGCATGCCTGTTCGAGCGTCATTATCACCCCTCAAGCTCAGCTTGGTGTTGGGGCCTGCCCGTCATAGGGCAGCCCCTAAAATCAGTGGCGGTGCATCTGGCTCTACGCGTAGTAATACTTCTCGCGACGGAGTCCCGGTGGTGTCTTGCCAGAACCCCCCATTTTTAATGATTGACCTCGGATCAGGTAGGGATACCCGCTGAACTTAA
>Cr_500
AACGCACCTTGCGCTCCTTGGTATTCCTTGGAGCATGCCTGTTTGAGAGTCTTGAATATCTCTGCTCTTATTTTTTTAATTAAGAAATAACGAGTCAGGTCCTTGGGCCTGCTTGCGGTTTGGTTACAAACACAAGCTTGCCTTAAATGAATTAGCTGAGCTTCAGCAGAGTTGTTAAGTAACATTGAAAACTCTCGTAAGAAGAAGCTTGCTCTCTAATCTTTGTCGTCTTTTGTGGACGATAATATTTTCTATTTTGGCCTCAAATCAGGTAGGACTACCCGCTGAACTTAA
>Cr_501
AACGCACCTTGCGCCCTCTGGTATTCCGGAGGGCATGCCTGTTTGAGTGTCATGAACACCTCACCCCCTCGGTTTCCGACTGGGTGGATTTGGGTGCTGCCAGTTACATGGCTCGCCTTAAATGTATTAGCGGTTGTTGACGTAATAAGTTTCGTCTTGTCGACCGCTCCTAATCTCCTTCGGGATGTCTTCGGACACTTCATGATCTGACCTCAAATCAGGTAGGACTACCCGCTGAACTTAA
>Cr_502
AACGCACATTGCGCCCCGTGGTATTCCGCGGGGCATGCCTGTTCGAGCGTCATTTCAACCCATCAAGCTTCGGCTTGGTCTTGGGGCCTGCGATTCCGCAGCCTCTAAACCCAGTGGCGGTGCCTTCGAGCTCTGAGCGTAGTAATTCTTCTCGCTATAGGGTCTCGGTGGTGTCTTGCCAGTAACCCCCAATTTTTTTAAGGTTGACCTCGGATCAGGTAGGGATACCCGCTGAACTTAA
>Cr_503
AACGCACATTGCGCCCTCTGGTATTCCGGAGGGCATGCCTGTTTGAGTGTCATTAATCTCTCCCGTCGACGGTCCCTAGTGGACGGCCGATGTCGGTGTTGGGATCTGCGGGTGGTCACCTCGACCGCGCGCTCTCCTCAAATGCATTGGTGTGGCCCGCCGCCCGGTCCCACAACGTTCTAGGTACGTCCAACTCGTTGTATGTCCGGCGCATATCCTGGCGCTGCACCTAAAGCCCGGCCGGTGCATCTCTGCTCCGTGCCAACAACCTCATTTATTGACCTCAGATCAGGTAGGAATACGCGCTGAACTTAA
>Cr_504
AACGCACATTGCGCCCTCTGGTATTCCGGGGGGCATGCCTGTTCGAGCGTCATTATAACCACTCAAGCTCTCGCTTGGTATTGGGGTTCGCGTCTTCGCGGCCTCTAAAATCAGTGGCGGTGCCTGTCGGCTCTACGCGTAGTAATACTCCTCGCGATTGAGTTCCGGTAGGTTTACTTGCCAACAACCCCCAATTTCTTTAAGGTTGACCTCGGATCAGGTAGGGATACCCGCTGAACTTAA
>Cr_505
AACGCACATTGCACCTCATGGTATTCCGTGAGGTATGCCTGTTTGAGTGTTATTATCTTCTCACTGTATCACGAAGTGGTGCAGTAGTGTTGGCGGATCATATTTATATGTTTGCCTAATTACATGCTACAATGTCTAGACAATATTCATTCACTAGCCCATCATAAACAACCTCAGATCAGGTAGGACTACGCGCTGAACTTAA
>Cr_506
AACGCACATTGCGCCCTCTGGTATTCCGGGGGGCATGCCTGTTCGAGCGTCATTACAACCCTCAAGCTCAGCTTGGTATTGGGTCAGCCCCTCGGGGCTCTCCTCAAATTCAGTGGCGGCGCTCTCGGCTTCAAGCGTAGTAATTCTTCTCGCTCTGGGGTACCGGGAGTCTCTTGCCAGCTAACCCACAATTTTCTATGGTTGACCTCGGATCAGGTAGGGATACCCGCTGAACTTAA
>Cr_507
AACGCACCTTGCACTCTTTGGTTATTCCGAAGAGTATGCTTGTTTGAGTGTCGCGAAATTCTCAACCCCGCCAGAGGCTTTATTGACTTTGGTTGTTTGGGCTTGGATCGTGGTCATTTGTCGTGTTACAGCGACTTGACTGAAATACAACAAGCTGAATCTGATGCATTCAATGCGGCTTGACCTGATGTTGTAACTACCTCATCGGGGACGCGTTGAAAAGATCTACGGAGCTTTAAAACCCCACGCTAGGTCTTCGGACCCAGTGCATTATGACCTCAAATCAAGTAGGACTACCCGCTGAACTTAA
>Cr_508
AACGCACATTGCGCCCCCTGGTATTCCGGGGGGCATGCCTGTCCGAGCGTCATTGCTGCCCTCAAGCACGGCTTGTGTGTTGGGCCCCCGTCCCCTCTCCCGGGGGACGGGCCCGAAAGGCAGCGGCGGCACCGCGTCCGGTCCTCGAGCGTATGGGGCTTTGTCACCTGCTCTGTAGGCCCGGCCGCGCCAGCCGACACCCAACTTATTTTTCTAAGGTTGACCTCGGATCAGGTAGGGATACCCGCTGAACTTAA
>Cr_509
AACGCAAGTTGCGCCCGAAGCCATTATGCCGAGGGCACGTCTGCCTGGGCGTCACGCACATCGTCGCCCTCCACCTCGGCTCGTAAAGGGATCGCGGGTGTTGGGTCGGATATTGGCCCCCCGTGCCGCTTCGGCGCGCGGTCGGCCCAAATGTGATTCGGCATCGACGCGTGCCGCGACGATTGGTGGTTGAAGAATCTCAACTCGCGCGTTGTCGCGGCGTCGTTCGGCTCGAACGTGTTGACCCCGACGGTGCATCGCACCTCGACAGCGACCCCAGGTCAGGCGGGATTACCCGCTGAGTTTAA
>Cr_510
AACGCACCTTGCGCTCCTTGGTATTCCGAGGAGCATGCCTGTTTGAGCGTCGTGAATCTCTCAACCCACAAATTGTTTGTTCAGTTTGTGCGGCTTGGACTTGGAGGCATTGCTGGCGATGGTCAGCTCCTCTCAAATGTATTAGCTGGGCTTAGCTCGGTGGAACGGTTAGTGTGATAATTATCTGCGCTGCCTACTACATCGGATCCCGCTTCTAATCGTCCGCAAGGACAATTCACTTTGAATCTGACCTCAAATCAGGTAGGACTACCCGCTGAACTTAA
>Cr_511
AACGCACATTGCGCCCTTTGGCATTCCGAAGGGCATGCCTGTTCGAGCGTCATTATCACCCCTCAAGCTCGGCTTGTAGTTGGACGTCGGTGGTCGTTTTTATCGGTCACCCGCCCCAAAGATAATGACGCGTCTGTGAGGACTCCAGTACACTGAGCTTCTTCGGAGCACGTATTGGCTAGAAGTCCAGGCCCGGTCTCACCTATTAATTTTATAAAGTTGACCTCGGATCAGGTAGGGATACCCGCTGAACTTAA
>Cr_512
AACGCACATTGCGCCCCCTGGCATTCCGGAGGGCATGCCTGTCCGAGCGTCATTACAACCCTCAAGCTCTGCTTGGTCATGGGTGCCATCTCCGGCAGATGCGCCTGGAAATTAGCGGCTGTGCTGACCCGTCCCCGAGCGCATTAAACTAAAACTCGCTACGGATTGGATGGGTGAAGCCCAGGCCGACAAGACGACGGTGTCTCCGGACACTCGACCAATTGACCTCGGATCAGGTAGGAATACCCGCTGAACTTAA
>Cr_513
AACGCACATTGCGCCCTCTGGTATTCCGGGGGGCATGCCTGTTCGAGCGTCATTACAACCCTCAAGCTCTGCTTGGTATTGGGTGTCACCCCTGGGTGCACCTCAAAAACAGTGGCGGTGCCACTCGGCTTCAAGCGTAGTAATTCATCTCGCTCAGGAGTCCGGGTGGTCGACTTGCCAAAACCCCAATATCATTTTAAGGTTGACCTCGGATCAGGTAGGGATACCCGCTGAACTTAA
>Cr_514
AACGCATATGGCACCCGAGACCTCGGTCGAGGGTATGTCTGCGTCAGAGTCGGCGTAAAAACATCCCCAAGGACACACCACCTCTCTTAAATGCGGGGCGTGTCGGCGGGGGAGCTGGACTTCCCACCTTTCTCGGGTGGGTCGTCCGAAGGACAGAGACGGAGGAGCGGGCCGCTGGCCCGTCAGTGCCACGATTTGGTGGGAGGACGGGGACTTGATCCCCCCTATCCGCATCATCGTCGTGCGCTGGTGGAGACGCCTATGGCTCGTCTCGCTCCGCCATGCAGGAATAATAATCCAGTCCGACCTGACATCAGGCAAGATCACCCGCTGAACTTAA
>Cr_515
AACGCACATTGCGCCCTTTGGTATTCCGAAGGGCATGCCTGTTCGAGCGTCATTGCAACCCTCAAGCACTGCTTGGTATTGGGTCTCGTCCCCGCGACGTGCCCGCAATTTCGTGGCGGTCCAGTGAGACTTGAAGCGTAGCAAGATTTACATCCCGCTTTGCAAGCCTCTCGCTGCGTGCCGGCCAAACAACCCCTATATTTTTCAATGGTTGACCTCGGATCAGGTAGGGATACCCGCTGAACTTAA
>Cr_516
AACGCACATTGCGCCCTCTGGTATTCCGGGGGGCATGCCTGTTCGAGCGTCATTATAACCACTCAAGCTCTCGCTTGGTATTGGGGTTCGCGGTTCCGCGGCCCCTAAAATCAGTGGCGGTGCCTGTCGGCTCTACGCGTAGTAATACTCCTCGCGATTGAGTCCGGTAGGTCTACTTGCCAGCAACCCCTAATTCTTTACAGGTTGACCTCGGATCAGGTAGGGATACCCGCTGAACTTAA
>Cr_517
AACGCACATTGCACTCTTGGCATTCCAGAGAGTATGTCTGTCTGAGTATCATTCCATCAACCATTCACGGCCTATGCTTACTGCACTGGCCAGTGAGATCTGTGCTCTTTTGCCACAACAGTAACCACTGCTGTGGCAATGGCATGAAACAAAAGCTTTTCAAGGGACTGTGAACGGAGCAATATGTGTAGTCTTGTTGTCACAACAGTTTGCTGCATTGCTCTTTCCACCTTCTCACTCCTGTGCTCTCACCCATATTAAAACTCTTGATCTCAGATCAGACAAGACTACCCGCTGAACTTAA
>Cr_518
AACGCACATTGCGCCCTCTGGTATTCCGGGGGGCATGCCTGTTCGAGCGTCATTACAACCCTCAAGCTCTGCTTGGTGTCGGGTGCCACCTCTCACGAGGTGCGCCTCAGAATCAGTGGCGGTGCCATTCGGCTTCAAGCGTAGTAATTCTTCTCGCTTTGGAGACCCGGGTGAGTGCTTGCCAGCAACCCCAAATTTTTAAGGTTGACCTCGGATCAGGTAGGGATACCCGCTGAACTTAA
>Cr_519
AACGCACCTTGCGCTCCCTGGTATTCCTAGGAGCATGCCTGTTTGAGTGTCATGAATCCCTCAAATCCCAATGTTTTGTAAAAAGCATCGCTTGGATTTGGTTGTGGGCCCTTGCAGTCTTTCACGAATCTGCTGGCCTTAAAGATATTAGCTGGACCTCTCTAATCTCTTAGCAGAGTACTTCCATTTGATGTAATAAAGTTGCATTGGTGGAAGCTCTACTAAGTACATAGAGCAAGTTTGCTTCTAACCCGGCGCGAGTGGCAACACTCAACCCAATATTTCATAACTCTGGCCTCAAATCAGGTAGGACTACCCGCTGAACTTAA
>Cr_520
AACGCACATTGCACCCGGTGGTATTCCGCCGGGTATGCCTGTTCGAGCGTCTGTAGAACAACACCAATAGCAAGCTTAGGCTTGATTTTGGAGTTGCGGCGTCAAGCTGCAGCTCTCAAGTCCACGGGCGGTTCCGATAGGTTCTACGCGTAGTAATTTCTCCTCGCTACTGAACTTTGTCGGCGCATTTGGTAATAAGTCCAGCAATGGCCACTCCAAGCCCTAACACCCAATTTTAGTTTGACCTCGGATCAAGTAGGGATACCCGCTGAACTTAA
>Cr_521
AACGCACCTTGCGCTCCTTGGTATTCCTTGGAGCATGCCTGTTTGAGAGTCTTGAATATCTCTGCTCTTATTTTTTTAATTAAGAAATACCGAGTCAGGTCCTTGGGCCTGCTTGCGGTTGGTTACAAACACAAGCTTGCCTTAAATGAATTAGCTGAGCTTCAGCAGAGTTGTTAAGTAACATTGAAAACTCTCGTAAGAAGAAGCTTGCTCTCTAATCTTTGTCGTCTTTTGTGGACGATAATATTTTCTATTTTGGCCTCAAATCAGGTAGGACTACCCGCTGAACTTAA
>Cr_522
AACGCACATTGCACCTCATGGTATTCCGTGAGGTATGCCTGTTTGAGTGTTATTATCTTCTCACTGTATCACGAAGTGATGCAGTAGTGTTGGCGGATCATCTGTGGATGTCTGCCTAATTACATGCTACAATGTCTAGACAATATTCATTGACACGCACCCCCCATATATACAACCTCAGATCAGGTAGGACTACGCGCTGAACTTAA
>Cr_523
AACGCACCTTGCGCCCTCTGGTATTCCGGAGGGGCATGCCTGTTTGAGTGTCATGAATCATCATCCTTCCGGGTTTCCGGATGCGATGGATCTGGGTGTTGCCGTCCTGGCTCGCCTTAAATGCATCAACAGTGGAGACGTGATACGTTTCGTCAGACGCTGTCCCGCAAGGATACATCACTGTACTCATGTCAACGACCTCAAATCAGGTAGGGCTACCCGCTGAACTTAA
>Cr_524
AACGCACATTGCGCCCCTTGGTATTCCATGGGGCATGCTTGTTCGAGCGTCATTTGTACTCTCAAGCTTTGCTTGGTGTTGGGTGTTTGTCCTTTCCATTGCGTTTGGACTCGCCTCAAATTCATTGGCAGCCTATATATTGGTTTGAAGCGCAGCACATTTTGCGGTTCTGTCGAATACTATTAGCGTCCATAAAGCACAATTAACACTTTTGACCTCGGATCAAGTAGGGATACCCGCTGAACTTAA
>Cr_525
AACGCACATTGCGCCCTCTGGTATTCCGGAGGGCATGCCTGTTTGAGTGTCATCAACCTCTCTCGACCCCCGCCTTTTGTGTGGATGTGTCGTTGGTGTTGGGAGTCGCGTCCGCCCCAGGTGGACGCCCTCCTCAAATGCATTGGTGCGGCCCATTGCCCGGTTACACAACGTTCTAGGTTCGTCCAACTCGTTGCAATCCGGAGCAGTTGCAGGTGCTGCACCTAAAGCCCGGGCGGTGCGTCCTCGCTCCGCCCATATCTACTCATTGACCTCAGATCAGGTAGGAATACGCGCTGAACTTAA
>Cr_526
AACGCACATTGCACCTCATGGTATTCCGTGAGGTATGCCTGTTTGAGTGTTATTATCTTCTCACTGTATCACGAAGTGATCAGTCGTGTTGGCGGATCATCTGTGGATGTTTGCCTAATTAAATGCTACAATGTCTAGACAATATTCATTGACACGCAACAATAAAACAACCTCAGATCAGGTAGGACTACGCGCTGAACTTAA
>Cr_527
AACGCACATTGCGCCCCTTGGTATTCCGAGGGGCATGCCTGTCCGAGCGTCATTTCAACCATCAAGCATTGCTTGGTATTGGGCTTTTGCCTGCTTTGGCAAGCCTAAAACTTAGTGGCGGTCCCTCTTGGACTCAAGCGTTGTAAATTACTTACGTTTAGAGCACAAGAGATGTGACCTGTCAAACCACCCCAATTTATCACGGTTGACCTCGGATCAGGTAGGGATACCCGCTGAACTTAA
>Cr_528
AACGCACCTTGCGCTCCTTGGTATTCCTTGGAGCATGCCTGTTTGAGAGTCTTGAATATCTCTGCTTTATATTTTTAATTAAGATATAACAAGTCAGGTCCTTGAGTCTGCTTGCGGTTTGTTACGAACACAAGCTTACTTTAAATGAATTAGCTGGATTTCAGCAGAGTTGTTAAGTAACATTTTGAACTCTCGTAATATGAAGTCTGCTCATAATCAGTCTTTTGACTATTAATTTCTATTGGCCTCAAATCAGGTAGGACTACCCGCTGAACTTAA
>Cr_529
AACGCACATTGCGCCCCTTGGTATTCCATGGGGCATGCCTGTTCGAGCGTCATCTACACCCTCAAGCTCTGCTTGGTGTTGGGCGTCTGTCCCGCCTCTGCGCGTGGACTCGCCCCAAATTCATTGGCAGCGGTCCTTGCCTCCTCTCGCGCAGCACATTGCGCTTCTCGAGGTGCGCGGCCCGCGTCCACGAAGCAACATTACCGTCTTTGACCTCGGATCAGGTAGGGATACCCGCTGAACTTAA
>Cr_530
AACGCACCTTGCACTCTTTGGTATTCCGAAGAGTATGTCTGTTTGAGTGTCATGAAACTCTCAACCCCCTTATTTTGTAATGATATAAGTGTGGGCTTGGTTCATGGTTGTTGAAGGCTTAACAGTCTTCTCAACTGAAATACACGAGCTACCTATTTTATAATAGACGGTTTGACTCGGCGTAATAACTATTTCGCTGAGGACGTCCCTTTATAATAGTAAATGGTGCTTCTAATTTAACATCAATTTAAGATTTAGACCTCAAATCAGTCAGGACTACCCGCTGAACTTAA
>Cr_531
AACGCACATTGCGCCCGCCAGTACTCTGGCGGGCATGCCTGTTCGAGCGTCATTTCAACCCTCAAGCCCCTTCGGGCTTGGTGTTGGGGATCGGCCTGCGGCGTCTGACGCCGTGGCCGGCCCCGAAATCTAGTGGCGGTCTCGCTGTAGTCCTCCTCTGCGTAGTAGCACACCTCGCACCGGAACTTAGCGCGGCCACGCCGTTAAACCCCAACTTTCTGAAGTTTGACCTCGGATCAGGTAGGAATACCCGCTGAACTTAA
>Cr_532
AACGCACATGGCGCCTTCCAGTATCCTGGGAGGCATGCCTGTCCGAGCGTCGTTTCAACCCTCGAGCCCCCGTGGCCCGGCGTTGGGGATCTGCCACGGCAGGCCCCTAAAACCAGTGGCGGACCCGAAGGCCCTCTCCTTTGCGCAGTAGCATCAGCCTCGCATCGGGAGTCCTCGGCGTCCTGCCTCTAAACCCCCTACAAGCCCGCCCCGGCGGCACCAAGGTTGACCTCGGATCAGGTAGGAATACCCGCTGAACTTAA
>Cr_533
AACGCACATTGCACCTCATGGTATTCCGTGAGGTATGCCTGTTTGAGTGTTATTATCTTCTCACGCTAGAATAGTGATGGAGTTGGCGGATCGTACTCGTACGTCTGCTCAAGTAAATGCTACAATGTCTAGACAATATTCATTGACACGCACCTCATAAACAACCTCAGATCAGGTAGGACTACGCGCTGAACTTAA
>Cr_534
AACGCACATTGCGCCCTTTGGTATTCCGAAGGGCATGCCTGTTCGAGCGTCATTATCACCTCTCAAGCCTGGCTTGTTGTTGGACCTAGGTCTGGGTTCACCCTCGACCGGTCCCAAAAGTAATGACGGCGTCCGTGGGACTCTCGGTGCAACGAGCTTTTCTGAGCACGCGCCGAGTTGCAAGGTCCCCCGGCACGGTCTTTAAACCATATTTTACAAGGTTGACCTCGGATCAGGTAGGAATACCCGCTGAACTTAA
>Cr_535
AACGCACATTGCGCCCCTTGGTATTCCATGGGGCATGCCTGTTCGAGCGTCATTTGTACCCTCAAGCTATGCTTGGTGTTGGGTGATTGTCCAGCTGTATGGCCAGGACTCGCCTTAAGTAATTGGCAGCCAGTGTTTTGGTAGAAGCGCAGCACATTTTGCGATTTACTCCAATAATATTAGCAACCATTAAGCTCATTTATCACTTTTGACCTCGGATCAGGTAGGGATACCCGCTGAACTTAA
>Cr_536
AACGCACATTGCGCCCTTTGGCATTCCGAAGGGCATGCCTGTTCGAGCGTCATTATCACCCCTCAAGCCCGGCTTGTTGTTGGACGACGGTGATCGGAGATCGATTGCCCGCCCCAAAGATAATGACGGCGTCTGTGAAGACTCCAGTACACTGAGCTTCTTCGGAGCACGTATTGGTTAAGATTCCAGACCCGGTCAATCATTATGCCTTTTAAAAGTTGACCTCGGATCAGGTAGGGATACCCGCTGAACTTAA
>Cr_537
AACGCACCTTGCGCCCTTTGGTATTCCGAAGGGCACGCCTGTTTGAGTGTCGTGAAATTCTCAACCCTGCGCTTTTCTTGTGAAAGCGCGTGGGCTTGGACTTGGAGGCTTTGCTGGTCCTCGCGGATCGGCTCCTCTCAAATGCATTAGCGAGACCCTTGTGGTGCTGCCCCCGGTGTGATAATTGTCTACGCCGTGGGTACACCGCGATTGTGGGGGACCTGCTTCCAACCGTCGAAAGACAAACTTCATCGAAACTTGACCTCAAATCAGGCGGGACTACCCGCTGAACTTAA
>Cr_538
AACGCACATTGCGCCCTTTGGTATTCCGAAGGGCATGCCTGTTCGAGCGTCATTATCACCCCTCAAGCCCCGGCTTGGTGTTGGGCTGGATTTGTCAACAAATCGGCCTCAAAGATAGTGACGGCGTCCCAGATGGAACCGGTACGAGGAGCTTTTAACCGAGCATGTACGCGGCGTGAATCTGTGGGCGGCGGTCTTTAACCACTACTCTTCGGAGTACTTTCTTAAGTGTTGACCTCGGATCAGGTAGGGATACCCGCTGAACTTAA
>Cr_539
AACGCACATTGCGCCCCGTGGTATTCCGCGGGGCATGCCTGTTCGAGCGTCATTTCAACCCATCAAGCTTCGGCTTGGTCTTGGGGCCTGCGATTCCGCAGCCTCTAAACCCAGTGGCGGTGCCCTCGAGCTCTGAGCGTAGTAATTCTTCTCGCTATAGGGTCTCGGTGGTGTCTTGCCAATAACCCCCCAATATAAGGTTGACCTCGGATCAGGTAGGGATACCCGCTGAACTTAA
>Cr_540
AACGCACATTGCGCCCTCTGGTATTCCGGGGGGCATGCCTGTTCGAGCGTCATTACAACCACTCAAGCTCACGCTTGGTCTTGGGGTTCGCGGTTCCGCGGCCTCTAAAATCAGTGGCGGTGCCTGTCGGCTCTACGCGTAGTAATACTCCTCGCGTTTGAGTCCGGTAGGTTTACTTGCCAGTAACCCCCAATTTTTACAGGTTGACCTCGGATCAGGTAGGGATACCCGCTGAACTTAA
>Cr_541
AACGCACATTGCGCCTATTAGTATTCTAGTAGGCATGCCTGTTCGAGCGTCATTTCAACCCTCAAGCTCTGCTTGGTGTTGGGGCGTCTGCAGCTCCGGCTGCAGGCCCTGAAATCTAGTGGCGGGCTCGCTACAACTCCGAGCGTAGTAATATCTCTCGCTTTGGAAGTGTAGCGGGTTTCCGGCCGTTCAAACCCCAAAATTCTGAATGTTGACCTCGGATCAGGTAGGAATACCCGCTGAACTTAA
>Cr_542
AACGCACATTGCGCCTTTTGGTATTCCGAGAGGCACGCCTGTTCGAGCGTCAGTACAACATCCAATCCTTCTTTTAGTGATTGGGATTTGGCAGGGGATTCGGCCGCGCGCTTTCGGGTGCACCGGCCTCCCCCGCTTAAACGCGTAGAAAGTTAGCGGACACGTCCACGACCGCAGAGACTAGTAATCATTCTTGTCACCAAAGTCTGGGCCGACCACCAAATTAAGGGACCGTGGCAACACGGCAACCCTCCTGACCTTGACCTCGAATCAGACGAGGATACCCGCTGAACTTAA
>Cr_543
AACGCACCTTGCACCTTTTGGTATTCCAAAAGGTACACCTGTTTGAGTGTCATGAAACCCTCTCATTCTAATTCTTTATTTGATATAAGGAGTTGGTATGGATGTTGAGTGTTGCCGTCATTGGCTCACTTTAAATACATAAGTACTTTTATCTTGAAAAATAAATGGAGAAATACTTGGTGTAATATTTATGTTTCATTAAGGAGTGTGGTTTAATTACTACAGCCATTTGTTTCGGATAAATAGCTTCCTAACCCTATTATATTTAAACTTTAGACCTCAAATCAGGTGGGACTACCCGCTGAACTTAA
>Cr_544
AACGCACATTGCGCCCTTTGGTATTCCGAAGGGCATGCCTGTTCGAGCGTCATTATCACCTCTCAAGCCTGGCTTGCTGTTGGACTTTAGGTCTTGCTTCGGCATGACCGGTCCCAAAGATAATGAGGCGTCTGTGAGGACCCCCCAGTACATTGAGCTTTTATTAGCACGTATTAGGCGGAAGTCCAGGCCCGGTCTTAACTATATTTTAACAAGGTTGACCTCGGATCAGGTAGGAATACCCGCTGAACTTAA
>Cr_545
AACGCACATTGCGCCTCTGGTATTCCGGGGGGCATGCCTGTTCGAGCGTCATTGCACCTCTCAAGCTCAGCTTGGTATTGGGACTTCGCCTTGTTAACTCAAGACGTGCCCGAAAGTTAGCGGCGACGTGCCTGGCACTCAAGCGCATTAATAATTCATTCGCTTTGAGATTGTCCAGATATGCTAGCCGAATAACCCAACTATTTTTTCAATGATTGACCTCGGATCAGGTAGGAATACCCGCTGAACTTAA
>Cr_546
AACGCACATTGCGCCCCTTGGTATTCCGAGGGGCATGCCTGTTCGAGCGTCATTACACCACTCAAGCACCGCTTGGTATTGGGCATCGTCCGTCGAAAGGCGGGCGTGCCTCGAAGACCTCGGCGGGGTTTCTCCAACTTCGGGCGAGTAGAGTTAAATCAAAACGTCTTATAAGCTTGGTGAGATCTCATTGCCGTTAAACCTTTTATTTTTCAGGTTGACCTCGGATCAGGTAGGGATACCCGCTGAACTTAA
>Cr_547
AACGCACCTTGCGCTCCTTGGTATTCCGAGGAGCATGCCTGTTTGAGTGTCAATAAACCTCTCAAACCAAGTTTTGGATTTATCCTTGCTTGAGTTTGGATTTGGGTGTTTGCCAGTGATGAACTGACTCACCTTAAAAGTATTAGCTAGATCTGTCTTTGACTGGTTTGACTTGGCATAATAAGTATTTTGCTAAGGACATCTTCGGATGGCCAGGACTTGACTTTTGTCTGCTTACTAAACCTTACTTTAAGTGCATCTCTGGTGTTACTTATAGTATTACTTTGACATATGGCCTCAAATCAGGTAGGACTACCCGCTGAACTTAA
>Cr_548
AACGCACATTGCGCCCTTTGGCATTCCGAAGGGCATGCCTGTTCGAGCGTCATTATCACCCCTCAAGCTCGGCTTGTTGTTGGACGTCGGTGGTCGTTTATCGGTCACCCGCCCCAAAGATAATGACGCGTCTGTGAGGACTCCAGTACACTGAGCTTCTTCGGAGCACGTATTGGCTAGAAGTCCAGACCCGGTCTCACCTATTATTTTTATAAAGTTGACCTCGGATCAGGTAGGGATACCCGCTGAACTTAA
>Cr_549
AACGCACCTTGCGCTCCTTGGTATTCCTTGGAGCATGCCTGTTTGAGTGTCTTGAATATCTCTGCTCCTCAATTTTTTTAACAAAGTTGGTTTGGAGTCAGGTCCTTGGGCTTGCTTGCGGTTTGTTACGAACACAAGCTTGCCTTAAATGCATTAGCTGGATTTCAGTAGAGTTGTTAAGTAACATTGAAAACTCTCGTAATACGAAATCTGCTTTCTAAAACCGTCGCTTCTCTCTTTGCAGAGTCGCACACAATATTCATTTCTTTGGCCTCAAATCAGGTAGGACTACCCGCTGAACTTAA
>Cr_550
AACGCACATTGCGCCCCTTGGTATTCCATGGGGCATGCCTGTTCGAGCGTCATTTGTACCCTCAAGCTATGCTTGGTGTTGGGTGATTGTCCAGCCGGTATGGCCAGGACTCGCCTTAAGTAATTGGCAGCCAGTGTTTTGGTAGAAGCGCAGCACATTTTGCGATTTACTCCAATAATATTAGCAACCATTAAGCTCATTTATCACTTTTGACCTCGGATCAGGTAGGGATACCCGCTGAACTTAA
>Cr_551
AACGCACATTGCGCCCCTTGGTATTCCGAGGGGCATGCCTGTTCGAGCGTCATTTTGACCAACTCCTATTCATATAGGGTCTTGGACTTCGCCTCTGGGCGGGTCTCAAAATCAGTGGCGGTGCTGTTAGGCTCTACGCGTAGTAATACTCCTCGCGACAGAAAGTAACAGTTGCTAGCCTAATCCCAACTTTCTAGGTTGACCTCGGATCAGGTAGGGATACCCGCTGAACTTAA
>Cr_552
AACGCACATTGCGCCCTCTGGTATTCCGGGGGGCATGCCTGTTCGAGCGTCATTCAACCCTCAAGCTCAGCTTGGTATTAGGCGGCTGCTCCCTGCGAGCACCTCTGAAAATTAGCGGCAGTTTGATCAGACTTGAGCGCAATAGCTTTATTCTCGCTGGAAAGTTCTGATCGGGCTTGCCGAACAACCCCAAATTTTTTCAATGGTTGACCTCGGATCAGGTAGGGATACCCGCTGAACTTAA
>Cr_553
AACGCACATTGCGCCCTCTGGTATTCCGGGGGGCATGCCTGTTCGAGCGTCATTATAACCACTCAAGCTCTCGCTTGGTATTGGGGTTCGCGGTTCCGCGGCCCCTAAAATCAGTGGCGGTGCCTGTCGGCTCTACGCGTAGTAATACTCCTCGCGATTGAGTCCGGTAGGTCTACTTGCCAGCAACCCCCAATTTTTACAGGTTGACCTCGGATCAGGTAGGGATACCCGCTGAACTTAA
>Cr_554
AACGCACATTGCGCCCCTTGGTATTCCATGGGGCATGCCTGTTCGAGCGTCATTTGTACCTTCAAGCTCTGCTTGGTGTTGGGTGTTTGTCTCGCCTCTGCGTGTAGACTCGCCTTAAAACAATTGGCAGCCGGCGTATTGATTTCGGAGCGCAGTACATCTCGCGCTTTGCACTCACAACGACGACGTCCAAAGTACATTTTTTACACTCTTGACCTCGGATCAGGTAGGGATACCCGCTGAACTTAA
>Cr_555
AACGCACATTGCGCCCCTCGGTATTCCGTGGGGCATGCCTGTTCGAGCGTCATTTACACCCTCAAGCTCTGCTTGGTGTTGGGGCGTCTGTCCCGCTCTCGGAGCGTGGACTCGCCTCAAGTCATTGGCGGCGGTCGTGCCGGCTCCTCGCGCAGCACATTTGCGCTTCTCGGAGTCCCGGTGGATCAGCGTCCATCAAGCTACTTTTACGACTTGACCTCGGATCAGGTAGGGATACCCGCTGAACTTAA
>Cr_556
AACGCACATTGCGCCCCTTGGTATTCCGGGGGGCATGCCTGTTCGAGCGTCATCAACACCAAATCTAGCTCTGCTAGGTCTTGGGCCACGCCACCCGGCGGGCCTTAAAACCAGTGGCGGTGCTGCCAGGCTCTAAGCGTAGTAATTCTTCTCGCTATAGTCCCTGGCGGATGCTGGCCAGCAACCCCAAATTATACAGGTTTGACCTCGGATCAGGTAGGGATACCCGCTGAACTTAA
>Cr_557
AACGCACCTTGCACTCCTTGGTATTCCGAGGAGTATGTCTGTTTGAGTGTCATGAACTCTTCAATCTATCTCTTTGTTGAAATAGAATTGGTTTTTGAAGGTTGTATTTTATACTCCTTTGTAATGTATTAGCAAATCTAGTTGATCTCGGATTGACTCAGCGTAATAGACTATTCGCTGAGGACGAGTGACAGTATTTGCTTCCAACTGTAGTTAATTTTGAATTAGACCTCAAATCAGATAGGATTACCCGCTGAACTTAA
>Cr_558
AACGCACATTGCGCCCTTCGGTATTCCGTTGGGCATGCCTGTTCGAGCGTCATTTAAACCTTCAAGCTATGCTTGGTGTTGGGTGTTTGTTCCGCCTCAGTGTGTGGACTCGCCTCAAATTCATTGGCAGCCGGTATGTTGGCTTCGTGCGCAGCACATTGCAAGCGACTTCAGCAAACCTCCTTCCACAAGCCTTTTTTACTTTGACCTCGGATCAGGTAGGGATACCCGCTGAACTTAA
>Cr_559
AACGCACCTTGCGCTCTTTGGTATTCCGAAGAGCATGCCTGTTTGAGTGTCATGAAACTCTCAACCTCCAACTTTCTTAATAGTCGGTTGGCGGCTTGGACTTGAGCGCTGCTGGTCTTTATTGACCGGCTCGCTTGAAATGAATTAGCAGATCCTTTTTGTAATCGGTTCCACTCGACGTGATAAGTATTTCGCCGAGGACATCTTAACGGATGGCCGAGATAAAGAAAGTCTTTAGATCCGCTTCTAATTCTTAGATAGAGCTTGCTCTACTAAACCCTTTTATGATCTGGCCTCAAATCAGGTAGGACTACCCGCTGAACTTAA
>Cr_560
AACGCACATTGCGCCCTTTGGCATTCCGAAGGGCATGCCTGTCCGAGCGTCATTATCCTCCCTCAACCCCCGGGTTTGGTGTTGGACCGCGTTGGTTGTTCGCAGCCAACTGGTCTCAAAGACAATGACGGCGTCCCCGGGACCCTCTTCGCACTTGAGCTTTTGCAAGCACGCGAGGAGTCTCAAGGCCCAGGGACCCGGTCACCTCATTAAATTTTTCAGGTTGACCTCGGATCAGGTAGGAATACCCGCTGAACTTAA
>Cr_561
AACGCACCTTGCACTCTTTGGTATTCCGAAGAGTATGCCTGTTTGAGTGTCGTGAAACCCTCAACCCCCTTGTTTTGTAACGAAACAGGTGTCTGGGCTTGGATTGTGGCTGTCTGCCGGTCCTTTAGGATCAGCTCGGCTGAAATATACGAGTAGCTCGCTAATTGATAGCATAGACAGCTCTAGCTCGGCGTAATAATTTACTTTTCGTCGAACCTTGATGCATCGTCTTATCGATTATAGCAGCGCTTCCAATGCGTTTCATTCATGAAACACTTAAACTTTTGACCTCAAATCAGGCAGGATTACCCGCTGAACTTAA
>Cr_562
AACGCACCTTGCGCTCTTTGGTATTCCGAAGAGCATGCCTGTTTGAGTGTCATGAAACTCTCAACCTCCAACTTTCTTAATAGTCGGTTGGCGGCTTGGACTTGAGCGCTGCTGGTCTTTATTGACCGGCTCGCTTGAAATGAATTAGCAGATCCTTTTTGTAATCGGTTCCACTCGACGTGATAAGTATTTCGCCGAGGACATCTTAACGGATGGCCGAGATAAAGAAAGTTTTTAGATCCGCTTCTAATTCTTAGATAGAGCTTGCTCTACTAAACCCCTTTTATGATCTGGCCTCAAATCAGGTAGGACTACCCGCTGAACTTAA
>Cr_563
AACGCACATTGCGCCCTCTGGTATTCCGGGGGGCATGCCTGTTCGAGCGTCATTATAGACCATCAAGCACTGGCTTGGCATTGGGTGTCGTCCCCGCAGCGGACGCGCCCCAAAGACCTCGGCGGCGGCGCGGAGCCTCAAGCGTAGTAGAAATATTCCCGCTTACAGAGGCCCTCGCGTCGCCCGCTCCCAGAAACCCACATCTTCAAGGTTGACCTCGGATCAGGTAGGGATACCCGCTGAACTTAA
>Cr_564
AACGCACATTGCGCCCATTGGTATTCCGATGGGCATGCCTGTTCGAGCGTCATTATCAACCCTCAAGCCCGGCTTGATGTTGGATCAGAACCCCCCCGCGAGGTGGGCTCGGTCCCAAAGACAATGACGGCGTCTGTTAGACCCTCGGTGCAATGAGCTTTAACCAGCACGCACTCGAGTCAAAGGACTTTCAGCCCGGTCCCCTTTTTAATTTTTACAAGGTTGACCTCGGATCAGGTAGGGATACCCGCTGAACTTAA
>Cr_565
AACGCACATTGCGCCTATTAGTATTCTAGTAGGCATGCCTGTTCGAGCGTCATTTCAACCCTCAAGCTCTGCTTGGTGTTGGGGCGTCTGCAGCTCCGGCTGCAGGCCCTGAAATCTAGTGGCGGGCTCGCTACAACTCCGAGCGTAGTAATATCTCTCGCTTTGGAAGTGTAGCGGGTTTCCGGCCGTTAAACCCCCAAATTCTGAATGTTGACCTCGGATCAGGTAGGAATACCCGCTGAACTTAA
>Cr_566
AACGCACATTGCGCTCCCTGGTATTCCGGGGAGCATGCCTGTTCGAGCGTCATTATCAACCATCAAGCTCTGCTTGGCATTGGGTGTCGTCCCTAGTGGACGCGCCTTAAACCCTTGGCGGCGGTTATGCACCTCAAGCGTAGTAGAAATCCTTAGCTTTCTAGGTTGTAGCCGTTCTGCCTCGAGAACATCTCACCTCAAGGTTGACCTCGGATCAGGTAGGGATACCCGCTGAACTTAA
>Cr_567
AACGCACATTGCGCCCCTTGGTATTCCATGGGGCATGCCTGTTCGAGCGTCATTTGTACCCTCAAGCTCTGCTTGGTGTTGGGTGTTTGTCCCGCCATTTTTGCGTGTGGACTCGCCTTAAAGCGATTGGCAGCCGGCATATTGGCCTTGGAGCGCAGCACATTTTGCGCTTCTAGTCAATGATTGTTGGTATCCAGCAAGTACAAATTCTAACTTTTGACCTCGGATCAGGTAGGGATACCCGCTGAACTTAA
>Cr_568
AACGCACATTGCGCCCCTTGGTATTCCATGGGGCATGCCTGTTCGAGCGTCATTTGTACTCTCAAGCCTTGCTTGGTGTTGGGTGCTTGTCTTTGCTTTGCGTAGACTCTCCCTAAATACATTGGCAGCCGATATATTGGTTTGAAGCGCAGCACAATTGCTATTCAGGCTTGTTGTATCAGCATCCACAAAGAATGATAACACTTTTGACCTCGGATCAGGTAGGGATACCCGCTGAACTTAA
>Cr_569
AACGCACCTTGCACTCTTTGGTATTCCGAAGAGTATGTCTGTTTGAGTGTCATGAAACTCTCAACCCCCCTGTTTTGTAATGAGACGGGCGTGGGCTTGGATTATGGCTGCTGCCGGCGTAAAGTCGGCTCAGCTGAAATACACGAGCAACCCATTTGAAATAGACGGTTTGACTCGGCGTAATAATTATTTCGCTGAGGACGTTTTCTTCAATAGTTAGAGGTGCTTCTAATGCATATACATATTTAATGTTAGACCTCAAATCAGTCAGGACTACCCGCTGAACTTAA
>Cr_570
AACGCACCTTGCGCCCCTTGGCATTCCGAGGGGCACGCCTGTTTGAGTGTCGTGAACTCCTCCACCCTCTACCTTTTTCGGAAGGCATTGGGCTGGGATTTGGGAGCTTGCGGGTCCCTGGCCGATCCGCTCTCCTTGAATACATTAGCGAAGCCCTTGCGGCCTTGGTGTGATAGTCATCTACGCCTCGGTTTAGCGAACATAACGGGAGTCGCTTCCAACCGTCTCGCAAGAGACAATTCATTACCAACTTGACCTCAAATCAGGCGGGACTACCCGCTGAACTTAA
>Cr_571
AACGCACATTGCGCCCCTTGGTATTCCGAGGGGCATGCCTGTTCGAGCGTCATTTCACCAATCAAGCCCCGCTTGGTATTGGGCGTCCAGGCCCGCGAGCCCTCACCGGCGAGCGGGCCCGCCCCAAAGGCATCGGCGAGGAAGACGACCCCCGGCGTGTTAGAATCTTTTCACGAAGATACGTCGAGAGCACCGTCCGTACTCCGCCGCGAGATGACGGGCCCGGAAACCGGGACCCGACCACACACAAGGTTGACCTCGGATCAGGTAGGAATACCCGCTGAACTTAA
>Cr_572
AACGCACATTGCGCCCTCTGGTATTCCGGGGGGTATGCCTGTTCGAGCGTCATTACACCTCTCAAGCTCAGCTTGGTATTGGGTGGCCGCCTCCATTAAGTGGGCGTCCCCGAAAATTAGCGGCGGTGCAGCCAGAATACGGAGCGCAGTAGAATTAAAATCTCGCTTTGGAAACTGACTGTTCCTGCCGGAATACGGCCTCAGTCTGCCCTCGGGTGGTCGGAGCCCATTTTTCTATGGTTGACCTCGGATCAGGTAGGGATACCCGCTGAACTTAA
>Cr_573
AACGCACATTGCGCCCTCTGGTATTCCGGGGGGCATGCCTGTTCGAGCGTCATTACACCAGTCCAGCCTCGCTGGGTCTTGGGCGTCGCGGCCCGCCGCGCGCCCCAATGTCTCCGGCTGAGCCGTCCGTCTCGAAGCGTTGTGGCAACCCAAATCGCTTGCGGGATCGGAGGGTTGACGCCGTCCAAACACACCACACCAGGTTGACCTCGGATCAGGTAGGGATACCCGCTGAACTTAA
>Cr_574
AACGCACATTGCGCCCCGTGGTATTCCGCGGGGCATGCCTGTTCGAGCGTCATTTCAACCCATCAAGCTTCGGCTTGGTCTTGGGGCCTGCGATTCCGCAGCCTCTAAACCCAGTGGCGGTGCCTCGAGCTCTGAGCGTAGTAATTCTTCTCGCTATAGGGTCTCGGTGGTGTCTTGCCAGTAACCCCCAATTTTATCAAGGTTGACCTCGGATCAGGTAGGGATACCCGCTGAACTTAA
>Cr_575
AACGCACATTGCGCCCCGTGGTATTCCGCGGGGCATGCCTGTTCGAGCGTCATTTCAACCCATCAAGCTTCGGCTTGGTCTTGGGGCCTGCGATCCCGCAGCCTCTAAACCCAGTGGCGGTGCCTCGAGCTCTGAGCGTAGTAATTCTTCTCGCTATAGGGTCTCGGTGGTGTCTTGCCAACAACCCCCAATTTTTTACAGGTTGACCTCGGATCAGGTAGGGATACCCGCTGAACTTAA
>Cr_576
AACGCACATTGCGCTCCTCGGTGTTCCGAGGAGCATGCCTGTTTGAGTGTCAGTAAATTCTCGACCCCTCTCGATTTATTTCGAGGGGGAGCTTGGATGGTGGGGGTTGCTGGAGTCCCAGGACTCGAGCTCTCCTGAAATGCATTGGCTTGCGGTCGACTTTCTCCTTTGCGCGACAAGGCTTTCGGTGTGATGATGATCGCCGTTCGCCGAAGCGCATGAACGAAGGTCTCGTGCCTCCAATACGTCGACTCTTCTCCGAAGAGTCTTCCTTCTTTATGTTTGACCTCAAATCAGGTAGGACTACCCGCTGAACTTAA
>Cr_577
AACGCACATTGCACCTCATGGTATTCCGTGAGGTATGCCTGTTTGAGTGTTATTATCTTCTCACTGTATCACGGAGTGATTCAGTCGTGTTGGTGATTCATATTTATATGTTTGCCTAAATAAATGCTACAATGTCTAGACAATATTCATTCACTAGCTCATCATATACAACCTCAGATCAGGTAGGACTACGCGCTGAACTTAA
>Cr_578
AACGCACATTGCGCTCCCTGGTATTCCGGGGAGCATGCCTATTCGAGCGTCATTACAACCCTCACGCCCAGCGTGGTATTGGGCTCGCCCTGTAGGGCCTGCCTCAAGTCAGTGGCAGCACTGTCTGAACCCTAAGCGTAGTAATACTCGTCGCTTTTGGACTCGGGCAGCGGCTTGTCAACCAACCCCCACTTTTAAGGTTGACCTCGGATTAGGTAGGGATACCCGCTGAACTTAA
>Cr_579
AACGCACATTGCACCTCATGGTATTCCGTGAGGTATGCCTGTTTGAGTGTTATTATCTTCTCACTGTATCACGAAGTGATGCAGGGTGTTGGTGGGTCGTACTTGTACGTCTGCTTAAATAAATGCTACAATGTCTAGACAATATTCATTCACTAGCCCATCATAAACAACCTCAGATCAGGTAGGACTACGCGCTGAACTTAA
>Cr_580
AACGCACATTGCACCTCATGGTATTCCGTGAGGTATGCCTGTTTGAGTGTTATTATCTTCTCACTGTATCACGAAGTGATGCAGGGTGTTGGCGGATCATCTGTGGATGTCTACCTAATTACATGCTACAATGTCTAGACAATATTCATTCACTAGCCCATCATAAACAACCTCAGATCAGGTAGGACTGCGCGCTGAACTTAA
>Cr_581
AACGCACATTGCGCCCCGTGGGTATTCCGCGGGGCATGCCTGTTCGAGCGTCATTTCAACCCATCAAGCTTCGGCTTGGTCTTGGGGCCTGCGATTCCGCAGCCTCTAACCCAGTGGCGGTGCCCTCGAGCTCTGAGCGTAGTAATTCTTCTCGCTATAGGGTCTCGGTGGTGTCTTGCCAGTAACCCCCAATTTTATCAAGGTTGACCTCGGATCAGGTAGGGATACCCGCTGAACTTAA
>Cr_582
AACGCACATTGCGCCCCTTGGTATTCCGGGGGGCATGCCTGTTCGAGCGTCATTATCACCCCCCTCAAGCCTGGCTTGGTGTTGGACCTCTGGCCCTTAACGGGGCCGGTCCCAAGATAATGACGGTGCCTATGAGGCCCTTGGTGCAACGAGCTTTCACGAGCACGCACCGAGCGGTCCTGTAGACCCGGTCGTTTACCTAAAATTTTCACAAGGTTGACCTCGGATCAGGTAGGAATACCCGCTGAACTTAA
>Cr_583
AACGCACATTGCGCCCCTCGGTATTCCGTGGGGCATGCCTGTTCGAGCGTCATCTACACCCTCAAGCTCTGCTTGGTGTTGGGCGTCTGTCCCGCCTCCGCGCGTGGACTCGCCCCAAATTCATTGGCAGCGGTCCTTGCCTCCTCTCGCGCAGCACATTGCGCTTCTTGAGGGGCTCCGGTTCGCGTCCAACAAGCACATTTACCGTCTTTGACCTCGGATCAGGTAGGGATACCCGCTGAACTTAA
>Cr_584
AACGCACATTGCGCCCCGTGGTATTCCGCGGGGCATGCCTGTTCGAGCGTCATTTCAACCCATCAAGCTTCGGCTTGGTCTTGGGGCCTGCGATCCCCACACGCAGCCCTTAAACCCAGTGGCGGTGCCCTCGAGCTCTGAGCGTAGTAATTCTTCTCGCTATAGGGTCTCGGTGGTGTCTTGCCAGCAACCCCCAATTTTTACAGGTTGACCTCGGATCAGGTAGGGATACCCGCTGAACTTAA
>Cr_585
AACGCACATTGCGCCCTTTGGTATTCCGAAGGGCATGCCTGTTCGAGCGTCATTATCACCTTTCAAGCCCTGGCTTGTTGTTGGACTTGGTCGGTCGTGAGACCTAGATCTGTCCCAAAGACAATGACGGTGTCCCTTGGACCTCGGTACAATGAGCTTTAACCAGCACGTATCAGAGTGGAAAGGTCCTCGGGCCCGGTCCCCCTTTTATTTTTCAAGGTTGACCTCGGATCAGGTAGGAATACCCGCTGAACTTAA
>Cr_586
AACGCACATTGCGCCCTTTGGTATTCCGAAGGGCATGCCTGTTCGAGCGTCATTACAACCACTCAAGCTCACGCTTGGTATTGGGGTTCGCGATTGGCGGCTCCTAAAATCAGTGGCGGTGCTCTCAAGCTCTACGCGTAGTAATACTTCTCGCTATAGGGTCTTGAGGGTGTCTTGCCAATAACCCCCAATTTTTTATCAGGTTGACCTCGGATCAGGTAGGGATACCCGCTGAACTTAA
>Cr_587
AACGCACCTTGCACTCTTTGGTATTCCGAAGAGTATGTCTGTTTGAGTGTCATGAAACTCTCAACCCCCTCGTTTTGTAATGAGACGAGTCGTGGGCTTGGATTATGGCTGTCTGTCGGCTTCATTGCCGGCTCAGCTGAAATATACGAGTAACCCAGTCTTGAAAAACTGACGGCTTGACTCGGCGTAATAATTATTATCGCTGAGGACGTCTAACCTTCAAATCAGTTAGTGGTGCTTCTAATGCAAATAAATCTTAAGATTTAGACCTCAAATCAGTCAGGATTACCCGCTGAACTTAA
>Cr_588
AACGCACATTGCGCCCCTTGGTATTCCATGGGGCATGCCTGTTCGAGCGTCATCTACACCCTCAAGCTCTGCTTGGTGTTGGGCGTCTGTCCCGCCTCGGCGCGCGGACTCGCCCCAAAGGCATTGGCAGCGGTCCACGGCCCCTCTCGCGCAGCACATTGCGCTTCTCGAGGCGGCCCGGCCCGCATCCACGAAGCCACATTACCGTCTTTGACCTCGGATCAGGTAGGGATACCCGCTGAACTTAA
>Cr_589
AACGCACATTGCGCCCTTTGGTATTCCGAAGGGCATGCCTGTTCGAGCGTCATTATCACCCCTCAAGCCCCCGGCTTGGTGTTGGACGGTTTGGCGGAGGGTTTCTCCCTCTGCCCCTCCCAAAGACAATGACGGCGGCCTCGTTGGACCCCCGGTACACTGAGTTCTTCACGGGACACGTATCGGATCAAGGGTGCGCGGGGCACGGTCTGCCTCCCCTCAGGGAGAACTTTTCTCAAGGTTGACCTCGGATCAGGTAGGAATACCCGCTGAACTTAA
>Cr_590
AACGCACATTGCGCCCTTGGTATTCCATGGGGCATGCCTGTTCGAGCGTCATTTGTACTCTCAAGCCTTGCTTGGTGCTGGGTGCTTGTCTTTGCTTTGCGTAGACTCTCCCTAAATACATTGGCAGCCGATATATTGGTTTGAAGCGCAGCACAATTGCTATTCAGGCCTGTTGTATCAGCATCCACGAAGAATTATAACACTTTTGACCTCGGATCAGGTAGGGATACCCGCTGAACTTAA
>Cr_591
AACGCACATTGCGCCCCTTGGTATTCCGAAGGGCATGTCTGTTTGAGCGTCATTACAACACTTCGTTAACAAATTTTTGTTTGGTAACGGTCATGGGTGCGGTACGTGTACCAGACTTAACGGTCTCTTGCACGCCCTGCCTTAAATTCTCTACCAAAGAATGTTCTGCAAGCCGGACTTTGATAACTTTACGTAGTAGTATCAACCAACCGTTCAGTGTGAGAAGTGCGTGCCTGCCTGAAAAACAATGTATTTGACCTCTCTAGGTTTGACCTCAGATCAGACAAGGATACCCGCTGAACTTAA
>Cr_592
AACGCACATTGCGCCTCTTGGTATTCCGAGGGGCATGTCTGTTTGAGCGTCAGTACCCACTCTCCTTCACGGAGGTTTTGAAGACTCGCGAGAGTCTTCCAAAGTGGAAGCTTACAAGCCTATACCGATGACAGCGTAGTAAAATCTTCTCGTTGTTTTTTGGGAAAGGAATTGTCAAATCTTTATTTTATGAATTTGACCTCAGATCAGACAAGGATACCCGCTGAACTTAA
>Cr_593
AACGCACATTGCGCCCCGTGGTATTCCGCGGGGCATGCCTGTTCGAGCGTCATTACACCACTCAAGCCTCGCTTGGTATTGGGCGACGCGGTTAGCCGCGCGCCTCAAATCTTCCGGCTGGTTCGAATCGTCCCTCAGCGTTGTGGAAACTATTCGCTAAAGGTGCTCGTTTCGGTCACGCCGTTAAACAAACCAATTCATTAAAGGTTGACCTCGGATCAGGTAGGGATACCCGCTGAACTTAA
>Cr_594
AACGCATATGGCGCCCGAAACTCCGGTTGAGGGCATGCCTGCCTCAGCGTCGTCCTCAACCCCTCACCGACTCCTGTTTCACGACAGGATCGATCGGTGGATCTGGCCCTTCCTGTAACCAAGGATCGGCTGAAGAGCAAGCGGCCCGGCGTTTCAGTCGGCACCAGTGGTGGTGGCCCCGTGCCTCCCCTTTGGACCGGCTGTCTCAGTCACAGGCCCGACTGGCAACAGTCGCAAACCCCCATCAAAGAATCGACCTGAGTTCAGGCAAGAGCACCCGCTGAACTTAA
>Cr_595
AACGCACATTGCGCCCTTTGGTATTCCGAAGGGCATGCCTGTTCGAGCGTCATTATCAACCCTCAAGCCCGGCTTGTTATTGGGTCTTTTTATCTGTGTAAAAACCGATAGGCCTGAAAGATAATGGCGGTGTCATGATTAGACCCCAGGTGCAGCGAGCTATAAGCATACACTGAGGTGGTCGTCGTGTCCCGGCCTTAACGATATTTTTTTCTAAGGTTGACCTCGGATCAGGTAGGAATACCCGCTGAACTTAA
>Cr_596
AACGCACATTGCGCCCCTTGGTATTCCGAGGGGCATGCCTGTTCGAGCGTCATTACACCACTCAAGCACTGCTTGGTATTGGGCATCGTCCGCCGTAAAGGCGGGCGTGCCTCGAAGACCTCGGCGGGGTTTCTCCAACTTCGGGCGTAGTAGAGTTAAATCAAAACGTCTTATAAGCTTGGTGAGATCTCATTGCCGTTAAACCTTTTTATATTTCAGGTTGACCTCGGATCAGGTAGGGATACCCGCTGAACTTAA
>Cr_597
AACGCACATTGCGCCCTTTGGTATTCCGAAGGGCATGCCTGTTCGAGCGTCATTATCAACCCTCAAGCTCGGCTTGTTATTGGGTCTCTTTATCGGTGTAATAATCGATAGGCCTGAAAGATAATGGCGGTGTCATGATTAGACCCCCCAGGTGCAGCGAGCTATAAGCATACACTGAGGTGGTCGTCGTGTCCCGGCCTTAACGATATTTTTTCTAAGGTTGACCTCGGATCAGGTAGGAATACCCGCTGAACTTAA
>Cr_598
AACGCACATTGCGCTCCCTGGTATTCCGGGGAGCATGCCTGTTCGAGCGTCATTATCAACCATCAAGCACCGCTTGGCATTGGGCGCCGTCCTCACGGGACGCACCCTAAAGAATTCGGCGGTGGTGTTGAACCTCAAGCGTAGTAAAATCTTTAGCTTTCTGGGTTCGGCATCGTTTGGCCTCGAGAAACAAACACCTAAGGTTGACCTCGGATCAGGTAGGGATACCCGCTGAACTTAA
>Cr_599
AACGCACATTGCGCCCTTTGGCATTCCGAAGGGCATGCCTGTTCGAGCGTCATTATCCTCTCTCAAACCCCCGGGTTTGGTGTTGGACCGCGTTGGCCGCAAGGCCCAACTGGTCTCAAAGACAATGACGGCGTCCCAGGGACCCTCTTCGCACTGAGCTTTCCGGAGCACGCGTCGAGTTTCAAGGGCCCAGGGACCCGGTCGCCTCTAAAAACTTTTATCAGGTTGACCTCGGATCAGGTAGGAATACCCGCTGAACTTAA
>Cr_600
AACGCACCTTGCGCCCAGGGGTATTCCTCTGGGCATGCCTGTCTGAGTGTCGCGCACTCTCACCCTGTAAATCTTATAGGCGTGGACCGTGGCGGAGGCTGTCAGCCCTGCCGAAATGTTTCGGGACTAGCGACCGACGTTGTAGACTCCTCGTCGGACGTTCCCCATTTAAACTTTTCGACCTCAGATCAAGCAGGACTACCCGCTGAACTTAA
>Cr_601
AACGCACATTGCGCCCTCTGGTATTCCGGAGGGCATGCCTGTTCGAGCGTCATTTCAACCCTCAAGCCTGGCTTGGTGATGGGACACTGCCTTTGAGAAAAGGCAGGTCCTGAAATTCAGTGGCGAGCTCGCCAGGGCCCCGAGCGCAGTAGTTAAACCCTCGCTTTGGAAGGTCTTGGTGCGGCCCTGCCGTTAAACCCCCAACTTCTGAAAATTTGACCTCGGATCAGGTAGGAATACCCGCTGAACTTAA
>Cr_602
AACGCACATTGCGCCTCTTGGTATTCCGAGGGGCATGTCTGTTTGAGCGTCAGTACACACCTCCTCTTGGGAATTTTCGTTCCCCCCGAGGGTCTTGGGATGCGGTCGTGCTTCGGCGCAGCCCCTCCCTAATGTGGCACGCTTGCGGGCTCCCGACCAGATGTCAACGTAGTAAATTTCAGACTCGTTCCCAACTGTCAAAGGGCCTCGCCTGACTCAAACTTCTAATGGTTTGACCTCAGATCAGATAAGGATACCCGCTGAACTTAA
>Cr_603
AACGCACATTGCGCCCCGTGGTATTCCGCGGGGCATGCCTGTTCGAGCGTCATTTCAACCCATCAAGCTTCGGCTTGGTCTTGGGGCCTGCGATTCCGCAGCCTCTAAACCCAGTGGCGGTGCCCTCGAGCTCTGAGCGTAGTAATTCTTCTCGCTATAGGGTCTCGGTGGTGTCTTGCCAGTAACCCCCAATTTTTTAAGGTTGACCTCGGATCAGGTAGGGATACCCGCTGAACTTAA
>Cr_604
AACGCACATTGCGCCCCTTGGTATTCCGAGGGGCATGCCTGTTCGAGCGTCATTACACCACTCAAGCACCGCTTGGTATTGGGCATCGTCCGCCGTAAAGGCGGGCGTGCCTCGAAGACCTCGGCGGGGTTTCTCCAACTTCGGGCGAGTAGAGTTAAATCAAAACGTCTTATAAGCTTGGTGAGATCTCATTGCCGTAAAACCTTTTATTTTTTCAGGTTGACCTCGGATCAGGTAGGGATACCCGCTGAACTTAA
>Cr_605
AACGCAAGTTGCGCCCGAAGCCATTATGCCGAGGGCACGTCTGCCTGGGCGTCACGCACATCGTCGCCCTCCGCCTCGGCCCGTAAAGGGAACGCGGGTGTTGGGTCGGATATTGGCCCCCCGTGCGCTTCGGCGCGCGGCCGGCCCAAATGTGATTCGGCATCGACGCGTGCCGCGACGATTGGTGGTTGAAGAACTCAACTCGCGCGTTGTCGCGGCGTCGTTCGGCTCGAACGTGTTGACCCCGACGGTGCATCGCACCTCGACAGCGACCCCAGGTCAGGCGGGATTCACCCGCTGAGTTTAA
>Cr_606
AACGCACATTGCGCCCCTTGGTATTCCGAGGGGGGCATGCCTGTTCGAGCGTCATTCACCAATCAAGCCCCGCTTGGTATTGGGCGTCCAGGCCCGCGAGCCCTCACCGGCGAGCGGGCCCGCCCCAAAGGCATCGGCGAGGAAGACGACCCCCGGCGTGTTAGAATCTTTTCACGAAGATACGTCGAGAGCACCGTCCGTACTCCGCCGCGAGATGACGGGCCCCGGGAACGGGACCCCGACCACACACAAGGTTGACCTCGGATCAGGTAGGAATACCCGCTGAACTTAA
>Cr_607
AACGCACATTGCACCTCATGGTATTCCGTGAGGTATGCCTGTTTGAGTGTTATTATCTTCTCACTGTATCACGAAGTGATGCAGTCGTGTTGGCGGATCATCTGTGGATGTCTGTCTAATTACATGCTACAATGTCTAGACAATATTCATTGACACGCATTAACAAAACAACCTCAGATCAGGTAGGACTACGCGCTGAACTTAA
>Cr_608
AACGCAAATTGCGCCCTTTGGTATTCCGAAGGGCATGCCTGTTTGAGTGTCTTATAAACCTCACCCTATTGTTTATTCAGTAGTTGGTGCTTTGGGTGTTGCCGTCTGGCTCGCCTTAAATATCTAAGTGGAATGCGTAATAAGTTCTCGCAACCCTCCACTCTAACACACTTTATATTCTGACCTCAAATCAGGTAGGACTACCCGCTGAACTTAA
>Cr_609
AACGCACATTGCGCCCCGTGGTATTCCGCGGGGCATGCCTGTTCGAGCGTCATTTCAACCCATCAAGCTTCGGCTTGGTCTTGGGGCCTGCGACTCCGCAGCCTCTAAACCCAGTGGCGGTGCCCTCGAGCTCTGAGCGTAGTAATTCTTCTCGCTATAGGGTCTCGGTGGTGTCTTGCCAGCAACCCCCAACTCTCTAGGGTTGACCTCGGATCAGGTAGGGATACCCGCTGAACTTAA
>Cr_610
AACGCACATTGCGCCCCTTGGTATTCCGGGGGGCATGCCTGTTCGAGCGTCATTATCACAATCCAGCCTGGCTGGGTGTTGAGCTACGCAGTCCTGCGGGCTCTAAAATCAGTGGCAGTGCTATCCAACGCTAAGCGTAGTGAATTCTCTCGCTATAGTCGGTGGGTGGACGCTGGCCAACAAGCCTAACTTTTTTGGTTGACCTCGGATCAGGTAGGGATACCCGCTGAACTTAA
>Cr_611
AACGCACATTGCACCTCATGGTATTCCGTGAGGTATGCCTGTTTGAGTGTTATTATTTTCTCACTGTATCACGAAGTGATCAGTCGTGTTGGTGGATCATCCTCGGATGTTTGCCTAATTACATGCTACAATGTCTAGACAATATTCATTGACACGCACCTCATATAAACAACCTCAGATCAGGTAGGACTACGCGCTGAACTTAA
>Cr_612
AACGCACATTGCACCTCATGGTATTCCGTGAGGTATGCCTGTTTGAGTGTTATTATCTTCTCACTGTATCACGAAGTGATGCAGTCGTGTTGGCACATCGTACTCGTACGTGTGCTCAAGTAATGCTACAATGTCTAGACAATATTCATTGACACGCACATCATAAACAACCTCAGATCAGGTAGGACTACGCGCTGAACTTAA
>Cr_613
AACGCATCTTGCGCCCTTTGGTATTCCGAAGGGCATGCCTGTTTGAGTGTCATGAAACATCATCCATCGTTTCCGATGACGATGGATTTGGGTGTTGCCGTTTCGGCTCGCCTTAAAAGTGTTAGTGGTTCTAAGATTGAATCTGGCGTAATAAGTTTCGCTGGCCAAGATCAAAGGCTGCTCATAACCCGTCTTCTGACATCTTTTGCTCTGACCTCAAATCAGGTAGGACTACCCGCTGAACTTAA
>Cr_614
AACGCACCTTGCGCCCTCTGGTATTCCGGAGGGCATGCCTGTTCGAGTGTCTTGAACAACCTCACACCTCCCGGGTTATGCCCGGCTGGAAGTGGACTTGGGCGTTGCCTTTCCGGCTCGCCTCAAATGCCTTAGCGGTCCCCTCGGTGGACGGTCTCGCGTGCTCATGTTTCGCCTGGCCCAGACCTCTGGTCCGCTCACAAAGCTTCTCCCCGGAGAAACACCATTAGACACCTCGACCTCGGATCAGGTAGGACTACCCGCTGAACTTAA
>Cr_615
AACGCACATTGCGCCCCTTGGTATTCCGGGGGGCATGCCTGTTCGAGCGTCATTATCACCCCTCAAGCCTGGCTTGGTGTTGGACCTCTGGCCTTAACGGGGCCGGTCCCAAAGATAATGACGGTGCCTATGAGGCCCTTGGTGCAACGAGCTTTCACGAGCACGCACCGAGCGGTCCTGTAGACCCGGTCGTTACCTAAATTTTCACAAGGTTGACCTCGGATCAGGTAGGAATACCCGCTGAACTTAA
>Cr_616
AACGCACATTGCGCCCTCTGGTATTCCGGGGGGCATGCCTGTTCGAGCGTCATTGCAACCACTCAAGCTCACGCTTGGTCTTGGGGTTCGCGATTCCGCGGCCTCTAAGATCAGTGGCGGTGCCTGTCGGCTCTACGCGTAGTAATACTCCTCGCGTTTGAGTCCGGTAGGTTTACTTGCCAGCAACCCCCAATACAGGTTGACCTCGGATCAGGTAGGGATACCCGCTGAACTTAA
>Cr_617
AACGCAAATTGCGCTCGAGCCTCGGCTAAGAGCATGTCTGGCTCAGCGTCGGCTTACTACCCTCAACCAACTCCCTTACGGGAATTGATTGGAGCTGGCTTTCCGGTGTTCCGATTAGGTTGCCGGTCAGCTGAAAAACATTCACGCTGTGGAAGTTGCTTTCCCTTAAAAAGGAAAGCCGAGTTCCGATTTGGTAGGTGACCTTTGCCGGTTGCATGCCTTCGTTGCTCGCTATGGCTTTCATGATAGCGTGTGCAGGACGCCATTTTGGCTTTCGACCTGAGCTCAGGCAAGAACACCCGCTGAACTTAA
>Cr_618
AACGCACCTTGCACTCTTTGGTATTCCGAAGAGTATGTCTGTTTGAGTGTCATGAAACTCTCAACCCCCCTATTTTGTAATGAGATGGGCGTGGGCTTGGATTATGACTGTTGTCGCGTAATTGCCGGCTCAGTTGAAATACACGAGCAACCCATTTGAAATAAACGGCTTGACTCGGCGTAATAATTATTTCGCTGAGGACGTTTTTCTTCAAAAGTAAGAGGTGCTTCTAATGCGCTTTTATAGCATTTATATTTTAGACCTCAAATCAGTTCAGGACTACCCGCTGAACTTAA
>Cr_619
AACGCAAATCGCGCTCGAGGCCTCGGCCGAGAGCATGTCTGCCTCAGCGTCGTCTCAAACCCTCCCTCTCTCTTCCTTTCATCTCGAAGGAGGCGGGTAGGGGAACTGGTCGTTTCAGTGCCTCGCCACTGAATCGGTCGAATGCAGAAGGACCCTCCTTTCATCCAGGGTCACGAAGGTAGATTGCCCTCGGGCGATTCCTATCGTGGCTCGAAGGCAGGCCGCCCTATAGCCGGAGAATCACACCTAGACTTTGACCTGAGTTCAGGCAAGAACACCCGCTGAACTTAA
>Cr_620
AACGCACCTTGCGCTCCTTGGTATTCCTAGGAGCATGCCTGTTTGAGTGTTATGAAACCTTCAACTCTACCAATTTTCTCACGAAGATTAGGTAGCTGTTGGACTTGGGCTTGCCGTTCACCTGGCTCGCCTCAAAATATTAGCTGGAACCCTATGCCATATTGGTTCGACTCGACGTGATAAGTATCTTCGTCGGGGCTTGAGAACTGATTGCCAGTGCTGGAAAGTTCTGCTTCCAACTTCGTTGCGCATGACTTCGGTTGTGAGCATCACTATTTAACGCTCTAGCCTCAAATCAGGTAGGATTACCCGCTGAACTTAA
>Cr_621
AACGCACATTGCGCCCTCTGGTATTCCGGAGGGCATGCCTGTCCGAGCGTCATTGCTGCCCTCAAGCACGGCTTGTGTGTTGGGCCCCGTCCTCCTTCCGGGGGACGGTCCGAAAGGCAGCGGCGGCACCGCGTCCGGTCCTCAAGCGTATGGGGCTTTGTCACTCGCTTTGTAGGCCTGGCCGGCGCTTGCCGATCAACCAAACTTTTTATCAGGTTGACCTCGGATCAGGTAGGGATACCCGCTGAACTTAA
>Cr_622
AACGCACATTGCGCCCCGTGGTATTCCGCGGGGCATGCCTGTTCGAGCGTCATTTCAACCCATCAAGCTTCGGCTTGGTCTTGGGGCCTGCGATCCCCACACGCAGCCCCTAAACCCAGTGGCGGTGCCCTCGAGCTCTGAGCGTAGTAATTCTTCTCGCTATAGGGTCTCGGTGGTGTCTTGCCAGCAACCCCCAATTTTTTTACAGGTGACCTCGGATCAGGTAGGGATACCCGCTGAACTTAA
>Cr_623
AACGCACATTGCGCCCTTTGGTATTCCGAAGGGCATGCCTGTTCGAGCGTCATTATCACCTCTCAAGCCCTGGCTTGTTGTTGGACTTGGTCGGTCGTGAGACCTAGATCTGTCCCAAAGACAATGACGGTGTCCCTTGGACCCTCGGTACAATGAGCTTTAACCAGCACGTATCAGAGTGGAAAGGTCCTCGGGCCCGGTCCCCCTTTTATTTTTTAAGGTTGACCTCGGATCAGGTAGGAATACCCGCTGAACTTAA
>Cr_624
AACGCACATTGCACCTCATGGTATTCCGTGAGGTATGCCTGTTTGAGTGTTATTATCTTCTCACTGTATCACGAAGTGATGCAGTAGTGTTGGCGGATCATCTGTGGATGTCTGTCTAATTACATGCTACAATGTCTAGACAATATTCATTGACACGCATTAACAAAACAACCTCAGATCAGGTAGGACTACGCGCTGAACTTAA
>Cr_625
AACGCACATTGCGCCCCTTGGTATTCCATGGGGCATGCCTGTTCGAGCGTCATTTGTACTCTCAAGCCTTGCTTGGTGTTGGGTGTTTGTCTTTGCTCTGCCTAGACTCGCCTTAAATATATTGGCAGCCGGTATTTTGGTTTGAAGCGCAGCACATTTGCAATTCAAGTCCTTATCATTGGCACCCATAAGCCTTTTAACACTTTTGACCTCGGATCAGGTAGGGATACCCGCTGAACTTAA
>Cr_626
AACGCACATTGCGCCCCTTGGTATTCCATGGGGCATGCCTGTTCGAGCGTCATTTGTACTCTCAAGCCTTGCTTGGTGTTGGGTGTTTGTCTTTGCTCTGCCTAGACTCGCCTTAAATATATTGGCAGCCGGTATTTTGGTTTGAAGCGCAGCACATTTGCTTTTCAAATCTTTGTTATTGGTACCCATAAGCATTTTAACACTTTTGACCTCGGATCAGGTAGGGATACCCGCTGAACTTAA
>Cr_627
AACGCACATTGCACCTCATGGTATTCCGTGAGGTATGCCTGTTTGAGTGTTATTATCTTCTCACTGTATCACGAAGTGATCAGTCGTGTTGGTGGATCATCTGTGGATGTCTGCTCAAGTAAATGCTACAATGTCTAGACAATATTCATTGACACGCACCCCATATATACAACCTCAGATCAGGTAGGACTACGCGCTGAACTTAA
>Cr_628
AACGCACATTGCGCCCCTTGGTATTCCATGGGGCATGCTTGTTCGAGCGTCATTTGTACTCTCAAGCTTTGCTTGGTGTTGGGTGTTTGTCCTTACCTTTGCGTTTGGACTCGCCTTAAATTCATTGGCAGCCTATATATTGGTTTGAAGCGCAGCACATTTTGCGGTTCTGTCTGATACTATTAGCGTCCATAACGCATAATTAACACTTTTGACCTCGGATCAAGTAGGGATACCCGCTGAACTTAA
>Cr_629
AACGCACATTGCGCCCCCTGGTATTCCGGGGGGCATGCCTGTCCGAGCGTCATTGCTGCCCTCAAGCACGGCTTGTGTGTTGGGCTTCCGTCCCTGGTAACGGGGACGGGCCCAAAAGGCAGTGGCGGCACCATGTCTGGTCCTCGAGCGTATGGGGCTTTGTCACCCGCTCCCGTAGGTCCAGCTGGCAGCTAGCCTCGCAACCAATCTAACCAGGTTGACCTCGGATCAGGTAGGGATACCCGCTGAACTTAA
>Cr_630
AACGCACATTGCGCCCGGTGGTATTCCACCGGGCATGCCTGTTTGAGCGTCATTTCACCCCTCAAATTTTACTATTTGGTGTTGGAGGAATACCTGTAAAAAGGTACCCTCTGAAATTTAGTGGCGGGCTCGCTAGAATTTTGAGCGTAGTAATTTTACCTCGTTTGTAAAGACTAGTGGGTTCTTGCCGTAAAACCCCCCAACTTTCTGAAAATTGACCTCAAATCAGGTAGGAATACCCGCTGAACTTAA
>Cr_631
AACGCACCTTGCGCTCCTTGGTATTCCGAGGAGCATGCCTGTTTGAGTGTCGTGTAATTATCAACTCCCTTTCTTTATTGAAGGGTGAGCTTGGACTTGGGGATTGCTGGTTTCATTATCGGCTTCCCTTGAATGCATTAGCTGGAATTTGATTCGCAGCATATATGCGGTGTGATAATGTCGTCACTGTGTAGCTCGGATTGTCTAGCTTCTAATAGTCCTTCATTGGACAATTTGATCATTTTGGCCTCAAATCAGGTAGGACTACCCGCTGAACTTAA
>Cr_632
AACGCACATTGCGCCCCGTGGTATTCCGCGGGGCATGCCTGTTCGAGCGTCATTTCAACCCATCAAGCTTCGGCTTGGTCTTGGGGCCTGCGGTTTCGCAGCCTCTAAACCCAGTGGCGGTGCCCTCGAGCTCTGAGCGTAGTAATTCTTCTCGCTATAGGGTCTCGGTGGTGTCTTGCCAATAACCCCCCAATATAAGGTTGACCTCGGATCAGGTAGGGATACCCGCTGAACTTAA
>Cr_633
AACGCACCTTGCGCCCTTTGGTATTCCGAAGGGCATGCCTGTTTGAGTGTCATGAAAACCTCAATCCCTCTGGTTTTTACGAACCGGTTGGACTTGGATCTGGCTCTGCCGCGACCCTATGGGACGTCGGCTCGCCTTAAAGACGTTAGTGAGAAGGGTGGCTCCCGTCAGCCTGGCGTAATAAGTTTCGCTGGGCCCTGGGGATGCCTTCCGGCTCGCTCACAACGACCAACTTTCTTATGACTCTGACCTCAAATCAGGTAGGACTACCCGCTGAACTTAA
>Cr_634
AACGCACATTGCGCCCTTTGGTATTCCGAAGGGCATGCCTGTTCGAGCGTCATTACAACCACTCAAGCTCACGCTTGGTATTGGGGTTCGCGATTAGCGGCTCCTAAAATCAGTGGCGGTGCTCTCAAGCTCTACGCGTAGTAATACTTCTCGCTATAGGGTCTTGAGGGTGTCTTGCCAATAACCCCCAATTTTTTATCAGGTTGACCTCGGATCAGGTAGGGATACCCGCTGAACTTAA
>Cr_635
AACGCACCTTGCACTCTTTGGTATTCCGAAGAGTATGTCTGTTTGAGTGTCATGAAATTCTCAACCCCCTTATTTTGTAATGAGATAGGCGTGGGCTTGGATTATGGCTGTTTGCTGGCTTAGTCGGCTCGGCTGAAATATACGAGCTATCCAATTTGAAATAAACGGTTTGACTCGGCGTAATATTTGTTTCGCTGGGAACGTTCAATTCAAGACAGTGGTGCTTCTAATATGGTTATCCATTTAAGCTTTAGACCTCAAATCAGATAGGACTACCCGCTGAACTTAA
>Cr_636
AACGCACATTGCGCCCCGTGGTATTCCGCGGGGCATGCCTGTTCGAGCGTCATTTCAACCCATCAAGCTTCGGCTTGGTCTTGGGGCCTGCGGTTTCGCAGCCTCTAACCCAGTGGCGGTGCCCTCGAGCTCTGAGCGTAGTAATTCTTCTCGCTATAGGGTCTCGGTGGTGTCTTGCCAATAACCCCCCAAATATAAGGTTGACCTCGGATCAGGTAGGGATACCCGCTGAACTTAA
>Cr_637
AACGCACATTGCGCCCCTTGGTATTCCATGGGGCATGCCTGTTCGAGCGTCATTTGTACTCTCAAGCTCTGCTTGGTGTTGGGTGTTTGTCTTTGCTTTGCTTAGACTCGCCTTAAATATATTGGCAGCCGGTATACTGGTTTGAAGCGCAGCACAATTGCATTTCTAGCTTGTTATTACTAGTACCCATTAAGAAAATTAACACTTTTGACCTCGGATCAGGTAGGGATACCCGCTGAACTTAA
>Cr_638
AACGCACATTGCGCCCCTTGGTATTCCATGGGGCATGCCTGTTCGAGCGTCATTTGTACTCTCAAGCCTTGCTTGGTGTTGGGTGTTTGTCTCTGCTCTGCTCAGACTCGCCTTAAATATATTGGCAGCCGGTATACTGGTTTGAAGCGCAGCACAATTGCATTTCAGGCTCTTATTACTAGCATCCACAAAGATAATTAACACTTTTGACCTCGGATCAGGTAGGGATACCCGCTGAACTTAA
>Cr_639
AACGCACATTGCGCCCCGTGGTATTCCGCGGGGCATGCCTGTTCGAGCGTCATTTCAACCCATCAAGCTTCGGCTTGGTCTTGGGGCCTGCGATCCCCACACGCAGCCCCTAAACCCAGTGGCGGTGCCCTCGAGCTCTGAGCGTAGTAATTCTTCTCGCTATAGGGTCTCGGTGGTGTCTTGCCAGCAACCCCCAATTTTTACAGGTTGACCTCGGATCAGGTAGGGATACCCGCTGAACTTAA
>Cr_640
AACGCACATTGCGCCCATTGGTATTCCGATGGGCACGTCTGTTTGAGCGTCATTACAATCCTTCGGTACAGATTTGTAACAGAATCTCGACCGGTTGTGAGCTCCGGTCCTAACCGGCCGGGCTTTAAATTGGCACGCTCTGCGGGTGACCCAACCTGAACGAACATAGTAGAATCCATTCAACCTGTTCAACTAAGGGATGGTCAGTTCCGCCTGAACAAGAACCTAAATTTTTCTAAGGTTTGACCTCAGATCAGACGAGGATACCCGCTGAACTTAA
>Cr_641
AACGCACATTGCGCCCTTTGGTATTCCGAAGGGCATGCCTGTTCGAGCGTCATTATCACCTCTCAAGCCCTGGCTTGTTGTTGGACTTTTGGTCCCGCCCTCGTGGCGCGACCGGTTCCAAAGACAATGACGGCGTCCGTGGGACCTCGGTACAATGAGCTTTCACCAGCACGTATCAGAGTTGAAAGGTTCTCGGCCCGGTCTCCTTTTATTTTAATCAAGGTTGACCTCGGATCAGGTAGGAATACCCGCTGAACTTAA
>Cr_642
AACGCACATTGCGCCCCTTGGTATTCCATGGGGCATGCCTGTTCGAGCGTCATTTGTACCCTCAAGCTCTGCTTGGTGTTGGGTGTTTGTCCACTCCGCCGTGTGTGGACTCGCCTTAAGCAAATTGGCAGCCAGTGTTTTGGTATTGAAGCGCAGCACATTTTGCGAGTCATGCCTGTAATGCTGGCGTCCAGTAAGCCTTTTTCCACTTTTGACCTCGGATCAGGTAGGGATACCCGCTGAACTTAA
>Cr_643
AACGCAAATCGCGCTCGAGGCCTCGGCCGAGAGCATGTCTGCCTCAGCGTCGTCTCAAACCCTCCCTCTCCTTTCCTTTCATAAGGACTGGAGCAGGGGATGTGGTCGTTTCAGTGCTCCGCCACTGAATCGGTCGAAATGCAGAAGGACCCTCCTTTCATCAAGGGTCACGAAAGGTAGATTGCCCTCGGGCGATTCCTGTCGAGGCTCGAAAGGCAGGCCGCCCTACAGCCGGAGAAACACACCCTAGACTTTGACCTGAGTTCAGGCAAGAACACCCGCTGAACTTAA
>Cr_644
AACGCACATTGCGCCCCTTGGTATTCCATGGGGCATGCCTGTTCGAGCGTCATTTGTACTCTCAAGCCTTGCTTGGTGTTGGGTGTTTGTCTCTGCTCTGCTTAGACTCGCCTTAAATATATTGGCAGCCGGTATACTGGTTTGAAGCGCAGCACATTTGCAATTCAAGCCTGCTATTATTGGTATCCACAAAGAATATCAACACTTTTGACCTCGGATCAGGTAGGGATACCCGCTGAACTTAA
>Cr_645
AACGCACATTGCGCCCTTTGGCATTCCGAAGGGCATGCCCGTTCGAGCGTCATTACACCCCTCAAGCCTGGCTTGGTATTGGGCGATGGCAGTCTGCCACGCCTCGAAGTGATCGGCTGGACGGTTTGAATCTCAGCGTTGTGGTTTCATCAATTCGCTGGCGAGGACGACCGGACGCGCCGTTAACCTCATCACAGGTTGACCTCGGATCGGGTAGGGATACCCGCTGAACTTAA
>Cr_646
AACGCACCTTGCGCCCTCTGGTATTCCGGAGGGCATGCCTGTTTGAGTGTCATGAATAATCATCCTTCCGGGTTTCCGGTTGAGATGGATCTGGGTGTTGCCGTCCGGCTCGCCTTAAATGCATCAACAGTGTAGACGTGATACGTTTCGTCAGACGCTGTTTCTCCCGCAAGGGATACATCACTGTACTCATGTCAACGACCTCAAATCAGGTAGGGCTACCCGCTGAACTTAA
>Cr_647
AACGCACCTTGCACTCTTTGGTATTCCGAAGAGTATGTCTGTTTGAGTGTCATGAAACTCTCAACCCCCTATTTTGTAATGAGATAAGAGTTAGGGCTTGGATTATGGCTGCTTGCCGGATCTTTAAGTAGAACCAGCTCGGCTGAAATACATGAGCAGCGCTTCTTTAAACTAAGGCGGCTTGACTCGGCGTAATAGCTTATTCGCTGAGGACGCTTGTTTAATAACTAGTTGCTTCTAAATCAATCTATACTTTAAGCTTTAGACCTCAAATCAGTCAGGATTACCCGCTGAACTTAA
>Cr_648
AACGCACATTGCACCTCATGGTATTCCGTGAGGTATGCCTGTTTGAGTGTTATTATCTTCTCACTGTATCACGAAGTGATGCAGGGTGTTGGCGGATCATCTGTGGATGTCTACCTAATTACATGCTACAATGTCTAGACAATATTCATTCACTAGCCCATCATAAACAACCTCAGATCAGGTAGGACTACGCGCTGAACTTAA
>Cr_649
AACGCACATTGCGCCCCTTGGTATTCCGGGGGGCATGCCTGTTCGAGCGTCATTATCACCCCTCAAGCTCAGCTTGGTGTTGGGGCCTGCCGTCAAAGGCAGCCCCTAAAATCAGTGGCGGTGCCGTCAGGCTCTAAGCGTAGTAATACTCCTCGCTATAGGGTCCTGGTGGTGTCTTGCCAAAACCCCCCATTTTTCATGATTGACCTCGGATCAGGTAGGGATACCCGCTGAACTTAA
>Cr_650
AACGCACATTGCGCCCCTTGGTATTCCATGGGGCATGCCTGTTCGAGCGTCATTTGTACCCTCAAGCTCTGCTTGGTGTTGGGTGTTTGTCCCGCTTCTCGCGTGGACTCGCCTTAAAGCAATTGGCAGCCGGCATATTGGCCTGGAGCGCAGCACATTTTGCGCCTCTTGTCATGAATGTTGGCATCCATCAAGACCATTTTTTACTCTTGACCTCGGATCAGGTAGGGATACCCGCTGAACTTAA
>Cr_651
AACGCACATTGCACCTCATGGTATTCCGTGAGGTATGCCTGTTTGAGTGTTATTATCTTCTCATGCTAGAATAGTGTTGATGTTGGCGGATCATCCGTGGATGTCCACCTAATTACATGCTACAATGTCTAGACAATATTCATTTGACGCACCCCCCATATATACAACCTCAGATCAGGTAGGACTACGCGCTGAACTTAA
>Cr_652
AACGCATCTTGCGCCCTTTGGTATTCCGAAGGGCATGCCTGTTTGAGTGTCATGAAAACATCATCCCATCGGGTTTCCGATGACGATGGATTTGGGTGTTGCCGTTTCGGCTCGCCTTAAAAGTGTTAGTGGTTCTAAGATTGAATCTGGCGTAATAAGTTTCGCTGGCCAAGATCAAAGGCTGCTCATAACCCGTCTTCTGACATCTTTTGCTCTGACCTCAAATCAGGTAGGACTACCCGCTGAACTTAA
>Cr_653
AACGCATATTGCGCCCTTTGGTATTCCGAAGGGCATGCCTGTTCGAGCGTCATTATCACCTCTCAAGCCTGGCTTGCTGTTGGACTTTAGGTCTTGCTTAGGCATGACCGGTCCCAAAGATAATGACGCGTCTGTGAGGACCCCAGTACATTGAGCTTTTATTAGCACGTACTAGGCGGGAATCCAGGCCCGGTCTTAACTATAATTTTCTTAAGGTTGACCTCGGATCAGGTAGGAATACCCGCTGAACTTAA
>Cr_654
AACGCACATTGCACCTCATGGTATTCCGTGAGGTATGCCTGTTTGAGTGTTATTATCTTCTCACTGTATCACGAAGTGATTCAGTCGTGTTGGCGGATCATCTGTGGATGTCTGCCTAATTACATGCTACAATGTCTAGACAATATTCATTGACACGCAATATAAAAACAACCTCAGATCAGGTAGGACTACGCGCTGAACTTAA
>Cr_655
AACGCATATTGCGCCCTTTGGTATTCCGAAGGGCATGCCTGTTCGAGCGTCATTATCACCTCTCAAGCCTGGCTTGCTGTTGGACTTTAGGTCTTGCTTAGGCATGACCGGTCCCAAAGATAATGAGGCGTCTGTGAGGACCCCAGTACATTGAGCTTTTATTAGCACGTACTAGGTGGGAGTCCAGGCCCGGTCTTAACTATAATTTTCTTAAGGTTGACCTCGGATCAGGTAGGAATACCCGCTGAACTTAA
>Cr_656
AACGCACCTTGCGCCTCTTGGTATTCCGAGAGGCATGCCTGTTTGAGTGTCTTATAAAATCAATCCCCCCACGGGGTTTCTTACCCGGCGGTGGACTTGGAGTTGGGGCGTCTGCCGGTCACACGGCTCGCCTCAAGACCTTAGTGGGGAATATCGGCACATGGCTCGACGTAATAAGTTTCGTCTGGTCCTGTCGTTTCCGCCCGCTCAGAACCTGCCCTTGGGGCAACTACTTTATGCTAGACCTCAAATCAGGTAGGACTACCCGCTGAACTTAA
>Cr_657
AACGCACATTGCGCCCTCTGGTATTCCGGGGGGCATGCCTGTTCGAGCGTCATTACAACCCTCAAGCTCTGCTTGGTATTGGGTCAGCCCCTAGGGGGGCTTCCTCAAATTCAGTGGCGGCGTCCATTGGGCTTCAAGCGTAGTAATTCTTCTCGCTTCGGAGTTCCGGTGGAAGCTTGCCAGCAACCCCAAACTTCTATGGTTGACCTCGGATCAGGTAGGGATACCCGCTGAACTTAA
>Cr_658
AACGCACATTGCGCCCTCTGGTATTCCGGAGGGCATGCCTGTTCGAGCGTCATTATCACCCCTCAAGCCCGGCTTGCTGTTGGCAGCCCGGCGCGGGATCACCCCCGCGCCCTGCCCAAAGATAATGACGGCGTCTGTGAGGACTCCTGTACACTGAGCTTTCGGGCACGTACTAGAGAAGACTCGGGCGCCGGTCGACGTCCTTTCGGGGACACTTTTTACCAAGGTTGACCTCGGATCAGGTAGGGATACCCGCTGAACTTAA
>Cr_659
AACGCACATTGCGCCCCCTGGTATTCCGGGGGGCATGCCTGTTCGAGCGTCATTTCACCACTCAAGCCTCGCTTGGTATTGGGCGTCGCGGGTCCCCGCCGCGCCTCAAAGTCTCCGGCTGAGCGGTTCGTCTCCCAGCGTTGTGGCAACTATTTCGCAGTGGAGTTCGAGTCGTCGCGGCCGTAAATCTTTCAAAGGTTGACCTCGGATCAGGTAGGGATACCCGCTGAACTTAA
>Cr_660
AACGCACATTGCACCTCATGGTATTCCGTGAGGTATGCCTGTTTGAGTGTTATTATCTATTCATCCTAGAATAGTGATGGTGTTGGCGGGTCGTACTCGTACGTCTGCTAAAGTAAATGCTACAATGTCTAGACAATATTCATTGACACGCACATCATAAACAACCTCAGATCAGGTAGGACTACGCGCTGAACTTAA
>Cr_661
AACGCACCTTGCGCCCTCTGGTATTCCGGAGGGCATGCCTGTTGAGTGTCATGAACACCTCACCCCTCGGGTTCCGATCGGGTGGACTTGGGCGCTGCCAGTGAAATGGCTCGCCTTAAACGCATTAGCGGTTGTTGACGTAATAAGTTCGTCTTGTCGACCGCTCCTAATCTCCTTCGGGATGTCTCTGGACACTTCATGATCTGACCTCAAATCAGGTAGGACTACCCGCTGAACTTAA
>Cr_662
AACGCACATTGCGCCCCTTGGTATTCCGAGGGGCATGCCTGTTCGAGCGTCATTTTCAACCATCAAGCCCAGCTTGGTATTGGGCGTACGTCCCCCGGGACGCGCCCTAAAGTCGTAGGCGGTGACCCCGAGTCTCAAGCGTAGTATCATCCTTAGCTTAGAGGCCTCGGCGGCTGCTCGCTCCTAGAACCCATCATCTAATGGTTGACCTCGGATCAGGTAGGGATACCCGCTGAACTTAA
>Cr_663
AACGTCACATTGCGCCCCTTGGTATTCCGAGGGGCATGCCTGTTCGAGCGTCATAACAACCCCTCAGGCCGCTCAGGCTTGGTCTTGGGGCTCGCCCGCCTTGGCGCGGCGGCCCTTAACACCGTGGCGGTGCTGGTGGTGCTCTCCGCGTAGTCACGTTCTCGCGACAGGGCGGCACTGGACCCAGCCAAAACCCGACGCCGGCAAGGTGTCAACCCCCCTCTCTAGGTTGACCTCGAATCAGGTAGGGATACCCGCTGAACTTAA
>Cr_664
AACGCACATTGCGCCCTTTGGTATTCCGAAGGGCATGCCTGTTCGAGCGTCATTGCAACCCTCAAGCACTGCTTGGTATTGGGTCTCGTCCCCGCGACGTACCCGCAATTTCGTGGCGGTCCAGTGAGACTTGAAGCGTAGCAAGATTTTTACATCCCGCTTTGCAAGCCTCTCGCTGCGTGCCGGCCAAACAACCCTTCTATTTTTCAATGGTTGACCTCGGATCAGGTAGGGATACCCGCTGAACTTAA
>Cr_665
AACGCACATTGCGCCCATTGGTATTCCGATGGGCACGTCTGTTGAGCGTCATTACAATCCTTCGGTCAGAATTGTCAAAGAATCCTGACCGGTCGTGAGCTCCGGCCTTCATCGGCCGGGCTTAAAGTGGCACGCTCTGCGGGTGACCCAACCTGAACGAACATAGTAGAATACATTCAACCTGTTCAACTAAGGGATGGTCAGCTCCGCCTGAACAAGAACCTAAATTTTCTAAGGTTTGACCTCAGATCAGACGAGGATACCCGCTGAACTTAA
>Cr_666
AACGCACATTGCGCCCTTCGGTATTCCGTTGGGCATGCCTGTTCGAGCGTCATTTAAACCTTCAAGCCATGCTTGGTGTTGGGTGTTTGTTCCGCCTCAGCGCGTGGACTCGCCTCAAATTCATTGGCAGCCGGTATGTTGGCTTCGTGCGCAGCACATTGCAAGCGAATTCAGCAGACCCTCTTCCACAAGCCTCTTTTTACTTTGACCTCGGATCAGGTAGGGATACCCGCTGAACTTAA
>Cr_667
AACGCACATTGCACCTCATGGTATTCCGTGAGGTATGCCTGTTTGAGTGTTATTATCTTCTCACTGTATCACGAAGTGATTCAGTCGTGTTGGCGGATCATATTTATATGTTTGCCTAATTACATGCTACAATGTCTAGACAATATTCATTGACACGCACCTCATATACAACCTCAGATCAGGTAGGACTACGCGCTGAACTTAA
>Cr_668
AACGCACATTGCACCTCATGGTATTCCGTGAGGTATGCCTGTTTGAGTGTTATTATCTTCTCATGCTAGAATAGTGTTGATGTTGGCGGATCATCAGTGGATGTCTACCTAATTACATGCTACAATGTCTAGACAATATTCATTTGACGCACCCCCCATATATACAACCTCAGATCAGGTAGGACTACGCGCTGAACTTAA
>Cr_669
AACGCACCTTGCGCTCCTTGGTATTCCTTGGAGCATGCCTGTTTGAGTGTCTTGAATATCTCTACTCCTCAATTTTTTAATTAAGATTGTTTGGTAGTTAGGTCCTTGGGCTTGCTTGCGGTTTGTTACGAACACAAGCTTGCCTTAAATATATTAGCTGGATTTCAGTAGAGTTGTTAAGTAACATTGAAAACTCTCGTAATACGAAGTCTGCTTCTAACCCGCTGTTACTTTATTGTAGCACACATATTCATTTCTTTGGCCTCAAATCAGGTAGGACTACCCGCTGAACTTAA
>Cr_670
AACGCACCTTGCGCTCTCTGGTATTCCGGAGAGCATGCCTGTTTGAGTGTCATGAACTCTTCAACCCACCGGTTCCTTGTTGAACGAGATGGTGTTTGGATTTTGAGCTTTGCTATTTATTTAGCTAGCTCGTAATATATTAGCATCTTTCAATTTCATAATCGGATTGACTCAGCGTAATAGACTATTCGCTGAGGACACTTTTACTAGTGGCCGGTAATGAAGATAGAGAAGCTTCTAACTCTTCTAGTCAACTTTAGATTAGACCTCAAATCAGGCAGGATTACCCGCTGAACTTAA
>Cr_671
AACGCACATTGCACCTCATGGTATTCCGTGAGGTATGCCTGTTTGAGTGTTATTATCTTCTCACTGTATCACGAAGTGATCAGTCGTGTTGGTGGATCATCTGTGGATGTCTGCTCAAGTAAATGCTACAATGTCTAGACAATATTCATTGACACGCACCCCCCATATATACAACCTCAGATCAGGTAGGACTACGCGCTGAACTTAA
>Cr_672
AACGCACATTGCGCCCTCTGGTATTCCGGGGGGCATGCCTGTTCGAGCGTCATTACAACCCTCAAGCTCTGCTTGGTATTGGACTTCGCCATTTGGCGGGCCTCAAAATCAGTGGCGGTGCCTACTGGCTTCAAGTGTAGTAATTTTTCTCACTTCGGAGTTCAGCTGGTTACTTGCCAACAACCCCTAATTATTTTTTAAGGTTGACCTCGGATCAGGTAGGGATACCCGCTGAACTTAA
>Cr_673
AACGCACATTGCGCCCATTGGTATTCCGATGGGCATGCCTGTTCGAGCGTCATTATCCTCCCTCAAACCTCGGGTTTGGTGTTGGACCCAAGTTGGCCGCCCTTGACCGGGGGGCAACTGGTCTCAAAGACAATGACGGCGTCCGTGGGACCCTCGGTGCAACGAGCTTTCATTAGCACGCGTCGAGTTTCAAGGTCCCTCCGGGCCGGTCTACCCCTTTTACTTTACAAGGTTGACCTCGGATCAGGTAGGAATACCCGCTGAACTTAA
>Cr_674
AACGCACATTGCGCCCCTTGGTATTCCATGGGGCATGCCTGTTCGAGCGTCATTTGTACCCTCAAGCTATGCTTGGTGTTGGGTGATTGTCCAGTCTTTTCTAGTCAGGACTCGCCTTAAAGTAATTGGCAGCCAGTATTTTGGTATAAAGCGCAGCACATTTTGCGATTTAGTCCAGCAATATTAGCAACCATCAAGTTTATTTATCACTTTTGACCTCGGATCAGGTAGGGATACCCGCTGAACTTAA
>Cr_675
AACGCACATTGCGCCCCCTGGTATTCCGGAGGGCATGCCTGTCCGAGCGTCAGTATCCATCTCAAGCTTGGCTTGTCGTTGGGCGGACCTATTTGGTCCTCCTGAAAAATAGCGGCGGCACCGCTTCGGTCGCATCGCAACGAGCTTCGGCACGCGGTGCGGCCCCAGTGGCCCGCCTCCAACCTCTAGGTTGACCTCGGATCAGACAGGATTACCCGCTGAACTTAA
>Cr_676
AACGCACCTTGCGCTCCTTGGTATTCCTTGGAGCATGCCTGTTTGAGTGTCTTGAATATCTCTGCTCCCTCATTTTTTAATTAAAGTGGGTTTGGAGTCAGGTCCTTGGGCTTGCTTGCGCTTTGTTACTAAAGACCAGCTTGCCTTAAATGCATTAGCTGGATTTCAGTAGAGTTGTTAAGTAACATTGAAAACTCTCGTAATATGGAGTCTGCTTCTAATCTAGTATCCTTAATTGGGTCGATATTCTTTTCTTTGGCCTCAAATCAGGTAGGACTACCCGCTGAACTTAA
>Cr_677
AACGCACCTTGCGCCTCTTGGTATTCCGAGAGGCATGCCTGTTTGAGTGTCTTATAAAATCAATCCCCCCACGGGGTTTCTTACCCGGCGGTGGACTTGGAGTTGGACGTCTGCCGGTCACACGGCTCGTCTTAAAGACCTTAGTGGGAATTTCGGCTCATGGCCCGACGTAATAAGTTTCGTCTGGCTCTGTCGTTAACGCCTGCTCATAACCAGCCCTCGGGGCAATTACTTTATGCTAGACCTCAAATCAGGTAGGACTACCCGCTGAACTTAA
>Cr_678
AACGCACATTGCGCCCACTGGTATTCCGGTGGGCATGCCTGTTCGAGCGTCATTATCCTCTCTCTCACCCTCGTGGTGTGTTGTTGGGTCACATCGTTTCCCTTGTGTGGGCGATGGACCTCAAAGATAATGGCGGTGTCGTGGGACCCTCTTGATGCAACGAGCTTTCGAGCACGCACCGACTGGGACCCGCGCCACCGGTCTACCCTTTTTCAATTTATCAGGTTGACCTCGGATCAGGTAGGAATACCCGCTGAACTTAA
>Cr_679
AACGCACATTGCACCTCATGGTATTCCGTGAGGTATGCCTGTTTGAGTGTTATTATCTTCTCACTGTATCACGAAGTGATGCAGTAGTGTTGGCGGATCATCTGTGGATGTCTGCCTAATTACATGCTACAATGTCTAGACAATATTCATTGACACGCAACAATAAAACAACCTCAGATCAGGTAGGACTACGCGCTGAACTTAA
>Cr_680
AACGCACATTGCGCCCCTTGGTATTCCGGGGGGCATGCCTGTTCGAGCGTCATTACAACCCTCAAGCTCTGCTTGGTCTTGGGCGTCCCCGGCGACGGGGTGCCCTAAAATCAGTGGCGGTGCCATCTGGCTCTAAGCGTAGTACAACTCTCGCTCTGGACGTCTGGTGGATGCTTGCCAACAACCCCCAATTTTTTACAGGTTGACCTCGGATCAGGTAGGGATACCCGCTGAACTTAA
>Cr_681
AACGCACATTGCGCCCCTTGGTATTCCGGGGGGCATGCCTGTTCGAGCGTCATTATCACCCCTCAAGCGTGGCTTGGTGTTGGACCTCTGGCCCCTAAACAGGGCCGGTCCCAAAGATAATGACGGTGCCTATGAGGCCCTTGGTGCAACGAGCTTCACGAGCACGCACTTGGCGGTCTCATAGACCCGGTCGTTACCTAAATTTTTACAAGGTTGACCTCGGATCAGGTAGGAATACCCGCTGAACTTAA
>Cr_682
AACGCACATTGCACCTCATGGTATTCCGTGAGGTATGCCTGTTTGAGTGTTATTATCTCTTCACTGTATCACGAAGTGATGCAGGGTGTTGGCGGATCATATTTATATGTTTGCCTAACTACATGCTACAATGTCTAGACAATATTCATTCACTAGCCCATCATATACAACCTCAGATCAGGTAGGACTACGCGCTGAACTTAA
>Cr_683
AACGCACATTGCGCCCTCTGGTATTCCGGGGGGCATGCCTGTTCGAGCGTCATTATAACCACTCAAGCTCTCGCTTGGTATTGGGGTTCGCGGTTTCGCGGCCCCTAAAATCAGTGGCGGTGCCTGTCGGCTCTACGCGTAGTAATACTCCTCGCGTCTGGGTCCGGTAGGTCTACTTGCTAGCAACCCCCAATTTTTACAGGTTGACCTCGGATCAGGTAGGGATACCCGCTGAACTTAA
>Cr_684
AACGCAGATTGCGCCCTTTGGTATTCCGAAGGGCATGCCTGTTTGAGTGTCTTATAAACCTCACCTCTATAGTTTTCTATAGTTGTGTTTTGGGTGTTGCCAGTACTGGCTCGCCTTAAATGTCTAAGTGGAATGCGTAATAAGTTCTCGCAACCCTCCACTCTAATACACTTTATATTCTGACCTCAAATCAGGTAGGACTACCCGCTGAACTTAA
>Cr_685
AACGCACATTGCGCCCTTTGGTATTCCGAAGGGCATGCCTGTTCGAGCGTCATTATCAACCCTCAAGCCCGGCTTGTTATTGGGTCCTGTATCGTTAAACCGATAGGCCCGAAAGATAATGGCGGCGTCGAGATCGACCCCAGGTGCAGCGAGCTTTGTTAAGCATACACTGAAAGGTCCTCTCGTCCCGGCCTCAACCCCAAATTTTCTAAGGTTGACCTCGGATCAGGTAGGAATACCCGCTGAACTTAA
>Cr_686
AACGCACATTGCGCCCCCTGGTATTCCGGGGGGCATGCCTGTTCGAGCGTCATTTCAACCAATCCAGCCCCGCTGGGTATTGGGCGTCGCGGACCCCGCGCGCTCAAAGTGACCGGCGGAAGCCGCCCGTTCCTCTGCGTGATGGCACATCAATCGCTCGGGATGCGGGGGTGAGCGCCCGTGAAACATCGGCGGAGACGCCGACTCCAGGTTGACCTCGGATCAGGTAGGGATACCCGCTGAACTTAA
>Cr_687
AACGCACATTGCGCCCCCTGGTACTCCGGGGGGCATGCCTGTTCGAGCGTCATTACACCACTCAAGCCTCGCTTGGTATTGGGCGACGGGGATCCCCCCGCGCCTCAATGTTTCCGGCTGGTCGGTCCAAATCTCAGCGTTGTGGCAATCAATTCGCTGGCGAGATGGGGTGATCCGGCCGTTAAACCTCTCATCACAGGTTGACCTCGGATCAGGTAGGGATACCCGCTGAACTTAA
>Cr_688
AACGCACATTGCACCTCATGGTATTCCGTGAGGTATGCCTGTTTGAGTGTTATTATCTCTTCACTGTATCACAAAGTGATGCAGTAGTGTTGGCGGATCATCTGTGGATGTCTGCTCAATTACATGCTACAATGTCTAGACAATATTCATTGACACGCACCTTATAAAAACAACCTCAGATCAGGTAGGACTACGCGCTGAACTTAA
>Cr_689
AACGCACATTGCGCCCCTTGGTATTCCATGGGGCATGCCTGTTCGAGCGTCATTTACACCCTCAAGCTCTGCTTGGTGTTGGGCGTCTGTCCGCGCTGCCCGCGCGGACTCGCCCCAAAGGTATTGGCAGCGGTCTTGCCAGCTTCTCGCGCAGCACATTGCGCTTCTCGAGGCTCCGGCGGATCGGCGTCCATCAAGTCACACCCACAGTTTGACCTCGGATCAGGTAGGGATACCCGCTGAACTTAA
>Cr_690
AACGCACATTGCGCCCTTTGGTATTCCGAAGGGCATGCCTGTTCGAGCGTCATTATCACCTCTCAAGCCCTGGCTTGTTGTTGGACTTTTGGTCCCGCCCTCGTGGCGCGACCGGTTCCAAGACAATGACGGCGTCCGTGGGACCCTCGGTACAATGAGCTACGAGGCACGTACTGAAGTGGGCTGGCAGACCCGGTCTAATTAGTTTTTTCTAAGGTTGACCTCGGATCAGGTAGGAATACCCGCTGAACTTAA
>Cr_691
AACGCACCTTGCACTCTTTGGTATTCCGAAGAGTATGCCTGTTTGAGTGTCGTGAAACCCTCAACCCCCTTGTTTTGTAACGAAACAGGTGTCTGGGCTTGGATTCTGGCTGTCTGCCGGTCCTTTAGGATCAGCTCGGCTGAAATATACGAGTAGCTCGCTAATTGATAGCATAGACAGCTTTAGCTCGGCGTAATAATTTACTTTTCGTCGAACCTTGATGCATTGTCTTATCGATTATAGCAGCGCTTCTAATGCGTTTCATCCATGAAACACATAACTTTTGACCTCAAATCAGGCAGGATTACCCGCTGAACTTAA
>Cr_692
AACGCACATTGCGCCCCCTGGTATTCCGGGGGGCATGCCTGTCCGAGCGTCATTGCTGCCCTCAAGCCCGGCTTGTGTGTTGGGCCCCGTCCCCGATCCCGGGGGACGGGCCCGAAAGGCAGCGGCGGCACCGCGTCCGGTCCTCGAGCGTATGGGGCTTTGTCACCCGCTCCGTAGGCCCGGCCGGCGCCTGCCGATCAACCCCAAATTTTAATCCAGGTTGACCTCGGATCAGGTAGGGATACCCGCTGAACTTAA
>Cr_693
AACGCACATTGCGCCCCTTGGTATTCCGGGGGGCATGCCTGTTCGAGCGTCATTACAACCCTCAAGCTCTGCTTGGTATTGGGCGTCCCCGGCAACGGGGTGCCCTAAAATCAGTGGCGGTGCCGTCTGGCTCTAAGCGTAGTAAATCTCTCGCTCTGGACGCCGGTGGATGCTCGCCAGTAACCCCCAATTTTTTTACAGGTGACCTCGGATCAGGTAGGGATACCCGCTGAACTTAA
>Cr_694
AACGCACATTGCACTTCATGGTATTCCGTGAGGTATGCCTGTTTGAGTGTTATTATCTATTCATCCTCGGATGGTGTTGGCGGGTCGTACTTGTACGTCTGCTCAAGTAAATGCTACAATGTCTAGACAATATTCATTGACACGCACATCATAAACAACCTCAGATCAGGTAGGACTACGCGCTGAACTTAA
>Cr_695
AACGCAAATTGCGCTCGAGGCCTCGGCCGAGAGCATGTCTGCCTCAGCGTCGTGCCCCATCATCTCCCACCTTAGCGGGTTCGTGGAGGATCTGGTCGTTTCGAGGGGTCTCGCCTCGAATCGGCCGAAATGCAGACGGCCTCCTCGCTTGGAGCTTCGCAAGGTAGTTGTCTTCACCGACATCCCTCAATCGAAGTTCTGAGATGAGGTGGCTGTGATAGCCGGAAAAGCACACCTTAGCATTCGACCTGAGTTCAGGCAAGAGCACCCGCTGAACTTAA
>Cr_696
AACGCACATTGCGCCCGCTGGTATTCCGGCGGGCATGCCTGTTCGAGCGTCATTTCAACCCTCAAGCCCCCGGGTTTGGTGTTGGGGATCGGCTCTGCCTCACGGCGGTGCCGCCCCCGAAATACATTGCGGTCTCGCTGCAGCCTCCATTGCGTAGTAGCTAACACCTCGCAACTGGAACGCGGCGCGGCCATGCCGTAAAACCCCAACTTCTGAATGTTGACCTCGGATCAGGTAGGAATACCCGCTGAACTTAA
>Cr_697
AACGCACCTTGCGCTCCTTGGTATTCCTTGGAGCATGCCTGTTTGAGTATCATGAAATTATCAAAGCGAATCTTTCGTTAGCTCGACGGACTTTGCTTTGGACTTGGAGGTCTGCAGATTCACGTCTGCTCCTCTTAAACGCATTAGCTGGATCTCGGTAAGCTTGGTTCCACTCGGCGTGATAAGCATCTATCGCTGAGGACACCCGTAAAACAGGTGGCCAGGAGTACGGACGAACCGCTTCCAACGGTCTATTAGCTTAGACAATAAATTTTACGATCTGATCTCAAATCAGGTAGGACTACCCGCTGAACTTAA
>Cr_698
AACGCACATTGCGCCCCTCGGTATTCCGTGGGGCATGCCTGTTCGAGCGTCATTTAAACCCCCAAGTCTAGCTTGGTGTTGGGTGCTTGTCCCGTCAAGGTGCGGCGACTCACCTCAAAGTCATTGGCAGCCCGCATCCGCCGGCCGTGAGCGCAGCACAGTCGCGCCCTAGGCCCTGGCAGGTCGGCTCTCCAGAAGCACATCATCCACCATTGACCTCGGATCAGGTAGGGATACCCGCTGAACTTAA
>Cr_699
AACGCACATTGCGCCTCTTGGTATTCCGAGGGGCATGTCTGTTTGAGCGTCAGTAACACCCTCTCCTGAGCATTTTCGTGATGCTCCGGGGGTCTTGAGGCGGCGGGCTTCGCGGCCCTCCCCTCCAATGTTGCACGCTTGCGGACTCATGGTCGAACCCGACGTAGTAAACATTCTCGTCCGTTGAAACCGTGTGGTCTCGCCCGAACACGATCAACTCTGTAGTTTGACCTCAGATCAGACAAGGATACCCGCTGAACTTAA
>Cr_700
AACGCACATTGCACCTCATGGTATTCCGTGAGGTATGCCTGTTTGAGTGTTATTATCTCTTCACTGTATCACGAAGTGATGCAGGGGTGTTGGCGGATCATCCTCGGATGTTTGCCTAATTACATGCTACAATGTCTAGACAATATTCATTTGACGCACCCCCCATATATACAACCTCAGATCAGGTAGGACTACGCGCTGAACTTAA
>Cr_701
AACGCACCTTGCGCCCTTTGGTATTCCGAAGGGGCATGCCTGTTTGAGTGTCATGAATCATCAATCTCTAAGGTTTCTTATTGATTGGACTTGGGTGTTGCCAGTGGCTCGCCTTAAAAGTGTTAGCGATACAGATGTGAATCCTGGCGTAATAAGTTCTCGCAACCCTCCACTCTAATACCATTTATATTCTGACCTCAAATCAGGTAGGACTACCCGCTGAACTTAA
>Cr_702
AACGCACATTGCGCCCCTTGGTATTCCATGGGGCATGCCTGTTCGAGCGTCATTTGTACCTTCAAGCTCTGCTTGGTGTTGGGTGTTTGTCTCGCCTCTGCGTGTAGACTCGCCTCAAAACAATTGGCAGCCGGCGATTGATTTCGGATGCGCAGTACATCTCGCGCTTTGCACTCAGAACGACGACGTCCAAAAGTACATTTTTACACTCTTGACCTCGGATCAGGTAGGGATACCCGCTGAACTTAA
>Cr_703
AACGCACATTGCGCCCCTTGGTATTCCATGGGGCATGCCTGTTCGAGCGTCATTTGTACCCTCAAGCTTTGCTTGGTGTTGGGTGTTTGTCCTCTCCTCTGCGTTTGGACTCGCCTTAAAGCAATTGGCAGCCAGTGTTTTGGTATTGAAGCGCAGCACATTTTGCGATTCTAGCCTATAATACTTGCGTCCATAAGCCTTTTTTAACTTTTGACCTCGGATCAGGTAGGGATACCCGCTGAACTTAA
>Cr_704
AACGCACCTTGCGCCCTCTGGTATTCCGGAGGGCATGCCTGTTCGAGTGTCTTGAACAACCTCACACCTTCCGGGTTATGCCCGGCTGGAAGTGGACTTGGGCGTTGCCTTTCCGGCTCGCCTCAAATGCCTTAGCGGTCCCCTCGGTGGACGGTCTCGCGTGCTCATGTTTCGCCTGGCCCAGACCTCTGGTCCGCTCACAAAGCTTCTCCCCGGAGAAAACACCATTAGACACCTTGACCTCGGATCAGGTAGGACTACCCGCTGAACTTAA
>Cr_705
AACGCGACATTGCGCCCCTTGGTATTCCGGGGGGCATGCCTGTTCGAGCGTCATTATCACCCCTCAAGCTCAGCTTGGTGTTGGGGCCTGCCCGTCACAGGGCAGCCCCTAAAATCAGTGGCGGTGCATCTGGCTCTACGCGTAGTAATACTTCTCGCGACGGAGTCCCGGTGGTGTCCTGCCAGAACCCCCCATTTTTAATGATTGACCTCGGATCAGGTAGGGATACCCGCTGAACTTAA
>Cr_706
AACGCACATTGCGCCCTTTGGTATTCCGAAGGGCATGCCTGTTCGAGCGTCATTATCACCCCCCTCAAGCCCCCCGGCTTGGTGTTGGGCTGGATTTGTCAACAAAATCGGCCTCAAGATAGTGACGGCGTCCCAGATGGAACCGGTACGAGGAGCTTTTAACCGAGCATGTACGCGGCGTGAATCTGTGGGCGGCGGTCTTTAACCACTCCTCTTCGGAGTACTTTCTTAAGTGTTGACCTCGGATCAGGTAGGGATACCCGCTGAACTTAA
>Cr_707
AACGCACCTTGCGCTCCTTGGTATTCCGAGGAGCATGCCTGTTTGAGTGTCATTAAATCATCAATTCTCAACTTCTGTAATGGTCGTTGTTGAATTGGACTTGGGGACTTGCTGGTTCTAATGCTGAATTGGCTTCCCTCAAATGCATTAGCTGAAGTCTTACAAGCAGCGTATATGCGGTGTGATAATATCTTCACTGTATTGCTCTTGTTGAAATCAGCTTCTAATGGTCCTTCAATTGGACAACGCTTTGACAATTTGACCTCAAATCAGGTAGGACTACCCGCTGAACTTAA
>Cr_708
AACGCACATTGCGCCCTTTGGTATTCCGAAGGGCATGCCTGTTTGAGTGTCATTAACCTCTCACCTCAATCCTTGTGATTGATGTTGGTGTTGGAATTTGCGTTTGGATTCTTCATCCGCTATTCTTAAATCAATTGGTGCAGCCCGCTGCCCGGTTACACAACGTTCTAGGTTCGTCCAACTCGTTGCGATACTGAGGCTATCTATGGCGCAGCACTTGAAGCCTGACTAGTGCTTTATTGCTCTATGTCTCATCTTTTTATTGACCTCAGATCAGGTAGGAATACGCGCTGAACTTAA
>Cr_709
AACGCACATTGCGCCCCTTGGTATTCCGAGGGGCATGCCTGTTCGAGCGTCATTATCAACCATCAAGCCCAGCTTGGTATTGGGCGCCCGTCCCCGTAACGGGGGGCGCGCCCTAAAGCACTCGGCGGTGGCCCCGAGCCTCAAGCGTAGTAAAATCTCCAGCTTCAGAGGCCTCGGCGGTTGCTTGCCCCTAGAACCCATCACCTAAGGTTGACCTCGGATCAGGTAGGGATACCCGCTGAACTTAA
>Cr_710
AACGCACATTGCGCCCTTCGGTATTCCGTTGGGCATGCCTGTTCGAGCGTCATTTAAACCTTCAAGCTCTGCTTGGTGTTGGGTGTTTGTTCCGCCTCTGTGCGTGGACTCGCCTTAAATTCATTGGCAGCCGGTAAGTTGGCTTCGTGCGCAGCACAATGCGTCGCGATTCTGGCGGACCCTCTTCCATCGAGACCCTTTTTTACTTTGACCTCGGATCAGGTAGGGATACCCGCTGAACTTAA
>Cr_711
AACGCACATTGCGCCCTCTGGTATTCCGGAGGGCATGCCTGTTCGAGCGTCATTTGAAGACAATCAAGCCTCTGGCTTGGCTTTGAGGCTCCGTCCTTCACGGGGGCGGCCTCTAAACGTGTCGGCGGTGGCCCGAGCCTCTAGCGTAGTAGAATACATTCCGCTTAGAGCGCTCTCGTGCTTCCTGCCTCCAAACCCCCCAACATCTCCTAAGATTGACCTCGGATCAGGTAGGGATACCCGCTGAACTTAA
>Cr_712
AACGCACATTGCGCCCCTTGGTATTCCGGGGGGCATGCCTGTTCGAGCGTCATTTAAGAACCTCAAGCACAGCTTGGCATTGGGCCTTCGTCCCCGCAGCGGACGGGCCCCAAAGACCTCGGCGGCGGCGCGGAGCCTCAAGCGTAGTAGAAATATCCCGCTTCGGGGGCCTCGTGACCGCTAGCTTCCAGAAAAACCATACCTCAAAAGGTTGACCTCGGATCAGGTAGGGATACCCGCTGAACTTAA
>Cr_713
AACGCAAATTGCGCTCGAGGCTTCGGCCAAGAGCATGTCTGCCTCAGCGTCGGCTACTACCCTCAACTAAGTTTCCTATCATTGATAGGGGATGCCAGTTGGATCTGGCCGTCCGGTTTGCCTTTCAGGTTGCCGGTCAGCTGAAATACATTCACGCTCTGGGGGCTGCTTTCCTCGAAAGGCTACTTTCGAGGGGAGGTGAGTTCCGATTTGGTAGGTGACCTTTGCCGGTTGCATGCCTTCGTTGCCCGCTAAGCTTCCCAGTAGTCGTTGTGCAGGACGCCTTTTGGCTTTCGACCTGAGGTCAGGCAAGAACACCCGCTGAACTTAA
>Cr_714
AACGCACATTGCGCCCCGTGGTATTCCGCGGGGCATGCCTGTTCGAGCGTCATTTCAACCCATCAAGCTTCGGCTTGGTCTTGGGGCCTGCGATTCCGCAGCCTCTAAACCTAGTGGCGGTGCCTCCGAGCTCTGAGCGTAGTAATTCTTCTCGCTATAGGGTCTCGGTGGTGTCTTGCCAGCAACCCCCAATTTTTTACAGGTTGACCTCGGATCAGGTAGGGATACCCGCTGAACTTAA
>Cr_715
AACGCACATTGCGCTCCCTGGTATTCCGGGGAGCATGCCTGTTCGAGCGTCATTATCAACCATCAAGCCCTGCTTGGTATTGGGTGCCGTCCCTGCTGCGGACGCGCCCTAAAGACTTTGGCGGTGGTGTTGAACCTCAAGCGTAGTAAAATCTCCAGCTTTTCAGGTGCAACGTCGCTTTGCCTCTAGAAACCCCCTTTCTTAAGGTTGACCTCGGATCAGGTAGGGATACCCGCTGAACTTAA
>Cr_716
AACGCATCTTGCGCTCCTTGGTATTCCGAGGAGCATGCCTGTTTGAGTGTCATGAATCCCTCAGCCCCCAATGCTTTTCGTTAAGTGTTGGCTTGGGTCTGGATTTGGGCGATTGCCAGAGAGCTTTTTCAAGTTCCTGGCTCGCCTCAAAGAGATTAGCTGGACCCCATTCCGAGCTGGTTCAACTCGACGTGATAATTTCATTCGTCGAGGTATGGTTCTTCTCCCTTAAACAAGGAGTGGATCCAGCCAGGTGTAGGAATCCGGTCTGCTTCCAACTTCTGTCTGAAGTCCAATTTATTGGGCATGCAGCAGACTTTTAATGTCTCTGGCCTCAAATCGAGTAGGATTACCCGCTGAACTTAA
>Cr_717
AACGCACCTTGCGCTCCTTGGTATTCCGAGGAGCATGCCTGTTTGAGTGTCGTGAAATTATCAACTCTCTTTCTTTTCGAAGTAAGATGAGATTGGACTTGGGGATTGCTGGTTTCTAATCAGCTTCCCTTGAATGCATTAGCTGGAATTTGATTCGCAGCATATATGCGGTGTGATAATGTCTTCACTGTGTAGCTCGAGTCGTCTGGCTTCTAATCGTCCTTCACGGGACAATCTTGACAATTAGACCTCAAATCAGGTAGGACTACCCGCTGAACTTAA
>Cr_718
AACGCACATTGCACCTCATGGTATTCCGTGAGGTATGCCTGTTTGAGTGTTATTATCTATTCATCCTAGAATAGTGATGGAGTTGGCATATCGTACTCGTACGTCTGCTCAAGTAAATGCTACAATGTCTAGACAATATTCATTTGACGCACCCCCCATATATACAACCTCAGATCAGGTAGGACTACGCGCTGAACTTAA
>Cr_719
AACGCACATTGCACCTCATGGTATTCCGTGAGGTATGCCTGTTTGAGTGTTATTATCTCTTCACTGTATCACGAAGTGATGCAGGGTGTTGGCGGATCATCTGTGGATGTTTGCCTAATTACATGCTACAATGTCTAGACAATATTCATTCACTAGCCCAACATAAACAACCTCAGATCACGTAGGACTACGCGCTGAACTTAA
>Cr_720
AACGCACATTGCGCCCTGTGGTATTCCGCAGGGGCATGCCTGTTCGAGCGTCATTATAACCACTCAAGCCTGGCTTGGTGTTGGGGCTTGCGGTCTCGCAGCCCCTAAAATCAGTGGCGGTGCCGGTGGGCTCTACGCGTAGTAATTCTTCTCGCGATTGAGTCCCTCTGGTTACTTGCCAGAACCCCCAATTTCTCAGGTTGACCTCGGATCAGGTAGGGATACCCGCTGAACTTAA
>Cr_721
AACGCACCTTGCGCTCCTTGGTATTCCGAGGAGCATGCCTGTTTGAGTGTCATGTTAATATCAACCCCGTCGGTTTGTAAATCAGACCGTTGGGTGTTGGACTTGGAGGTTCTTGCTGGCTGCAAAGTCGGCTCCTCTTGAATGCATTAGCTTGGGCCTGTTGTGCGTGCTCGCGGTGTAATAAGTTTTATTCATCGTTTGGGTCGTACACTTATTGGGCTTGCTTCTAACTGTCTTCGGACAAATATAACCTTTGACTCTGACCTCAAATCAGGTAGGACTACCCGCTGAACTTAA
>Cr_722
AACGCACATTGCGCCCCGTGGTATTCCGCGGGGCATGCCTGTTCGAGCGTCATTTCAACCCATCAAGCTTCGGCTTGGTCTTGGGGCCTGCGGTTTCGCAGCCTCTAACCCAGTGGCGGTGCCTCGAGCTCTGAGCGTAGTAATTCTTCTCGCGATAGGGTCCTTGCGGTGTCTTGCCAGCAACCCCCAACTCTCTAGGGTTGACCTCGGATCAGGTAGGGATACCCGCTGAACTTAA
>Cr_723
AACGCACATTGCGCCCTTTGGTATTCCTTAGGGCATGCCTGTTCGAGCGTCATTTACACCCTCAAGCACAGCTTGGTGTTGGGGCGTCTGTCCCGCTTCGGCGCGGACTCGCCTCGAAACGATTGGCAGCCACTTCAGCGGCTTTGAGCGCAGCAGAATTGCGTCTCTCGCCGCGGCGGATGGCACCCAGTAAGCAACATTTATATCTTGACCTCGGATCAGGTAGGGATACCCGCTGAACTTAA
>Cr_724
AACGCACATTGCGCCCTCTGGTATTCCGGGGGGCATGCCTGTTCGAGCGTCATTATAACCACTCAAGCTCTCGCTTGGTATTGGGGTTCGCGGTTCCGCGGCCCCTAAAATCAGTGGCGGTGCCTGTCGGCTCTACGCGTAGTAATACTCCTCGCGATTGAGTCCGGTAGGTCTACTTGCCAGCAACCCCCGATTTTTACAGGTTGACCTCGGATCAGGTAGGGATACCCGCTGAACTTAA
>Cr_725
AACGCACATTGCGCCCTTTGGTATTCCGAAGGGCATGCCTGTTCGAGCGTCATTATCAACCCTCAAGCCCGGCTTGTTATTGGGTCTTTTATCGGTTATAAACATCGATAGGCCTAAAAGATAATGGCGGTGTCATGATTAGACCCCAGGTGCAGCGAGCTATAAGCATACACTGAGGTGGTCGTCATGTCCCGGCCTTGACATATTTTTTTCAAAGGTTGACCTCGGATCAGGTAGGAATACCCGCTGAACTTAA
>Cr_726
AACGCACCTTGCGCTCCTTGGTATTCCGAGGAGCATGCCTGTTGAGTGTCATGAAACTCTCACCCTTCAACTTTCTTAATAGTGGTTGCAGGCGTGGACTTGAGCGCTGCTGGTCTTTATTGACCGGCTCGCTTGAAATGAATTAGCAGATCCTTTTTGTAATCGGTTCCACTCGACGTGATAAGTATTTCGCCGAGGACATCTTAACGGATGGCCGAGATAAGAAAAGTCTTTTAGATCCGCTTCTAATTCTTAGCCTTACGCAAGTAAGCTAAACCCATTTTATGATCTGGCCTCAAATCAGGTAGGACTACCCGCTGAACTTAA
>Cr_727
AACGCACCTTGCGCCCTCTGGTATTCCGGAGGGCATGCCTGTTTGAGTGTCATGAAACTCTCAACCTCTCGGGTTTTCACCCGTCCGGTTGGATTTGGGGCGTTGCCGCTTTCTGCCGGCTCGCCTCAAAGGTCTTAGCGGGAACCATCGGACCCAATGTCTGGCGTAATAAGTTTCGCCTTTCTCGTGGCCGTCGGCGTCCGCTCACAACCCCCATATTTCACGATCTGACCTCAAATCAGGTAGGGCTACCCGCTGAACTTAA
>Cr_728
AACGCACATTGCGCCCCTTGGTATTCCGGGGGGCATGCCTGTTCGAGCGTCATTACAACCCTCAAGCTCTGCTTGGTATTGGGCGTCCCCGGCAACGGGGTGCCCTAAAATCAGTGGCGGTGCCGTCTGGCTCTAAGCGTAGTAAATCTCTCGCTCTGGATGCCCGGTGGATGCTCGCCAGTAACCCCCAATTTTTTACAGGTGACCTCGGATCAGGTAGGGATACCCGCTGAACTTAA
>Cr_729
AACGCACCTTGCGCTCCCTGGTATTCCGGGGAGCATGTCTGTTTGAGTGTCATGAACTCTTCAACCCCCCAGTTTCTTGTAGACTGTGTGGGTGTTTGGATTTTGAGCGCTGCTGGTCTTCGGATCTTAGCTCGTTCGTAATACATTAGCATCTCTAATTCGAAATCGGATTGACTCAGTGTAATAGACTATTCGCTGAGGACACGCTTTTATTAGTGTGGCCGAATGAGATCTCAGTAGAAGCTTCTAATTCTATAAGTCAACTTTAGATTAGACCTCAGATCAGGCAGGATTACCCGCTGAACTTAA
>Cr_730
AACGCACATTGCGCTCCCTGGTATTCCGGGGAGCATGCCTGTTCGAGCGTCATTATCAACCATCAAGCCCTGCTTGGTATTGGGTGCCGTCCCTGCTGCGGACGCGCCCTAAAGATTTTGGCGGTGGTGTTGAACCTCAAGCGTAGTAAAATCTCCAGCTTTTTAGGTGATACATTGCCTGCCTCTAGAAACCCAATTTCTTAAGGTTGACCTCGGATCAGGTAGGGATACCCGCTGAACTTAA
>Cr_731
AACGCACATTGCGCCCCCTGGTATTCCGGGGGGCATACCTGTTCGAGCGTCATTGCACCCCTCAAGCGCAGCTTGGTATTGGGCTCTCGCCCCCGCGGCGTGCCCGAAAAGCAGTGGCGGTCCGGTGTGACTTAAGCGTAGTAAATTCTCCCGCTTGAAAGCTTGCCCCGTGGCCTGCCAGATAACCCTATATACTCCAATAATTGACCTCGGATCAGGTAGGGATACCCGCTGAACTTAA
>Cr_732
AACGCACATTGCGCCTCTGGTATTCCGGGGGCATGGCCTGTTCGAGCGTCATTACAACCCTCAAGCTCTGCTTGGTATTGGGTCAGCCCCTAGGGGCTTTCCTCAAATTCAGTGGCGGCGTCCATTGGGCTTCAAGCGTAGTAATTCTTCTCGCTTCGGGGTTCCGGTGGGAGCTTGCCAGCAACCCCAAACTTTCTATGGTTGACCTCGGATCAGGTAGGGATACCCGCTGAACTTAA
>Cr_733
AACGCACATTGCGCCCCCGTGGTATTCCGCGGGGCATGCCTGTTCGAGCGTCATTTCAACCCATCAAGCTTCGGCTTGGTCTTGGGGCCTGCGATCCCGCAGCCTCTAAACCCAGTGGCGGTGCCCTCGAGCTCTGAGCGTAGTAATTCTTCTCGCTATAGGGTCTCGGTGGTGTCTTGCCAACAACCCCCAATTTTTACAGGTTGACCTCGGATCAGGTAGGGATACCCGCTGAACTTAA
>Cr_734
AACGCACCTTGCGCTCCTTGGTATTCCTTGGAGCATGCCTGTTTGAGAGTCTTGAATATCTCTGCTTTTGCCTTTCTTAACAAAAAGGTAACAAGTCAGGTCCTTGGGTCTGCTTGCGGTTTGTTACGAACACAAGCTTACCTTAAATGAATTAGCTGGACTTCAGCAGAGTTGTTAAGTAACATTGAAAACTCTCGTAATATGAAGTCTGCTCTCTAATCATTCTCTTTCGAGAGAATACTTTCTATTTTGGCCTCAAATCAGGTAGGACTACCCGCTGAACTTAA
>Cr_735
AACGCACATTGCGCCCTCTGGTATTCCGGAGGGCATGCCTGTTCGAGCGTCATTATACCACTCAAGCTCAGCTTGGTATTGGGGCCCGCCCACCAGCGGCCCCTAAAGTCAGTGGCGGTGCCGATTGGCTCTAAGCGTAGTAATACTCCTCGCTATAGGGTCCGGTCGTTGCTTGCCAACAACCCCCAATTTTATCAGGTTGACCTCGGATCAGGTAGGGATACCCGCTGAACTTAA
>Cr_736
AACGCACATTGCGCCCTTTGGTATTCCGAAGGGCATGCCTGTTCGAGCGTCATTGCAACCCTCAAGCACTGCTTGGTATTGGGTCTCGTCCCCGCGACGTACCCGCAATTTCGTGGCGGTCCAGTGAGACTTGAAGCGTAGCAAGATTTTTACATCCCGCTTTGCAAGCTTCTCGCTGCGTGCCGGCCAAATAACCCTCATATTTTTCAATGGTTGACCTCGGATCAGGTAGGGATACCCGCTGAACTTAA
>Cr_737
AACGCACATTGCGCCCGCTGGTATTCCGGCGGGCATGCCTGTTCGAGCGTCATTTCAACCCTCAAACCCCCGGGTTTGGTGTTGGGGATCGGATTCTCTCTGAGGATCCGCCCCCTAAATCTATTGGCGGTCTCGCTGCAGCCTCCATTGCGTAGTAGCTAACACCTCGCAACTGGAACGCGGCGCGGCCATGCCGTAAAACCCCAACTTCTGAATGTTGACCTCGGATCAGGTAGGAATACCCGCTGAACTTAA
>Cr_738
AACGCATCTTGCGCCCTTTGGTATTCCGAAGGGCATGCCTGTTTGAGTGTCATGAAAACATCATCCCATCGGGTTTCCGATGACGATGGATTTGGGTGTTGCCGTCTTGGCTCGCCTTAAAAGTGTTAGTGGTTCTAAGATTGAATCTGGCGTAATAAGTTTCGCTGGCCAAGATCAAAGGCTGCTCATAACCCGTCTTCTGACATCTTTTGCTCTGACCTCAAATCAGGTAGGACTACCCGCTGAACTTAA
>Cr_739
AACGCACATTGCGCCCTTCGGTATTCCGTTGGGCATGCCTGTTCGAGCGTCATTTAAACCTTCAAGCTCTGCTTGGTGTTGGGCGTTTGTCCCGCCTCTGCGCGCGGACTCGCCTCAAATTCATTGGCAGCCGGTATGCAGGCTTCGTGCGCAGCACATTGCGACGCGACCCCCGCGGACCCCCTCCCAACAAGCCCCCCTTTTAAGTTTGACCTCGGATCAGGTAGGGATACCCGCTGAACTTAA
>Cr_740
AACGCACCTTGCGCTCCTTGGTATTCCTTGGAGCATGCCTGTTTGAGTGTCTTGAAATTCTCTACTATCCAACTTTTTTCACGAAGGCTGGACAAGTAGGTGCCTGGGCTTGCTTGCGGTTTGGTTACAGACACACGCTCGCCTTAATGCATTAGCTGGACTTCAGTAGAGTTGTTAAGTAACATTGAAAACTCTCGTAATACGAAGTCTGCTTCTAACCCGCTGTTACTTTATTGTAGCACACATATTCATTTCTTTGGCCTCAATCAGGTAGGACTACCCGCTGAACTTAA
>Cr_741
AACGCACATTGCACCTCATGGTATTCCGTGAGGTATGCCTGTTTGAGTGTTATTATCTCTTCACTGTATCACGAAGTGATGCAGTAGTGTTGGCGGATCATCCTCGGATGTTTGCCTAATTACATGCTACAATGTCTAGACAATATTCATTGACACGCACCCAATACATACAACCTCAGATCAGGTAGGACTACGCGCTGAACTTAA
>Cr_742
AACGCACCTTGCACTCTTTGGTATTCCGAAGAGTATGTCTGTTTGAGTGTCATGAAACTCTCAACCCCCTCATTTTGTAATGAAACGAGCGTGGGCTTGGATTGTGGCTGTCTGTCGGCGTAAATGCCGGCTCAGCTGAAATTGACGAGCAACCCAGTTTGAATACCAGACGGCTTGACTCGGCGTAATAACTATTTCGCTGAGGACGTCTACCTTTCAAATCGTTAGTGGTGCTTCTAATGCATTTTTAATAACTTAAGCTTTAGACCTCAAATCAGTCAGGACTACCCGCTGAACTTAA
>Cr_743
AACGCACATTGCGCCCTTTGGCATTCCGAAGGGCATGCCTGTTCGAGCGTCATTATCACCCCTCAAGCTCGGCTTGTTGTTGAGCGACGGCGGTCGTCGATCGATCGCCCGCCCCAAAGATAATGACGGCGTCTGTGAGGACCCCAGTACACTGAGCTTCTTCGGAGCACGTATTGGCAAGGACTCCAGGCCCGGTCTTGACTATTTATTCAAAAGTTGACCTCGGATCAGGTAGGGATACCCGCTGAACTTAA
>Cr_744
AACGCACATTGCGCTCCCTGGTATTCCGGGGAGCATGCCTGTTCGAGCGTCATTATCAACCATCAAGCCCTGCTTGGCATTGAGTGCCGTCCCTGCTGTGGACGCGCCCTAAAGTAATCGGCGGTGGTGTTGAACCTCAAGCGTAGTAAATCTCCAGCTTTCTAGGTGAGACGCCGCTCGGCCTCGAGAACCATCACCTCAAGGTTGACCTCGGATCAGGTAGGGATACCCGCTGAACTTAA
>Cr_745
AACGCATCTTGCGCTCTTTGGCATTCCGAAGAGCATGCTTGTTTGAGTGTCGCAAATCTCTCACGCCCCGAGTTTTCGGACTCGCTGCGGCTGTGGACCGTGGCCGTCTGGCCGGTGCCCTCGGGTGTCGGCCCGGCCGAAATACATGCGGAGCGCGTCTGCTGCCGCGACGACCGAGCGTTGTAGACCCCCCTCGCTTGGCCCGCCGTGTTGCGCAGGCTCCTGCCTTATACTATTCGACCTCAATCAAGTAGGACTACCCGCTGAACTTAA
>Cr_746
AACGCACCTTGCGCCCTCTGGTATTCCGGAGGGCATGCCTGTTTGAGTGTCATGTAGACTCAACCTGTCGGGTTTCCGACCGGGTTGGACTTGGACGTTGCCGGCGACGGCTCGTCTTAAAAGAGTTAGCGGACAAGTGACCGAAAACGACGTGATAAGTACTCGTCGCTATTAGGACCTCTGAGCCCGCTCACAACCGCCCTCGGGCACCTTTTGACTCTGACCTCAATCAGGTAGGACTACCCGCTGAACTTAA
>Cr_747
AACGCACATTGCGCCCCCTGGTATTCCGGGGGGCACGCCTGTCCGAGCGCATTACACCCCCCAAGCCTCGCTTGATGTTGGGTCATGGTACGCTATCAGACCCCAAACCTCTAGCGCCCCCCGCCTGGCCGCGAGCGTAGCAAGAATTCGTTCCTCGCTCCGCGTGCCATCGGGACGGCTGCCTCTGAAACTCATTTACACGGTTTGGCCTCGGATCAGGCGGGGATACCCGCTGAACTTAA
>Cr_748
AACGCACATTGCGCCCTTTGGCATTCCGAAGGGCATGCCTGTTCGAGCGTCATTATCCTCTCTCAAACCCCCGGGTTTGGTGTTGGACCGCGTTGGACCACCTCCATGGCCAACTGGTCTCAAAGACAATGACGGCGTCCCAGGGACCCTCTTCGCACTGAGCTTTCCGGAGCACGCGTAGAGTTTCAAGGGCCCAGGGACCCGGTCGCCTCTAAAACTTTTTTTTCAGGTGACCTCGGATCAGGTAGGAATACCCGCTGAACTTAA
>Cr_749
AACGCACATTGCACCTCATGGTATTCCGTGAGGTATGCCTGTTTGAGTGTTATTATCTTCTCACTGTGTCACGAAGTGATCAGTCGTGTTGGCGGATCATCTGCGGATGTCTACCTAATTACATGCTACAATGTCTAGACAATATTCATTGACACGCACATCATAAACAACCTCAGATCAGGTAGGACTACGCGCTGAACTTAA
>Cr_750
AACGCACATTGCGCTGTGTGGCATTCCGCACAGCATGCCTGTTTGAGCAATATTTCTCTCTCGCAAGGTGTTGGGCACCACGCCGGCAGGCGTCTGCCCGAAACGCGACCGTCTAAAACAGTTAAGCTTGTTACAGACTCACGATCTTATTCTCAAATCAGGTAGGACTACCCGCTGAACTTAA
>Cr_751
AACGCACATTGCGCCCCTTGGTATTCCGAGGGGCATGCCTGTTCGAGCGTCATTACACCACTCAAGCCTCGCTTGGTATTGGGCGCCGCGCCGTCGCGCGCCTCAATGTCTCCGGCCGAGCCGTCCGTCTCTAAGCGTTGTGGCACTTCATGTTTCCGCTTGTGAGCTCGGGGGGTTGCGCCGTTAAACATTCTATCACAGGTTGACCTCGGATCAGGTAGGGATACCCGCTGAACTTAA
>Cr_752
AACGCATCTTGCGCTCCTTGGTATTCCGAGGAGCATGCCTGTTTGAGTGTCTTATAAACCTCACCTCTATAGTTTTCTATAGTTGTGCTTTGGGTGTTGCCATTCAGTTGGCTCGCCTTAAATGTCTAAGTGGAATGCGTAATAAGTTCTCGCAACCCTCCACTCTTAACACACTTTATATTCTGACCTCCAATCAGGTAGGACTACCCGCTGAACTTAA
>Cr_753
AACGCACATTGCGCCCTTTGGTATTCCATAGGGCATGCCTGTTCGAGCGTCGTTTCAAACCTTCAAGCCTAGCTTGGTGTTGGGTGACTGTCCTGCGGAACTCCCGCGGACTCGCCTTAAATCTATTGGCAGCAGACATTGTAGCTAATTGCGCAGCACATCGCGCCTTAAGCTCGGTGCCGGCTATCCACGAGCCTTGTCTCACCAGTTTGACCTCGGATCAGGTAGGGATACCCGCTGAACTTAA
>Cr_754
AACGCACCTTGCACTCTTTGGTATTCCGAAGAGTATGTCTGTTTGAGTGTCATGAAACTCTCAACCCCCTTATTTTGTAATGATATAAGTGTGGGCTTGGTTCATGGTTGTTGAAGGCTTAACAGTCTTCTCAACTGAAATACACGAGCTACCTATTTTATACTAGACGGTTTGACTCGGCGTAATAACTATTTCGCTGAGGACGTCCTTTTATAATAGTAAATGGTGCTTCTAATTTAACATCAATTTAAGATTTAGACCTCAAATCAGTCAGGACTACCCGCTGAACTTAA
>Cr_755
AACGCACATTGCGCCCCCTGGTATTCCGGGGGGCATGCCTGTTCGAGCGTCATTCACCACTCAAGCCTCGCTTGGTATTGGGCGTCGCGAGTCTCTCGCGCGCCTCAAAGTCTCCGGCTGAGCGGTTCGTCTCCCAGCGTTGTGGCAACTATTCGCAGAGGAGTTCGAGTCGTCGCGGCCGTTAAATCTTCAAAGGTTGACCTCGGATCAGGTAGGGATACCCGCTGAACTTAA
>Cr_756
AACGCACATTGCACCTCATGGTATTCCGTGAGGTATGCCTGTTTGAGTGTTATTATCTCTTCACTGTATCACGAAGTGATGCAGGAGTGTTGGCGGATCATCCTCGGATGTTTGCCTAATTACATGCTACAATGTCTAGACAATATTCATTTGACGCACCCCCCATATATACAACCTCAGATCAGGTAGGACTACGCGCTGAACTTAA
>Cr_757
AACGCACCTTGCGCCCTTTGGTATTCCGAAGGGCATGCCTGTTTGAGTGTCATAGAACCTCACTCCACTTGGGTTTTGCCTGAGTGGTAGTGTATTGGGTGTTGCCTTGCCAAAGGCTCGCCTTAAAAGAATAAGCACCTTGGATGTAATACGTTTCATCCTTTCGGGTGGCTAATAACCCCACATAACTCATGATCTGGCCTCAAATCAGGTAGGGCTACCCGCTGAACTTAA
>Cr_758
AACGCACATTGCGCCCCGTGGTATTCCGCGGGGCATGCCTGTTCGAGCGTCATTTCAACCCATCAAGCTTCGGCTTGGTCTTGGGGCCTGCGATCCCGCAGCCTCTAAACCCAGTGGCGGTGCCTCGAGCTCTGAGCGTAGTAATTCTTCTCGCTATAGGGTCTCGGTGGTGTCTTGCCAACAACCCCCAATTTTCAACAGGTTGACCTCGGATCAGGTAGGGATACCCGCTGAACTTAA
>Cr_759
AACGCAGATTGCGCCCTTTGGGTATTCCGAGGGCATGCCTGTTTGAGTGTCTTATAAACCTCACCTCTATAGTTTTCTATAGTTGTGCTTTGGGTGTTGCCGTCTTGGCTCGCCTTAAATATCTAAGTGGAATGCGTAATAAGTTCTCGCAACCCTCCACTCTAACACACTTTATATTCTGACCTCAAATCAGGTAGGACTACCCGCTGAACTTAA
>Cr_760
AACGCACATTGCGCCCTCTGGTATTCCGGGGGGCATGCCTGTTCGAGCGTCATTATAACCACTCAAGCTCTCGCTTGGTATTGGGGTTCGCGGTTTCGCGGCCCCTAAAATCAGTGGCGGTGCCTGTCGGCTCTACGCGTAGTAATACTCCTCGCGTCTGGGTCCGGTAGGTCTACTTGCCAGCAACCCCCAATTTTTACAGGTTGACCTCGGATCAGGTAGGGATACCCGCTGAACTTAA
>Cr_761
AACGCACATTGCGCCCTCTGGTATTCCGGAGGGCATGCCTGTTGAGTGTCATTAATCTCTCACAAGACCTTCTTGGTCTCTGCTGATGTTGGGATGTGCGACCCCCTCTGGGGGGACGCTCTCCTCAAATGAATTGGTGCGGCCCGCCGCCCGGTTACACAACGTTCTAGGTTCGTCCAACTCGTTGCTTGACTGGCGCAACTTGGTGCTGCACCTAAAGCCCGCCTTGTGCCTTGTGCTCTTGGCTACTTCATTTATTGACCTCAGATCAGGTAGGAATACGCGCTGAACTTAA
>Cr_762
AACGCACATTGCGCCCCTTGGTATTCCATGGGGCATGCCTGTTCGAGCGTCATTTGTACTCTCAAGCCTTGCTTGGTGTTGGATGTTTGTCTTTGCTCTGCTCAGACTCGCCTTAAATATATTGGCAGCCGGTATACTGGTTTGAAGCGCAGCACAATTGCATTTCAGGCTCTTATTACTAGCATCCACAAAGATAATTAACACTTTTGACCTCGGATCAGGTAGGGATACCCGCTGAACTTAA
>Cr_763
AACGCACATTGCGCCCTTTGGTATTCCGAAGGGCATGCCTGTTCGAGCGTCATTATCACCCCTCAAGCCCCCGGCTTGGTGTTGGACGGCTGGTGGAGGCTCTCGTGGCCCTCTCACCCCTCCTAAAGACAATGACGGCGGCCTCGTAGGACCCCCGGTACACTGAGTTCTTCACTGAGCACGTATCGGACGCGGGTTCACGGGCAACGGTCTGCCTCCCCTCAGGGAGAACCATCACAAGGTTGACCTCGGATCAGGTAGGGATACCCGCTGAACTTAA
>Cr_764
AACGCAAATTGCACCCTTTGGTATTCCGAAGGGTATGCCTGTTTGAGTGTCATATAGACCTTCACCTGTCCTTTTTCTTGTAATGAGAAACTGTGGCTCGGTGCTTTGGACGTATTTGCCATTAACCCTGGCTCGTCTTAAATATCTTAGTGGGAAACAACTTTTGTAATCAAGGGTATGATAAGTCATTTGCCTCACGATTTCAATAATTCATTTTCCACTCTAATCTCTCTATATTAAGCTCTGACCTCAAATCAGGTAGGACTACCCGCTGAACTTAA
>Cr_765
AACGCACCTTGCGCCTTTGGTATTCCGAAAGGCATGCCTGTTTGAGTGTCATGAAATCTCAATCCCCTCGGGTTTTTGACCTGATCGGACTTGGACTTGGGTGTCTGCCAGCTAATGGCTCACCTTAAAAGACTTAGTGGGATAAGCGCCCATGGCTAAGACGTAATAAGTTTCGTCTGGCTTGGTGTGATGCCTGCTCATAACAAACCATATCTTTTGACTCTGACCTCAAATCAGGTAGGGCTACCCGCTGAACTTAA
>Cr_766
AACGCACATTGCACCTCATGGTATTCCGTGAGGTATGCCTGTTTGAGTGTTATTATCTTCTCGCTGTATCACGAAGTGATGCAGTAGTGTTGGCGGATCATCCTCGGATGTTTGCCTAATTACATGCTACAATGTCTAGACAATATTCATTGACACGCAATAACAAAAACAACCTCAGATCAGGTAGGACTACGCGCTGAACTTAA
>Cr_767
AACGCACCTTGCACCTTTTTGGTACTCCGAAAGGTATGCCTGTTGAGTGTCATGAAATCTCAATCCCCTCGGGTTTTATTACCTGGGGGGTGGACTTGGACTTGGGCGTCTGCCATCTTGCTTGGCTCGCCTCAAATGTGTCAGTGGGATCTAGCATCCACGGCCCGACGTAATAAGTTTCGTCTGGTCCGGTGTCTGAGCCTGCTCATAACCAACCATATCTTCTGACTCTGACCTCAAATCAGGTAGGGCTACCCGCTGAACTTAA
>Cr_768
AACGCACATTGCGCCCTTTGGTATTCCAAGGGCATGCCTGTTCGAGCGTCATTTGTACCCTCAAGCTTTGCTTGGTGTTGGGCGTCTTTTGTCTCCAGCTCGCTGGAGACTCGCCTTAAAGTCATTGGCAGCCGGCTACTGGTTTCGGAGCGCAGCACAAGTCGCGCTCTTGCCCAGCCAAGGTCAGCGTCCAGCAAGCCTTTTTTCAACCTTTGACCTCGGATCAGGTAGGGATACCCGCTGAACTTAA
>Cr_769
AACGCACATTGCACCTCATGGTATTCCGTGAGGTATGCCTGTTTGAGTGTTATTATCTTCTCACTGTATCACGAAGTGATGCAGCCGTGTTGGCACATCGTACTCGTACGTGTGCTCAAGTAAATGCTACAATGTCTAGACAATATTCATTGACACGCAACAATAAAACAACCTCAGATCAGGTAGGACTACGCGCTGAACTTAA
>Cr_770
AACGCACATTGCGCCCCCTGGTATTCCGGGGGGCATGCCTGTTCGAGCGTCATTTCACCACTCAAGCCTCGCTTGGTATTGGGCGTCGCGGGTCCCCGCCGCGCCTCAAAGTCTCCGGCTGAGCGGTTCGTCTCCCAGCGTTGTGGCAACTATTTCGCAGCGGAGTTCGAGTCGTCGCGGCCGTTAAATCTTTCAAAGGTTGACCTCGGATCAGGTAGGGATACCCGCTGAACTTAA
>Cr_771
AACGCACATTGCGCCCGCCAGCATTCTGGCGGGCATGCCTGTTCGAGCGTCATTTCAACCCCTCAGGCCCTGGTGCCTGGCGTCGGGGCTCTCCCTCGCGGGAGGCCCTCAGAGACAGTGGCGGACCCGCCGCGGCTCCGAGCGAAGTAGTAAAATTCTCGCTTAGGATTGTTGCGGAGGGAGATAACCGGCCGTAAAAATAGGTCCTCACGGACCGACCCAAACAAGGTTGACCTCGGATCAGGTAGGAATACCCGCTGAACTTAA
>Cr_772
AACGCATATGCGCCCGAGGCTCCGGCCGAGGGCATGCCTGCCTCAGCGTCGTCTCAACCCCCTCACCGACTCCTGTTTCACGACAGGATGGATCGGTGGATCTGGCCCTTCCTGTAACCAAGGATCGGCTGAAGAGCAAGCGGCCCGGCGTTTCAGTCGGCACCAGTGGTGGTGGCCCCGTGCCTCCCCTTTGGACCGGCTGTTGCAGTCACAGGCCCGATTGGCAACAATCGCAAACCCCCATCAAAGAATCGACCTGAGTTCAGGCAAGAGCACCCGCTGAACTTAA
>Cr_773
AACGCACATTGCGCCCTTTGGTATTCCGAAGGGCATGCCTGTTCGAGCGTCATTATCACCCCTCAAGCTCCGGCTTGGTGTTGGGCTGGATTTGTCACCAAATCGGCCTCAAAGATAGTGACGGCGTCCCAGATGGAACCGGTACAAGGAGCTTTTAACCAAGCATGTACGCGGCGTGAATCTGCGGGCGGCGGTCTTTAACCACTACTCCTTCGGGAGTATTTTCTAAGTGTTGACCTCGGATCAGGTAGGGATACCCGCTGAACTTAA
>Cr_774
AACGCACCTTGCGCTCCTTGGTATTCCGAGGAGCATGCCTGTTTGAGTGTCATGTTATTCTCAATCCCGTCTGCTTTGCGGCCGTCGGGTTTGGATGTGGAGGCTTGCTGGCCCCTCGCGGTCGGCTCCTCTTGAATGCATTAGCGGGGCTTATGCTCGATGCAACGGTGTAATAATGTCTTTTCACCGGAGTAACTTGCAATTGAAAGTCCGCTTCTAATCGTCTCGCATGAGACATTGTAAAGGGATGGATTTCTCTTTGACACCTTTGACCTCAAATCAGGTAGGACTACCCGCTGAACTTAA
>Cr_775
AACGCACCTTGCGCCTCTTGGTATTCCGAGAGGCATGCCTGTTGAGTGTCTTATAAAATCAATCCCCACGGGTTCTGACCCGGCGGTGGACTTGGAGTTGGGCGTCTGCCGGTCACACGGCTCGCCTCAAAGACCTTAGTGGGAACATCGGCCTATGGCTTGACGTAATAAGTTCGTCTGGTCCTGTCGTTCCGCCCGCTCAGAACCTGCCCTTGGGCAACTACTTTATGCTAGACCTCAAATCAGGTAGGACTACCCGCTGAACTTAA
>Cr_776
AACGCATCTTGCGCTCTTTGGCATTCCGAAGAGCATGCCTGTTTGAGTGTCGCAAACCTCTCACGCCCCCGGGTATTCGTATCCGCGTCGGGCTGTGGACCGTGGCCGTCTGGTCGGTGCTCTGCGCCGGCCCGGCCGAAATGCATGCGGAGCGCCTCCGCTGCCGCGACGACCGAGCGTTGTAGACCCCCCTCGCTTGGCTTGTCGTAGTGCGCAGGCTCCTAAACATTATTAATTCGACCTCAATCAGGTAGGACTACCCGCTGAACTTAA
>Cr_777
AACGCACATTGCGCCCCTTGGTATTCCATGGGGCATGCCTGTTCGAGCGTCATTTGTACCCTCAAGCTATGCTTGGTGTTGGGTGATTGTCCAGCCGGTATGGCCAGGACTCGCCTTAAAGTAATTGGCAGCCAGTGTTTGGTAGAAAGCGCAGCACATTTTGCGATTTACTCCAATAATATTAGCAACCATTAAGCTCATTTATCACTTTTGACCTCGGATCAGGTAGGGATACCCGCTGAACTTAA
>Cr_778
AACGCACATTGCGCCCCGTGGTATTCCGCGGGGGGCATGCCTGTTCGAGCGTCATTACACCACTCAAGCCTCGCTTGGTATTGGGCGACGCGGTTAGCCGCGCGCCTCAAATCTTCCGGCTGGTTCGAATCGTCCCTCAGCGTTGTGGAAACTATTCGCTAAAGGTGCGCGTTTCGGTCACGCCGTTAAACAAACCAATTCATTAAAGGTTGACCTCGGATCAGGTAGGGATACCCGCTGAACTTAA
>Cr_779
AACGCACATTGCACCTCATGGTATTCCGTGAGGTATGCCTGTTTGAGTGTTATTATCTCTTCACTGTATCAAGAAGTGATGCAGTAGTGTTGGCGGATCATCTGTGGATGTCTACCTAATTACATGCTACAATGTCTAGACAATATTCATTTGACGCACCTCATATAAACAACCTCAGATCAGGTAGGACTACGCGCTGAACTTAA
>Cr_780
AACGCATCTTGCGCTCTTTGGCATTCCGAAGAGCATGCCTGTTTGAGTGTCGCAAACCTCTCACGCCCCCAGTTTACTGGCGCTTGGCTGTGGACCGTGGCCGCTTTGGCCGGCGTCTTGACGTCGGCCCGGCCGAAATACATGCGGAGTATCACTGCTGCCGCGACGACCGAGCGTTGTAGACCCCTCGCTTGGACCGTTCGCGAGCGCAGGCTCCCCAACCTTTTAATTCGACCTCAAATCAGGTAGGACTACCCGCTGAACTTAA
>Cr_781
AACGCACATTGCGCCCTTTGGTATTCCGAAGGGCATGCCTGTTCGAGCGTCATTATCACCCCTCAAGCCCCGGCTTAGTGTTGGGCTGGATTTGTCAACAAATCGGCTCAAAGATAGTGACGGCGTCCCAGATGGAACCGGTACGAGGAGCTTTTAACCGAGCATGTACGCGGCGTGAATCTGTGGGCGGCGGTCTTTAACCACTACTCTTCGGAGTACTTTCTTAAGTGTTGACCTCGGATCAGGTAGGGATACCCGCTGAACTTAA
>Cr_782
AACGCACCTTGCGCTCTTGGGTATTCCCAAGAGCATGTCTGTTTGAGTGTCGTGAATCTCTCAAAACCCCCTTTTGTTTAGTTACGAAAGAGTATACGGGCTTTGGATGTTGACTGCTTTATGCCGTTTCTAATGGCTCAGTCGAAATATAAGAGCTGAAGCTAATGATTGTAATCTGGCTTACTCTGGACATGGCGTGATAATTATTTCGCTAAAGAAAGAGTTTGTTAACGATTGTTAAGCGGGCTTATAAATCACATCTTTTACATTAGACCTCAAATCAGTCAGGACTACCCGCTGAACTTAA
>Cr_783
AACGCACCTTGCACTCTTGGTATTCCGAAGAGTATGTCTGTTGAGTGTCATGAAATTCTCAACCCCCCTATTTTGTAATGAGATAGGCTTGTGGGCTTGGATTATGGTTGTTGTCGGTCGTAAAGATCGACTCAGCTGAAATACACGAGCGAGACCCCATTCAAATGGCAGCGGCTTGACTCGGCGTAATAATATTATCGCTGAGGACGTTGCACATATGTTTGGATAGTGGCAGCTTCTAATGCGATTCAGTTTGAGTCAACTTAAGCTTTAGACCTCAAATCAGTCAGGACTACCCGCTGAACTTAA
>Cr_784
AACGCACCTTGCGCCCCTCTGGTATTCCGGAGGGCATGCCTGTTTGAGTGTCAGTGAAATCTCAACCTCTCATGCTTGTTGGCATTGAGAGGATTGGATGTGGAGGCTTGCTGGATTTTATTCAGCTCCTCTGAAATGTATTAGCAGGAACCATTGCTAAGGTTACTGCAGCCGTGTGATAATTATCTTGCGGTTGAAGTAAATGTTTAGTTTGTCTCACTTTTGGTCTGAAGAAATGCTCTTTGAGCTTTCTTTGCCTTCTCTCTTCGGAGTGATACCTATCCAAGTGTAGATTTTAATGGTCTTATCCAGCTTCTAACCATCTGGAAACAGATAACACTTGACCATTTGACCTCAAATCAGGTAGGACTACCCGCTGAACTTAA
>Cr_785
AACGCACATTGCGCCCCTTGGTATTCCGAGGGGCATGCCTGTTCGAGCGTCATTATGACCAATCAAGCCTGGCTTGGTGTTGGGGTTCGCGATTCCGCGGCCCTTAAAATCAGTGGCGGTAGCGTCCGGCTCTAAGCGTAGTAAAACTCTCGCTATAGGGTCCGGGTGGTGTCCTCCAGAACTCCCCCATCTCACGGTTGACCTCGGATCAGGTAGGGATACCCGCTGAACTTAA
>Cr_786
AACGCAAATCGCGCTCGAGGCCTCGGCCGAGAGCATGTCTGCCTCAGCGTCGTCTCAAACCCTCCCTCTCCTTCCTTCATAAGGACTGGAGCAGGGGGGATGTGGTCGTTCAGTGCTCCGCCACTGAATCGGTCGAAATGCAGAAGGACCCTCCTTCATCAAGGGTCACGAAAGGTAGATTGCCCTCGGGCGATTCCTGTCGAGGCTCGAAAGGCAGGCCGCCCTACAGCCGGAGAAACACACCCTAGACTTTGACCTGAGTTCAGGCAAGAACACCCGCTGAACTTAA
>Cr_787
AACGCACATTGCGCCCCGTGGTATTCCGCGGGGCATGCCTGTTCGAGCGTCATTTCAACCCATCAAGCTTCGGCTTGGTCTTGGGGCCTGCGATCCCCACACGCAGCCCTTAAACCCAGTGGCGGTGCCCTCGAGCTCTGAGCGTAGTAATTCTTCTCGCTATAGGGTCTCGGTGGTGTCTTGCCAGCAACCCCCAATTTTTTACAGGTGACCTCGGATCAGGTAGGGATACCCGCTGAACTTAA
>Cr_788
AACGCACCTTGCACTCTTTGGTATTCCGAAGAGTATGTCTGTTTGAGTGTCATGAAACTCTCAACCCCCCTATTTTGTAATGAGATGGGCGTGGGCTTGGATTATGACTGCTGTCGGCGTAATTGCCGGCTCAGTTGAAATACACGAGCAACCCATTTGAAATAAACGGCTTGACTCGGCGTAATAATTATTTCGCTGAGGACGTTTTCTTCAAAAGTTAGAGGTGCTTCTAATGCGCTATTACAGCACTTTAAATTTTAGACCTCAAATCAGTCAGGACTACCCGCTGAACTTAA
>Cr_789
AACGCACCTTGCACTCTTGGTATTCCGAAGAGTATGTCTGTTGAGTGTCATGAAACTCTCAACCCCCCTATTTTGTAATGAGATAGGTGTGGGCTTGGATTATGGTTGCTTGCCGGCTTAACAGTCGGCTCAACTGAAATATACGAGCTACCCATCTTTTGAAATAGACGGTTGACTCGGCGTAATAATCTATTCGCTGAGGACGTCATTTTCAATTAACCAGTGGTGCTTCTAATGCATTAATCATTTAAGCTTTAGACCTCAAATCAGTCAGGACTACCCGCTGAACTTAA
>Cr_790
AACGCACATTGCGCCCTTTGGTATTCCGAAGGGCATGCCTGTTCGAGCGTCATTATCACCTCTCAAGCCCTGGCTTGTTGTTGGACTTTTGGTCCCGCCCTCGTGGCAGCGACCGGTTCCAAGGCAATGACGGCGTCCGTGGGACCCTCGGTACAATGAGCTTTCACCAGCACGTATCAGAGTTGAAGGTTCTCGGGCCCGGTCTCCTTTTATTTTAACAAGGTTGACCTCGGATCAGGTAGGAATACCCGCTGAACTTAA
>Cr_791
AACGCATATGCGCCCGAAACTCCGGTTGAGGGCATGCCTGCCTCAGCGTCGTCTCAACCCCCTCACCGACTCCTGTTTCACGACAGGATCGATCGGTGGATCTGGCCCTCCCTGTAACCAAGGATCGGCTGAAGAGCAAGCGGCCCGGCGTCTCAGTCGGCACCAGTGGTGGTGGCCCCGTGCCTCCCCTTTGGACCGGCTGTTGCAGTCACAGGCCCGATTGGCAACAATCGCAAACCCCCATCAAAGAATCGACCTGAGTTCAGGCAAGAGCACCCGCTGAACTTAA
>Cr_792
AACGCACATTGCACCTCATGGTATTCCGTGAGGTATGCCTGTTTGAGTGTTATTATCTTCTCACTGTATCACGAAGTGATGCAGGGTGTTGGCGGATCATCTGTGGATGTCTACCTAATTACATGCTACAATGTCTAGACAATATTCATTCACTAGCCCATCATAAACAACCTCAGATCAGGTAGGATTACGCGCTGAACTTAA
>Cr_793
AACGCAAATTGCGCCCTTTGGTATTCCGAAGGGCATGCCTGTTTGAGTGTCTTATAAACCTCACCCCTAATGTTTCATTACAATAGGTTGGTGCTTTGGGTGTTGCCATTTACCTGGCTCGCCTTAAATGTCTAAGTGGAATGCGTAATAAGTTCTCGCAACCCTCCACTCTAATACAATTTATATTCTGACCTCAAATCAGGTAGGACTACCCGCTGAACTTAA
>Cr_794
AACGCATCTTGCGCCCTTTGGTATTCCGAAGGGCATGCCTGTTTGAGTGTCATGAAAACATCATCCCATCGGGTTCCGATGACGATGGATTGGGTGTTGCCGTCTCGGCTCGCCTTAAAAGTGTTAGTGGTTCTAAGATTGAATCTGGCGTAATAAGTTTCGCTGGCCAAGATCGAAGGCTGCTCATAACCCGTCTTCTGACATCTTTTGCTCTGACCTCAAATCAGGTAGGACTACCCGCTGAACTTAA
>Cr_795
AACGCACATTGCGCCCATTAGTATTCTAGTGGGCATGCCTGTTCGAGCGTCATTTCAACCCTTAAGCCTAGCTTAGTGTTGGGAGACTGCCTAATACGCAGCTCCTCAAAACCAGTGGCGGAGTCGGTTCGTGCTCTGAGCGTAGTAATTTTTTATCTCGCTTCTGCAAGCCGGACTGGCAACAGCCATAAACCGCACTTCGGGGCGACTTTTTAATGGTTGACCTCGGATCAGGTAGGAATACCCGCTGAACTTAA
>Cr_796
AACGCACATTGCGCCCCTTGGTATTCCATGGGGGGCATGCCTGTTCGAGCGTCATTGTACCTTCAAGCTCTGCTTGGTGTTGGGTGTTTTGTCTCGCCTCCGCGCGCAGACTCGCCTTAAAACAATTGGCAGCCGGCGTATTGATTCGGAGCGCAGTACATCTCGCGCTTGCACTCATAACGACGACGTCCAAAAGTACATTTTTACACTCTTGACCTCGGATCAGGTAGGGATACCCGCTGAACTTAA
>Cr_797
AACGCACCTTGCGCCCTTTGGTATTCCGAAGGGCATGCCTGTTTGAGTGTCATGAAAACCTCATCCTAAGGGTTTCCTTAGAATGGACTTGGCTGTTGCCTAATGGCTCGGCTTAAATGACTTAGCGGTGGACGCGTTGCACTAAGCGTAATAAGTTTCGCTTTCTGTAAAGTGGTCGCTGCTTCCAACCTGAACTTCGGTTCACTTTAATCTTCGACCTCAAATCAGGTAGGACTACCCGCTGAACTTAA
>Cr_798
AACGCACATTGCGCCCCCTGGCATTCCGGGGGGCATGCCTGTTCGAGCGTCATTACACCACTCAAGCCTGGCTTGGTATTGGGCATCGGGGTGCTCCCCGTGCCTCAATTTCACCGGCTGGACCGTCCGATTCTCAGCGTTGTGGCAACAAATTCGCTGGCGGAGACGACGGTGCACGCCGTTAAACCTTTATTCTAGGTTGACCTCGGATCAGGTAGGGATACCCGCTGAACTTAA
>Cr_799
AACGCACATTGCGCCCTCTGGTATTCCGGGGGGCATGCCTGTTCGAGCGTCATTATAACCACTCAAGCTCTCGCTTGGTATTGGGGTTCGCGGTTCCGCGGCCCCTAAAATCAGTGGCGGTGCCTGTCGGCTCTACGCGTAGTAATACTCCTCGCGATTGAGTCCGGTAGGTCTACTTGCCAGCAACCCCTAATTTTTTACAGGTTGACCTCGGATCAGGTAGGGATACCCGCTGAACTTAA
>Cr_800
AACGCAGATTGGCGCCCTTTGGTATTCCGAGGGCATGCCTGTTTGAGTGTCTTATAAACCTCACCTCTATAGTTTTCTATAGTTGTGCTTTGGGTGTTTGCCATCATTTGGCTCGCCTTAAATGTCTAAGTGGAATGCGTAATAAGTTCTCGCAACCCTCCACTCTAATACACTTTATATTCTGACCTCAAATCAGGTAGGACTACCCGCTGAACTTAA
>Cr_801
AACGCACCTTGCGCCCTTTGGTATTCCGAAGGGCATGCCTGTTTGAGTGTCATGAAATCATCAATCTCTAAGGTTTCTTATTGATTGGACTTGGGTGCTGCCGCTGGCTCGCCTTAAATGACTTAGCGACACGGAAGTGAAATCTAGCGTAATAAGTTTCGTTAGAGGCAACCGACGTTTGCTTATAATCGTCTTCGGACAATCTTTTGACTCTGACCTCAAATCAGGTAGGACTACCCGCTGAACTTAA
>Cr_802
AACGCACCTTGCACTCTTTGGTATTCCGAAGAGTATGCCTGTTTGAGTGTCGTGAAACCCTCAACCCCCTTGTTTTGTAACGAAACAGGTGTCTGGGCTTGGATTCTGGCTGTCTGCCGGTCCTTTAGGATCAGCTCGGCTGAAATATACGAGTAGCTCGCTAATTGATAGCATAGACAGCTCTAGCTCGGCGTAATAATTTACTTTTCGTCGAACCTTGATGCATTGTCTTATCGATTATAGCAGCGCTTCTAATGCGTTTCATCCATGAAACACATAACTTTTGACCTCAAATCAGGCAGGATTACCCGCTGAACTTAA
>Cr_803
AACGCACCTTGCACTCTTTGGTATTCCGAAGAGTATGTCTGTTTGAGTGTCATGAAACTCTCAACCCCCTTGTTTTGTAATGAAGCAGGCGTGGGCTTGGATTATGGCTGTCTGCTGGACTCTTTAAGTAGAGATCGGCTCGGCTGAAATACACGAGTAACCCAGTTTGAATATTAACGGCTTGACTCGGCGTAATAGCTTTATTTCGCTGAGGACGTTTCATATCAAGATAGTGGTGCTTCTAATGCGTCGTAGCGTCAGCTGCACAACCTTTAAGCTTTAGACCTCAAATCAGTCAGGACTACCCGCTGAACTTAA
>Cr_804
AACGCACATTGCGCCCCCTGGCATTCCGGGGGGCATGCCCGTTCGAGCGTCATTACACCCATCAAGCCTGGCTTGGTCTTGGGCGGCGAGGCCTCTCGCGCCCCTAATCTGTCGGCTGCACGGTTCGAATCCCAGCGTTGTGGTTAATCAATTCGCTGGCGAGGACGACCGGGCGCGCCGTTAAACCTCTCATCACAGGTTGACCTCGGATCGGGTAGGGATACCCGCTGAACTTAA
>Cr_805
AACGCACATTGCGCCCACTGGTATTCCGGTGGGCATGCCTGTTCGAGCGTCATTATCCCTCCCTACAACCTCTGTGTTTGGTGTTGGACCGCGTTGGTGCAAGCCAACTGGTCTCAAAGACAATGACGGCGTCCGTGGGACCCTCTTCGCAACGAGCATCTTCGGAAGCACGCGTCGAGTCTAAAGGACCTTCCGGGCCGGTCTACCCTTTATCTTTCCAAGGTTGACCTCGGATCAGGTAGGAATACCCGCTGAACTTAA
>Cr_806
AACGCACATTGCGCCCTTTGGCATTCCGAAGGGCATGCCCGTTCGAGCGTCATTACACCCCTCAAGCCTGGCTTGGTATTGGGCGACGGCGGTCTGCCGCGCCTCGAAGTGATCGGCTGGACGGTTTGATCTCAGCGTTGTGGTTTCATCAATTCGCTGGCGAGGACGACCGGACGCGCGTTAAACCTCATCAAAGGTTGACCTCGGATCGGTAGGGATACCCGCTGAACTTAA
>Cr_807
AACGCACATTGCGCCCTTTGGTATTCCGAAGGGCATGCCTGTTCGAGCGTCATTTCACCACTCAAGCCTCGCTTGGTATTGGGCGTCGCGAGTCTCTCGCGCGCCTCAAGTCTCCGGCTGTACGACCCGTCTCCCAGCGTTGTGGCAACTATTTCGCAGTGGAGTTCGGTTCGGCATGGCCGTTAATCTTTCAAGGTTGACCTCGGATCAGGTAGGGATACCCGCTGAACTTAA
>Cr_808
AACGCACATTGCGCCCCTTGGTATTCCATGGGGCATGCCTGTTCGAGCGTCATTTGTACCTTCAAGCTCTGCTTGGTGTTGGGGTGTTTGTCTGCTGCTTGGGTAGACTCGCCTCAATGCATTGGCAGCCGGCAATCTGGTGGTAGAGCGCAGCACAATTTGCACTTTATGCTATGAATGCCGACGTCCAATACGTCCACCTCTCACGTTTGACCTCGAATCAGGTAGGGATACCCGCTGAACTTAA
>Cr_809
AACGCACATTGCGCCCTTGGCATTCCGAAGGGCATGCCCCGTTCGAGCGTCATTACACCACTCAAGCCTGGCTTGGTATTGGGCGACGGGAATCACCCGCGCCTCTAATTGATCGGCTGGACGGTTCGAATCTCAGCGTTGTGGTTCATCAAATCGCTGGCGAGGATGATCGGACGCGCCGTTAAACCCTCATCAAAGGTTGACCTCGGATCGGGTAGGGATACCCGCTGAACTTAA
>Cr_810
AACGCACATTGCGCCCCGTGGTATTCCGCGGGGCATGCCTGTTCGAGCGTCATTTAAACCAATCCAGCTCGCTGGGTCTTGGGCTCTCGCCTCCGGGCGGGCCTTGAAATCAGTGGCGGCGCCATCCGGCTCTAAGCGTAGTAATACTCCTCGCTACAGAGCTCCGGGTGGAGGCTTGCCAGCAACCCTCAATTCTATCAGGTTGACCTCGGATCAGGTAGGGATACCCGCTGAACTTAA
>Cr_811
AACGCACCTTGCGCTCCTTGGTATTCCGAGGAGCATGCCTGTTTGAGTGTCAACTAACCTCATCAAACCAGTTTTGGATTTATCCTTGCTTGAGTTTGGATTTGGGTGTTTGCCAGTGATGAACTGACTCACCTTAAAAGTATTAGCTAGATCTGTCTTTGACTGGTTTGACTTGGCATAATAAGTATTTTGCTAAGGACATCTTCGGATGGCCAGGACTTGACTTTTGTCTGCTTACTAAACCTTACTTTAAGTGCATCTCTGGTGTTACTTATAGTATTACTTTGACATATGGCCTCAAATCAGGTAGGACTACCCGCTGAACTTAA
>Cr_812
AACGCACCTTGCGCTCCTTGGTATTCCGAGGAGCATGCCTGTTTGAGTGTCAATAAACCTCTCAAACCCAGTTTTGGATTTATCCTTGCTTGAGTTTGGATTTGGGTGTTTGCCAGTGATGAACTGACTCACCTTAAAAGTATTAGCTAGATCTGTCTTTGACTGGTTTGACTTGGCATAATAAGTATTTTGCTAAGGACATCTTCGGATGGCCAGGACTTGACTTTTGTCTGCTTACTAAACCTTACTTTAAGTGCATCTCTGGTGTTACTTATAGTATTACTTTGACATATGGCCTCAAATCAGGTAGGACTACCCGCTGAACTTAA
>Cr_813
AACGCACATTGCACCTCATGGTATTCCGTGAGGTATGCCTGTTTGAGTGTTATTATCTTCTCGCTGTATCACGAAGTGATGCAGTAGTGTTGGCGGATCATCCTCGGATGTTTGCCTAATTACATGCTACAATGTCTAGACAATATTCATTGACACGCACCTCATATAAACAACCTCAGATCAGGTAGGACTACGCGCTGAACTTAA
>Cr_814
AACGCACATTGCGCCCCGTGGTATTCCGCGGGGCATGCCTGTTCGAGCGTCATTACACCACTCAAGCCTCGCTTGGTATTGGGCGACGCGGTTAGCCGCGCGCCTCAATCTTCCGGCTGGTTTGAATCGTCCCTCAGCGTTGTGGAAACTATTCGCTAAAGGTGCTCGTTTCGGTCACGCCGTTAAACAAACCAATTCATTAAAGGTTGACCTCGGATCAGGTAGGGATACCCGCTGAACTTAA
>Cr_815
AACGCACATTGCGCCTCCTGGTATTCCGGGGGGCATGTCTGTTTGAGCGTCAGTACACACCTCTTGTGAACTTTATTGTGACCAGGGCCTTGGGGCCGGCGGGCCTTCGCTTCTGCGGAGCCGTCGCCCCTAATGTGGCACGCTTGCGGACCTCCAGTCAGTGATCGACGTAGTAAACTCAAGTAGCTCGTGGAGACCTGGTGGATGGCTTTCGCCTGAATCAAACTCTTTTTATGGTTTGACCTCAGATCAGACAAGGATACCCGCTGAACTTAA
>Cr_816
AACGCACCTTGCGCCTTTTGGTATTCCGAAAGGCATGCCTGTTTCAGTGTCATGAAATCTCAATCTAATATGTTTTCTGAACATGTTAGGCTTGGACTTGGGTGTCTGCCAGCAATGGCTCACCTCAAATGACTTAGTGGAACATCCCACATCAGTGTTAGACGTAATAAGTTTCGTCTCTCCTTGTGGTGATGACTGCTCAAAACCTGCCATCGCGCACCTTTTGACTTGACCTGAAATCAGGTAGGGCTACCCGCTGAACTTAA
>Cr_817
AACGCATATTGCGCCCCTTTGGTATTCCGAAGGGCATGCCTGTTCGAGCGTCATTATCACCTCTCAAGCCTGGCTTGCTGTTGGACTTTAGGTCATGCTTAGCTAAGACCGGTCCCAAAGATAATGACGGCGTCTGTGAGGACCCCAGTACAATGAGCTTTTATAGCACGTACTAGGCGGGAATCCAGGCCCGGTCTTACTTATTATTTTATCAAGGTTGACCTCGGATCAGGTAGGAATACCCGCTGAACTTAA
>Cr_818
AACGCACATTGCGCCCTCTGGTATTCCGGAGGGCATGCCTGTTTGAGTGTCATTAACTTCTCACAAAACCTTTTGGTTTCTGTTGATGTTGGGAACTGCGACCCCTCGTGGGACGCTTTCCTCAAATGCATTGGTGCGGCCCGCCGCCCGGTAACACAACGTTCTAGGTTCGTCCAGCTCGTTGCTCGCCGGTGCAATCTTGGTGCTGCACCTTAAGCCCGCCCTGTGCCTTGTGCACTTGGCTAACTTCATTTATTGACCTCAGATCAGGTAGGAATACGCGCTGAACTTAA
>Cr_819
AACGCACATTGCGCCCTTTGGTATTCCGAAGGGCATGCCTGTTCGAGCGTCATTATCAACCCTCAAGCCCGGCTTGCTGTTGGGTCGCACCGTTGAGATACGCGGTGGACCCGAAAGATAATGGCAGAGCCGCGGGGGCCCTGGATGCAACGAGCCTTGCAGCACGCATCTGGACGGTCCTCCGGCTCGGTCTTAACCAGAATCTACTCCTCAGATTGACCTCGGATCAGGTAGGGATACCCGCTGAACTTAA
>Cr_820
AACGCACCTTGCGCCCTTTGGTATTCCGAAGGGCATGCCTGTTTGAGTGTCATGAAACCTCCATCCATCGTTTCCGATGACGATGGATCTGGGTGTTGCCGTCCTGGCTCGCCTTAAAAGTGTTAGCGGTTCCGAGGTTGAATCTGGCGTAATAAGTTTCGCTGGCCAAGACCGGAGGCTGCTCATAACCCGTCTTCTGACATTTTTGCTCTGACCTCAAATCAGGTAGGACTACCCGCTGAACTTAA
>Cr_821
AACGCACATTGCGCCCCCTGGGTATTCCGGGGGGCATGCCTGTTCGAGCGTCATTACACCACTCAAGCCTGGCTTGGTCTTGGGCGACGGGCTCCGACCCGCGCCCCAATGTCTCCGGCTGGACGACCCCGATCTCAGCGTTGTGACCCACAAAGTCGCTGGCGGGAGGGAGCGTCCGCACGCCGTTAAACCCCCCATTTTTACAGGTTGACCTCGGATCAGGTAGGGATACCCGCTGAACTTAA
>Cr_822
AACGCACATTGCGCCCTCTGGTATTCCGGGGGGCATGCCTGTTCGAGCGTCATTATAACCACTCAAGCTCACGCTTGGTATTGGGGTTCGCGGTTTCGCGGCCCCCCTAAAATCAGTGGCGGTGCCTGTCGGCTCTACGCGTAGTAATACTCCTCGCGATTGAGTCCGGTAGGTCTACTTGCCATCAACCCCCAATTTTTTACAGGTTGACCTCGGATCAGGTAGGGATACCCGCTGAACTTAA
>Cr_823
AACGCACATTGCACCTCATGGTATTCCGTGAGGTATGCCTGTTTGAGTGTTATTATCTATTCATCCTAGAATAGTGATGGAGTTGGCGGATCGTACTCGTACGTCTGCTAAGTAACTGCTACAATGTCTAGACAATATTCATTGAGACGCAACAATAAAACAACCTCAGATCAGGTAGGACTACGCGCTGAACTTAA
>Cr_824
AACGCACATTGCACTCCCTGGTATTCCGGGGAGTATGCCTGTTCGAGCGTCATTTACACCCTCAAGCTCTGCTTGGTGTTGGGGCGTCTGTCCCCCCGCCTCTGGTGCGGACTCGCCCCCCAAAGTCATTGGCAGCGGTCTTGCCAGCTTCTCGCGCAGCACATTTGCGCTTCTTGAAGCCCTGGTAGACCTGCATCCAGAAGCTCACTTTATGACTTGACCTCGGATCAGGTAGGGATACCCGCTGAACTTAA
>Cr_825
AACGCACATTGCGCCCTCTGGTATTCCGGGGGGCATGCCTGTTCGAGCGTCATTATAACCACTCAAGCTCTCGCTTGGTATTGGGGTTCGCGGTCTCGCGGCCCCCCTAAAATCAGTGGCGGTGCCTGTCGGCTCTACGCGTAGTAATACTCCTCGCGTCTGGGTCCGGTAGGTCTACTTGCCAACAACCCCCAAAATTTACAGGTTGACCTCGGATCAGGTAGGGATACCCGCTGAACTTAA
>Cr_826
AACGCACCTTGCGCCCTCTGGTATTCCGGAGGGCATGCCTGTTTGAGTGTCATGTAGACTCAACCATGTCGGGTTTCCGACCGGGTTGGACTTGGACGTTGCCGGCGACGGCTCGTCTTAAAAGAGTTAGCGGACAAAGTGACCGAAAACGACGTGATAAGTACTCGTCGCTATTAGGACCTCTGAGCCCGCTCACAACCGCCCTCGGGCACTTTGACTTCTGACCTCAAATCAGGTAGGACTACCCGCTGAACTTAA
>Cr_827
AACGCACATTGCGCCCCCTGGTATTCCGGGGGGCATGCCTGTTCGAGCGTCATTGCAACCCTCAAGCTCTGCTTGGTATTGGGCGTTCGCTTCCAAGGAGGCGCGCCCGCAAATCAGTGGCGGTCCAGGGAGACTTCAAGCGCAGTAGAAACATTCCGCTATCGAGGTGTCGCCTGCGGCCTGGCCAGAAAACCCCCAAATTCCAATGATTGACCTCGGATCAGGTAGGGATACCCGCTGAACTTAA
>Cr_828
AACGCACCTTGCACTCTTTGGTATTCCGAAGAGTATGTCTGTTTGAGTGTCATGAAACTCTCCAACCCCCTTATTTTGTAATGATATAAGTGTGGGCTTGGTTCATGGTTGTTGAAGGCTTAACAGTCTTCTCAACTGAAATACACGAGCTACCTATTTTATAATAGACGGTTTGACTCGGCGTAATAACTATTTTCGCTGAGGACGTTCCTTTTATAATAGTAATGGTGCTTCTAATTTAACATCAATTTAAGATTTAGACCTCAAATCAGTCAGGACTACCCGCTGAACTTAA
>Cr_829
AACGCACCTTGCGCCCCTTGGTATTCCGAGGGGCATGCCTGTTTGAGTGTCATTAAATTCTCAAACTCACATTTATTTGTGATGTTTGGATTGTTGGGGGTTGCTGGCTGTAACAAGTCGGCTCCTCTTAAATGCATTAGCAGGACTTCTCATTGCCTCTGCGCATGATGTGATAATTATCACTCATCAATAGCACGCATGAATAGAGTCCAGCTCTCTAATCGTCCGCAAGGACAATTTGACAATTTGACCTCAAATCAGGTAGGACTACCCGCTGAACTTAA
>Cr_830
AACGCATCTTGCGCTCCCTGGTATTCCGGGGAGCATGTCTGTTTGAGTGTCATGAATTCTTCAACCCTTTCTTTTCCTAGTGAATCGAGAGGTGTTGGATCCTGAGCGTTGCTCCTAACCCGAGCTCGTTCGTAATACATTAGCATCCATATTCGAATTTCGGATTGACTTGGCGTAATAGACTATTCGCTGAGGAATCTAACTTCGGTTAGAGCCGTGAACTAGGAAGCTGCTAATCTAGCTTAGTCTACCTTTAGATTAGATCTCAAATCAGATAGGATTACCCGCTGAACTTAA
>Cr_831
AACGCACCTTGCGCTCCTTGGTATTCCTTGGAGCATGCCTGTTTGAGTGTCTTGAAATTCTCTACTATCCAACTTTTTCACTGAAAGGACTGGACAAGTAGGTGCCTGGCTGCTTGCGGTTTGGTTACAGACACACGCTCGCCTTAAATGCATTAGCTGGACTTCAGTAGAGTTGTTAAGTAACATTGAAAACTCTTGTCATCGAAGTCTGCTTTCGAATCTGTCTCCTCTTCTGAGGTAGATGTATATTTTTTCAATTTTGGCCTCAAATCAGGTAGGACTACCCGCTGAACTTAA
>Cr_832
AACGCACATTGCGCTTCCTGGTATTCCGGGGAGCATGCTCGTTTCAGAATCATTAAACTCTCAAAAACCAGATGGTTCTCGGACCGTTTGGGGCTTGGATGTGGGCGGCACACTGTTCCTCTGGAACGGCCGCTTCAATATGATTGTGTGTATCTCGGTGAACCATCTCGGGAGCATAAGAGCAACAGATTTCTATTTCTCTTGTGGCCCGCGTCTGGTTTGTTTGGACTCCCACTCCATCCATCAGACAGGATGCGCATCGTTTTGATGTGTATTCTGATTACTTGGTCTGAAATCGAGCAAGAAACCCGCTGAACTTAA
>Cr_833
AACGCACATTGCGCCCCCTGGTATTCCGGGGGGCATGCCTGTTCGAGCGTCATTCACCAATCAAGCCCCGCTTGGTATTAGGCGATGGCCAGCGCTCCGGCGCCCGGCCCGCCCGAAATGCATCGGCGAGGACACCGACCCCCGGCGTGTTAGAATTCTGACGTCGAGAGCACCGGTGGACTCCGCCGTCGATCTTTTATTTTCAAAGGTTGACCTCGGATCAGGTAGGAATACCCGCTGAACTTAA
>Cr_834
AACGCAAATCGCGCTCGAGGCCTCGGCCGAGAGCATGTCTGCCTCAGCGTCGTCTCAACCCTCCCTCTCTCTTCCTTTCACCTCGAAGGAAGTGGGCAGGGGAACTGGTCGTTTCAGTGCCTCGCCACTGAATCGGTCGAATGCAGAAGGACCCTCCTTTCAACCAGGGTCACGAAGGTAGATTGCCCTCGGGCGATTCCTATCGTGGCTCGAAGGCAGGCCGCCCTATAGCCGGAGAATCACACCTAGACTTTGACCTGAGTTCAGGCAAGAACACCCGCTGAACTTAA
>Cr_835
AACGCACATTGCGCCCCTTGGTATTCCGAGGGGCATGCCTGTTCGAGCGTCATTTCACCAATCAAGCCCCGCTTGGTATTGGGCGTCCAGGCCCGCGAGCCCTCACCGGCGAGCGGGCCCGCCCCAAAGGCATCGGCGAGGAAGACGACCCCCGGCGTGTTAGAATCTTTTCACGAAGATACGTCGAGAGCACCGTCCGTACTCCGCCGCGAGATGACGGGCCCCGGAAACGGGACCCCGACCGCACACAAGGTTGACCTCGGATCAGGTAGGAATACCCGCTGAACTAA
>Cr_836
AACGCACATTGCGCCCCGTGGTATTCCGCGGGGCATGCCTGTTCGAGCGTCATTTCAACCCATCAAGCTTCGGCTTGGTCTTGGGGCCTGCGAATCCGCAGCCTCTAACCTAGTGGCGGTGCCCTCGAGCTCTGAGCGTAGTAATTCTTCTCGCTATAGGGTCTCGGTGGTGTCTTGCCAGCAACCCCCAATCTTTTACAGGTTGACCTCGGATCAGGTAGGGATACCCGCTGAACTTAA
>Cr_837
AACGCACCTTGCACTCTTTGGTATTCCGAAGAGTATGTCTGTTTGAGTGTCATGAAACTCTCAACCCCCTTGTTTTGTAATGAAGCAGGCGTGGGCTTGGATTATGGCTGTCTGCTGGACTCTTTAACTAGAGATCGGCTCGGCTGAAATATACGAGTAACCCAGTTTGAATTAACGGCTTGACTCGGCGTAATAGCTTTATTTCGCTGAGGACGTTTCATTTCAAGATAGTGGTGCTTCTAATGCGTCGTAGCGTCAGCTGCACACCTTTTAAGCTTAGACCTCAAATCAGTCAGGACTACCCGCTGAACTTAA
>Cr_838
AACGCACATTGCGCCCTTGGCATTCCGAAGGGCATGCCTGTTCGAGCGTCATTACACCACTCAAGCCTGGCTTGGTATTGGGCGACGGGTAACCAGTCCCCCGCCTCAATTTCGACCGGCTGGACAATCTCTATCTCAGCGTTGTGGAAACTAATTCGCTGGCGAGACGGGTGGTTCATGCCGTTAAAGTCACTATCCAAGGTTGACCTCGGATCAGGTAGGAATACCCGCTGAACTTAA
>Cr_839
AACGCACATTGCGCCCACTGGTATTCCGGTGGGCATGCCTGTTCGAGCGTCATTATCCCTCCCTCAACCTCTGTGTTTGGTGTTGGACCGCGTTGGTGCAAGCCAACTGGTCTCAAAGACAATGACGGCGTCCGTGGGACCCTCTTCGCAACGAGCATCTTCGGAAGCACGCGTCGAGTCTAAAGGACCTTCCGGGCCGGTCTACCCTTTATCTTTCTAAGGTTGACCTCGGATCAGGTAGGAATACCCGCTGAACTTAA
>Cr_840
AACGCACATTGCGCCTCTTGGTATTCCGAGGGGCATGTCTGTTTGAGCGTCAGTACCCACTCTTCTCACGAAGGTTTTGAGGGAATGCCTCCCTCCAACGTGGCACGCTTGCGAACTCACACACCGATCACGACGTAGTAACACATTCTCGCCGGACGAAGGTTGTGAGCCGCCTGAATCAAACTCTGTAGTTTGACCTCAGATCAGACAAGGATACCCGCTGAACTTAA
>Cr_841
AACGCACATTGCGCCCCTTGGTATTCCATGGGGGGCATGCCTGTTCGAGCGTCATTTGTACCCTCAAGCTCTGCTTGGTGTTGGGTGTTTGTCCACTCCGCCGTGTGTGGACTCGCCTTAAAGCAATTGGCAGCCAGTGTTTTGGTATTGAAGCGCAGCACATTTTTGCGAGTCATGCCTGTAATGCTGGCGTCCAGTAAGCCTTTTTTCCACTTTTTGACCTCGGATCAGGTAGGGATACCCGCTGAACTTAA
>Cr_842
AACGCACATTGCGCCCTTGGCATTCCGAAGGGCATGCCCGTTCGAGCGTCATTACACCAATCAAGCCTGGCTTGGTATTGGGCGTCGGGAGACCCCGCGCCCCTAATTCATCGGCTGGACGGTTCGAATCTCAGCGTTGTGGTCATTCAATTCGCTGGCGAGGACGACCGGACGCGCCGTTAAACCTCTCATCACAGGTTGACCTCGGATCGGGTAGGGATACCCGCTGAACTTAA
>Cr_843
AACGCACCTTGCACTCCTTGGTATTCCGAGGAGTATGTCTGTCTGAGTGTCATGAACTCTTCAACTGTGCAACTTTATTGCTGCACAGCTTGGTTTCTGACGGTTGCTACTCGTAGCTCTGTCGTAATACATTAGCCGCCCTAGTTGATCTCGGATTGACTCAGTGTAATAGACTATTCGCTGAGGACGAGATTGTAGGCCAGCTGCCAATCATGCTAGTCATCCTTGAAATTAGACCTCAATCAGATAGGATTACCCGCTGAACTTAA
>Cr_844
AACGCACATTGCGCCCCCTGGTATTCCGGGGGGCATGCCTGTTCGAGCGTCATTCACCACTCAAGCCTCGCTTGGTATTGGGCGTCGCGAGTCTCTCGCGCGCCTCAAAGTCTCCGGCTGTACGACCCGTCTCCCAGCGTTGTGGCAACTATTCGCAGTGGAGTTCGGTTCGGCATGGCCGTTAAACCTTCAAAGGTTGACCTCGGATCAGGTAGGGATACCCGCTGAACTTAA
>Cr_845
AACGCACCTTGCGCCTTTTGGTATTCCGAAAGGCATGCCTGTTTGAGTGTCATGAAATCTCAATCCCCTCGGGTTTTTGACCCGATCGGATTTGGACTTGGGTGTCTGCCAGCTAATGGCTCACCTTAAAAGACTTAGTGGGATAAGCGCCCATGGCTAAGACGTAATAAGTTTCGTCTGGCTTGGTGTGATGCCTGCTCATAACAAACCATATCTTTTGACTCTGACCTCAAATCAGGTAGGGCTACCCGCTGAACTTAA
>Cr_846
AACGCACATTGCGCCCCTTGGTATTCCATGGGGCATGCCTGTTCGAGCGTCATTTGTACCCTCAAGCTCTGCTTGGTGTTGGGTGTTTGTCCACTCCCTGGTGTTTGGACTCGCCTTAAAGCAATTGGCAGCCAGTGTTTTGGTATTGAAGCGCAGCACATTTTGCGTCTCCAGCCTAGAACACTTGCGTCCAGTAAGCCTTTTCCACTTTGACCTTCGGATCAGGTAGGATACCCGCTGAACTTAA
>Cr_847
AACGCACATTGCGCCCCCTGGTATTCCGGGGGGCATGCCTGTCCGAGCGTCATTGCTGCCCTCAAGCCCGGCTTGTGTGTTGGGCCCCGTCCTCCGATCTCCGGGGGACGGGCCCGAAAGGCAGCGGCGGCACCGCGTCCGGTCCTCGAGCGTATGGGGCTTTGTCACCCGCTCTGTAGGCCCGGCCGGCGCTTGCCGATCAACCCAAATTTTTTATCCAGGTTGACCTCGGATCAGGTAGGGATACCCGCTGAACTTAA
>Cr_848
AACGCAAATTGCGCTTGAGGCTTCGGCCAAGAGCATGTCTGGCTCAGCGTCGGCTTACTACCCTCAACCAATTTCCCTTTGGGTTATTGATTGGAGCTGGCTTTCCGGTTTGCCGAATAGGTTGCCGGTCAGCTGAAAAACATTCACGCTGTGGAAGCTGCTTTCCCCTAAAAAGGAAGCCGAGTTCCGATTTGGTAGGTGACCTTTGCCGGTTGCATGCCCTCGTTGCTCGCAATAGCTTTCATGATTGCGTGTGCAGGACGCCCTTTGGCTTTCGACCTGAGCTCAGGCAAGAACACCCGCTGAACTTAA
>Cr_849
AACGCACATTGCGCCTTTGGTATTCCGAGAGGCACGCCTGTTCGAGCGTCAGTACAACATCCAATCCTTCCTTTAGTGATTGGGATTTGGCGGGGGATTCGGCCTCGCGCCTTCGGGTGCACCGGCCTCCCCCGCTTAAACGCGTAGAAAGCTAGCGGACACGACCACGACCGCAGAGACTAGTAATCATTCTTGTCACCAAAGTCTGGGCCGACCGCCAAACCAAGGCCTCGGTTTTCGAACCGTTGCCTCCTGACCTTGACCTCGAATCAGACGAGGATACCCGCTGAACTTAA
>Cr_850
AACGCACATTGCGCCCCGTGGTATTCCGCGGGGCATGCCTGTTCGAGCGTCATTTCAACCCATCAAGCTCCGGCTTGGTCTTGGGGCCTGCGGTTTCGCAGCCTCTAAACCCAGTGGCGGTGCCATTGAGCTCTGAGCGTAGTAATTGTCCTCGCTATAGGGTCTCGGTGGTGTCTTGCCAGTAACCCCCAATATTTTTACAGGTTGACCTCGGATCAGGTAGGGATACCCGCTGAACTTAA
>Cr_851
AACGCACCTTGCGCCCCTCTGGTATTCCGGAGGGCATGCCTGTTGAGTGTCATGTAGACTCAACCCCCTCGGGTTCCGATCGGGTTGGACTTGGACGTTTGCCGACCGAGGCTCGTCTGAAATGCGTTAGTGGAGGAGGCGACCGAGCCTGGCGTAATAAGTTCGCTGGTGTCAGGACGTCGAGCCCGCTCAGAACCGCCCTCGGGCACCTTTTGACTCTGACCTCAAATCAGGTAGGACTACCCGCTGAACTTAA
>Cr_852
AACGCACCTTGCGCTCCGTGGTATTCCGCGGAGCATGCCTGTTTGAGTGTCGCGCCCCCCTCTCAACCCCGCCGGCGCGCCTCGTGCGCCGGCCGCGGGCTTGGATCGTGGCCCATCTGCCTCTGGGCGGACGGCCGAAATGCCTGAGCCCACTGTTGGCACGCGGTCTGACCGGAACGTTGTACGCACCTCGTTCTCGGGACGCGCGCCTCCTGCGGCTGCGAATCGCGCACTCTAGTGACCTCGACCTCAAATCAGGCAGGACGACCCGCTGAACTTAA
>Cr_853
AACGCATATTGCGCTCGAGACCTCGGTCAAGAGCATGTCTGGCTCAGCGTCGGCTCACCCCCTCGCCACCCTCTCCCCTGTGGAGATGGGCAGGCGGATCTGGCCGTGTCTGTACTCCTTGAGAGAACAGGCTCGGCTGAAGAACAGAGGCTTGAGCATGGTCCCGCTGATAGGCGCCAGCTTGGTAGGTAGCTTACGCTGCATGCCGCTGACTCCCCTAGGGACCTGTGCTGTAAAGCCGGCAGGAATCGGAGCGCAAGCTCCGAACTCTTACTTTCGACCTGAGCTCAGGCAAGACTACCCGCTGAACTTAA
>Cr_854
AACGCACATTGCGCCCTCTGGTATTCCGGGGGGCATGCCTGTTCGAGCGTCATTCAACCCTCAAGCTCAGCTTGGTATTAGGCGGCTGCTCCCTGCGAGCACCTCTGAAAATTAGCGGCAGTTTGATCAGACTTGAGCGCAATAGCTTATTCTCGCTGGAAAGTCCTGATCGGGCTTGCCGAACAACCCCAAATTTTTTCAATGGTTGACCTCGGATCAGGTAGGGATACCCGCTGAACTTAA
>Cr_855
AACGCACCTTGCGCCCTTTGGTATTCCGAAGGGCATGCCTGTTTGAGTGTCATGAAATCATCAATCTCTAAGGTTTCTTATTGATTGGACTTGGGTGCTGCCGCTGGCTCGCCTTAAATGTCTTAGCGACACGGAAGTGAAATCTAGCGTAATAAGTTTCGTTAGAGGCAACCGACGTTTGCTTACAATCGTCTTCGGACAATCTTTTGACTCTGACCTCAAATCAGGTAGGACTACCCGCTGAACTTAA
>Cr_856
AACGCACATTGCGCCCTCTGGTATTCCGGGGGGCATGCCTGTTCGAGCGTCATTATAACCACTCAAGCTCTCGCTTGGTATTGGGGTTCGCGGTTCCGCGGCCCCTAAAATCAGTGGCGGTGCCTGTCGGCTCTACGCGTAGTAATACTCCTCGCGATTGAGTCCGGTAGGTCTACTTGCTAGCAACCCCCAATATTTTACAGGTTGACCTCGGATCAGGTAGGGATACCCGCTGAACTTAA
>Cr_857
AACGCCACATTGGCGCCCCTTGGCATTCCGAGGGGCATGCCTGTTCGAGCGTCATTACAACCCTCAAGCTCTGCTTGGTATTGGGCGACGTCCTCTCTGCGGACGCGCCTCAAGACCTCGGCGGTGGCTGTTCAGCCCTCAAGCGTAGTAGAATACACCTCGCTTTGGAGCGGTTGGCGTCGCCCGCCGGACGAACCTTCTGAACTTTTCTCAAGGTTGACCTCGGATCAGGTAGGGATACCCGCTGAACTTAA
>Cr_858
AACGCACCTTGCGCTCCTTGGTATTCCTTGGAGCATGCCTGTTTGAGTGTCTTGAATATCTCTACTCCTCAATTTTTTAATTAAGATTGGTTTGGAGTTAGGTCCTTGGGCTTGCTTGCGGTTTGTTACGAACACAAGCTTGCCTTAAATATATTAGCTGGATTTCAGTAGAGTTGTTAAGTAACTTGAAAAACTCTCGTAATACGAAGTCTGCTTCTAACCCGCTGTTACTTTATTGTAGCACACATATTCATTTCTTTGGCCTCAAATCAGGTAGGACTACCCGCTGAACTTAA
>Cr_859
AACGCACATTGCGCCCTTGGTATTCCGAAGGGCATGCCTGTTCGAGCGTCATTATCACCTCTCAAGCCCTGGCTTGTTGTTGGACTTGGTCGGTCGTGAGACCTAGATCTGTCCCAAAGACAATGACGGTGTCCCTTGGACCCTCGGTACAATGAGCTTAACCAGCACGTATCAGAGTGGAAAGGTCCTCGGGCCCGGTCCCCCTTTTTATTTTTTAAGGTTGACCTCGGATCAGGTAGGAATACCCGCTGAACTTAA
>Cr_860
AACGCACCTTGCACTCTTTGGTATTCCGAAGAGTATGTCTGTTTGAGTGTCATGAAACCCTCAACCCCCTTATTTTGTAATGAGATAAGAGTTAGGGCTTGGATTATGGCTGCTTGCCGGATCTTTAAGTAGAACCAGCTCGGCTGAAATACATGAGCAGCGCTTCTTTAAACTAAGGCGGCTTGACTCGGCGTAATAGCTTATTCGCTGAGGACGCTTGTTTAATAACTAGTTGCTTCTAAATCAATCTATACTTTAAGCTTTAGACCTCAAATCAGTCAGGATTACCCGCTGAACTTAA
>Cr_861
AACGCAGATTGCGCCCTTTGGTATTCCGAAGGGCATGCCTGTTGGAGTGTCTTATAAACCTCACCTCTATAGTTTCTATAGTTTGTGCTTTGGGTGTTGCCATTCAGTTGGCTCGCCTTAAATGTCTAAGTGGAATGCGTAATAAGTTCTCGCAACCCTCCACTCTAACACACTTTATATTCTGACCTCCAATCAGGTAGGACTACCCGCTGAACTTAA
>Cr_862
AACGCACCTTGCGCCCCTTGGCATTCCGAGGGGCACGCCTGTTTGAGTGTCGTGAACTCCTCCACCCTCTACCTTTTTCGGAAGGCATTGGGCTGGGATTTGGGAGCTTGCGGGTCCCTGGCCGATCCGCTCTCCTTGAATACATTAGCGAAGCCCTTGCGGCCTTGGTGTGATAGTCATCTACGCCTCGGCTTAGCGAACATAACGGGAGTCGCTTCCAACCGTCTCGCAAGAGACAATTCATTACCAACTTGACCTCAAATCAGGCGGGACTACCCGCTGAACTTAA
>Cr_863
AACGCACATTGCGCCCTTAGTATTCTGAAGGGCATGCCTGTTCGAGCGTCATTATCACTAATCAAGCCTGGCTTGCTGTTGGACCTCTTGTCGTTAAAGCGACAAGTCCTAAAGATAATGACGGTTGTTAATTAGACCCCAGATGCAACGAGCTTCATTAGCACGCATAATAGGTGGCCTTTTTAACCCGGTCTTTTTAAACCAATTTTACAAGGTTGACCTCGGATCAGGTAGGAATACCCGCTGAACTTAA
>Cr_864
AACGCAAATTGCGCTCGAGGCCTCGGCCAAGAGCATGTCTGCCTCAGCGTCGGCTACTACCCTCAAACCCCTTTCAAGTGGAGGAGTTTGGATTTGGTCGTCCGGTGTGCCCTTGAGCTGCCGGTCAACTGAAACATAATCACGCTTTGAAGGCCCTTTCCCCTTCAGGAAAGGCGAGTCCGGATTTGGTAGGTGGCCATTGCCGGTTACATGCCCTTCGTTGCTCGCTGTGCCTTCCATTGGCCGTGTGCAGGACGCCTTTTGGCTTTCGACCTGAGGTCAGGCAAGAACACCCGCTGAACTTAA
>Cr_865
AACGCACCTTGCGCTCCTTGGTATTCCGAGGAGCATGCCTGTTTGAGTGTCATGGAATTCTCAACTCTATTTGCTTTTGTGAATAGAGCTTGGACTTGGAGGTTTATTGCCGGTACCTGTGATCGGCTCCTCTTGAATGCATTAGCTCGAACCTTTTGTGGATCAGCTTATCGGTGTGATAAAATGTCTACGCCGTTACTGTGAAGCATATTATTCGGCTTCCAATCGTCCTTCACGGGACAATAACTTTGACCTTTGACCTCAAATCAGGTAGGATTACCCGCTGAACTTAA
>Cr_866
AACGCACATTGCGCCCCTTGGTATTCCATGGGGGGCATGCCTGTTCGAGCGTCATTTGTACCCTCAAGCTCTGCTTGGTGTTGGGTGTTTGTCCACTCCGCTGTGTGTGGACTCGCCTTAAAGCAATTGGCAGCCAGTGTTTTGGTATTGAAGCGCAGCACATTTTTGCGAGTCATGCCTGTAATGCTGGCGTCCAGTAAGCCTTTTTTCCACTTTTTGACCTCGGATCAGGTAGGGATACCCGCTGAACTTAA
>Cr_867
AACGCACATTGCGCCCCTTGGTATTCCGAGGGGCATGCCTGTTCGAGCGTCATTTCAACCCTCAAGCTTCTGCTTGGTGTTGGGCCTCGTCCGTCACGGACGTGCCCGAAACTCATAGGCGGTGGTGTCCAGCTCCCAGCGTAGTCAATTCTATCCGCTCTGGAGTCTGGTTGTCACCCGCCCGAAGACCATCTTTATTTCTATGGTTTGACCTCGGATCAGGTAGGGATACCCGCTGAACTTAA
>Cr_868
AACGCAAATTGCGCCCTTTGGTATTCCGAAGGGCATGCCTGTTTGAGTGTCTTATAAACCTCACCCCTAATGTTTTATTACAATAGGTTGGTGCTTTGGGTGTTGCCATTTACCTGCTCGCCTTAAATGACTAAGTGGAATGCGTAATAAGTTCTCGCAACCCTCCACTCTAATACAATTTATATTCTGACCTCAAATCAGGTAGGACTACCCGCTGAACTTAA
>Cr_869
AACGCACATTGCGCCCTCTGGTATTCCGGGGGGCATGCCTGTTCGAGCGTCATTACACCACTCAAGCCTCGCTTGGTATTGGGCGCCGCGCCTGCCGCGCGCCTTAATGTCTCCGGCTGAGCTCATCGTCTCTTAGCGTTGTGGCAACAATGTTCGCTTATGAGATTGACGGGTTCGCGCCGTTAACATCTTTTAAAAGGTTGACCTCGGATCAGGTAGGGATACCCGCTGAACTTAA
>Cr_870
AACGCACCTTGCACTCTTGGTATTCCGAAGAGTATGTCTGTTGAGTGTCATGAAACTCTCAACCCCCTTGTTTTGTAATGGAGCAGGCGTGGGCTTGGATTATGGCTGTCTGCTGGACTCTTAATTAGAGATCGGCTCGGCTGAAATATACGAGTAACCCAGTTGAATTAACGGCTTGACTCGGCGTAATAGCTTATTCGCTGAGGACGTTTCATTTCAAGATAGTGGTGCTTCTAATGCGTCGTAGCGTCAGCTGCACACCTTTAAGCTTTAGACCTCAAATCAGTCAGGACTACCCGCTGAACTTAA
>Cr_871
AACGCACATTGCGCCCCTCGGTATTCCGGGGGGCATGCCTGTTCGAGCGTCATTATAGACCATCAAGCACTGCTTGGCATTGGGCCTTCGTCCCTGTAGCGGACGGGCCTCAAAGACCTCGGCGGTGAAGCGTCGGCCTCCAGCGTAGTAGAATCCTATCCCGCTTACAGAGGCCGCGATTCGCCCGCTCCGAAAACCCAACACCTCAAGGTTGACCTCGGATCAGGTAGGGATACCCGCTGAACTTAA
>Cr_872
AACGCACATTGCGCCCTTTGGCATTCCGAAGGGCATGCCCGTTCGAGCGTCATTACACCCCTCAAGCCTGGCTTGGTATTGGGCGATGGCAGTCTGCCACGCCTCGAAGCGATCGGCTGGACGGTTTGAATCTCAGCGTTGTGGTTTCATCAATTCGCTGGCGAGGACGATCGGACGCGCCGTTAACCTCATCACAGGTTGACCTCGGATCGGGTAGGGATACCCGCTGAACTTAA
>Cr_873
AACGCACATTGCGCCCCTTGGTATTCCATGGGGCATGCCTGTTCGAGCGTCATTTGTACCTTCAAGCTCTGCTTGGTGTTGGGTGTTTGTCTCGCCTCTGCGTGTAGACTCGCCTCAAACAATTGGCAGCCGGCCGTATTGATTTCGGAGCGCAGTACATCTCGCGCTTTGCACTCAGAACGACGACGTCCAAAAGTACATTTTTACACTCTTGACCTCGGATCAGGTAGGGATACCCGCTGAACTTAA
>Cr_874
AACGCACATTGCGCCCTTTGGTATTCCGAAGGGCATGCCTGTTCGAGCGTCATTATCACCTCTCAAGCCCTGGCTTGTTGTTGGACTTTTGGTCCCGCCCTCGTGGCGCGACCGGTTCCAAGACAATGACGGCGTCCGTGGGACCCTCGGTACAATGAGCTTTCACCAGCACGTATCAGAGTTGAAGGTTCTCGGGCCCGGTCTCCTCATTAATTTTTTCAGGTTGACCTCGGATCAGGTAGGAATACCCGCTGAACTTAA
>Cr_875
AACGCACCTTGCGCCCTCTGGTATTCCGGAGGGCATGCCTGTTTGAGTGTCATGTAGACTCAACCCCCTCGGGTTTCCGATCGGGTTGGACTTGGACGTTTGCCGACCGAGGCTCGTCTGAAATGCGTTAGTGGAGGAGGCGACCGAGCCTGGCGTAATAAGTTTCGCCGGTGTCAGGACGTCGAGCCCGCTCAGAACCGCCCTCGGGCACCTTTTGACTCTGACCTCAATCAGGTAGGACTACCCGCTGAACTTAA
>Cr_876
AACGCACCTTGCGCCCTCTGGTATTCCGGAGGGCATGCCTGTTTGAGTGTCATGAACACCTCACCCCCTCGGGTTTCCGATCGGGTGGATTTGGGTGCTGCCAGTCACATGGCTCGCCTTAATGTATTAGCGGTTGTTGACGTAATAAGTTTCGTCTTGTCGACCGCTCCTAATCTCCTTCGGGATGTCTTTGGACACTTCATGATCTGACCTCAATCAGGTAGGACTACCCGCTGAACTTAA
>Cr_877
AACGCACATTGCGCCCTTCGGTATTCCGTTGGGCATGCCTGTTCGAGCGTCATTTAAACCTTCAAGCTCTGCTTGGTGTTGGGTGTTTGTTCCGCCTCTGTGCGTGGACTCGCCTTAAATTCATTGGCAGCCGGTAAGTTGGCTTCGTGCGCAGCACAATGCGTCGCGATTCTGGCGGACCCTCTTCCATCAACGACCTTTTTTACTTTGACCTCGGATCAGGTAGGGATACCCGCTGAACTTAA
>Cr_878
AACGCATATGCGCCCGAGGCTCCGGCCGAGGGCATGCCTGCCTCAGCGTCGTCTCAACCCCCTCACCGACTCCTGTTTCACGACAGGATCGATCGGTGGATCTGGCCCTTCCTGTAACCAAGGATCGGCTGAAGAGCAAGCGGCCCGGCGTCTCAGTCGGCACCAGTGGTGGTGGCCCCGTGCCTCCCCTTTGGACCGGCTGTTGCAGTCACAGGCCCGATTGGCAACAATCGCAAACCCCCATCAAAGAATCGACCTGAGTTCAGGCAAGAGCACCCGCTGAACTTAA
>Cr_879
AACGCACATTGCGCCCCTTGGTATTCCGGGGGGCATGCCTGTTCGAGCGTCATTTAGACCAACTCCCGCTCCGGCGGGGTCTTGGGCTGCGCCTTTGGGGCGGGCCTTAAACCAGTGGCGGTGCCCTAAGGCTCTACGCGTAGTAATTCTTCTCGCGATAGGGTCCTTGCGGTGTCTTGCCAGCAACCCCCAACTCTCTAGGGTTGACCTCGGATCAGGTAGGGATACCCGCTGAACTTAA
>Cr_880
AACGCACATTGCGCCCCTTGGTATTCCGAAGGGCATGTCTGTTGAGCGTCATTACAACTCCTCGTTAACAAATTTTTGTGAACGGTCTTGGGCGGTGTTCGCGCAAAACGCTTACCGCCTTAAATCCACCTAATGAATGCTCTGCCAGCCAGACCTTGAAAACTTACGTAGTAGTACATCACAAACCGTTAAGGATGAAAGGACCGAGCTAGGCCTAAACAATATGAATCCAACCTCTCTAGGTTTGACCTCAGATCAGACAAGGATACCCGCTGAACTTAA
>Cr_881
AACGCACCTTGCACTCTTTGGTATTCCGAAGAGCATGTCTGTTTGAGTGTCATGAAACCCTCAACCCCCCTGTTTTGTAATGGAGCAGGCGTCTGGGTTTGGATCTGGCCGCTGCCGATTCTAATCGAATCGACTCGGCTCAAATACAAGAGCTGCCAATCAAGACTGATGGTCAACTCGGCGTAATAAACTACTTTTCGCTGAGGCATCAATCTAATGGCGCTTACAATGCGTGCTTGCACACTATACTTTAGACCTCAAATCAGATAGGACTACCCGCTGAATTAA
>Cr_882
AACGCACATTGCGCCCTCTGGTATTCCGGGGGGCATGCCTGTTCGAGCGTCATTATAACCACTCAAGCTCTCGCTTGGTATTGGGGTTCGCGGTTTCGCGGCCCCTAACTCAGTGGCGGTGCCTGTCGGCTCTACGCGTAGTAATACTCCTCGCGATTGAGTCCGGTAGGTCTACTTGCCAACAACCCCCAATTTTTTACAGGTTGACCTCGGATCAGGTAGGGATACCCGCTGAACTTAA
>Cr_883
AACGCACATTGCGCCCTTTAGTATTCTGAAGGGCATGCCTGTTCGAGCGTCATTATCACTAATCAAGCTTGGCTTGCTGTTGGATCTGTCGTTATTCGACTAGTCTTAAAGATAATGACGGTGTCATTGGGACTCTAGATGCAACGAGCTTTCATTAGCACGCCTCTAGTTAGACTCTTTGACCCGATCTCTTAACCCCACTTCTAAGGTTGACCTCGGATCAGGTAGGAATACCCGCTGAACTTAA
>Cr_884
AACGCACATTGCGCCCCTTGGTATTCCATGGGGCATGCCTGTTCGAGCGTCATTTGTACCTTCAAGCTCTGCTTGGTGTTGGGTGTTTGTCTCGCCTCTGCGTGTAGACTCGCCTCAAACAATTGGCAGCCGGCGATTTGATTCGGATGCGCAGTACATCTCGCGCTTTGCACTCAGAACGACGACGTCCAAAAGTACATTTTTACACTCTTGACCTCGGATCAGGTAGGGATACCCGCTGAACTTAA
>Cr_885
AACGCACCTTGCACTCTTTGGTATTCCGAAGAGTATGTCTGTTTGAGTGTCATGAAATTCTCAACCCCCCTATTTTGTAATGAGATGGGAGCTAGGGCTTGGATATGGTTGCTGCAGGCTCTTTAAGTAGAGCCAGCTCGACTGAAATACATGAGCAACCCAGTTTGAAAACAAAGCGGCTTGACTCGACGTAATAATTATTCGTTGAGGACGCTTACATTTCAAGATAGTTGGTGCTTCTAATGCGTACTTTGGTACAACTTTAAACTTTAGACCTCAAATCAGTCAGGACTACCCGCTGAACTTAA
>Cr_886
AACGCACATTGCGCCCCCTGGTATTCCGGGGGGCACACCTGTTCGAGCGCCATTTCAACCCTGGAGCCCTGCTCTGTGATGGGCCCCGTCCTCAGGGACGGGCCCGAAACCCGTGGGCGCCTCCGTAAGGCCCTGAGCGTAGCAAGAGAAATCCCTCGCTCGGAGTGCCCCATGCGGCCGCCCCGAACCATCTTAAAAGGTTGGCCTCGGATCAGGTGGGGATACCCGCTGAACTTAA
>Cr_887
AACGCACATTGCGCCTTTTGGTATTCCGAAGGGCATGCCTGTTTGAGTGTTGTTATTCTATATCGTCCATTGATGATGTGTTGGATGAAGCAGTCTACTGCTCGTCTAAGATATTGTACCACGTCTAGGTTTATCCATCGTGAGAAGTACAGCCGACCATACATTAGTATGGTTAATTTCAACACATAACCTCAATCAGGTAGGACTACGCGCTGAACTTAA
>Cr_888
AACGCACATTGCACCCCATGGTATTCCGTGAGGTATGCCTGTTTGAGTGTTATTATCCTCTCACTGTATCACGAAGTGATTCAGTCGTGTTGGCGGATCATCTGTGGATGTCTGCCTAATTACATGCTACAATGTCTAGACAATATTCATTGACACGCAACAATAAAACAACCTCAGATCAGGTAGGACTACGCGCTGAACTTAA
>Cr_889
AACGCACATTGCGCCCCGTGGTATTCCGCGGGGCATGCCTGTTCGAGCGTCATTTACACCAATCCAGCGTGCTGGGTCTTGGGCCGCGCCTCCGGGCGGGCCTTAAAATCAGTGGCGGCGCCACCCGGCTCTAAGCGTAGTAATACTCCTCGCTACAGGGCCCGGGTGGAGGCTGGCCAGCAACCCCTAATTTTCTAGGTTGACCTCGGATCAGGTAGGGATACCCGCTGAACTTAA
>Cr_890
AACGCACATTGCGCCCCTTGGTATTCCGGGGGGCATGCCTGTTCGAGCGTCATTACACCAATCAAGCACCGCTTGGTATTAGGTCTCTTCGCCTCCCCTGCCCTCACCGGCGGGAGGCGGGCCTCAAACACTTCGGCGGGGCCTCTTGGGCTTTGGGCGTAGCAGAATTTATCTAAAACGTCCTTGGGTCTCTCGAGTCTCCTGCCGCTTGAAACCGAATCGGAACACCCCGTGCGAGCGGGAATTCCCCTTCACTTTTTCAAAGGTTGACCTCGGATCAGGTAGGAATACCCGCTGAACTTAA
>Cr_891
AATGCAAGTTGCGCTCGAGGCCATTAGGTTGAGAGCACGTCTGTTTGGGCGTCATGCCTTGCGTCATTCTAACCATCCACCTACTGTAAACATACTGTGAGTGATGGCGGATGTGGAGATTGACCCTCCGTGCCTTAATTGTGCGGTTGGTTTAAGTGAATGTTGTCGTTAGGTCTACGCGCGGCGAATGGTGTATCGAGTTAACACACGATGTCTCTAACTGCGTCCAGGAGTCCTACGAACGATGTAACAATAACTGAACCATTTTCGACGTTTGCCTTAGTTGCAAGCTCGGAACATGACCTCAGATCAGGTGGGGCAACCCGCTGAGTTTAA
>Cr_892
AACGCACATTGCGCCCTTTGGCATTCCGAAGGGCATGCCTGTTCGAGCGTCATTATCCTCTCTCAAACCCCCGGGTTTGGTGTTGGACCGCGTTGGCCGATCTCCGGCCAACTGGTCTCAAAGACAATGACGGCGTCCCAGGGACCCTCTTCGCACTGAGCTTTCCGGAGCACGCGTAAGAGTTTCAAGGGCCCCAGGACCCGGTCACCTCAAACAATTTTTTAGGTTGACCTCGGATCAGGTAGGAATACCCGCTGAACTTAA
>Cr_893
AACGCACCTTGCGCCCTTTGGTATTCCGAAGGGCATGCCTGTTTGAGTGTCATAGAACCTCCACCCACGTTGGTTTTGCCCGAGCGGTGGTGGATTGGGCGTCTGCCGTTAATGGCTCGCCTGAAAAGCATAAGCAACTTTGGATGTAATACGTTTCATCCTTTCGAGTGGCTGACAACCCAACATATCTCATGATCTGGCCTCAAATCAGGTAGGGCTACCCGCTGAACTTAA
>Cr_894
AACGCACATTGCGCCCCTTGGTATTCCATGGGGCATGCCTGTTCGAGCGTCATTTGTACCTTCAAGCTCTGCTTGGTGTGGGTGTTTGTCTCGCCTCTGCGTGTAGACTCGCCTCAAAACAATTGGCAGCCGGCGTATTGATTTCGGAGCGCAGTACATCTCGCGCTCTGCAGTTGAAACGACGACGTCCAAAAGTACATACACTCTTGACCTCGGATCAGGTAGGGATACCCGCTGAACTTAA
>Cr_895
AACGCACATTGCGCCCGCCAGCATTCTGGCGGGCATGCCTGTTCGAGCGTCATTTCAACCCCTCAGGCCCTGGTGCCTGGCGTCGGGGCTCTCCCTCGCGGGAGGCCCCCAGAGACAGTGGCGGACCCGCCGCGGCTCCGAGCGCAGTAGTAAAATATCTCGCTTAGGAGGCCCGCGGAGGAGCTTTCCGGCCGTAAAACCAGGTCTGCAAAGACCGACCCCACCAAGGTTGACCTCGGATCAGGTAGGAATACCCGCTGAACTTAA
>Cr_896
AACGCACATTGCGCCCCCTGGTATTCCGGGGGGCATGCCTGTCCGAGCGTCATTGCTGCCCTCAAGCCCGGCTTGTGTGTTGGGCCCCGTCCTCCGATCCCGGGGGACGGGCCCGAAAGGCAGCGGCGGCACCGCGTCCGGTCCTCGAGCGTATGGGGCTTTGTCACCCGCTCTGTAGGCCCGGCCGGCGCTTGCCGATCAACCCAAATTTTTATCCAGGTTGACCTCGGATCAGGTAGGGATACCCGCTGAACTTAA
>Cr_897
AACGCACATTGCGCCCTCTGGTATTCCGGGGGGCATGCCTGTTCGAGCGTCATTATAACCACTCAAGCTCTCGCTTGGTATTGGGGTTCGCGGTCTCGCGGCTCCTAAAATCAGTGGCGGTGCCTCTCGGCTCTACGCGTAGTAATACTCCTCGCGATTGAGTCCGGTAGGTCTACTTGCCAACAACCACCAAATTTTTACAGGTTGACCTCGGATCAGGTAGGGATACCCGCTGAACTTAA
>Cr_898
AACGCACATTGCACCTCATGGTATTCCGTGAGGTATGCCTGTTTGAGTGTTATTATCTTCTCACTGTATCACGGAGTGATCAGTAGTGTTGGCATATCGTAATCATACGTGTGCTCAAGTAAATGCTACAATGTCTAGACAATATTCATTTGACGCAACAATAAAACAACCTCAGATCAGGTAGGACTACGCGCTGAACTTAA
>Cr_899
AACGCACATTGCACCTCATGGTATTCCGTGAGGTATGCCTGTTTGAGTGTTATTATCTTCTCACTGTATCACGAAGTGATTCAGTCGTGTTGGCGGATCATCTGTGGATGTCTGCCTAATTACATGCTACAATGTCTAGACAACATTCATTCACTAGCTCATCATATACAACCTCAGATCAGGTAGGACTACGCGCTGAACTTAA
>Cr_900
AACGCATATTGCGCCCTTTGGTATTCCGAAGGGCATGCCTGTTCGAGCGTCATTATCACCCCTCAAGCCCGGCTTGTTGTTGGACTCCGTCCCCGCTCACCCGGGGGCTGGTCCCAAAGATAATGACGGCGTCTGTGAGGACTCCAGTACACTGAGCTTTCGGGCACGTACTCGGTCAGCTCTCCAGGCCCGGTCTTACTTATTATTTTATCAGGGTTGACCTCGGATCAGGTAGGAATACCCGCTGAACTTAA
>Cr_901
AACGCACCTTGCGCTCCTTGGTATTCCTTGGAGCATGCCTGTTTGAGTGTCTTGAATATCTCTACTCCTCAACTTTTTAAATAAGGTTGGTTTGGAGTAGGTCCTTGGGCTTGCTTGCGGTTTGTTACGAACACATGCTTGCCTTAAATGCATTAGCTGGATTTCAGTAGAGTTGTTAAGTAACATTGAAAACTCTCGTAATACGAAGTCTGCTTCTAACCCGTCGTCTTTATTGACACACATATTCATTTCTTTGGCCTCAAATCAGGTAGGACTACCCGCTGAACTTAA
>Cr_902
AACGCACATTGCGCCCTCTGGTATTCCGGAGGGCATGCCTGTTCGAGCGTCATTTCAACCCTCAAGCCTGGCTTGGTGATGGGGCACTGCTTCTTACCCAAGGAGCAGGCCCTGAAATTCAGTGGCGAGCTCGCCAGGACCCCGAGCGCAGTAGTTAAACCCTCGCTCTGGAAGGCCCTGGCGGTGCCCTGCCGTTAAACCCCCAACTTCCGAAAATTTGACCTCGGATCAGGTAGGAATACCCGCTGAACTTAA
>Cr_903
AACGCACCTTGCGCTCCTTGGTATTCCGAGGAGCATGCCTGTTTGAGTGTCGTGAAATTATCAACTCTCTTTCTTTTCGAAGTAAGATGAGATTGGACTTGGGGATTGCTGGTTTCTAATCAGCTTCCCTTGAATGCATTAGCTGGAATTTGATTTGCAGCATATATGCGGTGTGATAATGTCTTCACTGTGTAGCTCGAGTCGTCTGGCTTCTAATCGTCCTTCACGGGACAATCTTGACAATTAGACCTCAAATCAGGTAGGACTACCCGCTGAACTTAA
>Cr_904
AACGCACCTTGCGCCCTTTGGTATTCCGAAGGGCATGCCTGTTTGAGTGTCGTGAAACTCTCAACCCCCTCGTTTTGTAATGAAGCTGAGTGTGGGCTTGGATTGTGGTCGTCTGTCGGTCCCTTGGGATCGGCTCGACTGAAATACATCAGCGTACCTGCACTTCGGTAGCAGTAGCTTATCTTAGCGTGATATTACTATTCGCTTAGATTACTACATCGCATTATTCCGAGTATAGTGACGCTCTATAGAGCCTTTATCAGGAGATTGATAAATACATAAACTCAAGACCTCAGATCAGGCAGGACTACCCGCTGAACTTAA
>Cr_905
AACGCACATTGCGCCCCTTGGTATTCCATGGGGCATGCCTGTTCGAGCGTCATTTGTACCCTCAAGCTATGCTTGGTGTTGGGTGTTTTGTCCTTGCAATTAGTGCCAGGACTCGCCTTAAAGTAATTGGCAGCCACTGTTTTGGTATGAAGCGCAGCACATTTTGCGATTTAGTCCAATAATAGTAGCAACCAACAAGCTCAATTTAACACTTTTGACCTCGGATCAGGTAGGGATACCCGCTGAACTTAA
>Cr_906
AACGCACATTGCACCTCATGGTATTCCGTGAGGTATGCCTGTTTGAGTGTTATTATCTTCTCACTGTATCACGAAGTGATGCAGTCGTGTTGGCATATCGTACTCGTACGTGTGCTCAAGTAAATGCTACAATGTCTAGACAATATTCATTGACACGCACATCATAAACAACCTCAGATCAGGTAGGACTACGCGCTGAACTTAA
>Cr_907
AACGCAAATCGCGCTCGAGGCCTCGGCCGAGAGCATGTCTGCCTCAGCGTCGTCTCAACCCCTCTCCTTCCTTTCCTTTATGAAAGCAAGGGGGACCTGGTCGTTTCGATGCTCCGCCATCGAATCGGTCGAAATGCAGAAGGGCCCCTCTCTCACAAAGGGCTTCGAAAGGTAGACGCCTGCGGGCTGACATCCGATCGGAGCTCGAGGGCACAGGGCCGCCCTGAAGCCGGAGAGCACACCCACACACTTTGACCTGAGTTCAGGCAAGAACACCCGCTGAACTTAA
>Cr_908
AACGCACATTGCGCCCCGTGGTATTCCGCGGGGCATGCCTGTTCGAGCGTCATTTCAACCCATCAAGCTTCGGCTTGGTCTTGGGGCTCGCCCGCCTTGGCGCGGCGGCCCTTAACACCGTGGCGGTGCTGGTGGTGCTCTCCGCGTAGTCACGTTCTCGCGACAGGGCGGCACTGGACCCAGCCAAAACCCGACGCCGGCAAGGTGTCAACCCCCCTCTCTAGGTTGACCTCGAATCAGGTAGGGATACCCGCTGAACTTAA
>Cr_909
AACGCACATTGCGCCCCTCGGTACTCCGTGGGGCATGCCTGTTCGAGCGTCATTTACCCCTCAAGCATTGCTTGGTGTTGGGCGTCTGTCCCGCTTCGTGCGCGGACTCGCCCCAAAGGTATTGGCAGCGGTCGTGCCAGCTTCTCGCGCAGCACATTGCGTATAGAGGCGGTCGATTGGCGTCCACAAAGCTCACATCCACAGTTTGACCTCGGATCAGGTAGGGATACCCGCTGAACTTAA
>Cr_910
AACGCAAATCGCGCTCGAGGCCTCGGCCGAGAGCATGTCTGCCTCAGCGTCGTCTCAAACCCTCCCTCCTCCTTTCGATCTGATCGAAGGGCGGAAGGGGAACTGGTCGTTTCAGTGCCTCGCCACTGAATCGGTCGAAATGCAGAAGGACCCTCCTTTCAACCAGGGTCACGAAAGGTAGATTGCCCTCGGGCGATTCCTATCGTGGCTCGAAAGGCAGGCCGCCCTACAGCCGGAGAATTTCACCTAGACTTTGACCTGAGTTCAGGCAAGAACACCCGCTGAACTTAA
>Cr_911
AACGCACATTGCACCTCATGGTATTCCGTGAGGTATGCCTGTTTGAGTGTTATCATCTATTCATCCTAGAAATAGTGATGGTGTTGGTGGGTCGTACTTGTACGTCTGCTTAAATAAAGCTACAATGTCTAGACAATATTCATTGACACGCACATCATAAACAACATCAGATCAGGTAGGACTACGCGCTGAACTTAA
>Cr_912
AACGCACCTTGCACTCCTTGGTATTCCGAGGAGTATGCCTGTTTGAGTGTCTGACATTCATCAATCCTCCTTTACTTTTGTAATGGTTGGCTTGGATTTGGGGATTGCTTGGCCTTTCATTAGTCTGGCTTCCCTTGAATGCATTAGTTGAATTGACTTGCAACGCTATGTGTGGTGTGATAATATCTTCACTGCATAGTTGTAATGAAGTTTGGCTTATAACCGTCTTTCATTAGACAATTTTGACCATTAGACCTCAAATCAGGTAGGACTACCCGCTGAACTTAA
>Cr_913
AACGCACATTGCGCCTCTTGGTATTCCGAGGGGCATGTCTGTTTGAGCGTCAGTACACACCTCCTCTCGTGACTTTGCAGTCGCGACCGGGTCTTGGGACGGGAGGGGTCGCCCCCTCCTCCCCTAATGTGGCACGCTTGCGGGCTCACGGCCAGATGTCGACGTAGTAAATCTTTCCTCGTGGACAGCTGACGATGGGCCTCGCCTGAACCGAACTATTCTATGGTTTGACCTCAGATCAGATAAGGATACCCGCTGAACTTAA
>Cr_914
AACGCACATTGCGCCCCTTGGTATTCCATGGGGCATGCCTGTTCGAGCGTCATTTGTACCCTCAAGCTCTGCTTGGTGTTGGGTGTTTGTCCTCTCCCTAGTGTTTGGACTCGCCTTAAATAATTGGCAGCCAGTGTTTTGGTATTGAAGCGCAGCACAAGTCGCGATTCTTATCAAATACTTGCGTCCACAAGCCCTTTTTTAACTTTTGACCTCGGATCAGGTAGGGATACCCGCTGAACTTAA
>Cr_915
AACGCACATTGCGCCCTTTGGTATTCCGAAGGGCATGCCTGTTCGAGCGTCATTATCACCTCTCAAGCCCTGGCTTGTTGTTGGACTTGGTCGGTCGTGAGACCTAGATCTGTCCCAAAGACAATGACGGTGTCCCTTGGACCCTCGGTACAATGAGCTTTAACCAGCACGTATCAGAGTGGAAAGGTCCTCGGGCCCGGCTCCCCTTTTTATTTTTTAAGGTTGACCTCGGATCAGGTAGGAATACCCGCTGAACTTAA
>Cr_916
AACGCACATTGCGCCCCTCGGTATTCCGGGGGGCATGCCTGTCCGAGCGTCATTACACCACTCAAGCCTGGCTTGGTCTTGGGCGCCGCGGTCTCCGCGCGCCTCAATGTCGTCGCCGATGCGTCCGTCTCCGAGCGTTGTGATTTATCAAACCGCTCGCGGGGGTCGGGGCCTCGCGCCGGGAAACCCACATTTTTACAGGTTGACCTCGGATCAGGTAGGGATACCCGCTGAACTTAA
>Cr_917
AACGCACATTGCGCCCTCTGGTATTCCGGAGGGCATGCCTGTTTGAGTGTCATTAATCTCTCACAAGACCTTCTTGGTCTCTGCTGATGTTGGGATGTGCGACCCCCTCCGGGGACGCTCTCCTCAAATGATTGGTGCGGCCCGCCGCCCGGTTACACAACGTTCTAGGTTCGTCCAACTCGTTGCTTGACTGGCGCAACTTTGGTGCTGCACCTAAAGCCCGCCTTGTGCCTTGTGCTCTTGGCTACTTCATTTATTGACCTCAGATCAGGTAGGAATACGCGCTGAACTTAA
>Cr_918
AACGCACGTTGCACCTCATGGTATTCCGTGAGGTATGCCTGTTTGAGTGTTATTATCTTCTCACTGTATCACGAAGTGATGCAGTCGTGTTGGTGGATCATCTGTGGATGTCTGCCTAATTACATGCTACAATGTCTAGACAATATTCATTCACTAGCCCATCATATACAACTTCAGATCAGGTAGGACTACGCGCTGAACTTAA
>Cr_919
AACGCACATTGCGCCCCCTGGTATTCCGGCGGGCATGTCTGTTTGAGCGTCAGTACGCACCTCTGTTTCAGCTTTGCTGAGCAGGTCGTGGGCGCACCTTTCGAAAGACAGGTGCCCCTAACGTAGCACGCTTGCGGGCTCCCACACAGATGTCAATGTAGTAACTAAACGCTCGATGAAATCTTGTGGAGGCTTTGCCTGAACAAACCTTTTTGAGTTTGACCTCAGATCAGATAAGGATACCCGCTGAACTTAA
>Cr_920
AACGCACATTGCGCCCTTTGGTATTCCGAAGGGCATGCCTGTTCGAGCGTCATTATCACCTCTCAAGCCCTGGCTTGTTGTTGGACTTGGTCGGTCGTGAGACTAGATCTGTCCCAAAGACAATGACGGTGTCCCTTGGACCCTCGGTACAATGAGCTTTAACCAGCACGTATCAGAGTGGAAAGGTCCTCGGGCCCGCTTCCCCTTTTATTTTTTAAGGTTGACCTCGGATCAGGTAGGAATACCCGCTGAACTTAA
>Cr_921
AACGCACCTTGCGCCTCTTGGTATTCCGAGAGGCATGCCTGTTGAGTGTCTTATAAAATCAATCCCCACGGGTTCTTACCCGGCGGTGGACTTGGAGTTGGGCGTCTGCCGGTCACACGGCTCGCCTCAAAGACCTTAGTGGGAATATCGGCACATGGCTCGACGTAATAAGTTCGTCTGGTCCTGTCGTTCCGCCCGCTGAACTTAA
>Cr_922
AACGCACATTGCGCCCTTTGGTATTCCAAAGGGCATGCCTGTTCGAGCGTCATTTGTACCCTCAAGCTCTGCTTGGTGTTGGGCGTCTTTTGTCTCCAGTTCGCTGGAGACTCGCCTTAAAGTCATTGGCAGCCGGCTACTGGTTTCGGAGCGCAGCACAAGTCGCGCTCTTCGCCAGCCAAGGTCAGCGTCCAGCAAGCCTTTTTTTCAACCTTTGACCTCGGATCAGGTAGGGATACCCGCTGAACTTAA
>Cr_923
AACGCACATTGCGCCCCTTGGTATTCCGGGGGGCATGCCTGTTCGAGCGTCATTAATACCAATCCCTTCGGGGGTCTTGGGGCTTGGGATCTCCCAGCTCTTAAAATCAGTGGCGGTGCCTCTCGGCTCTAAGCGTAGTAATTCTTCTCGCTATAGTCCCCGGGAGAACACTTGCCATAACCCCCATACTTTTAAGGTTGACCTCGGATCAGGTAGGGATACCCGCTGAACTTAA
>Cr_924
AACGCACATTGCGCCCCCTGGTATTCCGGGGGGCATGCCTGTTCGAGCGTCATTTCACCACTCAAGCCTCGCTTGGTATTGGGCGTCGCGAGTCTCTCGCGCGCCTCAAAGTCTCCGGCTGAGCGGTTCGTCTCCCAGCGTTGTGGCAACTATTTCGCAGTGGAGTTCGAGTCGTCGCGGCCGTTAAATCTTTCAAAGGTTGACCTCGGATCAGGTAGGGATACCCGCTGAACTTAA
>Cr_925
AACGCACATTGCGCCCTGTGGTATTCCGCAGGGCATGCCTGTTCGAGCGTCATTATAACCACTCAAGCCTGGCTTGGTATTGGAGTTTGCGGTTCCGCAGCTTCTAAAATCAGTGGCGGTGCCGGTGTGGCTCTACGCGTAGTAATTCTTCTCGCGATGGAGTTCCCCCCTGGTTACTTGCCAGAACCCCCAATACAGGTTGACCTCGGATCAGGTAGGGATACCCGCTGAACTTAA
>Cr_926
AACGCACATTGCACCTCATGGTATTCCGTGAGGTATGCCTGTTTGAGTGTTATTATCTTCTCACTGTATCACGAAGTGATGCAGTAGTGTTGGCATATCGTAATTATACGTGTGCTCAAGTAAATGCTACAATGTCTAGACAATATTCATTGACACGCACCTCATATAAACAACCTCAGATCAGGTAGGACTACGCGCTGAACTTAA
>Cr_927
AACGCACATTGCACCTCATGGTATTCCGTGAGGTATGCCTGTTTGAGTGTTATTATCTGTTCATCCTAGAAATAGTGATGGTGTTGGCGGGTCGTACTTGTACGTCTGCTTAAATAAATGCTACAATGTCTAGACAATATTCATTCACTAGCTCATCATAAACAACCTCAGATCAGGTAGGACTACGCGCTGAACTTAA
>Cr_928
AACGCAAATTGCGCCCTTTGGTATTCCGAAGGGCATGCCTGTTTGAGTGTCTTATAAACCTCTCCAACTACGTTTCGTAATTGGAGCTTTGGGTGTTGCCATTGGCTCGCCTTAAATGCCTTAGTGAAATGCGTAATATGTCTCGCAGCTCTTCACTCTAATACACTTATACTCTGACCTCAAATCAGGTAGGACTACCCGCTGAACTTAA
>Cr_929
AACGCACATTGCACTTTCTGGTATTCCAGAAGTATGCTTGTTTGAGCGTCATTTCTCTCTCTAATTTAATTAGGTTGTGAGCGATAACACGTTTTGCTTGAATTTATTCATGGTTATATCTAGGTTCACCCAATTTATCACCATCTCTAATTTTGACCTCAATCAAGTAGGATTACCCGCTGAACTTAA
>Cr_930
AACGCACCTTGCACTCTTTGGTATTCCGAAGAGTATGTCTGTTTGAGTGTCATGAAACTCTCAACCCCCTTATTTTGTAATGATATAAGTGTGGGCTTGGTTCATGGTTGTTGAAGGCTTAACAGTCTTCTCAACTGAAATACACGAGCTACCTATTTTATAATAGACGGTTTGACTCGGCGTAATAACTATTTCGCTAAGGACGTCCTTTTATAATAGTAAATGGTGCTTCTAATTTAACATCAATTTAAGATTTAGACCTCAAATCAGTCAGGACTACCCGCTGAACTTAA
>Cr_931
AACGCACCTTGCGCCCTTTGGTATTCCGAAGGGCATGCCTGTTTGAGTGTCATGAAATCATCAATCTCTAAGGTTTCTTATTGATTGGACTTGGGTGCTGCCGCCGGCTCGCCTTAAATGTCTTAGCGACACGGAAGTGAAATCTAGCGTAATAAGTTTCGTTAGAGGCAACCGACGTTTGCTTATAATCGTCTTCGGACAATCTTTTGACTCTGACCTCAAATCAGGTAGGACTACCCGCTGAACTTAA
>Cr_932
AACGCACATTGCGCCCGCTAGCACTCTAGCGGGCATGCCTGTCCGAGCGTCATTTCAACCCTCAGGACCCCTCTTCTAGGAGGGGGGCACTGGCGTTGGGGATCGGCCCGCCCTGGAGCGGCGCCGTCCCCGAAATACAGTGGCGGTCTCGCTGCAGCCTCCCCTGCGTAGTAGCACACCTCGCACTGGAGAGCGGCGCGGCCACGCCGTGAAAACCCCCCAACTTCTGAACGTTGACCTCGGATCAGGTAGGAATACCCGCTGAACTTAA
>Cr_933
AACGCATATTGCGGTCGAGGCTTCGGCCAAGACCATGTCTGCCTCAGCGTCGGTGTGAACCCTCATTCTCCTCCGGGGTTGAATGGAACTGGCCTCCCCACCGCCTGTCGGTGGGTTGGCTGAAATTCGGAGATTCAAGCTTGGACCTGTATGGCAACAGCAAGGTAGGTAGCTCGTCTACTCCAGCTGATGCTTTGGGTACTTGCAAGAATCCGCAGGAAATTCTCACCTTTTCGACCTGAGATCAGGCAAGGCTACCCGCTGAACTTAA
>Cr_934
AACGCACATGGCACTTGGCACTCCGGTGGCAAGTATACCTGTTTGAGAATCGGTTCCAATTCTGCCATCGCTTTGATGGTGACATGACTGCTCTCCCTATTTGTAGTGAGTCGGTTTAAATGCAGACGTGTGGGGCTGGACAGACCGCGAGTCTGCGCCGTGTGGTAATGGACTTTGCAGTCCTCGAGCACGGATGCAACGTGGACGCGTGGGACGGCCAGCATTCAACCCATACCAAGAACAACCCCCCGTGGGTTCGTACGGATGAAAGGCCGTGATTAACGATCTCAAATCAGGCAAGGCTACCCGCTGAACTTAA
>Cr_935
AACGCAAATTGCACCCTGTGGTATTCCGCAGGGTATACCTGTTTGAGTGCTTATATCTCTTAGGCAGTGGCCTTTTGTGCTGCTGCTTCTGGTTACTTGTTGACCTTGCGAGATGCAGTCCTTTGGATCGCTTTTCGATAAGCATTGCACCGAATGAGTAAGGATGTGAAGAATCTAGTATTGATGATCATGTATACTCACGGTTGCGTCAAGTATTTTACTTGAGCTAATAGTTGGAATATAGTATTTTTCTGTATTTCATCTGATTTGCCTCAAATCAGGCAGGATTACCCGCTGAACTTAA
>Cr_936
AACGCACATTGCGCCCCCTGGTATTCCGGCGGGCATGTCTGTTTGAGCGTCAGTACGCACCTCTGTTTCAGCTTTGCTGAGCAGGTCGTGGGCGCGCCCTTCGAAAGACGGGTGCCCCTAACGTAGCACGCTTGCGGGCTCCCACACAGATGTCAACGTAGTAAACTAAACGCTCGATGTCGTCTTGTGGAGGCTCTGCCTGAACAAACCTTCTTGAGTTTGACCTCAGATCAGATAAGGATACCCGCTGAACTTAA
>Cr_937
AACGCACCTTGCGCTCCATGGTATTCCGTGGAGCATGCCTGTTTGAGTGTCATGAAAACAATCAACCTTGACTTTGGTTTTACTACCATTGACTTGGCTTGGACTTGGGTGTTTGCCATCTTCATTGATGGCTCACCTTAAATTGATTAGCTGGACTTGTCTTGAGGACTGGTTTGACTTGGCGTAATAAGTATTTCGCTGAGGACATCTTAACCGATGGCCATCCACTTGACTACCGTCTGCTTTCTAACCCTGTTCTCTCTCTGAGAGACGTTTTTTTATACATCTGGCCTCAAATCAGGTAGGACTACCCGCTGAACTTAA
>Cr_938
AACGCACATTGCGCCCCTTGGTATTCCATGGGGCATGCCTGTTCGAGCGTCATTTGTACTCTCAAGCTTTGCTTGGTGTTGGGTGTTTGTCTCTGCCCTGCTTAGACTCGCCTTAAATATATTGGCAGCCGGTATACTGGTTTGAAGCGCAGCACAATTGCATTTCAGGCTCTTATTACTAGCATCCACAAAGATTATTAACACTTTTGACCTCGGATCAGGTAGGGATACCCGCTGAACTTAA
>Cr_939
AACGCACATTGCGCCCATTAGTATTCTAGTGGGCATGCCTATTCGAGCGTCATTTCGACCATTAAGCCCTGTAGCTTAGCGTTGGGAGCCTACGGTTGTAGCGTAGCTCCTCAAGTCAGTGGCGGAGTTATGGCGTACTCTGAGCGTAGTAATCTTTTCTCGCTTCTGTAGTCGCCCTAGCTGCCTGCCGTAAAACCCCCTATATTTCTAGTGGTTGACCTCGGATTAGGTAGGAATACCCGCTGAACTTAA
>Cr_940
AACGCACATTGCGCCCTCTGGTATTCCGGAGGGCATGCCTGTTCGAGCGTCATTATCAACCCTCAAGCCCCGGCTTGGTGTTGGAGGCCCGGCGAGGTTCTGAACCTGGCCGCTCCGAAAGATAACGACGGCGTCCGGCGGACCCCTGGTACAATGAGCTTTCCAAGCACGTACCGGTTGCGGTCGCCGGGGGCTGGTCTATAACCCATTTTTTACAAGGTTGACCTCAGATCAGGTAGGGATACCCGCTGAACTTAA
>Cr_941
AACGCACCTTGCGCTCCTTGGTATTCCTTGGAGCATGCCTGTTTGAGAGTCTTGAATATCTCTGCTCTTATTTTTTTAATTAAGGAATAACGAGTCAGGTCCTTGGGCCTGCTTGCGGTTTGGTTACAAACACAAGCTTGCCTTAAATGAATTAGCTGAGCTTCAGCAGAGTTGTTAAGTAACATTGAAAACTCTCGTAAGAAGAAGCTTGCTCTCTAATCTTTGTCGTCTTTTGTGGACGATAAAACTTTCTATTTTGGCCTCAAATCAGGTAGGACTACCCGCTGAACTTAA
>Cr_942
AACGCACATTGCGCCCCGTGGTATTCCGCGGGGCATGCCTGTTCGAGCGTCATTTCAACCCATCAAGCTTCGGCTTGGTCTTGGGGCCTGCGATTCCGCAGCCTCTAAACCCAGTGGCGGTGCCTCCGAGCTCTGAGCGTAGTAATTCTTCTCGCTATAGGGTCTCGGTGGTGTCTTGCCAGCAACCCCCAATTTTTATCAGGTTGACCTCGGATCAGGTAGGGATACCCGCTGAACTTAA
>Cr_943
AACGCACATTGCGCCCTTTGGCATTCCGAAGGGCATGCCCGTTCGAGCGTCATTACACCACTCAAGCCTGGCTTGGTATTGGGCGACGGGAGACCTCCCGCGCCCCTAATTCGCCGCTGGACGGTTCGAATCTCAGCGTTGTGGTTCCATCAAATCGCTGGCGAGGACGACCGGACGCGCCGTGAAAACTCCATTACAGGTTGACCTCGGATCGGTAGGGATACCCGCTGAACTTAA
>Cr_944
AACGCACCTTGCGCTCCTTGGTATTCCTTGGAGCATGCCTGTTTGAGAGTCTTGAATATCTCTGCTCTTGCATTTTTTAGCTAAAGTGCAACGAGTCAGGTCCTTGGGTCTGCTTGCGGTTTGTTACGAACACAAGCTTACCTTAAATGAATTAGCTGGACTTCAGCAGAGTTGTTAAGTAACATTTTGAACTCTCGTAATATGAAGTCTGCTTTCCAATCGTCTTTATAGACAATTTTCTATTTTGGCCTCAAATCAGGTAGGACTACCCGCTGAACTTAA
>Cr_945
AACGCACCTTGCACTCCTTGGTATTCCGAGGAGTATGCCTGTTTGAGTGTCATGAAACCCTCAATCTAGTGTTTGGTTATGCCAGACACAAAGGTTGGATGTGGGTGTTTGTCAGTGATGAACTGACTCGCCTTAAAACAATGAGCTAGATAAGTCATTTGACTGGTTCCCTAGGCGTTGATAAGTATTTCGCTTAGGATATGGGTTGACTTCGGTCTTCACATGGCCAGGACTTTGACATAGATCTGCTTTCTATCCCTATGGCTGCAAAGCTATAATCTTGACATCTGGCCTCAAATCAGGTAGGACTACCCGCTGAACTTAA
>Cr_946
AACGCACATTGCACCTCATGGTATTCCGTGAGGTATGCCTGTTTGAGTGTTATTATCTTCTCACTGTATCACGAAGTGATGCAGGGTGTTGGTGGGTCGTACTTGTACGTCTGCTCAAGTAAATGCTACAATGTCTAGACAATATTCATTGACACGCACTAACGAAACAACCTCAGATCAGGTAGGACTACGCGCTGAACTTAA
>Cr_947
AACGCACATTGCGCCCCCTGGTATTCCGGGGGGCATGCCTGTTCGAGCGTCATTTCACCACTCAAGCCTCGCTTGGTATTGGGCGTCGCGAGTCTCTCGCGCGCCTCAAGTCTCCGGCTGTACGACCCGTCTCCCAGCGTTGTGGCATCACGTCTCGCCGCGGAGTTTCGGGCCCTCACGGCCGTTAATCACACCTCAGGTTGACCTCGGATCGGGTAGGGATACCCGCTGAACTTAA
>Cr_948
AACGCACCTTGCGCCTCTTGGTATTCCGAGAGGCATGCCTGTTTGAGTGTCTTATAAAATCAATCCCCACGGGTTCTTACCCGGCGGTGGACTTGGAGTTGGACGTCTGCCGGTCACACGGCTCGTCTTAAGGACCTTAGTGGGAATTTCGGCTCATGGCCCGACGTAATAAGTTCGTCTGGCTCTGTCGTTAACGCCTGCTCATAACCAGCCCTCGGGCAATTACTTTATGCTAGACCTCAAATCAGGTAGGACTACCCGCTGAACTTAA
>Cr_949
AACGCACATTGCGCCCTTTGGCATTCCGAAGGGCATGCCTGTTCGAGCGTCATTATCCTCTCTCAAACCCCCGGGTTGGTGTTGGACCGCGTTGGCCGCAAGGCCCAACTGGTCTCAAAGACAATGACGGCGTCCCAGGGACCCTCTTCGCACTGAGCTTTCCGGAGCACGCGTCGAGTTTCAAGGGCCCAGGGACCCGGTCGCCTCTAAAAACTTTTATCAGGTTGACCTCGGATCAGGTAGGAATACCCGCTGAACTTAA
>Cr_950
AACGCACATTGCGCCCTCTGGTATTCCGGAGGGCATGCCTGTTCGAGCGTCATTATACCACTCAAGCTCAGCTTGGTATTGGGGCCCGCCCACCAGCGGCCCCTAAAGTCAGTGGCGGTGCCGGTCGGCTCTAAGCGTAGTAATACTCCTCGCTATAGGGTCCGGTCGTTGCTTGCCAACAACCCCAAATTTATCAGGTTGACCTCGGATCAGGTAGGGATACCCGCTGAACTTAA
>Cr_951
AACGCACATTGCGCCCTTTGGCATTCCGAAGGGCATGCCTGTTCGAGCGTCATTATCACCCCTCAAGCTCGGCTTGTTGTTGGACGTCGGTGGTCGTTTTATCGGTCACCCGCCCCAAAGATAATGATGGCGTCTGTGAGGACTCCAGTACACTGAGCTTCTTCGGAGCACGTATTGGCTAGAAGTCCAGACCCGGTCTCACCTATTATTTTTATAAAGTTGACCTCGGATCAGGTAGGGATACCCGCTGAACTTAA
>Cr_952
AACGCACATTGCACCTCATGGTATTCCGTGAGGTATGCCTGTTTGAGTGTTATTATCTCTTCACTGTATCACGAAGTGATGCAGGGTGTTGGCGGATCATCTGTGGATGTTTGCCTAATTACATGCTACAATGTCTAGACAATATTCATTGACACGCACCCAATATATACAACCTCAGATCAGGTAGGACTACGCGCTGAACTTAA
>Cr_953
AACGCACATTGCACCTCACGGTATTCCGTGAGGTATGCCTGTTTGAGTGTTATTATCTTCTCACTGTATCACGAAGTGGTGCAGTAGTGTTGGCATATCGTACTCGTACGTGTGCTCAAGTAAATGCTACAATGTCTAGACAATATTCATTGACACGCACCTCATATACAACCTCAGATCAGGTAGGACTACGCGCTGAACTTAA
>Cr_954
AACGCAAATTGCGCCCTTTGGTATTCCGAAGGGGCATGCCTGTTTGAGTGTCTTATAAACCTCTCCTCTATAGTTTTCTATAGTTGAGCTTTGGGTGTTGCCGTCTGGCTCGCCTTAAATGTCTAAGTGGAATGCGTAATAAGTTCTCGCAACCCTCCACTCTAACACACTTTATATTCTGACCTCAAATCAGGTAGGACTACCCGCTGAACTTAA
>Cr_955
AACGCACCTTGCGCCTCTTGGTATTCCGAGAGGCATGCCTGTTTGAGTGTCTTATAAAATCAATCCCCCCACGGGTTTCTTACCCGGCGGTGGACTTGGAGTTGGACGTCTGCCGGTCACACGGCTCGTCTTAAAGACCTTAGTGGGAATATCGGCTCATGGCTCGACGTAATAAGTTTCGTCTGGCTCCGTCGTTAACGCCTGCTCATAACCAGCCCTCGGGCAATTACTTTATGCTAGACCTCAAATCAGGTAGGACTACCCGCTGAACTTAA
>Cr_956
AACGCACATTGCACCTCATGGTATTCCGTGAGGTATGCCTGTTTGAGTGTTATTATCTTCTCACTGTATCACGAAGTGATGCAGTAGTGTTGGCGGATCATCTGTGGATGTCTACCTAATTACATGCTACAATGTCTAGACAATATTCATTGACACGCACCTCATAAAACAACCTCAGATCAGGTAGGACTACGCGCTGAACTTGA
>Cr_957
AACGCAAATTGCGCTTGAGGCTTCGGCCAAGAGCATGTCTGGCTCAGCGTCGGCTTACTACCCTCAATCAATTTCCTTATGGAGCTTGGTTGGAGCTGGCTTTCCGGTTTTCCGACTAGGTTGCCGGTCAGCTGAAATCATTCGCGCTGTGGGAGCTGCTTTCCCTTCAAAAGGAAAGCCGAGTTCCGATTTGGTAGGTGACCTTTGCCGGTTGCATGCCTTCGTTGCTCGCAATGGCTTCCATGAAAGCGTGTGCAGGACGCCTTTTGGCTTTCGACCTGAGCTCAGGCAAGAACACCCGCTGAACTTAA
>Cr_958
AACGCACCTTGCGCTCCTTGGTATTCCTTGGAGCATGCCTGTTTGAGTGTCTTGAAATTCTCTACTATCCAACTTTTTCACGAAGGCTGGACAAGTAGGTGCCTGGGCTTGCTTGCGGTTTGGTTACAGACACACGCTCGCCTTAAATGCATTAGCTGGACTTCAGTAGAGTTGTTAAGTAACATTGAAAACTCTTGTCATCGAAGTCTGCTTTCGAATCTGTCTCCTCTTCTGAGGTAGATGTATATTTTTCAATTTTGGCCTCAAATCAGGTAGGACTACCCGCTGAACTTAA
>Cr_959
AACGCACATTGCGCCCCGTGGGTATTCCGCGGGGCATGCCTGTTCGAGCGTCATTTCAACCCATCAAGCTTCGGCTTGGTCTTGGGGCCTGCGATTCCGCAGCCTCTAACCCAGTGGCGGTGCTCCGAGCTCTGAGCGTAGTAATTCTTCTCGCTATAGGGTCTCGGTGGTGTCTTGCCAGTAACCCCCAATTTGTTACAGGTTGACCTCGGATCAGGTAGGGATACCCGCTGAACTTAA
>Cr_960
AACGCGACATTGCGCCCTTGGTATTCCATGGGGCATGCCTGTTCGAGCGTCATTTGTACCCTCAAGCTCTGCTTGGTGTTGGGTGTTTGTCCCGCTTTTCGCGTGGACTCGCCTTAAAACAATTGGCAGCCGGCATATTGGCCTGGAGCGCAGCACAATTTGCGCCTCTTGTCATGATTGTTGGCATCCATCAAGACCATTTTTGCTCTTGACCTCGGATCAGGTAGGGATACCCGCTGAACTTAA
>Cr_961
AACGCAGATTGCGCCCCTTGGTATTCCGAAGGGCATGCCTGTTGAGTGTCTTATAAACCTCACCTCTATAGTTTTCTATAGTTGTGCTTGGGTGTTGCCATCATTGGCTCGCCTTAAATGTCTAAGTGGAATGCGTAATAAGTTCTCGCAACCCTCCACTCTAATACACTTATATTCTGACCTCAAATCAGGTAGGACTACCCGCTGAACTTAA
>Cr_962
AACGCACATTGCACCTCATGGTATTCCGTGAGGTATGCCTGTTTGAGTGTTATCATCTTCTCACTGTATCACGAAGTGATGCAGGGTGTTGGCGGGTCGTACTTGTACGTCTGCCTAATTACATGCTACAATGTCTAGACAATATTCATTGACACGCACCTCATAAAACAACCTCAGATCAGGTAGGACTACGCGCTGAACTTAA
>Cr_963
AACGCAAATCGCGCTCGAGGCCTCGGCCGAGAGCATGTCTGCCTCAGCGTCGTCTCAACCCCTCCCCTTCCTTTCCTTTATGAAAGCAAGGGGGACCTGGTCGTTTCGATGCTCCGCCATCGAATCGGTCGAAATGCAGAAGGGCCCCTCTCTCACAAAGGGCTTCGAAAGGTAGACGCCTGCGGGCTGACATCCGATCGGAGCTCGAGGGCACAGGGCCGCCCTGAAGCCGGAGAGCACACCCACACACTTTGACCTGAGTTCAGGCAAGAACACCCGCTGAACTTAA
>Cr_964
AACGCACATTGCACCTCATGGTATTCCGTGAGGTATGCCTGTTTGAGTGTTATTATCTTCTCACTGTATCACGAAGTGATTCAGTCGTGTTGGCGGATCATATTTATATGTTTGCCTAATTACATGCTACAATGTCTAGACAATATTCATTCACTAGCCCATCATAAACAACCTCAGATCAGGTAGGACTACGCGCTGAACTTAA
>Cr_965
AACGCACATTGCGCCCCTTGGTATTCCATGGGGCATGCCTGTTCGAGCGTCATTTGTACCTTCAAGCTCTGCTTGGTGTTGGGTGTTTGTTCTCTCCCTGCGTTTGAACTCGCCTTAAAGTAATTGGCAGCCGGCATATTGGCCTTGGAGCGCAGCACATTTTGCGCTTTTAGTCAGTATATACTAGCTTCCATCAAGTCTTTTATCACTTTTGACCTCGGATCAGGTAGGGATACCCGCTGAACTTAA
>Cr_966
AACGCACATTGCGCCCCTTGGTATTCCATGGGGCATGCCTGTTCGAGCGTCATATAACCCTTCAAGCTTTGCTTGGTGTTGGGCGTTGTCACCACGACTCGCCTCAAATCTAATTTACTGGCAGTGGCATATGGTGCAGCACATGTACCTGCCCCGTCCGCTAAACCTTAATTTGACCTCGGATCAGGTAGGGATACCCGCTGAACTTAA
>Cr_967
AACGCACCTTGCGCTCCTTGGTATTCCGAGGAGCATGCCTGTTTGAGTGTCATGTTATTCTCAATCCCGTCTGCTTTGCGGCCGTCGGGTTTGGATGTGGAGGCTTGCTGGCCCCTCGCGGTCGGCTCCTCTTGAATGCATTAGCGGGGCTTATGCTCGATGCAACGGTGTAATACTTTCTTTTCACCGGAGTAACTTGCAATGGAAAGTCCGCTTCTAATCGTCTCGCATGAGACATTGTAAAGGGATGGATTTCTCTTTGACACCTTTGACCTCAAATCAGGTAGGACTACCCGCTGAACTTAA
>Cr_968
AACGCACATTGCGCCCACTGGTATTCCGGTGGGCATGCCTGTTCGAGCGTCATTATCCCCCCTCAAACCCCCGTGTTTGGTGTTGGGCCGGGTCGTGTGTCCTTTTCGCACGACCGGCCCCAAAGACAATGACGGCGTCCGTGGACCCTCGGTGCAACGAGCTTTTTTCGAAGCACGCGCCGAGTTGCAAGGTCCCGGCGGGCCGGTCACCTCTTTTCTCGAGCAATCGGGAATCGAACTTTTCAACAGGTTGACCTCGGATCAGGTAGGAATACCCGCTGAACTTAA
>Cr_969
AACGCACCTTGCGCCCTCTGGTATTCCGGAGGGCATGCCTGTTTGAGTGTCATGTAGACTCAACCTGTCGGGTTTCCGACCGGGTTGGACTTGGACGTTGCCGGCGACGGCTCGTCTTAAAAGAGTTAGCGGACAAAGTGACCGAAAAGACGTGATAAGTACTCGTCGCTATTAGGACCTCTGAGCCCGCTCACAACCGCCCTCGGGCACCTTTTGACTCTGACCTCAATCAGGTAGGACTACCCGCTGAACTTAA
>Cr_970
AACGCACATTGCGCCCCTTGGTATTCCGAGGGGCATGCCTGTTCGAGCGTCATTTCACCAATCAAGCCCCGCTTGGTATTAGGCGATCCAGGCCCGCGCCAGCCGCGGCCGCCCGAAATGCATCGGCGAGGACACCGACCCCCGGCGTGTTAGATTTTCTGACGTCGGGAGCACCGGTTGGCCTCCGCCGCGCGACCTTTCAATTTATCAAGGTTGACCTCGGATCAGGTAGGAATACCCGCTGAACTTAA
>Cr_971
AACGCACATTGCGCCCTCTGGTATTCCGGGGGGCATGCCTGTTCGAGCGTCATTTCAACCCTCAAGCTCAGCTTGGTATTAGGCGGCTGCTCCCTGCGAGCACCTCTGAAAATTAGCGGCAGTTTGATCAGACTTTGAGCGCAATAGCTTTATTCTCGCTGGAAAGTTCTGATCGGGCTTGCCGAACAACCCAAATTTTTCAATGGTTGACCTCGGATCAGGTAGGGATACCCGCTGAACTTAA
>Cr_972
AACGCACATTGCGCCCTTTGGTATTCCGAAGGGCATGCCTGTTCGAGCGTCATTATCACCTCTCAAGCCCTGGCTTGTTGTTGGACTTGGTCGGTCGTGAGACCTAGATCTGTCCCAAAGACAATGACGGTGTCCCTTGGACCTCGGTACAATGAGCTTTAACCAGCACGTATCAGAGTGGAAAGGTCCTCGGGCCCGGTCCCCCTTTTTATTTTTCAAGGTTGACCTCGGATCAGGTAGGAATACCCGCTGAACTTAA
>Cr_973
AACGCACATTGCGCCCTTGGTATTCCGAAGGGCATGCCTGTTCGAGCGTCATTATCACCTCTCAAGCCCTGGCTTGTTGTTGGACTTTTGGTCCCGCCCTCGTGGCGCGACCGGTTCCAAAGACAATGACGGCGTCCGTGGGACCCTCGGTACAATGAGCTTCACCAGCACGTATCAGAGTTGCAAGGTCCCCAGACCCGGTCTACCCTTATTTTTCTAAGGTTGACCTCGGATCAGGTAGGAATACCCGCTGAACTTAA
>Cr_974
AACGCACATTGCGCCCACTGGTATTCCGGTGGGCATGCCTGTTCGAGCGTCATTATCCCTCCCTCAACCCTCGTGTTTGGTGTTGGGCCGCGTTGGTGCAAGCCAACTGGTCTCAAAGACAATGACGGCGTCCGTGGGACCCTCTTCGCAACGAGCATCTTCGGAAGCACGCGTCGAGTCTAAAGGACCTTCCGGGCCGGTCTACCCTTTATCTTTCTAAGGTTGACCTCGGATCAGGTAGGAATACCCGCTGAACTTAA
>Cr_975
CTAAAGCTCGCCTTAAAGACATAAGCACCTTGGATGTAATACGTTTCATCCTTCTGGGTGGCTGATAACCCCACATATTCATGATCTGGCCTCAAATCAGGTAGGGCTACCCGCTGAACTTAA
>Cr_976
AACGCATATTGCGCCCTTTGGTATTCCGAAGGGCATGCCTGTTCGAGCGTCATTACACCCCTCAAACTTCACTGTTTGTTGTTGGGTACTGCCTGTGGGCATACCTAAAAGCTAGCGACGGTTCAAGCCAACCTCAGACGTACAAGTATCGTTATAGGGGACGGTTGGGGCCTGTCTTTAACTAAACTATCTAAATGTTGACCTCGGATCAGGTAGGAATACCCGCTGAACTTAA
>Cr_977
AACGCACATTGCACCTCATGGTATTCCGTGAGGTATGCCTGTTTGAGTGTTATTATCTTCTCACTGTATCACGAAGTGATTCAGTCGTGTTGGCGGATCATCTGTGGATGTCTGCCTAATTACATGCTACAATGTCTAGACAATATTCATTGACACGCAACAATAAAACAACCTCAGATCAGGTAGGACTACGCGCTGAACTTAA
>Cr_978
AACGCACATTGCGCCCCTTGGTATTCCGAGGGGCATGCCTGTTCGAGCGTCATTACACCACTCAAGCTATGCTTGGTATTGGGCGTCGTCCTTAGTTGGGCGCGCTTAAAGACCTCGGCGAGGCCGCTCCGGCTTTAGGCGTAGTAGAATTTATTCGAACGTCTGTCAAAGGAGAGGAACTCTGCCGACTGAAACCTTTATTTTTCTAGGTTGACCTCGGATCAGGTAGGATACCGCTGAACTTAA
>Cr_979
AACGCACATTGCGCCCCGTGGTATTCCGCGGGGCATGCCTGTTCGAGCGTCATTTCAACCCATCAAGCTTCGGCTTGGTCTTGGGGCCTGCGATCCCGCAGCCTCTAACCTAGTGGCGGTGCCCTCGAGCTCTGAGCGTAGTAATTCTTCTCGCTATAGGGTCTCGGTGGTGTCTTGCCAGCAACCCCCAATTTTTTACAGGTTGACCTCGGATCAGGTAGGGATACCCGCTGAACTTAA
>Cr_980
AACGCACATTGCGCCCTTTAGTATTCTGAAGGGCATGCCTGTTCGAGCGTCATTATCACTATTCAAGCTCGGCTTGCTGTTGGACACTTTGTCGTTAAAAGACATGTCCTAAAGATAATGACGGTGTCTTTTGGACCCTAGATGCAACGAGCTTTAACCAGCACGCATTTTAGTTAAATCCATTGGGCCCGGTCTTTTTTTTAACCAATTATTATAAGGTTGACCTCGGATCAGGTAGGAATACCCGCTGAACTTAA
>Cr_981
AACGCACCTTGCACTCTTTGGTATTCCGAAGAGTATGTCTGTTTGAGTGTCATGAAACTCTCAACCCCCTCATTTTGTAATGATTTGAGCTGTGGGCTTGGATTGTGGCTGTTTGCTGGCTTTAAGTAGCCGGCTCGGCTGAAATACACGAGCAACCGCATGAATTAACAACGGCTTGACTCGGCGTAATAATTATTTCGCTGAGGACGTTTCCCAATTCTAAAGGTGCTTCTAATGCATTAGCAATAATCTTTTAAGCTTTAGACCTCAAATCAGTCAGGACTACCCGCTGAACTTAA
>Cr_982
AACGCACATTGCACCTCATGGTATTCCGTGAGGTATGCCTGTTTGAGTGTTATTATCCTCTCACTGTATCACGAAGTGATTCAGTCGTGTTGGCGGATCATATTTATATGTTTGCCTAATTACATGCTACAATGTCTAGACAATATTCATTGACACGCACCTCATAAAAACAACCTCAGATCAGGTAGGACTACGCGCTGAACTTAA
>Cr_983
AACGCACATTGCGCCCCTTTGGTATTCCGAAGGGCATGCCTGTTCGAGCGTCATTATCACCTCTCAAGCCCTGGCTTGTTGTTGGACTTTTGGTCCCGCCCTCGTGGCGCGACCGGTTCCAAAGACAATGACGGCGTCCGTGGGACCCTCGGTACAATGAGCTTCACCAGCACGTATCAGAGTTGAAAGGTTCTCGGGCCCGGTCCCCCTTTTTATTTTTTAAGGTTGACCTCGGATCAGGTAGGAATACCCGCTGAACTTAA
>Cr_984
AACGCACATTGCACCTCATGGTATTCCGTGAGGTATGCCTGTTTGAGTGTTATTATCTCTTCACTGTATCACGAAGTGATGCAGTAGTGTTGGCGGATCATCTGTGGATGTCTACCTAATTACATGCTACAATGTCTAGACAATATTCATTTGACGCACCCTATATATACAACCTCAGATCAGGTAGGACTACGCGCTGAACTTAA
>Cr_985
AACGCACATTGCGCCCTTTGGCATTCCGAAGGGCATGCCTGTTCGAGCGTCATTATCCTCCTCTCAAACCCGTGTTTGGTGTTGGACCGCGTTGGACCGCCTATGGCCAACTGGTCTCAAAGACAATGACGGCGTCCCCGGGACCCTCTTCGCACTGAGTTCTCCGGAGCACGCGTAGAGTTTCAAGGGCCCAGGGACCCGGTCGCCTCTAAAATTATTTATCAGGTTGACCTCGGATCAGGTAGGAATACCCGCTGAACTTAA
>Cr_986
AACGCACCTTGCACTCCTTGGTATTCCGAGGAGTATGCCTGTTTGAGTGTCATGAAACCCTCAATCTAGTGTTTGGTTATGCCAGACACAAAGGTTGGATGTGGGTGTTTGTCAGTGATGAACTGACTCGCCTTAAACAATGAAGCTAGATAAGTCATTTGACTGGTTTCCCTAGGCGTGATAAGTATTTCGCTTAGGACATGGGTTGACTTCGGTCTTCACATGGCCAGGACTTTGACATAGATCTGCTTTCTATCCCTATGGCTGCAAAGCTATAATCTTGACATCTGGCCTCAAATCAGGTAGGACTACCCGCTGAACTTAA
>Cr_987
AACGCACATTGCACCTCATGGTATTCCGTGAGGTATGCCTGTTTGAGTGTTATTATCTTCTCACTGTATCACGAAGTGATCAGTCGTGTTGGTGGATCATCTGTGGATGTCTGCTCAAGTAAATGCTACAATGTCTAGACAATATTCATTGACACGCAACAATAAAACAACCTCAGATCAGGTAGGACTACGCGCTGAACTTAA
>Cr_988
AACGCACATTGCGCCCCTTGGTATTCCGGGGGGCATGCCTGTTCGAGCGTCATTACACCAATCAAGCACCGCTTGGTATTAGGTCTCTTCGCCTCCCCTGCCCTCACCGGCGGGAGGCGGGCCTCAAACACTTCGGCGGGGCCTCTTGGGCTTTGGGCGTAGCAGAATCTATCTAAAACGTCCTTGGGTCTCTCGAGTCTCCTGCCGCTTGAAACCGAATCGGAACACCCCGCGCGAGCGGGAATTCCCCTTCACTTTTTCAAAGGTTGACCTCGGATCAGGTAGGAATACCCGCTGAACTTAA
>Cr_989
AACGCACATTGCGCCCCTCGGTATTCCGGGGGGCATACCTGTTCGAGCGTCATTACACCTCTCAAGCGTAGCTTGGTATTGGGCCTCGCTCCCTCAAAAAGGGCGTGCCTGAAAAGTAGTGGCGGTCCGGCGTGGCCTTGAACGTAGTAAACATTCTCCCGTTCTGAAGGTCCGCGTCGCGGCTTGCCAGAATTGCCCACATTTTCAAGAATTGACCTCGGATCAGGTAGGGATACCCGCTGAACTTAA
>Cr_990
AACGCACATTGCGCCCTCTGGTATTCCGGGGGGCATGCCTGTTCGAGCGTCATTACAACCCTCAAGCTCCGCTTGGTATTGGGTCAGCCCCTAGGGGGGCTTCCTCAAATTCAGTGGCGGCGTCCATTGGGCTTCAAGCGTAGTAATTCTTCTCGCTTCGGAGTTCCGGTGGGAGCTTGCCAGCAACCCCAAACTTCTATGGTTGACCTCGGATCAGGTAGGGATACCCGCTGAACTTAA
>Cr_991
AACGCACATTGCGCCCCTTGGTATTCCGAGGGGCATGCCTGTTCGAGCGTCATTTCACCAATCAAGCAACGCTTGGTATTGGCGTCCGGCCCCGCCTCACGGCGCGGCCGCGCCCCAAACCCTTCGGCGAAGTCTCACCGGCTTTGGGCGTAGTAGAATTACTTCGAACGTCCTAGGAGCCCGGCGGGCCTTTTGCCGTCAAACAAACCCTTTATTTTTACAGGTTGACCTCGGATCAGGTAGGGATACCCGCTGAACTTAA
>Cr_992
AACGCACATTGCGCTCGCCAGTATTCTGGCGAGCATGCCTGTTCGAGCGTCATTTCAACCATCAAGCTCTGCTTGCGTTGGGGATCCGCGTCTGACGCGGTCCCTCAAAAACAGTGGCGGGCTCGCTAGTCACACCGAGCGTAGTAACTCTACATCGCTATGGTCGTGCGGCGGGTTCTTGCCGTAAAACCCCCAATTTCTAAGGTTGACCTCGGATCAGGTAGGAATACCCGCTGAACTTAA
>Cr_993
AACGCACCTTGCGCTCCTTGGTATTCCGAGGAGCATGCCTGTTGAGTGTCATGAATTCTCAACCCTCGATGCTTATTGCATTGCTTGGGGGGTTGGTCCTTGGGTGCTTGCTGTTGTATGACAGCTCACCTCAAATGTATTAGCTGGACCGTATGTAACGCGTAGGTGTCCTCAACGTGATAAAGTCATTCGTTGAGGCGGCGGCTTCTGGCTGCCCCTGCCATCTATGTACACGCGTCTGCTTCTAACCCGGCGAACGACTACTTGTAGTCTGACCCATGACTTAAATCTCTGGCCTCAAATCAGGTAGGATTACCCGCTGAACTTAA
>Cr_994
AACGCACCTTGCGCCCTTTGGTATTCCGAAGGGCATGCCTGTTTGAGTGTCATGAAACCTCACTCCACTTTGGGTTTTGCCTGAGTGGTAGTGTATTGGGTGTTGCCTTGCCAAAGGCTCGCCTTAAAAGAATAAGCACCTTGGATGTAATACGTTTCATCCTTTCGGGTGGCTAATAACCCCACATAACTCATGATCTGGCCTCAAATCAGGTAGGGCTACCCGCTGAACTTAA
>Cr_995
AACGCATCTTGCGCTCCTTGGTATTCCATGGAGCATGCCTGTTTCAGTGTCACGTAAACCCTCACACTTGTGATGTCAAAGTCACAAGCTGTGGATTTGGACTGTGCCGTAAATGGCTCGTCCTGAAATGCATTAGCTTGCGCTTGTTAGAGTGCTCGGCACGGTGTGATAATTATCTGCGCCCTCGCCTTAGGCCTCTTCTAAATGTGCTGCTTCTAATCGTCCCTACGGACAACTTTTCAAACTTTGGCCTGAAATCAGGTAGGACTACCCGCTGAACTTAA
>Cr_996
AACGCACATTGCGCCCTTTGGTATTCCGAAGGGCATGCCTGTTCGAGCGTCATTATAACCACTCAAGCCTTTGCTTGGTATTGGGGTTCCCAGCTTTGGGGCCCTTAAAACTAGTGGCGGTGCTGGTAAGCTCTACGCGTAGTAATACTTTTCGCGATTGAGTCTTGCTGGTAGCTAGCCAACAACCCCCAATTTTTACAGGTTGACCTCGGATCAGGTAGGGATACCCGCTGAACTTAA
>Cr_997
AACGCATCTTGCGCTCCCGGGTTATTCCTGGGAGCATGCTTGTTGGAGTGTCGCGAAACTCTCAACCCCGCCTTGACTCGCGTCGAGGTTGCTTTGGGTTTGGATCATGACCCGTTGCTGGCTGCCCCGGTGGCCTGCTGGGTTGAAATACATCAAGCTGAATCCTATTCGTGCGGCTTGACCTGTTGTTGTAAGCATCCAACTTTCAATGGGAACGCACTGTGGGCATGAGCTTTACCAAATGGATGAACCGCTTCGTGGACGTCTTTGTTGACGGACGCCTAGTGCATTCTGACCTCCAATCAAGTAGGACTACCCGCTGAACTTAA
>Cr_998
AACGCACCTTGCGCTCCTGGGTATTCCTAGGAGCATGCCTGTTTGAGTGTTATGAAACCTTCAACTCTACCTACTTTCTCACGAAGGTGTGGTGGTCGTTGGATTTGGGCTTGCCATGCGAATGGCTCGCCTCAAATACGTGAGCTGAGGCCGCCTGCCAGGCTGGTTCGACTCGACATGATAAGTATCTTTGTCGGGGCTTGAGAACTGGTTGTTGTGCATGGGGTGCCTTGCTGCTAACCTAGCTGACTACCTTGGTGGTCACTACCATTTTACGCTCTAGCCTCAAATCAGGTAGGATTACCCGCTGAACTTAA
>Cr_999
AACGCACATTGCGCCCTTTGGTATTCCGAAGGGCATGCCTGTTCGAGCGTCATTATCACCTCTCAAGCCTGGCTTGCTGTTGGACTTTAGGTCTTGCTTCGGCATGACCGGTCCCAAAGATAATGACGGCGTCTGTGAGGACCCCCCAGTACATCGAGCTTTTATTAGCACGTATTAGGCGGAAGTCCAGGCCCGGTCTTAACTATATTTTAACAAGGTTGACCTCGGATCAGGTAGGAATACCCGCTGAACTTAA
>Cr_1000
AACGCACATTGCACCTCATGGTATTCCGTGAGGTATGCCTGTTTGAGTGTTATTATCTTCTCACTGTATCACGAAGTGATCAGTCGTGTTGGTGGATCATCTGTGGATGTCTGCCTAATTACATGCTACAATGTCTAGACAATATTCATTGACACGCACCTCATAAACAACCTCAGATCAGGTAGGACTACGCGCTGAACTTAA
>Cr_1001
AACGCACATTGCGGCCCTCTGGTATTCCGGGGGGCATGCCTGTTCGAGCGTCATTACAACCACTCAAGCTCACGCTTGGTCTTGGGGTTCGCGGTTCCGCGGCCTCTAAAATCAGTGGCGGTGCCTGTCGGCTCTACGCGTAGTAATACTCCTCGCGTTTGAGTCCGGTAGGTTTACTTGCCAGCAACCCCCAATACAGGTTGACCTCGGATCAGGTAGGGATACCCGCTGAACTTAA
>Cr_1002
AACGCACATTGCACCTCATGGTATTCCGTGAGGTATGCCTGTTTGAGTGTTATTATCTCTTCACTGTATCACGAAGTGATGCAGCAGTGTTGGCGGATCATCTGTGGATGTCTACCTAATTACATGCTACAATGTCTAGACAATATTCATTTGACGCAACAATAAAACAACCTCAGATCAGGTAGGACTACGCGCTGAACTTAA
>Cr_1003
AACGCACATTGCGCCCCTTGGTATTCCATGGGGCATGCCTGTTCGAGCGTCATTTGTACCTTCAAGCTATGCTTGGTGATGGGTGTTTGTCCTGTTCTTTTGTAACTGGACTCGCCTTAAAATTATTGGCAGCCGGCATATTGGCCTTTGGAGCGCAGCACATTTTGCGATCTAAGCCTGTATACTAGTATCCATAAGCTAATTTATCACTTTTGACCTCGGATCAGGTAGGGATACCCGCTGAACTTAA
>Cr_1004
AACGCACATTGCGCCCTTTGGTATTCCGAAGGGCATGCCTGTTCGAGCGTCATTATCACCTCTCAAGCCCTGGCTTGTTGTTGGACTTGGTCGGTCGTGAGACTTAGATCTGTCCCAAAGACAATGACGGTGTCCCTTGGACCCTCGGTACAATGAGCTTTAACCAGCACGTATCAGAGTGGAAAGGTCCTCGGGCCCGCCTTCCCTTTTATTTTTTAAGGTTGACCTCGGATCAGGTAGGAATACCCGCTGAACTTAA
>Cr_1005
AACGCACCTTGCACCTCTTGGTATTCCGAGAGGTACATCTGTTGAGTGTCATGAATCCCTCAACCTCTACACTTCTTGTAAAGTGCGGAAGCGTTGGATGCTGAGCGTTGCTGTCTTACAACACAGCTCGCTTCAAATGTATAAGCAATCTTGTACTACTCGGATTGACTTGGCGTGATAAAATCTTCGTCAAGGATGCTTCACAGCAGCCGAAGGATATGACAGTTGCTACCAAACCGTCGCACTTGTGCCACACTTTTATTTTAGACCTCAAATCAGATGGGACTACCCGCTGAACTTAA
>Cr_1006
AACGCACATTGCGCCCCTTGGGTATTCCGGGGGGCATGCCTGTTCGAGCGTCATTTAGACCAACTCCCGCTCCGGCGGGGTCTTGGGCTGCGCCTTTGGGCGGGCCTTAAAACCAGTGGCGGTGCCCTAAGGCTCTACGCGTAGTCACGTTCTCGCGACAGGGCGGCACTGGACCCAGCCAAAACCCGACGCCGGCAAGGTGTCAACCCCCCTCTCTAGGTTGACCTCGAATCAGGTAGGGATACCCGCTGAACTTAA
>Cr_1007
AACGCACATTGCGCCCTTTGGTATTCCGAAGGGCATGCCTGTTCGAGCGTCATTATAACCACTCAAGCCTTTGCTTGGTATTGGGGTTCCCAGCTTCGGGGCCCTTAAAACTAGTGGCGGTGCTGGTAAGCTCTACGCGTAGTAATACTTTTCGCGATTGAGTCTTGCTGGTGGCTAGCCAACAACCCCCCAATTTTTTACAGGTTGACCTCGGATCAGGTAGGGATACCCGCTGAACTTAA
>Cr_1008
AACGCACATTGCGCCCGCCAGTACTCTGGCGGGCATGCCTGTTCGAGCGTCATTTCAACCCTCAAGCCCCCGGGCTTGGTGTTGGGGCTCGGCCCGTCCCTCGTGGCGCGCCGTCCCCGAAATCCAGTGGCGGTCACGCTGTACTCCTCTGCGTAGTAATCCAACCTCGCAACGGGACAAAGCCTGGCCACGCCGTTAAACCCCCCACTTCTGAAGGTTGACCTCGGATCAGGTAGGAATACCCGCTGAACTTAA
>Cr_1009
AACGCACATTGCACCTTTTGGTATTCCAGAAGGTATGCTTGTTTGAGCGTCATTTCTCTCTCAAACTATGTTTGGTGCTGAGCGATAATGACTACGCTTCAAAAAGAATGTGGTAGTATACAAGTGCTACTGCCACCCCCCTCTTTTGACCTCAAATCAAGTAGGACTACCCGCTGAACTTAA
>Cr_1010
AACGCACATTGCACCTCATGGTATTCCGTGAGGTATGCCTGTTTGAGTGTTATCATCTTCTCACTGTATCACGAAGTGATGCAGTCGTGTTGGCGGATCATATTTATATGTTTGCCTAATTACATGCTACAATGTCTAGACAATATTCATTCACTAGCTCATCATATACAACCTCAGATCAGGTAGGACTACGCGCTGAACTTAA
>Cr_1011
AACGCACATTGCGCCCTTTGGCATTCCGAAGGGCATGCCTGTTCGAGCGTCATTATCACCCCTCAAGCTCGGCTTGTTGTTGGACGTCGGTGGTCGTGTATCGGTCACCCGCCCCAAAGATAATGACGGCGTCTGTGAGGACTCCAGTACACTGAGCTTCTTCGGAGCACGTATTGGCTAGAAGTCCAGACCCGGTCTTACCTATTAATTTTTATAAAGTTGACCTCGGATCAGGTAGGGATACCCGCTGAACTTAA
>Cr_1012
AACGCACATTGCGCCCCTTGGTATTCCGGGGGGCATGCCTGTTCGAGCGTCATTATAACCCTCAAGCCTAGCTTGGTGTTGGAGCATGCCTTCTGGCAGCTCTTAAAATCAGTGGCAGTGCCTGTCGGCTCTAAGCGTAGTAAATTCTCTCGCTATAGGGTCCGGTGGAACACGCGCCAAAACCCCCAACTTTCTATGGTTGACCTCGGATCAGGTAGGGATACCCGCTGAACTTAA
>Cr_1013
AACGCACATTGCGCCCATTAGTATTCTAGTGGGCATGCCTGTTCGAGCGTCATTCAACCCTTAAGCCTAGCTTAGTATTGGGAGCCTACTGTATTGTAGCTCCTCAAATCTAACGGCGGATCTGTGGTATCCTCTGAGCGTAGTAATTTTTATCTCGCTTTTGTTAGGTGCTGCAGCTCTCAGCCGCTAAACCCCCCAATTTTTAATGGTTGACCTCGGATCAGGTAGGAATACCCGCTGAACTTAA
>Cr_1014
AACGCAAATGGCGACAGCGCGAGCTGTCATGTTCGTTTCAGTGTGTTTGGTTACCTACATCAAAGATCCAAATGCGATTGAAGTAATTCTCTCGCCGAATCCGGGGACGCTTGGCGCCGACCATTAAGCGAAGTAGTCACTACACAAGTGATGTCGCATTAACCGGTCGAACGCCTATAAGAGCGACTCACCAAATACATATCCTCAATACAACACCTGAAATGAGCAAGATTACCCGCTGAACTTAA
>Cr_1015
AACGCACATTGCGCCCCGTAGTATTCCGCGGGGCATGCCTGTTCGAGCGTCATTTCAACCCATCAAGCTTCGGCTTGGTCTTGGGGCCTGCGACTCCGCAGCCTCTAAACCCAGTGGCGGTGCCCTCGAGCTCTGAGCGTAGTAATTCTTCTCGCTATAGGGTCTCGGTAGTGTCTTGCCAGTAACCCCCAATTTTTTTAAGGTTGACCTCGGATCAGGTAGGGATACCCGCTGAACTTAA
>Cr_1016
AACGCACATTGCGCCCGGTGGTATTCCACCGGGCATGCCTGTTCGAGCGTCATTTCAACCCTCAAAGCTTGCTTGGTGTTGGAGGAATACCTGTAAAAGGGTACCCTCTGAAATTTAGTGGCGGGCTCGCTAGAATTTTGAGCGTAGTAATTTTACCTCGTTTTTAAAGACTAGTGGGTTTCCAGCCGTAAAACCCCCCAACTTTCTGAAAATTGACCTCGGATCAGGTAGGAATACCCGCTGAACTTAA
>Cr_1017
AACGCACCTTGCGCTCCTTGGTATTCCGAGGAGCATGCCTGTTTGAGTGTCATGAAACCCTCAACCTCTGACTTTCTTAATCGTCGGTCAGCGGCTTGGACTTGGGTGTCTGCCGGTCTTCATTGATCGGCTCACCTGAAATATATTAGCGAATCCCTTCTGTAATCGGTTCCACTCGACGTGATAAGTATTTCGTCGAGGACATCTTTATTGATGGCCGAGATAAAGCTGGTTCTAGATCTGCTTCTAACTCTTTCGTTGCCTTCTGGTAAAGAAAACCCCTCATGATCTGGCCTCAAATCAGGTAGGACTACCCGCTGAACTTAA
>Cr_1018
AACGCACATTGCACCTCATGGTATTCCGTGAGGTATGCCTGTTGAGTGTTATTATCTTCTCATGCTAGAAATAGTGTTGATGTTGGCGGATCATCAGTGGATGTCTACCTAATTACATGCTACAATGTCTAGACAATATTCATTTGACGCACCCCATATATACAACCTCAGATCAGGTAGGACTACGCGCTGAACTTAA
>Cr_1019
AACGCACATTGCACCTCATGGTATTCCGTGAGGTATGCCTGTTTGAGTGTTATTATCTTCTCACTGTATCACGAAGTGATGCAGTCGTGTTGGCGGATCATATTTATATGTTTGCCTAATTACATGCTACAATGTCTAGACAATATTCATTCACTAGCCCATCATATACAACCTCAGATCAGGTAGGACTACGCGCTGAACTTAA
>Cr_1020
AACGCACATTGCGCCCTTTGGTATTCCGAAGGGCATGCCTGTTCGAGCGTCATTATCACCCCTCAAGCCCTCGGCTTGGTGTTGGACGGTTTGGTGGAGACCCCTTTTGCGGGCTTCTACCCCTCCCAAAGACAATGACGGCGGCCTCGTTGGACCCCCGGTACACTGAGTTCTTCACGGGACACGTATCGGACACACGGGTTTACGGGACACGGTCTGCCTCCCCTCAGGGAGAATCTTTTTATCAAGGTTGACCTCGGATCAGGTAGGGATACCCGCTGAACTTAA
>Cr_1021
AACGCACATTGCACCTCATGGTATTCCGTGAGGTATGCCTGTTTGAGTGTTATTATCTCTTCACTGTATCACGAAGTGATTCAGTCGTGTTGGCGGATCATCTGTGGATGTCTGCCTAATTACATGCTACAATGTCTAGACAATATTCATTCACTAGCCCATCATAAACAACCTCAGATCAGGTAGGACTACGCGCTGAACTTAA
>Cr_1022
AACGCACATTGCGCCCGCTGGTATTCCGGCGGGCATGCCTGTTCGAGCGTCATTTCAACCCTCAACCCCCGGGTTTGGTGTTGGGGATCGGATTCTCTCTGAGGATCCGCCCCCTAATCTATTGGCGGTCTCGCTGCAGCTCCATTGCGTAGTAGCTAACACCTCGCAACTGGAACGCGGCGCGGCCATGCCGTAAAACCCCCCAACTTCTGAATGTTGACCTCGGATCAGGTAGGAATACCCGCTGAACTTAA
>Cr_1023
AACGCACATTGCACCTCATGGTATTCCGTGAGGTATGCCTGTTTGAGTGTTATTATCTTCTCATGCTAGAATAGTGTTGATGTTGGCGGATCATCTGTGGATGTCCACCTAATTACATGCTACAATGTCTAGACAATATTCATTTGACGCACCTCATATAAACAACCTCAGATCAGGTAGGACTACGTGCTGAACTTAA
>Cr_1024
AACGCAACTTGCGCCCTTTGGTATTCCGAAGGGCATGCCTGTTTGAGTGTCATATAAACCTCACCTCTACTGTTTTTCATTAGACATGTGGACTGGTGCTTTGGGCGTCTGCCGTTTACTCTGGCTCGCCTCAAATGTTTAAGTGGAATGCGTAATAAGTCTTCGCAAACCTCCACTCTAATACAAACTTTTTATATTCTGACCTCAAATCAGGTAGGACTACCCGCTGAACTTAA
>Cr_1025
AACGCACCTTGCACTCCTTGGCATTCCGAGGAGTATGCCTGTTTGAGTGTCATGAAACCCTCAATCTAGTGTTTGGTTATGCCAGACACAAAGATTGGATGTGGGTGTTTGTCAGTGATGAACTGACTCGCCTTAAAACAATGAGCTAGATAAGTCATTTGACTGGTTTCCCTAGGCGTGATAAGTATTTCGCTTAGGACATGGGTTGACTTCGGTCTTCACATGGCCAGGACTTTGACATAGATCTGCTTTCTATCCCTATGGCTGCAAAGCTATAATCTTGACATCTGGCCTCAAATCAGGTAGGACTACCCGCTGAACTTAA
>Cr_1026
AACGCACATTGCGCCCTCTGGTATTCCGGAGGGCATGCCTGTTTGAGTGTCATTAATCTCTCCCAGATCATCGTTTGTTCGGTGGTCTGTGGGTGTTGGGATCTGCGAACCTGTCACAAGGGGCGCTCTCCTCAAATGCATTGGTGCGGCCCGCCGCCCGGTAACAACAACGTTCTAGGTTCGTCCAACTCGTTGTTCATGCTGGTTGCAATCTTGGTTGCTGCACCTAAAGCCTGCCTCGTGCCTCGTGCTCTTGGCAACACCTCATTTATTGACCTCAGATCAGGTAGGAATACGCGCTGAACTTAA
>Cr_1027
AACGCACATTGCGCCCCTTGGTATTCCGAGGGGCATGCCTGTTCGAGCGTCATTACAACCCATCAAGCTCTGCTTGGCCTTGGGCGCCGCCCCCTCACCGGGACGCGCCCTAAAGAACTCGGCGGTGGCTCAGTCCCCGAAGCGTAGTAACATACATCCCGCTTCGTGTGGCCTGCGGTTCGCCCGCCTCCAATGACCAACACCTCTTAGGTTGACCTCGGATCAGGTAGGGATACCCGCTGAACTTAA
>Cr_1028
AACGCACATTGCGCCCCCGTGGTATTCCGCGGGGCATGCCTGTTCGAGCGTCATTTCAACCCATCAAGCTTCGGCTTGGTCTTGGGGCCTGCGATCCCGCAGCCTCTAAACCCAGTGGCGGTGCCTCCGAGCTCTGAGCGTAGTAATTCTTCTCGCTATAGGGTCTCGGTGGTGTCTTGCCAGTAACCCCCAATTTTTTTACAGGTTGACCTCGGATCAGGTAGGGATACCCGCTGAACTTAA
>Cr_1029
AACGCACATTGCACCTCATGGTATTCCGTGAGGTATGCCTGTCTGAGTGTTATTATCTTCTCATGCTAGAAATAGTGATGATGTTGGCGGATCATCTGTGGATGTTTGCCTAATTACATGCTACAATGTCTAGACAATATTCATTGACACGCACCTCATATAAACAACCTCAGATCAGGTAGGACTACGCGCTGAACTTAA
>Cr_1030
AACGCACATTGCGCCCTTGGCATTCCGAAGGGCATGCCTGTCCGAGCGTCATGAAATCATCAATCTCTAAGGTTCTTATTGATTGGACTTGGGTGTTGCCAGTGGCTCGCCTTAAAAGTGTTAGCGATACAGATGTGAATCCTGGCGTAATAAGTTTCGTCAGAGTAAGCATTATGTTGCTTCTAATCGTCGCAAGACAATCTTTTGACTCTGACCTCAAATCAGGTAGGACTACCCGCTGAACTTAA
>Cr_1031
AACGCACATTGCGCCCTCTGGTATTCCAGAGGGCATGCCTGTTTGAGCGTCATTTCTCTCTCAAACCTTCGGTTTGGTATTGAGTGATACTCTTAGTTGAACTAGGCGTTTGCTTGAAATGTATTGGCATGAGTGGTACTGGATAGTGCTATATGACTTTCAATGTATTAGGTTTATCCAACTCGTTGAATAGTTTAATGGTATATTTCTCGGTATTCTAGGCTCGGCCTTACAATATAACAAACAAGTTTGACCTCAAATCAGGTAGGATTACCCGCTGAACTTAA
>Cr_1032
AACGCACATTGCGCCCCGTGGTATTCCGCGGGGCATGCCTGTTCGAGCGTCATTTCACCACTCAAGCCTGGCTTGGTATTGGGCGTCGCGGTTCCGCGCGCCTTAAAGTCTCCGGCTGAGCAGTTCGTCTCTAAGCGTTGTGGCATATATTTCGCTGAAGAGTTCGGACGGCTTTTGGCCGTTAAATCTTTTACAAGGTTGACCTCGGATCAGGTAGGGATACCCGCTGAACTTAA
>Cr_1033
AACGCACATTGCGCCCTTTGGTATTCCGAAGGGCATGCCTGTTCGAGCGTCATTTACACCCCTCAAGCCCCCGGGCTTGGTTTGGACGGTTTGGTCCAGGTCACCTGGACCCCTCCTAAAGACAATGACGGCGGCCTCGTTGGACCCCCGGTACACTGAGCTTCTTAACTGAGCACGTATCGGATCTAGGGTGCGCGAGCCACGGTCTTATACCCCCCTTTTTTTCTAAGGTTGACCTCGGATCAGGTAGGAATACCCGCTGAACTTAA
>Cr_1034
AACGCACATTGCGCCCTCTGGTATTCCGGGGGGCATGCCTGTCCGAGCGTCATTTCAACCCTCAAGCTCCGCTTGGTCTTGGGCCGTGCCGGCGACGCTGGCCCCAAACAGTGGCGGCGCCATCGGGCCCTACGCGTAGTAATCTTCTCTCGCGTCTGGGCCCCGGTGGGCGCTGGCCAGCAACCCCCATTTTCTTCTGGTTGACCTCGGATCAGGTAGGGATACCCGCTGAACTTAA
>Cr_1035
AACGCACATTGCGCCCTTTGGCATTCCTTAGGGCATGCCTGTTCGAGCGTCATCTAAAAACCCTCAAGCACGGCTTGGTGTTGGGCGCCTTGTCCCGCCCCCGGGCGCGGACTCGCCTCAAAAGCATTGGCGGCCTGTGTATTGGCTTCGAGCGCAGCAGAAACGCGCCTCGCAGACCTCTCGCGCGGGCGTCCATCAAGACGCAACCACAAGTTTGACCTCGGATCAGGTAGGGATACCCGCTGAACTTAA
>Cr_1036
AACGCACATTGCGCCCTTTGGTATTCCGAAGGGCATGCCTGTTCGAGCGTCATTGCGACCCTCAAGCACTGCTTGGTATTGGGTCTCGTCCCCGCGACGTACCCGCAATTTCGTGGCGGTCCAGTGAGACTTGAAGCGTAGCAAGATTTTTACATCCCGCTTTGCAAGCCTCTCGCTGCGTGCCGGCCAAACAACCCTTATATCTATCAATGGTTGACCTCGGATCAGGTAGGGATACCCGCTGAACTTAA
>Cr_1037
AACGCACATTGCGCCCTGTGGTATTCCGCAGGGCATGCCTGTTCGAGCGTCATTATAGCCAATTAAGCCTAGCTAGTATTGGGGCTCGCGGTCTCGCGGCCTCTAAAACCAGTGGCGGTGCCGGTAGGCTCTGAGCGTAGTAATACTCCTCGCTATAGAGTCCTGTCGGTTCCCTGCCAGAACCCCCATATTTTATCAGGTTGACCTCGGATCAGGTAGGGATACCCGCTGAACTTAA
>Cr_1038
AACGCACATTGCGCCTCCTGGTATTCCGGGGGGCATGTCTGTTTGAGCGTCAGTACACACCTCCTGTGATCTTCATTGTTGATCAGGGTTCCTGGGGTTCTGGGCGGCGTCCTCGACGCGGCTCGCCCCTAATGTGGCACGCTTGCGGACCTCCAGGTCAGTGATCGACGTAGTAACTCGAAAGAAGCTCGTTGAGAAACTGCTGGATGGCTCTATTTCGCCTGAAATCAAACTCATTTTCTATGGTTTGACCTCAGATCAGACAAGGATACCCGCTGAACTAA
>Cr_1039
AACGCATATTGCGCTTCCTGGTATTCCGGGGAGCATGCTCGTTTCAGAATCATTCAAAAACTCACAAGCTGTTTCTTGCCTGTCATGGGTTTAAGTCGAGCACTTTGTGGATTTGAGTGTTGTTTGTTCTGGTCTCTTTTGGCCGGATCAATCACTCTGAAACAATTGTGCGTAGGACGCTGATACGCATGTCATGTGCGTACTTTGGTCCAACTCTCAGTGCAACAGAAAAGTCTCACTGAGGTTTGATGCCAAGGCGGGCCTACAAGCCCAGCACCGTTTTACGCACTTCAATCCAACACGGTGCCGCTCTCAATTTTTGAGAGTGGTTCCGATAACTTGGTCTGAAATCGAGCAAGAAAACCCGCTGAACTTAA
>Cr_1040
AACGCACATTGCGCCCCTTGGTATTCCGAGGGGCATGCCTGTTCGAGCGTCATTACACCACTCAAGCTATGCTTGGTATTGGGCGTCGTCCTTAGTTGGGCGCGCCTTAAAGACCTCGGCGAGGCCACTCCGGCTTTAGGCGTAGTAGAATTATTCGAAACGTCTGTCAAAGGAGAGGAACTCTGCCGACTGAAACCTTTATTTTTCTAGGTTGACCTCGGATCAGGTAGGGATACCCGCTGAACTTAA
>Cr_1041
AACGCACCTTGCGCTCCTTGGTATTCCTTGGAGCATGCCTGTTTGAGAGTCTTGAATATCTCTGCTTTTGCCTTTTTTAACGAAAAGGTAACAAGTCAGGTCCTTGGGTCTGCTTGCGGTTTGTTACGAACACAAGCTTACCTTAAATGAATTAGCTGGACTTCAGCAGAGTTGTTAAGTAACATTGAAAACTCTCGTAATATGAAGTCTGCTCTCTAATCATTCTCTTTCGAGAGAATATTTTCTATTTTGGCCTCAAATCAGGTAGGACTACCCGCTGAACTTAA
>Cr_1042
AACGCACCTTGCGCTCCTTGGTATTCCGAGGAGCATGCCTGTTTGAGTGTCATGGTATTCTCAACTCTACAAAGCTTTGCAATGAAGAGTTGGATTTGGAGGCTTGTGTTGGCTCGAAAGAGTTGACTCCTCTGAAATGCATTAGTGTGAGCCTTTACGGATCGCCTCCAGTGTGATAATGTCTACGCTGTGGTGTTGAAGTATTTCTAGTGTTCATGCTTCTAATCGTCCTCTTGGGACAATCATTTGACAATCTGACCTCAAATCAGGTAGGACTACCCGCTGAACTTAA
>Cr_1043
AACGCACATTGCGCCCTTTGGTATTCCGAAGGGCATGCCTGTTCGAGCGTCATTATCACCTCTCAAGCCCTGGCTTGTTGTTGGACTTTTGGTCCCGCCCTCGTGGCGCGACCGGTTCCAAGACAATGACGGCGTCCGTGGGACCCTCGGTACAATGAGCTTTCACCAGCACGTATCAGAGTTGAAGGTTCTCGGGCCCGGTCTAATTAGTTTTTTCTAAGGTTGACCTCGGATCAGGTAGGAATACCCGCTGAACTTAA
>Cr_1044
AACGCACATTGCACCTCATGGTATTCCGTGAGGTATGCCTGTTTGAGTGTTATTATCTATTCATCCTCGGATGGTGTTGGCGGGTCGTATTCGTACGTCTGCTCAAGTAAATGCTACAATGTCTAGACAATATTCATTGACACGCACATCATAAACAACCTCAGATCAGGTAGGACTACGCGCTGAACTTAA
>Cr_1045
AACGCACATTGCGCCCGCCAGTATTCTGGCGGGCATGCCTGTTCGAGCGTCATTTCAACCCTCGTGCCCTCCGGGGGGCGCGGTGTTGGGGCTCGGCCCGCCCGTCGTGGCGCGCCGTCCCTGAAATCTAGTGGCGGTCTCGCGATAGCCTCCTCTGCGTAGTAGCAATATCTCGCACTGGGGCCGATCGGGGCCACGCCGTTAAACCCCCCACTTCTGAAAGGTTGACCTCGGATCAGGTAGGAATACCCGCTGAACTTAA
>Cr_1046
AACGCACATTGCGCCCCTTGGTATTCCAGGGGGCATGCCTGTTCGAGCGTCATTTGTACTCTCAAGCCTTGCTTGGTGTTGGGTGCTTGTCTTTGCTTTGCAAAGACTCACCTCAAATATATTGGCAGCCGATAAATTGGTTTGAAGCGCAGCACAATTGCAATTCAAGCCCTTTTATTAGCATCCAAGAGACATTTTTACACTTTTGACCTCGAATCAGGTAGGGATACCCGCTGAACTTAA
>Cr_1047
AACGCACATTGCGCTCTTTGGTATTCCGAAGAGCATGCCTGTTTGAGTGTCATATAGACTCATCCTCTCGGGGTTTCCGAGTTGGGTGCTTTGGACGTCTGCCATGCTTTGGCTCGTCTTAAATGTCTAAGTGGAATGCGTAATAAGTTTTCGCTCCCTCCACTCTAATACACTTTTATCTCTGACCTCAATCAGGTAGGACTACCCGCTGAACTTAA
>Cr_1048
AACGCACATTGCGCCCTTTGGCATTCCGAAGGGCATGCCCGTTCGAGCGTCATTACACCACTCAAGCCTCGCTTGGTATTGGGCGACGAGAGTCCTCGCGCCCCCATTTCACCGGCTGGACGGATCGAACCTCAGCGTTGTGGTCATTCAAATCGCTGCCGGGACGAGACGGACGCGCCGTTTAAACCTCTTATCACAGGTTGACCTCGGATCGGGTAGGGATACCCGCTGAACTTAA
>Cr_1049
AACGCAAATTGCGCTCGAGCCTCGGCCAAGAGCATGTCTGGCTCAGCGTCGGCTTACTACCCTCAACCAATTCCAGTATGGCAATTGATTGGAGCTGGCTTTCCGGTGTTCCGATTAGGTTGCCGGTCAGCTCAAAAATATTCGCGCTGTGGGAGCTGCTTTCCCTTCAAAAAGGAAAGCCGAGTTCCGATTTGGTAGGTGACCTTTGCCGGTTGCATGCCTTCGTTGCTCGCAATGGCTTCCATGAAAGCGTGTGCAGGACGCCTTTTTGGCTTTCGACCTGAGCTCAGGCAAGAACACCCGCTGAACTTAA
>Cr_1050
AACGCACATTGCGCCCCGTGGTATTCCGCGGGGCATGCCTGTTCGAGCGTCATTTCAACCCATCAAGCTTCGGCTTGGTCTTGGGGCCTGCGGTTTCGCAGCCTCTAAACCCAGTGGCGGTGCCATTGAGCTCTGAGCGTAGTAATTATCCTCGCTATAGAGTCTCGGTGGTGTCTTGCCAGCAACCCCTAATATTTTTACAGGTTGACCTCGGATCAGGTAGGGATACCCGCTGAACTTAA
>Cr_1051
AACGCACATTGCGCCCTTTGGTATTCCGAAGGGCATGCCTGTTCGAGCGTCATTATCACCTCTCAAGCCCTGGCTTGTTGTTGGACTTGGTCGGTCGTGAGACCTAGATCTGTCCCAAAGACAATGACGGTGTCCCTTGGACCTCGGTACAATGAGCTTTAACCAGCACGTATCAGAGTGGAAAGGTCCTCGGGCCCGGTCCCCCTTTTATTTTTTAAGGTTTGACCTCGGATCAGGTAGGAATACCCGCTGAACTTAA
>Cr_1052
AACGCACCTTGCACTCTTTGGTATTCCGAAGAGTATGTCTGTTTGAGTGTCATGAAACTCTCAACCCCCTTGTTTTGTAATGGAGCAGGCGTGGGCTTGGATTATGGCTGTCTGCTGGACTCTTTAATTAGAGATCGGCTCGGCTGAAATATACGAGTAACCCAGTTTGAATTAACGGCTTGACTCGGCGTAATAGCTTTATTTCGCTGAGGACGTTCATTTCAAGATAGTGGTGCTTCTAATGCGTCGTAGCGTCAGCTGCGCACACCTTTAAGCTTTAGACCTCAAATCAGTCAGGACTACCCGCTGAACTTAA
>Cr_1053
AACGCACATTGCGCCCCCGTGGTATTCCGCGGGGCATGCCTGTTCGAGCGTCATTTCAACCCATCAAGCTTCGGCTTGGTCTTGGGGCCTGCGATTCCGCAGCCTCTAAACCTAGTGGCGGCGCCTCCGAGCTCTGAGCGTAGTAATTCTTCTCGCTATAGGGTCTCGGTGGTGTCTTGCCAGTAACCCCCAATTTTCTTAAGGTTGACCTCGGATCAGGTAGGGATACCCGCTGAACTTAA
>Cr_1054
AACGCACATTGCGCCCTCTGGTATTCCGGAGGGCATGCCTGTTCGAGCGTCGTTACACCCTCAGACCAATTGTCTGGTTATGGAAGTCCCGGTAAAAAGTGATTTCTCAAAGATAGCGGCAGCCGGCAAAGAACCTCGGGCGCAGTAATAACATCTCGCTCCAGTTTCCAACCGTGTTTGTCGGAACAACCATATTTTCTAAGGTCGACCTCGGATCAGGTAGGGATACCCGCTGAACTTAA
>Cr_1055
AACGCACATTGCGCCTTCTGGTATTCCGGAGGGCATGCCTGTTCGAGCGTCATATAACGACTATCAAGCACAGCTTGGCCTTAGGCTTTCGTCCCTGCAACGGGGCGGGCCTTAAATACTTTGGCGGTGGCATCGAGCCTCGAGCGTAGTAAATATTCCGCTTTTAGAGGTCTCGTGGTCGCTTGCTTCCAGAACCCCAAACTTCTAAGTATTGACCTCGGATCAGGTAGGGATACCCGCTGAACTTAA
>Cr_1056
AACGCACATTGCGCCCTTTGGCATTCCGAAGGGCATGCCTGTTCGAGCGTCATTATCCTCTCTCAACCCCCCGTGTTTGGTGTTGGACCGCGTTGGACCGCCTATGGCCAACTGGTCTCAAGACAATGACGGCGTCCGTGGGACCCTCGGTACAATGAGCTTTCACCAGCACGTATCAGAGTTGAAGGTTCTCGGGCCCGGTCTCCTTTTATTTTAACAAGGTTGACCTCGGATCAGGTAGGAATACCCGCTGAACTTAA
>Cr_1057
AACGCACATTGCGCCCTCTGGTATTCCGGGGGGCATGCCTGTTCGAGCGTCATTATAACCACTCAAGCTCTCGCTTGGTATTGGGGTTCGCGGTTTCGCGGCCCCCCTAAACTCAGTGGCGGTGCCTGTCGGCTCTACGCGTAGTAATACTCCTCGCGATTGAGTCCGGTAGGTCTACTTGCCAACAACCCCCAATTTTTTACAGGTTGACCTCGGATCAGGTAGGGATACCCGCTGAACTTAA
>Cr_1058
AACGCATCTTGCGCCCCTTGGTATTCCGAAGGGCATGCCTGTTTGAGTGTCATGAAAACATCATCCCATCGGGTTTCCGATGACGATGGATTTGGGTGTTGCCGTTTCGGCTCGCCTTAAAAGTGTTAGTGGTTCTAAGATTGAATCTGGCGTAATAAGTTTCGCTGGCCAAGATCAAAGGCTGCTCATAACCCGTCTTCTGACATCTTTTGCTCTGACCTCAAATCAGGTAGGACTACCCGCTGAACTTAA
>Cr_1059
AACGCACATTGCGCCCCGTGGTATTCCGCGGGGCATGCCTGTTCGAGCGTCATTTCAACCCATCAAGCTTCGGCTTGGTCTTGGGGCCTGCGGTTTCGCAGCCTCTAACCCAGTGGCGGTGCCCTCGAGCTCTGAGCGTAGTAATTCTTCTCGCTATAGGGTCTCGGTGGTGTCTTGCCAATAACCCCCAACTCTCTAGGGTTGACCTCGGATCAGGTAGGGATACCCGCTGAACTTAA
