# Supplementary material for: The Endophytic Mycobiome of European Ash and Sycamore Maple Leaves – Geographic Patterns, Host Specificity and Influence of Ash Dieback
Source: Front Microbiol. 2018 Oct 24;9:2345. doi: 10.3389/fmicb.2018.02345 (PMC6207852; doi:10.3389/fmicb.2018.02345)
Supplement: Supplementary file 9 [file Data_Sheet_4.zip › Data_Sheet_4_code/data/fraxinus_literature/cross/denoised_sintax.txt]

Cr_3	d:Fungi(1.0000),p:Basidiomycota(1.0000),c:Exobasidiomycetes(1.0000),o:Entylomatales(1.0000)	+	d:Fungi,p:Basidiomycota,c:Exobasidiomycetes,o:Entylomatales
Cr_4	d:Fungi(1.0000),p:Basidiomycota(1.0000),c:Tremellomycetes(1.0000),o:Tremellales(1.0000),f:Bulleribasidiaceae(1.0000),g:Dioszegia(1.0000),s:Dioszegia_cryoxerica(0.3900),h:SH182104.07FU(0.3900)	+	d:Fungi,p:Basidiomycota,c:Tremellomycetes,o:Tremellales,f:Bulleribasidiaceae,g:Dioszegia
Cr_7	d:Fungi(1.0000),p:Ascomycota(1.0000),c:Dothideomycetes(0.0800),o:Capnodiales(0.0300),f:Mycosphaerellaceae(0.0300),g:Ramularia(0.0200),s:Ramularia_armoraciae(0.0200),h:SH206862.07FU(0.0200)	+	d:Fungi,p:Ascomycota
Cr_5	d:Fungi(1.0000),p:Ascomycota(0.9900),c:Dothideomycetes(0.9900),o:Pleosporales(0.9900),f:Pleosporaceae(0.6700),g:Alternaria(0.6700),s:Didymella_macrostoma(0.1300),h:SH345872.07FU(0.1300)	+	d:Fungi,p:Ascomycota,c:Dothideomycetes,o:Pleosporales
Cr_8	d:Fungi(1.0000),p:Ascomycota(1.0000),c:Dothideomycetes(0.4000),o:Pleosporales(0.4000),f:Leptosphaeriaceae(0.3900),g:Leptosphaeria(0.3700),s:Subplenodomus_apiicola(0.0100),h:SH207666.07FU(0.0100)	+	d:Fungi,p:Ascomycota
Cr_6	d:Fungi(1.0000),p:Ascomycota(1.0000),c:Leotiomycetes(1.0000),o:Helotiales(1.0000),f:Helotiaceae(0.9900),g:Hymenoscyphus(0.9900),s:Hymenoscyphus_fraxineus(0.3100),h:SH198384.07FU(0.3100)	+	d:Fungi,p:Ascomycota,c:Leotiomycetes,o:Helotiales,f:Helotiaceae,g:Hymenoscyphus
Cr_2	d:Fungi(1.0000),p:Ascomycota(1.0000),c:Leotiomycetes(1.0000),o:Helotiales(1.0000),f:Helotiaceae(1.0000),g:Hymenoscyphus(1.0000),s:Hymenoscyphus_fraxineus(0.4000),h:SH198384.07FU(0.4000)	+	d:Fungi,p:Ascomycota,c:Leotiomycetes,o:Helotiales,f:Helotiaceae,g:Hymenoscyphus
Cr_1	d:Fungi(1.0000),p:Ascomycota(1.0000),c:Eurotiomycetes(1.0000),o:Chaetothyriales(1.0000),f:Herpotrichiellaceae(1.0000),g:Cladophialophora(1.0000)	+	d:Fungi,p:Ascomycota,c:Eurotiomycetes,o:Chaetothyriales,f:Herpotrichiellaceae,g:Cladophialophora
Cr_10	d:Fungi(1.0000),p:Basidiomycota(1.0000),c:Tremellomycetes(1.0000),o:Tremellales(1.0000),f:Rhynchogastremataceae(0.7500),g:Papiliotrema(0.7500),s:Papiliotrema_flavescens(0.6200),h:SH204070.07FU(0.6200)	+	d:Fungi,p:Basidiomycota,c:Tremellomycetes,o:Tremellales
Cr_9	d:Fungi(1.0000),p:Ascomycota(0.9800),c:Eurotiomycetes(0.8300),o:Chaetothyriales(0.8300),f:Trichomeriaceae(0.6900),g:Trichomerium(0.6600),s:Trichomerium_dioscoreae(0.6600),h:SH186766.07FU(0.6600)	+	d:Fungi,p:Ascomycota,c:Eurotiomycetes,o:Chaetothyriales
Cr_14	d:Fungi(1.0000),p:Ascomycota(1.0000),c:Dothideomycetes(1.0000),o:Capnodiales(1.0000),f:Teratosphaeriaceae(1.0000)	+	d:Fungi,p:Ascomycota,c:Dothideomycetes,o:Capnodiales,f:Teratosphaeriaceae
Cr_11	d:Fungi(1.0000),p:Basidiomycota(1.0000),c:Tremellomycetes(1.0000),o:Tremellales(1.0000),f:Bulleribasidiaceae(1.0000),g:Vishniacozyma(1.0000),s:Vishniacozyma_heimaeyensis(1.0000),h:SH181631.07FU(1.0000)	+	d:Fungi,p:Basidiomycota,c:Tremellomycetes,o:Tremellales,f:Bulleribasidiaceae,g:Vishniacozyma,s:Vishniacozyma_heimaeyensis,h:SH181631.07FU
Cr_16	d:Fungi(1.0000),p:Basidiomycota(1.0000),c:Tremellomycetes(1.0000),o:Tremellales(1.0000),f:Bulleribasidiaceae(1.0000),g:Vishniacozyma(1.0000),s:Vishniacozyma_heimaeyensis(1.0000),h:SH181631.07FU(1.0000)	+	d:Fungi,p:Basidiomycota,c:Tremellomycetes,o:Tremellales,f:Bulleribasidiaceae,g:Vishniacozyma,s:Vishniacozyma_heimaeyensis,h:SH181631.07FU
Cr_13	d:Fungi(1.0000),p:Ascomycota(1.0000),c:Dothideomycetes(0.6500),o:Capnodiales(0.5400),f:Mycosphaerellaceae(0.5400),g:Ramularia(0.5200),s:Ramularia_inaequalis(0.0800),h:SH521476.07FU(0.0800)	+	d:Fungi,p:Ascomycota
Cr_12	d:Fungi(1.0000),p:Basidiomycota(0.9900),c:Tremellomycetes(0.9900),o:Tremellales(0.9900),f:Bulleribasidiaceae(0.7100),g:Dioszegia(0.7100),s:Dioszegia_xingshanensis(0.5500),h:SH024110.07FU(0.5500)	+	d:Fungi,p:Basidiomycota,c:Tremellomycetes,o:Tremellales
Cr_15	d:Fungi(1.0000),p:Ascomycota(1.0000),c:Dothideomycetes(0.1300),o:Capnodiales(0.1000),f:Mycosphaerellaceae(0.1000),g:Ramularia(0.0800),s:Ramularia_nyssicola(0.0300),h:SH206773.07FU(0.0300)	+	d:Fungi,p:Ascomycota
Cr_17	d:Fungi(0.9800),p:Ascomycota(0.7900),c:Eurotiomycetes(0.3200),o:Chaetothyriales(0.1600),f:Verrucariaceae(0.0700),g:Elaphomyces(0.0700),s:Symbiotaphrina_buchneri(0.0600),h:SH643910.07FU(0.0600)	+	d:Fungi
Cr_18	d:Fungi(1.0000),p:Basidiomycota(1.0000),c:Tremellomycetes(1.0000),o:Tremellales(1.0000),f:Bulleribasidiaceae(1.0000),g:Dioszegia(1.0000),s:Dioszegia_cryoxerica(0.3900),h:SH182104.07FU(0.3900)	+	d:Fungi,p:Basidiomycota,c:Tremellomycetes,o:Tremellales,f:Bulleribasidiaceae,g:Dioszegia
Cr_22	d:Fungi(1.0000),p:Basidiomycota(0.9900),c:Cystobasidiomycetes(0.9800),o:Cystobasidiales(0.1200),f:Cystobasidiaceae(0.0800),g:Occultifur(0.0300),s:Cystobasidium_lysinophilum(0.0200),h:SH194780.07FU(0.0200)	+	d:Fungi,p:Basidiomycota,c:Cystobasidiomycetes
Cr_20	d:Fungi(1.0000),p:Basidiomycota(0.9900),c:Tremellomycetes(0.9900),o:Tremellales(0.9900),f:Tremellaceae(0.9800),g:Cryptococcus(0.9800),s:Kwoniella_pini(0.0100),h:SH214578.07FU(0.0100)	+	d:Fungi,p:Basidiomycota,c:Tremellomycetes,o:Tremellales,f:Tremellaceae,g:Cryptococcus
Cr_21	d:Fungi(1.0000),p:Ascomycota(1.0000),c:Dothideomycetes(0.4500),o:Capnodiales(0.1700),f:Mycosphaerellaceae(0.1700),g:Ramularia(0.1500),s:Ramularia_nyssicola(0.0500),h:SH206773.07FU(0.0500)	+	d:Fungi,p:Ascomycota
Cr_19	d:Fungi(1.0000),p:Ascomycota(0.8700),c:Dothideomycetes(0.7800),o:Pleosporales(0.7500),f:Leptosphaeriaceae(0.3600),g:Leptosphaeria(0.3600),s:Leptosphaeria_proteicola(0.3200),h:SH192135.07FU(0.3200)	+	d:Fungi,p:Ascomycota
Cr_24	d:Fungi(1.0000),p:Ascomycota(0.7200),c:Dothideomycetes(0.7200),o:Pleosporales(0.7200),f:Pleosporaceae(0.4600),g:Alternaria(0.4400),s:Epicoccum_nigrum(0.0800),h:SH117088.07FU(0.0800)	+	d:Fungi
Cr_23	d:Fungi(1.0000),p:Ascomycota(1.0000),c:Dothideomycetes(1.0000),o:Dothideales(1.0000),f:Aureobasidiaceae(1.0000),g:Aureobasidium(1.0000),s:Aureobasidium_microstictum(1.0000),h:SH204277.07FU(1.0000)	-	d:Fungi,p:Ascomycota,c:Dothideomycetes,o:Dothideales,f:Aureobasidiaceae,g:Aureobasidium,s:Aureobasidium_microstictum,h:SH204277.07FU
Cr_25	d:Fungi(1.0000),p:Ascomycota(1.0000),c:Dothideomycetes(1.0000),o:Pleosporales(1.0000),f:Amorosiaceae(0.3800),g:Angustimassarina(0.3800),s:Angustimassarina_acerina(0.3800),h:SH199051.07FU(0.3800)	+	d:Fungi,p:Ascomycota,c:Dothideomycetes,o:Pleosporales
Cr_26	d:Fungi(1.0000),p:Basidiomycota(1.0000),c:Tremellomycetes(1.0000),o:Tremellales(1.0000),f:Bulleraceae(0.8500),g:Bullera(0.8500),s:Bullera_crocea(0.8500),h:SH209709.07FU(0.8500)	+	d:Fungi,p:Basidiomycota,c:Tremellomycetes,o:Tremellales,f:Bulleraceae,g:Bullera,s:Bullera_crocea,h:SH209709.07FU
Cr_28	d:Fungi(1.0000),p:Basidiomycota(1.0000),c:Exobasidiomycetes(1.0000),o:Exobasidiales(1.0000),f:Exobasidiaceae(1.0000),g:Exobasidium(1.0000),s:Exobasidium_woronichinii(0.0300),h:SH211813.07FU(0.0300)	+	d:Fungi,p:Basidiomycota,c:Exobasidiomycetes,o:Exobasidiales,f:Exobasidiaceae,g:Exobasidium
Cr_30	d:Fungi(1.0000),p:Basidiomycota(1.0000),c:Cystobasidiomycetes(0.9900),o:Cystobasidiomycetes_ord_Incertae_sedis(0.9300),f:Cystobasidiomycetes_fam_Incertae_sedis(0.9300),g:Symmetrospora(0.9300),s:Symmetrospora_gracilis(0.9000),h:SH205938.07FU(0.9000)	+	d:Fungi,p:Basidiomycota,c:Cystobasidiomycetes,o:Cystobasidiomycetes_ord_Incertae_sedis,f:Cystobasidiomycetes_fam_Incertae_sedis,g:Symmetrospora,s:Symmetrospora_gracilis,h:SH205938.07FU
Cr_27	d:Fungi(1.0000),p:Ascomycota(1.0000),c:Leotiomycetes(1.0000),o:Leotiomycetes_ord_Incertae_sedis(1.0000),f:Pseudeurotiaceae(1.0000)	+	d:Fungi,p:Ascomycota,c:Leotiomycetes,o:Leotiomycetes_ord_Incertae_sedis,f:Pseudeurotiaceae
Cr_29	d:Fungi(1.0000),p:Basidiomycota(1.0000),c:Exobasidiomycetes(1.0000),o:Exobasidiales(1.0000),f:Exobasidiaceae(1.0000),g:Exobasidium(1.0000),s:Exobasidium_gracile(1.0000),h:SH206596.07FU(1.0000)	+	d:Fungi,p:Basidiomycota,c:Exobasidiomycetes,o:Exobasidiales,f:Exobasidiaceae,g:Exobasidium,s:Exobasidium_gracile,h:SH206596.07FU
Cr_31	d:Fungi(1.0000),p:Ascomycota(1.0000),c:Leotiomycetes(1.0000),o:Erysiphales(1.0000),f:Erysiphaceae(1.0000),g:Phyllactinia(1.0000),s:Phyllactinia_fraxini(0.9700),h:SH202235.07FU(0.9700)	+	d:Fungi,p:Ascomycota,c:Leotiomycetes,o:Erysiphales,f:Erysiphaceae,g:Phyllactinia,s:Phyllactinia_fraxini,h:SH202235.07FU
Cr_32	d:Fungi(1.0000),p:Ascomycota(1.0000),c:Dothideomycetes(1.0000),o:Capnodiales(0.8400),f:Cladosporiaceae(0.5400),g:Cladosporium(0.5400),s:Cladosporium_tenuissimum(0.1900),h:SH629693.07FU(0.1900)	+	d:Fungi,p:Ascomycota,c:Dothideomycetes,o:Capnodiales
Cr_33	d:Fungi(1.0000),p:Basidiomycota(1.0000),c:Tremellomycetes(1.0000),o:Tremellales(1.0000),f:Bulleribasidiaceae(0.9700),g:Dioszegia(0.9700),s:Dioszegia_changbaiensis(0.4500),h:SH209715.07FU(0.4500)	+	d:Fungi,p:Basidiomycota,c:Tremellomycetes,o:Tremellales,f:Bulleribasidiaceae,g:Dioszegia
Cr_34	d:Fungi(1.0000),p:Ascomycota(1.0000),c:Leotiomycetes(0.8800),o:Helotiales(0.7400),f:Dermateaceae(0.6800),g:Calloria(0.6800),s:Calloria_urticae(0.6800),h:SH529064.07FU(0.6800)	+	d:Fungi,p:Ascomycota,c:Leotiomycetes
Cr_37	d:Fungi(1.0000),p:Basidiomycota(1.0000),c:Tremellomycetes(1.0000),o:Cystofilobasidiales(1.0000),f:Mrakiaceae(1.0000),g:Itersonilia(1.0000),s:Itersonilia_pannonica(1.0000),h:SH199073.07FU(1.0000)	+	d:Fungi,p:Basidiomycota,c:Tremellomycetes,o:Cystofilobasidiales,f:Mrakiaceae,g:Itersonilia,s:Itersonilia_pannonica,h:SH199073.07FU
Cr_35	d:Fungi(1.0000),p:Ascomycota(1.0000),c:Leotiomycetes(1.0000),o:Helotiales(1.0000),f:Dermateaceae(1.0000),g:Naevala(1.0000)	+	d:Fungi,p:Ascomycota,c:Leotiomycetes,o:Helotiales,f:Dermateaceae,g:Naevala
Cr_36	d:Fungi(1.0000),p:Ascomycota(0.9600),c:Dothideomycetes(0.9200),o:Pleosporales(0.9200),f:Phaeosphaeriaceae(0.0700),g:Neosetophoma(0.0600),s:Neosetophoma_samararum(0.0600),h:SH496090.07FU(0.0600)	+	d:Fungi,p:Ascomycota,c:Dothideomycetes,o:Pleosporales
Cr_39	d:Fungi(1.0000),p:Basidiomycota(1.0000),c:Tremellomycetes(1.0000),o:Tremellales(1.0000),f:Bulleribasidiaceae(0.7500),g:Bulleribasidium(0.7500),s:Bulleribasidium_oberjochense(0.7500),h:SH222253.07FU(0.7500)	+	d:Fungi,p:Basidiomycota,c:Tremellomycetes,o:Tremellales
Cr_38	d:Fungi(1.0000),p:Ascomycota(0.9200),c:Dothideomycetes(0.9200),o:Pleosporales(0.9200),f:Leptosphaeriaceae(0.8700),g:Leptosphaeria(0.8700),s:Leptosphaeria_rubefaciens(0.8600),h:SH213843.07FU(0.8600)	+	d:Fungi,p:Ascomycota,c:Dothideomycetes,o:Pleosporales,f:Leptosphaeriaceae,g:Leptosphaeria,s:Leptosphaeria_rubefaciens,h:SH213843.07FU
Cr_40	d:Fungi(1.0000),p:Ascomycota(0.9900),c:Leotiomycetes(0.9900),o:Leotiomycetes_ord_Incertae_sedis(0.9900),f:Pseudeurotiaceae(0.9900)	+	d:Fungi,p:Ascomycota,c:Leotiomycetes,o:Leotiomycetes_ord_Incertae_sedis,f:Pseudeurotiaceae
Cr_43	d:Fungi(1.0000),p:Ascomycota(0.8100),c:Eurotiomycetes(0.3800),o:Verrucariales(0.1300),f:Verrucariaceae(0.1000),g:Symbiotaphrina(0.0800),s:Symbiotaphrina_buchneri(0.0600),h:SH643910.07FU(0.0600)	+	d:Fungi,p:Ascomycota
Cr_42	d:Fungi(1.0000),p:Basidiomycota(1.0000),c:Cystobasidiomycetes(1.0000),o:Cystobasidiomycetes_ord_Incertae_sedis(0.9800),f:Cystobasidiomycetes_fam_Incertae_sedis(0.9800),g:Symmetrospora(0.9800),s:Symmetrospora_gracilis(0.9600),h:SH205938.07FU(0.9600)	+	d:Fungi,p:Basidiomycota,c:Cystobasidiomycetes,o:Cystobasidiomycetes_ord_Incertae_sedis,f:Cystobasidiomycetes_fam_Incertae_sedis,g:Symmetrospora,s:Symmetrospora_gracilis,h:SH205938.07FU
Cr_41	d:Fungi(1.0000),p:Ascomycota(1.0000),c:Eurotiomycetes(1.0000),o:Chaetothyriales(1.0000),f:Trichomeriaceae(1.0000),g:Knufia(1.0000)	+	d:Fungi,p:Ascomycota,c:Eurotiomycetes,o:Chaetothyriales,f:Trichomeriaceae,g:Knufia
Cr_44	d:Fungi(1.0000),p:Basidiomycota(0.8900),c:Tremellomycetes(0.8900),o:Tremellales(0.6600),f:Bulleraceae(0.4500),g:Bullera(0.4500),s:Bullera_globospora(0.4500),h:SH203799.07FU(0.4500)	+	d:Fungi,p:Basidiomycota,c:Tremellomycetes
Cr_46	d:Fungi(1.0000),p:Basidiomycota(1.0000),c:Exobasidiomycetes(1.0000),o:Exobasidiales(1.0000),f:Exobasidiaceae(1.0000),g:Exobasidium(1.0000),s:Exobasidium_gracile(1.0000),h:SH206596.07FU(1.0000)	+	d:Fungi,p:Basidiomycota,c:Exobasidiomycetes,o:Exobasidiales,f:Exobasidiaceae,g:Exobasidium,s:Exobasidium_gracile,h:SH206596.07FU
Cr_45	d:Fungi(1.0000),p:Ascomycota(1.0000),c:Dothideomycetes(1.0000),o:Capnodiales(0.8700),f:Cladosporiaceae(0.5200),g:Cladosporium(0.5200),s:Cladosporium_tenuissimum(0.1500),h:SH629693.07FU(0.1500)	+	d:Fungi,p:Ascomycota,c:Dothideomycetes,o:Capnodiales
Cr_47	d:Fungi(1.0000),p:Basidiomycota(0.9700),c:Tremellomycetes(0.6900),o:Tremellales(0.6900),f:Bulleraceae(0.5800),g:Genolevuria(0.5800),s:Genolevuria_amylolytica(0.5500),h:SH213903.07FU(0.5500)	+	d:Fungi,p:Basidiomycota
Cr_48	d:Fungi(1.0000),p:Basidiomycota(0.7300),c:Tremellomycetes(0.3800),o:Tremellales(0.3800),f:Bulleraceae(0.2800),g:Genolevuria(0.2800),s:Genolevuria_amylolytica(0.2700),h:SH213903.07FU(0.2700)	+	d:Fungi
Cr_49	d:Fungi(1.0000),p:Ascomycota(1.0000),c:Dothideomycetes(1.0000),o:Dothideales(1.0000),f:Aureobasidiaceae(1.0000),g:Aureobasidium(1.0000),s:Aureobasidium_microstictum(1.0000),h:SH204277.07FU(1.0000)	-	d:Fungi,p:Ascomycota,c:Dothideomycetes,o:Dothideales,f:Aureobasidiaceae,g:Aureobasidium,s:Aureobasidium_microstictum,h:SH204277.07FU
Cr_50	d:Fungi(1.0000),p:Ascomycota(0.6900),c:Dothideomycetes(0.6900),o:Pleosporales(0.6900),f:Pleosporaceae(0.5400),g:Alternaria(0.5300),s:Epicoccum_nigrum(0.0500),h:SH117088.07FU(0.0500)	+	d:Fungi
Cr_51	d:Fungi(1.0000),p:Basidiomycota(1.0000),c:Tremellomycetes(1.0000),o:Tremellales(1.0000),f:Tremellaceae(0.0500),g:Cryptococcus(0.0500),s:Kwoniella_mangrovensis(0.0100),h:SH214576.07FU(0.0100)	+	d:Fungi,p:Basidiomycota,c:Tremellomycetes,o:Tremellales
Cr_53	d:Fungi(1.0000),p:Basidiomycota(1.0000),c:Tremellomycetes(1.0000),o:Tremellales(1.0000),f:Bulleribasidiaceae(1.0000),g:Dioszegia(1.0000),s:Dioszegia_cryoxerica(0.2000),h:SH182104.07FU(0.2000)	+	d:Fungi,p:Basidiomycota,c:Tremellomycetes,o:Tremellales,f:Bulleribasidiaceae,g:Dioszegia
Cr_52	d:Fungi(1.0000),p:Ascomycota(0.4500),c:Leotiomycetes(0.4300),o:Helotiales(0.4300),f:Helotiales_fam_Incertae_sedis(0.3800),g:Tetrachaetum(0.3800),s:Gyoerffyella_tricapillata(0.0200),h:SH089169.07FU(0.0200)	+	d:Fungi
Cr_54	d:Fungi(1.0000),p:Basidiomycota(1.0000),c:Tremellomycetes(0.9900),o:Tremellales(0.9900),f:Bulleribasidiaceae(0.9900),g:Dioszegia(0.9800),s:Dioszegia_hungarica(0.0600),h:SH182105.07FU(0.0600)	+	d:Fungi,p:Basidiomycota,c:Tremellomycetes,o:Tremellales,f:Bulleribasidiaceae,g:Dioszegia
Cr_55	d:Fungi(1.0000),p:Basidiomycota(1.0000),c:Tremellomycetes(1.0000),o:Tremellales(1.0000),f:Bulleribasidiaceae(0.8800),g:Vishniacozyma(0.8800),s:Vishniacozyma_victoriae(0.7300),h:SH181628.07FU(0.7300)	+	d:Fungi,p:Basidiomycota,c:Tremellomycetes,o:Tremellales,f:Bulleribasidiaceae,g:Vishniacozyma
Cr_56	d:Fungi(1.0000),p:Basidiomycota(1.0000),c:Tremellomycetes(1.0000),o:Tremellales(0.9900),f:Bulleribasidiaceae(0.9900),g:Vishniacozyma(0.9900),s:Vishniacozyma_foliicola(0.9900),h:SH236211.07FU(0.9900)	+	d:Fungi,p:Basidiomycota,c:Tremellomycetes,o:Tremellales,f:Bulleribasidiaceae,g:Vishniacozyma,s:Vishniacozyma_foliicola,h:SH236211.07FU
Cr_57	d:Fungi(1.0000),p:Ascomycota(0.8800),c:Dothideomycetes(0.3400),o:Pleosporales(0.2400),f:Xylonomycetales_fam_Incertae_sedis(0.2200),g:Symbiotaphrina(0.2200),s:Symbiotaphrina_buchneri(0.1900),h:SH643910.07FU(0.1900)	+	d:Fungi,p:Ascomycota
Cr_58	d:Fungi(1.0000),p:Ascomycota(1.0000),c:Eurotiomycetes(1.0000),o:Chaetothyriales(1.0000),f:Trichomeriaceae(1.0000),g:Knufia(1.0000)	+	d:Fungi,p:Ascomycota,c:Eurotiomycetes,o:Chaetothyriales,f:Trichomeriaceae,g:Knufia
Cr_59	d:Fungi(1.0000),p:Ascomycota(1.0000),c:Leotiomycetes(0.5000),o:Helotiales(0.5000),f:Helotiaceae(0.5000),g:Articulospora(0.5000),s:Articulospora_proliferata(0.0100),h:SH083259.07FU(0.0100)	+	d:Fungi,p:Ascomycota
Cr_60	d:Fungi(1.0000),p:Ascomycota(1.0000),c:Dothideomycetes(1.0000),o:Dothideales(1.0000),f:Aureobasidiaceae(1.0000),g:Aureobasidium(1.0000),s:Aureobasidium_microstictum(1.0000),h:SH204277.07FU(1.0000)	-	d:Fungi,p:Ascomycota,c:Dothideomycetes,o:Dothideales,f:Aureobasidiaceae,g:Aureobasidium,s:Aureobasidium_microstictum,h:SH204277.07FU
Cr_63	d:Fungi(1.0000),p:Basidiomycota(0.5700),c:Tremellomycetes(0.5600),o:Tremellales(0.5600),f:Tremellaceae(0.3100),g:Cryptococcus(0.3100),s:Genolevuria_amylolytica(0.2400),h:SH213903.07FU(0.2400)	+	d:Fungi
Cr_62	d:Fungi(1.0000),p:Ascomycota(1.0000),c:Dothideomycetes(1.0000),o:Pleosporales(1.0000),f:Phaeosphaeriaceae(1.0000)	+	d:Fungi,p:Ascomycota,c:Dothideomycetes,o:Pleosporales,f:Phaeosphaeriaceae
Cr_64	d:Fungi(1.0000),p:Ascomycota(1.0000),c:Taphrinomycetes(1.0000),o:Taphrinales(1.0000),f:Taphrinaceae(0.0600),g:Taphrina(0.0600),s:Taphrina_veronaerambellii(0.0600),h:SH193603.07FU(0.0600)	+	d:Fungi,p:Ascomycota,c:Taphrinomycetes,o:Taphrinales
Cr_61	d:Fungi(1.0000),p:Ascomycota(1.0000),c:Sordariomycetes(1.0000),o:Diaporthales(1.0000),f:Valsaceae(0.3200),g:Diaporthe(0.1600),s:Diaporthe_kongii(0.0600),h:SH185521.07FU(0.0600)	+	d:Fungi,p:Ascomycota,c:Sordariomycetes,o:Diaporthales
Cr_65	d:Fungi(1.0000),p:Basidiomycota(0.5300),c:Agaricomycetes(0.5100),o:Agaricales(0.2600),f:Ceratobasidiaceae(0.0500),g:Tulostoma(0.0500),s:Waitea_circinata(0.0400),h:SH207820.07FU(0.0400)	+	d:Fungi
Cr_66	d:Fungi(1.0000),p:Basidiomycota(1.0000),c:Tremellomycetes(1.0000),o:Tremellales(1.0000),f:Bulleribasidiaceae(0.9200),g:Dioszegia(0.9200),s:Dioszegia_xingshanensis(0.3800),h:SH024110.07FU(0.3800)	+	d:Fungi,p:Basidiomycota,c:Tremellomycetes,o:Tremellales,f:Bulleribasidiaceae,g:Dioszegia
Cr_69	d:Fungi(1.0000),p:Basidiomycota(1.0000),c:Tremellomycetes(1.0000),o:Filobasidiales(1.0000),f:Filobasidiaceae(1.0000),g:Filobasidium(1.0000),s:Filobasidium_wieringae(1.0000),h:SH221435.07FU(1.0000)	+	d:Fungi,p:Basidiomycota,c:Tremellomycetes,o:Filobasidiales,f:Filobasidiaceae,g:Filobasidium,s:Filobasidium_wieringae,h:SH221435.07FU
Cr_68	d:Fungi(1.0000),p:Basidiomycota(1.0000),c:Tremellomycetes(1.0000),o:Tremellales(1.0000),f:Bulleribasidiaceae(1.0000),g:Dioszegia(1.0000),s:Dioszegia_hungarica(0.9800),h:SH182101.07FU(0.9800)	+	d:Fungi,p:Basidiomycota,c:Tremellomycetes,o:Tremellales,f:Bulleribasidiaceae,g:Dioszegia,s:Dioszegia_hungarica,h:SH182101.07FU
Cr_71	d:Fungi(1.0000),p:Basidiomycota(0.9800),c:Tremellomycetes(0.9800),o:Tremellales(0.9800),f:Bulleraceae(0.9700),g:Bullera(0.9700),s:Bullera_globospora(0.9700),h:SH203799.07FU(0.9700)	+	d:Fungi,p:Basidiomycota,c:Tremellomycetes,o:Tremellales,f:Bulleraceae,g:Bullera,s:Bullera_globospora,h:SH203799.07FU
Cr_67	d:Fungi(1.0000),p:Ascomycota(0.7500),c:Eurotiomycetes(0.7500),o:Chaetothyriales(0.7300),f:Herpotrichiellaceae(0.3100),g:Cladophialophora(0.0600),s:Cyphellophora_laciniata(0.0200),h:SH197858.07FU(0.0200)	+	d:Fungi
Cr_70	d:Fungi(1.0000),p:Ascomycota(1.0000),c:Dothideomycetes(1.0000),o:Pleosporales(1.0000),f:Biatriosporaceae(0.2800),g:Biatriospora(0.2800)	+	d:Fungi,p:Ascomycota,c:Dothideomycetes,o:Pleosporales
Cr_72	d:Fungi(1.0000),p:Ascomycota(0.9300),c:Dothideomycetes(0.4100),o:Botryosphaeriales(0.3200),f:Botryosphaeriaceae(0.2800),g:Endomelanconiopsis(0.0800),s:Spencermartinsia_viticola(0.0500),h:SH211942.07FU(0.0500)	+	d:Fungi,p:Ascomycota
Cr_73	d:Fungi(1.0000),p:Ascomycota(1.0000),c:Dothideomycetes(1.0000),o:Pleosporales(1.0000),f:Phaeosphaeriaceae(1.0000),g:Muriphaeosphaeria(1.0000)	+	d:Fungi,p:Ascomycota,c:Dothideomycetes,o:Pleosporales,f:Phaeosphaeriaceae,g:Muriphaeosphaeria
Cr_74	d:Fungi(1.0000),p:Basidiomycota(1.0000),c:Exobasidiomycetes(1.0000),o:Exobasidiales(1.0000),f:Exobasidiaceae(0.9600),g:Exobasidium(0.9300),s:Exobasidium_pentasporium(0.4600),h:SH211817.07FU(0.4600)	+	d:Fungi,p:Basidiomycota,c:Exobasidiomycetes,o:Exobasidiales,f:Exobasidiaceae,g:Exobasidium
Cr_79	d:Fungi(1.0000),p:Basidiomycota(1.0000),c:Tremellomycetes(1.0000),o:Tremellales(1.0000)	+	d:Fungi,p:Basidiomycota,c:Tremellomycetes,o:Tremellales
Cr_76	d:Fungi(1.0000),p:Ascomycota(1.0000),c:Leotiomycetes(0.6700),o:Helotiales(0.6700),f:Dermateaceae(0.6200),g:Naevala(0.6200),s:Gyoerffyella_entomobryoides(0.0400),h:SH184432.07FU(0.0400)	+	d:Fungi,p:Ascomycota
Cr_75	d:Fungi(1.0000),p:Ascomycota(0.6800),c:Eurotiomycetes(0.6800),o:Chaetothyriales(0.6800),f:Chaetothyriaceae(0.5400),g:Ceramothyrium(0.5400),s:Ceramothyrium_carniolicum(0.5400),h:SH207611.07FU(0.5400)	+	d:Fungi
Cr_77	d:Fungi(1.0000),p:Basidiomycota(0.9900),c:Tremellomycetes(0.9900),o:Tremellales(0.9900),f:Bulleribasidiaceae(0.9900),g:Dioszegia(0.9900),s:Dioszegia_fristingensis(0.9900),h:SH209710.07FU(0.9900)	+	d:Fungi,p:Basidiomycota,c:Tremellomycetes,o:Tremellales,f:Bulleribasidiaceae,g:Dioszegia,s:Dioszegia_fristingensis,h:SH209710.07FU
Cr_80	d:Fungi(1.0000),p:Ascomycota(0.9100),c:Leotiomycetes(0.5800),o:Helotiales(0.5700),f:Phyllostictaceae(0.1000),g:Phyllosticta(0.0700),s:Phyllosticta_capitalensis(0.0200),h:SH210433.07FU(0.0200)	+	d:Fungi,p:Ascomycota
Cr_78	d:Fungi(1.0000),p:Ascomycota(0.9700),c:Leotiomycetes(0.8800),o:Helotiales(0.5800),f:Leotiomycetes_fam_Incertae_sedis(0.1800),g:Collophora(0.1800),s:Collophora_rubra(0.1300),h:SH201610.07FU(0.1300)	+	d:Fungi,p:Ascomycota,c:Leotiomycetes
Cr_81	d:Fungi(1.0000),p:Ascomycota(0.8700),c:Dothideomycetes(0.7000),o:Pleosporales(0.0500),f:Phaeosphaeriaceae(0.0400),g:Neosetophoma(0.0100),s:Neosetophoma_samararum(0.0100),h:SH496090.07FU(0.0100)	+	d:Fungi,p:Ascomycota
Cr_82	d:Fungi(1.0000),p:Ascomycota(1.0000),c:Eurotiomycetes(1.0000),o:Chaetothyriales(1.0000),f:Herpotrichiellaceae(1.0000),g:Cladophialophora(1.0000)	+	d:Fungi,p:Ascomycota,c:Eurotiomycetes,o:Chaetothyriales,f:Herpotrichiellaceae,g:Cladophialophora
Cr_86	d:Fungi(1.0000),p:Basidiomycota(0.4400),c:Tremellomycetes(0.1300),o:Tremellales(0.0800),f:Tremellaceae(0.0800),g:Cryptococcus(0.0800),s:Filobasidium_wieringae(0.0200),h:SH221435.07FU(0.0200)	+	d:Fungi
Cr_85	d:Fungi(1.0000),p:Ascomycota(1.0000),c:Dothideomycetes(1.0000),o:Capnodiales(1.0000),f:Teratosphaeriaceae(1.0000),g:Devriesia(1.0000),s:Devriesia_pseudoamericana(1.0000),h:SH192615.07FU(1.0000)	+	d:Fungi,p:Ascomycota,c:Dothideomycetes,o:Capnodiales,f:Teratosphaeriaceae,g:Devriesia,s:Devriesia_pseudoamericana,h:SH192615.07FU
Cr_84	d:Fungi(1.0000),p:Ascomycota(1.0000),c:Eurotiomycetes(1.0000),o:Chaetothyriales(1.0000),f:Herpotrichiellaceae(1.0000),g:Cladophialophora(1.0000)	+	d:Fungi,p:Ascomycota,c:Eurotiomycetes,o:Chaetothyriales,f:Herpotrichiellaceae,g:Cladophialophora
Cr_83	d:Fungi(1.0000),p:Ascomycota(0.9600),c:Leotiomycetes(0.9600),o:Leotiomycetes_ord_Incertae_sedis(0.9600),f:Pseudeurotiaceae(0.9600)	+	d:Fungi,p:Ascomycota,c:Leotiomycetes,o:Leotiomycetes_ord_Incertae_sedis,f:Pseudeurotiaceae
Cr_88	d:Fungi(1.0000),p:Basidiomycota(1.0000),c:Exobasidiomycetes(1.0000),o:Exobasidiales(1.0000),f:Exobasidiaceae(1.0000),g:Exobasidium(1.0000),s:Exobasidium_pentasporium(0.7100),h:SH211817.07FU(0.7100)	+	d:Fungi,p:Basidiomycota,c:Exobasidiomycetes,o:Exobasidiales,f:Exobasidiaceae,g:Exobasidium
Cr_87	d:Fungi(1.0000),p:Ascomycota(1.0000),c:Leotiomycetes(1.0000),o:Leotiomycetes_ord_Incertae_sedis(1.0000),f:Pseudeurotiaceae(1.0000)	+	d:Fungi,p:Ascomycota,c:Leotiomycetes,o:Leotiomycetes_ord_Incertae_sedis,f:Pseudeurotiaceae
Cr_89	d:Fungi(1.0000),p:Ascomycota(0.9900),c:Dothideomycetes(0.9500),o:Pleosporales(0.9500),f:Phaeosphaeriaceae(0.8900),g:Phaeosphaeria(0.3000),s:Phaeosphaeria_triglochinicola(0.3000),h:SH208537.07FU(0.3000)	+	d:Fungi,p:Ascomycota,c:Dothideomycetes,o:Pleosporales,f:Phaeosphaeriaceae
Cr_90	d:Fungi(1.0000),p:Ascomycota(1.0000),c:Sordariomycetes(1.0000),o:Hypocreales(1.0000),f:Nectriaceae(1.0000),g:Gibberella(0.7000),s:Gibberella_tricincta(0.7000),h:SH219674.07FU(0.6700)	+	d:Fungi,p:Ascomycota,c:Sordariomycetes,o:Hypocreales,f:Nectriaceae
Cr_92	d:Fungi(1.0000),p:Basidiomycota(1.0000),c:Cystobasidiomycetes(1.0000),o:Cystobasidiomycetes_ord_Incertae_sedis(1.0000),f:Cystobasidiomycetes_fam_Incertae_sedis(1.0000),g:Buckleyzyma(1.0000),s:Buckleyzyma_aurantiaca(1.0000),h:SH207116.07FU(1.0000)	+	d:Fungi,p:Basidiomycota,c:Cystobasidiomycetes,o:Cystobasidiomycetes_ord_Incertae_sedis,f:Cystobasidiomycetes_fam_Incertae_sedis,g:Buckleyzyma,s:Buckleyzyma_aurantiaca,h:SH207116.07FU
Cr_91	d:Fungi(1.0000),p:Ascomycota(1.0000),c:Dothideomycetes(0.6500),o:Capnodiales(0.5700),f:Mycosphaerellaceae(0.5700),g:Ramularia(0.5200),s:Ramularia_inaequalis(0.1700),h:SH521476.07FU(0.1700)	+	d:Fungi,p:Ascomycota
Cr_93	d:Fungi(1.0000),p:Ascomycota(1.0000),c:Dothideomycetes(0.9800),o:Pleosporales(0.9600),f:Melanommataceae(0.4900),g:Herpotrichia(0.4900),s:Herpotrichia_parasitica(0.4900),h:SH005854.07FU(0.4900)	+	d:Fungi,p:Ascomycota,c:Dothideomycetes,o:Pleosporales
Cr_94	d:Fungi(1.0000),p:Basidiomycota(0.9900),c:Tremellomycetes(0.9900),o:Tremellales(0.9900),f:Tremellaceae(0.9600),g:Cryptococcus(0.9600),s:Kwoniella_pini(0.0300),h:SH214578.07FU(0.0300)	+	d:Fungi,p:Basidiomycota,c:Tremellomycetes,o:Tremellales,f:Tremellaceae,g:Cryptococcus
Cr_95	d:Fungi(1.0000),p:Basidiomycota(1.0000),c:Tremellomycetes(1.0000),o:Tremellales(0.9200),f:Bulleraceae(0.8300),g:Fonsecazyma(0.8300)	+	d:Fungi,p:Basidiomycota,c:Tremellomycetes,o:Tremellales,f:Bulleraceae,g:Fonsecazyma
Cr_96	d:Fungi(1.0000),p:Ascomycota(1.0000),c:Leotiomycetes(0.4100),o:Helotiales(0.4100),f:Dermateaceae(0.4100),g:Naevala(0.4100)	+	d:Fungi,p:Ascomycota
Cr_97	d:Fungi(1.0000),p:Ascomycota(1.0000),c:Taphrinomycetes(1.0000),o:Taphrinales(1.0000),f:Taphrinaceae(1.0000),g:Taphrina(1.0000),s:Taphrina_carpini(0.9900),h:SH193600.07FU(0.9900)	+	d:Fungi,p:Ascomycota,c:Taphrinomycetes,o:Taphrinales,f:Taphrinaceae,g:Taphrina,s:Taphrina_carpini,h:SH193600.07FU
Cr_98	d:Fungi(1.0000),p:Basidiomycota(1.0000),c:Tremellomycetes(1.0000),o:Tremellales(1.0000),f:Bulleribasidiaceae(0.6600),g:Vishniacozyma(0.6600),s:Vishniacozyma_victoriae(0.5200),h:SH181628.07FU(0.5200)	+	d:Fungi,p:Basidiomycota,c:Tremellomycetes,o:Tremellales
Cr_99	d:Fungi(1.0000),p:Ascomycota(0.9600),c:Eurotiomycetes(0.9600),o:Chaetothyriales(0.9600),f:Herpotrichiellaceae(0.5000),g:Camptophora(0.1200),s:Camptophora_hylomeconis(0.1200),h:SH209341.07FU(0.1200)	+	d:Fungi,p:Ascomycota,c:Eurotiomycetes,o:Chaetothyriales
Cr_100	d:Fungi(1.0000),p:Basidiomycota(1.0000),c:Tremellomycetes(1.0000),o:Tremellales(0.9800),f:Tremellaceae(0.0900),g:Cryptococcus(0.0800),s:Tremella_simplex(0.0100),h:SH181993.07FU(0.0100)	+	d:Fungi,p:Basidiomycota,c:Tremellomycetes,o:Tremellales
Cr_103	d:Fungi(1.0000),p:Basidiomycota(0.5200),c:Agaricomycetes(0.3900),o:Agaricales(0.2300),f:Bulleribasidiaceae(0.0800),g:Derxomyces(0.0700),s:Schizosaccharomyces_japonicus(0.0600),h:SH489678.07FU(0.0600)	+	d:Fungi
Cr_101	d:Fungi(1.0000),p:Basidiomycota(1.0000),c:Tremellomycetes(1.0000),o:Tremellales(1.0000),f:Bulleribasidiaceae(1.0000),g:Vishniacozyma(1.0000),s:Vishniacozyma_heimaeyensis(1.0000),h:SH181631.07FU(1.0000)	+	d:Fungi,p:Basidiomycota,c:Tremellomycetes,o:Tremellales,f:Bulleribasidiaceae,g:Vishniacozyma,s:Vishniacozyma_heimaeyensis,h:SH181631.07FU
Cr_104	d:Fungi(0.9800),p:Ascomycota(0.8000),c:Eurotiomycetes(0.3200),o:Chaetothyriales(0.1200),f:Verrucariaceae(0.1000),g:Symbiotaphrina(0.0800),s:Symbiotaphrina_buchneri(0.0800),h:SH643910.07FU(0.0800)	+	d:Fungi,p:Ascomycota
Cr_102	d:Fungi(1.0000),p:Ascomycota(1.0000),c:Eurotiomycetes(1.0000),o:Chaetothyriales(1.0000)	+	d:Fungi,p:Ascomycota,c:Eurotiomycetes,o:Chaetothyriales
Cr_105	d:Fungi(1.0000),p:Basidiomycota(0.6100),c:Agaricomycetes(0.4700),o:Agaricales(0.2600),f:Inocybaceae(0.0700),g:Inocybe(0.0700),s:Waitea_circinata(0.0400),h:SH198339.07FU(0.0400)	+	d:Fungi
Cr_106	d:Fungi(1.0000),p:Ascomycota(1.0000),c:Eurotiomycetes(0.9800),o:Chaetothyriales(0.9800),f:Trichomeriaceae(0.9500),g:Trichomerium(0.9100),s:Trichomerium_dioscoreae(0.9100),h:SH186766.07FU(0.9100)	+	d:Fungi,p:Ascomycota,c:Eurotiomycetes,o:Chaetothyriales,f:Trichomeriaceae,g:Trichomerium,s:Trichomerium_dioscoreae,h:SH186766.07FU
Cr_107	d:Fungi(1.0000),p:Ascomycota(1.0000),c:Eurotiomycetes(1.0000),o:Chaetothyriales(1.0000)	+	d:Fungi,p:Ascomycota,c:Eurotiomycetes,o:Chaetothyriales
Cr_108	d:Fungi(1.0000),p:Ascomycota(1.0000),c:Eurotiomycetes(1.0000),o:Chaetothyriales(1.0000),f:Herpotrichiellaceae(1.0000),g:Cladophialophora(1.0000)	+	d:Fungi,p:Ascomycota,c:Eurotiomycetes,o:Chaetothyriales,f:Herpotrichiellaceae,g:Cladophialophora
Cr_109	d:Fungi(1.0000),p:Ascomycota(1.0000),c:Eurotiomycetes(1.0000),o:Chaetothyriales(1.0000),f:Chaetothyriaceae(0.9800),g:Ceramothyrium(0.9800),s:Ceramothyrium_carniolicum(0.9800),h:SH207611.07FU(0.9800)	+	d:Fungi,p:Ascomycota,c:Eurotiomycetes,o:Chaetothyriales,f:Chaetothyriaceae,g:Ceramothyrium,s:Ceramothyrium_carniolicum,h:SH207611.07FU
Cr_110	d:Fungi(1.0000)	+	d:Fungi
Cr_111	d:Fungi(1.0000),p:Ascomycota(1.0000),c:Leotiomycetes(1.0000),o:Leotiomycetes_ord_Incertae_sedis(1.0000),f:Pseudeurotiaceae(1.0000)	+	d:Fungi,p:Ascomycota,c:Leotiomycetes,o:Leotiomycetes_ord_Incertae_sedis,f:Pseudeurotiaceae
Cr_112	d:Fungi(1.0000),p:Ascomycota(1.0000),c:Eurotiomycetes(1.0000),o:Chaetothyriales(1.0000),f:Herpotrichiellaceae(1.0000),g:Cladophialophora(1.0000)	+	d:Fungi,p:Ascomycota,c:Eurotiomycetes,o:Chaetothyriales,f:Herpotrichiellaceae,g:Cladophialophora
Cr_113	d:Fungi(1.0000),p:Ascomycota(0.9800),c:Leotiomycetes(0.1500),o:Helotiales(0.1500),f:Dermateaceae(0.1400),g:Naevala(0.1400),s:Gyoerffyella_tricapillata(0.0100),h:SH089169.07FU(0.0100)	+	d:Fungi,p:Ascomycota
Cr_114	d:Fungi(1.0000),p:Basidiomycota(0.5000),c:Agaricomycetes(0.4100),o:Agaricales(0.1600),f:Schizosaccharomycetaceae(0.0700),g:Schizosaccharomyces(0.0700),s:Schizosaccharomyces_japonicus(0.0700),h:SH489678.07FU(0.0700)	+	d:Fungi
Cr_119	d:Viridiplantae(1.0000),p:Streptophyta(1.0000),c:lamiids_no_rank(1.0000),o:Lamiales(1.0000),f:Oleaceae(1.0000),g:Fraxinus(1.0000),s:Fraxinus_excelsior(1.0000)	+	d:Viridiplantae,p:Streptophyta,c:lamiids_no_rank,o:Lamiales,f:Oleaceae,g:Fraxinus,s:Fraxinus_excelsior
Cr_117	d:Fungi(1.0000),p:Basidiomycota(0.7400),c:Cystobasidiomycetes(0.4300),o:Cystobasidiales(0.2200),f:Erythrobasidiaceae(0.0800),g:Erythrobasidium(0.0400),s:Buckleyzyma_kluyveri-nielii(0.0400),h:SH198858.07FU(0.0400)	+	d:Fungi
Cr_118	d:Fungi(1.0000),p:Basidiomycota(1.0000),c:Exobasidiomycetes(1.0000),o:Exobasidiales(1.0000),f:Exobasidiaceae(1.0000),g:Exobasidium(1.0000),s:Exobasidium_maculosum(0.9900),h:SH521788.07FU(0.6100)	+	d:Fungi,p:Basidiomycota,c:Exobasidiomycetes,o:Exobasidiales,f:Exobasidiaceae,g:Exobasidium,s:Exobasidium_maculosum
Cr_115	d:Fungi(1.0000),p:Ascomycota(1.0000),c:Dothideomycetes(1.0000),o:Capnodiales(0.9400),f:Teratosphaeriaceae(0.2500),g:Xenoconiothyrium(0.1600),s:Xenoconiothyrium_catenata(0.1600),h:SH027330.07FU(0.1600)	+	d:Fungi,p:Ascomycota,c:Dothideomycetes,o:Capnodiales
Cr_120	d:Fungi(1.0000),p:Basidiomycota(0.3000),c:Cystobasidiomycetes(0.3000),o:Erythrobasidiales(0.3000),f:Erythrobasidiaceae(0.3000),g:Erythrobasidium(0.3000),s:Erythrobasidium_hasegawianum(0.3000),h:SH194739.07FU(0.3000)	+	d:Fungi
Cr_116	d:Fungi(1.0000),p:Ascomycota(1.0000),c:Leotiomycetes(1.0000),o:Helotiales(1.0000),f:Dermateaceae(0.9900),g:Neofabraea(0.9100),s:Neofabraea_vagabunda(0.8400),h:SH630144.07FU(0.8000)	+	d:Fungi,p:Ascomycota,c:Leotiomycetes,o:Helotiales,f:Dermateaceae,g:Neofabraea,s:Neofabraea_vagabunda,h:SH630144.07FU
Cr_121	d:Fungi(1.0000),p:Ascomycota(1.0000),c:Leotiomycetes(1.0000),o:Helotiales(1.0000),f:Hyaloscyphaceae(1.0000),g:Hyalopeziza(0.7700),s:Arbusculina_fragmentans(0.2300),h:SH111337.07FU(0.2300)	+	d:Fungi,p:Ascomycota,c:Leotiomycetes,o:Helotiales,f:Hyaloscyphaceae
Cr_122	d:Fungi(1.0000),p:Ascomycota(0.9800),c:Dothideomycetes(0.9500),o:Pleosporales(0.8800),f:Phaeosphaeriaceae(0.7300),g:Phaeosphaeria(0.2500),s:Phaeosphaeria_triglochinicola(0.2500),h:SH208537.07FU(0.2500)	+	d:Fungi,p:Ascomycota,c:Dothideomycetes,o:Pleosporales
Cr_123	d:Fungi(1.0000),p:Basidiomycota(1.0000),c:Exobasidiomycetes(1.0000),o:Exobasidiales(1.0000),f:Exobasidiaceae(0.9000),g:Exobasidium(0.9000),s:Exobasidium_darwinii(0.4400),h:SH017745.07FU(0.4400)	+	d:Fungi,p:Basidiomycota,c:Exobasidiomycetes,o:Exobasidiales,f:Exobasidiaceae,g:Exobasidium
Cr_124	d:Fungi(1.0000),p:Ascomycota(1.0000),c:Eurotiomycetes(1.0000),o:Chaetothyriales(1.0000),f:Herpotrichiellaceae(0.9200),g:Veronaea(0.4800),s:Veronaea_compacta(0.3000),h:SH197655.07FU(0.3000)	+	d:Fungi,p:Ascomycota,c:Eurotiomycetes,o:Chaetothyriales,f:Herpotrichiellaceae
Cr_126	d:Fungi(1.0000),p:Ascomycota(1.0000),c:Leotiomycetes(0.6700),o:Helotiales(0.6700),f:Dermateaceae(0.6200),g:Naevala(0.6200),s:Gyoerffyella_entomobryoides(0.0400),h:SH184432.07FU(0.0400)	+	d:Fungi,p:Ascomycota
Cr_125	d:Fungi(1.0000),p:Ascomycota(1.0000),c:Sordariomycetes(1.0000),o:Glomerellales(0.6000),f:Glomerellaceae(0.6000),g:Colletotrichum(0.6000),s:Colletotrichum_dematium(0.6000),h:SH631606.07FU(0.6000)	+	d:Fungi,p:Ascomycota,c:Sordariomycetes
Cr_127	d:Fungi(1.0000),p:Ascomycota(1.0000),c:Dothideomycetes(1.0000),o:Pleosporales(1.0000),f:Lophiostomataceae(0.0200),g:Lophiostoma(0.0200),s:Lophiostoma_corticola(0.0200),h:SH492296.07FU(0.0200)	+	d:Fungi,p:Ascomycota,c:Dothideomycetes,o:Pleosporales
Cr_128	d:Fungi(1.0000),p:Ascomycota(1.0000),c:Eurotiomycetes(1.0000),o:Chaetothyriales(1.0000),f:Herpotrichiellaceae(0.8800),g:Veronaea(0.5000),s:Veronaea_botryosa(0.3600),h:SH631145.07FU(0.2900)	+	d:Fungi,p:Ascomycota,c:Eurotiomycetes,o:Chaetothyriales,f:Herpotrichiellaceae
Cr_129	d:Fungi(1.0000),p:Basidiomycota(0.5000),c:Agaricomycetes(0.4100),o:Agaricales(0.2000),f:Schizosaccharomycetaceae(0.1200),g:Schizosaccharomyces(0.1200),s:Schizosaccharomyces_japonicus(0.1200),h:SH489678.07FU(0.1200)	+	d:Fungi
Cr_130	d:Fungi(1.0000),p:Basidiomycota(0.5600),c:Agaricomycetes(0.4500),o:Agaricales(0.2400),f:Schizosaccharomycetaceae(0.1900),g:Schizosaccharomyces(0.1900),s:Schizosaccharomyces_japonicus(0.1800),h:SH489678.07FU(0.1800)	+	d:Fungi
Cr_131	d:Fungi(1.0000),p:Ascomycota(0.9900),c:Eurotiomycetes(0.9900),o:Chaetothyriales(0.9900),f:Herpotrichiellaceae(0.9900),g:Cladophialophora(0.9900),s:Cladophialophora_modesta(0.0500),h:SH200682.07FU(0.0500)	+	d:Fungi,p:Ascomycota,c:Eurotiomycetes,o:Chaetothyriales,f:Herpotrichiellaceae,g:Cladophialophora
Cr_135	d:Fungi(1.0000),p:Basidiomycota(0.6100),c:Agaricomycetes(0.4700),o:Agaricales(0.2500),f:Inocybaceae(0.0600),g:Inocybe(0.0600),s:Waitea_circinata(0.0300),h:SH198339.07FU(0.0300)	+	d:Fungi
Cr_134	d:Fungi(1.0000),p:Ascomycota(0.6500),c:Orbiliomycetes(0.5600),o:Orbiliales(0.5300),f:Orbiliaceae(0.5300),g:Orbilia(0.4600),s:Orbilia_vinosa(0.1300),h:SH527918.07FU(0.1300)	+	d:Fungi
Cr_133	d:Fungi(1.0000),p:Basidiomycota(1.0000),c:Tremellomycetes(1.0000),o:Tremellales(1.0000),f:Bulleribasidiaceae(0.8800),g:Vishniacozyma(0.8800),s:Vishniacozyma_victoriae(0.7300),h:SH181628.07FU(0.7300)	+	d:Fungi,p:Basidiomycota,c:Tremellomycetes,o:Tremellales,f:Bulleribasidiaceae,g:Vishniacozyma
Cr_136	d:Fungi(1.0000),p:Basidiomycota(1.0000),c:Exobasidiomycetes(1.0000),o:Exobasidiales(1.0000),f:Exobasidiaceae(0.9200),g:Exobasidium(0.9200),s:Exobasidium_darwinii(0.4200),h:SH017745.07FU(0.4200)	+	d:Fungi,p:Basidiomycota,c:Exobasidiomycetes,o:Exobasidiales,f:Exobasidiaceae,g:Exobasidium
Cr_137	d:Fungi(1.0000),p:Basidiomycota(0.9900),c:Cystobasidiomycetes(0.9900),o:Cystobasidiomycetes_ord_Incertae_sedis(0.9500),f:Cystobasidiomycetes_fam_Incertae_sedis(0.9500),g:Symmetrospora(0.9500),s:Symmetrospora_gracilis(0.9200),h:SH205938.07FU(0.9200)	+	d:Fungi,p:Basidiomycota,c:Cystobasidiomycetes,o:Cystobasidiomycetes_ord_Incertae_sedis,f:Cystobasidiomycetes_fam_Incertae_sedis,g:Symmetrospora,s:Symmetrospora_gracilis,h:SH205938.07FU
Cr_132	d:Fungi(1.0000),p:Ascomycota(1.0000),c:Eurotiomycetes(1.0000),o:Chaetothyriales(1.0000),f:Herpotrichiellaceae(1.0000),g:Cladophialophora(1.0000)	+	d:Fungi,p:Ascomycota,c:Eurotiomycetes,o:Chaetothyriales,f:Herpotrichiellaceae,g:Cladophialophora
Cr_138	d:Fungi(1.0000),p:Ascomycota(1.0000),c:Dothideomycetes(1.0000),o:Pleosporales(1.0000)	+	d:Fungi,p:Ascomycota,c:Dothideomycetes,o:Pleosporales
Cr_140	d:Fungi(1.0000),p:Basidiomycota(0.6300),c:Agaricomycetes(0.4700),o:Agaricales(0.2500),f:Inocybaceae(0.0800),g:Inocybe(0.0800),s:Waitea_circinata(0.0400),h:SH489678.07FU(0.0400)	+	d:Fungi
Cr_143	d:Fungi(1.0000),p:Basidiomycota(0.2700),c:Cystobasidiomycetes(0.2700),o:Erythrobasidiales(0.2700),f:Erythrobasidiaceae(0.2700),g:Erythrobasidium(0.2700),s:Erythrobasidium_hasegawianum(0.2700),h:SH194739.07FU(0.2700)	+	d:Fungi
Cr_139	d:Fungi(1.0000),p:Ascomycota(0.1100),c:Leotiomycetes(0.0400),o:Helotiales(0.0400),f:Helotiaceae(0.0300),g:Claussenomyces(0.0200)	+	d:Fungi
Cr_144	d:Fungi(1.0000),p:Basidiomycota(1.0000),c:Tremellomycetes(1.0000),o:Tremellales(1.0000),f:Bulleribasidiaceae(0.5100),g:Vishniacozyma(0.5100),s:Vishniacozyma_victoriae(0.5100),h:SH181628.07FU(0.5100)	+	d:Fungi,p:Basidiomycota,c:Tremellomycetes,o:Tremellales
Cr_142	d:Fungi(1.0000),p:Ascomycota(0.8600),c:Dothideomycetes(0.3700),o:Botryosphaeriales(0.2700),f:Botryosphaeriaceae(0.2200),g:Lasiodiplodia(0.0500),s:Lasiodiplodia_crassispora(0.0500),h:SH207643.07FU(0.0500)	+	d:Fungi,p:Ascomycota
Cr_141	d:Fungi(1.0000),p:Ascomycota(1.0000),c:Leotiomycetes(1.0000),o:Leotiomycetes_ord_Incertae_sedis(1.0000),f:Pseudeurotiaceae(1.0000)	+	d:Fungi,p:Ascomycota,c:Leotiomycetes,o:Leotiomycetes_ord_Incertae_sedis,f:Pseudeurotiaceae
Cr_145	d:Fungi(1.0000),p:Basidiomycota(1.0000),c:Exobasidiomycetes(1.0000),o:Exobasidiales(1.0000),f:Exobasidiaceae(0.9300),g:Exobasidium(0.9300),s:Exobasidium_darwinii(0.3800),h:SH017745.07FU(0.3800)	+	d:Fungi,p:Basidiomycota,c:Exobasidiomycetes,o:Exobasidiales,f:Exobasidiaceae,g:Exobasidium
Cr_146	d:Fungi(0.9900),p:Basidiomycota(0.5300),c:Agaricomycetes(0.4400),o:Agaricales(0.3200),f:Tricholomataceae(0.1200),g:Mycena(0.0500),s:Lophodermium_illiciicola(0.0300),h:SH001965.07FU(0.0300)	+	d:Fungi
Cr_148	d:Fungi(1.0000),p:Basidiomycota(1.0000),c:Microbotryomycetes(1.0000),o:Sporidiobolales(1.0000),f:Sporidiobolaceae(1.0000),g:Rhodosporidiobolus(0.9300),s:Rhodosporidiobolus_colostri(0.5600),h:SH194503.07FU(0.5600)	+	d:Fungi,p:Basidiomycota,c:Microbotryomycetes,o:Sporidiobolales,f:Sporidiobolaceae,g:Rhodosporidiobolus
Cr_147	d:Fungi(1.0000),p:Ascomycota(1.0000),c:Dothideomycetes(0.9900),o:Pleosporales(0.9900),f:Dictyosporiaceae(0.0600),g:Pseudocoleophoma(0.0500),s:Pseudocoleophoma_calamagrostidis(0.0500),h:SH496357.07FU(0.0500)	+	d:Fungi,p:Ascomycota,c:Dothideomycetes,o:Pleosporales
Cr_149	d:Fungi(1.0000),p:Ascomycota(1.0000),c:Eurotiomycetes(1.0000),o:Chaetothyriales(1.0000)	+	d:Fungi,p:Ascomycota,c:Eurotiomycetes,o:Chaetothyriales
Cr_151	d:Fungi(1.0000),p:Basidiomycota(1.0000),c:Tremellomycetes(1.0000),o:Tremellales(1.0000),f:Tremellaceae(1.0000),g:Cryptococcus(1.0000)	+	d:Fungi,p:Basidiomycota,c:Tremellomycetes,o:Tremellales,f:Tremellaceae,g:Cryptococcus
Cr_152	d:Fungi(1.0000),p:Basidiomycota(1.0000),c:Tremellomycetes(1.0000),o:Cystofilobasidiales(0.0400),f:Cystofilobasidiales_fam_Incertae_sedis(0.0400),g:Mrakiella(0.0400),s:Mrakiella_aquatica(0.0400),h:SH202459.07FU(0.0400)	+	d:Fungi,p:Basidiomycota,c:Tremellomycetes
Cr_150	d:Fungi(1.0000),p:Ascomycota(0.6800),c:Eurotiomycetes(0.6700),o:Chaetothyriales(0.6700),f:Chaetothyriaceae(0.5300),g:Ceramothyrium(0.5300),s:Ceramothyrium_carniolicum(0.5300),h:SH207611.07FU(0.5300)	+	d:Fungi
Cr_153	d:Fungi(1.0000),p:Ascomycota(1.0000),c:Eurotiomycetes(0.9900),o:Chaetothyriales(0.9900),f:Herpotrichiellaceae(0.4800),g:Coniosporium(0.2000)	+	d:Fungi,p:Ascomycota,c:Eurotiomycetes,o:Chaetothyriales
Cr_154	d:Fungi(1.0000),p:Ascomycota(0.8500),c:Eurotiomycetes(0.7800),o:Chaetothyriales(0.7100),f:Trichomeriaceae(0.1700),g:Knufia(0.1500),s:Knufia_aspidiotus(0.0400),h:SH193980.07FU(0.0400)	+	d:Fungi,p:Ascomycota
Cr_155	d:Fungi(1.0000),p:Basidiomycota(1.0000),c:Tremellomycetes(1.0000),o:Tremellales(1.0000)	+	d:Fungi,p:Basidiomycota,c:Tremellomycetes,o:Tremellales
Cr_157	d:Fungi(1.0000),p:Basidiomycota(0.5000),c:Agaricomycetes(0.4200),o:Agaricales(0.2400),f:Inocybaceae(0.0800),g:Inocybe(0.0800),s:Schizosaccharomyces_japonicus(0.0700),h:SH489678.07FU(0.0700)	+	d:Fungi
Cr_156	d:Fungi(1.0000),p:Ascomycota(1.0000),c:Dothideomycetes(1.0000),o:Dothideales(1.0000),f:Aureobasidiaceae(1.0000),g:Aureobasidium(1.0000),s:Aureobasidium_microstictum(1.0000),h:SH204277.07FU(1.0000)	-	d:Fungi,p:Ascomycota,c:Dothideomycetes,o:Dothideales,f:Aureobasidiaceae,g:Aureobasidium,s:Aureobasidium_microstictum,h:SH204277.07FU
Cr_159	d:Fungi(1.0000),p:Basidiomycota(1.0000),c:Cystobasidiomycetes(1.0000),o:Erythrobasidiales(1.0000)	+	d:Fungi,p:Basidiomycota,c:Cystobasidiomycetes,o:Erythrobasidiales
Cr_160	d:Fungi(1.0000),p:Ascomycota(0.4600),c:Orbiliomycetes(0.3500),o:Orbiliales(0.3500),f:Orbiliaceae(0.3400),g:Orbilia(0.2600),s:Orbilia_vinosa(0.0300),h:SH527918.07FU(0.0300)	+	d:Fungi
Cr_158	d:Fungi(1.0000),p:Ascomycota(1.0000),c:Dothideomycetes(1.0000),o:Capnodiales(0.9900),f:Teratosphaeriaceae(0.9800),g:Devriesia(0.9800),s:Devriesia_pseudoamericana(0.9800),h:SH192615.07FU(0.9800)	+	d:Fungi,p:Ascomycota,c:Dothideomycetes,o:Capnodiales,f:Teratosphaeriaceae,g:Devriesia,s:Devriesia_pseudoamericana,h:SH192615.07FU
Cr_161	d:Fungi(1.0000),p:Ascomycota(1.0000),c:Leotiomycetes(0.6500),o:Helotiales(0.6500),f:Dermateaceae(0.6300),g:Naevala(0.6300),s:Gyoerffyella_entomobryoides(0.0200),h:SH184432.07FU(0.0200)	+	d:Fungi,p:Ascomycota
Cr_162	d:Fungi(1.0000),p:Basidiomycota(1.0000),c:Cystobasidiomycetes(1.0000),o:Cystobasidiomycetes_ord_Incertae_sedis(1.0000),f:Cystobasidiomycetes_fam_Incertae_sedis(1.0000),g:Buckleyzyma(1.0000),s:Buckleyzyma_aurantiaca(1.0000),h:SH207116.07FU(1.0000)	+	d:Fungi,p:Basidiomycota,c:Cystobasidiomycetes,o:Cystobasidiomycetes_ord_Incertae_sedis,f:Cystobasidiomycetes_fam_Incertae_sedis,g:Buckleyzyma,s:Buckleyzyma_aurantiaca,h:SH207116.07FU
Cr_163	d:Fungi(1.0000),p:Basidiomycota(1.0000),c:Tremellomycetes(1.0000),o:Tremellales(1.0000),f:Tremellaceae(0.0100),g:Cryptococcus(0.0100)	+	d:Fungi,p:Basidiomycota,c:Tremellomycetes,o:Tremellales
Cr_164	d:Fungi(1.0000),p:Ascomycota(0.7600),c:Eurotiomycetes(0.7600),o:Chaetothyriales(0.7600),f:Herpotrichiellaceae(0.3300),g:Capronia(0.0600),s:Cladophialophora_modesta(0.0100),h:SH200682.07FU(0.0100)	+	d:Fungi
Cr_165	d:Fungi(1.0000),p:Ascomycota(1.0000),c:Lecanoromycetes(1.0000),o:Lecanoromycetes_ord_Incertae_sedis(1.0000),f:Phlyctidaceae(1.0000),g:Phlyctis(1.0000),s:Phlyctis_argena(1.0000),h:SH174383.07FU(1.0000)	+	d:Fungi,p:Ascomycota,c:Lecanoromycetes,o:Lecanoromycetes_ord_Incertae_sedis,f:Phlyctidaceae,g:Phlyctis,s:Phlyctis_argena,h:SH174383.07FU
Cr_167	d:Fungi(1.0000),p:Ascomycota(1.0000),c:Eurotiomycetes(1.0000),o:Chaetothyriales(1.0000)	+	d:Fungi,p:Ascomycota,c:Eurotiomycetes,o:Chaetothyriales
Cr_166	d:Fungi(1.0000),p:Ascomycota(1.0000),c:Eurotiomycetes(1.0000),o:Eurotiales(1.0000),f:Aspergillaceae(0.3900),g:Penicillium(0.3900),s:Penicillium_digitatum(0.2800),h:SH493855.07FU(0.2800)	+	d:Fungi,p:Ascomycota,c:Eurotiomycetes,o:Eurotiales
Cr_168	d:Fungi(1.0000),p:Basidiomycota(1.0000),c:Microbotryomycetes(1.0000),o:Sporidiobolales(1.0000)	+	d:Fungi,p:Basidiomycota,c:Microbotryomycetes,o:Sporidiobolales
Cr_169	d:Fungi(1.0000),p:Ascomycota(1.0000),c:Dothideomycetes(1.0000),o:Capnodiales(1.0000),f:Teratosphaeriaceae(1.0000)	+	d:Fungi,p:Ascomycota,c:Dothideomycetes,o:Capnodiales,f:Teratosphaeriaceae
Cr_170	d:Fungi(1.0000),p:Ascomycota(0.3000),c:Leotiomycetes(0.3000),o:Helotiales(0.3000),f:Helotiales_fam_Incertae_sedis(0.2600),g:Tetrachaetum(0.2600),s:Gyoerffyella_entomobryoides(0.0100),h:SH184432.07FU(0.0100)	+	d:Fungi
Cr_172	d:Fungi(1.0000),p:Basidiomycota(1.0000),c:Exobasidiomycetes(1.0000),o:Exobasidiales(1.0000),f:Exobasidiaceae(1.0000),g:Exobasidium(1.0000),s:Exobasidium_woronichinii(0.0300),h:SH211813.07FU(0.0300)	+	d:Fungi,p:Basidiomycota,c:Exobasidiomycetes,o:Exobasidiales,f:Exobasidiaceae,g:Exobasidium
Cr_171	d:Fungi(1.0000),p:Ascomycota(1.0000),c:Dothideomycetes(1.0000),o:Pleosporales(1.0000),f:Phaeosphaeriaceae(0.1700),g:Parastagonospora(0.1700),s:Parastagonospora_avenae(0.1700),h:SH629256.07FU(0.1600)	+	d:Fungi,p:Ascomycota,c:Dothideomycetes,o:Pleosporales
Cr_173	d:Fungi(1.0000),p:Ascomycota(1.0000),c:Dothideomycetes(1.0000),o:Capnodiales(1.0000),f:Mycosphaerellaceae(1.0000),g:Zymoseptoria(0.5200),s:Zymoseptoria_halophila(0.4700),h:SH195828.07FU(0.4700)	+	d:Fungi,p:Ascomycota,c:Dothideomycetes,o:Capnodiales,f:Mycosphaerellaceae
Cr_176	d:Fungi(1.0000),p:Ascomycota(1.0000),c:Eurotiomycetes(1.0000),o:Chaetothyriales(1.0000)	+	d:Fungi,p:Ascomycota,c:Eurotiomycetes,o:Chaetothyriales
Cr_174	d:Fungi(1.0000),p:Ascomycota(1.0000),c:Dothideomycetes(1.0000),o:Capnodiales(1.0000),f:Mycosphaerellaceae(1.0000),g:Ramularia(0.9900),s:Ramularia_trollii(0.6400),h:SH640879.07FU(0.6400)	+	d:Fungi,p:Ascomycota,c:Dothideomycetes,o:Capnodiales,f:Mycosphaerellaceae,g:Ramularia
Cr_175	d:Fungi(1.0000),p:Ascomycota(0.9900),c:Dothideomycetes(0.9900),o:Pleosporales(0.9900),f:Pleosporaceae(0.7100),g:Alternaria(0.7100),s:Didymella_macrostoma(0.1100),h:SH345872.07FU(0.1100)	+	d:Fungi,p:Ascomycota,c:Dothideomycetes,o:Pleosporales
Cr_177	d:Fungi(1.0000),p:Basidiomycota(1.0000),c:Cystobasidiomycetes(1.0000),o:Cystobasidiomycetes_ord_Incertae_sedis(1.0000),f:Cystobasidiomycetes_fam_Incertae_sedis(1.0000),g:Buckleyzyma(1.0000),s:Buckleyzyma_aurantiaca(1.0000),h:SH207116.07FU(1.0000)	+	d:Fungi,p:Basidiomycota,c:Cystobasidiomycetes,o:Cystobasidiomycetes_ord_Incertae_sedis,f:Cystobasidiomycetes_fam_Incertae_sedis,g:Buckleyzyma,s:Buckleyzyma_aurantiaca,h:SH207116.07FU
Cr_178	d:Fungi(1.0000),p:Basidiomycota(0.5300),c:Agaricomycetes(0.4500),o:Agaricales(0.2700),f:Inocybaceae(0.1100),g:Inocybe(0.1100),s:Schizosaccharomyces_japonicus(0.0700),h:SH489678.07FU(0.0700)	+	d:Fungi
Cr_179	d:Fungi(1.0000),p:Ascomycota(0.9400),c:Arthoniomycetes(0.3300),o:Lichenostigmatales(0.3300),f:Phaeococcomycetaceae(0.3300),g:Phaeococcomyces(0.3300)	+	d:Fungi,p:Ascomycota
Cr_181	d:Fungi(1.0000),p:Ascomycota(1.0000),c:Dothideomycetes(1.0000),o:Capnodiales(0.9800),f:Teratosphaeriaceae(0.0300),g:Incertomyces(0.0200),s:Incertomyces_vagans(0.0200),h:SH192622.07FU(0.0200)	+	d:Fungi,p:Ascomycota,c:Dothideomycetes,o:Capnodiales
Cr_182	d:Fungi(1.0000),p:Basidiomycota(0.5600),c:Agaricomycetes(0.5000),o:Agaricales(0.2000),f:Schizosaccharomycetaceae(0.0700),g:Schizosaccharomyces(0.0700),s:Schizosaccharomyces_japonicus(0.0700),h:SH489678.07FU(0.0700)	+	d:Fungi
Cr_180	d:Fungi(1.0000),p:Ascomycota(1.0000),c:Eurotiomycetes(1.0000),o:Phaeomoniellales(0.4900),f:Phaeomoniellales_fam_Incertae_sedis(0.4900),g:Phaeomoniella(0.3400),s:Minutiella_tardicola(0.0400),h:SH029054.07FU(0.0400)	+	d:Fungi,p:Ascomycota,c:Eurotiomycetes
Cr_184	d:Fungi(1.0000),p:Basidiomycota(1.0000),c:Tremellomycetes(1.0000),o:Tremellales(1.0000),f:Bulleribasidiaceae(0.9500),g:Vishniacozyma(0.9500),s:Vishniacozyma_victoriae(0.9500),h:SH181628.07FU(0.9500)	+	d:Fungi,p:Basidiomycota,c:Tremellomycetes,o:Tremellales,f:Bulleribasidiaceae,g:Vishniacozyma,s:Vishniacozyma_victoriae,h:SH181628.07FU
Cr_183	d:Fungi(1.0000),p:Basidiomycota(0.9700),c:Tremellomycetes(0.9700),o:Tremellales(0.9700),f:Tremellaceae(0.4000),g:Cryptococcus(0.3800),s:Phaeotremella_skinneri(0.0300),h:SH181985.07FU(0.0300)	+	d:Fungi,p:Basidiomycota,c:Tremellomycetes,o:Tremellales
Cr_185	d:Fungi(1.0000),p:Ascomycota(1.0000),c:Eurotiomycetes(1.0000),o:Chaetothyriales(1.0000)	+	d:Fungi,p:Ascomycota,c:Eurotiomycetes,o:Chaetothyriales
Cr_186	d:Fungi(1.0000),p:Basidiomycota(0.7000),c:Cystobasidiomycetes(0.5800),o:Erythrobasidiales(0.3900),f:Erythrobasidiaceae(0.2200),g:Erythrobasidium(0.2200),s:Erythrobasidium_elongatum(0.0900),h:SH194740.07FU(0.0900)	+	d:Fungi
Cr_188	d:Fungi(1.0000),p:Basidiomycota(0.5400),c:Agaricomycetes(0.3500),o:Agaricales(0.1800),f:Bulleribasidiaceae(0.1300),g:Derxomyces(0.1300),s:Derxomyces_simaoensis(0.1100),h:SH483908.07FU(0.1100)	+	d:Fungi
Cr_190	d:Fungi(1.0000),p:Basidiomycota(0.5700),c:Agaricomycetes(0.3600),o:Agaricales(0.1600),f:Bulleribasidiaceae(0.0800),g:Derxomyces(0.0700),s:Cryptotrichosporon_tibetense(0.0700),h:SH533912.07FU(0.0700)	+	d:Fungi
Cr_187	d:Fungi(1.0000),p:Ascomycota(0.9700),c:Eurotiomycetes(0.9700),o:Chaetothyriales(0.9700),f:Herpotrichiellaceae(0.9700),g:Cladophialophora(0.9700),s:Cladophialophora_modesta(0.0800),h:SH200682.07FU(0.0800)	+	d:Fungi,p:Ascomycota,c:Eurotiomycetes,o:Chaetothyriales,f:Herpotrichiellaceae,g:Cladophialophora
Cr_189	d:Fungi(1.0000),p:Ascomycota(1.0000),c:Eurotiomycetes(1.0000),o:Phaeomoniellales(0.1500),f:Phaeomoniellales_fam_Incertae_sedis(0.1500),g:Phaeomoniella(0.1500)	+	d:Fungi,p:Ascomycota,c:Eurotiomycetes
Cr_192	d:Fungi(1.0000),p:Ascomycota(1.0000),c:Dothideomycetes(1.0000),o:Capnodiales(1.0000),f:Mycosphaerellaceae(1.0000),g:Ramularia(0.9900),s:Septoria_lepidii(0.0100),h:SH174457.07FU(0.0100)	+	d:Fungi,p:Ascomycota,c:Dothideomycetes,o:Capnodiales,f:Mycosphaerellaceae,g:Ramularia
Cr_191	d:Fungi(1.0000),p:Ascomycota(1.0000),c:Dothideomycetes(0.9300),o:Capnodiales(0.9300),f:Mycosphaerellaceae(0.9200),g:Mycosphaerella(0.1700),s:Xenosonderhenia_eucalypti(0.1000),h:SH488796.07FU(0.1000)	+	d:Fungi,p:Ascomycota,c:Dothideomycetes,o:Capnodiales,f:Mycosphaerellaceae
Cr_193	d:Fungi(1.0000),p:Ascomycota(1.0000),c:Dothideomycetes(1.0000),o:Capnodiales(0.9900),f:Teratosphaeriaceae(0.9900),g:Devriesia(0.9900),s:Devriesia_pseudoamericana(0.9900),h:SH192615.07FU(0.9900)	+	d:Fungi,p:Ascomycota,c:Dothideomycetes,o:Capnodiales,f:Teratosphaeriaceae,g:Devriesia,s:Devriesia_pseudoamericana,h:SH192615.07FU
Cr_194	d:Fungi(1.0000),p:Basidiomycota(1.0000),c:Tremellomycetes(1.0000),o:Tremellales(1.0000),f:Bulleribasidiaceae(1.0000),g:Vishniacozyma(1.0000),s:Vishniacozyma_heimaeyensis(1.0000),h:SH181631.07FU(1.0000)	+	d:Fungi,p:Basidiomycota,c:Tremellomycetes,o:Tremellales,f:Bulleribasidiaceae,g:Vishniacozyma,s:Vishniacozyma_heimaeyensis,h:SH181631.07FU
Cr_195	d:Fungi(1.0000),p:Ascomycota(0.9800),c:Ascomycota_cls_Incertae_sedis(0.9200),o:Ascomycota_ord_Incertae_sedis(0.9200),f:Ascomycota_fam_Incertae_sedis(0.9200),g:Radulidium(0.9200),s:Radulidium_subulatum(0.9200),h:SH203905.07FU(0.8800)	+	d:Fungi,p:Ascomycota,c:Ascomycota_cls_Incertae_sedis,o:Ascomycota_ord_Incertae_sedis,f:Ascomycota_fam_Incertae_sedis,g:Radulidium,s:Radulidium_subulatum,h:SH203905.07FU
Cr_196	d:Fungi(1.0000),p:Ascomycota(1.0000),c:Leotiomycetes(1.0000),o:Helotiales(1.0000),f:Helotiales_fam_Incertae_sedis(1.0000)	+	d:Fungi,p:Ascomycota,c:Leotiomycetes,o:Helotiales,f:Helotiales_fam_Incertae_sedis
Cr_197	d:Fungi(1.0000),p:Basidiomycota(0.9400),c:Tremellomycetes(0.8700),o:Tremellales(0.8700),f:Bulleraceae(0.8200),g:Genolevuria(0.8200),s:Genolevuria_amylolytica(0.8100),h:SH213903.07FU(0.8100)	+	d:Fungi,p:Basidiomycota,c:Tremellomycetes,o:Tremellales,f:Bulleraceae,g:Genolevuria,s:Genolevuria_amylolytica,h:SH213903.07FU
Cr_198	d:Fungi(1.0000),p:Ascomycota(1.0000),c:Eurotiomycetes(1.0000),o:Chaetothyriales(1.0000),f:Herpotrichiellaceae(0.7800),g:Rhinocladiella(0.7800)	+	d:Fungi,p:Ascomycota,c:Eurotiomycetes,o:Chaetothyriales
Cr_201	d:Fungi(1.0000),p:Basidiomycota(0.0600),c:Cystobasidiomycetes(0.0600),o:Erythrobasidiales(0.0600),f:Erythrobasidiaceae(0.0600),g:Erythrobasidium(0.0600),s:Erythrobasidium_hasegawianum(0.0600),h:SH194739.07FU(0.0600)	+	d:Fungi
Cr_200	d:Fungi(1.0000),p:Basidiomycota(0.2800),c:Tremellomycetes(0.2800),o:Tremellales(0.2800),f:Bulleribasidiaceae(0.2800),g:Dioszegia(0.2800),s:Dioszegia_hungarica(0.2800),h:SH182099.07FU(0.2800)	+	d:Fungi
Cr_199	d:Fungi(1.0000),p:Ascomycota(0.7500),c:Dothideomycetes(0.0500),o:Dothideomycetes_ord_Incertae_sedis(0.0500),f:Dothideomycetes_fam_Incertae_sedis(0.0500),g:Leptospora(0.0500),s:Leptospora_rubella(0.0500),h:SH200463.07FU(0.0500)	+	d:Fungi
Cr_203	d:Fungi(1.0000),p:Basidiomycota(1.0000),c:Cystobasidiomycetes(1.0000),o:Erythrobasidiales(1.0000)	+	d:Fungi,p:Basidiomycota,c:Cystobasidiomycetes,o:Erythrobasidiales
Cr_202	d:Fungi(1.0000),p:Ascomycota(1.0000),c:Dothideomycetes(0.9300),o:Botryosphaeriales(0.9300),f:Botryosphaeriaceae(0.9300),g:Diplodia(0.8800),s:Diplodia_africana(0.8700),h:SH211940.07FU(0.8700)	+	d:Fungi,p:Ascomycota,c:Dothideomycetes,o:Botryosphaeriales,f:Botryosphaeriaceae,g:Diplodia,s:Diplodia_africana,h:SH211940.07FU
Cr_204	d:Fungi(1.0000),p:Basidiomycota(1.0000)	+	d:Fungi,p:Basidiomycota
Cr_206	d:Fungi(1.0000),p:Basidiomycota(0.7400),c:Microbotryomycetes(0.7400),o:Sporidiobolales(0.7400),f:Sporidiobolaceae(0.7400),g:Rhodotorula(0.7400)	+	d:Fungi
Cr_205	d:Fungi(1.0000),p:Ascomycota(0.9800),c:Leotiomycetes(0.9000),o:Helotiales(0.6000),f:Leotiomycetes_fam_Incertae_sedis(0.1800),g:Collophora(0.1400),s:Collophora_rubra(0.1000),h:SH201610.07FU(0.1000)	+	d:Fungi,p:Ascomycota,c:Leotiomycetes
Cr_210	d:Fungi(0.9900),p:Ascomycota(0.6600),c:Agaricomycetes(0.1800),o:Xylonomycetales(0.1300),f:Xylonomycetales_fam_Incertae_sedis(0.1300),g:Symbiotaphrina(0.1300),s:Symbiotaphrina_buchneri(0.0900),h:SH643910.07FU(0.0900)	-	d:Fungi
Cr_207	d:Fungi(1.0000),p:Ascomycota(0.9100),c:Lecanoromycetes(0.9100),o:Lecanorales(0.9100),f:Ramalinaceae(0.9100),g:Bacidia(0.5500),s:Bacidina_arnoldiana(0.2700),h:SH640382.07FU(0.2600)	+	d:Fungi,p:Ascomycota,c:Lecanoromycetes,o:Lecanorales,f:Ramalinaceae
Cr_209	d:Fungi(1.0000),p:Ascomycota(1.0000),c:Leotiomycetes(1.0000),o:Helotiales(1.0000),f:Helotiales_fam_Incertae_sedis(1.0000)	+	d:Fungi,p:Ascomycota,c:Leotiomycetes,o:Helotiales,f:Helotiales_fam_Incertae_sedis
Cr_208	d:Fungi(1.0000),p:Ascomycota(0.8800),c:Dothideomycetes(0.3000),o:Botryosphaeriales(0.2200),f:Botryosphaeriaceae(0.1600),g:Lasiodiplodia(0.0600),s:Lasiodiplodia_crassispora(0.0600),h:SH207643.07FU(0.0600)	+	d:Fungi,p:Ascomycota
Cr_211	d:Fungi(1.0000),p:Ascomycota(1.0000),c:Leotiomycetes(0.9900),o:Helotiales(0.0200),f:Leotiomycetes_fam_Incertae_sedis(0.0100),g:Collophora(0.0100)	+	d:Fungi,p:Ascomycota,c:Leotiomycetes
Cr_212	d:Fungi(0.9900),p:Basidiomycota(0.3200),c:Agaricomycetes(0.3000),o:Agaricales(0.1000),f:Glomeraceae(0.0600),g:Symbiotaphrina(0.0600),s:Ostropa_barbara(0.0400),h:SH629532.07FU(0.0400)	+	d:Fungi
Cr_213	d:Fungi(1.0000),p:Basidiomycota(0.5900),c:Agaricomycetes(0.4500),o:Agaricales(0.2700),f:Agaricaceae(0.0700),g:Tulostoma(0.0700),s:Waitea_circinata(0.0400),h:SH198339.07FU(0.0400)	+	d:Fungi
Cr_214	d:Fungi(1.0000),p:Basidiomycota(1.0000),c:Microbotryomycetes(1.0000),o:Microbotryomycetes_ord_Incertae_sedis(0.9500),f:Microbotryomycetes_fam_Incertae_sedis(0.9500),g:Curvibasidium(0.9500),s:Curvibasidium_cygneicollum(0.9500),h:SH289313.07FU(0.9400)	+	d:Fungi,p:Basidiomycota,c:Microbotryomycetes,o:Microbotryomycetes_ord_Incertae_sedis,f:Microbotryomycetes_fam_Incertae_sedis,g:Curvibasidium,s:Curvibasidium_cygneicollum,h:SH289313.07FU
Cr_216	d:Fungi(1.0000),p:Basidiomycota(0.4900),c:Agaricomycetes(0.4500),o:Agaricales(0.2700),f:Inocybaceae(0.0700),g:Inocybe(0.0700),s:Schizosaccharomyces_japonicus(0.0400),h:SH489678.07FU(0.0400)	+	d:Fungi
Cr_215	d:Fungi(1.0000),p:Ascomycota(1.0000),c:Dothideomycetes(0.9500),o:Pleosporales(0.9500),f:Leptosphaeriaceae(0.9500),g:Leptosphaeria(0.9500)	+	d:Fungi,p:Ascomycota,c:Dothideomycetes,o:Pleosporales,f:Leptosphaeriaceae,g:Leptosphaeria
Cr_217	d:Fungi(1.0000),p:Ascomycota(0.4600),c:Agaricomycetes(0.3900),o:Agaricales(0.1700),f:Schizosaccharomycetaceae(0.0800),g:Schizosaccharomyces(0.0800),s:Schizosaccharomyces_japonicus(0.0800),h:SH489678.07FU(0.0800)	+	d:Fungi
Cr_220	d:Viridiplantae(0.7100),p:Streptophyta(0.7100),c:malvids_no_rank(0.3200),o:Sapindales(0.3200),f:Sapindaceae(0.3200),g:Acer(0.3200),s:Acer_pseudoplatanus(0.3200),h:SH186510.07FU(0.0100)	+
Cr_219	d:Fungi(1.0000),p:Basidiomycota(0.5300),c:Agaricomycetes(0.5100),o:Agaricales(0.2300),f:Ceratobasidiaceae(0.0600),g:Waitea(0.0600),s:Waitea_circinata(0.0600),h:SH198339.07FU(0.0600)	+	d:Fungi
Cr_218	d:Fungi(1.0000),p:Ascomycota(1.0000),c:Sordariomycetes(1.0000),o:Diaporthales(1.0000),f:Diaporthaceae(0.8900),g:Diaporthe(0.8900),s:Diaporthe_cynaroidis(0.5000),h:SH090428.07FU(0.5000)	+	d:Fungi,p:Ascomycota,c:Sordariomycetes,o:Diaporthales,f:Diaporthaceae,g:Diaporthe
Cr_221	d:Fungi(1.0000),p:Ascomycota(0.4100),c:Dothideomycetes(0.2800),o:Pleosporales(0.2800),f:Melanommataceae(0.1100),g:Trichocladium(0.0700),s:Trichocladium_opacum(0.0700),h:SH198656.07FU(0.0700)	+	d:Fungi
Cr_222	d:Fungi(1.0000),p:Ascomycota(1.0000),c:Sordariomycetes(1.0000),o:Xylariales(1.0000),f:Sporocadaceae(1.0000),g:Pestalotiopsis(1.0000)	+	d:Fungi,p:Ascomycota,c:Sordariomycetes,o:Xylariales,f:Sporocadaceae,g:Pestalotiopsis
Cr_224	d:Fungi(0.9900),p:Ascomycota(0.8100),c:Eurotiomycetes(0.3100),o:Chaetothyriales(0.1400),f:Verrucariaceae(0.1000),g:Symbiotaphrina(0.0600),s:Symbiotaphrina_buchneri(0.0600),h:SH643910.07FU(0.0600)	+	d:Fungi,p:Ascomycota
Cr_223	d:Fungi(1.0000),p:Ascomycota(1.0000),c:Eurotiomycetes(1.0000),o:Chaetothyriales(1.0000),f:Herpotrichiellaceae(0.7200),g:Veronaea(0.4100),s:Minimelanolocus_obscurus(0.0500),h:SH490988.07FU(0.0500)	+	d:Fungi,p:Ascomycota,c:Eurotiomycetes,o:Chaetothyriales
Cr_226	d:Fungi(1.0000),p:Basidiomycota(0.4400),c:Tremellomycetes(0.1300),o:Tremellales(0.0700),f:Tremellaceae(0.0700),g:Cryptococcus(0.0700),s:Filobasidium_wieringae(0.0200),h:SH221435.07FU(0.0200)	+	d:Fungi
Cr_225	d:Fungi(1.0000),p:Ascomycota(1.0000),c:Eurotiomycetes(1.0000),o:Chaetothyriales(1.0000),f:Herpotrichiellaceae(0.9900),g:Rhinocladiella(0.9900)	+	d:Fungi,p:Ascomycota,c:Eurotiomycetes,o:Chaetothyriales,f:Herpotrichiellaceae,g:Rhinocladiella
Cr_227	d:Fungi(1.0000),p:Ascomycota(0.7800),c:Dothideomycetes(0.7800),o:Myriangiales(0.7800),f:Myriangiales_fam_Incertae_sedis(0.6200),g:Endosporium(0.6200)	+	d:Fungi
Cr_228	d:Fungi(1.0000),p:Ascomycota(0.6000),c:Eurotiomycetes(0.5900),o:Chaetothyriales(0.5900),f:Chaetothyriaceae(0.4800),g:Ceramothyrium(0.4800),s:Ceramothyrium_carniolicum(0.4800),h:SH207611.07FU(0.4800)	+	d:Fungi
Cr_229	d:Fungi(1.0000),p:Ascomycota(1.0000),c:Dothideomycetes(0.6700),o:Capnodiales(0.6100),f:Mycosphaerellaceae(0.5900),g:Ramularia(0.5700),s:Ramularia_nyssicola(0.1700),h:SH206773.07FU(0.1700)	+	d:Fungi,p:Ascomycota
Cr_231	d:Fungi(1.0000),p:Ascomycota(1.0000),c:Eurotiomycetes(1.0000),o:Chaetothyriales(1.0000)	+	d:Fungi,p:Ascomycota,c:Eurotiomycetes,o:Chaetothyriales
Cr_230	d:Fungi(1.0000),p:Ascomycota(0.9100),c:Dothideomycetes(0.8600),o:Pleosporales(0.8100),f:Phaeosphaeriaceae(0.5600),g:Phaeosphaeria(0.3300),s:Phaeosphaeria_triglochinicola(0.3300),h:SH208537.07FU(0.3300)	+	d:Fungi,p:Ascomycota,c:Dothideomycetes,o:Pleosporales
Cr_234	d:Fungi(1.0000),p:Basidiomycota(1.0000),c:Spiculogloeomycetes(0.9900),o:Spiculogloeales(0.9900),f:Spiculogloeaceae(0.9900),g:Phyllozyma(0.9900),s:Phyllozyma_subbrunnea(0.8700),h:SH181613.07FU(0.8700)	+	d:Fungi,p:Basidiomycota,c:Spiculogloeomycetes,o:Spiculogloeales,f:Spiculogloeaceae,g:Phyllozyma,s:Phyllozyma_subbrunnea,h:SH181613.07FU
Cr_232	d:Fungi(1.0000),p:Basidiomycota(0.6000),c:Agaricomycetes(0.5100),o:Agaricales(0.2400),f:Schizosaccharomycetaceae(0.0900),g:Schizosaccharomyces(0.0900),s:Schizosaccharomyces_japonicus(0.0900),h:SH489678.07FU(0.0900)	+	d:Fungi
Cr_233	d:Fungi(1.0000),p:Ascomycota(0.8200),c:Orbiliomycetes(0.7300),o:Orbiliales(0.7000),f:Orbiliaceae(0.7000),g:Orbilia(0.5800),s:Orbilia_vinosa(0.1600),h:SH527918.07FU(0.1600)	+	d:Fungi,p:Ascomycota
Cr_235	d:Fungi(1.0000),p:Basidiomycota(1.0000),c:Tremellomycetes(1.0000),o:Cystofilobasidiales(1.0000)	+	d:Fungi,p:Basidiomycota,c:Tremellomycetes,o:Cystofilobasidiales
Cr_236	d:Fungi(1.0000)	+	d:Fungi
Cr_238	d:Fungi(0.6000),p:Chlorophyta(0.4000),c:Trebouxiophyceae(0.4000),o:Microthamniales(0.4000),f:Microthamniales_order(0.4000),g:Trebouxia(0.3900),s:Trebouxia_unknown(0.3900),h:SH643910.07FU(0.0600)	+
Cr_240	d:Fungi(1.0000),p:Basidiomycota(0.5800),c:Agaricomycetes(0.4400),o:Agaricales(0.2600),f:Bulleribasidiaceae(0.1000),g:Derxomyces(0.0900),s:Derxomyces_simaoensis(0.0800),h:SH483908.07FU(0.0800)	+	d:Fungi
Cr_237	d:Fungi(1.0000),p:Ascomycota(0.9600),c:Dothideomycetes(0.9600),o:Pleosporales(0.9600),f:Didymellaceae(0.9500),g:Neoascochyta(0.9500),s:Neoascochyta_graminicola(0.8700),h:SH293210.07FU(0.8700)	+	d:Fungi,p:Ascomycota,c:Dothideomycetes,o:Pleosporales,f:Didymellaceae,g:Neoascochyta,s:Neoascochyta_graminicola,h:SH293210.07FU
Cr_239	d:Fungi(1.0000),p:Ascomycota(1.0000),c:Dothideomycetes(0.9600),o:Pleosporales(0.9100),f:Phaeosphaeriaceae(0.8700),g:Phaeosphaeria(0.3100),s:Phaeosphaeria_triglochinicola(0.3000),h:SH208537.07FU(0.3000)	+	d:Fungi,p:Ascomycota,c:Dothideomycetes,o:Pleosporales,f:Phaeosphaeriaceae
Cr_241	d:Fungi(1.0000)	+	d:Fungi
Cr_242	d:Fungi(1.0000),p:Ascomycota(0.9500),c:Sordariomycetes(0.9200),o:Xylariales(0.7700),f:Hyponectriaceae(0.5400),g:Monographella(0.5400),s:Monographella_nivalis(0.5400),h:SH213511.07FU(0.5400)	+	d:Fungi,p:Ascomycota,c:Sordariomycetes
Cr_243	d:Fungi(1.0000),p:Basidiomycota(1.0000),c:Tremellomycetes(1.0000),o:Tremellales(1.0000),f:Bulleribasidiaceae(1.0000),g:Dioszegia(1.0000),s:Dioszegia_cryoxerica(0.3100),h:SH182104.07FU(0.3100)	+	d:Fungi,p:Basidiomycota,c:Tremellomycetes,o:Tremellales,f:Bulleribasidiaceae,g:Dioszegia
Cr_245	d:Fungi(1.0000),p:Basidiomycota(0.4500),c:Agaricomycetes(0.3100),o:Agaricales(0.1100),f:Taphrinaceae(0.0600),g:Taphrina(0.0600),s:Waitea_circinata(0.0400),h:SH198339.07FU(0.0400)	+	d:Fungi
Cr_246	d:Fungi(1.0000),p:Basidiomycota(0.5600),c:Cystobasidiomycetes(0.5600),o:Erythrobasidiales(0.5600),f:Erythrobasidiaceae(0.5600),g:Erythrobasidium(0.5600),s:Erythrobasidium_hasegawianum(0.5600),h:SH194739.07FU(0.5600)	+	d:Fungi
Cr_244	d:Fungi(1.0000),p:Ascomycota(0.5500),c:Dothideomycetes(0.3500),o:Pleosporales(0.0100)	+	d:Fungi
Cr_248	d:Fungi(1.0000),p:Basidiomycota(0.6300),c:Cystobasidiomycetes(0.5500),o:Erythrobasidiales(0.2900),f:Cystobasidiomycetes_fam_Incertae_sedis(0.2400),g:Symmetrospora(0.1700),s:Symmetrospora_foliicola(0.1400),h:SH207117.07FU(0.1300)	+	d:Fungi
Cr_247	d:Fungi(1.0000),p:Basidiomycota(1.0000),c:Exobasidiomycetes(1.0000),o:Entylomatales(1.0000)	+	d:Fungi,p:Basidiomycota,c:Exobasidiomycetes,o:Entylomatales
Cr_249	d:Fungi(1.0000),p:Ascomycota(0.9300),c:Dothideomycetes(0.3500),o:Capnodiales(0.1000),f:Mycosphaerellaceae(0.1000),g:Mycocentrospora(0.0800),s:Mycocentrospora_acerina(0.0800),h:SH202165.07FU(0.0800)	+	d:Fungi,p:Ascomycota
Cr_250	d:Fungi(1.0000),p:Ascomycota(0.9700),c:Leotiomycetes(0.5600),o:Helotiales(0.5600),f:Dermateaceae(0.4900),g:Oculimacula(0.2800),s:Pyrenopeziza_brassicae(0.2100),h:SH640049.07FU(0.2100)	+	d:Fungi,p:Ascomycota
Cr_251	d:Fungi(1.0000),p:Ascomycota(0.9800),c:Eurotiomycetes(0.9800),o:Chaetothyriales(0.9800),f:Herpotrichiellaceae(0.5500),g:Cladophialophora(0.5000),s:Cladophialophora_modesta(0.0100),h:SH200682.07FU(0.0100)	+	d:Fungi,p:Ascomycota,c:Eurotiomycetes,o:Chaetothyriales
Cr_254	d:Fungi(1.0000),p:Ascomycota(0.9100),c:Orbiliomycetes(0.3300),o:Orbiliales(0.3300),f:Orbiliaceae(0.3300),g:Orbilia(0.1300),s:Orbilia_vinosa(0.0200),h:SH527918.07FU(0.0200)	+	d:Fungi,p:Ascomycota
Cr_252	d:Fungi(1.0000),p:Ascomycota(1.0000),c:Leotiomycetes(0.0600),o:Helotiales(0.0600),f:Dermateaceae(0.0600),g:Naevala(0.0600)	+	d:Fungi,p:Ascomycota
Cr_253	d:Fungi(1.0000),p:Ascomycota(1.0000),c:Leotiomycetes(1.0000),o:Helotiales(1.0000),f:Sclerotiniaceae(0.9800),g:Botrytis(0.8200),s:Botrytis_caroliniana(0.7500),h:SH177344.07FU(0.7500)	+	d:Fungi,p:Ascomycota,c:Leotiomycetes,o:Helotiales,f:Sclerotiniaceae,g:Botrytis
Cr_255	d:Fungi(1.0000),p:Basidiomycota(0.9700),c:Tremellomycetes(0.9700),o:Tremellales(0.2900),f:Tremellaceae(0.0100),g:Saitozyma(0.0100),s:Saitozyma_podzolica(0.0100),h:SH181879.07FU(0.0100)	+	d:Fungi,p:Basidiomycota,c:Tremellomycetes
Cr_256	d:Fungi(1.0000),p:Ascomycota(1.0000),c:Sordariomycetes(1.0000),o:Diaporthales(1.0000),f:Diaporthaceae(0.9300),g:Diaporthe(0.9300),s:Diaporthe_cotoneastri(0.6400),h:SH099216.07FU(0.6400)	+	d:Fungi,p:Ascomycota,c:Sordariomycetes,o:Diaporthales,f:Diaporthaceae,g:Diaporthe
Cr_258	d:Fungi(1.0000),p:Basidiomycota(0.9600),c:Tremellomycetes(0.9600),o:Tremellales(0.9600),f:Bulleribasidiaceae(0.6100),g:Dioszegia(0.6100),s:Bullera_crocea(0.3500),h:SH209709.07FU(0.3500)	+	d:Fungi,p:Basidiomycota,c:Tremellomycetes,o:Tremellales
Cr_257	d:Fungi(1.0000),p:Ascomycota(1.0000),c:Dothideomycetes(0.9500),o:Botryosphaeriales(0.9500),f:Botryosphaeriaceae(0.9500),g:Diplodia(0.9200),s:Diplodia_africana(0.9000),h:SH211940.07FU(0.9000)	+	d:Fungi,p:Ascomycota,c:Dothideomycetes,o:Botryosphaeriales,f:Botryosphaeriaceae,g:Diplodia,s:Diplodia_africana,h:SH211940.07FU
Cr_259	d:Fungi(1.0000),p:Ascomycota(1.0000),c:Eurotiomycetes(1.0000),o:Phaeomoniellales(0.5700),f:Phaeomoniellales_fam_Incertae_sedis(0.5700),g:Phaeomoniella(0.3800),s:Minutiella_tardicola(0.0500),h:SH029054.07FU(0.0500)	+	d:Fungi,p:Ascomycota,c:Eurotiomycetes
Cr_260	d:Fungi(1.0000),p:Ascomycota(1.0000),c:Eurotiomycetes(1.0000),o:Chaetothyriales(1.0000)	+	d:Fungi,p:Ascomycota,c:Eurotiomycetes,o:Chaetothyriales
Cr_261	d:Fungi(1.0000),p:Ascomycota(1.0000),c:Eurotiomycetes(1.0000),o:Chaetothyriales(1.0000),f:Herpotrichiellaceae(1.0000)	+	d:Fungi,p:Ascomycota,c:Eurotiomycetes,o:Chaetothyriales,f:Herpotrichiellaceae
Cr_262	d:Fungi(1.0000),p:Ascomycota(0.9400),c:Leotiomycetes(0.4100),o:Helotiales(0.4100),f:Dermateaceae(0.2100),g:Naevala(0.2100),s:Gyoerffyella_entomobryoides(0.0400),h:SH184432.07FU(0.0400)	+	d:Fungi,p:Ascomycota
Cr_263	d:Fungi(1.0000),p:Ascomycota(1.0000),c:Dothideomycetes(1.0000),o:Capnodiales(1.0000),f:Mycosphaerellaceae(1.0000),g:Septoria(0.9900),s:Septoria_cretae(0.9800),h:SH406107.07FU(0.9800)	+	d:Fungi,p:Ascomycota,c:Dothideomycetes,o:Capnodiales,f:Mycosphaerellaceae,g:Septoria,s:Septoria_cretae,h:SH406107.07FU
Cr_265	d:Fungi(1.0000),p:Basidiomycota(0.5500),c:Agaricomycetes(0.5100),o:Agaricales(0.2300),f:Orbiliaceae(0.0700),g:Orbilia(0.0600),s:Waitea_circinata(0.0400),h:SH489678.07FU(0.0400)	+	d:Fungi
Cr_264	d:Fungi(1.0000),p:Ascomycota(0.9400),c:Eurotiomycetes(0.9400),o:Chaetothyriales(0.9400),f:Herpotrichiellaceae(0.3100),g:Cladophialophora(0.3000)	+	d:Fungi,p:Ascomycota,c:Eurotiomycetes,o:Chaetothyriales
Cr_266	d:Fungi(1.0000),p:Ascomycota(0.9800),c:Eurotiomycetes(0.8500),o:Chaetothyriales(0.8500),f:Trichomeriaceae(0.6300),g:Trichomerium(0.6000),s:Trichomerium_dioscoreae(0.6000),h:SH186766.07FU(0.6000)	+	d:Fungi,p:Ascomycota,c:Eurotiomycetes,o:Chaetothyriales
Cr_267	d:Fungi(1.0000),p:Basidiomycota(1.0000),c:Tremellomycetes(1.0000),o:Tremellales(0.9600),f:Tremellaceae(0.0200),g:Cryptococcus(0.0200)	+	d:Fungi,p:Basidiomycota,c:Tremellomycetes,o:Tremellales
Cr_268	d:Fungi(1.0000),p:Ascomycota(1.0000),c:Lecanoromycetes(1.0000),o:Lecanorales(1.0000),f:Parmeliaceae(1.0000),g:Parmelia(1.0000),s:Parmelia_sulcata(0.9800),h:SH179327.07FU(0.9800)	+	d:Fungi,p:Ascomycota,c:Lecanoromycetes,o:Lecanorales,f:Parmeliaceae,g:Parmelia,s:Parmelia_sulcata,h:SH179327.07FU
Cr_269	d:Fungi(1.0000),p:Ascomycota(1.0000),c:Leotiomycetes(1.0000),o:Helotiales(1.0000),f:Dermateaceae(0.9600),g:Neofabraea(0.8900),s:Neofabraea_vagabunda(0.8500),h:SH630144.07FU(0.8100)	+	d:Fungi,p:Ascomycota,c:Leotiomycetes,o:Helotiales,f:Dermateaceae,g:Neofabraea,s:Neofabraea_vagabunda,h:SH630144.07FU
Cr_270	d:Fungi(1.0000),p:Ascomycota(1.0000),c:Leotiomycetes(0.9700),o:Helotiales(0.8300),f:Dermateaceae(0.7900),g:Calloria(0.7900),s:Calloria_urticae(0.7900),h:SH529064.07FU(0.7900)	+	d:Fungi,p:Ascomycota,c:Leotiomycetes,o:Helotiales
Cr_274	d:Fungi(1.0000),p:Ascomycota(0.7700),c:Eurotiomycetes(0.3100),o:Chaetothyriales(0.1100),f:Verrucariaceae(0.0700),g:Capnobotryella(0.0500),s:Symbiotaphrina_buchneri(0.0500),h:SH643910.07FU(0.0500)	+	d:Fungi
Cr_271	d:Fungi(1.0000),p:Ascomycota(1.0000),c:Dothideomycetes(1.0000),o:Pleosporales(1.0000),f:Pleomassariaceae(1.0000),g:Prosthemium(1.0000),s:Prosthemium_stellare(1.0000),h:SH198668.07FU(1.0000)	+	d:Fungi,p:Ascomycota,c:Dothideomycetes,o:Pleosporales,f:Pleomassariaceae,g:Prosthemium,s:Prosthemium_stellare,h:SH198668.07FU
Cr_273	d:Fungi(1.0000),p:Ascomycota(0.9800),c:Lecanoromycetes(0.7800),o:Ostropales(0.7100),f:Stictidaceae(0.6300),g:Carestiella(0.1400),s:Carestiella_socia(0.1400),h:SH207004.07FU(0.1400)	+	d:Fungi,p:Ascomycota
Cr_272	d:Fungi(1.0000),p:Ascomycota(1.0000),c:Leotiomycetes(0.0400),o:Helotiales(0.0400),f:Dermateaceae(0.0400),g:Naevala(0.0400)	+	d:Fungi,p:Ascomycota
Cr_275	d:Fungi(1.0000),p:Basidiomycota(0.5400),c:Agaricomycetes(0.4500),o:Agaricales(0.2000),f:Requienellaceae(0.0600),g:Requienella(0.0600),s:Requienella_fraxini(0.0600),h:SH521904.07FU(0.0600)	+	d:Fungi
Cr_276	d:Fungi(1.0000),p:Basidiomycota(0.5000),c:Agaricomycetes(0.4500),o:Agaricales(0.1600),f:Clavariaceae(0.0600),g:Taphrina(0.0500),s:Waitea_circinata(0.0500),h:SH198339.07FU(0.0500)	+	d:Fungi
Cr_279	d:Fungi(1.0000),p:Basidiomycota(0.6700),c:Agaricomycetes(0.5400),o:Agaricales(0.2600),f:Omphalotaceae(0.0700),g:Gymnopus(0.0600),s:Schizosaccharomyces_japonicus(0.0400),h:SH489678.07FU(0.0400)	+	d:Fungi
Cr_277	d:Fungi(1.0000),p:Ascomycota(0.9900),c:Dothideomycetes(0.5600),o:Pleosporales(0.5300),f:Didymosphaeriaceae(0.4500),g:Pseudopithomyces(0.3100),s:Pseudopithomyces_chartarum(0.2000),h:SH630197.07FU(0.2000)	+	d:Fungi,p:Ascomycota
Cr_282	d:Fungi(1.0000),p:Basidiomycota(0.5300),c:Agaricomycetes(0.3900),o:Agaricales(0.2000),f:Bulleribasidiaceae(0.1000),g:Derxomyces(0.1000),s:Derxomyces_simaoensis(0.0900),h:SH483908.07FU(0.0900)	+	d:Fungi
Cr_281	d:Fungi(1.0000),p:Basidiomycota(0.4500),c:Agaricomycetes(0.3700),o:Agaricales(0.1200),f:Schizosaccharomycetaceae(0.0700),g:Schizosaccharomyces(0.0700),s:Schizosaccharomyces_japonicus(0.0500),h:SH489678.07FU(0.0500)	+	d:Fungi
Cr_278	d:Fungi(1.0000),p:Ascomycota(0.9700),c:Dothideomycetes(0.9500),o:Pleosporales(0.8800),f:Phaeosphaeriaceae(0.7100),g:Phaeosphaeria(0.4700),s:Phaeosphaeria_triglochinicola(0.4600),h:SH208537.07FU(0.4600)	+	d:Fungi,p:Ascomycota,c:Dothideomycetes,o:Pleosporales
Cr_280	d:Fungi(1.0000),p:Basidiomycota(1.0000),c:Tremellomycetes(1.0000),o:Tremellales(1.0000),f:Tremellaceae(0.3600),g:Cryptococcus(0.2300),s:Tremella_roseotincta(0.1300),h:SH522332.07FU(0.1300)	+	d:Fungi,p:Basidiomycota,c:Tremellomycetes,o:Tremellales
Cr_283	d:Fungi(1.0000),p:Basidiomycota(1.0000),c:Tremellomycetes(1.0000),o:Cystofilobasidiales(1.0000),f:Mrakiaceae(1.0000),g:Itersonilia(1.0000),s:Itersonilia_perplexans(0.9700),h:SH199072.07FU(0.9700)	+	d:Fungi,p:Basidiomycota,c:Tremellomycetes,o:Cystofilobasidiales,f:Mrakiaceae,g:Itersonilia,s:Itersonilia_perplexans,h:SH199072.07FU
Cr_284	d:Fungi(1.0000),p:Ascomycota(0.6600),c:Leotiomycetes(0.5100),o:Helotiales(0.5100),f:Helotiales_fam_Incertae_sedis(0.4100),g:Collembolispora(0.2000),s:Collembolispora_barbata(0.2000),h:SH186791.07FU(0.2000)	+	d:Fungi
Cr_285	d:Fungi(1.0000),p:Basidiomycota(0.4800),c:Agaricomycetes(0.4200),o:Agaricales(0.1800),f:Inocybaceae(0.0500),g:Inocybe(0.0500),s:Waitea_circinata(0.0400),h:SH489678.07FU(0.0400)	+	d:Fungi
Cr_288	d:Fungi(1.0000),p:Basidiomycota(0.5400),c:Agaricomycetes(0.4200),o:Agaricales(0.2500),f:Schizosaccharomycetaceae(0.0800),g:Schizosaccharomyces(0.0800),s:Schizosaccharomyces_japonicus(0.0800),h:SH489678.07FU(0.0800)	+	d:Fungi
Cr_289	d:Fungi(1.0000),p:Basidiomycota(1.0000),c:Spiculogloeomycetes(0.5600),o:Spiculogloeales(0.5600),f:Spiculogloeaceae(0.5600),g:Phyllozyma(0.5600),s:Phyllozyma_subbrunnea(0.3300),h:SH181613.07FU(0.3300)	+	d:Fungi,p:Basidiomycota
Cr_287	d:Fungi(1.0000),p:Ascomycota(1.0000),c:Sordariomycetes(0.7100),o:Xylonomycetales(0.0500),f:Xylonomycetales_fam_Incertae_sedis(0.0500),g:Symbiotaphrina(0.0500),s:Symbiotaphrina_buchneri(0.0500),h:SH643910.07FU(0.0500)	+	d:Fungi,p:Ascomycota
Cr_286	d:Fungi(1.0000),p:Ascomycota(1.0000),c:Dothideomycetes(1.0000),o:Pleosporales(1.0000)	+	d:Fungi,p:Ascomycota,c:Dothideomycetes,o:Pleosporales
Cr_290	d:Fungi(1.0000),p:Ascomycota(1.0000),c:Eurotiomycetes(1.0000),o:Chaetothyriales(1.0000),f:Herpotrichiellaceae(0.8900),g:Veronaea(0.6600),s:Veronaea_botryosa(0.0400),h:SH197645.07FU(0.0400)	+	d:Fungi,p:Ascomycota,c:Eurotiomycetes,o:Chaetothyriales,f:Herpotrichiellaceae
Cr_291	d:Fungi(1.0000),p:Ascomycota(1.0000),c:Eurotiomycetes(1.0000),o:Chaetothyriales(1.0000),f:Herpotrichiellaceae(0.1800),g:Capronia(0.0300),s:Capronia_pilosella(0.0200),h:SH185061.07FU(0.0200)	+	d:Fungi,p:Ascomycota,c:Eurotiomycetes,o:Chaetothyriales
Cr_292	d:Fungi(1.0000),p:Ascomycota(0.9800),c:Orbiliomycetes(0.0100),o:Orbiliales(0.0100),f:Orbiliaceae(0.0100),g:Orbilia(0.0100)	+	d:Fungi,p:Ascomycota
Cr_294	d:Fungi(1.0000),p:Basidiomycota(1.0000),c:Exobasidiomycetes(1.0000),o:Exobasidiales(1.0000),f:Exobasidiaceae(1.0000),g:Exobasidium(1.0000),s:Exobasidium_maculosum(1.0000),h:SH521788.07FU(0.9500)	+	d:Fungi,p:Basidiomycota,c:Exobasidiomycetes,o:Exobasidiales,f:Exobasidiaceae,g:Exobasidium,s:Exobasidium_maculosum,h:SH521788.07FU
Cr_297	d:Fungi(0.9800),p:Ascomycota(0.7100),c:Eurotiomycetes(0.3200),o:Chaetothyriales(0.1600),f:Herpotrichiellaceae(0.0600),g:Aspergillus(0.0400),s:Aspergillus_raperi(0.0300),h:SH186283.07FU(0.0300)	+	d:Fungi
Cr_299	d:Viridiplantae(0.8100),p:Chlorophyta(0.8100),c:Trebouxiophyceae(0.8100),o:Microthamniales(0.8100),f:Microthamniales_order(0.8100),g:Trebouxia(0.8000),s:Trebouxia_unknown(0.8000),h:SH643910.07FU(0.0200)	+	d:Viridiplantae,p:Chlorophyta,c:Trebouxiophyceae,o:Microthamniales,f:Microthamniales_order,g:Trebouxia,s:Trebouxia_unknown
Cr_293	d:Fungi(1.0000),p:Ascomycota(1.0000),c:Leotiomycetes(0.6700),o:Helotiales(0.6700),f:Dermateaceae(0.5900),g:Naevala(0.5900),s:Pezoloma_marchantiae(0.0200),h:SH630737.07FU(0.0200)	+	d:Fungi,p:Ascomycota
Cr_295	d:Fungi(1.0000),p:Ascomycota(0.9900),c:Leotiomycetes(0.8800),o:Helotiales(0.8800),f:Helotiales_fam_Incertae_sedis(0.7900),g:Cadophora(0.2700),s:Mycochaetophora_gentianae(0.0200),h:SH186780.07FU(0.0200)	+	d:Fungi,p:Ascomycota,c:Leotiomycetes,o:Helotiales
Cr_296	d:Fungi(1.0000),p:Ascomycota(1.0000),c:Sordariomycetes(1.0000),o:Diaporthales(1.0000),f:Diaporthaceae(0.8200),g:Diaporthe(0.8100),s:Diaporthe_cotoneastri(0.3600),h:SH099216.07FU(0.3600)	+	d:Fungi,p:Ascomycota,c:Sordariomycetes,o:Diaporthales,f:Diaporthaceae,g:Diaporthe
Cr_298	d:Fungi(1.0000),p:Ascomycota(1.0000),c:Dothideomycetes(0.8700),o:Myriangiales(0.8500),f:Elsinoaceae(0.7700),g:Sphaceloma(0.3800),s:Sphaceloma_protearum(0.1800),h:SH194113.07FU(0.1800)	+	d:Fungi,p:Ascomycota,c:Dothideomycetes,o:Myriangiales
Cr_300	d:Fungi(1.0000),p:Ascomycota(0.9700),c:Sordariomycetes(0.9500),o:Diaporthales(0.9400),f:Gnomoniaceae(0.8800),g:Alnecium(0.0800),s:Alnecium_auctum(0.0800),h:SH497067.07FU(0.0800)	+	d:Fungi,p:Ascomycota,c:Sordariomycetes,o:Diaporthales,f:Gnomoniaceae
Cr_303	d:Fungi(1.0000),p:Basidiomycota(0.6900),c:Cystobasidiomycetes(0.4500),o:Cystobasidiales(0.2700),f:Erythrobasidiaceae(0.0700),g:Bannoa(0.0400),s:Buckleyzyma_kluyveri-nielii(0.0400),h:SH198858.07FU(0.0400)	+	d:Fungi
Cr_301	d:Fungi(1.0000),p:Ascomycota(1.0000),c:Eurotiomycetes(0.9800),o:Chaetothyriales(0.9800),f:Helotiales_fam_Incertae_sedis(0.0100),g:Phaeococcomyces(0.0100),s:Phialocephala_fluminis(0.0100),h:SH193985.07FU(0.0100)	+	d:Fungi,p:Ascomycota,c:Eurotiomycetes,o:Chaetothyriales
Cr_302	d:Fungi(1.0000),p:Ascomycota(0.9800),c:Dothideomycetes(0.9300),o:Capnodiales(0.9300),f:Mycosphaerellaceae(0.9000),g:Xenosonderhenia(0.2600),s:Xenosonderhenia_eucalypti(0.2100),h:SH488796.07FU(0.2100)	+	d:Fungi,p:Ascomycota,c:Dothideomycetes,o:Capnodiales,f:Mycosphaerellaceae
Cr_304	d:Fungi(1.0000),p:Ascomycota(1.0000),c:Leotiomycetes(0.9900),o:Helotiales(0.9900),f:Pezizales_fam_Incertae_sedis(0.0100),g:Phialea(0.0100)	+	d:Fungi,p:Ascomycota,c:Leotiomycetes,o:Helotiales
Cr_305	d:Fungi(1.0000),p:Ascomycota(0.9600),c:Dothideomycetes(0.8800),o:Pleosporales(0.8100),f:Leptosphaeriaceae(0.0700),g:Leptosphaeria(0.0600),s:Leptosphaeria_proteicola(0.0500),h:SH192135.07FU(0.0500)	+	d:Fungi,p:Ascomycota,c:Dothideomycetes,o:Pleosporales
Cr_306	d:Fungi(1.0000),p:Ascomycota(1.0000),c:Leotiomycetes(1.0000),o:Leotiomycetes_ord_Incertae_sedis(1.0000),f:Pseudeurotiaceae(1.0000)	+	d:Fungi,p:Ascomycota,c:Leotiomycetes,o:Leotiomycetes_ord_Incertae_sedis,f:Pseudeurotiaceae
Cr_307	d:Fungi(1.0000),p:Ascomycota(0.9900),c:Sordariomycetes(0.9900),o:Diaporthales(0.9800),f:Valsaceae(0.9700),g:Valsa(0.5300),s:Valsa_cypri(0.4500),h:SH192496.07FU(0.4300)	+	d:Fungi,p:Ascomycota,c:Sordariomycetes,o:Diaporthales,f:Valsaceae
Cr_308	d:Fungi(1.0000),p:Ascomycota(1.0000),c:Dothideomycetes(0.9900),o:Pleosporales(0.9800),f:Didymosphaeriaceae(0.9600),g:Paraphaeosphaeria(0.9000),s:Paraphaeosphaeria_verruculosa(0.3000),h:SH187004.07FU(0.3000)	+	d:Fungi,p:Ascomycota,c:Dothideomycetes,o:Pleosporales,f:Didymosphaeriaceae,g:Paraphaeosphaeria
Cr_309	d:Fungi(1.0000),p:Basidiomycota(1.0000),c:Exobasidiomycetes(1.0000),o:Entylomatales(1.0000)	+	d:Fungi,p:Basidiomycota,c:Exobasidiomycetes,o:Entylomatales
Cr_311	d:Fungi(1.0000),p:Basidiomycota(0.4400),c:Tremellomycetes(0.1500),o:Tremellales(0.0900),f:Tremellaceae(0.0900),g:Cryptococcus(0.0900),s:Filobasidium_wieringae(0.0300),h:SH221435.07FU(0.0300)	+	d:Fungi
Cr_310	d:Fungi(1.0000),p:Ascomycota(0.9900),c:Dothideomycetes(0.9600),o:Pleosporales(0.9300),f:Phaeosphaeriaceae(0.8700),g:Phaeosphaeria(0.2100),s:Phaeosphaeria_triglochinicola(0.2100),h:SH208537.07FU(0.2100)	+	d:Fungi,p:Ascomycota,c:Dothideomycetes,o:Pleosporales,f:Phaeosphaeriaceae
Cr_313	d:Fungi(1.0000),p:Basidiomycota(0.8800),c:Cystobasidiomycetes(0.6700),o:Erythrobasidiales(0.3700),f:Erythrobasidiaceae(0.2400),g:Erythrobasidium(0.2100),s:Erythrobasidium_hasegawianum(0.1700),h:SH194739.07FU(0.1700)	+	d:Fungi,p:Basidiomycota
Cr_315	d:Fungi(1.0000),p:Basidiomycota(0.0700),c:Agaricostilbomycetes(0.0700)	+	d:Fungi
Cr_314	d:Fungi(1.0000),p:Basidiomycota(1.0000)	+	d:Fungi,p:Basidiomycota
Cr_312	d:Fungi(1.0000),p:Ascomycota(1.0000),c:Leotiomycetes(0.5600),o:Helotiales(0.5600),f:Dermateaceae(0.5100),g:Naevala(0.5100),s:Gyoerffyella_entomobryoides(0.0400),h:SH184432.07FU(0.0400)	+	d:Fungi,p:Ascomycota
Cr_317	d:Fungi(1.0000),p:Ascomycota(0.9900),c:Dothideomycetes(0.8800),o:Pleosporales(0.8000),f:Phaeosphaeriaceae(0.2500),g:Neosetophoma(0.1300),s:Neosetophoma_samararum(0.1300),h:SH496090.07FU(0.1300)	+	d:Fungi,p:Ascomycota,c:Dothideomycetes,o:Pleosporales
Cr_319	d:Fungi(1.0000),p:Basidiomycota(1.0000)	+	d:Fungi,p:Basidiomycota
Cr_316	d:Fungi(1.0000),p:Basidiomycota(1.0000),c:Exobasidiomycetes(1.0000),o:Microstromatales(1.0000),f:Microstromataceae(0.0200),g:Microstroma(0.0200),s:Microstroma_juglandis(0.0200),h:SH187203.07FU(0.0200)	+	d:Fungi,p:Basidiomycota,c:Exobasidiomycetes,o:Microstromatales
Cr_321	d:Fungi(1.0000),p:Ascomycota(0.5000),c:Agaricomycetes(0.3600),o:Agaricales(0.2000),f:Agaricaceae(0.0800),g:Tulostoma(0.0800),s:Schizosaccharomyces_japonicus(0.0800),h:SH489678.07FU(0.0500)	+	d:Fungi
Cr_322	d:Fungi(1.0000),p:Ascomycota(1.0000),c:Orbiliomycetes(1.0000),o:Orbiliales(1.0000),f:Orbiliales_fam_Incertae_sedis(1.0000),g:Lecophagus(1.0000)	+	d:Fungi,p:Ascomycota,c:Orbiliomycetes,o:Orbiliales,f:Orbiliales_fam_Incertae_sedis,g:Lecophagus
Cr_320	d:Fungi(1.0000),p:Basidiomycota(1.0000),c:Tremellomycetes(1.0000),o:Tremellales(1.0000),f:Tremellaceae(0.3700),g:Cryptococcus(0.2400),s:Tremella_roseotincta(0.1300),h:SH522332.07FU(0.1300)	+	d:Fungi,p:Basidiomycota,c:Tremellomycetes,o:Tremellales
Cr_318	d:Fungi(1.0000),p:Ascomycota(1.0000),c:Lecanoromycetes(1.0000),o:Lecanorales(1.0000),f:Ramalinaceae(1.0000),g:Lecania(1.0000),s:Lecania_cyrtella(1.0000),h:SH211253.07FU(1.0000)	+	d:Fungi,p:Ascomycota,c:Lecanoromycetes,o:Lecanorales,f:Ramalinaceae,g:Lecania,s:Lecania_cyrtella,h:SH211253.07FU
Cr_323	d:Fungi(1.0000),p:Ascomycota(1.0000),c:Leotiomycetes(0.6500),o:Helotiales(0.6500),f:Dermateaceae(0.6300),g:Naevala(0.6300),s:Gyoerffyella_entomobryoides(0.0200),h:SH184432.07FU(0.0200)	+	d:Fungi,p:Ascomycota
Cr_324	d:Fungi(1.0000),p:Basidiomycota(1.0000),c:Tremellomycetes(1.0000),o:Tremellales(1.0000),f:Bulleraceae(1.0000),g:Bullera(1.0000),s:Bullera_alba(1.0000),h:SH215453.07FU(1.0000)	+	d:Fungi,p:Basidiomycota,c:Tremellomycetes,o:Tremellales,f:Bulleraceae,g:Bullera,s:Bullera_alba,h:SH215453.07FU
Cr_326	d:Fungi(1.0000),p:Ascomycota(1.0000),c:Leotiomycetes(0.0500),o:Helotiales(0.0500),f:Dermateaceae(0.0500),g:Naevala(0.0500)	+	d:Fungi,p:Ascomycota
Cr_325	d:Fungi(1.0000),p:Ascomycota(1.0000),c:Eurotiomycetes(1.0000),o:Chaetothyriales(1.0000),f:Herpotrichiellaceae(1.0000),g:Capronia(0.1000)	+	d:Fungi,p:Ascomycota,c:Eurotiomycetes,o:Chaetothyriales,f:Herpotrichiellaceae
Cr_327	d:Fungi(1.0000),p:Ascomycota(1.0000),c:Dothideomycetes(0.9900),o:Capnodiales(0.9900),f:Mycosphaerellaceae(0.9900),g:Ramularia(0.9800),s:Ramularia_trollii(0.6000),h:SH640879.07FU(0.6000)	+	d:Fungi,p:Ascomycota,c:Dothideomycetes,o:Capnodiales,f:Mycosphaerellaceae,g:Ramularia
Cr_328	d:Fungi(1.0000),p:Ascomycota(0.7400),c:Dothideomycetes(0.2700)	+	d:Fungi
Cr_329	d:Fungi(1.0000),p:Ascomycota(0.9800),c:Dothideomycetes(0.9200),o:Pleosporales(0.9200),f:Phaeosphaeriaceae(0.7100),g:Parastagonospora(0.2700),s:Parastagonospora_avenae(0.2700),h:SH183010.07FU(0.1400)	+	d:Fungi,p:Ascomycota,c:Dothideomycetes,o:Pleosporales
Cr_330	d:Fungi(1.0000),p:Ascomycota(1.0000),c:Leotiomycetes(1.0000),o:Helotiales(1.0000),f:Hyaloscyphaceae(0.9700),g:Hyalopeziza(0.5600),s:Arbusculina_fragmentans(0.4000),h:SH111337.07FU(0.4000)	+	d:Fungi,p:Ascomycota,c:Leotiomycetes,o:Helotiales,f:Hyaloscyphaceae
Cr_331	d:Fungi(1.0000),p:Ascomycota(1.0000),c:Dothideomycetes(1.0000),o:Dothideomycetes_ord_Incertae_sedis(0.9700),f:Dothideomycetes_fam_Incertae_sedis(0.9700),g:Peltaster(0.9700),s:Peltaster_cerophilus(0.9700),h:SH221395.07FU(0.9700)	+	d:Fungi,p:Ascomycota,c:Dothideomycetes,o:Dothideomycetes_ord_Incertae_sedis,f:Dothideomycetes_fam_Incertae_sedis,g:Peltaster,s:Peltaster_cerophilus,h:SH221395.07FU
Cr_332	d:Fungi(1.0000),p:Basidiomycota(0.5600),c:Agaricomycetes(0.4400),o:Agaricales(0.1400),f:Bulleribasidiaceae(0.0700),g:Derxomyces(0.0500),s:Schizosaccharomyces_japonicus(0.0500),h:SH489678.07FU(0.0500)	+	d:Fungi
Cr_334	d:Fungi(1.0000),p:Basidiomycota(1.0000),c:Cystobasidiomycetes(1.0000),o:Cystobasidiomycetes_ord_Incertae_sedis(0.9800),f:Cystobasidiomycetes_fam_Incertae_sedis(0.9800),g:Symmetrospora(0.9800),s:Symmetrospora_gracilis(0.9500),h:SH205938.07FU(0.9500)	+	d:Fungi,p:Basidiomycota,c:Cystobasidiomycetes,o:Cystobasidiomycetes_ord_Incertae_sedis,f:Cystobasidiomycetes_fam_Incertae_sedis,g:Symmetrospora,s:Symmetrospora_gracilis,h:SH205938.07FU
Cr_333	d:Fungi(1.0000),p:Basidiomycota(1.0000),c:Tremellomycetes(1.0000),o:Tremellales(1.0000),f:Tremellaceae(1.0000),g:Cryptococcus(1.0000)	+	d:Fungi,p:Basidiomycota,c:Tremellomycetes,o:Tremellales,f:Tremellaceae,g:Cryptococcus
Cr_336	d:Fungi(1.0000),p:Ascomycota(1.0000),c:Eurotiomycetes(0.9900),o:Chaetothyriales(0.9900),f:Trichomeriaceae(0.9800),g:Knufia(0.9800),s:Strelitziana_albiziae(0.0100),h:SH193004.07FU(0.0100)	+	d:Fungi,p:Ascomycota,c:Eurotiomycetes,o:Chaetothyriales,f:Trichomeriaceae,g:Knufia
Cr_335	d:Fungi(1.0000),p:Ascomycota(0.9200),c:Dothideomycetes(0.9100),o:Pleosporales(0.9100),f:Cucurbitariaceae(0.9100),g:Pyrenochaeta(0.9100)	+	d:Fungi,p:Ascomycota,c:Dothideomycetes,o:Pleosporales,f:Cucurbitariaceae,g:Pyrenochaeta
Cr_339	d:Fungi(1.0000),p:Basidiomycota(0.5700),c:Agaricomycetes(0.4600),o:Agaricales(0.2300),f:Schizosaccharomycetaceae(0.1100),g:Schizosaccharomyces(0.1100),s:Schizosaccharomyces_japonicus(0.1100),h:SH489678.07FU(0.1100)	+	d:Fungi
Cr_337	d:Fungi(1.0000),p:Ascomycota(1.0000),c:Leotiomycetes(1.0000),o:Helotiales(1.0000),f:Hyaloscyphaceae(0.9900),g:Hyalopeziza(0.7600),s:Arbusculina_fragmentans(0.2300),h:SH111337.07FU(0.2300)	+	d:Fungi,p:Ascomycota,c:Leotiomycetes,o:Helotiales,f:Hyaloscyphaceae
Cr_338	d:Fungi(1.0000),p:Ascomycota(1.0000),c:Leotiomycetes(1.0000),o:Helotiales(1.0000),f:Dermateaceae(0.9700),g:Neofabraea(0.9000),s:Neofabraea_vagabunda(0.6000),h:SH630144.07FU(0.5800)	+	d:Fungi,p:Ascomycota,c:Leotiomycetes,o:Helotiales,f:Dermateaceae,g:Neofabraea
Cr_340	d:Fungi(1.0000),p:Basidiomycota(1.0000),c:Tremellomycetes(1.0000),o:Tremellales(1.0000),f:Tremellaceae(0.0900),g:Cryptococcus(0.0900)	+	d:Fungi,p:Basidiomycota,c:Tremellomycetes,o:Tremellales
Cr_341	d:Fungi(1.0000),p:Ascomycota(0.9800),c:Eurotiomycetes(0.9800),o:Chaetothyriales(0.9800),f:Herpotrichiellaceae(0.9800),g:Cladophialophora(0.9800),s:Cladophialophora_modesta(0.0700),h:SH200682.07FU(0.0700)	+	d:Fungi,p:Ascomycota,c:Eurotiomycetes,o:Chaetothyriales,f:Herpotrichiellaceae,g:Cladophialophora
Cr_342	d:Fungi(1.0000),p:Ascomycota(1.0000),c:Leotiomycetes(0.9700),o:Helotiales(0.9700),f:Dermateaceae(0.9700),g:Naevala(0.9700)	+	d:Fungi,p:Ascomycota,c:Leotiomycetes,o:Helotiales,f:Dermateaceae,g:Naevala
Cr_344	d:Fungi(1.0000),p:Basidiomycota(1.0000),c:Exobasidiomycetes(1.0000),o:Entylomatales(1.0000)	+	d:Fungi,p:Basidiomycota,c:Exobasidiomycetes,o:Entylomatales
Cr_345	d:Fungi(1.0000),p:Ascomycota(1.0000),c:Dothideomycetes(1.0000),o:Venturiales(1.0000),f:Venturiaceae(0.3300),g:Venturia(0.1700),s:Venturia_atriseda(0.0600),h:SH219626.07FU(0.0600)	+	d:Fungi,p:Ascomycota,c:Dothideomycetes,o:Venturiales
Cr_343	d:Fungi(1.0000),p:Ascomycota(1.0000),c:Dothideomycetes(0.9600),o:Pleosporales(0.9600),f:Phaeosphaeriaceae(0.9100),g:Phaeosphaeria(0.2400),s:Phaeosphaeria_triglochinicola(0.2400),h:SH208537.07FU(0.2400)	+	d:Fungi,p:Ascomycota,c:Dothideomycetes,o:Pleosporales,f:Phaeosphaeriaceae
Cr_347	d:Fungi(1.0000),p:Ascomycota(0.7600),c:Dothideomycetes(0.7600),o:Capnodiales(0.7600),f:Teratosphaeriaceae(0.2500),g:Devriesia(0.0300),s:Devriesia_pseudoamericana(0.0200),h:SH192615.07FU(0.0200)	+	d:Fungi
Cr_346	d:Fungi(1.0000),p:Ascomycota(0.9700),c:Ascomycota_cls_Incertae_sedis(0.6200),o:Ascomycota_ord_Incertae_sedis(0.6200),f:Ascomycota_fam_Incertae_sedis(0.6200),g:Clathrosporium(0.6200),s:Clathrosporium_intricatum(0.6200),h:SH202913.07FU(0.4600)	+	d:Fungi,p:Ascomycota
Cr_348	d:Fungi(1.0000),p:Ascomycota(1.0000),c:Dothideomycetes(0.0900),o:Capnodiales(0.0900),f:Teratosphaeriaceae(0.0900),g:Devriesia(0.0900)	+	d:Fungi,p:Ascomycota
Cr_349	d:Fungi(0.5600),p:Chlorophyta(0.4300),c:Trebouxiophyceae(0.4300),o:Microthamniales(0.4300),f:Microthamniales_order(0.4300),g:Trebouxia(0.4300),s:Trebouxia_unknown(0.4300),h:SH187386.07FU(0.0400)	+
Cr_351	d:Fungi(1.0000),p:Ascomycota(0.4900),c:Agaricomycetes(0.3800),o:Agaricales(0.1200),f:Schizosaccharomycetaceae(0.0800),g:Schizosaccharomyces(0.0800),s:Schizosaccharomyces_japonicus(0.0800),h:SH489678.07FU(0.0800)	+	d:Fungi
Cr_350	d:Fungi(1.0000),p:Basidiomycota(1.0000),c:Exobasidiomycetes(1.0000),o:Exobasidiales(1.0000),f:Exobasidiaceae(0.9200),g:Exobasidium(0.9200),s:Exobasidium_darwinii(0.5000),h:SH017745.07FU(0.5000)	+	d:Fungi,p:Basidiomycota,c:Exobasidiomycetes,o:Exobasidiales,f:Exobasidiaceae,g:Exobasidium
Cr_354	d:Fungi(1.0000),p:Ascomycota(0.4200),c:Agaricomycetes(0.3400),o:Agaricales(0.1900),f:Archaeorhizomycetaceae(0.0600),g:Archaeorhizomyces(0.0600),s:Symbiotaphrina_kochii(0.0500),h:SH021199.07FU(0.0500)	+	d:Fungi
Cr_352	d:Fungi(1.0000),p:Basidiomycota(0.9800),c:Tremellomycetes(0.9800),o:Tremellales(0.9800),f:Bulleribasidiaceae(0.5900),g:Dioszegia(0.5900),s:Bullera_crocea(0.3900),h:SH209709.07FU(0.3900)	+	d:Fungi,p:Basidiomycota,c:Tremellomycetes,o:Tremellales
Cr_355	d:Fungi(1.0000),p:Ascomycota(0.6800),c:Orbiliomycetes(0.5600),o:Orbiliales(0.5600),f:Orbiliaceae(0.5600),g:Orbilia(0.3800),s:Orbilia_vinosa(0.0400),h:SH527918.07FU(0.0400)	+	d:Fungi
Cr_353	d:Fungi(1.0000),p:Ascomycota(1.0000),c:Leotiomycetes(0.8900),o:Helotiales(0.6500),f:Dermateaceae(0.6100),g:Calloria(0.6100),s:Calloria_urticae(0.6100),h:SH529064.07FU(0.6100)	+	d:Fungi,p:Ascomycota,c:Leotiomycetes
Cr_358	d:Fungi(0.9800),p:Ascomycota(0.7300),c:Eurotiomycetes(0.3300),o:Chaetothyriales(0.1500),f:Verrucariaceae(0.0800),g:Symbiotaphrina(0.0700),s:Symbiotaphrina_buchneri(0.0600),h:SH643910.07FU(0.0600)	+	d:Fungi
Cr_356	d:Fungi(1.0000),p:Ascomycota(1.0000),c:Sordariomycetes(1.0000),o:Sordariales(1.0000),f:Cephalothecaceae(1.0000)	+	d:Fungi,p:Ascomycota,c:Sordariomycetes,o:Sordariales,f:Cephalothecaceae
Cr_357	d:Fungi(1.0000),p:Ascomycota(1.0000),c:Eurotiomycetes(0.9700),o:Chaetothyriales(0.9300),f:Herpotrichiellaceae(0.1500),g:Rhinocladiella(0.1300)	+	d:Fungi,p:Ascomycota,c:Eurotiomycetes,o:Chaetothyriales
Cr_359	d:Fungi(1.0000),p:Ascomycota(1.0000),c:Dothideomycetes(1.0000),o:Pleosporales(1.0000),f:Melanommataceae(1.0000)	+	d:Fungi,p:Ascomycota,c:Dothideomycetes,o:Pleosporales,f:Melanommataceae
Cr_360	d:Fungi(1.0000),p:Basidiomycota(0.5100),c:Agaricomycetes(0.4600),o:Agaricales(0.2500),f:Tricholomataceae(0.0500),g:Gerronema(0.0400),s:Schizosaccharomyces_japonicus(0.0400),h:SH489678.07FU(0.0400)	+	d:Fungi
Cr_361	d:Fungi(1.0000),p:Basidiomycota(0.4700),c:Agaricomycetes(0.4300),o:Agaricales(0.1700),f:Agaricaceae(0.0600),g:Tulostoma(0.0600),s:Taphrina_vestergrenii(0.0300),h:SH207820.07FU(0.0300)	+	d:Fungi
Cr_363	d:Fungi(1.0000),p:Basidiomycota(1.0000),c:Agaricomycetes(1.0000),o:Russulales(1.0000),f:Lachnocladiaceae(1.0000),g:Scytinostroma(1.0000),s:Scytinostroma_odoratum(1.0000),h:SH202161.07FU(1.0000)	+	d:Fungi,p:Basidiomycota,c:Agaricomycetes,o:Russulales,f:Lachnocladiaceae,g:Scytinostroma,s:Scytinostroma_odoratum,h:SH202161.07FU
Cr_362	d:Fungi(1.0000),p:Ascomycota(1.0000),c:Leotiomycetes(0.8800),o:Helotiales(0.8200),f:Helotiaceae(0.1100),g:Xerombrophila(0.1000),s:Xerombrophila_crystallifera(0.1000),h:SH192301.07FU(0.1000)	+	d:Fungi,p:Ascomycota,c:Leotiomycetes,o:Helotiales
Cr_364	d:Fungi(1.0000),p:Ascomycota(1.0000),c:Sordariomycetes(1.0000),o:Hypocreales(1.0000),f:Nectriaceae(1.0000)	+	d:Fungi,p:Ascomycota,c:Sordariomycetes,o:Hypocreales,f:Nectriaceae
Cr_365	d:Fungi(1.0000),p:Ascomycota(0.4700),c:Eurotiomycetes(0.4400),o:Chaetothyriales(0.4400),f:Helotiales_fam_Incertae_sedis(0.0100),g:Acephala(0.0100),s:Acephala_macrosclerotiorum(0.0100),h:SH204989.07FU(0.0100)	+	d:Fungi
Cr_366	d:Fungi(1.0000),p:Ascomycota(1.0000),c:Eurotiomycetes(1.0000),o:Chaetothyriales(1.0000),f:Herpotrichiellaceae(1.0000),g:Cladophialophora(1.0000)	+	d:Fungi,p:Ascomycota,c:Eurotiomycetes,o:Chaetothyriales,f:Herpotrichiellaceae,g:Cladophialophora
Cr_368	d:Fungi(1.0000),p:Ascomycota(1.0000),c:Sordariomycetes(1.0000),o:Xylariales(1.0000),f:Diatrypaceae(1.0000),g:Cryptosphaeria(1.0000),s:Cryptosphaeria_eunomia(0.9900),h:SH217765.07FU(0.9900)	+	d:Fungi,p:Ascomycota,c:Sordariomycetes,o:Xylariales,f:Diatrypaceae,g:Cryptosphaeria,s:Cryptosphaeria_eunomia,h:SH217765.07FU
Cr_367	d:Fungi(1.0000),p:Ascomycota(1.0000),c:Leotiomycetes(0.9800),o:Helotiales(0.9800),f:Dermateaceae(0.8200),g:Pyrenopeziza(0.8100),s:Pyrenopeziza_brassicae(0.8100),h:SH640049.07FU(0.8100)	+	d:Fungi,p:Ascomycota,c:Leotiomycetes,o:Helotiales,f:Dermateaceae,g:Pyrenopeziza,s:Pyrenopeziza_brassicae,h:SH640049.07FU
Cr_370	d:Fungi(1.0000),p:Ascomycota(0.4500),c:Agaricomycetes(0.3000),o:Agaricales(0.1500),f:Schizosaccharomycetaceae(0.0900),g:Schizosaccharomyces(0.0900),s:Schizosaccharomyces_japonicus(0.0900),h:SH489678.07FU(0.0900)	+	d:Fungi
Cr_371	d:Fungi(1.0000),p:Basidiomycota(0.5400),c:Agaricomycetes(0.5200),o:Agaricales(0.3200),f:Agaricaceae(0.0700),g:Tulostoma(0.0700),s:Waitea_circinata(0.0400),h:SH207820.07FU(0.0400)	+	d:Fungi
Cr_369	d:Fungi(1.0000),p:Ascomycota(0.9500),c:Leotiomycetes(0.7100),o:Helotiales(0.7100),f:Dermateaceae(0.2400),g:Pyrenopeziza(0.2300),s:Pyrenopeziza_brassicae(0.2300),h:SH640049.07FU(0.1900)	+	d:Fungi,p:Ascomycota
Cr_372	d:Fungi(1.0000),p:Ascomycota(0.9500),c:Eurotiomycetes(0.9500),o:Eurotiales(0.9500),f:Aspergillaceae(0.9400),g:Penicillium(0.9300),s:Penicillium_citreonigrum(0.6100),h:SH086591.07FU(0.4800)	+	d:Fungi,p:Ascomycota,c:Eurotiomycetes,o:Eurotiales,f:Aspergillaceae,g:Penicillium
Cr_373	d:Fungi(1.0000),p:Ascomycota(1.0000)	+	d:Fungi,p:Ascomycota
Cr_374	d:Fungi(1.0000),p:Basidiomycota(1.0000),c:Tremellomycetes(1.0000)	+	d:Fungi,p:Basidiomycota,c:Tremellomycetes
Cr_378	d:Fungi(1.0000),p:Basidiomycota(1.0000),c:Cystobasidiomycetes(0.8600),o:Cystobasidiomycetes_ord_Incertae_sedis(0.8600),f:Cystobasidiomycetes_fam_Incertae_sedis(0.8600),g:Symmetrospora(0.8600),s:Symmetrospora_coprosmae(0.8600),h:SH277511.07FU(0.8500)	+	d:Fungi,p:Basidiomycota,c:Cystobasidiomycetes,o:Cystobasidiomycetes_ord_Incertae_sedis,f:Cystobasidiomycetes_fam_Incertae_sedis,g:Symmetrospora,s:Symmetrospora_coprosmae,h:SH277511.07FU
Cr_376	d:Fungi(1.0000),p:Ascomycota(0.5700),c:Eurotiomycetes(0.4800),o:Chaetothyriales(0.4800),f:Herpotrichiellaceae(0.3700),g:Cladophialophora(0.3000),s:Troposporella_monospora(0.0900),h:SH012597.07FU(0.0900)	+	d:Fungi
Cr_375	d:Fungi(1.0000),p:Ascomycota(1.0000),c:Dothideomycetes(0.0100)	+	d:Fungi,p:Ascomycota
Cr_377	d:Fungi(1.0000),p:Ascomycota(0.7700),c:Eurotiomycetes(0.7600),o:Chaetothyriales(0.7400),f:Herpotrichiellaceae(0.3200),g:Cladophialophora(0.0600),s:Cyphellophora_laciniata(0.0200),h:SH197858.07FU(0.0200)	+	d:Fungi
Cr_379	d:Fungi(1.0000),p:Ascomycota(1.0000),c:Dothideomycetes(1.0000),o:Pleosporales(0.9800),f:Didymellaceae(0.0100),g:Phoma(0.0100),s:Phoma_puncteliae(0.0100),h:SH005849.07FU(0.0100)	+	d:Fungi,p:Ascomycota,c:Dothideomycetes,o:Pleosporales
Cr_380	d:Fungi(1.0000),p:Ascomycota(0.4100),c:Dothideomycetes(0.2800),o:Pleosporales(0.2800),f:Melanommataceae(0.1000),g:Trichocladium(0.0700),s:Trichocladium_opacum(0.0700),h:SH198656.07FU(0.0700)	+	d:Fungi
Cr_383	d:Fungi(1.0000),p:Basidiomycota(0.9900),c:Cystobasidiomycetes(0.9400),o:Cystobasidiales(0.9400),f:Cystobasidiaceae(0.9400),g:Cystobasidium(0.9400),s:Cystobasidium_pinicola(0.9300),h:SH194775.07FU(0.8400)	+	d:Fungi,p:Basidiomycota,c:Cystobasidiomycetes,o:Cystobasidiales,f:Cystobasidiaceae,g:Cystobasidium,s:Cystobasidium_pinicola,h:SH194775.07FU
Cr_385	d:Viridiplantae(0.7700),p:Chlorophyta(0.7700),c:Trebouxiophyceae(0.7700),o:Microthamniales(0.7700),f:Microthamniales_order(0.7700),g:Trebouxia(0.7700),s:Trebouxia_unknown(0.5500),h:SH458869.07FU(0.0200)	+
Cr_381	d:Fungi(1.0000),p:Ascomycota(1.0000),c:Dothideomycetes(0.0800),o:Capnodiales(0.0300),f:Mycosphaerellaceae(0.0300),g:Ramularia(0.0200),s:Ramularia_armoraciae(0.0200),h:SH206862.07FU(0.0200)	+	d:Fungi,p:Ascomycota
Cr_382	d:Fungi(1.0000),p:Ascomycota(1.0000),c:Eurotiomycetes(1.0000),o:Chaetothyriales(0.5400),f:Phaeomoniellales_fam_Incertae_sedis(0.1200),g:Phaeomoniella(0.1000)	+	d:Fungi,p:Ascomycota,c:Eurotiomycetes
Cr_387	d:Fungi(1.0000),p:Basidiomycota(0.1200),c:Microbotryomycetes(0.1200),o:Sporidiobolales(0.1200),f:Sporidiobolaceae(0.1200),g:Rhodotorula(0.1200)	+	d:Fungi
Cr_384	d:Fungi(1.0000),p:Ascomycota(1.0000),c:Dothideomycetes(1.0000),o:Capnodiales(1.0000),f:Capnodiales_fam_Incertae_sedis(1.0000),g:Microcyclospora(1.0000)	+	d:Fungi,p:Ascomycota,c:Dothideomycetes,o:Capnodiales,f:Capnodiales_fam_Incertae_sedis,g:Microcyclospora
Cr_386	d:Fungi(1.0000),p:Ascomycota(0.3400),c:Lecanoromycetes(0.0100),o:Teloschistales(0.0100),f:Teloschistaceae(0.0100)	+	d:Fungi
Cr_391	d:Fungi(1.0000),p:Ascomycota(1.0000),c:Orbiliomycetes(1.0000),o:Orbiliales(1.0000),f:Orbiliaceae(1.0000),g:Orbilia(1.0000),s:Orbilia_aristata(0.8700),h:SH524367.07FU(0.8600)	+	d:Fungi,p:Ascomycota,c:Orbiliomycetes,o:Orbiliales,f:Orbiliaceae,g:Orbilia,s:Orbilia_aristata,h:SH524367.07FU
Cr_388	d:Fungi(1.0000),p:Ascomycota(1.0000),c:Sordariomycetes(1.0000),o:Hypocreales(1.0000),f:Nectriaceae(0.9900),g:Cosmospora(0.9600),s:Cosmospora_arxii(0.1100),h:SH175271.07FU(0.1100)	+	d:Fungi,p:Ascomycota,c:Sordariomycetes,o:Hypocreales,f:Nectriaceae,g:Cosmospora
Cr_389	d:Fungi(1.0000),p:Ascomycota(0.9100),c:Eurotiomycetes(0.9100),o:Chaetothyriales(0.9100),f:Herpotrichiellaceae(0.5100),g:Cladophialophora(0.5000),s:Cladophialophora_modesta(0.0100),h:SH200682.07FU(0.0100)	+	d:Fungi,p:Ascomycota,c:Eurotiomycetes,o:Chaetothyriales
Cr_390	d:Fungi(1.0000),p:Ascomycota(0.9900),c:Sordariomycetes(0.9900),o:Diaporthales(0.9900),f:Gnomoniaceae(0.9900),g:Gnomonia(0.3400),s:Alnecium_auctum(0.1100),h:SH497067.07FU(0.1100)	+	d:Fungi,p:Ascomycota,c:Sordariomycetes,o:Diaporthales,f:Gnomoniaceae
Cr_392	d:Fungi(1.0000),p:Ascomycota(0.9900),c:Leotiomycetes(0.3800),o:Helotiales(0.3800),f:Dermateaceae(0.3600),g:Naevala(0.3600),s:Gyoerffyella_entomobryoides(0.0200),h:SH184432.07FU(0.0200)	+	d:Fungi,p:Ascomycota
Cr_393	d:Fungi(1.0000),p:Basidiomycota(1.0000),c:Tremellomycetes(1.0000),o:Cystofilobasidiales(0.9900)	+	d:Fungi,p:Basidiomycota,c:Tremellomycetes,o:Cystofilobasidiales
Cr_394	d:Fungi(1.0000),p:Ascomycota(0.3500),c:Dothideomycetes(0.2500),o:Pleosporales(0.2500),f:Melanommataceae(0.0900),g:Trichocladium(0.0500),s:Trichocladium_opacum(0.0500),h:SH198656.07FU(0.0500)	+	d:Fungi
Cr_395	d:Fungi(1.0000),p:Ascomycota(1.0000),c:Leotiomycetes(0.3900),o:Helotiales(0.3900),f:Dermateaceae(0.3600),g:Naevala(0.3600),s:Gyoerffyella_entomobryoides(0.0300),h:SH184432.07FU(0.0300)	+	d:Fungi,p:Ascomycota
Cr_396	d:Fungi(1.0000),p:Basidiomycota(1.0000),c:Microbotryomycetes(1.0000),o:Sporidiobolales(1.0000),f:Sporidiobolaceae(1.0000),g:Sporobolomyces(0.9800),s:Sporobolomyces_ruberrimus(0.9400),h:SH194976.07FU(0.9400)	+	d:Fungi,p:Basidiomycota,c:Microbotryomycetes,o:Sporidiobolales,f:Sporidiobolaceae,g:Sporobolomyces,s:Sporobolomyces_ruberrimus,h:SH194976.07FU
Cr_398	d:Fungi(1.0000),p:Basidiomycota(0.4800),c:Agaricomycetes(0.4200),o:Agaricales(0.2400),f:Taphrinaceae(0.0900),g:Taphrina(0.0900),s:Taphrina_vestergrenii(0.0900),h:SH207820.07FU(0.0900)	+	d:Fungi
Cr_397	d:Fungi(1.0000),p:Ascomycota(0.9400),c:Eurotiomycetes(0.9400),o:Chaetothyriales(0.9400),f:Herpotrichiellaceae(0.5200),g:Cladophialophora(0.5000)	+	d:Fungi,p:Ascomycota,c:Eurotiomycetes,o:Chaetothyriales
Cr_401	d:Fungi(1.0000),p:Ascomycota(1.0000),c:Dothideomycetes(1.0000),o:Venturiales(1.0000),f:Venturiaceae(0.3300),g:Venturia(0.1700),s:Venturia_atriseda(0.0600),h:SH219626.07FU(0.0600)	+	d:Fungi,p:Ascomycota,c:Dothideomycetes,o:Venturiales
Cr_400	d:Fungi(1.0000),p:Ascomycota(1.0000),c:Taphrinomycetes(1.0000),o:Taphrinales(1.0000),f:Taphrinaceae(1.0000),g:Taphrina(1.0000),s:Taphrina_carnea(1.0000),h:SH193601.07FU(1.0000)	+	d:Fungi,p:Ascomycota,c:Taphrinomycetes,o:Taphrinales,f:Taphrinaceae,g:Taphrina,s:Taphrina_carnea,h:SH193601.07FU
Cr_402	d:Fungi(1.0000),p:Basidiomycota(1.0000),c:Exobasidiomycetes(1.0000),o:Entylomatales(1.0000)	+	d:Fungi,p:Basidiomycota,c:Exobasidiomycetes,o:Entylomatales
Cr_399	d:Fungi(1.0000),p:Ascomycota(1.0000),c:Dothideomycetes(1.0000),o:Pleosporales(1.0000),f:Lophiostomataceae(0.0200),g:Lophiostoma(0.0200),s:Lophiostoma_corticola(0.0200),h:SH492296.07FU(0.0200)	+	d:Fungi,p:Ascomycota,c:Dothideomycetes,o:Pleosporales
Cr_404	d:Fungi(1.0000),p:Basidiomycota(1.0000),c:Tremellomycetes(1.0000),o:Cystofilobasidiales(1.0000),f:Cystofilobasidiaceae(1.0000),g:Cystofilobasidium(1.0000),s:Cystofilobasidium_capitatum(0.9900),h:SH194014.07FU(0.9900)	+	d:Fungi,p:Basidiomycota,c:Tremellomycetes,o:Cystofilobasidiales,f:Cystofilobasidiaceae,g:Cystofilobasidium,s:Cystofilobasidium_capitatum,h:SH194014.07FU
Cr_403	d:Fungi(1.0000),p:Ascomycota(1.0000),c:Leotiomycetes(1.0000),o:Helotiales(1.0000),f:Helotiaceae(0.9500),g:Hymenoscyphus(0.9500),s:Hymenoscyphus_menthae(0.4700),h:SH489326.07FU(0.4700)	+	d:Fungi,p:Ascomycota,c:Leotiomycetes,o:Helotiales,f:Helotiaceae,g:Hymenoscyphus
Cr_405	d:Fungi(1.0000),p:Basidiomycota(1.0000),c:Tremellomycetes(1.0000),o:Tremellales(0.9300),f:Tremellaceae(0.1900),g:Cryptococcus(0.1900)	+	d:Fungi,p:Basidiomycota,c:Tremellomycetes,o:Tremellales
Cr_406	d:Fungi(1.0000),p:Basidiomycota(0.9700),c:Tremellomycetes(0.9400),o:Tremellales(0.8300),f:Tremellaceae(0.3600),g:Cryptococcus(0.3400),s:Papiliotrema_laurentii(0.1500),h:SH631003.07FU(0.1300)	+	d:Fungi,p:Basidiomycota,c:Tremellomycetes,o:Tremellales
Cr_407	d:Fungi(1.0000),p:Ascomycota(1.0000),c:Orbiliomycetes(1.0000),o:Orbiliales(1.0000),f:Orbiliaceae(1.0000),g:Orbilia(1.0000),s:Orbilia_gambelii(0.0600),h:SH489664.07FU(0.0600)	+	d:Fungi,p:Ascomycota,c:Orbiliomycetes,o:Orbiliales,f:Orbiliaceae,g:Orbilia
Cr_408	d:Fungi(1.0000),p:Ascomycota(1.0000),c:Eurotiomycetes(1.0000),o:Chaetothyriales(1.0000),f:Herpotrichiellaceae(0.0100),g:Cladophialophora(0.0100)	+	d:Fungi,p:Ascomycota,c:Eurotiomycetes,o:Chaetothyriales
Cr_410	d:Fungi(1.0000),p:Basidiomycota(1.0000),c:Tremellomycetes(1.0000),o:Tremellales(1.0000),f:Bulleraceae(0.9900),g:Fonsecazyma(0.9900)	+	d:Fungi,p:Basidiomycota,c:Tremellomycetes,o:Tremellales,f:Bulleraceae,g:Fonsecazyma
Cr_409	d:Fungi(1.0000),p:Ascomycota(0.8500),c:Dothideomycetes(0.0900),o:Botryosphaeriales(0.0800),f:Botryosphaeriaceae(0.0800),g:Neofusicoccum(0.0200),s:Botryobambusa_fusicoccum(0.0200),h:SH195473.07FU(0.0200)	+	d:Fungi,p:Ascomycota
Cr_411	d:Fungi(1.0000),p:Basidiomycota(0.5100),c:Agaricomycetes(0.4700),o:Agaricales(0.2100),f:Archaeorhizomycetaceae(0.0400),g:Archaeorhizomyces(0.0400),s:Schizosaccharomyces_japonicus(0.0400),h:SH489678.07FU(0.0400)	+	d:Fungi
Cr_412	d:Fungi(1.0000),p:Ascomycota(1.0000),c:Eurotiomycetes(0.9900),o:Chaetothyriales(0.9900),f:Herpotrichiellaceae(0.9600),g:Rhinocladiella(0.9600),s:Phylliscum_demangeonii(0.0100),h:SH199272.07FU(0.0100)	+	d:Fungi,p:Ascomycota,c:Eurotiomycetes,o:Chaetothyriales,f:Herpotrichiellaceae,g:Rhinocladiella
Cr_413	d:Fungi(0.9200),p:Ascomycota(0.5100),c:Orbiliomycetes(0.2800),o:Orbiliales(0.2800),f:Orbiliaceae(0.2800),g:Orbilia(0.1500),s:Monacrosporium_bembicodes(0.1100),h:SH472596.07FU(0.1100)	+	d:Fungi
Cr_414	d:Fungi(1.0000),p:Basidiomycota(0.5300),c:Agaricomycetes(0.5000),o:Agaricales(0.2300),f:Schizosaccharomycetaceae(0.1800),g:Schizosaccharomyces(0.1800),s:Schizosaccharomyces_japonicus(0.1800),h:SH489678.07FU(0.1800)	+	d:Fungi
Cr_415	d:Fungi(1.0000),p:Basidiomycota(0.9500),c:Cystobasidiomycetes(0.8600),o:Cystobasidiales(0.7900),f:Cystobasidiaceae(0.4400),g:Occultifur(0.1900),s:Cystobasidium_oligophagum(0.0400),h:SH194792.07FU(0.0400)	+	d:Fungi,p:Basidiomycota,c:Cystobasidiomycetes
Cr_416	d:Fungi(1.0000),p:Basidiomycota(1.0000),c:Exobasidiomycetes(1.0000),o:Exobasidiales(1.0000),f:Exobasidiaceae(1.0000),g:Exobasidium(1.0000),s:Exobasidium_rostrupii(0.5900),h:SH211840.07FU(0.5900)	+	d:Fungi,p:Basidiomycota,c:Exobasidiomycetes,o:Exobasidiales,f:Exobasidiaceae,g:Exobasidium
Cr_418	d:Fungi(1.0000),p:Basidiomycota(0.5300),c:Agaricomycetes(0.3500),o:Agaricales(0.1700),f:Bulleribasidiaceae(0.1100),g:Derxomyces(0.1000),s:Derxomyces_simaoensis(0.0900),h:SH483908.07FU(0.0900)	+	d:Fungi
Cr_417	d:Fungi(1.0000),p:Ascomycota(1.0000),c:Leotiomycetes(1.0000),o:Helotiales(1.0000),f:Helotiaceae(0.5400),g:Crocicreas(0.5100)	+	d:Fungi,p:Ascomycota,c:Leotiomycetes,o:Helotiales
Cr_419	d:Fungi(1.0000),p:Ascomycota(1.0000),c:Dothideomycetes(0.8700),o:Myriangiales(0.8500),f:Elsinoaceae(0.7700),g:Sphaceloma(0.3800),s:Sphaceloma_protearum(0.1800),h:SH194113.07FU(0.1800)	+	d:Fungi,p:Ascomycota,c:Dothideomycetes,o:Myriangiales
Cr_420	d:Fungi(1.0000),p:Ascomycota(1.0000),c:Dothideomycetes(1.0000),o:Pleosporales(0.9900),f:Massarinaceae(0.8800),g:Stagonospora(0.8800),s:Stagonospora_pseudovitensis(0.8800),h:SH182977.07FU(0.8800)	+	d:Fungi,p:Ascomycota,c:Dothideomycetes,o:Pleosporales,f:Massarinaceae,g:Stagonospora,s:Stagonospora_pseudovitensis,h:SH182977.07FU
Cr_421	d:Fungi(1.0000),p:Ascomycota(1.0000),c:Sordariomycetes(0.9900),o:Diaporthales(0.9900),f:Valsaceae(0.9700),g:Cytospora(0.4100),s:Cytospora_rhizophorae(0.3300),h:SH200862.07FU(0.3300)	+	d:Fungi,p:Ascomycota,c:Sordariomycetes,o:Diaporthales,f:Valsaceae
Cr_425	d:Fungi(1.0000),p:Basidiomycota(0.9900),c:Agaricostilbomycetes(0.9900),o:Agaricostilbales(0.9900),f:Chionosphaeraceae(0.9900),g:Kurtzmanomyces(0.7400)	+	d:Fungi,p:Basidiomycota,c:Agaricostilbomycetes,o:Agaricostilbales,f:Chionosphaeraceae
Cr_422	d:Fungi(1.0000),p:Ascomycota(1.0000),c:Eurotiomycetes(0.9900),o:Chaetothyriales(0.9900)	+	d:Fungi,p:Ascomycota,c:Eurotiomycetes,o:Chaetothyriales
Cr_423	d:Fungi(1.0000),p:Ascomycota(1.0000),c:Dothideomycetes(1.0000),o:Pleosporales(0.9900),f:Didymellaceae(0.0100),g:Phoma(0.0100),s:Phoma_puncteliae(0.0100),h:SH005849.07FU(0.0100)	+	d:Fungi,p:Ascomycota,c:Dothideomycetes,o:Pleosporales
Cr_424	d:Fungi(1.0000),p:Ascomycota(1.0000)	+	d:Fungi,p:Ascomycota
Cr_426	d:Fungi(1.0000),p:Ascomycota(0.8100),c:Dothideomycetes(0.0100)	+	d:Fungi,p:Ascomycota
Cr_427	d:Fungi(1.0000),p:Ascomycota(0.9700),c:Eurotiomycetes(0.9700),o:Chaetothyriales(0.9700),f:Herpotrichiellaceae(0.9700),g:Cladophialophora(0.9700),s:Cladophialophora_modesta(0.1000),h:SH200682.07FU(0.1000)	+	d:Fungi,p:Ascomycota,c:Eurotiomycetes,o:Chaetothyriales,f:Herpotrichiellaceae,g:Cladophialophora
Cr_428	d:Fungi(1.0000),p:Ascomycota(0.9500),c:Sordariomycetes(0.2500),o:Helotiales(0.1200),f:Valsariaceae(0.1000),g:Valsaria(0.1000),s:Valsaria_lopadostomoides(0.0900),h:SH521453.07FU(0.0900)	+	d:Fungi,p:Ascomycota
Cr_429	d:Fungi(1.0000),p:Ascomycota(0.9800),c:Eurotiomycetes(0.8800),o:Chaetothyriales(0.8800),f:Trichomeriaceae(0.7000),g:Trichomerium(0.7000),s:Trichomerium_dioscoreae(0.7000),h:SH186766.07FU(0.7000)	+	d:Fungi,p:Ascomycota,c:Eurotiomycetes,o:Chaetothyriales
Cr_430	d:Fungi(1.0000),p:Basidiomycota(0.9400),c:Tremellomycetes(0.9400),o:Tremellales(0.1300),f:Trimorphomycetaceae(0.0100),g:Saitozyma(0.0100),s:Saitozyma_paraflava(0.0100),h:SH181618.07FU(0.0100)	+	d:Fungi,p:Basidiomycota,c:Tremellomycetes
Cr_433	d:Fungi(1.0000),p:Basidiomycota(0.4700),c:Agaricomycetes(0.3400),o:Agaricales(0.1500),f:Schizosaccharomycetaceae(0.1300),g:Schizosaccharomyces(0.1300),s:Schizosaccharomyces_japonicus(0.1300),h:SH489678.07FU(0.1300)	+	d:Fungi
Cr_431	d:Fungi(1.0000),p:Ascomycota(0.6000),c:Eurotiomycetes(0.5900),o:Chaetothyriales(0.5900),f:Chaetothyriaceae(0.4800),g:Ceramothyrium(0.4800),s:Ceramothyrium_carniolicum(0.4800),h:SH207611.07FU(0.4800)	+	d:Fungi
Cr_434	d:Fungi(0.7200),p:Ascomycota(0.3000),c:Trebouxiophyceae(0.2600),o:Microthamniales(0.2600),f:Microthamniales_order(0.2600),g:Trebouxia(0.2300),s:Trebouxia_unknown(0.2300),h:SH643910.07FU(0.0800)	+
Cr_432	d:Fungi(1.0000),p:Ascomycota(1.0000),c:Leotiomycetes(1.0000),o:Helotiales(0.9800),f:Vibrisseaceae(0.6100),g:Vibrissea(0.5500),s:Vibrissea_flavovirens(0.5500),h:SH212367.07FU(0.5500)	+	d:Fungi,p:Ascomycota,c:Leotiomycetes,o:Helotiales
Cr_435	d:Fungi(1.0000),p:Basidiomycota(1.0000),c:Tremellomycetes(1.0000),o:Tremellales(1.0000),f:Bulleribasidiaceae(0.9400),g:Vishniacozyma(0.9400),s:Vishniacozyma_victoriae(0.9400),h:SH181628.07FU(0.9400)	+	d:Fungi,p:Basidiomycota,c:Tremellomycetes,o:Tremellales,f:Bulleribasidiaceae,g:Vishniacozyma,s:Vishniacozyma_victoriae,h:SH181628.07FU
Cr_437	d:Fungi(1.0000),p:Basidiomycota(0.5300),c:Agaricomycetes(0.4900),o:Agaricales(0.2300),f:Schizosaccharomycetaceae(0.0600),g:Schizosaccharomyces(0.0600),s:Schizosaccharomyces_japonicus(0.0600),h:SH489678.07FU(0.0600)	+	d:Fungi
Cr_436	d:Fungi(1.0000),p:Ascomycota(0.7500),c:Dothideomycetes(0.3200),o:Botryosphaeriales(0.3000),f:Saccharataceae(0.1800),g:Saccharata(0.1800),s:Saccharata_capensis(0.0700),h:SH213936.07FU(0.0700)	+	d:Fungi
Cr_440	d:Fungi(1.0000),p:Basidiomycota(1.0000),c:Cystobasidiomycetes(0.7400),o:Cystobasidiomycetes_ord_Incertae_sedis(0.7400),f:Cystobasidiomycetes_fam_Incertae_sedis(0.7400),g:Symmetrospora(0.7400),s:Symmetrospora_coprosmae(0.7400),h:SH277511.07FU(0.7300)	+	d:Fungi,p:Basidiomycota
Cr_439	d:Fungi(1.0000),p:Ascomycota(1.0000),c:Dothideomycetes(1.0000),o:Pleosporales(1.0000),f:Didymellaceae(0.9800),g:Neoascochyta(0.9800),s:Neoascochyta_exitialis(0.9800),h:SH215821.07FU(0.9800)	+	d:Fungi,p:Ascomycota,c:Dothideomycetes,o:Pleosporales,f:Didymellaceae,g:Neoascochyta,s:Neoascochyta_exitialis,h:SH215821.07FU
Cr_438	d:Fungi(1.0000),p:Ascomycota(0.7600),c:Eurotiomycetes(0.7500),o:Chaetothyriales(0.7400),f:Chaetothyriaceae(0.5800),g:Ceramothyrium(0.5700),s:Ceramothyrium_carniolicum(0.5700),h:SH207611.07FU(0.5700)	+	d:Fungi
Cr_441	d:Fungi(1.0000),p:Basidiomycota(1.0000),c:Exobasidiomycetes(1.0000),o:Exobasidiales(1.0000),f:Exobasidiaceae(1.0000),g:Exobasidium(1.0000),s:Exobasidium_maculosum(1.0000),h:SH521788.07FU(0.8700)	+	d:Fungi,p:Basidiomycota,c:Exobasidiomycetes,o:Exobasidiales,f:Exobasidiaceae,g:Exobasidium,s:Exobasidium_maculosum,h:SH521788.07FU
Cr_442	d:Fungi(1.0000),p:Basidiomycota(1.0000),c:Exobasidiomycetes(1.0000),o:Exobasidiales(1.0000),f:Exobasidiaceae(0.9600),g:Exobasidium(0.9200),s:Exobasidium_pentasporium(0.4800),h:SH211817.07FU(0.4800)	+	d:Fungi,p:Basidiomycota,c:Exobasidiomycetes,o:Exobasidiales,f:Exobasidiaceae,g:Exobasidium
Cr_443	d:Fungi(1.0000),p:Ascomycota(1.0000),c:Leotiomycetes(0.1500),o:Helotiales(0.1500),f:Dermateaceae(0.1000),g:Naevala(0.1000),s:Gyoerffyella_entomobryoides(0.0200),h:SH184432.07FU(0.0200)	+	d:Fungi,p:Ascomycota
Cr_444	d:Fungi(1.0000),p:Ascomycota(0.7900),c:Dothideomycetes(0.7200),o:Pleosporales(0.6100),f:Massarinaceae(0.0700),g:Stagonospora(0.0700),s:Plenodomus_lindquistii(0.0100),h:SH207507.07FU(0.0100)	+	d:Fungi
Cr_446	d:Fungi(1.0000),p:Basidiomycota(0.5400),c:Agaricomycetes(0.4600),o:Agaricales(0.2500),f:Tricholomataceae(0.0900),g:Schizosaccharomyces(0.0600),s:Schizosaccharomyces_japonicus(0.0500),h:SH489678.07FU(0.0500)	+	d:Fungi
Cr_445	d:Fungi(1.0000),p:Ascomycota(0.9600),c:Dothideomycetes(0.3600),o:Pleosporales(0.2300),f:Xylonomycetales_fam_Incertae_sedis(0.2100),g:Symbiotaphrina(0.2100),s:Symbiotaphrina_buchneri(0.2000),h:SH643910.07FU(0.2000)	+	d:Fungi,p:Ascomycota
Cr_447	d:Fungi(1.0000),p:Basidiomycota(0.5000),c:Agaricomycetes(0.4700),o:Agaricales(0.2500),f:Schizosaccharomycetaceae(0.0800),g:Schizosaccharomyces(0.0800),s:Schizosaccharomyces_japonicus(0.0800),h:SH489678.07FU(0.0800)	+	d:Fungi
Cr_450	d:Fungi(1.0000),p:Basidiomycota(1.0000),c:Agaricomycetes(1.0000),o:Polyporales(1.0000),f:Polyporaceae(1.0000),g:Polyporus(1.0000),s:Polyporus_varius(1.0000),h:SH198527.07FU(1.0000)	+	d:Fungi,p:Basidiomycota,c:Agaricomycetes,o:Polyporales,f:Polyporaceae,g:Polyporus,s:Polyporus_varius,h:SH198527.07FU
Cr_449	d:Fungi(1.0000),p:Basidiomycota(1.0000),c:Agaricomycetes(1.0000),o:Polyporales(1.0000),f:Polyporales_fam_Incertae_sedis(1.0000),g:Steccherinum(1.0000),s:Steccherinum_fimbriatum(1.0000),h:SH196317.07FU(1.0000)	+	d:Fungi,p:Basidiomycota,c:Agaricomycetes,o:Polyporales,f:Polyporales_fam_Incertae_sedis,g:Steccherinum,s:Steccherinum_fimbriatum,h:SH196317.07FU
Cr_448	d:Fungi(1.0000),p:Ascomycota(0.7000)	+	d:Fungi
Cr_451	d:Fungi(1.0000),p:Basidiomycota(0.5600),c:Agaricomycetes(0.4800),o:Agaricales(0.3100),f:Inocybaceae(0.0700),g:Inocybe(0.0700),s:Schizosaccharomyces_japonicus(0.0500),h:SH489678.07FU(0.0500)	+	d:Fungi
Cr_454	d:Fungi(1.0000),p:Basidiomycota(0.4800),c:Tremellomycetes(0.1700),o:Tremellales(0.1300),f:Tremellaceae(0.1300),g:Cryptococcus(0.1300),s:Filobasidium_oeirense(0.0200),h:SH264590.07FU(0.0200)	+	d:Fungi
Cr_453	d:Fungi(1.0000),p:Basidiomycota(1.0000),c:Exobasidiomycetes(1.0000),o:Exobasidiales(1.0000),f:Exobasidiaceae(0.8900),g:Exobasidium(0.8900),s:Exobasidium_darwinii(0.4400),h:SH017745.07FU(0.4400)	+	d:Fungi,p:Basidiomycota,c:Exobasidiomycetes,o:Exobasidiales,f:Exobasidiaceae,g:Exobasidium
Cr_452	d:Fungi(1.0000),p:Ascomycota(0.8000),c:Lecanoromycetes(0.3300),o:Botryosphaeriales(0.1800),f:Saccharataceae(0.1100),g:Saccharata(0.1100),s:Acarospora_badiofusca(0.0400),h:SH185364.07FU(0.0400)	+	d:Fungi,p:Ascomycota
Cr_457	d:Fungi(1.0000),p:Basidiomycota(0.6000),c:Malasseziomycetes(0.6000),o:Malasseziales(0.6000),f:Malasseziaceae(0.6000),g:Malassezia(0.6000),s:Malassezia_restricta(0.6000),h:SH176394.07FU(0.6000)	+	d:Fungi
Cr_455	d:Fungi(1.0000),p:Ascomycota(1.0000),c:Dothideomycetes(1.0000),o:Pleosporales(1.0000),f:Pleosporaceae(1.0000),g:Alternaria(0.9800),s:Alternaria_hordeicola(0.6400),h:SH199531.07FU(0.6400)	+	d:Fungi,p:Ascomycota,c:Dothideomycetes,o:Pleosporales,f:Pleosporaceae,g:Alternaria
Cr_458	d:Fungi(1.0000),p:Basidiomycota(0.5400),c:Agaricomycetes(0.4400),o:Agaricales(0.2500),f:Schizosaccharomycetaceae(0.0800),g:Schizosaccharomyces(0.0800),s:Schizosaccharomyces_japonicus(0.0800),h:SH489678.07FU(0.0800)	+	d:Fungi
Cr_456	d:Fungi(1.0000),p:Ascomycota(1.0000),c:Leotiomycetes(0.7500),o:Helotiales(0.7500),f:Dermateaceae(0.7500),g:Naevala(0.7500)	+	d:Fungi,p:Ascomycota
Cr_459	d:Fungi(1.0000),p:Ascomycota(0.9600),c:Lecanoromycetes(0.7100),o:Lecanorales(0.0900),f:Parmeliaceae(0.0800),g:Parmelia(0.0800),s:Trichomerium_dioscoreae(0.0100),h:SH186766.07FU(0.0100)	+	d:Fungi,p:Ascomycota
Cr_462	d:Fungi(1.0000),p:Basidiomycota(1.0000),c:Pucciniomycetes(0.8400),o:Septobasidiales(0.8400),f:Septobasidiaceae(0.8400),g:Septobasidium(0.7000),s:Septobasidium_pallidum(0.2600),h:SH029167.07FU(0.2600)	+	d:Fungi,p:Basidiomycota,c:Pucciniomycetes,o:Septobasidiales,f:Septobasidiaceae
Cr_460	d:Fungi(1.0000),p:Basidiomycota(1.0000),c:Tremellomycetes(1.0000),o:Tremellales(0.9600),f:Tremellaceae(0.1600),g:Cryptococcus(0.1500),s:Tremella_simplex(0.0100),h:SH181993.07FU(0.0100)	+	d:Fungi,p:Basidiomycota,c:Tremellomycetes,o:Tremellales
Cr_461	d:Fungi(1.0000),p:Ascomycota(0.9500),c:Leotiomycetes(0.6700),o:Helotiales(0.6700),f:Helotiales_fam_Incertae_sedis(0.2300),g:Pyrenopeziza(0.1500),s:Heterosphaeria_patella(0.1500),h:SH628847.07FU(0.1500)	+	d:Fungi,p:Ascomycota
Cr_465	d:Fungi(1.0000),p:Basidiomycota(1.0000)	+	d:Fungi,p:Basidiomycota
Cr_463	d:Fungi(1.0000),p:Ascomycota(1.0000),c:Dothideomycetes(1.0000),o:Pleosporales(1.0000),f:Pleosporaceae(1.0000),g:Drechslera(0.5300),s:Drechslera_phlei(0.5200),h:SH193148.07FU(0.5200)	+	d:Fungi,p:Ascomycota,c:Dothideomycetes,o:Pleosporales,f:Pleosporaceae
Cr_464	d:Fungi(1.0000),p:Ascomycota(0.9300),c:Leotiomycetes(0.6100),o:Helotiales(0.6100),f:Dermateaceae(0.4500),g:Naevala(0.4500)	+	d:Fungi,p:Ascomycota
Cr_466	d:Fungi(1.0000),p:Ascomycota(0.7600),c:Dothideomycetes(0.7600),o:Dothideomycetes_ord_Incertae_sedis(0.7600),f:Dothideomycetes_fam_Incertae_sedis(0.7600),g:Leptospora(0.7600),s:Leptospora_rubella(0.7600),h:SH200463.07FU(0.7600)	+	d:Fungi
Cr_467	d:Fungi(1.0000),p:Ascomycota(1.0000),c:Dothideomycetes(1.0000),o:Capnodiales(1.0000),f:Teratosphaeriaceae(1.0000),g:Devriesia(0.9900),s:Devriesia_pseudoamericana(0.9900),h:SH192615.07FU(0.9900)	+	d:Fungi,p:Ascomycota,c:Dothideomycetes,o:Capnodiales,f:Teratosphaeriaceae,g:Devriesia,s:Devriesia_pseudoamericana,h:SH192615.07FU
Cr_468	d:Fungi(1.0000),p:Ascomycota(0.9800),c:Leotiomycetes(0.9600),o:Helotiales(0.4100),f:Pseudeurotiaceae(0.2000),g:Alatospora(0.1000),s:Satchmopsis_brasiliensis(0.0800),h:SH207727.07FU(0.0800)	+	d:Fungi,p:Ascomycota,c:Leotiomycetes
Cr_469	d:Fungi(1.0000),p:Ascomycota(0.9600),c:Leotiomycetes(0.9200),o:Helotiales(0.9200),f:Helotiaceae(0.8700),g:Spirosphaera(0.0400),s:Spirosphaera_floriformis(0.0400),h:SH115706.07FU(0.0400)	+	d:Fungi,p:Ascomycota,c:Leotiomycetes,o:Helotiales,f:Helotiaceae
Cr_471	d:Fungi(1.0000),p:Basidiomycota(1.0000),c:Agaricostilbomycetes(1.0000),o:Agaricostilbales(1.0000)	+	d:Fungi,p:Basidiomycota,c:Agaricostilbomycetes,o:Agaricostilbales
Cr_470	d:Fungi(1.0000),p:Ascomycota(1.0000),c:Sordariomycetes(1.0000),o:Hypocreales(1.0000),f:Nectriaceae(1.0000),g:Gibberella(0.8200),s:Gibberella_tricincta(0.8200),h:SH213880.07FU(0.8200)	+	d:Fungi,p:Ascomycota,c:Sordariomycetes,o:Hypocreales,f:Nectriaceae,g:Gibberella,s:Gibberella_tricincta,h:SH213880.07FU
Cr_472	d:Fungi(1.0000),p:Ascomycota(1.0000),c:Sordariomycetes(1.0000),o:Diaporthales(1.0000),f:Valsaceae(1.0000),g:Valsa(0.6300)	+	d:Fungi,p:Ascomycota,c:Sordariomycetes,o:Diaporthales,f:Valsaceae
Cr_473	d:Fungi(1.0000),p:Ascomycota(1.0000),c:Eurotiomycetes(1.0000),o:Chaetothyriales(1.0000),f:Cyphellophoraceae(1.0000),g:Cyphellophora(1.0000),s:Cyphellophora_sessilis(1.0000),h:SH197859.07FU(1.0000)	+	d:Fungi,p:Ascomycota,c:Eurotiomycetes,o:Chaetothyriales,f:Cyphellophoraceae,g:Cyphellophora,s:Cyphellophora_sessilis,h:SH197859.07FU
Cr_474	d:Fungi(1.0000)	+	d:Fungi
Cr_475	d:Fungi(1.0000),p:Ascomycota(1.0000),c:Dothideomycetes(0.8700),o:Capnodiales(0.6800),f:Mycosphaerellaceae(0.6600),g:Ramularia(0.5200),s:Ramularia_tricherae(0.1400),h:SH522467.07FU(0.1400)	+	d:Fungi,p:Ascomycota,c:Dothideomycetes
Cr_476	d:Fungi(1.0000),p:Ascomycota(1.0000),c:Leotiomycetes(1.0000),o:Erysiphales(1.0000),f:Erysiphaceae(1.0000),g:Blumeria(1.0000),s:Blumeria_graminis(1.0000),h:SH205388.07FU(0.7100)	+	d:Fungi,p:Ascomycota,c:Leotiomycetes,o:Erysiphales,f:Erysiphaceae,g:Blumeria,s:Blumeria_graminis
Cr_477	d:Fungi(1.0000),p:Ascomycota(1.0000),c:Dothideomycetes(0.9900),o:Capnodiales(0.9900),f:Mycosphaerellaceae(0.9900),g:Ramularia(0.9000),s:Ramularia_grevilleana(0.1900),h:SH206807.07FU(0.1900)	+	d:Fungi,p:Ascomycota,c:Dothideomycetes,o:Capnodiales,f:Mycosphaerellaceae,g:Ramularia
Cr_479	d:Fungi(1.0000),p:Ascomycota(1.0000),c:Lecanoromycetes(1.0000),o:Caliciales(1.0000),f:Caliciaceae(1.0000),g:Buellia(1.0000),s:Buellia_griseovirens(0.9900),h:SH175212.07FU(0.9900)	+	d:Fungi,p:Ascomycota,c:Lecanoromycetes,o:Caliciales,f:Caliciaceae,g:Buellia,s:Buellia_griseovirens,h:SH175212.07FU
Cr_478	d:Fungi(1.0000),p:Ascomycota(1.0000),c:Dothideomycetes(0.9900),o:Pleosporales(0.9900),f:Leptosphaeriaceae(0.9900),g:Leptosphaeria(0.9900)	+	d:Fungi,p:Ascomycota,c:Dothideomycetes,o:Pleosporales,f:Leptosphaeriaceae,g:Leptosphaeria
Cr_480	d:Fungi(1.0000),p:Ascomycota(1.0000),c:Sordariomycetes(1.0000),o:Hypocreales(1.0000),f:Clavicipitaceae(1.0000),g:Claviceps(1.0000),s:Claviceps_nigricans(0.0600),h:SH018664.07FU(0.0600)	+	d:Fungi,p:Ascomycota,c:Sordariomycetes,o:Hypocreales,f:Clavicipitaceae,g:Claviceps
Cr_481	d:Fungi(1.0000),p:Basidiomycota(1.0000),c:Agaricomycetes(1.0000),o:Polyporales(1.0000),f:Phanerochaetaceae(0.9500),g:Bjerkandera(0.9500),s:Bjerkandera_adusta(0.9500),h:SH630174.07FU(0.9100)	+	d:Fungi,p:Basidiomycota,c:Agaricomycetes,o:Polyporales,f:Phanerochaetaceae,g:Bjerkandera,s:Bjerkandera_adusta,h:SH630174.07FU
Cr_482	d:Fungi(1.0000),p:Basidiomycota(1.0000),c:Tremellomycetes(1.0000),o:Tremellales(1.0000),f:Bulleribasidiaceae(1.0000),g:Dioszegia(1.0000),s:Dioszegia_cryoxerica(0.3900),h:SH182104.07FU(0.3900)	+	d:Fungi,p:Basidiomycota,c:Tremellomycetes,o:Tremellales,f:Bulleribasidiaceae,g:Dioszegia
Cr_483	d:Fungi(1.0000),p:Ascomycota(1.0000),c:Dothideomycetes(1.0000),o:Pleosporales(1.0000),f:Cucurbitariaceae(0.6600),g:Pyrenochaeta(0.6600)	+	d:Fungi,p:Ascomycota,c:Dothideomycetes,o:Pleosporales
Cr_485	d:Viridiplantae(0.9300),p:Chlorophyta(0.9300),c:Trebouxiophyceae(0.9300),o:Microthamniales(0.9300),f:Microthamniales_order(0.9300),g:Trebouxia(0.9300),s:Trebouxia_usneae(0.6900),h:SH194639.07FU(0.0100)	+	d:Viridiplantae,p:Chlorophyta,c:Trebouxiophyceae,o:Microthamniales,f:Microthamniales_order,g:Trebouxia
Cr_484	d:Fungi(1.0000),p:Ascomycota(1.0000),c:Dothideomycetes(0.9700),o:Capnodiales(0.5900)	+	d:Fungi,p:Ascomycota,c:Dothideomycetes
Cr_486	d:Fungi(1.0000),p:Basidiomycota(1.0000),c:Agaricomycetes(1.0000),o:Russulales(1.0000),f:Bondarzewiaceae(0.9800),g:Heterobasidion(0.9800),s:Heterobasidion_linzhiense(0.9100),h:SH201110.07FU(0.9100)	+	d:Fungi,p:Basidiomycota,c:Agaricomycetes,o:Russulales,f:Bondarzewiaceae,g:Heterobasidion,s:Heterobasidion_linzhiense,h:SH201110.07FU
Cr_487	d:Fungi(1.0000),p:Basidiomycota(1.0000),c:Agaricomycetes(1.0000),o:Corticiales(1.0000),f:Corticiaceae(1.0000),g:Hyphodontia(1.0000),s:Hyphodontia_quercina(0.9900),h:SH221550.07FU(0.9900)	+	d:Fungi,p:Basidiomycota,c:Agaricomycetes,o:Corticiales,f:Corticiaceae,g:Hyphodontia,s:Hyphodontia_quercina,h:SH221550.07FU
Cr_489	d:Fungi(1.0000),p:Basidiomycota(1.0000),c:Tremellomycetes(1.0000),o:Tremellales(1.0000),f:Tremellaceae(1.0000),g:Cryptococcus(1.0000)	+	d:Fungi,p:Basidiomycota,c:Tremellomycetes,o:Tremellales,f:Tremellaceae,g:Cryptococcus
Cr_488	d:Fungi(1.0000),p:Ascomycota(0.3700),c:Dothideomycetes(0.3700),o:Capnodiales(0.0800),f:Mycosphaerellaceae(0.0800),g:Mycocentrospora(0.0500)	+	d:Fungi
Cr_491	d:Fungi(0.9900),p:Ascomycota(0.8000),c:Eurotiomycetes(0.3200),o:Chaetothyriales(0.1500),f:Verrucariaceae(0.0700),g:Symbiotaphrina(0.0700),s:Symbiotaphrina_buchneri(0.0600),h:SH643910.07FU(0.0600)	+	d:Fungi,p:Ascomycota
Cr_490	d:Fungi(1.0000),p:Ascomycota(1.0000)	+	d:Fungi,p:Ascomycota
Cr_492	d:Fungi(1.0000),p:Ascomycota(0.4100),c:Dothideomycetes(0.2600),o:Pleosporales(0.2600),f:Pleomassariaceae(0.1000),g:Trichocladium(0.0700),s:Trichocladium_opacum(0.0700),h:SH198656.07FU(0.0700)	+	d:Fungi
Cr_494	d:Fungi(1.0000),p:Basidiomycota(0.9800),c:Tremellomycetes(0.9600),o:Tremellales(0.9500),f:Tremellaceae(0.5900),g:Tremella(0.3100),s:Tremella_roseotincta(0.3100),h:SH522332.07FU(0.3100)	+	d:Fungi,p:Basidiomycota,c:Tremellomycetes,o:Tremellales
Cr_493	d:Fungi(1.0000),p:Ascomycota(0.9900),c:Dothideomycetes(0.9500),o:Pleosporales(0.9400),f:Phaeosphaeriaceae(0.5000),g:Stagonospora(0.3400),s:Stagonospora_pseudovitensis(0.3400),h:SH182977.07FU(0.3400)	+	d:Fungi,p:Ascomycota,c:Dothideomycetes,o:Pleosporales
Cr_496	d:Fungi(1.0000),p:Basidiomycota(0.7900),c:Agaricomycetes(0.5700),o:Agaricales(0.2300),f:Thelephoraceae(0.0900),g:Gymnopus(0.0500),s:Gymnopus_peronatus(0.0200),h:SH201537.07FU(0.0200)	+	d:Fungi
Cr_495	d:Fungi(1.0000),p:Ascomycota(0.9900),c:Leotiomycetes(0.6200),o:Helotiales(0.6200),f:Dermateaceae(0.6100),g:Naevala(0.6100),s:Fontanospora_fusiramosa(0.0100),h:SH184431.07FU(0.0100)	+	d:Fungi,p:Ascomycota
Cr_497	d:Fungi(1.0000),p:Ascomycota(0.9900),c:Leotiomycetes(0.6200),o:Helotiales(0.6200),f:Dermateaceae(0.6100),g:Naevala(0.6100),s:Fontanospora_fusiramosa(0.0100),h:SH184431.07FU(0.0100)	+	d:Fungi,p:Ascomycota
Cr_498	d:Fungi(1.0000),p:Ascomycota(0.9100),c:Eurotiomycetes(0.5000),o:Chaetothyriales(0.5000),f:Ascomycota_fam_Incertae_sedis(0.3600),g:Alatosessilispora(0.3600),s:Alatosessilispora_bibrachiata(0.3600),h:SH493603.07FU(0.3600)	+	d:Fungi,p:Ascomycota
Cr_500	d:Fungi(1.0000),p:Basidiomycota(1.0000),c:Exobasidiomycetes(1.0000),o:Exobasidiales(1.0000),f:Exobasidiaceae(1.0000),g:Exobasidium(1.0000),s:Exobasidium_arescens(0.5300),h:SH211818.07FU(0.5300)	+	d:Fungi,p:Basidiomycota,c:Exobasidiomycetes,o:Exobasidiales,f:Exobasidiaceae,g:Exobasidium
Cr_499	d:Fungi(1.0000),p:Ascomycota(1.0000),c:Leotiomycetes(0.4300),o:Helotiales(0.4300),f:Helotiaceae(0.4100),g:Articulospora(0.4100),s:Calloria_urticae(0.0200),h:SH529064.07FU(0.0200)	+	d:Fungi,p:Ascomycota
Cr_501	d:Fungi(1.0000),p:Basidiomycota(0.6700),c:Tremellomycetes(0.6700),o:Tremellales(0.6700),f:Bulleribasidiaceae(0.4900),g:Vishniacozyma(0.4900),s:Vishniacozyma_dimennae(0.4600),h:SH203797.07FU(0.4600)	+	d:Fungi
Cr_503	d:Fungi(1.0000),p:Ascomycota(1.0000),c:Taphrinomycetes(1.0000),o:Taphrinales(1.0000),f:Taphrinaceae(1.0000),g:Taphrina(1.0000),s:Taphrina_vestergrenii(1.0000),h:SH207820.07FU(1.0000)	+	d:Fungi,p:Ascomycota,c:Taphrinomycetes,o:Taphrinales,f:Taphrinaceae,g:Taphrina,s:Taphrina_vestergrenii,h:SH207820.07FU
Cr_502	d:Fungi(1.0000),p:Ascomycota(1.0000),c:Leotiomycetes(0.2900),o:Helotiales(0.2900),f:Dermateaceae(0.2900),g:Naevala(0.2900)	+	d:Fungi,p:Ascomycota
Cr_505	d:Fungi(1.0000),p:Ascomycota(0.4200),c:Agaricomycetes(0.2600),o:Agaricales(0.1800),f:Inocybaceae(0.0800),g:Inocybe(0.0800),s:Schizosaccharomyces_japonicus(0.0800),h:SH489678.07FU(0.0800)	+	d:Fungi
Cr_504	d:Fungi(1.0000),p:Ascomycota(0.9800),c:Leotiomycetes(0.7600),o:Helotiales(0.7600),f:Dermateaceae(0.5000),g:Oculimacula(0.3800),s:Oculimacula_yallundae(0.2900),h:SH186778.07FU(0.2900)	+	d:Fungi,p:Ascomycota
Cr_506	d:Fungi(1.0000),p:Ascomycota(0.4100),c:Leotiomycetes(0.3900),o:Leotiomycetes_ord_Incertae_sedis(0.1900),f:Pseudeurotiaceae(0.1900),g:Claussenomyces(0.0400),s:Skyttea_nitschkei(0.0400),h:SH028608.07FU(0.0400)	+	d:Fungi
Cr_507	d:Fungi(1.0000),p:Basidiomycota(0.1300),c:Agaricostilbomycetes(0.1100),o:Agaricostilbales(0.1100),f:Kondoaceae(0.1000),g:Kondoa(0.1000),s:Kondoa_yuccicola(0.0800),h:SH197103.07FU(0.0800)	+	d:Fungi
Cr_509	d:Viridiplantae(1.0000),p:Streptophyta(1.0000),c:lamiids_no_rank(1.0000),o:Lamiales(1.0000),f:Oleaceae(1.0000),g:Fraxinus(1.0000),s:Fraxinus_excelsior(1.0000)	+	d:Viridiplantae,p:Streptophyta,c:lamiids_no_rank,o:Lamiales,f:Oleaceae,g:Fraxinus,s:Fraxinus_excelsior
Cr_508	d:Fungi(1.0000),p:Ascomycota(0.9800),c:Eurotiomycetes(0.9800),o:Eurotiales(0.9800),f:Aspergillaceae(0.9700),g:Aspergillus(0.9000),s:Aspergillus_fumigatus(0.3900),h:SH487927.07FU(0.3500)	+	d:Fungi,p:Ascomycota,c:Eurotiomycetes,o:Eurotiales,f:Aspergillaceae,g:Aspergillus
Cr_510	d:Fungi(1.0000),p:Basidiomycota(1.0000),c:Agaricomycetes(1.0000),o:Corticiales(1.0000),f:Vuilleminiaceae(1.0000),g:Vuilleminia(1.0000),s:Vuilleminia_comedens(1.0000),h:SH193217.07FU(0.8000)	+	d:Fungi,p:Basidiomycota,c:Agaricomycetes,o:Corticiales,f:Vuilleminiaceae,g:Vuilleminia,s:Vuilleminia_comedens,h:SH193217.07FU
Cr_511	d:Fungi(1.0000),p:Ascomycota(1.0000),c:Eurotiomycetes(1.0000),o:Chaetothyriales(1.0000)	+	d:Fungi,p:Ascomycota,c:Eurotiomycetes,o:Chaetothyriales
Cr_512	d:Fungi(1.0000),p:Ascomycota(0.9100),c:Dothideomycetes(0.2300),o:Valsariales(0.1600),f:Valsariaceae(0.1600),g:Valsaria(0.1600),s:Valsaria_lopadostomoides(0.1500),h:SH521453.07FU(0.1500)	+	d:Fungi,p:Ascomycota
Cr_514	d:Fungi(0.8900),p:Ascomycota(0.3900),c:Agaricomycetes(0.2600),o:Xylonomycetales(0.1700),f:Xylonomycetales_fam_Incertae_sedis(0.1700),g:Symbiotaphrina(0.1700),s:Symbiotaphrina_buchneri(0.1500),h:SH643910.07FU(0.1500)	+	d:Fungi
Cr_513	d:Fungi(1.0000),p:Ascomycota(0.9700),c:Leotiomycetes(0.9700),o:Leotiomycetes_ord_Incertae_sedis(0.8200),f:Leotiomycetes_fam_Incertae_sedis(0.8200),g:Mycosymbioces(0.8000),s:Mycosymbioces_mycenaphila(0.8000),h:SH199122.07FU(0.8000)	+	d:Fungi,p:Ascomycota,c:Leotiomycetes,o:Leotiomycetes_ord_Incertae_sedis,f:Leotiomycetes_fam_Incertae_sedis,g:Mycosymbioces,s:Mycosymbioces_mycenaphila,h:SH199122.07FU
Cr_517	d:Fungi(0.9900),p:Ascomycota(0.4000),c:Agaricomycetes(0.1800),o:Agaricales(0.1000),f:Orbiliaceae(0.0800),g:Amanita(0.0500),s:Massaria_ariae(0.0400),h:SH217132.07FU(0.0400)	+	d:Fungi
Cr_515	d:Fungi(1.0000),p:Ascomycota(0.9900),c:Lecanoromycetes(0.9900),o:Caliciales(0.9900),f:Physciaceae(0.9900),g:Physcia(0.9900),s:Physcia_stellaris(0.5100),h:SH181748.07FU(0.5100)	+	d:Fungi,p:Ascomycota,c:Lecanoromycetes,o:Caliciales,f:Physciaceae,g:Physcia
Cr_516	d:Fungi(1.0000),p:Ascomycota(0.7400),c:Leotiomycetes(0.4300),o:Helotiales(0.4300),f:Helotiales_fam_Incertae_sedis(0.3100),g:Cadophora(0.1700),s:Collembolispora_barbata(0.0800),h:SH186791.07FU(0.0800)	+	d:Fungi
Cr_520	d:Fungi(1.0000),p:Ascomycota(1.0000),c:Leotiomycetes(0.6300),o:Helotiales(0.6300)	+	d:Fungi,p:Ascomycota
Cr_519	d:Fungi(1.0000),p:Basidiomycota(1.0000),c:Exobasidiomycetes(1.0000),o:Microstromatales(1.0000),f:Microstromataceae(0.0300),g:Microstroma(0.0300),s:Microstroma_juglandis(0.0300),h:SH187203.07FU(0.0300)	+	d:Fungi,p:Basidiomycota,c:Exobasidiomycetes,o:Microstromatales
Cr_521	d:Fungi(1.0000),p:Basidiomycota(1.0000),c:Exobasidiomycetes(1.0000),o:Exobasidiales(1.0000),f:Exobasidiaceae(1.0000),g:Exobasidium(1.0000),s:Exobasidium_rostrupii(0.5100),h:SH211840.07FU(0.5100)	+	d:Fungi,p:Basidiomycota,c:Exobasidiomycetes,o:Exobasidiales,f:Exobasidiaceae,g:Exobasidium
Cr_518	d:Fungi(1.0000),p:Ascomycota(0.9800),c:Leotiomycetes(0.8800),o:Helotiales(0.7000),f:Helotiaceae(0.5900),g:Claussenomyces(0.5900),s:Alatospora_acuminata(0.0600),h:SH215253.07FU(0.0600)	+	d:Fungi,p:Ascomycota,c:Leotiomycetes
Cr_522	d:Fungi(1.0000),p:Basidiomycota(0.4800),c:Agaricomycetes(0.4600),o:Agaricales(0.2800),f:Schizosaccharomycetaceae(0.0700),g:Schizosaccharomyces(0.0700),s:Schizosaccharomyces_japonicus(0.0600),h:SH489678.07FU(0.0600)	+	d:Fungi
Cr_523	d:Fungi(1.0000),p:Basidiomycota(0.9300),c:Tremellomycetes(0.7900),o:Tremellales(0.2600),f:Tremellaceae(0.0900),g:Cryptococcus(0.0700),s:Naematelia_aurantialba(0.0300),h:SH222136.07FU(0.0300)	+	d:Fungi,p:Basidiomycota
Cr_525	d:Fungi(1.0000),p:Ascomycota(0.8200),c:Taphrinomycetes(0.8200),o:Taphrinales(0.7300),f:Taphrinaceae(0.7200),g:Taphrina(0.7200),s:Taphrina_tormentillae(0.2600),h:SH200748.07FU(0.2600)	+	d:Fungi,p:Ascomycota,c:Taphrinomycetes
Cr_524	d:Fungi(1.0000),p:Ascomycota(0.2200),c:Dothideomycetes(0.2200),o:Pleosporales(0.2000),f:Phaeosphaeriaceae(0.1900),g:Chaetosphaeronema(0.1000)	+	d:Fungi
Cr_526	d:Fungi(1.0000),p:Basidiomycota(0.5100),c:Agaricomycetes(0.4100),o:Agaricales(0.1800),f:Ceratobasidiaceae(0.0500),g:Tulostoma(0.0500),s:Schizosaccharomyces_japonicus(0.0500),h:SH489678.07FU(0.0500)	+	d:Fungi
Cr_528	d:Fungi(1.0000),p:Basidiomycota(1.0000),c:Exobasidiomycetes(1.0000),o:Exobasidiales(1.0000),f:Exobasidiaceae(0.9500),g:Exobasidium(0.9500),s:Exobasidium_darwinii(0.3900),h:SH017745.07FU(0.3900)	+	d:Fungi,p:Basidiomycota,c:Exobasidiomycetes,o:Exobasidiales,f:Exobasidiaceae,g:Exobasidium
Cr_527	d:Fungi(1.0000),p:Ascomycota(0.9900),c:Eurotiomycetes(0.6900),o:Chaetothyriales(0.6900),f:Megasporaceae(0.2700),g:Pezoloma(0.0100),s:Schizoxylon_albescens(0.0100),h:SH630737.07FU(0.0100)	+	d:Fungi,p:Ascomycota
Cr_530	d:Fungi(1.0000),p:Basidiomycota(1.0000),c:Cystobasidiomycetes(1.0000),o:Cystobasidiomycetes_ord_Incertae_sedis(1.0000),f:Cystobasidiomycetes_fam_Incertae_sedis(1.0000),g:Buckleyzyma(1.0000),s:Buckleyzyma_aurantiaca(1.0000),h:SH207116.07FU(1.0000)	+	d:Fungi,p:Basidiomycota,c:Cystobasidiomycetes,o:Cystobasidiomycetes_ord_Incertae_sedis,f:Cystobasidiomycetes_fam_Incertae_sedis,g:Buckleyzyma,s:Buckleyzyma_aurantiaca,h:SH207116.07FU
Cr_529	d:Fungi(1.0000),p:Ascomycota(1.0000),c:Dothideomycetes(1.0000),o:Pleosporales(1.0000),f:Didymosphaeriaceae(0.6700),g:Paracamarosporium(0.5800),s:Paracamarosporium_fagi(0.5800),h:SH186997.07FU(0.5800)	+	d:Fungi,p:Ascomycota,c:Dothideomycetes,o:Pleosporales
Cr_532	d:Fungi(1.0000),p:Ascomycota(1.0000),c:Sordariomycetes(1.0000),o:Glomerellales(1.0000),f:Plectosphaerellaceae(1.0000),g:Plectosphaerella(1.0000)	+	d:Fungi,p:Ascomycota,c:Sordariomycetes,o:Glomerellales,f:Plectosphaerellaceae,g:Plectosphaerella
Cr_533	d:Fungi(1.0000),p:Basidiomycota(0.5400),c:Agaricomycetes(0.4300),o:Agaricales(0.1500),f:Schizosaccharomycetaceae(0.0800),g:Schizosaccharomyces(0.0800),s:Schizosaccharomyces_japonicus(0.0800),h:SH489678.07FU(0.0800)	+	d:Fungi
Cr_531	d:Fungi(1.0000),p:Ascomycota(1.0000),c:Sordariomycetes(1.0000),o:Hypocreales(1.0000),f:Nectriaceae(1.0000),g:Nectria(1.0000),s:Nectria_cinnabarina(1.0000),h:SH175272.07FU(1.0000)	+	d:Fungi,p:Ascomycota,c:Sordariomycetes,o:Hypocreales,f:Nectriaceae,g:Nectria,s:Nectria_cinnabarina,h:SH175272.07FU
Cr_534	d:Fungi(1.0000),p:Ascomycota(0.6800),c:Eurotiomycetes(0.6800),o:Chaetothyriales(0.6800),f:Herpotrichiellaceae(0.3600),g:Ceramothyrium(0.0300),s:Ceramothyrium_podocarpi(0.0300),h:SH002294.07FU(0.0300)	+	d:Fungi
Cr_536	d:Fungi(1.0000),p:Ascomycota(0.8300),c:Eurotiomycetes(0.7600),o:Chaetothyriales(0.7300),f:Herpotrichiellaceae(0.0500),g:Exophiala(0.0100),s:Exophiala_dermatitidis(0.0100),h:SH487741.07FU(0.0100)	+	d:Fungi,p:Ascomycota
Cr_535	d:Fungi(1.0000),p:Ascomycota(0.4100),c:Dothideomycetes(0.1200),o:Dothideomycetes_ord_Incertae_sedis(0.1100),f:Dothideomycetes_fam_Incertae_sedis(0.1100),g:Leptospora(0.1100),s:Leptospora_rubella(0.1100),h:SH200463.07FU(0.1100)	+	d:Fungi
Cr_537	d:Fungi(1.0000),p:Basidiomycota(1.0000),c:Agaricomycetes(1.0000),o:Russulales(1.0000),f:Bondarzewiaceae(0.9800),g:Heterobasidion(0.9800),s:Heterobasidion_linzhiense(0.9100),h:SH201110.07FU(0.9100)	+	d:Fungi,p:Basidiomycota,c:Agaricomycetes,o:Russulales,f:Bondarzewiaceae,g:Heterobasidion,s:Heterobasidion_linzhiense,h:SH201110.07FU
Cr_538	d:Fungi(1.0000),p:Ascomycota(1.0000),c:Eurotiomycetes(1.0000),o:Chaetothyriales(1.0000),f:Herpotrichiellaceae(0.8100),g:Rhinocladiella(0.8100)	+	d:Fungi,p:Ascomycota,c:Eurotiomycetes,o:Chaetothyriales,f:Herpotrichiellaceae,g:Rhinocladiella
Cr_539	d:Fungi(1.0000),p:Ascomycota(1.0000),c:Leotiomycetes(0.5000),o:Helotiales(0.5000),f:Dermateaceae(0.5000),g:Naevala(0.5000)	+	d:Fungi,p:Ascomycota
Cr_540	d:Fungi(1.0000),p:Ascomycota(1.0000),c:Leotiomycetes(0.9900),o:Helotiales(0.9900),f:Helotiales_fam_Incertae_sedis(0.9800)	+	d:Fungi,p:Ascomycota,c:Leotiomycetes,o:Helotiales,f:Helotiales_fam_Incertae_sedis
Cr_541	d:Fungi(1.0000),p:Ascomycota(1.0000),c:Sordariomycetes(1.0000),o:Sordariales(1.0000),f:Cephalothecaceae(1.0000)	+	d:Fungi,p:Ascomycota,c:Sordariomycetes,o:Sordariales,f:Cephalothecaceae
Cr_542	d:Fungi(1.0000),p:Ascomycota(0.9900),c:Orbiliomycetes(0.8600),o:Orbiliales(0.0600),f:Orbiliaceae(0.0600),g:Symbiotaphrina(0.0600),s:Symbiotaphrina_buchneri(0.0500),h:SH643910.07FU(0.0500)	+	d:Fungi,p:Ascomycota,c:Orbiliomycetes
Cr_543	d:Fungi(1.0000),p:Basidiomycota(1.0000),c:Pucciniomycetes(1.0000),o:Pucciniales(1.0000),f:Pucciniastraceae(1.0000),g:Pucciniastrum(0.9600),s:Pucciniastrum_areolatum(0.9600),h:SH176009.07FU(0.9600)	+	d:Fungi,p:Basidiomycota,c:Pucciniomycetes,o:Pucciniales,f:Pucciniastraceae,g:Pucciniastrum,s:Pucciniastrum_areolatum,h:SH176009.07FU
Cr_544	d:Fungi(1.0000),p:Ascomycota(1.0000),c:Eurotiomycetes(1.0000),o:Chaetothyriales(1.0000),f:Herpotrichiellaceae(1.0000),g:Cladophialophora(1.0000)	+	d:Fungi,p:Ascomycota,c:Eurotiomycetes,o:Chaetothyriales,f:Herpotrichiellaceae,g:Cladophialophora
Cr_545	d:Fungi(1.0000),p:Ascomycota(0.9900),c:Lecanoromycetes(0.9000),o:Ostropales(0.4300),f:Ostropales_fam_Incertae_sedis(0.4200),g:Mulderomyces(0.4200),s:Mulderomyces_natalis(0.4200),h:SH631393.07FU(0.4200)	+	d:Fungi,p:Ascomycota,c:Lecanoromycetes
Cr_546	d:Fungi(1.0000),p:Ascomycota(0.9700),c:Dothideomycetes(0.9700),o:Dothideales(0.9600),f:Dothideaceae(0.8600),g:Endoconidioma(0.8400),s:Endoconidioma_populi(0.8400),h:SH206435.07FU(0.8000)	+	d:Fungi,p:Ascomycota,c:Dothideomycetes,o:Dothideales,f:Dothideaceae,g:Endoconidioma,s:Endoconidioma_populi,h:SH206435.07FU
Cr_547	d:Fungi(1.0000),p:Basidiomycota(1.0000),c:Tremellomycetes(1.0000),o:Filobasidiales(1.0000),f:Filobasidiaceae(1.0000),g:Filobasidium(1.0000),s:Filobasidium_wieringae(1.0000),h:SH221435.07FU(1.0000)	+	d:Fungi,p:Basidiomycota,c:Tremellomycetes,o:Filobasidiales,f:Filobasidiaceae,g:Filobasidium,s:Filobasidium_wieringae,h:SH221435.07FU
Cr_549	d:Fungi(1.0000),p:Basidiomycota(1.0000),c:Exobasidiomycetes(1.0000),o:Exobasidiales(1.0000),f:Exobasidiaceae(1.0000),g:Exobasidium(1.0000),s:Exobasidium_pentasporium(0.7200),h:SH211817.07FU(0.7200)	+	d:Fungi,p:Basidiomycota,c:Exobasidiomycetes,o:Exobasidiales,f:Exobasidiaceae,g:Exobasidium
Cr_548	d:Fungi(1.0000),p:Ascomycota(0.9800),c:Eurotiomycetes(0.9800),o:Chaetothyriales(0.9800)	+	d:Fungi,p:Ascomycota,c:Eurotiomycetes,o:Chaetothyriales
Cr_550	d:Fungi(1.0000),p:Ascomycota(0.3500),c:Dothideomycetes(0.0900),o:Dothideomycetes_ord_Incertae_sedis(0.0900),f:Dothideomycetes_fam_Incertae_sedis(0.0900),g:Leptospora(0.0900),s:Leptospora_rubella(0.0900),h:SH200463.07FU(0.0900)	+	d:Fungi
Cr_551	d:Fungi(1.0000),p:Ascomycota(1.0000),c:Leotiomycetes(1.0000),o:Helotiales(1.0000),f:Helotiaceae(1.0000),g:Hymenoscyphus(1.0000)	+	d:Fungi,p:Ascomycota,c:Leotiomycetes,o:Helotiales,f:Helotiaceae,g:Hymenoscyphus
Cr_552	d:Fungi(1.0000),p:Ascomycota(1.0000),c:Lecanoromycetes(1.0000),o:Lecanoromycetes_ord_Incertae_sedis(1.0000),f:Phlyctidaceae(1.0000),g:Phlyctis(1.0000),s:Phlyctis_argena(1.0000),h:SH174383.07FU(1.0000)	+	d:Fungi,p:Ascomycota,c:Lecanoromycetes,o:Lecanoromycetes_ord_Incertae_sedis,f:Phlyctidaceae,g:Phlyctis,s:Phlyctis_argena,h:SH174383.07FU
Cr_553	d:Fungi(1.0000),p:Ascomycota(0.7600),c:Leotiomycetes(0.4400),o:Helotiales(0.4400),f:Helotiales_fam_Incertae_sedis(0.2600),g:Phialophora(0.1500),s:Rhexocercosporidium_panacis(0.0600),h:SH186775.07FU(0.0600)	+	d:Fungi
Cr_554	d:Fungi(1.0000),p:Ascomycota(0.7000),c:Dothideomycetes(0.7000),o:Pleosporales(0.6900),f:Pleosporaceae(0.4200),g:Alternaria(0.4000),s:Epicoccum_nigrum(0.0800),h:SH117088.07FU(0.0800)	+	d:Fungi
Cr_555	d:Fungi(1.0000),p:Ascomycota(0.9800),c:Dothideomycetes(0.9600),o:Pleosporales(0.9600),f:Periconiaceae(0.2100),g:Periconia(0.2100),s:Periconia_macrospinosa(0.1100),h:SH204052.07FU(0.1100)	+	d:Fungi,p:Ascomycota,c:Dothideomycetes,o:Pleosporales
Cr_557	d:Fungi(1.0000),p:Basidiomycota(0.7600),c:Microbotryomycetes(0.7600),o:Sporidiobolales(0.6300),f:Sporidiobolaceae(0.6300),g:Rhodotorula(0.6300)	+	d:Fungi
Cr_556	d:Fungi(1.0000),p:Ascomycota(0.9900),c:Leotiomycetes(0.9900),o:Helotiales(0.9900),f:Hyaloscyphaceae(0.9300),g:Lasiobelonium(0.8200),s:Lasiobelonium_nidulum(0.8200),h:SH014717.07FU(0.8200)	+	d:Fungi,p:Ascomycota,c:Leotiomycetes,o:Helotiales,f:Hyaloscyphaceae,g:Lasiobelonium,s:Lasiobelonium_nidulum,h:SH014717.07FU
Cr_558	d:Fungi(1.0000),p:Ascomycota(0.1400),c:Dothideomycetes(0.1200),o:Pleosporales(0.1200),f:Melanommataceae(0.0900),g:Herpotrichia(0.0500),s:Herpotrichia_juniperi(0.0500),h:SH198655.07FU(0.0500)	+	d:Fungi
Cr_559	d:Fungi(1.0000),p:Basidiomycota(1.0000),c:Tremellomycetes(1.0000),o:Cystofilobasidiales(1.0000)	+	d:Fungi,p:Basidiomycota,c:Tremellomycetes,o:Cystofilobasidiales
Cr_561	d:Fungi(1.0000),p:Basidiomycota(0.9200),c:Cystobasidiomycetes(0.8500),o:Erythrobasidiales(0.8200),f:Erythrobasidiaceae(0.7400),g:Erythrobasidium(0.7300),s:Entoloma_hebes(0.0100),h:SH207904.07FU(0.0100)	+	d:Fungi,p:Basidiomycota,c:Cystobasidiomycetes,o:Erythrobasidiales
Cr_560	d:Fungi(1.0000),p:Ascomycota(1.0000),c:Eurotiomycetes(1.0000),o:Chaetothyriales(1.0000)	+	d:Fungi,p:Ascomycota,c:Eurotiomycetes,o:Chaetothyriales
Cr_562	d:Fungi(1.0000),p:Basidiomycota(1.0000),c:Tremellomycetes(1.0000),o:Cystofilobasidiales(1.0000),f:Mrakiaceae(0.0100),g:Mrakia(0.0100),s:Mrakia_frigida(0.0100),h:SH202458.07FU(0.0100)	+	d:Fungi,p:Basidiomycota,c:Tremellomycetes,o:Cystofilobasidiales
Cr_563	d:Fungi(1.0000),p:Ascomycota(0.7300),c:Lecanoromycetes(0.1800),o:Teloschistales(0.1800),f:Teloschistaceae(0.1800),g:Phaeococcomyces(0.0400),s:Phaeococcomyces_eucalypti(0.0300),h:SH124971.07FU(0.0300)	+	d:Fungi
Cr_564	d:Fungi(1.0000),p:Ascomycota(0.4500),c:Eurotiomycetes(0.4400),o:Chaetothyriales(0.4400),f:Acarosporaceae(0.0100),g:Pleopsidium(0.0100),s:Pleopsidium_gobiense(0.0100),h:SH191935.07FU(0.0100)	+	d:Fungi
Cr_565	d:Fungi(1.0000),p:Ascomycota(1.0000),c:Sordariomycetes(1.0000),o:Sordariales(1.0000),f:Cephalothecaceae(1.0000)	+	d:Fungi,p:Ascomycota,c:Sordariomycetes,o:Sordariales,f:Cephalothecaceae
Cr_566	d:Fungi(1.0000),p:Ascomycota(0.0500),c:Dothideomycetes(0.0400)	+	d:Fungi
Cr_567	d:Fungi(1.0000),p:Ascomycota(1.0000),c:Dothideomycetes(1.0000),o:Pleosporales(0.9900),f:Cucurbitariaceae(0.7600),g:Pyrenochaetopsis(0.3300),s:Pyrenochaetopsis_microspora(0.3300),h:SH011815.07FU(0.3300)	+	d:Fungi,p:Ascomycota,c:Dothideomycetes,o:Pleosporales
Cr_569	d:Fungi(1.0000),p:Basidiomycota(0.9900),c:Cystobasidiomycetes(0.7200),o:Cystobasidiales(0.6800),f:Cystobasidiales_fam_Incertae_sedis(0.4600),g:Occultifur(0.4600),s:Occultifur_externus(0.4000),h:SH194784.07FU(0.4000)	+	d:Fungi,p:Basidiomycota
Cr_570	d:Fungi(1.0000),p:Basidiomycota(1.0000),c:Agaricomycetes(1.0000),o:Russulales(0.7700),f:Peniophoraceae(0.7000),g:Peniophora(0.6800),s:Peniophora_lycii(0.6600),h:SH188992.07FU(0.6500)	+	d:Fungi,p:Basidiomycota,c:Agaricomycetes
Cr_568	d:Fungi(1.0000),p:Ascomycota(0.8400),c:Dothideomycetes(0.5000),o:Pleosporales(0.0300),f:Phaeosphaeriaceae(0.0200),g:Phaeosphaeria(0.0200)	+	d:Fungi,p:Ascomycota
Cr_572	d:Fungi(1.0000),p:Ascomycota(0.9900),c:Lecanoromycetes(0.7000),o:Pertusariales(0.2600),f:Megasporaceae(0.2600),g:Aspicilia(0.2200),s:Aspicilia_supertegens(0.0900),h:SH191462.07FU(0.0900)	+	d:Fungi,p:Ascomycota
Cr_571	d:Fungi(1.0000),p:Ascomycota(1.0000),c:Dothideomycetes(0.8200),o:Myriangiales(0.7900),f:Elsinoaceae(0.6800),g:Sphaceloma(0.3000),s:Symbiotaphrina_buchneri(0.1100),h:SH643910.07FU(0.1100)	+	d:Fungi,p:Ascomycota,c:Dothideomycetes
Cr_574	d:Fungi(1.0000),p:Ascomycota(1.0000),c:Leotiomycetes(0.1100),o:Helotiales(0.1100),f:Dermateaceae(0.1100),g:Naevala(0.1100)	+	d:Fungi,p:Ascomycota
Cr_573	d:Fungi(1.0000),p:Ascomycota(1.0000),c:Dothideomycetes(1.0000),o:Capnodiales(1.0000),f:Teratosphaeriaceae(1.0000),g:Friedmanniomyces(1.0000)	+	d:Fungi,p:Ascomycota,c:Dothideomycetes,o:Capnodiales,f:Teratosphaeriaceae,g:Friedmanniomyces
Cr_575	d:Fungi(1.0000),p:Ascomycota(1.0000),c:Leotiomycetes(0.1400),o:Helotiales(0.1400),f:Dermateaceae(0.1100),g:Naevala(0.1100),s:Gyoerffyella_tricapillata(0.0100),h:SH089169.07FU(0.0100)	+	d:Fungi,p:Ascomycota
Cr_577	d:Fungi(1.0000),p:Basidiomycota(0.5200),c:Agaricomycetes(0.3100),o:Agaricales(0.2400),f:Bulleribasidiaceae(0.1200),g:Derxomyces(0.1200),s:Schizosaccharomyces_japonicus(0.1100),h:SH489678.07FU(0.1100)	+	d:Fungi
Cr_576	d:Fungi(1.0000),p:Basidiomycota(1.0000),c:Agaricomycetes(1.0000),o:Boletales(1.0000),f:Gomphidiaceae(1.0000),g:Gomphidius(1.0000),s:Gomphidius_glutinosus(0.9800),h:SH183215.07FU(0.9800)	+	d:Fungi,p:Basidiomycota,c:Agaricomycetes,o:Boletales,f:Gomphidiaceae,g:Gomphidius,s:Gomphidius_glutinosus,h:SH183215.07FU
Cr_578	d:Fungi(1.0000),p:Ascomycota(0.5200),c:Leotiomycetes(0.4400),o:Rhytismatales(0.4000),f:Rhytismataceae(0.3600),g:Colpoma(0.2100),s:Colpoma_quercinum(0.1800),h:SH210619.07FU(0.1800)	+	d:Fungi
Cr_579	d:Fungi(1.0000),p:Basidiomycota(0.5000),c:Agaricomycetes(0.4800),o:Agaricales(0.2600),f:Inocybaceae(0.0800),g:Inocybe(0.0800),s:Symbiotaphrina_kochii(0.0400),h:SH489678.07FU(0.0400)	+	d:Fungi
Cr_580	d:Fungi(1.0000),p:Basidiomycota(0.4700),c:Agaricomycetes(0.4200),o:Agaricales(0.2400),f:Inocybaceae(0.0700),g:Inocybe(0.0700),s:Symbiotaphrina_kochii(0.0400),h:SH021199.07FU(0.0400)	+	d:Fungi
Cr_581	d:Fungi(1.0000),p:Ascomycota(1.0000),c:Leotiomycetes(0.1900),o:Helotiales(0.1900),f:Dermateaceae(0.1900),g:Naevala(0.1900)	+	d:Fungi,p:Ascomycota
Cr_583	d:Fungi(1.0000),p:Ascomycota(0.9800),c:Dothideomycetes(0.5900),o:Pleosporales(0.5600),f:Didymosphaeriaceae(0.4800),g:Pseudopithomyces(0.3300),s:Pseudopithomyces_chartarum(0.2700),h:SH630197.07FU(0.2700)	+	d:Fungi,p:Ascomycota
Cr_582	d:Fungi(1.0000),p:Ascomycota(0.8500),c:Eurotiomycetes(0.8400),o:Chaetothyriales(0.8400),f:Chaetothyriaceae(0.7300),g:Ceramothyrium(0.7300),s:Ceramothyrium_carniolicum(0.7300),h:SH207611.07FU(0.7300)	+	d:Fungi,p:Ascomycota,c:Eurotiomycetes,o:Chaetothyriales
Cr_584	d:Fungi(1.0000),p:Ascomycota(0.9900),c:Leotiomycetes(0.5000),o:Helotiales(0.5000),f:Dermateaceae(0.5000),g:Naevala(0.5000)	+	d:Fungi,p:Ascomycota
Cr_585	d:Fungi(1.0000),p:Ascomycota(0.9100),c:Eurotiomycetes(0.9100),o:Chaetothyriales(0.9100),f:Herpotrichiellaceae(0.5400),g:Cladophialophora(0.5200),s:Cyphellophora_sessilis(0.0100),h:SH221392.07FU(0.0100)	+	d:Fungi,p:Ascomycota,c:Eurotiomycetes,o:Chaetothyriales
Cr_587	d:Fungi(1.0000),p:Basidiomycota(0.9900),c:Cystobasidiomycetes(0.7900),o:Cystobasidiomycetes_ord_Incertae_sedis(0.7900),f:Cystobasidiomycetes_fam_Incertae_sedis(0.7900),g:Symmetrospora(0.7900),s:Symmetrospora_coprosmae(0.7900),h:SH277511.07FU(0.7600)	+	d:Fungi,p:Basidiomycota
Cr_586	d:Fungi(1.0000),p:Ascomycota(1.0000),c:Leotiomycetes(0.2000),o:Helotiales(0.2000),f:Helotiales_fam_Incertae_sedis(0.0700),g:Cadophora(0.0700)	+	d:Fungi,p:Ascomycota
Cr_588	d:Fungi(1.0000),p:Ascomycota(1.0000),c:Dothideomycetes(1.0000),o:Pleosporales(0.9100),f:Didymosphaeriaceae(0.9100),g:Kalmusia(0.6800),s:Kalmusia_variispora(0.6800),h:SH630143.07FU(0.6800)	+	d:Fungi,p:Ascomycota,c:Dothideomycetes,o:Pleosporales,f:Didymosphaeriaceae
Cr_594	d:Fungi(0.9700),p:Ascomycota(0.7300),c:Eurotiomycetes(0.2600),o:Chaetothyriales(0.2000),f:Herpotrichiellaceae(0.0700),g:Exophiala(0.0600),s:Calloria_urticae(0.0300),h:SH529064.07FU(0.0300)	+	d:Fungi
Cr_592	d:Fungi(1.0000),p:Ascomycota(0.9500),c:Orbiliomycetes(0.1600),o:Orbiliales(0.1600),f:Orbiliaceae(0.1600),g:Orbilia(0.0500),s:Hygrocybe_occidentalis(0.0100),h:SH028694.07FU(0.0100)	+	d:Fungi,p:Ascomycota
Cr_591	d:Fungi(1.0000),p:Ascomycota(0.9700),c:Orbiliomycetes(0.9700),o:Orbiliales(0.9700),f:Orbiliaceae(0.9600),g:Orbilia(0.9500),s:Orbilia_serpentina(0.0200),h:SH497422.07FU(0.0200)	+	d:Fungi,p:Ascomycota,c:Orbiliomycetes,o:Orbiliales,f:Orbiliaceae,g:Orbilia
Cr_589	d:Fungi(1.0000),p:Ascomycota(1.0000),c:Eurotiomycetes(1.0000),o:Chaetothyriales(1.0000),f:Herpotrichiellaceae(0.8600),g:Veronaea(0.4700),s:Veronaea_botryosa(0.3600),h:SH631145.07FU(0.2900)	+	d:Fungi,p:Ascomycota,c:Eurotiomycetes,o:Chaetothyriales,f:Herpotrichiellaceae
Cr_590	d:Fungi(1.0000),p:Ascomycota(0.5700),c:Dothideomycetes(0.3900)	+	d:Fungi
Cr_593	d:Fungi(1.0000),p:Ascomycota(0.3200),c:Dothideomycetes(0.3200),o:Capnodiales(0.0100)	+	d:Fungi
Cr_595	d:Fungi(1.0000),p:Ascomycota(1.0000),c:Eurotiomycetes(1.0000),o:Phaeomoniellales(0.4900),f:Phaeomoniellales_fam_Incertae_sedis(0.4900),g:Phaeomoniella(0.3400),s:Minutiella_tardicola(0.0400),h:SH029054.07FU(0.0400)	+	d:Fungi,p:Ascomycota,c:Eurotiomycetes
Cr_596	d:Fungi(1.0000),p:Ascomycota(0.8700),c:Dothideomycetes(0.8700),o:Dothideales(0.8600),f:Dothideaceae(0.6100),g:Endoconidioma(0.6000),s:Endoconidioma_populi(0.6000),h:SH206435.07FU(0.4400)	+	d:Fungi,p:Ascomycota,c:Dothideomycetes,o:Dothideales
Cr_600	d:Fungi(1.0000),p:Basidiomycota(0.8600),c:Agaricomycetes(0.4100),o:Agaricales(0.0800),f:Thelephoraceae(0.0500),g:Tomentella(0.0300),s:Strigula_smaragdula(0.0200),h:SH640705.07FU(0.0200)	+	d:Fungi,p:Basidiomycota
Cr_602	d:Fungi(1.0000),p:Ascomycota(0.4600),c:Lecanoromycetes(0.2500),o:Ascomycota_ord_Incertae_sedis(0.1300),f:Ascomycota_fam_Incertae_sedis(0.1300),g:Retiarius(0.1300),s:Arthrobotrys_superba(0.0100),h:SH221775.07FU(0.0100)	+	d:Fungi
Cr_597	d:Fungi(1.0000),p:Ascomycota(1.0000),c:Eurotiomycetes(1.0000),o:Phaeomoniellales(0.5000),f:Phaeomoniellales_fam_Incertae_sedis(0.5000),g:Phaeomoniella(0.4100),s:Minutiella_tardicola(0.0200),h:SH029054.07FU(0.0200)	+	d:Fungi,p:Ascomycota,c:Eurotiomycetes
Cr_598	d:Fungi(1.0000),p:Ascomycota(0.6500),c:Dothideomycetes(0.2100),o:Botryosphaeriales(0.0200),f:Botryosphaeriaceae(0.0200)	+	d:Fungi
Cr_599	d:Fungi(1.0000),p:Ascomycota(0.6800),c:Eurotiomycetes(0.4500),o:Chaetothyriales(0.4500),f:Ascomycota_fam_Incertae_sedis(0.1200),g:Alatosessilispora(0.1200),s:Alatosessilispora_bibrachiata(0.1200),h:SH493603.07FU(0.1200)	+	d:Fungi
Cr_601	d:Fungi(1.0000),p:Ascomycota(1.0000),c:Sordariomycetes(1.0000),o:Diaporthales(1.0000),f:Diaporthaceae(0.9000),g:Diaporthe(0.9000),s:Diaporthe_salicicola(0.4600),h:SH243240.07FU(0.4600)	+	d:Fungi,p:Ascomycota,c:Sordariomycetes,o:Diaporthales,f:Diaporthaceae,g:Diaporthe
Cr_603	d:Fungi(1.0000),p:Ascomycota(1.0000),c:Leotiomycetes(0.4600),o:Helotiales(0.4600),f:Dermateaceae(0.4600),g:Naevala(0.4600)	+	d:Fungi,p:Ascomycota
Cr_605	d:Viridiplantae(1.0000),p:Streptophyta(1.0000),c:lamiids_no_rank(1.0000),o:Lamiales(1.0000),f:Oleaceae(1.0000),g:Fraxinus(1.0000),s:Fraxinus_excelsior(0.9900)	+	d:Viridiplantae,p:Streptophyta,c:lamiids_no_rank,o:Lamiales,f:Oleaceae,g:Fraxinus,s:Fraxinus_excelsior
Cr_604	d:Fungi(1.0000),p:Ascomycota(0.9600),c:Dothideomycetes(0.9600),o:Dothideales(0.9400),f:Dothideaceae(0.7500),g:Endoconidioma(0.5900),s:Endoconidioma_populi(0.5900),h:SH206435.07FU(0.5200)	+	d:Fungi,p:Ascomycota,c:Dothideomycetes,o:Dothideales
Cr_607	d:Fungi(0.9900),p:Basidiomycota(0.5300),c:Agaricomycetes(0.4500),o:Agaricales(0.2000),f:Schizosaccharomycetaceae(0.0800),g:Schizosaccharomyces(0.0800),s:Schizosaccharomyces_japonicus(0.0800),h:SH489678.07FU(0.0800)	+	d:Fungi
Cr_606	d:Fungi(1.0000),p:Ascomycota(0.9900),c:Dothideomycetes(0.8500),o:Myriangiales(0.7800),f:Elsinoaceae(0.6800),g:Sphaceloma(0.2400),s:Sphaceloma_protearum(0.0900),h:SH194113.07FU(0.0900)	+	d:Fungi,p:Ascomycota,c:Dothideomycetes
Cr_608	d:Fungi(1.0000),p:Basidiomycota(0.5700),c:Tremellomycetes(0.5700),o:Tremellales(0.5700),f:Tremellaceae(0.5400),g:Cryptococcus(0.5400),s:Cryptococcus_statzelliae(0.5400),h:SH209717.07FU(0.5400)	+	d:Fungi
Cr_610	d:Fungi(1.0000),p:Ascomycota(0.9900),c:Leotiomycetes(0.8800),o:Helotiales(0.8800),f:Helotiaceae(0.1200),g:Mitrulinia(0.0800),s:Hymenoscyphus_calyculus(0.0600),h:SH530152.07FU(0.0600)	+	d:Fungi,p:Ascomycota,c:Leotiomycetes,o:Helotiales
Cr_609	d:Fungi(1.0000),p:Ascomycota(1.0000),c:Leotiomycetes(0.7300),o:Helotiales(0.7300),f:Dermateaceae(0.7100),g:Naevala(0.7100),s:Gyoerffyella_entomobryoides(0.0200),h:SH184432.07FU(0.0200)	+	d:Fungi,p:Ascomycota
Cr_611	d:Fungi(1.0000),p:Basidiomycota(0.5700),c:Agaricomycetes(0.4100),o:Agaricales(0.2300),f:Bulleribasidiaceae(0.0700),g:Derxomyces(0.0700),s:Derxomyces_simaoensis(0.0500),h:SH483908.07FU(0.0500)	+	d:Fungi
Cr_612	d:Fungi(1.0000),p:Basidiomycota(0.5100),c:Agaricomycetes(0.4500),o:Agaricales(0.1400),f:Schizosaccharomycetaceae(0.0900),g:Schizosaccharomyces(0.0900),s:Schizosaccharomyces_japonicus(0.0900),h:SH489678.07FU(0.0900)	+	d:Fungi
Cr_613	d:Fungi(1.0000),p:Basidiomycota(1.0000),c:Tremellomycetes(1.0000),o:Tremellales(1.0000),f:Tremellaceae(0.1000),g:Cryptococcus(0.1000)	+	d:Fungi,p:Basidiomycota,c:Tremellomycetes,o:Tremellales
Cr_614	d:Fungi(1.0000),p:Basidiomycota(0.9200),c:Tremellomycetes(0.9000),o:Tremellales(0.9000),f:Trimorphomycetaceae(0.8700),g:Trimorphomyces(0.8600),s:Tremella_cerebriformis(0.0200),h:SH531161.07FU(0.0200)	+	d:Fungi,p:Basidiomycota,c:Tremellomycetes,o:Tremellales,f:Trimorphomycetaceae,g:Trimorphomyces
Cr_617	d:Viridiplantae(0.9600),p:Chlorophyta(0.9600),c:Trebouxiophyceae(0.9600),o:Microthamniales(0.9600),f:Microthamniales_order(0.9600),g:Trebouxia(0.9600),s:Trebouxia_unknown(0.9200),h:SH196996.07FU(0.0100)	+	d:Viridiplantae,p:Chlorophyta,c:Trebouxiophyceae,o:Microthamniales,f:Microthamniales_order,g:Trebouxia,s:Trebouxia_unknown
Cr_619	d:Fungi(0.8300),p:Ascomycota(0.2100),c:Trebouxiophyceae(0.1700),o:Microthamniales(0.1700),f:Microthamniales_order(0.1700),g:Trebouxia(0.1700),s:Trebouxia_unknown(0.1700),h:SH187386.07FU(0.0200)	+	d:Fungi
Cr_615	d:Fungi(1.0000),p:Ascomycota(0.7100),c:Eurotiomycetes(0.7000),o:Chaetothyriales(0.7000),f:Chaetothyriaceae(0.5800),g:Ceramothyrium(0.5800),s:Ceramothyrium_carniolicum(0.5800),h:SH207611.07FU(0.5800)	+	d:Fungi
Cr_616	d:Fungi(1.0000),p:Ascomycota(0.9900),c:Leotiomycetes(0.9900),o:Helotiales(0.9900),f:Helotiales_fam_Incertae_sedis(0.9900)	+	d:Fungi,p:Ascomycota,c:Leotiomycetes,o:Helotiales,f:Helotiales_fam_Incertae_sedis
Cr_618	d:Fungi(1.0000),p:Basidiomycota(1.0000),c:Cystobasidiomycetes(0.9700),o:Cystobasidiales(0.9700),f:Cystobasidiaceae(0.9700),g:Cystobasidium(0.9700),s:Cystobasidium_pinicola(0.9700),h:SH194775.07FU(0.8400)	+	d:Fungi,p:Basidiomycota,c:Cystobasidiomycetes,o:Cystobasidiales,f:Cystobasidiaceae,g:Cystobasidium,s:Cystobasidium_pinicola,h:SH194775.07FU
Cr_620	d:Fungi(1.0000),p:Basidiomycota(0.8500),c:Agaricomycetes(0.5900),o:Agaricales(0.1900),f:Boletaceae(0.0700),g:Antrodia(0.0500),s:Uleiella_chilensis(0.0500),h:SH474927.07FU(0.0500)	+	d:Fungi,p:Basidiomycota
Cr_621	d:Fungi(1.0000),p:Ascomycota(1.0000),c:Eurotiomycetes(0.8500),o:Eurotiales(0.8500),f:Aspergillaceae(0.8500),g:Penicillium(0.8500),s:Penicillium_neocrassum(0.3700),h:SH107619.07FU(0.3700)	+	d:Fungi,p:Ascomycota,c:Eurotiomycetes,o:Eurotiales,f:Aspergillaceae,g:Penicillium
Cr_622	d:Fungi(1.0000),p:Ascomycota(1.0000),c:Leotiomycetes(0.4800),o:Helotiales(0.4800),f:Dermateaceae(0.4500),g:Naevala(0.4500),s:Gyoerffyella_entomobryoides(0.0300),h:SH184432.07FU(0.0300)	+	d:Fungi,p:Ascomycota
Cr_624	d:Fungi(0.9900),p:Basidiomycota(0.5100),c:Agaricomycetes(0.4700),o:Agaricales(0.2200),f:Schizosaccharomycetaceae(0.0900),g:Schizosaccharomyces(0.0900),s:Schizosaccharomyces_japonicus(0.0900),h:SH489678.07FU(0.0900)	+	d:Fungi
Cr_623	d:Fungi(1.0000),p:Ascomycota(0.9100),c:Eurotiomycetes(0.9100),o:Chaetothyriales(0.9100),f:Herpotrichiellaceae(0.4700),g:Cladophialophora(0.4600),s:Exophiala_phaeomuriformis(0.0100),h:SH185395.07FU(0.0100)	+	d:Fungi,p:Ascomycota,c:Eurotiomycetes,o:Chaetothyriales
Cr_627	d:Fungi(1.0000),p:Basidiomycota(0.5000),c:Agaricomycetes(0.3500),o:Agaricales(0.2300),f:Bulleribasidiaceae(0.0800),g:Derxomyces(0.0700),s:Schizosaccharomyces_japonicus(0.0700),h:SH489678.07FU(0.0700)	+	d:Fungi
Cr_625	d:Fungi(1.0000),p:Basidiomycota(0.8600),c:Tremellomycetes(0.8600),o:Pleosporales(0.1300),f:Phaeosphaeriaceae(0.1300),g:Phaeosphaeria(0.1300),s:Phaeosphaeria_triglochinicola(0.1300),h:SH208537.07FU(0.1300)	+	d:Fungi,p:Basidiomycota,c:Tremellomycetes
Cr_626	d:Fungi(1.0000),p:Basidiomycota(1.0000),c:Tremellomycetes(1.0000)	+	d:Fungi,p:Basidiomycota,c:Tremellomycetes
Cr_628	d:Fungi(1.0000),p:Ascomycota(0.1400),c:Dothideomycetes(0.1400),o:Pleosporales(0.1400),f:Phaeosphaeriaceae(0.1400),g:Chaetosphaeronema(0.1000)	+	d:Fungi
Cr_629	d:Fungi(1.0000),p:Ascomycota(1.0000),c:Eurotiomycetes(1.0000),o:Eurotiales(1.0000),f:Aspergillaceae(1.0000),g:Aspergillus(1.0000),s:Aspergillus_cibarius(0.3400),h:SH321018.07FU(0.3400)	+	d:Fungi,p:Ascomycota,c:Eurotiomycetes,o:Eurotiales,f:Aspergillaceae,g:Aspergillus
Cr_630	d:Fungi(1.0000),p:Ascomycota(0.9900),c:Sordariomycetes(0.9900),o:Diaporthales(0.9900),f:Gnomoniaceae(0.9900),g:Gnomonia(0.2600),s:Gnomonia_mirabilis(0.1200),h:SH207391.07FU(0.1200)	+	d:Fungi,p:Ascomycota,c:Sordariomycetes,o:Diaporthales,f:Gnomoniaceae
Cr_631	d:Fungi(1.0000),p:Basidiomycota(1.0000),c:Agaricomycetes(1.0000),o:Polyporales(1.0000),f:Schizoporaceae(1.0000),g:Xylodon(1.0000),s:Xylodon_rimosissimus(1.0000),h:SH221536.07FU(1.0000)	+	d:Fungi,p:Basidiomycota,c:Agaricomycetes,o:Polyporales,f:Schizoporaceae,g:Xylodon,s:Xylodon_rimosissimus,h:SH221536.07FU
Cr_632	d:Fungi(1.0000),p:Ascomycota(1.0000),c:Leotiomycetes(1.0000),o:Helotiales(1.0000),f:Dermateaceae(0.9900),g:Naevala(0.9900)	+	d:Fungi,p:Ascomycota,c:Leotiomycetes,o:Helotiales,f:Dermateaceae,g:Naevala
Cr_633	d:Fungi(1.0000),p:Basidiomycota(1.0000),c:Tremellomycetes(1.0000),o:Tremellales(1.0000),f:Cryptococcaceae(0.7400),g:Kwoniella(0.7400),s:Kwoniella_newhampshirensis(0.7000),h:SH494468.07FU(0.7000)	+	d:Fungi,p:Basidiomycota,c:Tremellomycetes,o:Tremellales
Cr_635	d:Fungi(1.0000),p:Basidiomycota(1.0000),c:Cystobasidiomycetes(0.9800),o:Cyphobasidiales(0.9700)	+	d:Fungi,p:Basidiomycota,c:Cystobasidiomycetes,o:Cyphobasidiales
Cr_634	d:Fungi(1.0000),p:Ascomycota(1.0000),c:Leotiomycetes(0.1600),o:Helotiales(0.1600),f:Helotiales_fam_Incertae_sedis(0.0500),g:Cadophora(0.0500)	+	d:Fungi,p:Ascomycota
Cr_636	d:Fungi(1.0000),p:Ascomycota(1.0000),c:Leotiomycetes(0.9900),o:Helotiales(0.9900),f:Dermateaceae(0.9900),g:Naevala(0.9900)	+	d:Fungi,p:Ascomycota,c:Leotiomycetes,o:Helotiales,f:Dermateaceae,g:Naevala
Cr_637	d:Fungi(1.0000),p:Ascomycota(0.9800),c:Dothideomycetes(0.9600),o:Pleosporales(0.9500),f:Phaeosphaeriaceae(0.9000),g:Phaeosphaeria(0.9000),s:Phaeosphaeria_caricicola(0.8700),h:SH208538.07FU(0.8700)	+	d:Fungi,p:Ascomycota,c:Dothideomycetes,o:Pleosporales,f:Phaeosphaeriaceae,g:Phaeosphaeria,s:Phaeosphaeria_caricicola,h:SH208538.07FU
Cr_640	d:Fungi(1.0000),p:Ascomycota(1.0000),c:Orbiliomycetes(1.0000),o:Orbiliales(1.0000),f:Orbiliaceae(1.0000),g:Orbilia(1.0000),s:Orbilia_aristata(0.0100),h:SH524367.07FU(0.0100)	+	d:Fungi,p:Ascomycota,c:Orbiliomycetes,o:Orbiliales,f:Orbiliaceae,g:Orbilia
Cr_638	d:Fungi(1.0000),p:Ascomycota(0.9900),c:Dothideomycetes(0.9600),o:Pleosporales(0.8900),f:Phaeosphaeriaceae(0.7500),g:Phaeosphaeria(0.5100),s:Phaeosphaeria_triglochinicola(0.5100),h:SH208537.07FU(0.5100)	+	d:Fungi,p:Ascomycota,c:Dothideomycetes,o:Pleosporales
Cr_639	d:Fungi(1.0000),p:Ascomycota(1.0000),c:Leotiomycetes(0.5100),o:Helotiales(0.5100),f:Dermateaceae(0.5000),g:Naevala(0.5000)	+	d:Fungi,p:Ascomycota
Cr_643	d:Fungi(0.5200),p:Chlorophyta(0.4800),c:Trebouxiophyceae(0.4800),o:Microthamniales(0.4800),f:Microthamniales_order(0.4800),g:Trebouxia(0.4700),s:Trebouxia_unknown(0.4700),h:SH643910.07FU(0.0300)	+
Cr_641	d:Fungi(1.0000),p:Ascomycota(1.0000),c:Eurotiomycetes(1.0000),o:Chaetothyriales(1.0000),f:Herpotrichiellaceae(1.0000),g:Cladophialophora(1.0000)	+	d:Fungi,p:Ascomycota,c:Eurotiomycetes,o:Chaetothyriales,f:Herpotrichiellaceae,g:Cladophialophora
Cr_642	d:Fungi(1.0000),p:Ascomycota(0.8800),c:Dothideomycetes(0.6500),o:Pleosporales(0.0400),f:Phaeosphaeriaceae(0.0400),g:Phaeosphaeria(0.0100)	+	d:Fungi,p:Ascomycota
Cr_644	d:Fungi(1.0000),p:Ascomycota(1.0000),c:Dothideomycetes(1.0000),o:Pleosporales(1.0000),f:Phaeosphaeriaceae(1.0000),g:Phaeosphaeria(1.0000),s:Phaeosphaeria_triglochinicola(1.0000),h:SH208537.07FU(1.0000)	+	d:Fungi,p:Ascomycota,c:Dothideomycetes,o:Pleosporales,f:Phaeosphaeriaceae,g:Phaeosphaeria,s:Phaeosphaeria_triglochinicola,h:SH208537.07FU
Cr_645	d:Fungi(1.0000),p:Ascomycota(1.0000),c:Dothideomycetes(1.0000),o:Capnodiales(0.9900),f:Teratosphaeriaceae(0.9700),g:Devriesia(0.9600),s:Devriesia_pseudoamericana(0.9600),h:SH192615.07FU(0.9600)	+	d:Fungi,p:Ascomycota,c:Dothideomycetes,o:Capnodiales,f:Teratosphaeriaceae,g:Devriesia,s:Devriesia_pseudoamericana,h:SH192615.07FU
Cr_647	d:Fungi(1.0000),p:Basidiomycota(1.0000),c:Cystobasidiomycetes(1.0000),o:Erythrobasidiales(1.0000)	+	d:Fungi,p:Basidiomycota,c:Cystobasidiomycetes,o:Erythrobasidiales
Cr_646	d:Fungi(1.0000),p:Basidiomycota(0.9800),c:Tremellomycetes(0.9500),o:Tremellales(0.1700),f:Tremellaceae(0.0500),g:Cryptococcus(0.0400),s:Tremella_simplex(0.0100),h:SH181993.07FU(0.0100)	+	d:Fungi,p:Basidiomycota,c:Tremellomycetes
Cr_648	d:Fungi(1.0000),p:Basidiomycota(0.5500),c:Agaricomycetes(0.5100),o:Agaricales(0.2800),f:Inocybaceae(0.0900),g:Inocybe(0.0900),s:Waitea_circinata(0.0400),h:SH198339.07FU(0.0400)	+	d:Fungi
Cr_651	d:Fungi(1.0000),p:Basidiomycota(0.3600),c:Agaricomycetes(0.3400),o:Agaricales(0.2000),f:Schizosaccharomycetaceae(0.1500),g:Schizosaccharomyces(0.1500),s:Schizosaccharomyces_japonicus(0.1300),h:SH489678.07FU(0.1300)	+	d:Fungi
Cr_649	d:Fungi(1.0000),p:Ascomycota(1.0000),c:Leotiomycetes(0.8300),o:Helotiales(0.8300),f:Dermateaceae(0.8300),g:Calloria(0.8300),s:Calloria_urticae(0.8300),h:SH529064.07FU(0.8300)	+	d:Fungi,p:Ascomycota,c:Leotiomycetes,o:Helotiales,f:Dermateaceae,g:Calloria,s:Calloria_urticae,h:SH529064.07FU
Cr_650	d:Fungi(1.0000),p:Ascomycota(0.9900),c:Dothideomycetes(0.4100),o:Pleosporales(0.4100),f:Leptosphaeriaceae(0.1000),g:Leptosphaeria(0.1000),s:Leptosphaeria_etheridgei(0.0200),h:SH011820.07FU(0.0200)	+	d:Fungi,p:Ascomycota
Cr_652	d:Fungi(1.0000),p:Basidiomycota(1.0000),c:Tremellomycetes(1.0000),o:Tremellales(1.0000),f:Tremellaceae(0.0400),g:Cryptococcus(0.0400)	+	d:Fungi,p:Basidiomycota,c:Tremellomycetes,o:Tremellales
Cr_654	d:Fungi(1.0000),p:Basidiomycota(0.5400),c:Agaricomycetes(0.3900),o:Agaricales(0.1600),f:Bulleribasidiaceae(0.0800),g:Archaeorhizomyces(0.0700),s:Schizosaccharomyces_japonicus(0.0700),h:SH489678.07FU(0.0700)	+	d:Fungi
Cr_653	d:Fungi(1.0000),p:Ascomycota(1.0000),c:Eurotiomycetes(0.5100),o:Chaetothyriales(0.5100),f:Herpotrichiellaceae(0.3900),g:Cladophialophora(0.2900)	+	d:Fungi,p:Ascomycota
Cr_656	d:Fungi(1.0000),p:Basidiomycota(0.7500),c:Tremellomycetes(0.7500),o:Tremellales(0.7500),f:Bulleraceae(0.4200),g:Genolevuria(0.4200),s:Genolevuria_amylolytica(0.4200),h:SH213903.07FU(0.4200)	+	d:Fungi
Cr_655	d:Fungi(1.0000),p:Ascomycota(1.0000),c:Eurotiomycetes(0.2700),o:Chaetothyriales(0.2700),f:Herpotrichiellaceae(0.2200),g:Cladophialophora(0.2000)	+	d:Fungi,p:Ascomycota
Cr_658	d:Fungi(1.0000),p:Ascomycota(0.9900),c:Eurotiomycetes(0.9900),o:Chaetothyriales(0.8600),f:Cyphellophoraceae(0.3200),g:Cyphellophora(0.3200),s:Cyphellophora_phyllostachydis(0.1700),h:SH495317.07FU(0.1700)	+	d:Fungi,p:Ascomycota,c:Eurotiomycetes,o:Chaetothyriales
Cr_657	d:Fungi(1.0000),p:Ascomycota(0.9600),c:Leotiomycetes(0.9600),o:Leotiomycetes_ord_Incertae_sedis(0.9600),f:Pseudeurotiaceae(0.9600)	+	d:Fungi,p:Ascomycota,c:Leotiomycetes,o:Leotiomycetes_ord_Incertae_sedis,f:Pseudeurotiaceae
Cr_660	d:Fungi(1.0000),p:Basidiomycota(0.4900),c:Agaricomycetes(0.3800),o:Agaricales(0.1500),f:Schizosaccharomycetaceae(0.0900),g:Schizosaccharomyces(0.0900),s:Schizosaccharomyces_japonicus(0.0900),h:SH489678.07FU(0.0900)	+	d:Fungi
Cr_659	d:Fungi(1.0000),p:Ascomycota(1.0000),c:Dothideomycetes(1.0000),o:Capnodiales(1.0000),f:Mycosphaerellaceae(1.0000),g:Ramularia(1.0000)	+	d:Fungi,p:Ascomycota,c:Dothideomycetes,o:Capnodiales,f:Mycosphaerellaceae,g:Ramularia
Cr_661	d:Fungi(1.0000),p:Basidiomycota(1.0000),c:Tremellomycetes(1.0000),o:Tremellales(1.0000)	+	d:Fungi,p:Basidiomycota,c:Tremellomycetes,o:Tremellales
Cr_662	d:Fungi(1.0000),p:Ascomycota(0.6500),c:Dothideomycetes(0.3500),o:Botryosphaeriales(0.2800),f:Botryosphaeriaceae(0.2800),g:Symbiotaphrina(0.0200),s:Verrucocladosporium_dirinae(0.0100),h:SH202303.07FU(0.0100)	+	d:Fungi
Cr_663	d:Fungi(1.0000),p:Ascomycota(1.0000),c:Leotiomycetes(1.0000),o:Erysiphales(1.0000),f:Erysiphaceae(1.0000),g:Phyllactinia(1.0000),s:Phyllactinia_fraxini(0.8900),h:SH202235.07FU(0.8900)	+	d:Fungi,p:Ascomycota,c:Leotiomycetes,o:Erysiphales,f:Erysiphaceae,g:Phyllactinia,s:Phyllactinia_fraxini,h:SH202235.07FU
Cr_664	d:Fungi(1.0000),p:Ascomycota(0.9900),c:Lecanoromycetes(0.9900),o:Caliciales(0.9900),f:Physciaceae(0.9900),g:Physcia(0.9900),s:Physcia_adscendens(0.4300),h:SH181746.07FU(0.4300)	+	d:Fungi,p:Ascomycota,c:Lecanoromycetes,o:Caliciales,f:Physciaceae,g:Physcia
Cr_665	d:Fungi(1.0000),p:Ascomycota(1.0000),c:Orbiliomycetes(1.0000),o:Orbiliales(1.0000),f:Orbiliaceae(1.0000),g:Orbilia(1.0000),s:Orbilia_aristata(1.0000),h:SH493836.07FU(1.0000)	+	d:Fungi,p:Ascomycota,c:Orbiliomycetes,o:Orbiliales,f:Orbiliaceae,g:Orbilia,s:Orbilia_aristata,h:SH493836.07FU
Cr_666	d:Fungi(1.0000),p:Ascomycota(0.2000),c:Dothideomycetes(0.0800),o:Pleosporales(0.0800),f:Ascomycota_fam_Incertae_sedis(0.0500),g:Trichocladium(0.0500),s:Trichocladium_opacum(0.0500),h:SH198656.07FU(0.0500)	+	d:Fungi
Cr_668	d:Fungi(1.0000),p:Basidiomycota(0.4400),c:Agaricomycetes(0.4000),o:Agaricales(0.2200),f:Schizosaccharomycetaceae(0.1300),g:Schizosaccharomyces(0.1300),s:Schizosaccharomyces_japonicus(0.1100),h:SH489678.07FU(0.1100)	+	d:Fungi
Cr_667	d:Fungi(1.0000),p:Basidiomycota(0.4500),c:Agaricomycetes(0.3200),o:Agaricales(0.1500),f:Tremellales_fam_Incertae_sedis(0.0500),g:Mingxiaea(0.0500),s:Schizosaccharomyces_japonicus(0.0500),h:SH489678.07FU(0.0500)	+	d:Fungi
Cr_669	d:Fungi(1.0000),p:Basidiomycota(1.0000),c:Exobasidiomycetes(1.0000),o:Exobasidiales(1.0000),f:Exobasidiaceae(1.0000),g:Exobasidium(1.0000),s:Exobasidium_woronichinii(0.0300),h:SH211813.07FU(0.0300)	+	d:Fungi,p:Basidiomycota,c:Exobasidiomycetes,o:Exobasidiales,f:Exobasidiaceae,g:Exobasidium
Cr_671	d:Fungi(1.0000),p:Ascomycota(0.4200),c:Agaricomycetes(0.2900),o:Agaricales(0.1800),f:Schizosaccharomycetaceae(0.1200),g:Schizosaccharomyces(0.1200),s:Schizosaccharomyces_japonicus(0.1100),h:SH489678.07FU(0.1100)	+	d:Fungi
Cr_670	d:Fungi(1.0000),p:Basidiomycota(1.0000),c:Tremellomycetes(0.9900),o:Kriegeriales(0.0100),f:Kriegeriaceae(0.0100),g:Kriegeria(0.0100),s:Kriegeria_eriophori(0.0100),h:SH026755.07FU(0.0100)	+	d:Fungi,p:Basidiomycota,c:Tremellomycetes
Cr_673	d:Fungi(1.0000),p:Ascomycota(0.9900),c:Eurotiomycetes(0.9500),o:Chaetothyriales(0.9500),f:Herpotrichiellaceae(0.4800),g:Coniosporium(0.2400),s:Phialocephala_fluminis(0.0200),h:SH193985.07FU(0.0200)	+	d:Fungi,p:Ascomycota,c:Eurotiomycetes,o:Chaetothyriales
Cr_672	d:Fungi(1.0000),p:Ascomycota(0.9800),c:Leotiomycetes(0.9400),o:Helotiales(0.5400),f:Dermateaceae(0.0900),g:Alatospora(0.0800),s:Alatospora_acuminata(0.0800),h:SH215257.07FU(0.0800)	+	d:Fungi,p:Ascomycota,c:Leotiomycetes
Cr_676	d:Fungi(1.0000),p:Basidiomycota(1.0000),c:Exobasidiomycetes(1.0000),o:Exobasidiales(1.0000),f:Exobasidiaceae(0.9100),g:Exobasidium(0.8300),s:Exobasidium_yoshinagae(0.4300),h:SH211821.07FU(0.4300)	+	d:Fungi,p:Basidiomycota,c:Exobasidiomycetes,o:Exobasidiales,f:Exobasidiaceae,g:Exobasidium
Cr_675	d:Fungi(1.0000),p:Ascomycota(0.8400),c:Eurotiomycetes(0.6500),o:Verrucariales(0.3000),f:Verrucariaceae(0.2700),g:Psoroglaena(0.2400),s:Aspergillus_keveii(0.0300),h:SH186281.07FU(0.0300)	+	d:Fungi,p:Ascomycota
Cr_674	d:Fungi(1.0000)	+	d:Fungi
Cr_677	d:Fungi(1.0000),p:Basidiomycota(1.0000),c:Tremellomycetes(1.0000),o:Tremellales(1.0000),f:Tremellaceae(1.0000),g:Cryptococcus(1.0000)	+	d:Fungi,p:Basidiomycota,c:Tremellomycetes,o:Tremellales,f:Tremellaceae,g:Cryptococcus
Cr_679	d:Fungi(1.0000),p:Basidiomycota(0.5000),c:Agaricomycetes(0.4300),o:Agaricales(0.2100),f:Schizosaccharomycetaceae(0.0900),g:Schizosaccharomyces(0.0900),s:Schizosaccharomyces_japonicus(0.0900),h:SH489678.07FU(0.0900)	+	d:Fungi
Cr_678	d:Fungi(1.0000),p:Ascomycota(0.8600),c:Eurotiomycetes(0.7900),o:Chaetothyriales(0.7200),f:Trichomeriaceae(0.1600),g:Knufia(0.1400),s:Knufia_aspidiotus(0.0400),h:SH193980.07FU(0.0400)	+	d:Fungi,p:Ascomycota
Cr_681	d:Fungi(1.0000),p:Ascomycota(0.8200),c:Eurotiomycetes(0.7700),o:Chaetothyriales(0.7600),f:Chaetothyriaceae(0.6200),g:Ceramothyrium(0.5800),s:Ceramothyrium_carniolicum(0.5800),h:SH207611.07FU(0.5800)	+	d:Fungi,p:Ascomycota
Cr_682	d:Fungi(1.0000),p:Basidiomycota(0.5200),c:Agaricomycetes(0.4600),o:Agaricales(0.2600),f:Schizosaccharomycetaceae(0.0900),g:Schizosaccharomyces(0.0900),s:Schizosaccharomyces_japonicus(0.0900),h:SH489678.07FU(0.0900)	+	d:Fungi
Cr_680	d:Fungi(1.0000),p:Ascomycota(1.0000),c:Leotiomycetes(1.0000),o:Helotiales(1.0000),f:Dermateaceae(0.9500),g:Phlyctema(0.7000),s:Phlyctema_vincetoxici(0.7000),h:SH201683.07FU(0.7000)	+	d:Fungi,p:Ascomycota,c:Leotiomycetes,o:Helotiales,f:Dermateaceae
Cr_684	d:Fungi(1.0000),p:Basidiomycota(1.0000),c:Tremellomycetes(1.0000),o:Tremellales(1.0000),f:Bulleribasidiaceae(0.8000),g:Dioszegia(0.8000),s:Dioszegia_xingshanensis(0.3700),h:SH024110.07FU(0.3700)	+	d:Fungi,p:Basidiomycota,c:Tremellomycetes,o:Tremellales,f:Bulleribasidiaceae,g:Dioszegia
Cr_683	d:Fungi(1.0000),p:Ascomycota(0.8700),c:Leotiomycetes(0.3900),o:Helotiales(0.3900),f:Dermateaceae(0.3200),g:Oculimacula(0.3200),s:Phialophora_mustea(0.0200),h:SH630288.07FU(0.0200)	+	d:Fungi,p:Ascomycota
Cr_686	d:Fungi(1.0000),p:Ascomycota(1.0000),c:Dothideomycetes(1.0000),o:Capnodiales(1.0000),f:Dissoconiaceae(1.0000),g:Pseudoveronaea(0.9100),s:Pseudoveronaea_ellipsoidea(0.6700),h:SH190783.07FU(0.6700)	+	d:Fungi,p:Ascomycota,c:Dothideomycetes,o:Capnodiales,f:Dissoconiaceae,g:Pseudoveronaea
Cr_685	d:Fungi(1.0000),p:Ascomycota(1.0000),c:Eurotiomycetes(1.0000),o:Phaeomoniellales(0.5300),f:Phaeomoniellales_fam_Incertae_sedis(0.5300),g:Phaeomoniella(0.4300),s:Celerioriella_prunicola(0.0500),h:SH195490.07FU(0.0500)	+	d:Fungi,p:Ascomycota,c:Eurotiomycetes
Cr_687	d:Fungi(1.0000),p:Ascomycota(0.1300),c:Dothideomycetes(0.1300),o:Capnodiales(0.0900),f:Neodevriesiaceae(0.0200),g:Neodevriesia(0.0200),s:Neodevriesia_xanthorrhoeae(0.0100),h:SH009145.07FU(0.0100)	+	d:Fungi
Cr_688	d:Fungi(1.0000),p:Basidiomycota(0.6200),c:Agaricomycetes(0.5700),o:Agaricales(0.2200),f:Schizosaccharomycetaceae(0.0600),g:Schizosaccharomyces(0.0600),s:Schizosaccharomyces_japonicus(0.0600),h:SH489678.07FU(0.0600)	+	d:Fungi
Cr_691	d:Fungi(1.0000),p:Basidiomycota(0.8700),c:Cystobasidiomycetes(0.8200),o:Erythrobasidiales(0.7700),f:Erythrobasidiaceae(0.7100),g:Erythrobasidium(0.6900),s:Erythrobasidium_hasegawianum(0.0400),h:SH194739.07FU(0.0400)	+	d:Fungi,p:Basidiomycota,c:Cystobasidiomycetes
Cr_690	d:Fungi(1.0000),p:Ascomycota(1.0000),c:Eurotiomycetes(1.0000),o:Chaetothyriales(1.0000),f:Herpotrichiellaceae(0.9900),g:Cladophialophora(0.9900)	+	d:Fungi,p:Ascomycota,c:Eurotiomycetes,o:Chaetothyriales,f:Herpotrichiellaceae,g:Cladophialophora
Cr_689	d:Fungi(1.0000),p:Ascomycota(1.0000),c:Dothideomycetes(0.9900),o:Pleosporales(0.9900),f:Lentitheciaceae(0.4300),g:Pleurophoma(0.4300),s:Pleurophoma_ossicola(0.0800),h:SH207021.07FU(0.0800)	+	d:Fungi,p:Ascomycota,c:Dothideomycetes,o:Pleosporales
Cr_694	d:Fungi(1.0000),p:Basidiomycota(0.4500),c:Agaricomycetes(0.3800),o:Agaricales(0.2300),f:Schizosaccharomycetaceae(0.0600),g:Schizosaccharomyces(0.0600),s:Schizosaccharomyces_japonicus(0.0600),h:SH489678.07FU(0.0600)	+	d:Fungi
Cr_692	d:Fungi(1.0000),p:Ascomycota(1.0000),c:Eurotiomycetes(1.0000),o:Eurotiales(1.0000),f:Aspergillaceae(0.3100),g:Penicillium(0.2700),s:Penicillium_digitatum(0.1900),h:SH493855.07FU(0.1900)	+	d:Fungi,p:Ascomycota,c:Eurotiomycetes,o:Eurotiales
Cr_695	d:Fungi(1.0000),p:Ascomycota(0.3800),c:Agaricomycetes(0.2000),o:Orbiliales(0.0400),f:Verrucariaceae(0.0400),g:Postia(0.0300),s:Postia_floriformis(0.0300),h:SH189191.07FU(0.0300)	+	d:Fungi
Cr_693	d:Fungi(1.0000),p:Ascomycota(0.9900),c:Leotiomycetes(0.9900),o:Helotiales(0.9900),f:Dermateaceae(0.9500),g:Neofabraea(0.9100),s:Neofabraea_vagabunda(0.5500),h:SH630144.07FU(0.5300)	+	d:Fungi,p:Ascomycota,c:Leotiomycetes,o:Helotiales,f:Dermateaceae,g:Neofabraea
Cr_696	d:Fungi(1.0000),p:Ascomycota(1.0000),c:Sordariomycetes(1.0000),o:Glomerellales(0.6600),f:Glomerellaceae(0.6600),g:Colletotrichum(0.6600),s:Colletotrichum_dematium(0.6600),h:SH631606.07FU(0.6600)	+	d:Fungi,p:Ascomycota,c:Sordariomycetes
Cr_699	d:Fungi(1.0000),p:Ascomycota(0.9900),c:Orbiliomycetes(0.4500),o:Orbiliales(0.4500),f:Orbiliaceae(0.4500),g:Orbilia(0.0900),s:Orbilia_flavidorosella(0.0100),h:SH524321.07FU(0.0100)	+	d:Fungi,p:Ascomycota
Cr_697	d:Fungi(1.0000),p:Basidiomycota(1.0000),c:Agaricomycetes(0.8900),o:Cantharellales(0.8900),f:Ceratobasidiaceae(0.8900),g:Ceratobasidium(0.2800)	+	d:Fungi,p:Basidiomycota,c:Agaricomycetes,o:Cantharellales,f:Ceratobasidiaceae
Cr_698	d:Fungi(1.0000),p:Ascomycota(1.0000),c:Dothideomycetes(1.0000),o:Pleosporales(0.9800),f:Arthopyreniaceae(0.2000),g:Arthopyrenia(0.2000),s:Arthopyrenia_salicis(0.2000),h:SH522227.07FU(0.2000)	+	d:Fungi,p:Ascomycota,c:Dothideomycetes,o:Pleosporales
Cr_700	d:Fungi(1.0000),p:Ascomycota(0.5500),c:Agaricomycetes(0.3000),o:Agaricales(0.1800),f:Schizosaccharomycetaceae(0.1300),g:Schizosaccharomyces(0.1300),s:Schizosaccharomyces_japonicus(0.1300),h:SH489678.07FU(0.1300)	+	d:Fungi
Cr_702	d:Fungi(1.0000),p:Ascomycota(0.9900),c:Dothideomycetes(0.9900),o:Pleosporales(0.9900),f:Pleosporaceae(0.7100),g:Alternaria(0.7100),s:Didymella_macrostoma(0.1100),h:SH345872.07FU(0.1100)	+	d:Fungi,p:Ascomycota,c:Dothideomycetes,o:Pleosporales
Cr_701	d:Fungi(1.0000),p:Basidiomycota(0.9100),c:Tremellomycetes(0.8900),o:Tremellales(0.8900),f:Tremellaceae(0.7000),g:Cryptococcus(0.7000),s:Dioszegia_hungarica(0.0900),h:SH182099.07FU(0.0900)	+	d:Fungi,p:Basidiomycota,c:Tremellomycetes,o:Tremellales
Cr_703	d:Fungi(1.0000),p:Ascomycota(1.0000),c:Dothideomycetes(1.0000),o:Pleosporales(1.0000),f:Phaeosphaeriaceae(0.4100),g:Stagonospora(0.3600),s:Stagonospora_pseudovitensis(0.3600),h:SH182977.07FU(0.3600)	+	d:Fungi,p:Ascomycota,c:Dothideomycetes,o:Pleosporales
Cr_704	d:Fungi(1.0000),p:Basidiomycota(0.9100),c:Tremellomycetes(0.9100),o:Tremellales(0.9100),f:Trimorphomycetaceae(0.8700),g:Trimorphomyces(0.8700),s:Teratosphaeria_complicata(0.0100),h:SH200513.07FU(0.0100)	+	d:Fungi,p:Basidiomycota,c:Tremellomycetes,o:Tremellales,f:Trimorphomycetaceae,g:Trimorphomyces
Cr_706	d:Fungi(1.0000),p:Ascomycota(1.0000),c:Eurotiomycetes(1.0000),o:Chaetothyriales(1.0000),f:Herpotrichiellaceae(0.7400),g:Rhinocladiella(0.7400)	+	d:Fungi,p:Ascomycota,c:Eurotiomycetes,o:Chaetothyriales
Cr_705	d:Fungi(1.0000),p:Ascomycota(1.0000),c:Leotiomycetes(0.4700),o:Helotiales(0.4700),f:Helotiaceae(0.4700),g:Articulospora(0.4700)	+	d:Fungi,p:Ascomycota
Cr_708	d:Fungi(1.0000),p:Ascomycota(0.8100),c:Taphrinomycetes(0.6800),o:Taphrinales(0.3300),f:Taphrinaceae(0.3300),g:Taphrina(0.3300),s:Taphrina_tormentillae(0.1300),h:SH200748.07FU(0.1300)	+	d:Fungi,p:Ascomycota
Cr_707	d:Fungi(1.0000),p:Basidiomycota(1.0000),c:Agaricomycetes(1.0000),o:Polyporales(0.9900),f:Schizoporaceae(0.9900),g:Xylodon(0.9900),s:Xylodon_crustosus(0.9900),h:SH185936.07FU(0.9900)	+	d:Fungi,p:Basidiomycota,c:Agaricomycetes,o:Polyporales,f:Schizoporaceae,g:Xylodon,s:Xylodon_crustosus,h:SH185936.07FU
Cr_709	d:Fungi(1.0000),p:Ascomycota(0.0700),c:Dothideomycetes(0.0300),o:Botryosphaeriales(0.0300),f:Botryosphaeriaceae(0.0300),g:Pezoloma(0.0100),s:Pezoloma_ericae(0.0100),h:SH214280.07FU(0.0100)	+	d:Fungi
Cr_710	d:Fungi(1.0000),p:Ascomycota(1.0000),c:Dothideomycetes(1.0000),o:Pleosporales(1.0000),f:Pleomassariaceae(1.0000),g:Prosthemium(1.0000),s:Prosthemium_stellare(1.0000),h:SH198668.07FU(1.0000)	+	d:Fungi,p:Ascomycota,c:Dothideomycetes,o:Pleosporales,f:Pleomassariaceae,g:Prosthemium,s:Prosthemium_stellare,h:SH198668.07FU
Cr_711	d:Fungi(1.0000),p:Ascomycota(0.2200)	+	d:Fungi
Cr_713	d:Viridiplantae(0.9800),p:Chlorophyta(0.9800),c:Trebouxiophyceae(0.9800),o:Microthamniales(0.9800),f:Microthamniales_order(0.9800),g:Trebouxia(0.9800),s:Trebouxia_sp._P-3-I(0.8700)	+	d:Viridiplantae,p:Chlorophyta,c:Trebouxiophyceae,o:Microthamniales,f:Microthamniales_order,g:Trebouxia,s:Trebouxia_sp._P-3-I
Cr_712	d:Fungi(1.0000),p:Ascomycota(0.7100),c:Dothideomycetes(0.1000),o:Botryosphaeriales(0.0400),f:Botryosphaeriaceae(0.0200),g:Phyllosticta(0.0100),s:Pringsheimia_smilacis(0.0100),h:SH221214.07FU(0.0100)	+	d:Fungi
Cr_716	d:Fungi(1.0000),p:Basidiomycota(1.0000),c:Exobasidiomycetes(1.0000),o:Entylomatales(1.0000)	+	d:Fungi,p:Basidiomycota,c:Exobasidiomycetes,o:Entylomatales
Cr_714	d:Fungi(1.0000),p:Ascomycota(1.0000),c:Leotiomycetes(0.0600),o:Helotiales(0.0600),f:Dermateaceae(0.0400),g:Naevala(0.0400),s:Gyoerffyella_entomobryoides(0.0200),h:SH184432.07FU(0.0200)	+	d:Fungi,p:Ascomycota
Cr_715	d:Fungi(1.0000),p:Ascomycota(0.7400),c:Dothideomycetes(0.2700)	+	d:Fungi
Cr_719	d:Fungi(1.0000),p:Basidiomycota(0.5000),c:Agaricomycetes(0.4700),o:Agaricales(0.2100),f:Agaricaceae(0.0600),g:Tulostoma(0.0600),s:Waitea_circinata(0.0300),h:SH489678.07FU(0.0300)	+	d:Fungi
Cr_718	d:Fungi(1.0000),p:Basidiomycota(0.5500),c:Agaricomycetes(0.5000),o:Agaricales(0.2900),f:Inocybaceae(0.1500),g:Inocybe(0.1500),s:Schizosaccharomyces_japonicus(0.0800),h:SH489678.07FU(0.0800)	+	d:Fungi
Cr_717	d:Fungi(1.0000),p:Basidiomycota(1.0000),c:Agaricomycetes(1.0000),o:Polyporales(0.9900),f:Schizoporaceae(0.9900),g:Xylodon(0.9900),s:Xylodon_brevisetus(0.9900),h:SH629836.07FU(0.9900)	+	d:Fungi,p:Basidiomycota,c:Agaricomycetes,o:Polyporales,f:Schizoporaceae,g:Xylodon,s:Xylodon_brevisetus,h:SH629836.07FU
Cr_720	d:Fungi(1.0000),p:Ascomycota(1.0000),c:Leotiomycetes(1.0000),o:Helotiales(1.0000),f:Helotiales_fam_Incertae_sedis(0.9800),g:Trimmatostroma(0.0200)	+	d:Fungi,p:Ascomycota,c:Leotiomycetes,o:Helotiales,f:Helotiales_fam_Incertae_sedis
Cr_721	d:Fungi(1.0000),p:Basidiomycota(1.0000),c:Agaricomycetes(1.0000),o:Polyporales(1.0000),f:Polyporaceae(1.0000),g:Trichaptum(1.0000),s:Trichaptum_abietinum(0.5100),h:SH523110.07FU(0.4900)	+	d:Fungi,p:Basidiomycota,c:Agaricomycetes,o:Polyporales,f:Polyporaceae,g:Trichaptum
Cr_722	d:Fungi(1.0000),p:Ascomycota(1.0000),c:Leotiomycetes(0.8700),o:Helotiales(0.8700),f:Dermateaceae(0.8000),g:Naevala(0.8000),s:Gyoerffyella_entomobryoides(0.0300),h:SH184432.07FU(0.0300)	+	d:Fungi,p:Ascomycota,c:Leotiomycetes,o:Helotiales,f:Dermateaceae,g:Naevala
Cr_723	d:Fungi(1.0000),p:Ascomycota(1.0000),c:Dothideomycetes(1.0000),o:Pleosporales(1.0000),f:Amorosiaceae(0.0500),g:Angustimassarina(0.0500),s:Angustimassarina_acerina(0.0500),h:SH199051.07FU(0.0500)	+	d:Fungi,p:Ascomycota,c:Dothideomycetes,o:Pleosporales
Cr_724	d:Fungi(1.0000),p:Ascomycota(0.7600),c:Leotiomycetes(0.4400),o:Helotiales(0.4400),f:Helotiales_fam_Incertae_sedis(0.2600),g:Phialophora(0.1500),s:Rhexocercosporidium_panacis(0.0600),h:SH186775.07FU(0.0600)	+	d:Fungi
Cr_726	d:Fungi(1.0000),p:Basidiomycota(1.0000),c:Tremellomycetes(1.0000),o:Cystofilobasidiales(0.9000),f:Cystofilobasidiales_fam_Incertae_sedis(0.8500),g:Mrakiella(0.8500),s:Mrakiella_aquatica(0.8500),h:SH202459.07FU(0.8500)	+	d:Fungi,p:Basidiomycota,c:Tremellomycetes,o:Cystofilobasidiales,f:Cystofilobasidiales_fam_Incertae_sedis,g:Mrakiella,s:Mrakiella_aquatica,h:SH202459.07FU
Cr_725	d:Fungi(1.0000),p:Ascomycota(1.0000),c:Eurotiomycetes(1.0000),o:Phaeomoniellales(0.3300),f:Phaeomoniellales_fam_Incertae_sedis(0.3300),g:Phaeomoniella(0.2300),s:Minutiella_tardicola(0.0400),h:SH029054.07FU(0.0400)	+	d:Fungi,p:Ascomycota,c:Eurotiomycetes
Cr_727	d:Fungi(1.0000),p:Basidiomycota(1.0000),c:Tremellomycetes(1.0000),o:Tremellales(0.9100),f:Bulleraceae(0.8500),g:Fonsecazyma(0.8500)	+	d:Fungi,p:Basidiomycota,c:Tremellomycetes,o:Tremellales,f:Bulleraceae,g:Fonsecazyma
Cr_729	d:Fungi(1.0000),p:Basidiomycota(1.0000),c:Microbotryomycetes(1.0000),o:Leucosporidiales(0.8300),f:Leucosporidiaceae(0.6100),g:Leucosporidium(0.3300),s:Leucosporidium_drummii(0.3000),h:SH100809.07FU(0.3000)	+	d:Fungi,p:Basidiomycota,c:Microbotryomycetes,o:Leucosporidiales
Cr_728	d:Fungi(1.0000),p:Ascomycota(1.0000),c:Leotiomycetes(1.0000),o:Helotiales(1.0000),f:Dermateaceae(0.9600),g:Neofabraea(0.9400),s:Neofabraea_vagabunda(0.6000),h:SH630144.07FU(0.5800)	+	d:Fungi,p:Ascomycota,c:Leotiomycetes,o:Helotiales,f:Dermateaceae,g:Neofabraea
Cr_730	d:Fungi(1.0000),p:Ascomycota(0.6900),c:Dothideomycetes(0.3200)	+	d:Fungi
Cr_731	d:Fungi(1.0000),p:Ascomycota(1.0000),c:Lecanoromycetes(1.0000),o:Lecanorales(0.9900),f:Parmeliaceae(0.9800),g:Parmelia(0.8300),s:Parmelia_serrana(0.5800),h:SH183121.07FU(0.4800)	+	d:Fungi,p:Ascomycota,c:Lecanoromycetes,o:Lecanorales,f:Parmeliaceae,g:Parmelia
Cr_732	d:Fungi(1.0000),p:Ascomycota(0.9900),c:Leotiomycetes(0.9900),o:Leotiomycetes_ord_Incertae_sedis(0.9900),f:Pseudeurotiaceae(0.9900)	+	d:Fungi,p:Ascomycota,c:Leotiomycetes,o:Leotiomycetes_ord_Incertae_sedis,f:Pseudeurotiaceae
Cr_734	d:Fungi(1.0000),p:Basidiomycota(1.0000),c:Exobasidiomycetes(1.0000),o:Exobasidiales(1.0000),f:Exobasidiaceae(1.0000),g:Exobasidium(1.0000),s:Exobasidium_maculosum(1.0000),h:SH521788.07FU(0.6900)	+	d:Fungi,p:Basidiomycota,c:Exobasidiomycetes,o:Exobasidiales,f:Exobasidiaceae,g:Exobasidium,s:Exobasidium_maculosum
Cr_733	d:Fungi(1.0000),p:Ascomycota(1.0000),c:Leotiomycetes(0.2500),o:Helotiales(0.2500),f:Dermateaceae(0.2500),g:Naevala(0.2500)	+	d:Fungi,p:Ascomycota
Cr_735	d:Fungi(1.0000),p:Ascomycota(1.0000),c:Leotiomycetes(1.0000),o:Helotiales(1.0000)	+	d:Fungi,p:Ascomycota,c:Leotiomycetes,o:Helotiales
Cr_736	d:Fungi(1.0000),p:Ascomycota(1.0000),c:Lecanoromycetes(1.0000),o:Caliciales(1.0000),f:Physciaceae(1.0000),g:Physcia(0.9800),s:Physcia_stellaris(0.5600),h:SH181748.07FU(0.5600)	+	d:Fungi,p:Ascomycota,c:Lecanoromycetes,o:Caliciales,f:Physciaceae,g:Physcia
Cr_737	d:Fungi(1.0000),p:Ascomycota(1.0000),c:Sordariomycetes(1.0000),o:Hypocreales(1.0000),f:Nectriaceae(0.9900),g:Gibberella(0.8900),s:Gibberella_baccata(0.8700),h:SH219689.07FU(0.8700)	+	d:Fungi,p:Ascomycota,c:Sordariomycetes,o:Hypocreales,f:Nectriaceae,g:Gibberella,s:Gibberella_baccata,h:SH219689.07FU
Cr_738	d:Fungi(1.0000),p:Basidiomycota(1.0000),c:Tremellomycetes(1.0000),o:Tremellales(1.0000),f:Tremellaceae(0.0500),g:Cryptococcus(0.0500)	+	d:Fungi,p:Basidiomycota,c:Tremellomycetes,o:Tremellales
Cr_741	d:Fungi(1.0000),p:Basidiomycota(0.5700),c:Agaricomycetes(0.5300),o:Agaricales(0.2700),f:Inocybaceae(0.0900),g:Inocybe(0.0900),s:Schizosaccharomyces_japonicus(0.0600),h:SH489678.07FU(0.0600)	+	d:Fungi
Cr_740	d:Fungi(1.0000),p:Basidiomycota(1.0000),c:Exobasidiomycetes(1.0000),o:Exobasidiales(1.0000),f:Exobasidiaceae(1.0000),g:Exobasidium(0.9900),s:Exobasidium_gracile(0.7700),h:SH206596.07FU(0.7700)	+	d:Fungi,p:Basidiomycota,c:Exobasidiomycetes,o:Exobasidiales,f:Exobasidiaceae,g:Exobasidium
Cr_742	d:Fungi(1.0000),p:Basidiomycota(0.9900),c:Cystobasidiomycetes(0.9900),o:Cystobasidiomycetes_ord_Incertae_sedis(0.9900),f:Cystobasidiomycetes_fam_Incertae_sedis(0.9900),g:Symmetrospora(0.9900),s:Symmetrospora_gracilis(0.9900),h:SH205938.07FU(0.9900)	+	d:Fungi,p:Basidiomycota,c:Cystobasidiomycetes,o:Cystobasidiomycetes_ord_Incertae_sedis,f:Cystobasidiomycetes_fam_Incertae_sedis,g:Symmetrospora,s:Symmetrospora_gracilis,h:SH205938.07FU
Cr_739	d:Fungi(1.0000),p:Ascomycota(0.9900),c:Dothideomycetes(0.6200),o:Pleosporales(0.6200),f:Melanommataceae(0.2900),g:Petrakia(0.2500),s:Petrakia_irregularis(0.2500),h:SH198703.07FU(0.2500)	+	d:Fungi,p:Ascomycota
Cr_743	d:Fungi(1.0000),p:Ascomycota(0.8600),c:Eurotiomycetes(0.8600),o:Chaetothyriales(0.8600),f:Herpotrichiellaceae(0.0200),g:Cladophialophora(0.0100)	+	d:Fungi,p:Ascomycota,c:Eurotiomycetes,o:Chaetothyriales
Cr_745	d:Fungi(1.0000),p:Basidiomycota(1.0000),c:Spiculogloeomycetes(0.9600),o:Spiculogloeales(0.9600),f:Spiculogloeaceae(0.9600),g:Phyllozyma(0.9600),s:Phyllozyma_subbrunnea(0.6000),h:SH181613.07FU(0.6000)	+	d:Fungi,p:Basidiomycota,c:Spiculogloeomycetes,o:Spiculogloeales,f:Spiculogloeaceae,g:Phyllozyma
Cr_744	d:Fungi(1.0000),p:Ascomycota(1.0000),c:Dothideomycetes(0.5100)	+	d:Fungi,p:Ascomycota
Cr_747	d:Fungi(1.0000),p:Ascomycota(0.9800),c:Dothideomycetes(0.9100),o:Venturiales(0.5900),f:Venturiaceae(0.5200),g:Sympoventuria(0.0100),s:Sympoventuria_capensis(0.0100),h:SH215108.07FU(0.0100)	+	d:Fungi,p:Ascomycota,c:Dothideomycetes
Cr_746	d:Fungi(1.0000),p:Basidiomycota(1.0000),c:Tremellomycetes(1.0000),o:Tremellales(1.0000)	+	d:Fungi,p:Basidiomycota,c:Tremellomycetes,o:Tremellales
Cr_749	d:Fungi(1.0000),p:Basidiomycota(0.5100),c:Agaricomycetes(0.3900),o:Agaricales(0.1200),f:Schizosaccharomycetaceae(0.0700),g:Schizosaccharomyces(0.0700),s:Schizosaccharomyces_japonicus(0.0700),h:SH489678.07FU(0.0700)	+	d:Fungi
Cr_748	d:Fungi(1.0000),p:Ascomycota(0.9000),c:Eurotiomycetes(0.4800),o:Chaetothyriales(0.4800),f:Ascomycota_fam_Incertae_sedis(0.3900),g:Alatosessilispora(0.3900),s:Alatosessilispora_bibrachiata(0.3900),h:SH493603.07FU(0.3900)	+	d:Fungi,p:Ascomycota
Cr_750	d:Fungi(1.0000),p:Ascomycota(1.0000),c:Saccharomycetes(1.0000),o:Saccharomycetales(1.0000),f:Saccharomycetales_fam_Incertae_sedis(1.0000),g:Diutina(1.0000),s:Diutina_rugosa(1.0000),h:SH180756.07FU(1.0000)	+	d:Fungi,p:Ascomycota,c:Saccharomycetes,o:Saccharomycetales,f:Saccharomycetales_fam_Incertae_sedis,g:Diutina,s:Diutina_rugosa,h:SH180756.07FU
Cr_751	d:Fungi(1.0000),p:Ascomycota(0.9700),c:Dothideomycetes(0.9700),o:Capnodiales(0.8700),f:Teratosphaeriaceae(0.3600),g:Xenoconiothyrium(0.2200),s:Xenoconiothyrium_catenata(0.2200),h:SH027330.07FU(0.2200)	+	d:Fungi,p:Ascomycota,c:Dothideomycetes,o:Capnodiales
Cr_752	d:Fungi(1.0000),p:Basidiomycota(1.0000),c:Tremellomycetes(1.0000),o:Tremellales(1.0000),f:Bulleribasidiaceae(0.9800),g:Dioszegia(0.9800),s:Dioszegia_cryoxerica(0.2500),h:SH182104.07FU(0.2500)	+	d:Fungi,p:Basidiomycota,c:Tremellomycetes,o:Tremellales,f:Bulleribasidiaceae,g:Dioszegia
Cr_753	d:Fungi(1.0000),p:Ascomycota(1.0000),c:Dothideomycetes(1.0000),o:Pleosporales(1.0000),f:Lindgomycetaceae(0.9600),g:Lindgomyces(0.3800),s:Hongkongmyces_pedis(0.3300),h:SH008972.07FU(0.3300)	+	d:Fungi,p:Ascomycota,c:Dothideomycetes,o:Pleosporales,f:Lindgomycetaceae
Cr_754	d:Fungi(1.0000),p:Basidiomycota(1.0000),c:Cystobasidiomycetes(1.0000),o:Cystobasidiomycetes_ord_Incertae_sedis(1.0000),f:Cystobasidiomycetes_fam_Incertae_sedis(1.0000),g:Buckleyzyma(1.0000),s:Buckleyzyma_aurantiaca(1.0000),h:SH207116.07FU(1.0000)	+	d:Fungi,p:Basidiomycota,c:Cystobasidiomycetes,o:Cystobasidiomycetes_ord_Incertae_sedis,f:Cystobasidiomycetes_fam_Incertae_sedis,g:Buckleyzyma,s:Buckleyzyma_aurantiaca,h:SH207116.07FU
Cr_756	d:Fungi(1.0000),p:Ascomycota(0.5600),c:Agaricomycetes(0.3300),o:Agaricales(0.1700),f:Schizosaccharomycetaceae(0.1300),g:Schizosaccharomyces(0.1300),s:Schizosaccharomyces_japonicus(0.1300),h:SH489678.07FU(0.1300)	+	d:Fungi
Cr_755	d:Fungi(1.0000),p:Ascomycota(0.9800),c:Dothideomycetes(0.9600),o:Capnodiales(0.9600),f:Mycosphaerellaceae(0.9600),g:Ramularia(0.8800),s:Ramularia_collo-cygni(0.2700),h:SH206786.07FU(0.2700)	+	d:Fungi,p:Ascomycota,c:Dothideomycetes,o:Capnodiales,f:Mycosphaerellaceae,g:Ramularia
Cr_757	d:Fungi(1.0000),p:Basidiomycota(1.0000),c:Tremellomycetes(1.0000),o:Tremellales(1.0000),f:Tremellaceae(1.0000),g:Cryptococcus(1.0000)	+	d:Fungi,p:Basidiomycota,c:Tremellomycetes,o:Tremellales,f:Tremellaceae,g:Cryptococcus
Cr_758	d:Fungi(1.0000),p:Ascomycota(1.0000),c:Leotiomycetes(0.1400),o:Helotiales(0.1400),f:Dermateaceae(0.1100),g:Naevala(0.1100),s:Gyoerffyella_tricapillata(0.0100),h:SH089169.07FU(0.0100)	+	d:Fungi,p:Ascomycota
Cr_761	d:Fungi(1.0000),p:Ascomycota(1.0000),c:Taphrinomycetes(1.0000),o:Taphrinales(1.0000),f:Taphrinaceae(1.0000),g:Taphrina(1.0000),s:Taphrina_epiphylla(0.9900),h:SH193599.07FU(0.9900)	+	d:Fungi,p:Ascomycota,c:Taphrinomycetes,o:Taphrinales,f:Taphrinaceae,g:Taphrina,s:Taphrina_epiphylla,h:SH193599.07FU
Cr_759	d:Fungi(1.0000),p:Basidiomycota(0.9900),c:Tremellomycetes(0.9900),o:Tremellales(0.9900),f:Bulleribasidiaceae(0.6100),g:Dioszegia(0.6100),s:Dioszegia_xingshanensis(0.5100),h:SH024110.07FU(0.5100)	+	d:Fungi,p:Basidiomycota,c:Tremellomycetes,o:Tremellales
Cr_760	d:Fungi(1.0000),p:Ascomycota(0.7900),c:Eurotiomycetes(0.3900),o:Chaetothyriales(0.3900),f:Herpotrichiellaceae(0.3900),g:Phialophora(0.3900),s:Phialophora_mustea(0.0200),h:SH630288.07FU(0.0200)	+	d:Fungi
Cr_762	d:Fungi(1.0000),p:Ascomycota(0.9100),c:Dothideomycetes(0.8400),o:Pleosporales(0.7800),f:Phaeosphaeriaceae(0.5600),g:Phaeosphaeria(0.3300),s:Phaeosphaeria_triglochinicola(0.3100),h:SH208537.07FU(0.3100)	+	d:Fungi,p:Ascomycota,c:Dothideomycetes
Cr_764	d:Fungi(1.0000),p:Basidiomycota(0.9900),c:Tremellomycetes(0.9900),o:Tremellales(0.9900),f:Bulleribasidiaceae(0.9800),g:Derxomyces(0.9800),s:Derxomyces_pseudoschimicola(0.4300),h:SH196131.07FU(0.4300)	+	d:Fungi,p:Basidiomycota,c:Tremellomycetes,o:Tremellales,f:Bulleribasidiaceae,g:Derxomyces
Cr_763	d:Fungi(1.0000),p:Ascomycota(0.9900),c:Eurotiomycetes(0.9900),o:Chaetothyriales(0.9900),f:Herpotrichiellaceae(0.8900),g:Exophiala(0.5300),s:Minimelanolocus_obscurus(0.2600),h:SH490988.07FU(0.2600)	+	d:Fungi,p:Ascomycota,c:Eurotiomycetes,o:Chaetothyriales,f:Herpotrichiellaceae
Cr_765	d:Fungi(1.0000),p:Basidiomycota(0.9300),c:Tremellomycetes(0.9300),o:Tremellales(0.3900),f:Tremellaceae(0.3900),g:Tremella(0.3500),s:Tremella_phaeophysciae(0.3400),h:SH203882.07FU(0.3400)	+	d:Fungi,p:Basidiomycota,c:Tremellomycetes
Cr_766	d:Fungi(1.0000),p:Basidiomycota(0.4800),c:Agaricomycetes(0.4000),o:Agaricales(0.1600),f:Corticiaceae(0.0700),g:Scopuloides(0.0600),s:Scopuloides_hydnoides(0.0600),h:SH212869.07FU(0.0600)	+	d:Fungi
Cr_767	d:Fungi(1.0000),p:Basidiomycota(1.0000),c:Tremellomycetes(1.0000),o:Tremellales(1.0000),f:Tremellaceae(1.0000),g:Cryptococcus(1.0000)	+	d:Fungi,p:Basidiomycota,c:Tremellomycetes,o:Tremellales,f:Tremellaceae,g:Cryptococcus
Cr_769	d:Fungi(1.0000),p:Basidiomycota(0.5200),c:Agaricomycetes(0.4400),o:Agaricales(0.1600),f:Schizosaccharomycetaceae(0.1000),g:Schizosaccharomyces(0.1000),s:Schizosaccharomyces_japonicus(0.0900),h:SH489678.07FU(0.0900)	+	d:Fungi
Cr_768	d:Fungi(1.0000),p:Ascomycota(1.0000),c:Dothideomycetes(0.9900),o:Pleosporales(0.9900),f:Pleosporaceae(0.9800),g:Alternaria(0.9700),s:Alternaria_rosae(0.6000),h:SH294936.07FU(0.6000)	+	d:Fungi,p:Ascomycota,c:Dothideomycetes,o:Pleosporales,f:Pleosporaceae,g:Alternaria
Cr_772	d:Fungi(1.0000),p:Ascomycota(0.6400),c:Eurotiomycetes(0.1700),o:Chaetothyriales(0.1000),f:Herpotrichiellaceae(0.0400),g:Tortispora(0.0400),s:Tortispora_agaves(0.0400),h:SH014960.07FU(0.0400)	+	d:Fungi
Cr_770	d:Fungi(1.0000),p:Ascomycota(1.0000),c:Dothideomycetes(1.0000),o:Capnodiales(1.0000),f:Mycosphaerellaceae(1.0000),g:Ramularia(0.9900),s:Ramularia_trollii(0.6400),h:SH640879.07FU(0.6400)	+	d:Fungi,p:Ascomycota,c:Dothideomycetes,o:Capnodiales,f:Mycosphaerellaceae,g:Ramularia
Cr_771	d:Fungi(1.0000),p:Ascomycota(1.0000),c:Sordariomycetes(1.0000)	+	d:Fungi,p:Ascomycota,c:Sordariomycetes
Cr_773	d:Fungi(1.0000),p:Ascomycota(1.0000),c:Eurotiomycetes(1.0000),o:Chaetothyriales(1.0000),f:Herpotrichiellaceae(0.9400),g:Rhinocladiella(0.9400)	+	d:Fungi,p:Ascomycota,c:Eurotiomycetes,o:Chaetothyriales,f:Herpotrichiellaceae,g:Rhinocladiella
Cr_774	d:Fungi(1.0000),p:Basidiomycota(1.0000),c:Agaricomycetes(1.0000),o:Hymenochaetales(1.0000),f:Hymenochaetaceae(1.0000),g:Fuscoporia(1.0000),s:Fuscoporia_ferruginosa(1.0000),h:SH208447.07FU(0.5200)	+	d:Fungi,p:Basidiomycota,c:Agaricomycetes,o:Hymenochaetales,f:Hymenochaetaceae,g:Fuscoporia,s:Fuscoporia_ferruginosa
Cr_775	d:Fungi(1.0000),p:Basidiomycota(0.6400),c:Tremellomycetes(0.5300),o:Tremellales(0.5300),f:Bulleraceae(0.5000),g:Genolevuria(0.5000),s:Genolevuria_amylolytica(0.5000),h:SH213903.07FU(0.5000)	+	d:Fungi
Cr_776	d:Fungi(1.0000),p:Basidiomycota(0.9900),c:Spiculogloeomycetes(0.5000),o:Spiculogloeales(0.5000),f:Spiculogloeaceae(0.5000),g:Phyllozyma(0.5000),s:Phyllozyma_subbrunnea(0.2800),h:SH181613.07FU(0.2800)	+	d:Fungi,p:Basidiomycota
Cr_779	d:Fungi(1.0000),p:Basidiomycota(0.5500),c:Agaricomycetes(0.5200),o:Agaricales(0.2600),f:Schizosaccharomycetaceae(0.0700),g:Schizosaccharomyces(0.0700),s:Schizosaccharomyces_japonicus(0.0600),h:SH489678.07FU(0.0600)	+	d:Fungi
Cr_777	d:Fungi(1.0000),p:Ascomycota(0.3500),c:Dothideomycetes(0.1500),o:Dothideomycetes_ord_Incertae_sedis(0.1500),f:Dothideomycetes_fam_Incertae_sedis(0.1500),g:Leptospora(0.1500),s:Leptospora_rubella(0.1500),h:SH200463.07FU(0.1500)	+	d:Fungi
Cr_778	d:Fungi(1.0000),p:Ascomycota(0.7200),c:Dothideomycetes(0.7200),o:Pleosporales(0.0300),f:Pleosporales_fam_Incertae_sedis(0.0300),g:Ochrocladosporium(0.0300),s:Ochrocladosporium_adansoniae(0.0300),h:SH192115.07FU(0.0300)	+	d:Fungi
Cr_780	d:Fungi(1.0000),p:Basidiomycota(1.0000),c:Spiculogloeomycetes(0.9200),o:Spiculogloeales(0.9200),f:Spiculogloeaceae(0.9200),g:Phyllozyma(0.9200),s:Phyllozyma_linderae(0.4800),h:SH181611.07FU(0.4800)	+	d:Fungi,p:Basidiomycota,c:Spiculogloeomycetes,o:Spiculogloeales,f:Spiculogloeaceae,g:Phyllozyma
Cr_782	d:Fungi(1.0000),p:Basidiomycota(1.0000),c:Microbotryomycetes(0.8500),o:Sporidiobolales(0.8500),f:Sporidiobolaceae(0.8500),g:Sporobolomyces(0.8500),s:Naohidea_sebacea(0.1400),h:SH473058.07FU(0.1400)	+	d:Fungi,p:Basidiomycota,c:Microbotryomycetes,o:Sporidiobolales,f:Sporidiobolaceae,g:Sporobolomyces
Cr_781	d:Fungi(1.0000),p:Ascomycota(1.0000),c:Eurotiomycetes(1.0000),o:Chaetothyriales(1.0000),f:Herpotrichiellaceae(0.8500),g:Rhinocladiella(0.8500)	+	d:Fungi,p:Ascomycota,c:Eurotiomycetes,o:Chaetothyriales,f:Herpotrichiellaceae,g:Rhinocladiella
Cr_783	d:Fungi(1.0000),p:Basidiomycota(0.9200),c:Cystobasidiomycetes(0.7600),o:Cystobasidiales(0.2800),f:Cystobasidiaceae(0.2800),g:Cystobasidium(0.2800),s:Cystobasidium_lysinophilum(0.2200),h:SH194780.07FU(0.2200)	+	d:Fungi,p:Basidiomycota
Cr_784	d:Fungi(1.0000),p:Basidiomycota(1.0000),c:Agaricomycetes(1.0000),o:Corticiales(1.0000),f:Corticiaceae(1.0000),g:Cylindrobasidium(1.0000),s:Cylindrobasidium_evolvens(1.0000),h:SH223348.07FU(1.0000)	+	d:Fungi,p:Basidiomycota,c:Agaricomycetes,o:Corticiales,f:Corticiaceae,g:Cylindrobasidium,s:Cylindrobasidium_evolvens,h:SH223348.07FU
Cr_786	d:Fungi(0.5700),p:Chlorophyta(0.4300),c:Trebouxiophyceae(0.4300),o:Microthamniales(0.4300),f:Microthamniales_order(0.4300),g:Trebouxia(0.4300),s:Trebouxia_unknown(0.4300),h:SH187386.07FU(0.0200)	+
Cr_788	d:Fungi(1.0000),p:Basidiomycota(0.9200),c:Cystobasidiomycetes(0.8700),o:Cystobasidiales(0.8700),f:Cystobasidiaceae(0.8700),g:Cystobasidium(0.8700),s:Cystobasidium_pinicola(0.8500),h:SH194775.07FU(0.6800)	+	d:Fungi,p:Basidiomycota,c:Cystobasidiomycetes,o:Cystobasidiales,f:Cystobasidiaceae,g:Cystobasidium,s:Cystobasidium_pinicola
Cr_789	d:Fungi(1.0000),p:Basidiomycota(0.7600),c:Cystobasidiomycetes(0.7300),o:Cystobasidiomycetes_ord_Incertae_sedis(0.4500),f:Cystobasidiomycetes_fam_Incertae_sedis(0.4500),g:Buckleyzyma(0.4400),s:Buckleyzyma_armeniaca(0.2500),h:SH207118.07FU(0.2500)	+	d:Fungi
Cr_785	d:Fungi(1.0000),p:Ascomycota(0.5100),c:Leotiomycetes(0.3100),o:Helotiales(0.3000),f:Helotiaceae(0.1200),g:Meliniomyces(0.1200),s:Ciliciopodium_brevipes(0.0200),h:SH493008.07FU(0.0200)	+	d:Fungi
Cr_791	d:Fungi(0.9900),p:Ascomycota(0.7000),c:Eurotiomycetes(0.2600),o:Chaetothyriales(0.1100),f:Verrucariaceae(0.0700),g:Verrucaria(0.0400),s:Aspergillus_raperi(0.0200),h:SH186283.07FU(0.0200)	+	d:Fungi
Cr_787	d:Fungi(1.0000),p:Ascomycota(0.9900),c:Leotiomycetes(0.5300),o:Helotiales(0.5300),f:Dermateaceae(0.5300),g:Naevala(0.5300)	+	d:Fungi,p:Ascomycota
Cr_790	d:Fungi(1.0000),p:Ascomycota(1.0000),c:Eurotiomycetes(1.0000),o:Chaetothyriales(1.0000),f:Herpotrichiellaceae(1.0000),g:Cladophialophora(1.0000)	+	d:Fungi,p:Ascomycota,c:Eurotiomycetes,o:Chaetothyriales,f:Herpotrichiellaceae,g:Cladophialophora
Cr_792	d:Fungi(1.0000),p:Basidiomycota(0.4800),c:Agaricomycetes(0.4300),o:Agaricales(0.1900),f:Inocybaceae(0.0700),g:Inocybe(0.0700),s:Athelia_pyriformis(0.0400),h:SH018748.07FU(0.0400)	+	d:Fungi
Cr_793	d:Fungi(1.0000),p:Basidiomycota(0.1000),c:Tremellomycetes(0.1000),o:Tremellales(0.1000),f:Bulleribasidiaceae(0.1000),g:Dioszegia(0.1000),s:Dioszegia_hungarica(0.1000),h:SH182099.07FU(0.1000)	+	d:Fungi
Cr_794	d:Fungi(1.0000),p:Basidiomycota(1.0000),c:Tremellomycetes(1.0000),o:Tremellales(1.0000),f:Tremellaceae(0.1500),g:Cryptococcus(0.1500)	+	d:Fungi,p:Basidiomycota,c:Tremellomycetes,o:Tremellales
Cr_797	d:Fungi(1.0000),p:Basidiomycota(0.9900),c:Tremellomycetes(0.9300),o:Tremellales(0.0900),f:Tricholomataceae(0.0300),g:Mycena(0.0200),s:Mycena_maculata(0.0200),h:SH214576.07FU(0.0200)	+	d:Fungi,p:Basidiomycota,c:Tremellomycetes
Cr_795	d:Fungi(1.0000),p:Ascomycota(0.9600),c:Sordariomycetes(0.9100),o:Xylariales(0.7200),f:Hyponectriaceae(0.6200),g:Monographella(0.6200),s:Monographella_nivalis(0.6200),h:SH213511.07FU(0.6200)	+	d:Fungi,p:Ascomycota,c:Sordariomycetes
Cr_796	d:Fungi(1.0000),p:Ascomycota(0.2100),c:Dothideomycetes(0.2100),o:Pleosporales(0.2100),f:Pleosporaceae(0.1300),g:Alternaria(0.1200),s:Epicoccum_pimprinum(0.0200),h:SH186618.07FU(0.0200)	+	d:Fungi
Cr_798	d:Fungi(1.0000),p:Ascomycota(0.9900),c:Dothideomycetes(0.9900),o:Capnodiales(0.9900),f:Mycosphaerellaceae(0.9600)	+	d:Fungi,p:Ascomycota,c:Dothideomycetes,o:Capnodiales,f:Mycosphaerellaceae
Cr_800	d:Fungi(1.0000),p:Basidiomycota(1.0000),c:Tremellomycetes(1.0000),o:Tremellales(1.0000),f:Bulleribasidiaceae(0.9700),g:Dioszegia(0.9700),s:Dioszegia_changbaiensis(0.4500),h:SH209715.07FU(0.4500)	+	d:Fungi,p:Basidiomycota,c:Tremellomycetes,o:Tremellales,f:Bulleribasidiaceae,g:Dioszegia
Cr_799	d:Fungi(1.0000),p:Ascomycota(0.7400),c:Leotiomycetes(0.4200),o:Helotiales(0.4200),f:Helotiales_fam_Incertae_sedis(0.3000),g:Cadophora(0.1600),s:Collembolispora_barbata(0.0800),h:SH186791.07FU(0.0800)	+	d:Fungi
Cr_802	d:Fungi(1.0000),p:Basidiomycota(0.9000),c:Cystobasidiomycetes(0.8300),o:Erythrobasidiales(0.7900),f:Erythrobasidiaceae(0.7100),g:Erythrobasidium(0.6900),s:Erythrobasidium_hasegawianum(0.0400),h:SH194739.07FU(0.0400)	+	d:Fungi,p:Basidiomycota,c:Cystobasidiomycetes
Cr_801	d:Fungi(1.0000),p:Basidiomycota(1.0000),c:Tremellomycetes(1.0000),o:Tremellales(1.0000),f:Tremellaceae(1.0000),g:Cryptococcus(1.0000)	+	d:Fungi,p:Basidiomycota,c:Tremellomycetes,o:Tremellales,f:Tremellaceae,g:Cryptococcus
Cr_803	d:Fungi(1.0000),p:Basidiomycota(0.2800),c:Cystobasidiomycetes(0.2800),o:Erythrobasidiales(0.2800),f:Erythrobasidiaceae(0.2800),g:Erythrobasidium(0.2800),s:Erythrobasidium_hasegawianum(0.2800),h:SH194739.07FU(0.2800)	+	d:Fungi
Cr_804	d:Fungi(1.0000),p:Ascomycota(0.7100),c:Dothideomycetes(0.7100),o:Capnodiales(0.6600),f:Teratosphaeriaceae(0.2600),g:Saxophila(0.1800),s:Saxophila_tyrrhenica(0.1800),h:SH192617.07FU(0.1800)	+	d:Fungi
Cr_805	d:Fungi(1.0000),p:Ascomycota(1.0000),c:Eurotiomycetes(1.0000),o:Chaetothyriales(1.0000)	+	d:Fungi,p:Ascomycota,c:Eurotiomycetes,o:Chaetothyriales
Cr_806	d:Fungi(1.0000),p:Ascomycota(1.0000),c:Dothideomycetes(1.0000),o:Capnodiales(0.9900),f:Teratosphaeriaceae(0.9700),g:Devriesia(0.9700),s:Devriesia_pseudoamericana(0.9600),h:SH192615.07FU(0.9600)	+	d:Fungi,p:Ascomycota,c:Dothideomycetes,o:Capnodiales,f:Teratosphaeriaceae,g:Devriesia,s:Devriesia_pseudoamericana,h:SH192615.07FU
Cr_808	d:Fungi(1.0000),p:Ascomycota(0.9700),c:Dothideomycetes(0.9700),o:Pleosporales(0.9400),f:Leptosphaeriaceae(0.5300),g:Neophaeosphaeria(0.5000),s:Alternariaster_helianthi(0.0100),h:SH205309.07FU(0.0100)	+	d:Fungi,p:Ascomycota,c:Dothideomycetes,o:Pleosporales
Cr_807	d:Fungi(1.0000),p:Ascomycota(1.0000),c:Dothideomycetes(0.6100),o:Capnodiales(0.5100),f:Mycosphaerellaceae(0.5000),g:Ramularia(0.3400),s:Ramularia_rhabdospora(0.0900),h:SH643980.07FU(0.0900)	+	d:Fungi,p:Ascomycota
Cr_809	d:Fungi(1.0000),p:Ascomycota(0.5500),c:Dothideomycetes(0.5500),o:Capnodiales(0.5400),f:Teratosphaeriaceae(0.3300),g:Devriesia(0.2100),s:Devriesia_pseudoamericana(0.1800),h:SH192615.07FU(0.1800)	+	d:Fungi
Cr_810	d:Fungi(1.0000),p:Ascomycota(1.0000),c:Leotiomycetes(1.0000),o:Helotiales(1.0000),f:Helotiaceae(0.8900),g:Crocicreas(0.6600),s:Glarea_lozoyensis(0.0100),h:SH198390.07FU(0.0100)	+	d:Fungi,p:Ascomycota,c:Leotiomycetes,o:Helotiales,f:Helotiaceae
Cr_811	d:Fungi(1.0000),p:Basidiomycota(1.0000),c:Tremellomycetes(1.0000),o:Filobasidiales(1.0000),f:Filobasidiaceae(1.0000),g:Filobasidium(1.0000),s:Filobasidium_wieringae(1.0000),h:SH221435.07FU(1.0000)	+	d:Fungi,p:Basidiomycota,c:Tremellomycetes,o:Filobasidiales,f:Filobasidiaceae,g:Filobasidium,s:Filobasidium_wieringae,h:SH221435.07FU
Cr_812	d:Fungi(1.0000),p:Basidiomycota(1.0000),c:Tremellomycetes(1.0000),o:Filobasidiales(1.0000),f:Filobasidiaceae(1.0000),g:Filobasidium(1.0000),s:Filobasidium_wieringae(1.0000),h:SH221435.07FU(1.0000)	+	d:Fungi,p:Basidiomycota,c:Tremellomycetes,o:Filobasidiales,f:Filobasidiaceae,g:Filobasidium,s:Filobasidium_wieringae,h:SH221435.07FU
Cr_813	d:Fungi(1.0000),p:Basidiomycota(0.5500),c:Agaricomycetes(0.4700),o:Agaricales(0.2400),f:Tricholomataceae(0.0500),g:Inocybe(0.0500),s:Inocybe_flavella(0.0400),h:SH483908.07FU(0.0400)	+	d:Fungi
Cr_815	d:Fungi(1.0000),p:Ascomycota(0.8800),c:Orbiliomycetes(0.3200),o:Orbiliales(0.3200),f:Orbiliaceae(0.3100),g:Orbilia(0.2500),s:Hyalorbilia_inflatula(0.0100),h:SH527918.07FU(0.0100)	+	d:Fungi,p:Ascomycota
Cr_814	d:Fungi(1.0000),p:Ascomycota(0.4100),c:Dothideomycetes(0.4100),o:Capnodiales(0.0200),f:Cladosporiaceae(0.0200),g:Rachicladosporium(0.0200),s:Rachicladosporium_luculiae(0.0200),h:SH018822.07FU(0.0200)	+	d:Fungi
Cr_816	d:Fungi(1.0000),p:Basidiomycota(1.0000),c:Tremellomycetes(1.0000),o:Tremellales(1.0000),f:Rhynchogastremataceae(0.4700),g:Papiliotrema(0.4700),s:Papiliotrema_flavescens(0.4700),h:SH204070.07FU(0.4700)	+	d:Fungi,p:Basidiomycota,c:Tremellomycetes,o:Tremellales
Cr_817	d:Fungi(1.0000),p:Ascomycota(1.0000),c:Eurotiomycetes(1.0000),o:Chaetothyriales(1.0000),f:Herpotrichiellaceae(1.0000),g:Capronia(1.0000)	+	d:Fungi,p:Ascomycota,c:Eurotiomycetes,o:Chaetothyriales,f:Herpotrichiellaceae,g:Capronia
Cr_818	d:Fungi(1.0000),p:Ascomycota(1.0000),c:Taphrinomycetes(1.0000),o:Taphrinales(1.0000),f:Taphrinaceae(1.0000),g:Taphrina(1.0000),s:Taphrina_carnea(1.0000),h:SH193601.07FU(1.0000)	+	d:Fungi,p:Ascomycota,c:Taphrinomycetes,o:Taphrinales,f:Taphrinaceae,g:Taphrina,s:Taphrina_carnea,h:SH193601.07FU
Cr_820	d:Fungi(1.0000),p:Basidiomycota(0.9400),c:Tremellomycetes(0.9400),o:Tremellales(0.9400),f:Tremellaceae(0.3700),g:Cryptococcus(0.3100),s:Tremella_simplex(0.0600),h:SH181993.07FU(0.0600)	+	d:Fungi,p:Basidiomycota,c:Tremellomycetes,o:Tremellales
Cr_819	d:Fungi(1.0000),p:Ascomycota(0.9900),c:Eurotiomycetes(0.9900),o:Verrucariales(0.9900),f:Verrucariaceae(0.8500),g:Verrucaria(0.8300),s:Verrucaria_elaeina(0.1300),h:SH019220.07FU(0.1300)	+	d:Fungi,p:Ascomycota,c:Eurotiomycetes,o:Verrucariales,f:Verrucariaceae,g:Verrucaria
Cr_821	d:Fungi(1.0000),p:Ascomycota(1.0000),c:Dothideomycetes(0.7700),o:Capnodiales(0.7700),f:Teratosphaeriaceae(0.1800),g:Recurvomyces(0.1800)	-	d:Fungi,p:Ascomycota
Cr_823	d:Fungi(1.0000),p:Basidiomycota(0.5900),c:Agaricomycetes(0.4600),o:Agaricales(0.2400),f:Schizosaccharomycetaceae(0.0700),g:Schizosaccharomyces(0.0700),s:Schizosaccharomyces_japonicus(0.0700),h:SH489678.07FU(0.0700)	+	d:Fungi
Cr_822	d:Fungi(1.0000),p:Ascomycota(0.7000),c:Leotiomycetes(0.4900),o:Helotiales(0.4900),f:Helotiales_fam_Incertae_sedis(0.3300),g:Collembolispora(0.1300),s:Collembolispora_barbata(0.1300),h:SH186791.07FU(0.1300)	+	d:Fungi
Cr_824	d:Fungi(1.0000),p:Ascomycota(0.9500),c:Dothideomycetes(0.9200),o:Pleosporales(0.9100),f:Massarinaceae(0.5400),g:Massarina(0.2900),s:Massarina_eburnea(0.2900),h:SH180773.07FU(0.2900)	+	d:Fungi,p:Ascomycota,c:Dothideomycetes,o:Pleosporales
Cr_826	d:Fungi(1.0000),p:Basidiomycota(1.0000),c:Tremellomycetes(1.0000),o:Tremellales(1.0000)	+	d:Fungi,p:Basidiomycota,c:Tremellomycetes,o:Tremellales
Cr_825	d:Fungi(1.0000),p:Ascomycota(0.9800),c:Leotiomycetes(0.5600),o:Helotiales(0.5600),f:Dermateaceae(0.4800),g:Phialophora(0.3400),s:Pyrenopeziza_brassicae(0.2300),h:SH640049.07FU(0.2300)	+	d:Fungi,p:Ascomycota
Cr_828	d:Fungi(1.0000),p:Basidiomycota(1.0000),c:Cystobasidiomycetes(1.0000),o:Cystobasidiomycetes_ord_Incertae_sedis(1.0000),f:Cystobasidiomycetes_fam_Incertae_sedis(1.0000),g:Buckleyzyma(1.0000),s:Buckleyzyma_aurantiaca(0.9900),h:SH207116.07FU(0.9900)	+	d:Fungi,p:Basidiomycota,c:Cystobasidiomycetes,o:Cystobasidiomycetes_ord_Incertae_sedis,f:Cystobasidiomycetes_fam_Incertae_sedis,g:Buckleyzyma,s:Buckleyzyma_aurantiaca,h:SH207116.07FU
Cr_827	d:Fungi(1.0000),p:Ascomycota(1.0000),c:Lecanoromycetes(0.9900),o:Teloschistales(0.9900),f:Teloschistaceae(0.9900),g:Xanthoria(0.8600),s:Xanthoria_ectaneoides(0.5200),h:SH193206.07FU(0.5200)	+	d:Fungi,p:Ascomycota,c:Lecanoromycetes,o:Teloschistales,f:Teloschistaceae,g:Xanthoria
Cr_829	d:Fungi(1.0000),p:Basidiomycota(1.0000),c:Agaricomycetes(1.0000),o:Agaricales(0.3800),f:Pleurotaceae(0.3800),g:Pleurotus(0.3800),s:Pleurotus_pulmonarius(0.3000),h:SH177083.07FU(0.3000)	+	d:Fungi,p:Basidiomycota,c:Agaricomycetes
Cr_830	d:Fungi(1.0000),p:Basidiomycota(1.0000),c:Microbotryomycetes(1.0000),o:Sporidiobolales(1.0000),f:Sporidiobolaceae(1.0000),g:Rhodosporidiobolus(0.9800),s:Rhodosporidiobolus_microsporus(0.0100),h:SH194512.07FU(0.0100)	+	d:Fungi,p:Basidiomycota,c:Microbotryomycetes,o:Sporidiobolales,f:Sporidiobolaceae,g:Rhodosporidiobolus
Cr_832	d:Fungi(1.0000),p:Chytridiomycota(0.9300),c:Spizellomycetes(0.9100),o:Spizellomycetales(0.9100),f:Powellomycetaceae(0.8600),g:Powellomyces(0.8600),s:Kazachstania_aquatica(0.0100),h:SH456370.07FU(0.0100)	+	d:Fungi,p:Chytridiomycota,c:Spizellomycetes,o:Spizellomycetales,f:Powellomycetaceae,g:Powellomyces
Cr_831	d:Fungi(1.0000),p:Basidiomycota(1.0000),c:Exobasidiomycetes(1.0000),o:Exobasidiales(1.0000),f:Exobasidiaceae(1.0000),g:Exobasidium(1.0000),s:Exobasidium_gracile(1.0000),h:SH206596.07FU(1.0000)	+	d:Fungi,p:Basidiomycota,c:Exobasidiomycetes,o:Exobasidiales,f:Exobasidiaceae,g:Exobasidium,s:Exobasidium_gracile,h:SH206596.07FU
Cr_834	d:Fungi(0.8000),p:Ascomycota(0.3600),c:Trebouxiophyceae(0.1900),o:Microthamniales(0.1900),f:Microthamniales_order(0.1900),g:Trebouxia(0.1900),s:Trebouxia_unknown(0.1900),h:SH028555.07FU(0.0300)	+	d:Fungi
Cr_833	d:Fungi(1.0000),p:Ascomycota(0.9800),c:Dothideomycetes(0.7900),o:Myriangiales(0.7900),f:Elsinoaceae(0.6300),g:Sphaceloma(0.1500),s:Sphaceloma_protearum(0.0600),h:SH194113.07FU(0.0600)	+	d:Fungi,p:Ascomycota
Cr_835	d:Fungi(1.0000),p:Ascomycota(1.0000),c:Dothideomycetes(0.9000),o:Myriangiales(0.8900),f:Elsinoaceae(0.7900),g:Sphaceloma(0.4400),s:Sphaceloma_protearum(0.2200),h:SH194113.07FU(0.2200)	+	d:Fungi,p:Ascomycota,c:Dothideomycetes,o:Myriangiales
Cr_837	d:Fungi(1.0000),p:Basidiomycota(0.3000),c:Cystobasidiomycetes(0.3000),o:Erythrobasidiales(0.3000),f:Erythrobasidiaceae(0.3000),g:Erythrobasidium(0.3000),s:Erythrobasidium_hasegawianum(0.3000),h:SH194739.07FU(0.3000)	+	d:Fungi
Cr_836	d:Fungi(1.0000),p:Ascomycota(1.0000),c:Leotiomycetes(0.6800),o:Helotiales(0.6800),f:Dermateaceae(0.6200),g:Naevala(0.6200),s:Gyoerffyella_entomobryoides(0.0500),h:SH184432.07FU(0.0500)	+	d:Fungi,p:Ascomycota
Cr_838	d:Fungi(1.0000),p:Ascomycota(1.0000),c:Dothideomycetes(1.0000),o:Capnodiales(1.0000),f:Teratosphaeriaceae(1.0000)	+	d:Fungi,p:Ascomycota,c:Dothideomycetes,o:Capnodiales,f:Teratosphaeriaceae
Cr_839	d:Fungi(1.0000),p:Ascomycota(1.0000),c:Eurotiomycetes(1.0000),o:Chaetothyriales(1.0000)	+	d:Fungi,p:Ascomycota,c:Eurotiomycetes,o:Chaetothyriales
Cr_840	d:Fungi(1.0000),p:Ascomycota(0.9800),c:Lecanoromycetes(0.0300),o:Hypocreales(0.0100),f:Orbiliaceae(0.0100),g:Claviceps(0.0100),s:Claviceps_citrina(0.0100),h:SH006070.07FU(0.0100)	+	d:Fungi,p:Ascomycota
Cr_841	d:Fungi(1.0000),p:Ascomycota(0.8500),c:Dothideomycetes(0.7000),o:Pleosporales(0.0300),f:Didymellaceae(0.0100),g:Phoma(0.0100)	+	d:Fungi,p:Ascomycota
Cr_843	d:Fungi(1.0000),p:Basidiomycota(0.1500),c:Microbotryomycetes(0.1500),o:Sporidiobolales(0.1500),f:Sporidiobolaceae(0.1500),g:Rhodotorula(0.1500)	+	d:Fungi
Cr_842	d:Fungi(1.0000),p:Ascomycota(1.0000),c:Dothideomycetes(1.0000),o:Capnodiales(0.9900),f:Teratosphaeriaceae(0.0100),g:Incertomyces(0.0100),s:Incertomyces_vagans(0.0100),h:SH192622.07FU(0.0100)	+	d:Fungi,p:Ascomycota,c:Dothideomycetes,o:Capnodiales
Cr_844	d:Fungi(1.0000),p:Ascomycota(1.0000),c:Dothideomycetes(0.8800),o:Capnodiales(0.6300),f:Mycosphaerellaceae(0.6300),g:Ramularia(0.5500),s:Ramularia_inaequalis(0.1900),h:SH521476.07FU(0.1900)	+	d:Fungi,p:Ascomycota,c:Dothideomycetes
Cr_848	d:Viridiplantae(0.8500),p:Chlorophyta(0.8500),c:Trebouxiophyceae(0.8500),o:Microthamniales(0.8500),f:Microthamniales_order(0.8500),g:Trebouxia(0.8500),s:Trebouxia_unknown(0.7800),h:SH197315.07FU(0.0100)	+	d:Viridiplantae,p:Chlorophyta,c:Trebouxiophyceae,o:Microthamniales,f:Microthamniales_order,g:Trebouxia
Cr_845	d:Fungi(1.0000),p:Basidiomycota(0.9600),c:Tremellomycetes(0.9600),o:Tremellales(0.3800),f:Tremellaceae(0.3300),g:Tremella(0.2700),s:Tremella_phaeophysciae(0.2200),h:SH203882.07FU(0.2200)	+	d:Fungi,p:Basidiomycota,c:Tremellomycetes
Cr_846	d:Fungi(1.0000),p:Ascomycota(0.9400),c:Dothideomycetes(0.8700),o:Pleosporales(0.8700),f:Phaeosphaeriaceae(0.1200),g:Neosetophoma(0.1000),s:Neosetophoma_samararum(0.1000),h:SH496090.07FU(0.1000)	+	d:Fungi,p:Ascomycota,c:Dothideomycetes,o:Pleosporales
Cr_847	d:Fungi(1.0000),p:Ascomycota(1.0000),c:Eurotiomycetes(1.0000),o:Eurotiales(1.0000),f:Aspergillaceae(0.9600),g:Penicillium(0.9600),s:Penicillium_digitatum(0.6000),h:SH493855.07FU(0.6000)	+	d:Fungi,p:Ascomycota,c:Eurotiomycetes,o:Eurotiales,f:Aspergillaceae,g:Penicillium
Cr_849	d:Fungi(1.0000),p:Ascomycota(0.9700),c:Orbiliomycetes(0.7800),o:Orbiliales(0.0700),f:Orbiliaceae(0.0700),g:Orbilia(0.0500),s:Orbilia_ebuli(0.0300),h:SH493746.07FU(0.0300)	+	d:Fungi,p:Ascomycota
Cr_853	d:Fungi(0.9600),p:Basidiomycota(0.3400),c:Agaricomycetes(0.2900),o:Agaricales(0.1400),f:Mortierellaceae(0.0700),g:Mortierella(0.0600),s:Mortierella_chlamydospora(0.0200),h:SH471742.07FU(0.0100)	+	d:Fungi
Cr_850	d:Fungi(1.0000),p:Ascomycota(1.0000),c:Leotiomycetes(0.7100),o:Helotiales(0.7100),f:Dermateaceae(0.6300),g:Naevala(0.6300),s:Gyoerffyella_entomobryoides(0.0200),h:SH184432.07FU(0.0200)	+	d:Fungi,p:Ascomycota
Cr_852	d:Fungi(1.0000),p:Basidiomycota(0.7100),c:Agaricomycetes(0.4700),o:Boletales(0.1300),f:Corticiaceae(0.0600),g:Symbiotaphrina(0.0500),s:Symbiotaphrina_buchneri(0.0400),h:SH643910.07FU(0.0400)	+	d:Fungi
Cr_851	d:Fungi(1.0000),p:Basidiomycota(0.9500),c:Tremellomycetes(0.9300),o:Tremellales(0.2900),f:Tremellaceae(0.0100),g:Saitozyma(0.0100),s:Saitozyma_paraflava(0.0100),h:SH181618.07FU(0.0100)	+	d:Fungi,p:Basidiomycota,c:Tremellomycetes
Cr_854	d:Fungi(1.0000),p:Ascomycota(1.0000),c:Lecanoromycetes(1.0000),o:Lecanoromycetes_ord_Incertae_sedis(1.0000),f:Phlyctidaceae(1.0000),g:Phlyctis(1.0000),s:Phlyctis_argena(1.0000),h:SH174383.07FU(1.0000)	+	d:Fungi,p:Ascomycota,c:Lecanoromycetes,o:Lecanoromycetes_ord_Incertae_sedis,f:Phlyctidaceae,g:Phlyctis,s:Phlyctis_argena,h:SH174383.07FU
Cr_855	d:Fungi(1.0000),p:Basidiomycota(1.0000),c:Tremellomycetes(1.0000),o:Tremellales(1.0000),f:Tremellaceae(1.0000),g:Cryptococcus(1.0000)	+	d:Fungi,p:Basidiomycota,c:Tremellomycetes,o:Tremellales,f:Tremellaceae,g:Cryptococcus
Cr_856	d:Fungi(1.0000),p:Ascomycota(0.8000),c:Leotiomycetes(0.4700),o:Helotiales(0.4700),f:Helotiales_fam_Incertae_sedis(0.3000),g:Phialophora(0.1200),s:Collembolispora_barbata(0.1200),h:SH186791.07FU(0.1200)	+	d:Fungi,p:Ascomycota
Cr_857	d:Fungi(1.0000),p:Ascomycota(1.0000),c:Dothideomycetes(0.9000),o:Botryosphaeriales(0.9000),f:Botryosphaeriaceae(0.9000),g:Diplodia(0.8300),s:Diplodia_africana(0.8200),h:SH211940.07FU(0.8200)	+	d:Fungi,p:Ascomycota,c:Dothideomycetes,o:Botryosphaeriales,f:Botryosphaeriaceae,g:Diplodia,s:Diplodia_africana,h:SH211940.07FU
Cr_860	d:Fungi(1.0000),p:Basidiomycota(1.0000),c:Cystobasidiomycetes(1.0000),o:Erythrobasidiales(1.0000)	+	d:Fungi,p:Basidiomycota,c:Cystobasidiomycetes,o:Erythrobasidiales
Cr_858	d:Fungi(1.0000),p:Basidiomycota(1.0000),c:Exobasidiomycetes(1.0000),o:Exobasidiales(1.0000),f:Exobasidiaceae(1.0000),g:Exobasidium(1.0000),s:Exobasidium_woronichinii(0.0300),h:SH211813.07FU(0.0300)	+	d:Fungi,p:Basidiomycota,c:Exobasidiomycetes,o:Exobasidiales,f:Exobasidiaceae,g:Exobasidium
Cr_859	d:Fungi(1.0000),p:Ascomycota(0.9700),c:Eurotiomycetes(0.9700),o:Chaetothyriales(0.9700),f:Herpotrichiellaceae(0.3700),g:Cladophialophora(0.3500),s:Exophiala_dermatitidis(0.0100),h:SH185398.07FU(0.0100)	+	d:Fungi,p:Ascomycota,c:Eurotiomycetes,o:Chaetothyriales
Cr_861	d:Fungi(1.0000),p:Basidiomycota(1.0000),c:Tremellomycetes(1.0000),o:Tremellales(1.0000),f:Bulleribasidiaceae(1.0000),g:Dioszegia(1.0000),s:Dioszegia_cryoxerica(0.3200),h:SH182104.07FU(0.3200)	+	d:Fungi,p:Basidiomycota,c:Tremellomycetes,o:Tremellales,f:Bulleribasidiaceae,g:Dioszegia
Cr_862	d:Fungi(1.0000),p:Basidiomycota(0.9600),c:Agaricomycetes(0.9600),o:Russulales(0.5000),f:Peniophoraceae(0.5000),g:Peniophora(0.4600),s:Peniophora_lycii(0.4400),h:SH188992.07FU(0.4200)	+	d:Fungi,p:Basidiomycota,c:Agaricomycetes
Cr_864	d:Fungi(0.7400),p:Ascomycota(0.2900),c:Trebouxiophyceae(0.2600),o:Microthamniales(0.2600),f:Microthamniales_order(0.2600),g:Trebouxia(0.2600),s:Trebouxia_sp._P-3-I(0.1300),h:SH021199.07FU(0.0900)	+
Cr_863	d:Fungi(1.0000),p:Ascomycota(1.0000),c:Eurotiomycetes(1.0000),o:Chaetothyriales(1.0000),f:Herpotrichiellaceae(0.0200)	+	d:Fungi,p:Ascomycota,c:Eurotiomycetes,o:Chaetothyriales
Cr_865	d:Fungi(1.0000),p:Basidiomycota(1.0000),c:Agaricomycetes(1.0000),o:Polyporales(1.0000),f:Fomitopsidaceae(1.0000),g:Fomitopsis(1.0000),s:Fomitopsis_pinicola(1.0000),h:SH207630.07FU(1.0000)	+	d:Fungi,p:Basidiomycota,c:Agaricomycetes,o:Polyporales,f:Fomitopsidaceae,g:Fomitopsis,s:Fomitopsis_pinicola,h:SH207630.07FU
Cr_866	d:Fungi(1.0000),p:Ascomycota(0.8500),c:Dothideomycetes(0.7000),o:Pleosporales(0.0300),f:Didymellaceae(0.0100),g:Phoma(0.0100)	+	d:Fungi,p:Ascomycota
Cr_867	d:Fungi(1.0000),p:Ascomycota(1.0000),c:Dothideomycetes(1.0000),o:Tubeufiales(0.8700),f:Tubeufiaceae(0.8100),g:Acanthostigma(0.3700),s:Acanthostigma_filiforme(0.2100),h:SH021237.07FU(0.2100)	+	d:Fungi,p:Ascomycota,c:Dothideomycetes,o:Tubeufiales,f:Tubeufiaceae
Cr_868	d:Fungi(1.0000),p:Basidiomycota(0.8800),c:Tremellomycetes(0.8800),o:Tremellales(0.8800),f:Bulleribasidiaceae(0.8800),g:Dioszegia(0.8800),s:Dioszegia_hungarica(0.8800),h:SH182099.07FU(0.8800)	+	d:Fungi,p:Basidiomycota,c:Tremellomycetes,o:Tremellales,f:Bulleribasidiaceae,g:Dioszegia,s:Dioszegia_hungarica,h:SH182099.07FU
Cr_870	d:Fungi(1.0000),p:Basidiomycota(0.4600),c:Cystobasidiomycetes(0.4600),o:Erythrobasidiales(0.4600),f:Erythrobasidiaceae(0.4500),g:Erythrobasidium(0.4500),s:Erythrobasidium_hasegawianum(0.4300),h:SH194739.07FU(0.4300)	+	d:Fungi
Cr_869	d:Fungi(1.0000),p:Ascomycota(1.0000),c:Dothideomycetes(0.9800),o:Capnodiales(0.9600),f:Capnodiales_fam_Incertae_sedis(0.4500),g:Arthrocatena(0.4500),s:Arthrocatena_tenebrio(0.4500),h:SH200603.07FU(0.4500)	+	d:Fungi,p:Ascomycota,c:Dothideomycetes,o:Capnodiales
Cr_871	d:Fungi(1.0000),p:Ascomycota(0.8600),c:Lecanoromycetes(0.2900),o:Botryosphaeriales(0.2400),f:Botryosphaeriaceae(0.1300),g:Saccharata(0.1100),s:Neoscytalidium_hyalinum(0.0700),h:SH330851.07FU(0.0700)	+	d:Fungi,p:Ascomycota
Cr_872	d:Fungi(1.0000),p:Ascomycota(1.0000),c:Dothideomycetes(1.0000),o:Capnodiales(0.9900),f:Teratosphaeriaceae(0.9800),g:Devriesia(0.9700),s:Devriesia_pseudoamericana(0.9700),h:SH192615.07FU(0.9700)	+	d:Fungi,p:Ascomycota,c:Dothideomycetes,o:Capnodiales,f:Teratosphaeriaceae,g:Devriesia,s:Devriesia_pseudoamericana,h:SH192615.07FU
Cr_873	d:Fungi(1.0000),p:Ascomycota(0.9700),c:Dothideomycetes(0.9700),o:Pleosporales(0.9700),f:Pleosporaceae(0.7000),g:Alternaria(0.7000),s:Didymella_macrostoma(0.1100),h:SH345872.07FU(0.1100)	+	d:Fungi,p:Ascomycota,c:Dothideomycetes,o:Pleosporales
Cr_878	d:Fungi(1.0000),p:Ascomycota(0.6500),c:Eurotiomycetes(0.2200),o:Verrucariales(0.0800),f:Verrucariaceae(0.0800),g:Verrucaria(0.0400),s:Aspergillus_raperi(0.0200),h:SH186283.07FU(0.0200)	+	d:Fungi
Cr_874	d:Fungi(1.0000),p:Ascomycota(1.0000),c:Eurotiomycetes(1.0000),o:Chaetothyriales(1.0000),f:Herpotrichiellaceae(1.0000),g:Cladophialophora(1.0000)	+	d:Fungi,p:Ascomycota,c:Eurotiomycetes,o:Chaetothyriales,f:Herpotrichiellaceae,g:Cladophialophora
Cr_875	d:Fungi(1.0000),p:Basidiomycota(0.9800),c:Tremellomycetes(0.9800),o:Tremellales(0.1200)	+	d:Fungi,p:Basidiomycota,c:Tremellomycetes
Cr_876	d:Fungi(1.0000),p:Basidiomycota(0.6400),c:Tremellomycetes(0.6400),o:Tremellales(0.5500),f:Bulleribasidiaceae(0.5000),g:Vishniacozyma(0.5000),s:Vishniacozyma_dimennae(0.5000),h:SH203797.07FU(0.5000)	+	d:Fungi
Cr_877	d:Fungi(1.0000),p:Ascomycota(1.0000),c:Dothideomycetes(1.0000),o:Pleosporales(1.0000),f:Pleomassariaceae(1.0000),g:Prosthemium(1.0000),s:Prosthemium_stellare(1.0000),h:SH198668.07FU(1.0000)	+	d:Fungi,p:Ascomycota,c:Dothideomycetes,o:Pleosporales,f:Pleomassariaceae,g:Prosthemium,s:Prosthemium_stellare,h:SH198668.07FU
Cr_880	d:Fungi(1.0000),p:Ascomycota(0.0800),c:Orbiliomycetes(0.0800),o:Orbiliales(0.0800),f:Orbiliaceae(0.0800),g:Orbilia(0.0800)	+	d:Fungi
Cr_879	d:Fungi(1.0000),p:Ascomycota(1.0000),c:Leotiomycetes(1.0000),o:Helotiales(1.0000),f:Helotiaceae(1.0000),g:Hymenoscyphus(1.0000),s:Hymenoscyphus_fraxineus(0.4000),h:SH198384.07FU(0.4000)	+	d:Fungi,p:Ascomycota,c:Leotiomycetes,o:Helotiales,f:Helotiaceae,g:Hymenoscyphus
Cr_881	d:Fungi(1.0000),p:Basidiomycota(0.6900),c:Cystobasidiomycetes(0.3800),o:Cystobasidiales(0.1900),f:Erythrobasidiaceae(0.0700),g:Rhodotorula(0.0400),s:Bannoa_ogasawarensis(0.0300),h:SH219192.07FU(0.0300)	+	d:Fungi
Cr_882	d:Fungi(1.0000),p:Ascomycota(0.7300),c:Leotiomycetes(0.4500),o:Helotiales(0.4500),f:Dermateaceae(0.3200),g:Pyrenopeziza(0.1800),s:Pyrenopeziza_brassicae(0.1800),h:SH640049.07FU(0.1800)	+	d:Fungi
Cr_885	d:Fungi(1.0000),p:Basidiomycota(1.0000),c:Cystobasidiomycetes(1.0000),o:Erythrobasidiales(1.0000),f:Erythrobasidiaceae(1.0000),g:Bannoa(1.0000),s:Bannoa_syzygii(1.0000),h:SH030954.07FU(1.0000)	+	d:Fungi,p:Basidiomycota,c:Cystobasidiomycetes,o:Erythrobasidiales,f:Erythrobasidiaceae,g:Bannoa,s:Bannoa_syzygii,h:SH030954.07FU
Cr_883	d:Fungi(1.0000),p:Ascomycota(0.8200),c:Eurotiomycetes(0.7800),o:Chaetothyriales(0.7800),f:Herpotrichiellaceae(0.7300),g:Cladophialophora(0.5700),s:Cladophialophora_humicola(0.0400),h:SH193233.07FU(0.0400)	+	d:Fungi,p:Ascomycota
Cr_884	d:Fungi(1.0000),p:Ascomycota(0.9900),c:Dothideomycetes(0.9900),o:Pleosporales(0.9900),f:Pleosporaceae(0.6300),g:Alternaria(0.6300),s:Didymella_macrostoma(0.0900),h:SH345872.07FU(0.0900)	+	d:Fungi,p:Ascomycota,c:Dothideomycetes,o:Pleosporales
Cr_886	d:Fungi(1.0000),p:Ascomycota(1.0000),c:Dothideomycetes(1.0000),o:Venturiales(1.0000),f:Venturiaceae(0.5400),g:Venturia(0.2400),s:Venturia_atriseda(0.0700),h:SH219626.07FU(0.0700)	+	d:Fungi,p:Ascomycota,c:Dothideomycetes,o:Venturiales
Cr_888	d:Fungi(1.0000),p:Basidiomycota(0.5500),c:Agaricomycetes(0.3400),o:Agaricales(0.1500),f:Bulleribasidiaceae(0.1300),g:Derxomyces(0.1300),s:Derxomyces_simaoensis(0.1200),h:SH483908.07FU(0.1200)	+	d:Fungi
Cr_887	d:Fungi(1.0000),p:Basidiomycota(0.6100),c:Agaricomycetes(0.4000),o:Agaricales(0.3200),f:Bulleribasidiaceae(0.1300),g:Derxomyces(0.1100),s:Derxomyces_wuzhishanensis(0.0300),h:SH177449.07FU(0.0300)	+	d:Fungi
Cr_891	d:Fungi(1.0000),p:Ascomycota(0.5200),c:Agaricomycetes(0.2600),o:Agaricales(0.1300),f:Xylonomycetales_fam_Incertae_sedis(0.0900),g:Symbiotaphrina(0.0900),s:Symbiotaphrina_buchneri(0.0700),h:SH643910.07FU(0.0700)	+	d:Fungi
Cr_889	d:Fungi(1.0000),p:Ascomycota(1.0000),c:Leotiomycetes(1.0000),o:Helotiales(1.0000),f:Helotiaceae(0.9400),g:Crocicreas(0.8600),s:Cyathicula_culmicola(0.0300),h:SH211848.07FU(0.0300)	+	d:Fungi,p:Ascomycota,c:Leotiomycetes,o:Helotiales,f:Helotiaceae,g:Crocicreas
Cr_890	d:Fungi(1.0000),p:Ascomycota(0.9500),c:Dothideomycetes(0.1700),o:Myriangiales(0.1000),f:Xylonomycetales_fam_Incertae_sedis(0.0800),g:Symbiotaphrina(0.0800),s:Symbiotaphrina_buchneri(0.0800),h:SH643910.07FU(0.0800)	+	d:Fungi,p:Ascomycota
Cr_893	d:Fungi(1.0000),p:Basidiomycota(1.0000),c:Tremellomycetes(1.0000),o:Tremellales(1.0000),f:Bulleribasidiaceae(1.0000),g:Vishniacozyma(1.0000),s:Vishniacozyma_heimaeyensis(1.0000),h:SH181631.07FU(1.0000)	+	d:Fungi,p:Basidiomycota,c:Tremellomycetes,o:Tremellales,f:Bulleribasidiaceae,g:Vishniacozyma,s:Vishniacozyma_heimaeyensis,h:SH181631.07FU
Cr_892	d:Fungi(1.0000),p:Ascomycota(0.4200),c:Eurotiomycetes(0.3700),o:Chaetothyriales(0.3700),f:Trichomeriaceae(0.0600),g:Trichomerium(0.0500),s:Trichomerium_dioscoreae(0.0500),h:SH186766.07FU(0.0500)	+	d:Fungi
Cr_894	d:Fungi(1.0000),p:Ascomycota(0.9800),c:Dothideomycetes(0.9600),o:Pleosporales(0.9100),f:Pleosporaceae(0.8100),g:Alternaria(0.8100),s:Didymella_anserina(0.0200),h:SH408298.07FU(0.0200)	+	d:Fungi,p:Ascomycota,c:Dothideomycetes,o:Pleosporales,f:Pleosporaceae,g:Alternaria
Cr_895	d:Fungi(1.0000),p:Ascomycota(0.6300),c:Sordariomycetes(0.0900),o:Microascales(0.0500),f:Halosphaeriaceae(0.0400)	+	d:Fungi
Cr_896	d:Fungi(1.0000),p:Ascomycota(1.0000),c:Eurotiomycetes(1.0000),o:Eurotiales(1.0000),f:Aspergillaceae(0.8900),g:Penicillium(0.8900),s:Penicillium_digitatum(0.3900),h:SH493855.07FU(0.3900)	+	d:Fungi,p:Ascomycota,c:Eurotiomycetes,o:Eurotiales,f:Aspergillaceae,g:Penicillium
Cr_898	d:Fungi(1.0000),p:Ascomycota(0.4100),c:Agaricomycetes(0.2600),o:Agaricales(0.1300),f:Schizosaccharomycetaceae(0.1000),g:Schizosaccharomyces(0.1000),s:Schizosaccharomyces_japonicus(0.1000),h:SH489678.07FU(0.1000)	+	d:Fungi
Cr_897	d:Fungi(1.0000),p:Ascomycota(0.9900),c:Leotiomycetes(0.9500),o:Helotiales(0.9500),f:Dermateaceae(0.7800),g:Pyrenopeziza(0.7700),s:Pyrenopeziza_brassicae(0.7700),h:SH640049.07FU(0.7700)	+	d:Fungi,p:Ascomycota,c:Leotiomycetes,o:Helotiales
Cr_899	d:Fungi(1.0000),p:Basidiomycota(0.5300),c:Agaricomycetes(0.4000),o:Agaricales(0.2400),f:Schizosaccharomycetaceae(0.1000),g:Schizosaccharomyces(0.1000),s:Schizosaccharomyces_japonicus(0.1000),h:SH489678.07FU(0.1000)	+	d:Fungi
Cr_901	d:Fungi(1.0000),p:Basidiomycota(1.0000),c:Exobasidiomycetes(1.0000),o:Exobasidiales(1.0000),f:Exobasidiaceae(0.9800),g:Exobasidium(0.9800),s:Exobasidium_woronichinii(0.9100),h:SH211813.07FU(0.9100)	+	d:Fungi,p:Basidiomycota,c:Exobasidiomycetes,o:Exobasidiales,f:Exobasidiaceae,g:Exobasidium,s:Exobasidium_woronichinii,h:SH211813.07FU
Cr_900	d:Fungi(1.0000),p:Ascomycota(0.9400),c:Eurotiomycetes(0.5600),o:Chaetothyriales(0.5600),f:Herpotrichiellaceae(0.1000),g:Cyphellophora(0.0800),s:Cyphellophora_pauciseptata(0.0800),h:SH630186.07FU(0.0800)	+	d:Fungi,p:Ascomycota
Cr_902	d:Fungi(1.0000),p:Ascomycota(1.0000),c:Sordariomycetes(1.0000),o:Diaporthales(1.0000),f:Diaporthaceae(0.7300),g:Diaporthe(0.7300),s:Diaporthe_cotoneastri(0.3400),h:SH099216.07FU(0.3400)	+	d:Fungi,p:Ascomycota,c:Sordariomycetes,o:Diaporthales
Cr_904	d:Fungi(1.0000),p:Basidiomycota(0.9600),c:Agaricomycetes(0.0600),o:Agaricales(0.0400),f:Cystobasidiomycetes_fam_Incertae_sedis(0.0300),g:Inocybe(0.0100),s:Inocybe_gymnocarpa(0.0100),h:SH210566.07FU(0.0100)	+	d:Fungi,p:Basidiomycota
Cr_903	d:Fungi(1.0000),p:Basidiomycota(1.0000),c:Agaricomycetes(1.0000),o:Polyporales(0.9900),f:Schizoporaceae(0.9900),g:Xylodon(0.9900),s:Xylodon_brevisetus(0.9900),h:SH629836.07FU(0.9900)	+	d:Fungi,p:Basidiomycota,c:Agaricomycetes,o:Polyporales,f:Schizoporaceae,g:Xylodon,s:Xylodon_brevisetus,h:SH629836.07FU
Cr_907	d:Viridiplantae(1.0000),p:Chlorophyta(1.0000),c:Trebouxiophyceae(1.0000),o:Microthamniales(1.0000),f:Microthamniales_order(1.0000),g:Symbiochloris(1.0000),s:Symbiochloris_reticulata(1.0000)	+	d:Viridiplantae,p:Chlorophyta,c:Trebouxiophyceae,o:Microthamniales,f:Microthamniales_order,g:Symbiochloris,s:Symbiochloris_reticulata
Cr_906	d:Fungi(1.0000),p:Basidiomycota(0.5600),c:Agaricomycetes(0.5000),o:Agaricales(0.2200),f:Inocybaceae(0.0700),g:Inocybe(0.0700),s:Inocybe_flavella(0.0400),h:SH032895.07FU(0.0400)	+	d:Fungi
Cr_905	d:Fungi(1.0000),p:Ascomycota(0.0700),c:Dothideomycetes(0.0300),o:Pleosporales(0.0300),f:Leptosphaeriaceae(0.0200),g:Leptosphaeria(0.0200)	+	d:Fungi
Cr_910	d:Fungi(0.6300),p:Chlorophyta(0.3600),c:Trebouxiophyceae(0.3600),o:Microthamniales(0.3600),f:Microthamniales_order(0.3600),g:Trebouxia(0.3300),s:Trebouxia_unknown(0.3300),h:SH643910.07FU(0.0800)	+
Cr_908	d:Fungi(1.0000),p:Ascomycota(1.0000),c:Leotiomycetes(1.0000),o:Erysiphales(1.0000),f:Erysiphaceae(1.0000),g:Phyllactinia(1.0000),s:Phyllactinia_fraxini(1.0000),h:SH202235.07FU(1.0000)	+	d:Fungi,p:Ascomycota,c:Leotiomycetes,o:Erysiphales,f:Erysiphaceae,g:Phyllactinia,s:Phyllactinia_fraxini,h:SH202235.07FU
Cr_909	d:Fungi(1.0000),p:Ascomycota(0.9900),c:Dothideomycetes(0.9600),o:Pleosporales(0.9200),f:Lentitheciaceae(0.0600),g:Lentithecium(0.0600),s:Lentithecium_pseudoclioninum(0.0600),h:SH528238.07FU(0.0600)	+	d:Fungi,p:Ascomycota,c:Dothideomycetes,o:Pleosporales
Cr_911	d:Fungi(1.0000),p:Basidiomycota(0.5200),c:Agaricomycetes(0.4000),o:Agaricales(0.2200),f:Bulleribasidiaceae(0.0700),g:Inocybe(0.0700),s:Schizosaccharomyces_japonicus(0.0600),h:SH489678.07FU(0.0600)	+	d:Fungi
Cr_913	d:Fungi(1.0000),p:Ascomycota(0.9300),c:Lecanoromycetes(0.5400),o:Orbiliales(0.0700),f:Orbiliaceae(0.0600),g:Orbilia(0.0200),s:Dactylellina_haptotyla(0.0100),h:SH023470.07FU(0.0100)	+	d:Fungi,p:Ascomycota
Cr_912	d:Fungi(1.0000),p:Basidiomycota(1.0000),c:Agaricomycetes(1.0000),o:Polyporales(0.8800),f:Schizoporaceae(0.8800),g:Xylodon(0.8800),s:Xylodon_sambuci(0.8800),h:SH185877.07FU(0.8800)	+	d:Fungi,p:Basidiomycota,c:Agaricomycetes,o:Polyporales,f:Schizoporaceae,g:Xylodon,s:Xylodon_sambuci,h:SH185877.07FU
Cr_914	d:Fungi(1.0000),p:Ascomycota(0.9300),c:Dothideomycetes(0.9100),o:Pleosporales(0.9100),f:Phaeosphaeriaceae(0.8300),g:Parastagonospora(0.4000),s:Parastagonospora_avenae(0.4000),h:SH023205.07FU(0.2100)	+	d:Fungi,p:Ascomycota,c:Dothideomycetes,o:Pleosporales,f:Phaeosphaeriaceae
Cr_915	d:Fungi(1.0000),p:Ascomycota(0.9800),c:Eurotiomycetes(0.9800),o:Chaetothyriales(0.9800),f:Herpotrichiellaceae(0.5600),g:Cladophialophora(0.5400),s:Cladophialophora_modesta(0.0100),h:SH200682.07FU(0.0100)	+	d:Fungi,p:Ascomycota,c:Eurotiomycetes,o:Chaetothyriales
Cr_918	d:Fungi(1.0000),p:Basidiomycota(0.8300),c:Agaricomycetes(0.6900),o:Agaricales(0.3500),f:Tricholomataceae(0.0700),g:Derxomyces(0.0600),s:Waitea_circinata(0.0300),h:SH198339.07FU(0.0300)	+	d:Fungi,p:Basidiomycota
Cr_917	d:Fungi(1.0000),p:Ascomycota(1.0000),c:Taphrinomycetes(1.0000),o:Taphrinales(1.0000),f:Taphrinaceae(1.0000),g:Taphrina(1.0000),s:Taphrina_epiphylla(0.9800),h:SH193599.07FU(0.9800)	+	d:Fungi,p:Ascomycota,c:Taphrinomycetes,o:Taphrinales,f:Taphrinaceae,g:Taphrina,s:Taphrina_epiphylla,h:SH193599.07FU
Cr_916	d:Fungi(1.0000),p:Ascomycota(1.0000),c:Dothideomycetes(1.0000),o:Capnodiales(1.0000),f:Capnodiales_fam_Incertae_sedis(1.0000),g:Microcyclospora(1.0000)	+	d:Fungi,p:Ascomycota,c:Dothideomycetes,o:Capnodiales,f:Capnodiales_fam_Incertae_sedis,g:Microcyclospora
Cr_919	d:Fungi(1.0000),p:Ascomycota(0.8200),c:Orbiliomycetes(0.7400),o:Orbiliales(0.7000),f:Orbiliaceae(0.7000),g:Orbilia(0.6000),s:Orbilia_vinosa(0.1000),h:SH527918.07FU(0.1000)	+	d:Fungi,p:Ascomycota
Cr_921	d:Fungi(1.0000),p:Basidiomycota(0.7000),c:Tremellomycetes(0.5100),o:Tremellales(0.5100),f:Tremellaceae(0.5000),g:Cryptococcus(0.5000),s:Genolevuria_amylolytica(0.0100),h:SH213903.07FU(0.0100)	+	d:Fungi
Cr_920	d:Fungi(1.0000),p:Ascomycota(0.9500),c:Eurotiomycetes(0.9500),o:Chaetothyriales(0.9500),f:Herpotrichiellaceae(0.4200),g:Cladophialophora(0.4100),s:Capronia_mansonii(0.0100),h:SH185396.07FU(0.0100)	+	d:Fungi,p:Ascomycota,c:Eurotiomycetes,o:Chaetothyriales
Cr_922	d:Fungi(1.0000),p:Ascomycota(1.0000),c:Dothideomycetes(1.0000),o:Pleosporales(1.0000),f:Pleosporaceae(1.0000),g:Alternaria(0.9900),s:Alternaria_hordeicola(0.6200),h:SH199531.07FU(0.6200)	+	d:Fungi,p:Ascomycota,c:Dothideomycetes,o:Pleosporales,f:Pleosporaceae,g:Alternaria
Cr_923	d:Fungi(1.0000),p:Ascomycota(1.0000),c:Leotiomycetes(0.2300),o:Helotiales(0.0200),f:Helotiaceae(0.0200),g:Gremmeniella(0.0200)	+	d:Fungi,p:Ascomycota
Cr_924	d:Fungi(1.0000),p:Ascomycota(1.0000),c:Dothideomycetes(0.9800),o:Capnodiales(0.9800),f:Mycosphaerellaceae(0.9800),g:Ramularia(0.9400),s:Ramularia_eucalypti(0.2900),h:SH116476.07FU(0.2900)	+	d:Fungi,p:Ascomycota,c:Dothideomycetes,o:Capnodiales,f:Mycosphaerellaceae,g:Ramularia
Cr_926	d:Fungi(1.0000),p:Basidiomycota(0.5100),c:Agaricomycetes(0.4200),o:Agaricales(0.2200),f:Schizosaccharomycetaceae(0.1100),g:Schizosaccharomyces(0.1100),s:Schizosaccharomyces_japonicus(0.1000),h:SH489678.07FU(0.1000)	+	d:Fungi
Cr_927	d:Fungi(1.0000),p:Basidiomycota(0.3800),c:Agaricomycetes(0.3300),o:Polyporales(0.1200),f:Schizosaccharomycetaceae(0.1000),g:Schizosaccharomyces(0.1000),s:Schizosaccharomyces_japonicus(0.0900),h:SH489678.07FU(0.0900)	+	d:Fungi
Cr_925	d:Fungi(1.0000),p:Ascomycota(1.0000),c:Leotiomycetes(1.0000),o:Helotiales(1.0000),f:Dermateaceae(0.3900),g:Trimmatostroma(0.3900),s:Trimmatostroma_salicis(0.0300),h:SH476607.07FU(0.0300)	+	d:Fungi,p:Ascomycota,c:Leotiomycetes,o:Helotiales
Cr_929	d:Fungi(1.0000),p:Ascomycota(1.0000),c:Saccharomycetes(1.0000),o:Saccharomycetales(1.0000),f:Saccharomycetales_fam_Incertae_sedis(1.0000),g:Candida(1.0000)	+	d:Fungi,p:Ascomycota,c:Saccharomycetes,o:Saccharomycetales,f:Saccharomycetales_fam_Incertae_sedis,g:Candida
Cr_928	d:Fungi(1.0000),p:Basidiomycota(1.0000),c:Tremellomycetes(1.0000),o:Tremellales(1.0000),f:Bulleribasidiaceae(1.0000),g:Dioszegia(1.0000)	+	d:Fungi,p:Basidiomycota,c:Tremellomycetes,o:Tremellales,f:Bulleribasidiaceae,g:Dioszegia
Cr_930	d:Fungi(1.0000),p:Basidiomycota(1.0000),c:Cystobasidiomycetes(1.0000),o:Cystobasidiomycetes_ord_Incertae_sedis(1.0000),f:Cystobasidiomycetes_fam_Incertae_sedis(1.0000),g:Buckleyzyma(1.0000),s:Buckleyzyma_aurantiaca(1.0000),h:SH207116.07FU(1.0000)	+	d:Fungi,p:Basidiomycota,c:Cystobasidiomycetes,o:Cystobasidiomycetes_ord_Incertae_sedis,f:Cystobasidiomycetes_fam_Incertae_sedis,g:Buckleyzyma,s:Buckleyzyma_aurantiaca,h:SH207116.07FU
Cr_934	d:Fungi(1.0000),p:Ascomycota(0.3000),c:Rozellomycota_cls_Incertae_sedis(0.2000),o:Xylonomycetales(0.0900),f:Xylonomycetales_fam_Incertae_sedis(0.0900),g:Symbiotaphrina(0.0900),s:Symbiotaphrina_kochii(0.0800),h:SH021199.07FU(0.0800)	+	d:Fungi
Cr_933	d:Fungi(0.5400),p:Chlorophyta(0.4600),c:Ulvophyceae(0.4600),o:Ulotrichales(0.4600),f:Ulotrichaceae(0.4600),g:Urospora(0.4600),s:Urospora_neglecta(0.4600),h:SH207365.07FU(0.0300)	+
Cr_931	d:Fungi(1.0000),p:Basidiomycota(1.0000),c:Tremellomycetes(1.0000),o:Tremellales(1.0000),f:Tremellaceae(1.0000),g:Cryptococcus(1.0000)	+	d:Fungi,p:Basidiomycota,c:Tremellomycetes,o:Tremellales,f:Tremellaceae,g:Cryptococcus
Cr_935	d:Fungi(1.0000),p:Basidiomycota(0.3600),c:Agaricomycetes(0.3100),o:Agaricales(0.2200),f:Glomeraceae(0.1100),g:Pneumocystis(0.0700),s:Pneumocystis_wakefieldiae(0.0700),h:SH458869.07FU(0.0700)	+	d:Fungi
Cr_932	d:Fungi(1.0000),p:Ascomycota(1.0000),c:Sordariomycetes(1.0000),o:Hypocreales(1.0000),f:Stachybotryaceae(1.0000),g:Melanopsamma(0.9600),s:Melanopsamma_pomiformis(0.8900),h:SH212890.07FU(0.8900)	+	d:Fungi,p:Ascomycota,c:Sordariomycetes,o:Hypocreales,f:Stachybotryaceae,g:Melanopsamma,s:Melanopsamma_pomiformis,h:SH212890.07FU
Cr_936	d:Fungi(1.0000),p:Ascomycota(0.5100),c:Orbiliomycetes(0.4300),o:Orbiliales(0.4300),f:Orbiliaceae(0.4200),g:Orbilia(0.3300),s:Orbilia_vinosa(0.0400),h:SH527918.07FU(0.0400)	+	d:Fungi
Cr_937	d:Fungi(1.0000),p:Basidiomycota(1.0000),c:Tremellomycetes(1.0000),o:Tremellales(1.0000),f:Tremellaceae(1.0000),g:Cryptococcus(1.0000)	+	d:Fungi,p:Basidiomycota,c:Tremellomycetes,o:Tremellales,f:Tremellaceae,g:Cryptococcus
Cr_939	d:Fungi(1.0000),p:Ascomycota(1.0000),c:Sordariomycetes(1.0000),o:Xylariales(0.9700),f:Xylariaceae(0.9700),g:Annulohypoxylon(0.9000),s:Annulohypoxylon_multiforme(0.7800),h:SH209118.07FU(0.7800)	+	d:Fungi,p:Ascomycota,c:Sordariomycetes,o:Xylariales,f:Xylariaceae,g:Annulohypoxylon
Cr_940	d:Fungi(1.0000),p:Ascomycota(1.0000),c:Eurotiomycetes(1.0000),o:Chaetothyriales(1.0000),f:Herpotrichiellaceae(1.0000),g:Exophiala(0.0100)	+	d:Fungi,p:Ascomycota,c:Eurotiomycetes,o:Chaetothyriales,f:Herpotrichiellaceae
Cr_941	d:Fungi(1.0000),p:Basidiomycota(1.0000),c:Exobasidiomycetes(1.0000),o:Exobasidiales(1.0000),f:Exobasidiaceae(1.0000),g:Exobasidium(1.0000),s:Exobasidium_arescens(0.7700),h:SH211818.07FU(0.7700)	+	d:Fungi,p:Basidiomycota,c:Exobasidiomycetes,o:Exobasidiales,f:Exobasidiaceae,g:Exobasidium
Cr_938	d:Fungi(1.0000),p:Ascomycota(1.0000),c:Dothideomycetes(0.9500),o:Pleosporales(0.8800),f:Phaeosphaeriaceae(0.8300),g:Phaeosphaeria(0.4200),s:Phaeosphaeria_triglochinicola(0.4000),h:SH208537.07FU(0.4000)	+	d:Fungi,p:Ascomycota,c:Dothideomycetes,o:Pleosporales,f:Phaeosphaeriaceae
Cr_943	d:Fungi(1.0000),p:Ascomycota(0.8100),c:Dothideomycetes(0.8100),o:Capnodiales(0.8100),f:Teratosphaeriaceae(0.2300),g:Devriesia(0.0800),s:Devriesia_americana(0.0400),h:SH192623.07FU(0.0400)	+	d:Fungi,p:Ascomycota,c:Dothideomycetes,o:Capnodiales
Cr_942	d:Fungi(1.0000),p:Ascomycota(1.0000),c:Leotiomycetes(0.0400),o:Helotiales(0.0400),f:Dermateaceae(0.0400),g:Naevala(0.0400)	+	d:Fungi,p:Ascomycota
Cr_944	d:Fungi(1.0000),p:Basidiomycota(1.0000),c:Exobasidiomycetes(1.0000),o:Exobasidiales(1.0000),f:Exobasidiaceae(0.8500),g:Exobasidium(0.8500),s:Exobasidium_maculosum(0.6700),h:SH521787.07FU(0.4900)	+	d:Fungi,p:Basidiomycota,c:Exobasidiomycetes,o:Exobasidiales,f:Exobasidiaceae,g:Exobasidium
Cr_945	d:Fungi(1.0000),p:Basidiomycota(0.4800),c:Tremellomycetes(0.1900),o:Tremellales(0.1400),f:Tremellaceae(0.1400),g:Cryptococcus(0.1400),s:Filobasidium_wieringae(0.0200),h:SH221435.07FU(0.0200)	+	d:Fungi
Cr_946	d:Fungi(1.0000),p:Basidiomycota(0.5600),c:Agaricomycetes(0.5200),o:Agaricales(0.2500),f:Agaricaceae(0.0600),g:Tulostoma(0.0600),s:Schizosaccharomyces_japonicus(0.0300),h:SH489678.07FU(0.0300)	+	d:Fungi
Cr_948	d:Fungi(1.0000),p:Basidiomycota(1.0000),c:Tremellomycetes(1.0000),o:Tremellales(1.0000),f:Tremellaceae(1.0000),g:Cryptococcus(1.0000)	+	d:Fungi,p:Basidiomycota,c:Tremellomycetes,o:Tremellales,f:Tremellaceae,g:Cryptococcus
Cr_947	d:Fungi(1.0000),p:Ascomycota(0.9900),c:Dothideomycetes(0.9900),o:Capnodiales(0.8100),f:Mycosphaerellaceae(0.8000),g:Zymoseptoria(0.2900),s:Zymoseptoria_halophila(0.2400),h:SH195828.07FU(0.2400)	+	d:Fungi,p:Ascomycota,c:Dothideomycetes,o:Capnodiales,f:Mycosphaerellaceae
Cr_949	d:Fungi(1.0000),p:Ascomycota(0.6700),c:Eurotiomycetes(0.4200),o:Chaetothyriales(0.4200),f:Ascomycota_fam_Incertae_sedis(0.1500),g:Alatosessilispora(0.1500),s:Alatosessilispora_bibrachiata(0.1500),h:SH493603.07FU(0.1500)	+	d:Fungi
Cr_950	d:Fungi(1.0000),p:Ascomycota(1.0000),c:Leotiomycetes(0.9400),o:Helotiales(0.9400)	+	d:Fungi,p:Ascomycota,c:Leotiomycetes,o:Helotiales
Cr_952	d:Fungi(1.0000),p:Basidiomycota(0.4800),c:Agaricomycetes(0.4200),o:Agaricales(0.2000),f:Inocybaceae(0.0600),g:Inocybe(0.0600),s:Waitea_circinata(0.0400),h:SH489678.07FU(0.0400)	+	d:Fungi
Cr_951	d:Fungi(1.0000),p:Ascomycota(0.9400),c:Eurotiomycetes(0.9400),o:Chaetothyriales(0.9400)	+	d:Fungi,p:Ascomycota,c:Eurotiomycetes,o:Chaetothyriales
Cr_953	d:Fungi(1.0000),p:Basidiomycota(0.5200),c:Agaricomycetes(0.4500),o:Agaricales(0.3100),f:Schizosaccharomycetaceae(0.0600),g:Schizosaccharomyces(0.0600),s:Waitea_circinata(0.0400),h:SH489678.07FU(0.0400)	+	d:Fungi
Cr_954	d:Fungi(1.0000),p:Basidiomycota(0.7100),c:Tremellomycetes(0.7100),o:Tremellales(0.7100),f:Bulleribasidiaceae(0.3700),g:Dioszegia(0.3700),s:Bullera_crocea(0.3300),h:SH209709.07FU(0.3300)	+	d:Fungi
Cr_957	d:Viridiplantae(0.9000),p:Chlorophyta(0.9000),c:Trebouxiophyceae(0.9000),o:Microthamniales(0.9000),f:Microthamniales_order(0.9000),g:Trebouxia(0.9000),s:Trebouxia_unknown(0.8100),h:SH000569.07FU(0.0100)	+	d:Viridiplantae,p:Chlorophyta,c:Trebouxiophyceae,o:Microthamniales,f:Microthamniales_order,g:Trebouxia,s:Trebouxia_unknown
Cr_955	d:Fungi(1.0000),p:Basidiomycota(1.0000),c:Tremellomycetes(1.0000),o:Tremellales(1.0000),f:Tremellaceae(1.0000),g:Cryptococcus(1.0000)	+	d:Fungi,p:Basidiomycota,c:Tremellomycetes,o:Tremellales,f:Tremellaceae,g:Cryptococcus
Cr_956	d:Fungi(1.0000),p:Basidiomycota(0.5300),c:Agaricomycetes(0.5100),o:Agaricales(0.2300),f:Ceratobasidiaceae(0.0700),g:Waitea(0.0600),s:Waitea_circinata(0.0600),h:SH198339.07FU(0.0600)	+	d:Fungi
Cr_958	d:Fungi(1.0000),p:Basidiomycota(1.0000),c:Exobasidiomycetes(1.0000),o:Exobasidiales(1.0000),f:Exobasidiaceae(1.0000),g:Exobasidium(1.0000),s:Exobasidium_gracile(1.0000),h:SH206596.07FU(1.0000)	+	d:Fungi,p:Basidiomycota,c:Exobasidiomycetes,o:Exobasidiales,f:Exobasidiaceae,g:Exobasidium,s:Exobasidium_gracile,h:SH206596.07FU
Cr_961	d:Fungi(1.0000),p:Basidiomycota(0.9900),c:Tremellomycetes(0.9900),o:Tremellales(0.9900),f:Bulleribasidiaceae(0.8100),g:Dioszegia(0.8100),s:Dioszegia_cryoxerica(0.4900),h:SH182104.07FU(0.4900)	+	d:Fungi,p:Basidiomycota,c:Tremellomycetes,o:Tremellales,f:Bulleribasidiaceae,g:Dioszegia
Cr_959	d:Fungi(1.0000),p:Ascomycota(1.0000),c:Leotiomycetes(0.0700),o:Helotiales(0.0700),f:Dermateaceae(0.0700),g:Naevala(0.0700)	+	d:Fungi,p:Ascomycota
Cr_960	d:Fungi(1.0000),p:Ascomycota(1.0000),c:Dothideomycetes(0.3800),o:Pleosporales(0.3800),f:Leptosphaeriaceae(0.3500),g:Leptosphaeria(0.3400),s:Paraleptosphaeria_nitschkei(0.0100),h:SH192163.07FU(0.0100)	+	d:Fungi,p:Ascomycota
Cr_963	d:Viridiplantae(1.0000),p:Chlorophyta(1.0000),c:Trebouxiophyceae(1.0000),o:Microthamniales(1.0000),f:Microthamniales_order(1.0000),g:Symbiochloris(1.0000),s:Symbiochloris_reticulata(1.0000)	+	d:Viridiplantae,p:Chlorophyta,c:Trebouxiophyceae,o:Microthamniales,f:Microthamniales_order,g:Symbiochloris,s:Symbiochloris_reticulata
Cr_962	d:Fungi(1.0000),p:Basidiomycota(0.4700),c:Agaricomycetes(0.4200),o:Agaricales(0.1400),f:Schizosaccharomycetaceae(0.0800),g:Schizosaccharomyces(0.0800),s:Schizosaccharomyces_japonicus(0.0700),h:SH489678.07FU(0.0700)	+	d:Fungi
Cr_964	d:Fungi(1.0000),p:Basidiomycota(0.4800),c:Agaricomycetes(0.3000),o:Agaricales(0.1600),f:Bulleribasidiaceae(0.1300),g:Derxomyces(0.1200),s:Derxomyces_simaoensis(0.1000),h:SH483908.07FU(0.1000)	+	d:Fungi
Cr_965	d:Fungi(1.0000),p:Ascomycota(0.9500),c:Dothideomycetes(0.9400),o:Pleosporales(0.8900),f:Phaeosphaeriaceae(0.2000),g:Neosulcatispora(0.1100),s:Setomelanomma_holmii(0.0200),h:SH191259.07FU(0.0200)	+	d:Fungi,p:Ascomycota,c:Dothideomycetes,o:Pleosporales
Cr_968	d:Fungi(1.0000),p:Ascomycota(1.0000),c:Eurotiomycetes(0.7900),o:Chaetothyriales(0.7900),f:Herpotrichiellaceae(0.7200),g:Phaeococcomyces(0.2000)	+	d:Fungi,p:Ascomycota
Cr_967	d:Fungi(1.0000),p:Basidiomycota(1.0000),c:Agaricomycetes(1.0000),o:Hymenochaetales(1.0000),f:Hymenochaetaceae(1.0000),g:Fuscoporia(1.0000),s:Fuscoporia_ferruginosa(1.0000),h:SH208447.07FU(0.5200)	+	d:Fungi,p:Basidiomycota,c:Agaricomycetes,o:Hymenochaetales,f:Hymenochaetaceae,g:Fuscoporia,s:Fuscoporia_ferruginosa
Cr_966	d:Fungi(1.0000),p:Ascomycota(0.9100),c:Dothideomycetes(0.8300),o:Pleosporales(0.7700),f:Phaeosphaeriaceae(0.1200),g:Stagonospora(0.1100),s:Setophoma_terrestris(0.0400),h:SH494410.07FU(0.0400)	+	d:Fungi,p:Ascomycota,c:Dothideomycetes
Cr_969	d:Fungi(1.0000),p:Basidiomycota(1.0000),c:Tremellomycetes(1.0000),o:Tremellales(1.0000)	+	d:Fungi,p:Basidiomycota,c:Tremellomycetes,o:Tremellales
Cr_970	d:Fungi(1.0000),p:Ascomycota(1.0000),c:Dothideomycetes(0.0900),o:Myriangiales(0.0900),f:Elsinoaceae(0.0800)	+	d:Fungi,p:Ascomycota
Cr_971	d:Fungi(1.0000),p:Ascomycota(1.0000),c:Lecanoromycetes(1.0000),o:Lecanoromycetes_ord_Incertae_sedis(1.0000),f:Phlyctidaceae(1.0000),g:Phlyctis(1.0000),s:Phlyctis_argena(1.0000),h:SH174383.07FU(1.0000)	+	d:Fungi,p:Ascomycota,c:Lecanoromycetes,o:Lecanoromycetes_ord_Incertae_sedis,f:Phlyctidaceae,g:Phlyctis,s:Phlyctis_argena,h:SH174383.07FU
Cr_972	d:Fungi(1.0000),p:Ascomycota(0.9600),c:Eurotiomycetes(0.9600),o:Chaetothyriales(0.9600),f:Herpotrichiellaceae(0.4300),g:Cladophialophora(0.4300)	+	d:Fungi,p:Ascomycota,c:Eurotiomycetes,o:Chaetothyriales
Cr_973	d:Fungi(1.0000),p:Ascomycota(1.0000),c:Eurotiomycetes(1.0000),o:Chaetothyriales(1.0000),f:Herpotrichiellaceae(1.0000),g:Cladophialophora(1.0000)	+	d:Fungi,p:Ascomycota,c:Eurotiomycetes,o:Chaetothyriales,f:Herpotrichiellaceae,g:Cladophialophora
Cr_975	d:Fungi(1.0000),p:Basidiomycota(1.0000),c:Tremellomycetes(1.0000),o:Tremellales(1.0000),f:Bulleribasidiaceae(0.8700),g:Vishniacozyma(0.8700),s:Vishniacozyma_victoriae(0.8700),h:SH181628.07FU(0.8700)	+	d:Fungi,p:Basidiomycota,c:Tremellomycetes,o:Tremellales,f:Bulleribasidiaceae,g:Vishniacozyma,s:Vishniacozyma_victoriae,h:SH181628.07FU
Cr_977	d:Fungi(1.0000),p:Basidiomycota(0.5400),c:Agaricomycetes(0.3500),o:Agaricales(0.1700),f:Bulleribasidiaceae(0.1100),g:Derxomyces(0.1000),s:Derxomyces_simaoensis(0.0900),h:SH483908.07FU(0.0900)	+	d:Fungi
Cr_974	d:Fungi(1.0000),p:Ascomycota(1.0000),c:Eurotiomycetes(1.0000),o:Chaetothyriales(1.0000)	+	d:Fungi,p:Ascomycota,c:Eurotiomycetes,o:Chaetothyriales
Cr_976	d:Fungi(1.0000),p:Ascomycota(1.0000),c:Lecanoromycetes(1.0000)	+	d:Fungi,p:Ascomycota,c:Lecanoromycetes
Cr_978	d:Fungi(1.0000),p:Ascomycota(1.0000),c:Dothideomycetes(1.0000),o:Dothideales(1.0000),f:Aureobasidiaceae(1.0000),g:Aureobasidium(1.0000),s:Aureobasidium_microstictum(1.0000),h:SH204277.07FU(1.0000)	-	d:Fungi,p:Ascomycota,c:Dothideomycetes,o:Dothideales,f:Aureobasidiaceae,g:Aureobasidium,s:Aureobasidium_microstictum,h:SH204277.07FU
Cr_980	d:Fungi(1.0000),p:Ascomycota(0.7000),c:Eurotiomycetes(0.7000),o:Chaetothyriales(0.7000),f:Herpotrichiellaceae(0.7000)	+	d:Fungi
Cr_979	d:Fungi(1.0000),p:Ascomycota(1.0000),c:Leotiomycetes(0.1700),o:Helotiales(0.1700),f:Dermateaceae(0.1400),g:Naevala(0.1400),s:Gyoerffyella_entomobryoides(0.0200),h:SH184432.07FU(0.0200)	+	d:Fungi,p:Ascomycota
Cr_981	d:Fungi(1.0000),p:Basidiomycota(0.5900),c:Cystobasidiomycetes(0.4300),o:Cystobasidiomycetes_ord_Incertae_sedis(0.2000),f:Cystobasidiomycetes_fam_Incertae_sedis(0.2000),g:Symmetrospora(0.1900),s:Symmetrospora_foliicola(0.0900),h:SH207117.07FU(0.0900)	+	d:Fungi
Cr_982	d:Fungi(1.0000),p:Basidiomycota(0.5100),c:Agaricomycetes(0.3900),o:Agaricales(0.2500),f:Schizosaccharomycetaceae(0.0900),g:Schizosaccharomyces(0.0900),s:Schizosaccharomyces_japonicus(0.0900),h:SH489678.07FU(0.0900)	+	d:Fungi
Cr_984	d:Fungi(1.0000),p:Basidiomycota(0.5100),c:Agaricomycetes(0.4600),o:Agaricales(0.2200),f:Schizosaccharomycetaceae(0.0900),g:Schizosaccharomyces(0.0900),s:Schizosaccharomyces_japonicus(0.0900),h:SH489678.07FU(0.0900)	+	d:Fungi
Cr_983	d:Fungi(1.0000),p:Ascomycota(1.0000),c:Eurotiomycetes(1.0000),o:Chaetothyriales(1.0000),f:Herpotrichiellaceae(1.0000),g:Cladophialophora(1.0000)	+	d:Fungi,p:Ascomycota,c:Eurotiomycetes,o:Chaetothyriales,f:Herpotrichiellaceae,g:Cladophialophora
Cr_985	d:Fungi(1.0000),p:Ascomycota(0.9900),c:Eurotiomycetes(0.8800),o:Chaetothyriales(0.8800),f:Trichomeriaceae(0.7400),g:Trichomerium(0.7300),s:Trichomerium_dioscoreae(0.7300),h:SH186766.07FU(0.7300)	+	d:Fungi,p:Ascomycota,c:Eurotiomycetes,o:Chaetothyriales
Cr_987	d:Fungi(1.0000),p:Basidiomycota(0.5800),c:Agaricomycetes(0.4200),o:Agaricales(0.2100),f:Schizosaccharomycetaceae(0.0600),g:Schizosaccharomyces(0.0600),s:Schizosaccharomyces_japonicus(0.0600),h:SH489678.07FU(0.0600)	+	d:Fungi
Cr_986	d:Fungi(1.0000),p:Basidiomycota(0.4800),c:Tremellomycetes(0.1200),o:Tremellales(0.0600),f:Tremellaceae(0.0600),g:Cryptococcus(0.0600),s:Filobasidium_wieringae(0.0300),h:SH221435.07FU(0.0300)	+	d:Fungi
Cr_988	d:Fungi(1.0000),p:Ascomycota(0.9500),c:Dothideomycetes(0.1800),o:Xylonomycetales(0.1000),f:Xylonomycetales_fam_Incertae_sedis(0.1000),g:Symbiotaphrina(0.1000),s:Symbiotaphrina_buchneri(0.1000),h:SH643910.07FU(0.1000)	+	d:Fungi,p:Ascomycota
Cr_989	d:Fungi(1.0000),p:Ascomycota(0.9300),c:Lecanoromycetes(0.9300),o:Lecanorales(0.9300),f:Ramalinaceae(0.9300),g:Bacidia(0.5400),s:Bacidina_arnoldiana(0.3700),h:SH640382.07FU(0.3500)	+	d:Fungi,p:Ascomycota,c:Lecanoromycetes,o:Lecanorales,f:Ramalinaceae
Cr_990	d:Fungi(1.0000),p:Ascomycota(1.0000),c:Leotiomycetes(1.0000),o:Leotiomycetes_ord_Incertae_sedis(1.0000),f:Pseudeurotiaceae(1.0000)	+	d:Fungi,p:Ascomycota,c:Leotiomycetes,o:Leotiomycetes_ord_Incertae_sedis,f:Pseudeurotiaceae
Cr_991	d:Fungi(1.0000),p:Ascomycota(1.0000),c:Dothideomycetes(1.0000),o:Capnodiales(0.0100)	+	d:Fungi,p:Ascomycota,c:Dothideomycetes
Cr_993	d:Fungi(1.0000),p:Basidiomycota(1.0000),c:Exobasidiomycetes(1.0000),o:Entylomatales(1.0000)	+	d:Fungi,p:Basidiomycota,c:Exobasidiomycetes,o:Entylomatales
Cr_992	d:Fungi(1.0000),p:Ascomycota(0.9300),c:Sordariomycetes(0.9300),o:Sordariales(0.9300),f:Sordariaceae(0.9300),g:Sordaria(0.7700),s:Sordaria_fimicola(0.7500),h:SH253710.07FU(0.7500)	+	d:Fungi,p:Ascomycota,c:Sordariomycetes,o:Sordariales,f:Sordariaceae
Cr_994	d:Fungi(1.0000),p:Basidiomycota(1.0000),c:Tremellomycetes(1.0000),o:Tremellales(1.0000),f:Tremellaceae(0.9400),g:Cryptococcus(0.9400),s:Vishniacozyma_tephrensis(0.0600),h:SH085566.07FU(0.0600)	+	d:Fungi,p:Basidiomycota,c:Tremellomycetes,o:Tremellales,f:Tremellaceae,g:Cryptococcus
Cr_995	d:Fungi(1.0000),p:Basidiomycota(1.0000),c:Agaricomycetes(1.0000),o:Auriculariales(1.0000),f:Auriculariaceae(0.0100)	+	d:Fungi,p:Basidiomycota,c:Agaricomycetes,o:Auriculariales
Cr_997	d:Fungi(1.0000),p:Basidiomycota(0.0900),c:Agaricostilbomycetes(0.0900)	+	d:Fungi
Cr_996	d:Fungi(1.0000),p:Ascomycota(0.9500),c:Sordariomycetes(0.7900),o:Glomerellales(0.1000),f:Plectosphaerellaceae(0.1000),g:Cephalosporium(0.1000),s:Cadophora_melinii(0.0300),h:SH014937.07FU(0.0300)	+	d:Fungi,p:Ascomycota
Cr_998	d:Fungi(1.0000),p:Basidiomycota(0.8500),c:Agaricomycetes(0.7100),o:Agaricales(0.3100),f:Cortinariaceae(0.0700),g:Cortinarius(0.0500),s:Symbiotaphrina_buchneri(0.0400),h:SH643910.07FU(0.0400)	+	d:Fungi,p:Basidiomycota
Cr_1000	d:Fungi(1.0000),p:Basidiomycota(0.5700),c:Agaricomycetes(0.3500),o:Agaricales(0.1800),f:Schizosaccharomycetaceae(0.1000),g:Schizosaccharomyces(0.1000),s:Schizosaccharomyces_japonicus(0.0800),h:SH489678.07FU(0.0800)	+	d:Fungi
Cr_999	d:Fungi(1.0000),p:Ascomycota(1.0000),c:Eurotiomycetes(1.0000),o:Chaetothyriales(1.0000),f:Herpotrichiellaceae(1.0000),g:Cladophialophora(1.0000)	+	d:Fungi,p:Ascomycota,c:Eurotiomycetes,o:Chaetothyriales,f:Herpotrichiellaceae,g:Cladophialophora
Cr_1001	d:Fungi(1.0000),p:Ascomycota(1.0000),c:Leotiomycetes(0.9800),o:Helotiales(0.9800),f:Helotiales_fam_Incertae_sedis(0.9700),g:Cadophora(0.0200)	+	d:Fungi,p:Ascomycota,c:Leotiomycetes,o:Helotiales,f:Helotiales_fam_Incertae_sedis
Cr_1002	d:Fungi(1.0000),p:Basidiomycota(0.5100),c:Agaricomycetes(0.4700),o:Agaricales(0.2600),f:Schizosaccharomycetaceae(0.0800),g:Schizosaccharomyces(0.0800),s:Schizosaccharomyces_japonicus(0.0800),h:SH489678.07FU(0.0800)	+	d:Fungi
Cr_1003	d:Fungi(1.0000),p:Ascomycota(1.0000),c:Dothideomycetes(1.0000),o:Pleosporales(1.0000),f:Phaeosphaeriaceae(0.9500),g:Setophoma(0.4000),s:Setophoma_vernoniae(0.2000),h:SH207361.07FU(0.2000)	+	d:Fungi,p:Ascomycota,c:Dothideomycetes,o:Pleosporales,f:Phaeosphaeriaceae
Cr_1005	d:Fungi(1.0000),p:Basidiomycota(1.0000),c:Pucciniomycetes(1.0000),o:Septobasidiales(1.0000),f:Septobasidiaceae(1.0000),g:Septobasidium(1.0000),s:Septobasidium_kameii(0.0500),h:SH029168.07FU(0.0500)	+	d:Fungi,p:Basidiomycota,c:Pucciniomycetes,o:Septobasidiales,f:Septobasidiaceae,g:Septobasidium
Cr_1004	d:Fungi(1.0000),p:Ascomycota(0.8800),c:Eurotiomycetes(0.8800),o:Chaetothyriales(0.8800),f:Herpotrichiellaceae(0.4900),g:Cladophialophora(0.4800),s:Exophiala_phaeomuriformis(0.0100),h:SH185395.07FU(0.0100)	+	d:Fungi,p:Ascomycota,c:Eurotiomycetes,o:Chaetothyriales
Cr_1006	d:Fungi(1.0000),p:Ascomycota(1.0000),c:Leotiomycetes(0.9900),o:Helotiales(0.5400),f:Helotiaceae(0.5400),g:Hymenoscyphus(0.5400),s:Hymenoscyphus_fraxineus(0.2400),h:SH198384.07FU(0.2400)	+	d:Fungi,p:Ascomycota,c:Leotiomycetes
Cr_1007	d:Fungi(1.0000),p:Ascomycota(0.8700),c:Sordariomycetes(0.7300),o:Helotiales(0.0700),f:Pezizomycotina_fam_Incertae_sedis(0.0500),g:Hymenula(0.0500),s:Hymenula_cerealis(0.0500),h:SH186776.07FU(0.0500)	+	d:Fungi,p:Ascomycota
Cr_1010	d:Fungi(1.0000),p:Basidiomycota(0.4700),c:Agaricomycetes(0.4000),o:Agaricales(0.2300),f:Inocybaceae(0.0600),g:Inocybe(0.0600),s:Schizosaccharomyces_japonicus(0.0600),h:SH489678.07FU(0.0600)	+	d:Fungi
Cr_1009	d:Fungi(1.0000),p:Ascomycota(0.7100),c:Saccharomycetes(0.5700),o:Saccharomycetales(0.5700),f:Saccharomycetales_fam_Incertae_sedis(0.3500),g:Candida(0.3500),s:Absconditella_rubra(0.1200),h:SH522254.07FU(0.1200)	+	d:Fungi
Cr_1008	d:Fungi(1.0000),p:Ascomycota(1.0000),c:Sordariomycetes(1.0000),o:Hypocreales(1.0000),f:Nectriaceae(1.0000),g:Fusicolla(1.0000),s:Fusicolla_aquaeductuum(1.0000),h:SH175278.07FU(1.0000)	+	d:Fungi,p:Ascomycota,c:Sordariomycetes,o:Hypocreales,f:Nectriaceae,g:Fusicolla,s:Fusicolla_aquaeductuum,h:SH175278.07FU
Cr_1014	d:Fungi(1.0000),p:Basidiomycota(0.4500),c:Agaricomycetes(0.3100),o:Xylonomycetales(0.1200),f:Xylonomycetales_fam_Incertae_sedis(0.1200),g:Symbiotaphrina(0.1200),s:Symbiotaphrina_kochii(0.1000),h:SH021199.07FU(0.1000)	+	d:Fungi
Cr_1011	d:Fungi(1.0000),p:Ascomycota(0.9800),c:Eurotiomycetes(0.9800),o:Chaetothyriales(0.9800)	+	d:Fungi,p:Ascomycota,c:Eurotiomycetes,o:Chaetothyriales
Cr_1013	d:Fungi(1.0000),p:Ascomycota(1.0000),c:Sordariomycetes(1.0000),o:Xylariales(1.0000),f:Amphisphaeriaceae(0.6400),g:Seimatosporium(0.3000),s:Seimatosporium_pistaciae(0.2900),h:SH206669.07FU(0.2900)	+	d:Fungi,p:Ascomycota,c:Sordariomycetes,o:Xylariales
Cr_1012	d:Fungi(1.0000),p:Ascomycota(1.0000),c:Leotiomycetes(1.0000),o:Helotiales(1.0000),f:Hyaloscyphaceae(0.7000),g:Cistella(0.6900),s:Cistella_grevillei(0.6400),h:SH015839.07FU(0.6400)	+	d:Fungi,p:Ascomycota,c:Leotiomycetes,o:Helotiales
Cr_1018	d:Fungi(1.0000),p:Ascomycota(0.4500),c:Agaricomycetes(0.2800),o:Agaricales(0.1200),f:Schizosaccharomycetaceae(0.1200),g:Schizosaccharomyces(0.1200),s:Schizosaccharomyces_japonicus(0.1200),h:SH489678.07FU(0.1200)	+	d:Fungi
Cr_1015	d:Fungi(1.0000),p:Ascomycota(1.0000),c:Leotiomycetes(0.7100),o:Helotiales(0.7100),f:Dermateaceae(0.7100),g:Naevala(0.7100)	+	d:Fungi,p:Ascomycota
Cr_1017	d:Fungi(1.0000),p:Basidiomycota(1.0000),c:Tremellomycetes(1.0000),o:Cystofilobasidiales(1.0000),f:Mrakiaceae(1.0000),g:Itersonilia(1.0000),s:Itersonilia_perplexans(0.9300),h:SH199072.07FU(0.9300)	+	d:Fungi,p:Basidiomycota,c:Tremellomycetes,o:Cystofilobasidiales,f:Mrakiaceae,g:Itersonilia,s:Itersonilia_perplexans,h:SH199072.07FU
Cr_1016	d:Fungi(1.0000),p:Ascomycota(1.0000),c:Sordariomycetes(1.0000),o:Diaporthales(1.0000),f:Gnomoniaceae(1.0000),g:Cryptodiaporthe(0.0800),s:Cryptodiaporthe_aubertii(0.0200),h:SH631836.07FU(0.0200)	+	d:Fungi,p:Ascomycota,c:Sordariomycetes,o:Diaporthales,f:Gnomoniaceae
Cr_1019	d:Fungi(1.0000),p:Basidiomycota(0.4800),c:Agaricomycetes(0.3800),o:Agaricales(0.2500),f:Inocybaceae(0.1100),g:Inocybe(0.1100),s:Schizosaccharomyces_japonicus(0.0700),h:SH489678.07FU(0.0700)	+	d:Fungi
Cr_1021	d:Fungi(1.0000),p:Basidiomycota(0.5300),c:Agaricomycetes(0.3300),o:Agaricales(0.1600),f:Bulleribasidiaceae(0.1300),g:Derxomyces(0.1300),s:Derxomyces_simaoensis(0.1100),h:SH483908.07FU(0.1100)	+	d:Fungi
Cr_1020	d:Fungi(1.0000),p:Ascomycota(1.0000),c:Eurotiomycetes(1.0000),o:Chaetothyriales(1.0000),f:Herpotrichiellaceae(1.0000),g:Exophiala(0.4700),s:Exophiala_salmonis(0.0300),h:SH197672.07FU(0.0300)	+	d:Fungi,p:Ascomycota,c:Eurotiomycetes,o:Chaetothyriales,f:Herpotrichiellaceae
Cr_1022	d:Fungi(1.0000),p:Ascomycota(1.0000),c:Sordariomycetes(1.0000),o:Hypocreales(1.0000),f:Nectriaceae(1.0000),g:Gibberella(0.8200),s:Gibberella_baccata(0.8200),h:SH219689.07FU(0.8200)	+	d:Fungi,p:Ascomycota,c:Sordariomycetes,o:Hypocreales,f:Nectriaceae,g:Gibberella,s:Gibberella_baccata,h:SH219689.07FU
Cr_1023	d:Fungi(1.0000),p:Basidiomycota(0.5300),c:Agaricomycetes(0.4100),o:Agaricales(0.1900),f:Schizosaccharomycetaceae(0.0700),g:Schizosaccharomyces(0.0700),s:Schizosaccharomyces_japonicus(0.0700),h:SH489678.07FU(0.0700)	+	d:Fungi
Cr_1025	d:Fungi(1.0000),p:Basidiomycota(0.4400),c:Tremellomycetes(0.1400),o:Tremellales(0.0800),f:Tremellaceae(0.0800),g:Cryptococcus(0.0800),s:Filobasidium_wieringae(0.0200),h:SH221435.07FU(0.0200)	+	d:Fungi
Cr_1024	d:Fungi(1.0000),p:Basidiomycota(0.7600),c:Tremellomycetes(0.7600),o:Tremellales(0.7600),f:Bulleribasidiaceae(0.7600),g:Dioszegia(0.7600),s:Dioszegia_zsoltii_var._yunnanensis(0.1900),h:SH182100.07FU(0.1900)	+	d:Fungi
Cr_1026	d:Fungi(1.0000),p:Ascomycota(0.9800),c:Taphrinomycetes(0.9800),o:Taphrinales(0.9000),f:Taphrinaceae(0.9000),g:Taphrina(0.9000),s:Taphrina_ulmi(0.3500),h:SH012832.07FU(0.3500)	+	d:Fungi,p:Ascomycota,c:Taphrinomycetes,o:Taphrinales,f:Taphrinaceae,g:Taphrina
Cr_1029	d:Fungi(1.0000),p:Basidiomycota(0.3900),c:Agaricomycetes(0.1900),o:Tremellales(0.1800),f:Tremellales_fam_Incertae_sedis(0.1500),g:Mingxiaea(0.1500),s:Mingxiaea_siamensis(0.0800),h:SH001965.07FU(0.0800)	+	d:Fungi
Cr_1027	d:Fungi(1.0000),p:Ascomycota(0.7900),c:Dothideomycetes(0.5200),o:Botryosphaeriales(0.3900),f:Botryosphaeriaceae(0.3600),g:Botryosphaeria(0.1600),s:Alanphillipsia_euphorbiae(0.1000),h:SH025780.07FU(0.1000)	+	d:Fungi
Cr_1028	d:Fungi(1.0000),p:Ascomycota(1.0000),c:Leotiomycetes(0.0400),o:Helotiales(0.0400),f:Dermateaceae(0.0400),g:Naevala(0.0400)	+	d:Fungi,p:Ascomycota
Cr_1030	d:Fungi(1.0000),p:Basidiomycota(0.9500),c:Tremellomycetes(0.9500),o:Tremellales(0.9500),f:Tremellaceae(0.9300),g:Cryptococcus(0.9300),s:Cryptococcus_neoformans(0.0100),h:SH203270.07FU(0.0100)	+	d:Fungi,p:Basidiomycota,c:Tremellomycetes,o:Tremellales,f:Tremellaceae,g:Cryptococcus
Cr_1031	d:Fungi(1.0000),p:Ascomycota(1.0000),c:Saccharomycetes(1.0000),o:Saccharomycetales(1.0000),f:Debaryomycetaceae(1.0000),g:Debaryomyces(1.0000),s:Debaryomyces_hansenii(0.7000),h:SH358044.07FU(0.7000)	+	d:Fungi,p:Ascomycota,c:Saccharomycetes,o:Saccharomycetales,f:Debaryomycetaceae,g:Debaryomyces
Cr_1033	d:Fungi(1.0000),p:Ascomycota(1.0000),c:Eurotiomycetes(1.0000),o:Chaetothyriales(1.0000),f:Herpotrichiellaceae(1.0000),g:Exophiala(0.9600),s:Exophiala_sideris(0.9400),h:SH194488.07FU(0.9400)	+	d:Fungi,p:Ascomycota,c:Eurotiomycetes,o:Chaetothyriales,f:Herpotrichiellaceae,g:Exophiala,s:Exophiala_sideris,h:SH194488.07FU
Cr_1032	d:Fungi(1.0000),p:Ascomycota(1.0000),c:Dothideomycetes(1.0000),o:Capnodiales(1.0000),f:Mycosphaerellaceae(0.9600),g:Dothistroma(0.5900),s:Dothistroma_septosporum(0.5900),h:SH278795.07FU(0.5900)	+	d:Fungi,p:Ascomycota,c:Dothideomycetes,o:Capnodiales,f:Mycosphaerellaceae
Cr_1034	d:Fungi(1.0000),p:Ascomycota(1.0000),c:Leotiomycetes(1.0000),o:Helotiales(1.0000)	+	d:Fungi,p:Ascomycota,c:Leotiomycetes,o:Helotiales
Cr_1035	d:Fungi(1.0000),p:Ascomycota(1.0000),c:Dothideomycetes(1.0000),o:Pleosporales(1.0000),f:Lophiotremataceae(0.9700),g:Lophiotrema(0.9700),s:Lophiotrema_eburnoides(0.9700),h:SH216772.07FU(0.9700)	+	d:Fungi,p:Ascomycota,c:Dothideomycetes,o:Pleosporales,f:Lophiotremataceae,g:Lophiotrema,s:Lophiotrema_eburnoides,h:SH216772.07FU
Cr_1039	d:Fungi(1.0000),p:Chytridiomycota(1.0000)	+	d:Fungi,p:Chytridiomycota
Cr_1038	d:Fungi(1.0000),p:Ascomycota(0.8500),c:Orbiliomycetes(0.3200),o:Orbiliales(0.3100),f:Orbiliaceae(0.3100),g:Orbilia(0.2000),s:Symbiotaphrina_buchneri(0.0300),h:SH643910.07FU(0.0300)	+	d:Fungi,p:Ascomycota
Cr_1036	d:Fungi(1.0000),p:Ascomycota(1.0000),c:Lecanoromycetes(1.0000),o:Caliciales(1.0000),f:Physciaceae(1.0000),g:Physcia(1.0000),s:Physcia_stellaris(0.4000),h:SH181748.07FU(0.4000)	+	d:Fungi,p:Ascomycota,c:Lecanoromycetes,o:Caliciales,f:Physciaceae,g:Physcia
Cr_1037	d:Fungi(1.0000),p:Ascomycota(0.0700),c:Leotiomycetes(0.0700),o:Helotiales(0.0700),f:Helotiales_fam_Incertae_sedis(0.0600),g:Phialocephala(0.0600),s:Mollisia_dextrinospora(0.0100),h:SH196796.07FU(0.0100)	+	d:Fungi
Cr_1041	d:Fungi(1.0000),p:Basidiomycota(1.0000),c:Exobasidiomycetes(1.0000),o:Exobasidiales(1.0000),f:Exobasidiaceae(1.0000),g:Exobasidium(1.0000),s:Exobasidium_maculosum(1.0000),h:SH521788.07FU(0.9500)	+	d:Fungi,p:Basidiomycota,c:Exobasidiomycetes,o:Exobasidiales,f:Exobasidiaceae,g:Exobasidium,s:Exobasidium_maculosum,h:SH521788.07FU
Cr_1040	d:Fungi(1.0000),p:Ascomycota(1.0000),c:Dothideomycetes(1.0000),o:Dothideales(1.0000),f:Aureobasidiaceae(1.0000),g:Aureobasidium(1.0000),s:Aureobasidium_microstictum(1.0000),h:SH204277.07FU(1.0000)	-	d:Fungi,p:Ascomycota,c:Dothideomycetes,o:Dothideales,f:Aureobasidiaceae,g:Aureobasidium,s:Aureobasidium_microstictum,h:SH204277.07FU
Cr_1042	d:Fungi(1.0000),p:Basidiomycota(1.0000),c:Agaricomycetes(1.0000),o:Corticiales(1.0000),f:Corticiaceae(1.0000),g:Scopuloides(1.0000),s:Scopuloides_hydnoides(1.0000),h:SH212869.07FU(1.0000)	+	d:Fungi,p:Basidiomycota,c:Agaricomycetes,o:Corticiales,f:Corticiaceae,g:Scopuloides,s:Scopuloides_hydnoides,h:SH212869.07FU
Cr_1044	d:Fungi(1.0000),p:Basidiomycota(0.4700),c:Agaricomycetes(0.3900),o:Agaricales(0.2100),f:Inocybaceae(0.0700),g:Inocybe(0.0700),s:Schizosaccharomyces_japonicus(0.0500),h:SH489678.07FU(0.0500)	+	d:Fungi
Cr_1043	d:Fungi(1.0000),p:Ascomycota(1.0000),c:Eurotiomycetes(1.0000),o:Chaetothyriales(1.0000),f:Herpotrichiellaceae(1.0000),g:Cladophialophora(1.0000)	+	d:Fungi,p:Ascomycota,c:Eurotiomycetes,o:Chaetothyriales,f:Herpotrichiellaceae,g:Cladophialophora
Cr_1045	d:Fungi(1.0000),p:Ascomycota(0.9900),c:Sordariomycetes(0.9800),o:Hypocreales(0.9800),f:Nectriaceae(0.8900),g:Microcera(0.7100),s:Microcera_larvarum(0.5500),h:SH128133.07FU(0.5500)	+	d:Fungi,p:Ascomycota,c:Sordariomycetes,o:Hypocreales,f:Nectriaceae
Cr_1046	d:Fungi(1.0000),p:Ascomycota(0.3300),c:Dothideomycetes(0.1300),o:Pleosporales(0.1200),f:Phaeosphaeriaceae(0.0300),g:Alternaria(0.0200),s:Alternaria_helianthiinficiens(0.0100),h:SH216797.07FU(0.0100)	+	d:Fungi
Cr_1047	d:Fungi(1.0000),p:Basidiomycota(1.0000),c:Tremellomycetes(1.0000),o:Tremellales(0.9900),f:Bulleribasidiaceae(0.9900),g:Hannaella(0.9800),s:Hannaella_coprosmae(0.8300),h:SH219462.07FU(0.8300)	+	d:Fungi,p:Basidiomycota,c:Tremellomycetes,o:Tremellales,f:Bulleribasidiaceae,g:Hannaella,s:Hannaella_coprosmae,h:SH219462.07FU
Cr_1049	d:Viridiplantae(0.9400),p:Chlorophyta(0.9400),c:Trebouxiophyceae(0.9400),o:Microthamniales(0.9400),f:Microthamniales_order(0.9400),g:Trebouxia(0.9400),s:Trebouxia_unknown(0.9300),h:SH216573.07FU(0.0100)	+	d:Viridiplantae,p:Chlorophyta,c:Trebouxiophyceae,o:Microthamniales,f:Microthamniales_order,g:Trebouxia,s:Trebouxia_unknown
Cr_1048	d:Fungi(1.0000),p:Ascomycota(1.0000),c:Dothideomycetes(1.0000),o:Capnodiales(1.0000),f:Teratosphaeriaceae(1.0000)	+	d:Fungi,p:Ascomycota,c:Dothideomycetes,o:Capnodiales,f:Teratosphaeriaceae
Cr_1050	d:Fungi(1.0000),p:Ascomycota(0.9400),c:Leotiomycetes(0.4100),o:Helotiales(0.4100),f:Dermateaceae(0.2100),g:Naevala(0.2100),s:Gyoerffyella_entomobryoides(0.0400),h:SH184432.07FU(0.0400)	+	d:Fungi,p:Ascomycota
Cr_1052	d:Fungi(1.0000),p:Basidiomycota(0.5100),c:Cystobasidiomycetes(0.5100),o:Erythrobasidiales(0.5100),f:Erythrobasidiaceae(0.5100),g:Erythrobasidium(0.5100),s:Erythrobasidium_hasegawianum(0.5100),h:SH194739.07FU(0.5100)	+	d:Fungi
Cr_1051	d:Fungi(1.0000),p:Ascomycota(0.9400),c:Eurotiomycetes(0.9400),o:Chaetothyriales(0.9400),f:Herpotrichiellaceae(0.3600),g:Cladophialophora(0.3500)	+	d:Fungi,p:Ascomycota,c:Eurotiomycetes,o:Chaetothyriales
Cr_1054	d:Fungi(1.0000),p:Ascomycota(0.9500),c:Dothideomycetes(0.2900),o:Botryosphaeriales(0.1500),f:Phyllostictaceae(0.1400),g:Phyllosticta(0.1200),s:Symbiotaphrina_buchneri(0.0700),h:SH643910.07FU(0.0700)	+	d:Fungi,p:Ascomycota
Cr_1053	d:Fungi(1.0000),p:Ascomycota(1.0000),c:Leotiomycetes(0.1600),o:Helotiales(0.1600),f:Dermateaceae(0.1500),g:Naevala(0.1500),s:Gyoerffyella_entomobryoides(0.0100),h:SH184432.07FU(0.0100)	+	d:Fungi,p:Ascomycota
Cr_1055	d:Fungi(1.0000)	+	d:Fungi
Cr_1056	d:Fungi(1.0000),p:Ascomycota(0.9900),c:Eurotiomycetes(0.9700),o:Chaetothyriales(0.9700),f:Herpotrichiellaceae(0.7700),g:Cladophialophora(0.7700),s:Trichomerium_dioscoreae(0.0200),h:SH186766.07FU(0.0200)	+	d:Fungi,p:Ascomycota,c:Eurotiomycetes,o:Chaetothyriales
Cr_1057	d:Fungi(1.0000),p:Ascomycota(0.7500),c:Leotiomycetes(0.4200),o:Helotiales(0.4200),f:Dermateaceae(0.3300),g:Volucrispora(0.1700),s:Volucrispora_graminea(0.1700),h:SH186781.07FU(0.1700)	+	d:Fungi
Cr_1058	d:Fungi(1.0000),p:Basidiomycota(1.0000),c:Tremellomycetes(1.0000),o:Tremellales(1.0000),f:Tremellaceae(0.0400),g:Cryptococcus(0.0400)	+	d:Fungi,p:Basidiomycota,c:Tremellomycetes,o:Tremellales
Cr_1059	d:Fungi(1.0000),p:Ascomycota(1.0000),c:Leotiomycetes(0.9900),o:Helotiales(0.9900),f:Dermateaceae(0.9900),g:Naevala(0.9900)	+	d:Fungi,p:Ascomycota,c:Leotiomycetes,o:Helotiales,f:Dermateaceae,g:Naevala
