# Supplementary material for: The Endophytic Mycobiome of European Ash and Sycamore Maple Leaves – Geographic Patterns, Host Specificity and Influence of Ash Dieback
Source: Front Microbiol. 2018 Oct 24;9:2345. doi: 10.3389/fmicb.2018.02345 (PMC6207852; doi:10.3389/fmicb.2018.02345)
Supplement: Supplementary file 9 [file Data_Sheet_4.zip › Data_Sheet_4_code/data/fraxinus_literature/cross/meta.txt]

AvgSpotLen	BioSample	Experiment	Run	SRA_Sample	Sample_Name	collection_date	host	ReleaseDate	SRA_Study	geo_loc_name	lat_lon
258	SAMN04331904	SRX1479023	SRR2991287	SRS1204685	leaf_blade_29_06_2011	29. Juni 11	Fraxinus excelsior sample01	01.12.16	SRP067301	Norway: Aas municipality, 30 km south of Oslo	59.6789 N 10.7753 E
261	SAMN04331905	SRX1479024	SRR2991288	SRS1204684	leaf_blade_04_07_2011	04. Juli 11	Fraxinus excelsior sample02	01.12.16	SRP067301	Norway: Aas municipality, 30 km south of Oslo	59.6789 N 10.7753 E
273	SAMN04331906	SRX1479025	SRR2991289	SRS1204675	leaf_blade_11_07_2011	11. Juli 11	Fraxinus excelsior sample03	01.12.16	SRP067301	Norway: Aas municipality, 30 km south of Oslo	59.6789 N 10.7753 E
257	SAMN04331907	SRX1479026	SRR2991290	SRS1204689	leaf_blade_18_07_2011	18. Juli 11	Fraxinus excelsior sample04	01.12.16	SRP067301	Norway: Aas municipality, 30 km south of Oslo	59.6789 N 10.7753 E
273	SAMN04331908	SRX1479027	SRR2991291	SRS1204705	leaf_blade_25_07_2011	25. Juli 11	Fraxinus excelsior sample05	01.12.16	SRP067301	Norway: Aas municipality, 30 km south of Oslo	59.6789 N 10.7753 E
255	SAMN04331909	SRX1479029	SRR2991293	SRS1204700	leaf_blade_02_08_2011	02. Aug 11	Fraxinus excelsior sample06	01.12.16	SRP067301	Norway: Aas municipality, 30 km south of Oslo	59.6789 N 10.7753 E
249	SAMN04331910	SRX1479030	SRR2991294	SRS1204704	leaf_blade_12_08_2011	12. Aug 11	Fraxinus excelsior sample07	01.12.16	SRP067301	Norway: Aas municipality, 30 km south of Oslo	59.6789 N 10.7753 E
252	SAMN04331911	SRX1479031	SRR2991295	SRS1204703	leaf_blade_17_08_2011	17. Aug 11	Fraxinus excelsior sample08	01.12.16	SRP067301	Norway: Aas municipality, 30 km south of Oslo	59.6789 N 10.7753 E
253	SAMN04331912	SRX1479032	SRR2991296	SRS1204702	leaf_blade_25_08_2011	25. Aug 11	Fraxinus excelsior sample09	01.12.16	SRP067301	Norway: Aas municipality, 30 km south of Oslo	59.6789 N 10.7753 E
259	SAMN04331913	SRX1479033	SRR2991297	SRS1204701	petiole_upper_29_06_2011	29. Juni 11	Fraxinus excelsior sample10	01.12.16	SRP067301	Norway: Aas municipality, 30 km south of Oslo	59.6789 N 10.7753 E
259	SAMN04331914	SRX1479034	SRR2991298	SRS1204683	petiole_upper_04_07_2011	04. Juli 11	Fraxinus excelsior sample11	01.12.16	SRP067301	Norway: Aas municipality, 30 km south of Oslo	59.6789 N 10.7753 E
266	SAMN04331916	SRX1479036	SRR2991300	SRS1204681	petiole_upper_18_07_2011	18. Juli 11	Fraxinus excelsior sample13	01.12.16	SRP067301	Norway: Aas municipality, 30 km south of Oslo	59.6789 N 10.7753 E
253	SAMN04331917	SRX1479037	SRR2991301	SRS1204680	petiole_upper_25_07_2011	25. Juli 11	Fraxinus excelsior sample14	01.12.16	SRP067301	Norway: Aas municipality, 30 km south of Oslo	59.6789 N 10.7753 E
254	SAMN04331918	SRX1479038	SRR2991302	SRS1204679	petiole_upper_02_08_2011	02. Aug 11	Fraxinus excelsior sample15	01.12.16	SRP067301	Norway: Aas municipality, 30 km south of Oslo	59.6789 N 10.7753 E
253	SAMN04331919	SRX1479040	SRR2991304	SRS1204678	petiole_upper_12_08_2011	12. Aug 11	Fraxinus excelsior sample16	01.12.16	SRP067301	Norway: Aas municipality, 30 km south of Oslo	59.6789 N 10.7753 E
262	SAMN04331920	SRX1479041	SRR2991305	SRS1204677	petiole_upper_17_08_2011	17. Aug 11	Fraxinus excelsior sample17	01.12.16	SRP067301	Norway: Aas municipality, 30 km south of Oslo	59.6789 N 10.7753 E
253	SAMN04331921	SRX1479042	SRR2991306	SRS1204676	petiole_upper_25_08_2011	25. Aug 11	Fraxinus excelsior sample18	01.12.16	SRP067301	Norway: Aas municipality, 30 km south of Oslo	59.6789 N 10.7753 E
260	SAMN04331922	SRX1479043	SRR2991307	SRS1204673	petiole_base_29_06_2011	29. Juni 11	Fraxinus excelsior sample19	01.12.16	SRP067301	Norway: Aas municipality, 30 km south of Oslo	59.6789 N 10.7753 E
260	SAMN04331923	SRX1479044	SRR2991308	SRS1204674	petiole_base_04_07_2011	04. Juli 11	Fraxinus excelsior sample20	01.12.16	SRP067301	Norway: Aas municipality, 30 km south of Oslo	59.6789 N 10.7753 E
261	SAMN04331924	SRX1479045	SRR2991309	SRS1204699	petiole_base_11_07_2011	11. Juli 11	Fraxinus excelsior sample21	01.12.16	SRP067301	Norway: Aas municipality, 30 km south of Oslo	59.6789 N 10.7753 E
261	SAMN04331925	SRX1479046	SRR2991310	SRS1204698	petiole_base_18_07_2011	18. Juli 11	Fraxinus excelsior sample22	01.12.16	SRP067301	Norway: Aas municipality, 30 km south of Oslo	59.6789 N 10.7753 E
254	SAMN04331926	SRX1479047	SRR2991311	SRS1204697	petiole_base_25_07_2011	25. Juli 11	Fraxinus excelsior sample23	01.12.16	SRP067301	Norway: Aas municipality, 30 km south of Oslo	59.6789 N 10.7753 E
267	SAMN04331927	SRX1479048	SRR2991312	SRS1204696	petiole_base_02_08_2011	02. Aug 11	Fraxinus excelsior sample24	01.12.16	SRP067301	Norway: Aas municipality, 30 km south of Oslo	59.6789 N 10.7753 E
258	SAMN04331928	SRX1479049	SRR2991313	SRS1204695	petiole_base_12_08_2011	12. Aug 11	Fraxinus excelsior sample25	01.12.16	SRP067301	Norway: Aas municipality, 30 km south of Oslo	59.6789 N 10.7753 E
259	SAMN04331929	SRX1479051	SRR2991315	SRS1204694	petiole_base_17_08_2011	17. Aug 11	Fraxinus excelsior sample26	01.12.16	SRP067301	Norway: Aas municipality, 30 km south of Oslo	59.6789 N 10.7753 E
308	SAMN04331915	SRX1479035	SRR2991299	SRS1204682	petiole_upper_11_07_2011	11. Juli 11	Fraxinus excelsior sample12	01.12.16	SRP067301	Norway: Aas municipality, 30 km south of Oslo	59.6789 N 10.7753 E
257	SAMN04331930	SRX1479052	SRR2991316	SRS1204693	petiole_base_25_08_2011	25. Aug 11	Fraxinus excelsior sample27	01.12.16	SRP067301	Norway: Aas municipality, 30 km south of Oslo	59.6789 N 10.7753 E
332	SAMN04331932	SRX1479053	SRR2991317	SRS1204691	spore_spore_12_07_2010	12. Juli 10	spore trap sample02	01.12.16	SRP067301	Norway: Aas municipality, 30 km south of Oslo	59.6789 N 10.7753 E
337	SAMN04331933	SRX1479054	SRR2991318	SRS1204690	spore_spore_19_07_2010	19. Juli 10	spore trap sample03	01.12.16	SRP067301	Norway: Aas municipality, 30 km south of Oslo	59.6789 N 10.7753 E
307	SAMN04331934	SRX1479055	SRR2991319	SRS1204688	spore_spore_26_07_2010	26. Juli 10	spore trap sample04	01.12.16	SRP067301	Norway: Aas municipality, 30 km south of Oslo	59.6789 N 10.7753 E
293	SAMN04331935	SRX1479056	SRR2991320	SRS1204687	spore_spore_09_08_2010	09. Aug 10	spore trap sample05	01.12.16	SRP067301	Norway: Aas municipality, 30 km south of Oslo	59.6789 N 10.7753 E
