# Supplementary material for: The Endophytic Mycobiome of European Ash and Sycamore Maple Leaves – Geographic Patterns, Host Specificity and Influence of Ash Dieback
Source: Front Microbiol. 2018 Oct 24;9:2345. doi: 10.3389/fmicb.2018.02345 (PMC6207852; doi:10.3389/fmicb.2018.02345)
Supplement: Supplementary file 9 [file Data_Sheet_4.zip › Data_Sheet_4_code/data/fraxinus_literature/cross/otus_denoised.txt]

#OTU ID	SRR2991287	SRR2991288	SRR2991289	SRR2991290	SRR2991291	SRR2991293	SRR2991294	SRR2991295	SRR2991296	SRR2991297	SRR2991298	SRR2991299	SRR2991300	SRR2991301	SRR2991302	SRR2991304	SRR2991305	SRR2991306	SRR2991307	SRR2991308	SRR2991309	SRR2991310	SRR2991311	SRR2991312	SRR2991313	SRR2991315	SRR2991316	SRR2991317	SRR2991318	SRR2991319	SRR2991320
Cr_1	4671	2744	139	323	12	419	261	700	108	2732	5053	21	1112	1662	625	355	3782	261	2114	1139	129	173	104	35	146	297	97	16	22	7	5
Cr_10	0	0	7	90	46	8	36	1	0	0	0	103	103	71	68	676	0	1	1	0	90	146	193	44	115	0	0	0	0	0	0
Cr_100	7	20	1	4	0	9	8	4	0	15	23	1	23	31	31	6	10	1	7	3	0	9	2	5	4	0	3	0	0	0	0
Cr_1000	0	3	0	0	0	1	0	0	0	0	0	0	0	0	0	1	0	0	0	0	0	0	0	0	1	0	0	0	0	0	0
Cr_1001	0	0	0	0	0	0	0	0	0	0	0	1	1	0	0	1	0	0	0	0	0	0	1	0	0	0	0	0	0	0	0
Cr_1002	0	0	0	2	0	0	0	0	0	0	0	1	0	0	0	0	0	0	0	0	0	0	1	0	0	0	0	0	0	0	0
Cr_1003	0	0	0	0	0	1	0	0	0	0	0	0	0	0	0	0	0	0	2	0	0	0	0	1	0	0	0	0	0	0	0
Cr_1004	1	2	0	0	0	0	0	0	0	2	1	0	0	0	0	0	4	0	1	3	0	0	0	0	0	0	0	0	0	0	0
Cr_1005	0	0	0	0	0	1	0	0	0	0	1	0	0	0	0	4	2	0	0	0	0	0	0	0	0	0	0	0	0	0	0
Cr_1006	0	0	0	0	0	1	2	0	0	0	0	0	0	0	0	0	0	0	0	0	0	0	0	0	0	0	0	0	0	0	0
Cr_1007	0	1	0	0	0	0	0	0	0	0	0	0	0	0	0	0	0	2	0	0	1	0	0	0	0	0	0	0	0	0	0
Cr_1008	0	1	0	0	0	0	0	0	0	0	0	0	1	0	1	0	1	0	9	0	0	0	0	1	0	0	0	0	0	0	0
Cr_1009	0	0	0	0	0	0	0	0	0	2	0	0	1	0	0	0	1	0	0	1	0	1	0	0	0	0	0	0	0	0	0
Cr_101	16	22	0	1	1	4	1	18	12	17	8	1	3	0	0	0	36	24	58	13	0	4	3	0	0	4	14	0	0	0	0
Cr_1010	1	0	0	2	1	0	0	0	0	0	0	0	0	0	0	3	0	1	0	0	0	0	0	0	0	0	0	0	0	0	0
Cr_1011	5	2	0	0	0	0	0	0	0	0	0	0	0	0	0	2	4	0	0	0	1	0	0	0	0	0	0	0	0	0	0
Cr_1012	0	1	0	0	0	0	0	1	0	0	0	0	0	0	0	0	0	0	1	0	2	0	0	0	0	0	0	0	0	0	0
Cr_1013	0	0	0	0	0	1	2	1	0	0	0	0	0	0	2	0	1	4	1	0	0	0	0	0	4	1	1	0	0	0	0
Cr_1014	0	0	0	0	0	0	0	0	0	0	0	0	0	0	0	0	0	3	3	0	0	0	0	0	0	0	0	0	0	0	0
Cr_1015	0	2	0	0	0	0	0	0	0	0	0	0	0	0	0	0	0	0	0	0	0	0	0	0	0	0	0	0	0	0	0
Cr_1016	1	0	0	0	0	0	0	0	0	2	0	0	0	0	0	0	0	0	2	0	0	0	0	0	0	0	0	0	0	0	0
Cr_1017	5	5	0	0	0	2	1	0	0	0	0	1	0	0	0	1	2	0	0	0	0	0	0	0	0	0	0	0	1	0	0
Cr_1018	0	0	0	0	0	0	1	0	0	0	0	0	1	0	0	0	0	0	0	0	0	0	0	0	0	0	0	0	0	0	0
Cr_1019	0	0	0	0	1	0	0	0	0	0	0	0	0	1	0	0	0	1	0	0	0	0	2	0	0	0	0	0	0	0	0
Cr_102	7	13	2	10	0	8	9	20	0	11	23	0	2	3	1	8	3	0	3	2	0	4	0	1	6	3	0	0	0	0	0
Cr_1020	0	0	0	0	0	0	0	0	0	0	0	0	0	0	0	0	0	0	6	0	0	0	0	0	0	0	0	0	0	0	0
Cr_1021	0	0	0	2	0	0	0	0	0	0	0	0	0	0	0	0	0	0	0	0	0	0	0	0	0	0	0	0	0	0	0
Cr_1022	0	0	0	0	0	0	0	0	0	0	0	0	1	1	0	1	0	0	0	0	0	0	0	0	0	0	0	0	0	0	0
Cr_1023	0	0	0	1	0	1	0	0	0	0	0	0	0	0	2	0	1	0	0	1	0	1	0	1	0	0	0	0	0	0	0
Cr_1024	0	0	0	0	0	0	0	7	0	0	0	0	0	0	0	0	1	0	0	1	0	0	0	0	0	0	1	0	0	0	0
Cr_1025	0	0	0	0	0	0	0	0	0	0	0	0	0	0	0	0	0	1	0	0	0	0	0	0	0	0	1	0	0	0	0
Cr_1026	1	1	0	0	0	0	0	0	0	0	0	0	0	0	0	0	0	0	0	1	0	0	0	0	0	0	0	0	0	0	0
Cr_1027	0	0	0	0	0	0	3	0	0	0	5	0	1	0	0	0	0	0	0	0	0	0	0	0	0	0	0	0	0	0	0
Cr_1028	0	1	0	1	0	0	0	0	0	0	1	0	0	0	0	0	0	0	0	4	0	0	0	0	0	0	0	0	0	0	0
Cr_1029	0	0	0	1	0	0	0	1	0	0	0	0	0	0	0	1	0	0	1	0	0	0	1	1	0	0	0	0	0	0	0
Cr_103	3	1	2	11	2	6	7	2	1	1	5	4	9	9	1	12	0	2	4	2	5	5	6	7	9	1	0	0	0	0	0
Cr_1030	0	0	0	0	0	1	4	0	0	0	0	0	0	0	0	1	0	0	0	0	0	1	0	0	1	0	0	0	0	0	0
Cr_1031	0	0	0	0	0	0	0	0	0	0	0	0	0	1	0	0	1	0	2	0	2	3	0	0	0	1	0	0	2	2	0
Cr_1032	0	0	0	0	0	0	0	0	0	0	0	0	0	0	0	0	0	0	0	2	0	0	0	0	0	0	0	0	0	0	0
Cr_1033	0	4	0	0	0	0	0	2	0	0	0	0	1	0	0	0	0	0	0	0	0	0	0	0	1	0	0	0	0	0	0
Cr_1034	0	0	0	0	0	0	0	0	0	0	0	0	0	0	0	0	0	0	0	0	0	0	0	0	0	0	0	0	8	3	0
Cr_1035	0	0	0	0	0	0	0	0	1	0	0	0	0	0	0	0	0	1	0	0	0	0	0	0	0	0	0	0	0	0	0
Cr_1036	0	0	0	0	0	0	0	0	0	0	3	0	0	0	0	0	0	0	1	0	0	0	0	0	0	0	0	0	0	0	0
Cr_1037	1	0	1	1	0	1	0	1	0	0	0	0	0	0	0	0	1	0	0	0	0	0	2	0	0	0	0	0	0	0	0
Cr_1038	0	0	0	0	0	0	0	0	0	5	0	0	0	0	0	0	0	0	0	0	0	0	0	0	0	0	1	0	0	0	0
Cr_1039	0	0	0	0	0	0	0	0	0	3	0	0	0	0	0	0	0	0	0	0	0	0	0	0	0	0	0	0	0	0	0
Cr_104	0	0	3	4	1	0	2	0	0	0	0	1	3	0	14	27	0	0	1	0	2	7	14	6	4	0	0	0	0	0	0
Cr_1040	2	1	0	0	0	0	0	0	0	1	0	0	0	0	1	0	0	0	2	0	0	1	0	0	0	1	0	0	0	0	0
Cr_1041	0	3	0	0	0	0	0	0	0	0	0	0	0	1	0	0	0	0	0	0	0	0	0	0	0	0	0	0	0	0	0
Cr_1042	0	1	0	0	0	0	0	0	0	0	0	0	1	0	1	0	0	0	0	0	0	0	0	0	0	0	0	0	0	1	1
Cr_1043	0	0	1	1	0	0	1	0	0	0	0	0	0	0	0	0	0	0	0	0	1	0	0	0	2	0	0	0	0	0	0
Cr_1044	0	0	0	0	0	2	0	1	0	0	0	0	0	0	0	0	0	0	0	1	0	0	0	1	0	0	0	0	0	0	0
Cr_1045	0	0	0	0	0	0	0	0	0	0	0	0	0	0	0	0	0	0	2	0	0	0	0	0	0	0	0	0	0	0	0
Cr_1046	0	1	0	0	0	0	0	0	0	0	1	0	1	1	0	0	1	0	2	2	0	0	0	0	1	0	0	0	0	0	0
Cr_1047	0	0	0	0	1	0	4	0	0	0	0	0	0	0	0	0	0	0	0	0	0	0	0	0	0	0	0	0	1	1	0
Cr_1048	0	1	0	0	0	4	0	1	1	1	0	0	0	8	1	3	4	0	2	0	1	0	3	3	2	2	0	0	0	0	0
Cr_1049	0	0	0	0	0	0	1	0	0	1	0	1	0	0	0	3	0	0	3	0	0	0	0	0	0	0	0	0	0	0	0
Cr_105	3	1	1	6	0	4	3	3	0	1	1	1	4	12	3	11	3	1	2	5	0	3	1	2	1	0	0	0	0	0	0
Cr_1050	0	2	0	0	0	0	0	0	0	0	0	0	0	0	0	0	0	0	0	0	0	0	0	0	0	0	0	0	0	0	0
Cr_1051	2	5	0	0	0	0	0	0	0	5	0	0	0	0	0	0	0	0	1	1	0	0	0	0	0	0	0	0	0	0	0
Cr_1052	0	0	0	0	0	0	0	1	0	1	0	0	0	0	0	0	4	0	2	1	0	2	1	0	0	0	1	0	0	0	0
Cr_1053	0	4	0	0	0	0	0	0	0	0	0	0	0	0	0	0	0	0	0	0	0	0	0	0	0	0	0	0	0	0	0
Cr_1054	0	2	0	0	0	0	0	1	0	0	2	0	0	0	0	1	0	0	0	0	0	0	0	0	0	0	0	0	0	0	0
Cr_1055	0	0	0	0	0	0	0	0	0	0	0	0	0	0	0	0	0	0	0	2	0	0	0	0	0	0	0	0	0	0	0
Cr_1056	3	0	1	0	0	0	1	1	0	0	2	0	0	1	2	0	1	0	0	0	0	0	0	0	1	0	1	0	0	0	0
Cr_1057	0	0	0	0	0	0	0	0	0	0	0	0	0	0	0	0	0	0	1	1	0	0	0	0	12	0	0	0	0	0	0
Cr_1058	0	1	0	0	0	0	0	0	0	0	1	0	0	0	0	0	0	0	0	0	0	1	0	0	0	0	0	0	0	0	0
Cr_1059	0	0	0	1	0	0	7	0	0	0	0	0	0	0	0	1	0	0	0	0	0	0	0	0	1	0	0	0	0	0	0
Cr_106	25	43	0	0	1	0	0	32	3	33	67	0	0	0	0	0	132	109	30	14	0	0	0	0	0	10	93	0	1	1	0
Cr_107	0	7	0	6	3	7	7	0	1	0	8	1	3	7	0	43	15	14	1	1	1	1	27	7	2	6	11	0	0	0	0
Cr_108	514	245	2	12	0	4	6	59	4	182	649	0	28	12	10	6	315	29	221	113	8	1	4	0	2	41	10	1	5	1	0
Cr_109	7	17	3	5	2	2	6	22	1	22	9	2	0	1	0	1	12	3	1	5	0	0	6	0	0	1	0	0	0	1	0
Cr_11	72	120	2	48	4	36	42	169	123	104	77	36	72	24	27	18	184	124	423	85	16	48	23	6	10	8	76	2	3	0	1
Cr_110	2	1	0	2	2	0	6	9	2	12	0	0	1	8	0	1	5	5	1	7	4	0	0	0	0	0	1	0	3	2	0
Cr_111	2	2	1	1	3	0	1	0	0	6	36	16	10	1	13	7	0	5	6	4	0	0	0	2	0	0	0	0	0	0	0
Cr_112	75	30	0	1	0	2	1	10	1	34	62	0	6	4	1	3	55	7	37	18	0	0	0	0	0	4	1	0	1	0	0
Cr_113	4	4	6	17	3	29	20	5	0	0	0	6	4	1	6	0	0	0	0	5	0	0	7	0	2	0	0	0	0	0	0
Cr_114	1	3	2	6	1	5	2	2	0	0	7	2	4	7	4	8	2	1	14	0	3	0	5	5	4	0	0	0	0	0	0
Cr_115	5	0	0	8	1	9	1	0	0	6	4	0	4	41	17	9	2	0	16	0	17	1	0	0	4	0	0	0	0	1	0
Cr_116	0	0	0	0	3	2	1	0	0	0	0	0	0	2	13	3	2	0	0	0	1	1	3	422	1	0	0	0	0	0	0
Cr_117	0	1	0	0	1	1	2	4	1	0	3	0	4	7	1	7	31	10	12	0	1	2	8	14	5	1	10	0	0	0	0
Cr_118	3	10	2	2	0	2	1	2	0	2	8	0	6	8	13	6	27	2	15	0	2	4	0	0	9	1	1	0	0	0	0
Cr_119	1	0	1	8	8	7	36	0	0	0	1	4	14	15	14	10	0	0	2	0	23	41	20	7	21	0	0	0	0	0	0
Cr_12	160	18	0	100	8	27	69	75	6	225	221	3	86	45	34	60	20	87	66	20	12	107	11	6	66	3	8	0	1	0	0
Cr_120	2	0	0	0	0	0	1	0	1	3	12	1	1	1	2	4	22	13	3	10	1	6	3	2	3	2	2	0	0	0	0
Cr_121	4	2	0	1	0	1	0	2	0	4	10	1	3	3	10	12	14	0	24	7	1	3	19	2	4	0	1	1	1	3	2
Cr_122	1	1	1	1	0	4	2	4	1	15	2	0	2	5	1	1	3	1	7	5	6	0	5	0	0	0	0	0	0	1	0
Cr_123	6	1	0	25	0	9	0	0	0	12	14	11	2	3	0	4	2	0	28	1	2	5	8	5	30	2	6	0	0	0	0
Cr_124	5	14	1	2	1	2	0	2	3	0	5	4	6	5	0	7	2	6	9	3	2	1	2	0	0	1	10	0	1	0	0
Cr_125	0	0	1	1	3	4	8	0	0	0	0	0	2	8	7	76	0	0	0	0	1	4	20	1	2	0	0	0	0	0	0
Cr_126	2	5	6	34	9	29	16	0	0	0	0	0	4	3	4	1	0	0	0	1	1	0	12	1	5	0	0	0	0	0	0
Cr_127	1	0	0	2	2	0	0	0	0	0	0	1	2	3	0	3	1	0	4	1	5	0	40	1	3	0	0	0	1	0	0
Cr_128	4	1	0	1	1	0	1	3	0	1	2	8	1	0	0	7	8	11	8	6	1	1	0	3	0	1	5	0	0	0	0
Cr_129	2	0	0	5	3	5	1	0	0	1	4	5	0	3	0	9	2	0	1	0	2	0	3	3	4	0	0	0	0	0	0
Cr_13	77	36	0	1	0	1	4	28	3	183	243	0	0	7	3	0	83	19	308	116	3	1	2	1	1	9	5	0	1	1	1
Cr_130	0	3	1	6	1	7	3	0	0	0	0	0	4	3	0	6	0	0	0	7	2	0	1	1	3	0	0	0	0	0	0
Cr_131	1	1	0	0	0	0	2	6	1	0	58	0	1	0	0	0	1	3	21	1	0	0	0	0	0	0	2	0	0	0	0
Cr_132	24	11	3	13	0	14	10	2	1	20	43	0	27	37	32	7	23	1	13	9	10	2	2	0	3	3	1	0	0	0	0
Cr_133	22	7	0	0	0	0	0	4	1	9	12	0	0	0	0	0	6	2	13	9	0	0	0	0	0	0	0	0	0	0	0
Cr_134	2	0	0	0	0	0	2	0	0	7	0	0	0	0	0	2	1	16	0	0	0	0	0	0	0	0	26	0	0	0	0
Cr_135	2	0	0	8	1	2	7	0	0	1	0	2	0	2	0	3	1	1	0	1	8	2	1	0	4	1	0	0	0	0	0
Cr_136	8	11	0	3	0	0	0	7	2	6	6	0	0	5	0	2	36	1	19	2	1	1	1	1	12	6	8	0	0	0	0
Cr_137	2	3	0	3	0	7	1	3	0	8	5	4	4	1	0	1	5	1	30	6	9	4	34	4	2	1	1	0	0	0	0
Cr_138	0	1	0	6	2	2	0	0	0	0	2	1	2	3	1	2	4	3	1	5	8	2	23	1	0	0	0	0	0	0	0
Cr_139	8	10	0	0	0	2	2	1	0	4	15	2	9	15	0	0	1	0	8	2	4	0	0	0	0	0	0	1	0	0	0
Cr_14	73	100	10	51	19	42	57	56	9	86	103	28	44	303	89	65	417	99	199	42	40	17	283	19	82	34	38	0	1	0	0
Cr_140	1	5	0	1	2	0	0	0	0	0	1	0	4	5	5	7	1	0	4	4	2	0	1	1	0	0	0	0	0	0	0
Cr_141	1	0	1	0	1	2	4	0	0	9	13	3	6	8	2	14	37	2	11	1	2	0	0	0	1	0	0	0	0	0	0
Cr_142	1	0	0	1	0	1	1	0	0	4	2	1	1	1	0	4	10	3	3	2	0	0	2	0	4	0	8	0	0	0	0
Cr_143	0	0	0	1	1	3	0	3	0	0	3	1	0	0	0	1	2	8	16	0	0	1	2	58	15	1	4	0	0	0	0
Cr_144	3	2	0	0	0	1	2	2	1	20	1	1	3	0	0	0	6	7	27	4	0	2	2	3	1	1	0	0	0	0	0
Cr_145	1	3	0	1	0	0	0	2	3	1	4	1	0	1	1	3	17	7	8	4	1	0	3	1	15	4	9	0	0	0	0
Cr_146	0	1	0	7	2	4	1	1	0	0	1	1	5	4	9	14	0	0	0	0	3	2	2	4	2	0	0	0	0	0	0
Cr_147	2	9	0	0	0	0	2	6	1	2	4	0	0	2	0	2	5	6	0	0	0	0	0	0	0	0	0	0	0	0	0
Cr_148	11	24	1	3	1	21	8	6	0	25	11	4	8	31	11	8	6	0	24	19	7	2	1	0	19	0	2	0	0	0	0
Cr_149	1	0	0	3	1	0	3	0	0	0	0	1	0	0	0	5	16	32	1	3	1	10	0	0	2	0	6	0	0	0	0
Cr_15	71	26	8	16	9	42	38	23	5	92	113	10	59	93	20	18	149	11	112	38	21	11	77	6	10	12	6	0	1	0	0
Cr_150	2	12	0	0	0	1	0	5	0	0	8	0	0	0	0	0	12	0	1	0	0	0	0	0	0	0	0	0	0	0	0
Cr_151	3	3	0	0	0	0	1	1	0	6	14	0	0	0	1	0	7	2	11	8	0	1	0	0	0	0	2	0	0	0	0
Cr_152	10	0	0	1	1	1	2	0	0	10	0	0	4	6	5	15	4	0	4	5	1	2	0	1	1	1	0	0	0	0	0
Cr_153	5	3	2	1	0	0	1	0	0	2	20	0	4	1	4	0	4	0	0	0	0	0	0	0	0	2	0	0	0	0	0
Cr_154	2	1	0	2	2	3	4	12	3	0	1	0	0	0	0	3	0	19	0	0	0	0	0	0	0	0	2	0	0	0	0
Cr_155	0	3	0	0	0	1	2	1	1	2	6	5	0	2	0	1	16	3	8	0	3	2	0	0	4	0	0	0	0	0	0
Cr_156	0	0	2	18	1	8	2	0	0	0	0	2	37	17	8	9	0	0	0	0	41	22	11	7	10	0	0	0	0	0	0
Cr_157	0	3	0	6	2	5	3	1	0	1	0	0	5	4	3	4	1	1	1	1	5	0	0	2	1	0	0	0	0	0	0
Cr_158	0	1	0	3	0	3	8	5	0	1	0	2	6	24	3	12	20	5	7	3	4	3	57	1	15	2	1	0	0	0	0
Cr_159	1	2	0	0	0	1	1	1	0	1	5	1	6	5	8	21	7	3	2	6	17	5	7	8	42	3	3	0	0	0	0
Cr_16	104	36	1	27	0	15	9	109	17	91	32	5	12	11	3	5	207	22	183	50	1	5	32	11	20	17	10	5	3	0	0
Cr_160	2	0	0	0	0	0	0	0	0	0	0	0	0	0	0	0	0	0	0	0	0	0	0	0	1	0	28	0	0	0	0
Cr_161	28	103	0	4	4	12	2	48	1	4	3	0	0	0	0	0	1	3	15	10	2	0	4	0	0	0	1	0	0	0	0
Cr_162	6	0	0	2	0	1	0	1	1	10	15	3	7	2	7	25	9	4	14	5	5	15	0	7	55	3	0	0	0	0	0
Cr_163	9	4	0	1	0	2	2	3	0	21	2	0	2	4	4	3	2	0	4	0	0	0	0	0	0	0	1	0	0	0	0
Cr_164	2	1	0	0	1	0	0	2	1	6	5	0	0	0	0	0	22	15	26	6	0	0	3	1	0	2	11	0	0	0	0
Cr_165	0	1	0	1	0	0	1	1	0	0	2	0	0	17	1	0	34	0	3	0	0	0	3	0	0	0	2	0	0	0	0
Cr_166	0	0	0	0	0	0	0	0	0	0	0	0	0	0	0	0	1	0	42	0	0	0	0	0	0	0	0	0	0	0	0
Cr_167	5	4	3	5	10	10	16	14	0	11	6	23	16	21	69	20	21	32	15	0	13	0	6	2	4	0	9	0	0	1	0
Cr_168	0	4	0	0	1	0	1	5	1	2	0	0	1	0	0	2	2	10	10	4	1	0	0	0	0	0	0	0	0	0	0
Cr_169	0	0	7	72	22	32	51	0	0	0	0	29	21	317	39	79	0	0	0	0	44	17	202	34	85	0	0	0	0	0	0
Cr_17	0	0	2	24	53	39	47	0	0	0	1	70	44	46	49	149	0	1	1	1	36	14	69	119	29	0	0	0	0	0	0
Cr_170	0	1	5	18	5	10	21	0	0	0	0	2	6	5	3	2	0	0	0	0	3	4	23	3	0	0	0	0	0	0	0
Cr_171	2	0	0	0	0	0	0	4	0	9	10	0	1	2	0	0	0	1	37	5	2	0	0	0	0	0	0	0	0	0	0
Cr_172	0	0	0	36	1	3	2	0	0	0	0	0	43	6	7	4	1	0	0	0	48	16	6	4	10	0	0	0	0	0	0
Cr_173	0	0	0	2	0	3	1	1	0	7	4	1	5	6	2	4	3	1	10	3	5	2	24	1	2	0	1	0	1	0	0
Cr_174	11	3	1	1	1	4	6	0	0	4	5	0	14	5	1	1	2	0	1	3	0	0	2	2	0	0	0	0	0	0	0
Cr_175	27	34	2	3	0	1	4	26	5	40	25	7	4	5	1	13	41	22	66	30	0	0	10	2	5	0	25	0	1	1	0
Cr_176	16	5	1	1	0	1	3	0	0	8	0	6	9	2	13	17	9	0	10	0	1	0	1	0	5	2	9	0	0	0	0
Cr_177	0	1	1	8	2	1	2	0	0	0	0	4	37	12	4	45	1	0	0	1	13	18	14	4	35	0	0	0	0	0	0
Cr_178	0	1	0	2	1	4	3	1	0	0	0	2	3	13	2	3	4	1	0	0	5	0	4	0	10	0	0	0	0	0	0
Cr_179	0	0	0	0	0	3	4	0	0	0	1	5	4	3	38	2	1	1	0	0	1	0	0	0	1	0	0	0	0	0	0
Cr_18	12	42	5	382	26	6	37	30	38	5	37	20	75	70	1	80	74	113	67	34	12	49	22	9	29	12	36	0	0	1	0
Cr_180	2	3	0	0	0	0	0	0	0	0	1	0	1	1	1	0	4	1	38	9	2	2	1	1	3	4	3	0	0	0	0
Cr_181	6	19	2	1	0	2	14	0	0	3	6	3	2	12	1	6	4	0	0	0	1	1	23	3	25	1	0	0	0	0	0
Cr_182	0	2	0	7	4	3	1	0	0	0	1	0	1	13	1	4	1	0	0	2	1	1	0	1	0	0	0	0	0	0	0
Cr_183	2	0	1	0	0	4	4	1	0	0	8	0	0	1	1	0	10	0	12	1	0	0	0	0	0	0	0	0	0	0	0
Cr_184	17	5	0	0	0	1	0	5	0	34	12	0	0	0	0	0	13	6	43	10	0	0	0	0	0	1	0	1	0	0	1
Cr_185	7	4	0	0	0	1	0	2	1	7	0	0	2	12	0	10	18	2	5	0	0	1	0	1	0	1	8	0	0	0	0
Cr_186	4	2	1	0	0	0	0	0	1	8	15	0	4	1	1	0	5	0	4	3	1	6	0	0	0	1	2	0	0	0	0
Cr_187	0	1	0	0	0	0	0	10	1	1	19	0	1	0	1	0	2	0	8	1	0	0	0	0	0	0	1	0	0	0	0
Cr_188	0	2	0	2	5	0	0	0	0	1	0	0	0	1	0	0	1	2	0	0	2	0	5	0	7	0	0	0	0	0	0
Cr_189	7	5	0	0	0	0	1	1	1	5	2	0	5	1	1	4	2	0	10	5	0	1	0	0	1	0	0	0	0	0	0
Cr_19	20	21	2	8	7	2	9	6	1	46	34	3	32	41	25	43	15	22	126	37	46	22	334	11	20	7	12	0	1	0	0
Cr_190	4	5	2	3	0	4	3	2	0	0	4	1	0	2	5	2	1	0	0	1	7	2	0	2	1	0	0	0	0	0	0
Cr_191	1	0	0	0	0	0	0	0	0	0	0	3	0	11	1	7	7	6	3	1	0	0	0	0	6	1	0	0	0	0	0
Cr_192	12	3	1	1	1	10	6	3	0	4	1	0	0	0	0	1	0	0	1	1	1	0	0	0	0	0	0	0	0	0	0
Cr_193	1	2	0	2	1	0	3	0	1	1	0	2	1	5	2	5	22	9	4	0	1	2	40	3	5	3	2	0	0	0	0
Cr_194	22	11	0	0	0	3	0	9	2	14	1	1	0	0	0	1	23	0	20	9	0	1	2	0	1	3	3	0	0	0	0
Cr_195	0	1	0	0	0	0	0	0	0	0	0	0	1	1	43	0	1	0	0	0	0	0	0	0	0	0	0	0	0	0	0
Cr_196	4	0	2	1	0	0	0	1	0	0	5	0	3	7	5	0	0	0	0	0	0	1	4	0	0	1	0	0	0	3	0
Cr_197	2	1	0	0	0	1	3	1	0	7	9	0	11	6	2	0	3	0	4	9	1	9	2	3	4	0	1	0	1	0	0
Cr_198	0	7	0	2	1	2	11	10	1	0	0	6	4	11	1	4	6	18	7	0	2	0	2	1	7	1	11	0	1	0	0
Cr_199	3	0	0	1	0	2	0	1	0	3	4	0	5	12	1	1	2	0	4	0	1	7	0	0	0	0	1	0	3	3	0
Cr_2	24	8	3	32	18	208	1770	794	50	11	32	6	24	66	97	1513	408	967	17	10	10	12	101	45	323	73	172	3	84	28	4
Cr_20	123	18	4	40	70	108	126	70	2	75	67	9	49	59	9	20	44	26	217	55	10	248	103	59	140	4	4	0	1	0	0
Cr_200	0	2	1	0	0	0	1	1	0	0	0	0	0	0	1	0	2	1	25	0	1	0	0	0	0	0	3	0	0	0	0
Cr_201	1	0	0	0	0	1	0	2	0	0	0	0	0	3	0	1	0	9	12	2	2	2	11	11	2	0	3	0	0	0	0
Cr_202	5	1	0	1	0	1	0	1	0	7	8	1	3	0	1	3	0	3	3	1	1	3	0	1	0	7	1	0	0	0	0
Cr_203	2	5	0	3	2	8	11	10	3	2	8	2	13	32	18	25	27	9	10	4	3	20	14	13	13	1	5	0	0	0	0
Cr_204	7	8	0	0	0	0	0	4	1	11	11	0	0	0	0	0	19	5	5	3	1	0	0	1	1	2	1	0	0	0	0
Cr_205	0	0	0	3	1	3	11	0	0	0	0	0	1	40	11	10	0	0	0	0	4	0	1	1	4	0	0	0	0	0	0
Cr_206	0	3	1	2	1	7	1	1	0	0	1	0	0	0	0	0	4	3	1	0	0	0	1	0	0	0	0	0	5	5	0
Cr_207	1	0	0	0	0	0	0	0	0	0	0	0	0	0	0	0	0	0	15	0	0	0	1	3	1	0	0	0	0	0	0
Cr_208	0	1	0	0	0	0	0	0	1	0	0	1	0	3	0	1	6	3	0	1	0	0	0	0	2	1	5	0	0	0	0
Cr_209	5	0	0	1	1	1	0	0	0	4	4	0	2	10	0	2	1	3	2	10	7	2	6	1	0	0	0	1	0	0	0
Cr_21	87	15	5	19	4	18	38	20	4	54	64	4	33	47	19	15	164	8	91	30	71	25	24	6	10	8	3	0	0	1	0
Cr_210	1	2	0	0	0	0	0	0	0	2	2	0	1	0	0	0	4	0	35	2	0	0	0	0	1	0	6	0	0	0	0
Cr_211	0	0	0	0	0	1	0	0	0	0	1	0	0	0	0	0	0	0	32	0	0	1	0	8	2	0	0	0	0	0	0
Cr_212	0	0	0	0	0	0	2	0	0	0	0	5	0	0	1	0	0	0	12	0	4	3	5	6	1	0	0	0	0	0	0
Cr_213	0	0	0	1	0	0	3	0	0	0	0	1	0	0	0	2	2	5	0	1	2	0	7	3	0	0	1	0	0	0	0
Cr_214	4	7	1	3	2	9	3	2	0	13	2	6	2	15	14	7	7	2	22	7	5	13	0	0	11	3	0	0	0	0	0
Cr_215	5	1	0	0	0	0	2	1	1	3	0	0	1	6	1	0	0	6	0	1	0	1	2	0	0	0	4	0	0	0	0
Cr_216	1	0	0	12	1	3	1	0	0	0	0	0	2	9	0	4	0	0	0	0	2	1	0	1	0	0	0	0	0	0	0
Cr_217	0	0	0	5	1	3	3	0	0	0	1	1	0	2	0	9	0	0	0	0	1	1	3	1	1	0	0	0	0	0	0
Cr_218	2	0	0	0	0	0	0	2	0	1	3	1	0	0	0	1	7	0	7	0	0	0	2	0	0	2	1	0	0	0	0
Cr_219	0	1	1	4	0	2	1	1	0	1	3	1	1	0	0	0	0	0	0	2	0	0	0	0	1	1	0	0	0	0	0
Cr_22	44	17	4	25	16	11	15	13	5	51	24	22	53	39	12	35	61	39	220	52	40	66	166	52	86	8	33	0	0	0	0
Cr_220	0	24	0	6	0	0	0	0	0	3	7	2	6	8	3	0	1	0	16	8	20	7	4	0	0	0	0	0	0	0	0
Cr_221	12	0	0	0	0	1	0	0	0	5	7	0	1	3	5	3	1	1	0	2	2	2	0	0	2	0	0	0	0	0	0
Cr_222	8	1	0	2	0	1	3	2	0	5	0	0	6	7	8	5	1	1	11	0	1	0	0	0	2	1	0	0	0	0	0
Cr_223	3	0	0	0	0	0	0	2	0	9	5	0	2	0	0	0	2	2	0	0	0	1	1	1	1	0	8	0	0	0	0
Cr_224	0	1	0	0	4	0	9	0	0	0	0	6	0	3	0	4	1	1	17	0	3	0	7	0	1	0	0	0	0	0	0
Cr_225	2	0	0	0	2	0	1	0	0	0	1	1	2	0	0	1	0	9	21	0	0	0	0	0	0	0	1	0	0	0	0
Cr_226	0	0	0	1	7	0	1	2	0	0	0	0	3	5	0	0	0	26	15	0	3	1	0	0	2	0	4	0	0	0	0
Cr_227	2	4	0	0	0	0	0	0	0	4	9	0	0	0	0	1	3	0	18	2	0	1	1	0	1	0	0	0	0	0	0
Cr_228	5	5	3	0	0	0	0	6	1	0	2	0	0	0	0	0	0	1	16	1	0	0	1	0	0	0	0	0	0	0	0
Cr_229	3	5	0	1	2	4	1	1	0	2	8	1	1	0	3	2	1	1	4	2	4	0	0	0	0	0	0	0	0	0	0
Cr_23	69	67	3	6	4	14	4	7	0	94	73	23	28	15	5	35	25	56	393	155	11	18	40	9	6	6	8	0	1	0	0
Cr_230	1	0	0	0	0	1	0	0	0	2	1	1	12	1	3	1	6	2	4	0	0	0	0	0	0	0	0	0	0	0	0
Cr_231	6	0	0	0	0	0	0	0	0	11	0	0	0	0	1	0	0	0	7	0	2	3	1	0	0	0	0	0	0	0	0
Cr_232	3	4	0	0	0	1	2	0	0	2	4	0	0	4	3	0	1	0	0	0	6	0	1	1	0	0	0	0	0	0	0
Cr_233	1	0	0	0	0	0	0	0	0	0	0	0	0	1	2	0	0	1	0	0	0	0	0	0	0	0	43	0	0	0	0
Cr_234	0	0	0	1	2	0	2	0	0	2	0	0	0	14	3	1	4	1	1	0	1	1	40	5	1	0	0	0	0	0	0
Cr_235	4	10	1	5	0	1	1	1	0	8	4	0	2	9	5	0	3	1	2	4	3	1	0	0	0	1	2	0	0	0	0
Cr_236	5	4	0	0	0	0	0	0	0	3	1	0	0	2	0	0	1	0	2	2	0	0	0	0	0	0	0	0	0	0	0
Cr_237	2	1	0	0	0	0	0	6	0	0	0	0	0	1	0	1	15	4	0	0	0	0	0	0	0	2	0	0	0	1	0
Cr_238	2	0	0	0	2	0	1	0	0	2	0	6	0	0	0	0	3	0	7	0	3	0	0	10	5	0	0	0	0	0	0
Cr_239	2	2	0	0	0	0	0	0	0	0	0	0	0	0	0	0	0	0	10	0	0	0	0	0	0	0	0	0	0	0	0
Cr_24	10	16	1	23	6	11	25	86	13	4	4	2	6	27	4	32	210	67	18	9	1	4	2	4	30	5	29	0	2	0	0
Cr_240	2	4	2	4	0	3	0	0	0	0	0	0	3	0	2	1	4	0	0	0	5	0	0	0	1	0	0	0	0	0	0
Cr_241	2	7	0	0	0	0	0	0	0	4	0	0	0	1	0	0	0	0	0	5	1	0	0	0	0	0	1	0	0	0	0
Cr_242	0	0	0	1	0	3	11	6	1	0	0	0	0	0	0	6	3	11	0	0	0	0	2	2	7	0	3	0	0	0	0
Cr_243	51	8	1	9	3	9	21	4	1	3	10	1	5	3	5	9	5	6	83	19	2	8	2	13	9	0	1	0	0	0	0
Cr_244	0	0	1	0	0	0	0	0	0	0	0	0	0	0	8	0	0	0	9	0	0	0	4	0	2	0	0	0	0	0	0
Cr_245	0	2	1	6	3	0	3	0	0	0	0	0	4	2	0	0	0	2	0	0	0	1	2	0	2	0	0	0	0	0	0
Cr_246	1	1	0	0	0	0	0	1	0	0	13	0	5	0	0	1	3	11	5	7	0	0	1	1	0	0	3	0	0	0	0
Cr_247	1	0	0	3	1	1	4	0	1	0	0	0	2	1	0	0	2	4	0	0	0	4	1	5	18	2	2	0	5	8	3
Cr_248	1	0	0	0	0	1	0	0	0	1	8	1	0	0	0	1	1	0	0	19	0	0	0	1	1	1	0	0	0	0	0
Cr_249	0	0	0	0	0	0	0	0	0	0	0	0	0	0	0	0	0	0	22	0	0	0	0	0	2	0	0	0	0	0	0
Cr_25	14	14	2	6	6	5	15	8	0	26	17	12	16	55	20	29	12	11	71	17	23	9	74	12	16	1	5	0	0	0	0
Cr_250	0	0	1	0	0	1	0	1	0	1	0	0	1	1	0	0	8	5	4	0	0	0	0	0	0	0	2	0	0	0	0
Cr_251	5	6	0	0	0	0	0	0	0	9	0	0	0	0	0	0	2	0	0	2	0	0	0	0	0	0	0	0	0	0	0
Cr_252	0	4	1	4	0	10	18	1	0	3	0	4	0	3	2	3	0	0	0	0	2	0	7	0	1	0	0	0	0	0	0
Cr_253	0	1	1	1	1	3	1	0	0	0	3	0	1	3	9	4	2	4	5	2	4	0	0	1	4	0	0	0	1	0	0
Cr_254	0	1	0	0	0	0	0	0	0	29	1	0	0	0	0	0	1	0	0	0	0	0	0	0	0	0	0	0	0	0	0
Cr_255	0	0	3	0	0	0	0	0	0	0	9	0	20	80	6	1	3	0	0	0	1	2	1	0	0	0	0	0	0	0	0
Cr_256	5	1	0	3	2	2	1	3	0	1	2	2	2	3	0	0	5	5	16	4	6	1	16	8	2	1	0	0	0	0	0
Cr_257	0	0	0	0	1	2	1	0	0	0	1	1	10	1	0	5	0	0	0	0	0	1	0	2	1	0	0	0	0	0	0
Cr_258	0	4	0	1	2	0	0	0	0	8	0	2	12	1	0	1	0	0	0	1	1	2	0	0	0	0	0	0	0	0	0
Cr_259	0	1	0	0	2	1	1	0	0	0	0	1	1	0	0	0	1	0	6	8	0	2	2	6	7	0	1	0	0	0	0
Cr_26	9	31	4	24	3	10	24	38	4	36	71	2	7	14	4	37	14	9	97	60	19	49	8	2	5	1	3	0	4	1	1
Cr_260	0	0	0	0	0	0	0	0	0	0	11	0	0	0	0	0	9	0	0	0	0	0	0	0	0	1	0	0	0	0	0
Cr_261	1	0	0	1	0	3	1	0	0	0	9	0	0	4	0	3	3	6	0	0	1	0	0	0	1	1	6	0	1	0	0
Cr_262	0	8	2	2	1	2	2	3	0	1	0	0	0	0	0	0	2	1	0	0	0	0	0	0	0	0	0	1	0	0	0
Cr_263	1	0	0	3	0	1	1	0	0	1	1	0	8	10	0	2	9	4	4	0	0	0	0	3	1	0	1	0	0	0	0
Cr_264	3	6	0	0	0	0	0	0	0	3	3	0	0	0	0	0	1	0	1	0	0	0	0	0	0	0	0	0	0	0	0
Cr_265	0	0	1	0	3	2	0	0	0	1	1	0	1	5	0	2	0	0	0	0	0	0	1	0	0	0	0	0	0	0	0
Cr_266	2	3	0	0	1	0	0	12	0	7	17	0	0	0	0	1	39	15	4	3	0	0	0	0	0	0	10	0	0	1	0
Cr_267	3	0	0	0	0	0	0	0	0	0	0	0	3	0	0	0	0	1	0	17	3	2	1	0	1	0	0	0	0	0	0
Cr_268	6	0	0	0	0	0	0	0	0	3	11	0	0	1	0	0	1	2	8	0	0	0	2	0	0	0	0	0	0	0	0
Cr_269	0	0	0	0	0	0	1	0	1	0	0	0	1	1	2	1	0	1	0	0	0	0	1	84	0	0	0	0	0	0	0
Cr_27	10	16	2	5	17	3	11	5	0	51	123	13	100	9	31	122	15	42	249	17	10	2	1	5	9	0	6	0	0	0	0
Cr_270	0	0	0	6	1	1	25	0	0	0	0	0	4	1	8	9	0	0	0	0	0	10	0	5	12	0	0	0	0	0	0
Cr_271	1	0	0	0	0	0	0	1	0	8	0	0	0	4	0	0	4	0	5	1	0	0	0	0	0	0	0	0	0	0	0
Cr_272	4	16	1	0	2	7	8	10	0	2	0	0	0	0	0	0	1	0	3	1	1	0	0	0	3	0	1	0	0	0	0
Cr_273	3	0	0	0	0	0	2	1	0	2	6	0	5	5	2	11	12	10	1	1	1	2	13	2	0	0	1	0	0	0	0
Cr_274	0	4	0	0	0	0	0	0	0	0	0	0	0	0	0	0	1	1	14	0	0	0	0	0	0	0	0	0	0	0	0
Cr_275	1	1	0	1	0	0	2	0	0	0	0	0	0	5	0	3	0	0	0	0	1	0	2	0	1	0	0	0	0	0	0
Cr_276	0	1	1	4	0	5	1	0	1	0	0	1	0	1	0	1	0	0	0	0	0	4	5	5	2	0	0	0	0	0	0
Cr_277	0	0	0	0	0	0	5	0	0	0	0	0	0	9	0	1	0	1	0	0	0	0	0	0	2	0	0	0	0	0	0
Cr_278	1	0	0	1	0	1	0	1	0	1	0	2	0	3	0	1	2	0	9	0	3	0	0	0	0	0	0	0	0	1	0
Cr_279	0	0	0	4	0	1	0	1	0	0	2	0	2	2	7	0	1	0	0	0	5	0	0	0	1	1	0	0	0	0	0
Cr_28	30	16	3	158	4	13	16	13	7	34	33	4	188	14	31	16	283	21	75	44	181	49	31	12	41	22	19	0	0	0	1
Cr_280	0	1	0	0	0	0	0	0	0	0	0	0	0	0	0	0	3	11	1	4	0	0	0	0	0	0	1	0	0	0	0
Cr_281	2	2	2	0	1	2	3	0	0	0	1	0	2	7	4	2	0	0	0	0	1	0	4	0	0	0	0	0	0	0	0
Cr_282	1	2	1	0	0	0	1	0	1	0	2	0	0	0	3	0	0	0	0	0	4	0	0	0	1	0	0	0	0	0	0
Cr_283	13	11	0	0	0	1	1	1	0	0	2	2	1	0	0	0	4	1	1	2	0	0	0	0	0	0	1	0	0	1	0
Cr_284	3	0	0	0	1	2	0	0	1	0	4	0	0	1	0	2	1	0	12	8	0	2	0	0	0	0	0	0	0	2	0
Cr_285	2	1	0	1	0	1	0	0	0	1	1	1	0	2	0	5	1	0	1	2	1	1	3	1	3	0	1	0	0	0	0
Cr_286	0	3	0	0	0	0	0	0	0	17	0	0	0	0	0	0	1	2	12	4	0	0	0	0	0	1	0	0	0	0	0
Cr_287	0	0	0	1	2	1	2	0	0	0	0	2	0	0	0	2	0	0	6	3	2	2	0	4	2	2	0	0	0	0	0
Cr_288	0	0	0	0	1	1	0	0	0	0	0	0	0	3	0	0	2	0	0	0	0	2	7	0	1	0	0	0	0	0	0
Cr_289	0	1	0	0	1	0	0	3	1	0	0	0	1	1	4	9	4	6	6	0	0	0	5	18	11	0	3	0	0	0	0
Cr_29	17	0	0	0	3	32	15	44	2	12	8	3	7	5	1	11	502	63	415	5	1	5	16	655	150	12	57	0	1	0	0
Cr_290	0	8	0	0	0	0	0	1	0	2	2	2	0	1	0	1	5	0	15	1	0	0	5	0	0	0	1	0	0	0	0
Cr_291	0	2	0	0	0	0	0	0	0	0	0	0	0	0	0	0	0	0	13	4	0	0	0	0	0	0	0	0	0	0	0
Cr_292	1	0	0	0	0	0	0	0	0	0	0	0	0	0	1	2	0	6	1	0	0	0	2	0	6	2	6	0	0	0	0
Cr_293	3	11	1	6	4	8	3	3	1	0	2	0	0	0	0	2	0	0	1	1	1	0	0	0	0	0	0	0	0	0	0
Cr_294	0	4	0	1	0	2	0	1	0	0	0	0	7	12	3	0	18	2	2	1	5	3	1	2	15	0	0	0	0	0	0
Cr_295	1	1	0	0	0	1	0	0	0	1	8	0	0	14	0	0	0	1	7	0	0	0	1	0	0	0	0	0	0	0	0
Cr_296	3	0	0	0	0	1	0	1	0	0	0	0	1	0	0	1	3	1	7	1	0	2	1	1	1	1	1	0	0	0	0
Cr_297	4	7	0	0	0	0	0	1	2	1	8	0	0	0	0	1	9	2	11	0	0	0	0	0	1	0	1	0	0	0	0
Cr_298	1	1	0	1	0	0	0	0	0	0	1	0	0	1	0	0	4	1	5	2	0	1	1	0	0	0	2	0	0	0	0
Cr_299	0	0	0	0	0	0	0	1	0	0	0	2	0	9	1	4	8	0	1	0	2	1	3	4	1	0	0	0	0	0	0
Cr_3	595	408	67	128	80	88	49	234	45	292	513	408	168	24	10	6	517	39	1139	317	59	69	9	47	7	8	5	192	1128	234	20
Cr_30	22	43	2	11	5	14	5	22	1	20	57	21	49	19	25	19	52	30	54	59	35	26	105	38	14	5	9	0	1	0	0
Cr_300	1	2	0	0	0	0	0	1	0	0	1	0	0	0	0	0	1	14	0	0	0	0	0	0	0	1	2	0	0	0	0
Cr_301	0	0	0	0	0	0	0	0	0	0	0	0	0	0	0	11	1	0	0	0	0	18	2	0	1	0	0	0	0	0	0
Cr_302	0	0	0	0	1	0	1	0	0	0	3	2	0	2	0	5	8	3	0	0	0	0	0	3	0	0	0	0	0	0	0
Cr_303	0	1	0	0	0	0	0	0	0	0	1	0	0	0	0	0	5	1	4	0	0	0	0	0	0	0	2	0	0	0	0
Cr_304	0	0	0	0	0	0	0	0	0	0	0	0	0	0	0	1	0	0	2	1	0	0	0	0	0	0	0	2	20	5	0
Cr_305	0	0	0	0	0	1	0	0	0	1	0	0	0	0	0	1	4	0	2	1	0	0	4	0	1	0	1	0	0	0	0
Cr_306	1	2	0	0	1	0	0	1	0	3	10	0	2	0	2	2	1	2	14	3	0	0	0	0	0	0	0	0	0	0	0
Cr_307	2	0	0	1	0	0	2	0	0	0	0	1	5	0	0	0	0	1	5	1	1	5	0	1	0	0	3	0	0	0	0
Cr_308	0	0	0	0	0	0	0	0	0	0	4	0	0	0	1	0	5	0	0	1	0	0	0	0	0	0	0	0	0	0	0
Cr_309	0	4	0	0	0	3	2	4	0	1	4	1	0	2	1	2	7	4	1	0	1	2	1	2	26	0	1	1	3	1	0
Cr_31	7	3	1	2	0	140	540	137	245	3	7	2	7	2	3	1	3	3	5	0	2	1	1	0	4	0	1	0	3	0	1
Cr_310	2	0	0	0	0	0	0	0	0	0	0	0	1	0	0	0	1	0	11	0	0	0	0	0	0	0	0	0	0	1	0
Cr_311	0	1	0	0	0	4	3	3	0	16	0	0	0	2	0	0	1	1	1	1	0	1	0	0	0	0	0	0	0	0	0
Cr_312	0	4	4	7	1	3	4	4	0	0	0	0	0	0	1	0	0	1	4	1	2	0	0	0	0	0	0	0	0	0	0
Cr_313	2	1	0	0	0	0	0	2	0	1	0	0	2	0	0	0	8	0	8	4	0	0	0	0	0	0	0	0	0	0	0
Cr_314	0	1	0	0	0	2	1	1	0	1	0	0	5	0	3	3	3	16	4	0	3	0	1	3	8	0	0	0	0	0	0
Cr_315	0	0	0	0	1	0	1	2	0	1	0	1	0	2	13	0	5	6	0	0	0	0	0	0	0	0	0	0	0	0	0
Cr_316	1	1	0	0	0	0	0	0	0	0	0	1	1	0	0	0	2	0	0	1	0	0	0	0	0	5	0	0	0	0	0
Cr_317	5	3	1	0	0	0	1	1	0	2	3	0	1	3	2	4	2	0	9	2	9	1	5	0	0	1	2	0	0	0	0
Cr_318	0	0	0	0	0	0	0	1	0	1	0	0	1	2	1	0	2	6	0	0	0	2	0	0	0	0	1	0	0	0	0
Cr_319	0	0	0	2	0	0	0	1	0	0	15	0	2	0	0	2	4	1	3	3	0	1	0	0	1	1	0	0	0	0	0
Cr_32	32	25	1	2	1	4	2	16	8	41	29	2	4	7	2	14	32	26	43	24	3	0	5	0	3	4	5	9	4	7	7
Cr_320	1	0	0	0	0	0	0	1	0	1	3	0	1	0	0	0	0	1	0	0	0	0	0	0	0	2	0	0	0	0	0
Cr_321	0	0	0	2	1	2	1	0	0	0	0	0	0	4	0	4	0	0	1	0	2	2	0	0	2	0	0	0	0	0	0
Cr_322	0	0	0	0	0	0	0	0	0	0	0	0	0	0	0	0	0	18	0	0	0	0	0	0	0	0	0	0	0	0	0
Cr_323	10	43	1	8	3	12	2	17	0	0	4	1	3	2	0	0	2	1	4	6	1	0	4	0	0	0	0	0	0	0	0
Cr_324	0	0	0	1	0	0	1	3	1	1	2	1	1	0	3	2	5	5	1	0	0	0	2	0	1	0	0	0	0	3	0
Cr_325	2	0	0	0	0	0	0	0	0	1	3	0	2	0	0	1	1	0	4	0	0	0	0	0	0	0	0	0	0	0	0
Cr_326	3	6	1	1	1	5	3	6	0	0	2	0	0	5	0	6	0	2	0	0	1	0	0	2	0	0	0	0	0	0	0
Cr_327	0	0	0	0	3	0	0	0	0	0	1	0	0	0	0	0	0	0	17	0	1	0	0	0	0	0	0	0	0	0	0
Cr_328	0	0	0	0	0	0	0	0	0	0	11	0	0	0	0	0	0	3	0	0	0	0	0	0	0	0	0	0	0	0	0
Cr_329	3	0	0	0	0	0	0	0	0	6	6	0	0	0	0	0	3	0	3	0	0	2	0	0	0	0	0	0	0	0	0
Cr_33	1	12	0	1	0	20	28	217	12	2	10	0	0	3	4	1	17	2	20	0	0	0	0	0	3	1	6	0	0	0	0
Cr_330	0	0	0	0	1	0	0	0	0	1	0	0	1	0	6	1	1	0	0	0	0	5	3	0	2	0	0	0	0	3	0
Cr_331	0	0	0	0	0	0	0	0	0	2	1	0	0	0	0	0	7	3	6	3	0	0	0	0	0	2	1	0	0	0	0
Cr_332	0	0	0	0	0	0	0	0	0	0	0	0	0	0	0	0	0	0	15	0	0	0	0	0	0	0	0	0	0	0	0
Cr_333	0	0	0	0	1	0	0	1	0	2	0	0	1	9	2	2	5	5	2	0	0	0	1	0	1	0	2	0	0	0	0
Cr_334	3	0	0	0	0	0	0	0	0	1	2	1	6	2	0	0	2	1	4	1	2	0	5	0	1	0	0	0	0	0	0
Cr_335	0	2	0	0	0	0	0	0	0	2	0	1	0	0	0	0	0	1	6	0	0	0	0	1	0	0	0	0	0	0	0
Cr_336	0	0	0	0	0	0	1	0	0	0	0	0	0	0	0	0	5	0	0	0	0	0	0	0	10	0	0	0	0	0	0
Cr_337	0	1	0	1	0	0	0	0	0	1	2	0	1	0	2	0	0	0	0	4	0	1	1	0	1	0	0	0	0	3	0
Cr_338	2	0	0	0	1	1	0	0	1	2	0	1	0	1	0	1	0	3	1	2	0	0	0	0	2	0	1	0	0	0	0
Cr_339	0	0	0	2	0	0	0	0	0	0	0	0	0	1	3	0	0	0	2	0	5	0	0	0	0	0	0	0	0	0	0
Cr_34	2	2	1	7	1	1	48	39	1	80	7	0	6	4	16	16	24	148	13	18	3	7	0	0	11	0	14	0	1	0	0
Cr_340	4	1	0	0	3	0	0	0	0	0	3	0	0	0	0	4	0	3	5	0	0	4	0	0	0	0	1	0	0	0	0
Cr_341	11	0	0	0	0	0	0	0	0	0	6	0	0	0	0	0	0	0	0	0	0	0	0	0	0	0	0	0	0	0	0
Cr_342	45	53	1	0	0	1	0	25	3	5	19	0	0	0	0	0	11	5	7	10	0	0	0	0	0	0	1	0	0	0	0
Cr_343	0	1	0	0	0	0	0	0	0	0	6	0	0	4	0	0	1	0	1	0	0	0	0	0	1	1	1	0	0	0	0
Cr_344	0	0	128	260	199	113	112	0	0	0	0	1183	540	59	14	15	0	0	0	0	97	114	29	135	12	0	0	0	0	0	0
Cr_345	0	0	0	0	0	1	1	8	1	0	0	0	0	0	1	0	1	0	0	0	0	0	0	0	0	0	0	0	0	0	0
Cr_346	0	0	1	0	0	0	0	0	0	3	0	0	0	2	0	0	1	0	10	0	1	0	0	0	0	0	0	0	0	0	0
Cr_347	0	0	0	0	0	0	1	0	0	0	0	0	0	1	4	0	0	1	1	0	1	0	12	0	1	0	0	0	0	0	0
Cr_348	2	2	1	0	0	1	0	0	0	0	0	0	1	1	1	0	4	2	4	0	0	0	1	1	2	1	0	0	0	0	0
Cr_349	0	0	0	0	1	1	2	0	0	0	0	5	0	0	0	0	0	0	0	0	2	0	0	1	2	0	0	0	0	0	0
Cr_35	77	151	1	2	6	9	15	68	1	12	23	1	0	5	1	1	18	4	21	24	2	0	0	1	1	0	2	0	0	1	0
Cr_350	1	0	0	0	1	0	0	0	0	0	2	1	2	5	4	2	25	3	3	2	0	5	5	3	11	4	6	0	0	0	0
Cr_351	4	1	0	1	0	1	4	1	0	0	0	1	1	0	1	0	3	0	0	0	5	0	0	0	1	0	0	0	0	0	0
Cr_352	0	0	0	2	0	0	1	0	0	0	0	0	9	0	0	3	0	0	0	0	1	12	0	0	2	0	0	0	0	0	0
Cr_353	0	0	0	1	0	0	4	3	0	6	0	0	0	0	4	4	4	2	0	2	0	0	0	0	0	0	0	0	0	0	0
Cr_354	0	1	0	0	0	1	1	0	0	0	0	0	1	7	1	0	0	0	0	0	2	0	0	0	0	0	1	0	0	0	0
Cr_355	1	2	1	0	1	1	1	0	0	0	0	0	0	5	0	0	1	0	0	0	0	0	0	0	0	0	3	0	0	0	0
Cr_356	0	0	0	0	1	0	2	0	0	0	0	0	1	0	1	0	0	0	0	0	2	0	0	0	2	0	0	0	0	0	0
Cr_357	0	2	0	0	3	0	2	2	1	0	0	0	1	0	0	0	1	2	0	1	0	0	0	0	0	0	0	0	0	0	0
Cr_358	0	0	0	6	9	8	11	0	0	0	0	18	10	8	20	66	0	0	0	0	11	3	9	26	3	0	0	0	0	0	0
Cr_359	0	2	0	0	0	1	0	1	0	0	0	3	0	0	0	0	0	0	5	0	0	0	0	2	0	1	0	0	0	0	0
Cr_36	28	16	0	0	1	5	9	13	0	37	60	3	7	12	3	2	18	11	131	73	3	0	8	2	2	3	3	0	1	1	0
Cr_360	0	0	1	0	0	4	0	1	0	0	1	0	0	0	0	1	1	0	0	0	4	0	0	0	1	1	0	0	0	0	0
Cr_361	5	4	0	2	1	5	0	0	0	0	2	0	0	5	0	0	0	0	0	0	1	0	0	0	0	0	0	0	0	0	0
Cr_362	4	2	0	2	0	0	0	0	0	0	0	0	0	0	0	0	0	0	3	0	2	0	0	0	0	0	0	0	0	3	0
Cr_363	0	0	0	0	0	0	0	0	0	0	0	1	0	0	0	0	1	0	0	1	0	0	0	0	0	0	0	1	0	13	2
Cr_364	0	0	0	0	0	1	0	0	0	0	0	0	0	0	0	0	2	1	6	0	0	1	0	0	0	0	0	0	0	0	0
Cr_365	0	0	0	0	0	0	0	1	0	0	0	0	0	0	0	0	0	0	0	1	0	0	0	1	0	0	19	0	0	0	0
Cr_366	1	3	0	0	0	0	0	4	0	1	0	0	0	3	0	0	0	7	0	0	0	0	0	0	0	0	0	0	0	0	0
Cr_367	0	0	0	0	0	1	1	0	0	1	0	0	1	1	0	0	0	0	0	0	1	0	10	1	1	0	0	0	0	0	0
Cr_368	6	0	0	0	0	0	0	1	1	2	1	1	0	0	0	0	1	0	1	2	0	0	0	0	0	0	0	0	0	0	0
Cr_369	0	0	0	0	0	0	0	0	0	0	6	0	0	3	0	0	0	1	0	0	0	0	0	0	0	0	0	0	0	0	0
Cr_37	7	11	1	5	2	2	5	24	2	16	5	16	1	1	0	2	13	3	296	11	0	0	2	1	1	2	1	2	0	1	0
Cr_370	0	0	0	1	1	1	1	2	1	0	0	1	0	0	0	8	2	2	0	0	0	0	6	0	3	0	0	0	0	0	0
Cr_371	0	0	0	5	0	0	1	0	0	0	2	0	0	0	0	1	0	0	0	0	0	1	0	0	0	0	0	0	0	0	0
Cr_372	0	0	0	0	0	0	4	2	0	0	0	0	1	1	2	0	1	0	0	0	0	0	2	1	0	0	0	0	0	0	0
Cr_373	0	1	0	0	0	1	0	0	0	6	0	0	0	0	1	3	1	1	5	4	0	0	0	0	1	0	0	0	0	0	0
Cr_374	0	3	0	0	0	0	0	0	0	0	0	0	0	0	0	0	1	1	1	0	0	0	0	0	0	0	0	0	0	2	0
Cr_375	0	1	0	0	0	0	0	0	0	1	2	0	0	1	0	1	1	0	12	1	0	0	0	0	0	0	1	0	0	0	0
Cr_376	0	0	0	0	0	0	1	0	0	0	0	0	0	0	0	0	0	0	10	4	0	0	0	0	8	0	0	0	0	0	0
Cr_377	0	6	0	0	0	0	0	6	1	8	2	2	5	1	0	3	23	42	32	19	0	4	6	1	1	2	17	0	0	0	0
Cr_378	0	0	0	2	2	0	1	0	0	0	0	0	0	0	0	0	0	0	0	0	0	36	1	0	2	0	0	0	0	0	0
Cr_379	0	0	0	1	0	0	0	0	0	0	0	9	0	0	0	0	0	0	2	0	2	0	0	0	0	0	5	0	0	0	0
Cr_38	1	0	1	6	8	4	3	1	3	8	10	1	9	9	4	13	4	3	138	6	4	13	35	42	36	8	4	0	0	0	0
Cr_380	0	0	1	0	0	4	6	3	0	0	0	0	1	2	12	0	8	0	0	0	1	5	1	0	0	0	0	0	0	0	0
Cr_381	8	0	0	0	0	2	1	3	0	2	7	0	1	6	4	0	1	2	3	2	0	0	2	0	1	1	0	0	0	0	0
Cr_382	0	0	0	0	0	0	0	0	0	0	0	0	0	1	0	0	1	0	5	2	0	0	0	0	0	0	0	0	0	0	0
Cr_383	3	1	0	1	0	1	0	0	1	7	5	0	2	2	8	2	4	0	15	5	0	2	1	1	2	0	2	0	0	0	0
Cr_384	0	0	0	0	0	0	0	0	1	1	1	0	0	0	0	0	0	0	11	0	0	0	0	0	0	0	0	0	0	0	0
Cr_385	0	0	0	0	0	0	0	0	0	0	0	0	1	0	2	0	0	0	0	0	0	1	1	2	4	0	0	0	0	0	0
Cr_386	0	0	0	0	0	0	0	0	0	2	6	0	2	0	0	0	0	0	0	3	0	0	0	0	0	0	0	0	0	0	0
Cr_387	0	1	0	1	1	4	0	0	1	0	1	0	2	0	0	0	1	4	0	0	0	0	0	1	0	0	0	0	0	0	0
Cr_388	0	0	0	0	0	1	0	1	0	0	2	0	2	0	0	2	4	3	2	1	0	0	2	0	0	0	1	0	0	0	0
Cr_389	3	15	0	0	0	0	0	0	0	4	2	0	0	0	0	0	2	0	2	3	0	0	0	0	0	2	0	0	0	0	0
Cr_39	2	2	0	2	1	1	9	12	132	0	2	0	0	0	0	0	26	38	1	2	0	0	6	2	0	0	10	0	0	0	0
Cr_390	0	1	0	0	0	0	0	0	0	3	0	0	0	1	0	0	0	0	3	3	0	0	0	0	0	0	0	0	0	0	0
Cr_391	0	0	0	0	0	0	0	0	0	0	0	0	0	0	0	0	0	5	0	0	0	0	0	0	0	0	0	0	0	1	0
Cr_392	0	0	1	1	1	0	7	0	0	0	0	0	0	0	1	0	0	0	0	0	0	0	0	0	0	0	0	0	0	0	0
Cr_393	0	0	0	0	0	0	0	0	0	1	1	0	0	0	1	0	0	0	5	0	1	2	0	0	0	0	2	0	0	0	0
Cr_394	4	1	1	0	0	0	0	0	0	7	0	0	0	8	16	2	4	0	2	4	4	1	0	0	0	0	0	0	0	0	0
Cr_395	4	9	1	4	0	2	2	6	0	1	0	0	1	0	0	0	0	0	3	1	0	1	0	1	0	1	0	0	0	0	0
Cr_396	1	0	0	0	0	1	1	1	0	0	0	0	0	0	1	1	2	1	0	0	0	0	1	1	0	0	0	1	7	4	0
Cr_397	2	4	0	0	0	0	0	1	0	2	1	0	0	0	0	0	5	0	0	3	0	0	0	0	0	0	0	0	0	0	0
Cr_398	0	0	0	1	1	0	0	0	0	0	0	0	0	2	6	4	0	0	3	0	0	1	5	0	1	0	0	0	0	0	0
Cr_399	0	0	0	1	0	0	0	0	0	3	0	0	0	0	0	0	0	0	2	0	1	0	0	0	1	0	1	0	0	0	0
Cr_4	1022	231	20	226	42	207	575	192	19	149	394	108	219	172	148	220	250	233	2375	373	73	341	103	304	282	23	57	0	5	2	1
Cr_40	7	23	3	3	24	8	24	0	0	73	57	27	41	50	228	159	33	48	54	4	10	13	10	9	11	1	6	0	0	1	0
Cr_400	2	2	0	1	0	2	1	1	0	4	2	0	13	4	0	1	2	0	4	1	3	1	1	1	1	0	0	0	0	0	0
Cr_401	2	1	0	0	0	0	0	6	1	1	0	0	0	0	0	0	0	1	1	1	0	0	0	0	0	0	0	0	0	0	0
Cr_402	88	26	4	4	3	3	2	21	2	39	88	13	4	1	2	0	61	10	155	31	4	1	0	1	0	4	0	18	100	25	4
Cr_403	1	0	0	1	0	0	0	0	0	0	0	0	0	0	0	0	1	0	4	0	0	0	0	0	0	0	0	0	0	0	0
Cr_404	1	1	0	1	0	3	3	1	0	15	1	0	0	21	6	1	2	0	5	4	3	0	0	0	10	2	0	0	0	0	0
Cr_405	1	2	0	0	0	0	0	0	0	0	8	0	0	0	0	0	2	2	6	1	0	1	0	0	0	0	0	0	0	0	0
Cr_406	0	0	0	0	0	0	0	0	0	9	0	0	0	0	0	0	0	0	0	0	0	0	0	0	0	0	0	0	0	0	0
Cr_407	2	2	0	0	0	0	0	0	0	0	6	0	0	0	0	0	0	0	0	0	0	0	0	0	0	0	0	0	0	0	0
Cr_408	4	1	0	2	1	0	0	1	0	6	1	1	3	0	0	0	0	0	0	0	0	0	0	0	0	0	5	0	0	0	0
Cr_409	0	0	0	0	0	0	0	1	0	0	0	0	1	0	0	0	1	2	5	1	2	0	0	1	0	0	2	0	0	0	0
Cr_41	1	6	0	0	0	0	0	59	3	3	8	0	0	0	0	0	71	115	5	4	0	0	2	0	0	4	17	0	0	0	0
Cr_410	0	1	0	0	0	0	0	0	0	5	0	0	0	0	0	0	0	0	0	0	0	0	0	0	0	0	0	0	0	0	0
Cr_411	0	2	0	1	0	2	0	0	0	0	1	0	4	3	3	2	0	0	0	2	4	0	2	0	0	0	0	0	0	0	0
Cr_412	0	0	0	0	0	0	0	0	0	0	0	0	1	0	1	0	0	0	0	0	0	0	0	0	23	0	0	0	0	0	0
Cr_413	0	0	0	0	0	0	0	0	0	0	0	0	0	0	0	0	7	0	0	0	0	0	0	0	0	0	0	0	0	0	0
Cr_414	1	0	0	0	0	3	0	0	0	0	1	0	1	2	3	1	1	0	0	7	0	0	0	0	3	0	0	0	0	0	0
Cr_415	0	0	0	0	0	0	0	1	0	0	1	0	0	0	0	0	1	3	0	0	1	5	2	0	5	0	3	0	0	0	0
Cr_416	1	1	1	0	0	0	2	0	0	0	0	0	1	7	0	0	4	0	0	0	0	0	0	2	6	0	3	0	0	0	0
Cr_417	2	1	0	1	0	1	0	0	0	0	0	0	0	0	0	0	1	0	0	0	1	0	2	0	0	0	0	0	1	9	0
Cr_418	0	0	0	0	0	0	0	1	0	0	0	0	0	0	0	0	0	1	0	0	0	2	1	0	0	0	1	0	0	0	0
Cr_419	0	0	0	1	0	0	0	0	0	2	1	2	1	0	0	0	3	0	0	4	0	0	3	0	2	0	0	0	0	0	0
Cr_42	14	28	0	8	1	10	6	6	0	13	27	24	38	14	7	14	34	29	60	70	20	26	34	31	14	7	8	0	1	0	0
Cr_420	1	3	0	0	0	1	0	0	0	2	2	0	3	4	0	0	7	1	0	2	0	0	2	0	0	0	0	0	0	0	0
Cr_421	1	3	0	0	0	0	0	0	0	0	0	2	2	5	0	1	0	0	1	0	5	3	0	0	6	0	0	0	0	0	0
Cr_422	0	0	0	0	0	0	0	0	0	0	0	0	1	0	0	0	8	0	13	0	0	1	0	0	0	0	0	0	0	0	0
Cr_423	0	0	0	0	0	0	0	0	0	0	0	2	0	0	0	0	0	0	0	0	3	0	1	0	0	0	2	0	0	0	0
Cr_424	1	0	0	1	0	0	0	1	0	0	0	0	0	0	0	1	1	4	0	1	0	0	0	0	1	0	0	0	0	0	0
Cr_425	0	0	0	0	0	0	0	0	0	0	0	0	1	0	0	5	2	1	1	0	0	0	1	0	2	0	3	0	0	0	0
Cr_426	0	0	0	0	0	0	0	0	0	0	0	0	1	0	0	0	1	1	5	0	0	0	1	0	0	0	0	0	0	0	0
Cr_427	4	0	0	0	0	0	0	0	0	0	2	0	0	0	0	0	0	0	0	1	0	0	0	0	0	0	0	0	0	0	0
Cr_428	0	0	0	0	0	0	0	2	0	0	0	0	0	14	0	1	0	0	0	0	0	4	0	0	0	0	0	0	0	0	0
Cr_429	0	2	0	0	1	0	1	3	1	0	6	0	0	0	1	1	10	7	0	1	0	0	0	0	0	1	1	0	0	0	0
Cr_43	52	51	0	0	0	0	0	8	2	6	17	0	0	0	0	0	70	24	238	18	1	0	0	1	0	11	8	0	1	0	0
Cr_430	0	0	0	0	0	0	0	0	0	0	7	0	4	0	0	1	0	0	0	0	0	0	0	0	0	0	0	0	0	0	0
Cr_431	3	3	0	1	0	0	1	0	2	0	0	0	0	0	0	0	3	0	0	0	1	0	0	0	0	0	0	0	0	0	0
Cr_432	1	0	0	0	0	0	0	0	0	0	0	0	0	0	0	1	1	0	10	0	0	0	0	0	0	0	0	0	0	0	0
Cr_433	0	0	0	0	0	2	3	0	0	0	0	0	0	0	0	0	0	0	0	0	1	1	0	0	0	0	0	0	0	0	0
Cr_434	3	1	0	0	0	0	1	0	1	0	0	1	0	0	1	5	5	0	5	3	0	0	0	3	1	1	0	0	0	0	0
Cr_435	2	0	0	0	0	3	0	1	0	3	0	0	2	0	1	0	1	0	3	0	0	2	3	0	2	0	0	0	0	0	0
Cr_436	2	1	0	0	0	0	0	0	0	0	1	0	2	1	2	0	1	0	1	0	0	0	0	0	1	0	0	0	0	0	0
Cr_437	0	1	0	2	0	0	2	0	0	0	0	0	0	0	0	0	0	0	0	0	2	0	0	0	1	0	0	0	0	0	0
Cr_438	2	0	0	0	0	3	0	3	0	2	4	0	0	3	2	0	4	0	2	0	0	0	3	0	0	0	0	0	0	0	0
Cr_439	0	0	0	0	1	0	5	5	0	0	1	0	0	4	1	0	5	0	0	0	0	0	0	0	3	1	0	0	0	0	0
Cr_44	3	0	1	7	1	3	3	1	0	1	6	9	38	16	2	34	16	11	70	5	23	71	46	38	298	5	3	0	1	0	0
Cr_440	1	2	0	10	1	0	1	2	0	1	5	0	3	2	1	3	0	1	0	9	1	6	4	0	2	2	1	0	0	0	0
Cr_441	2	5	0	0	0	0	0	1	0	2	1	0	1	4	0	0	4	0	3	0	0	0	1	0	2	0	0	0	0	0	0
Cr_442	0	1	0	0	0	0	0	0	0	0	0	0	0	0	0	0	2	16	1	0	0	0	0	0	0	1	2	0	0	0	0
Cr_443	0	0	0	0	0	4	9	2	0	0	0	0	0	0	0	2	0	0	0	0	0	0	1	0	1	0	0	0	0	0	0
Cr_444	0	0	0	0	0	0	0	0	0	0	0	0	0	0	0	2	3	1	5	0	0	0	0	0	0	0	0	0	0	0	0
Cr_445	0	0	0	1	0	0	6	0	0	0	0	0	0	0	1	88	0	0	0	0	0	0	0	0	0	0	0	0	0	0	0
Cr_446	1	1	0	4	1	0	0	0	0	0	0	0	0	2	0	1	0	0	0	0	0	0	0	0	2	0	0	0	0	0	0
Cr_447	0	0	0	1	0	2	1	0	0	0	0	0	0	4	0	0	0	0	0	1	0	0	0	0	0	0	0	0	0	0	0
Cr_448	1	3	0	0	0	0	0	0	0	1	0	0	0	0	0	1	0	0	0	1	1	0	0	0	0	0	0	0	0	0	0
Cr_449	0	4	0	0	0	0	0	0	0	0	1	0	0	0	0	0	1	0	8	0	1	0	0	0	0	0	0	4	6	3	4
Cr_45	11	7	0	0	0	5	0	11	2	13	7	1	1	0	3	0	29	12	34	10	6	1	1	1	0	3	3	1	12	30	6
Cr_450	1	1	0	0	0	0	0	0	0	0	0	0	0	0	0	0	0	0	0	1	0	0	0	0	0	0	0	0	4	1	0
Cr_451	1	0	0	0	1	0	1	0	0	0	1	1	0	4	0	2	0	0	0	0	0	0	0	0	0	0	0	0	0	0	0
Cr_452	0	0	0	0	0	0	1	0	0	0	0	0	0	0	0	0	0	0	3	0	0	0	2	1	4	0	0	0	0	0	0
Cr_453	1	4	0	0	0	1	0	1	0	2	1	0	2	6	2	1	6	0	2	0	0	1	0	0	2	1	1	0	0	0	0
Cr_454	1	1	0	0	0	0	0	1	0	0	0	0	0	0	0	0	2	1	3	1	0	0	0	0	0	0	2	0	0	0	0
Cr_455	0	0	0	0	0	2	0	4	1	0	1	0	0	0	1	0	4	3	0	0	0	0	1	0	0	0	1	0	0	0	0
Cr_456	8	31	1	0	1	5	1	16	0	0	1	0	2	0	0	0	0	1	3	0	0	0	0	0	0	0	0	0	0	0	0
Cr_457	1	0	0	0	0	0	0	1	0	4	5	0	3	10	6	0	0	0	23	3	0	0	5	0	2	1	0	0	0	1	0
Cr_458	0	0	0	0	0	0	0	0	0	0	0	0	0	0	0	0	0	0	1	0	0	0	3	1	1	0	0	0	0	0	0
Cr_459	0	1	0	1	0	0	0	0	0	3	1	0	0	0	0	0	0	0	4	0	0	0	0	0	0	0	0	0	0	0	0
Cr_46	9	9	1	13	16	5	37	6	7	16	32	21	34	35	7	480	55	21	80	244	24	289	19	42	462	4	81	0	3	0	0
Cr_460	1	0	0	1	0	2	0	0	0	0	0	0	5	1	11	3	0	0	0	0	0	3	0	0	2	0	0	0	0	0	0
Cr_461	4	0	0	0	0	0	0	0	0	0	0	0	0	3	0	0	0	0	0	2	0	1	0	0	0	0	0	0	0	0	0
Cr_462	0	0	0	0	0	0	1	0	0	0	0	0	1	0	1	10	1	0	0	0	0	4	1	1	0	0	1	0	0	0	0
Cr_463	0	0	0	0	0	1	0	0	0	0	0	0	0	0	0	0	11	0	0	0	0	0	0	0	0	0	0	0	0	2	0
Cr_464	1	4	0	0	1	0	0	0	0	0	0	0	0	0	2	0	0	2	0	0	0	0	0	0	0	0	0	0	0	0	0
Cr_465	0	0	2	3	1	5	4	0	0	0	0	1	10	20	8	8	0	0	0	0	5	9	0	0	8	0	0	0	0	0	0
Cr_466	0	0	0	0	0	0	0	0	0	1	0	0	0	0	2	0	1	1	3	0	0	0	0	0	0	0	0	2	1	1	0
Cr_467	0	0	0	2	2	2	4	0	0	0	0	1	4	21	1	9	0	0	0	0	0	1	47	4	7	0	0	0	0	0	0
Cr_468	1	2	0	0	0	0	2	0	0	2	0	0	0	0	0	0	0	0	0	2	0	0	0	0	1	0	0	0	0	0	0
Cr_469	0	0	0	1	0	0	0	0	0	0	0	0	0	0	0	0	1	0	0	0	0	0	0	0	0	0	0	1	6	0	0
Cr_47	11	28	1	4	0	9	4	3	0	10	92	0	13	31	19	3	20	3	12	23	25	12	2	1	5	1	0	0	0	0	0
Cr_470	1	0	0	0	0	2	3	0	0	0	1	0	0	0	0	1	3	1	1	4	1	1	0	0	0	0	0	0	0	0	0
Cr_471	0	0	0	0	0	0	0	1	0	0	0	0	0	0	0	0	3	1	7	0	0	0	0	8	2	0	1	0	0	0	0
Cr_472	3	0	0	0	0	0	0	0	0	0	1	0	0	0	0	1	0	0	5	0	2	0	0	0	0	0	0	0	0	0	0
Cr_473	0	1	0	0	0	0	0	0	0	0	0	0	0	1	0	2	0	0	3	0	0	0	0	0	0	0	1	0	0	0	0
Cr_474	2	2	0	0	0	0	0	0	0	2	0	0	1	0	0	0	1	1	2	1	0	0	0	0	1	0	0	0	0	0	0
Cr_475	0	0	0	0	0	0	0	0	0	7	0	0	0	5	0	0	0	0	0	0	0	5	0	0	0	0	0	0	0	0	0
Cr_476	1	0	0	0	0	6	1	0	0	2	0	0	1	0	5	0	3	0	1	0	0	0	0	0	0	1	0	0	0	0	0
Cr_477	0	0	1	0	0	0	0	0	0	0	0	0	1	9	2	1	0	0	0	0	0	0	0	0	0	0	0	0	0	0	0
Cr_478	0	2	0	0	0	2	0	1	0	0	0	0	0	0	1	0	2	0	3	1	1	0	0	0	0	0	0	0	0	0	0
Cr_479	0	0	0	0	0	0	0	0	0	0	0	0	0	1	1	0	6	0	1	0	0	1	5	1	0	0	0	0	0	0	0
Cr_48	8	8	0	13	4	1	9	13	0	58	38	25	69	10	18	55	45	65	50	15	5	70	59	21	59	1	4	0	0	0	0
Cr_480	0	0	0	0	0	6	0	0	0	0	0	0	0	0	0	0	1	11	0	0	0	0	0	0	0	0	3	0	0	0	0
Cr_481	0	2	0	0	0	0	0	0	0	5	0	0	0	3	0	0	0	0	1	0	0	0	0	0	0	0	0	0	0	0	0
Cr_482	6	1	1	1	0	4	8	1	0	0	0	1	2	2	0	2	1	1	10	0	2	2	0	5	3	0	0	0	0	0	0
Cr_483	0	0	0	1	0	0	0	0	0	0	0	1	4	4	4	1	1	0	0	0	0	0	0	0	0	0	0	0	0	0	0
Cr_484	1	1	0	0	0	0	0	0	0	0	2	0	0	0	0	0	0	1	4	0	0	0	0	0	0	0	0	0	0	0	0
Cr_485	1	1	0	0	0	0	0	0	0	0	0	0	0	3	3	0	3	0	7	1	2	6	1	0	2	1	0	0	0	0	0
Cr_486	0	0	0	0	0	0	0	0	0	0	0	0	0	0	0	1	0	0	0	0	0	0	0	0	0	0	0	5	0	1	0
Cr_487	1	0	1	0	2	2	1	4	0	0	1	0	0	0	1	0	0	0	0	0	0	2	0	0	0	0	0	0	0	0	0
Cr_488	1	0	0	0	0	0	0	0	0	0	0	0	0	0	0	0	0	0	10	0	0	0	0	0	0	0	0	0	0	0	0
Cr_489	0	0	0	0	0	0	0	0	0	0	0	0	0	0	9	2	0	0	0	0	0	0	5	0	1	0	0	0	0	0	0
Cr_49	0	0	14	68	5	36	20	0	0	0	0	54	110	45	32	105	0	0	0	0	195	46	134	25	21	0	0	0	0	0	0
Cr_490	0	1	0	1	0	0	3	0	0	0	0	0	0	0	0	0	0	2	2	0	0	0	0	0	0	0	2	0	0	0	0
Cr_491	11	6	0	1	0	0	0	0	1	0	0	0	0	0	0	0	10	1	4	4	0	1	0	0	0	0	0	0	0	0	0
Cr_492	0	1	0	1	0	0	0	0	0	0	3	0	0	1	0	2	0	0	0	0	0	0	0	0	0	0	2	0	0	0	0
Cr_493	2	4	0	0	0	0	0	2	0	2	0	0	1	1	0	1	0	0	4	0	0	1	1	0	1	0	0	0	0	0	0
Cr_494	0	0	0	0	0	5	2	0	0	0	0	0	2	10	0	5	0	0	0	0	0	0	4	4	3	0	0	0	0	0	0
Cr_495	1	14	0	0	0	1	0	11	0	0	4	0	0	0	0	0	1	0	0	2	0	0	1	0	0	0	1	0	0	0	0
Cr_496	0	0	0	1	0	1	0	0	0	0	1	0	6	4	2	6	3	0	0	1	1	1	0	1	2	0	0	0	0	0	0
Cr_497	1	12	0	0	0	0	0	7	0	0	0	0	0	0	1	0	0	0	1	0	0	0	0	0	0	0	1	0	0	0	0
Cr_498	1	0	0	1	2	2	0	0	0	0	0	0	1	0	0	1	1	0	0	0	0	0	0	0	2	0	1	0	0	0	0
Cr_499	0	1	0	0	1	1	0	0	0	2	0	0	3	0	0	2	2	2	0	3	2	1	1	0	0	0	2	0	0	0	0
Cr_5	195	145	42	246	79	208	446	169	48	202	171	262	340	437	311	675	325	166	510	213	369	251	406	83	311	24	79	1	1	3	1
Cr_50	21	13	0	2	1	7	15	89	6	32	17	1	2	5	3	7	52	20	104	14	4	0	0	1	8	2	9	0	1	1	0
Cr_500	0	0	0	0	0	0	0	1	0	2	0	0	0	0	0	0	10	0	3	0	0	2	0	0	1	0	2	0	0	0	0
Cr_501	0	0	0	0	0	0	0	0	0	0	0	0	1	0	0	0	0	0	11	0	0	0	0	0	0	0	0	0	0	0	0
Cr_502	2	4	0	0	0	2	2	6	0	0	0	0	0	0	0	0	1	0	0	0	0	0	0	0	1	0	0	0	0	0	0
Cr_503	0	4	0	0	0	0	1	1	0	1	0	0	0	2	2	0	0	0	0	0	0	0	0	0	1	0	0	0	0	0	0
Cr_504	0	0	0	0	0	0	0	0	0	0	5	0	0	0	0	1	0	0	1	0	0	0	0	0	0	0	0	0	0	0	0
Cr_505	0	0	0	2	0	0	2	0	0	0	0	0	0	0	2	0	0	0	0	0	1	0	0	0	0	0	0	0	0	0	0
Cr_506	3	2	1	0	0	0	0	2	0	5	0	0	0	3	0	1	0	0	0	0	0	0	0	0	0	0	1	0	0	0	0
Cr_507	0	0	0	0	0	0	0	0	0	0	0	0	0	0	0	0	1	10	0	0	0	0	0	0	1	0	3	0	0	0	0
Cr_508	0	0	0	0	0	0	0	0	0	0	1	0	0	0	0	0	0	2	8	2	0	0	0	0	0	0	0	0	0	0	0
Cr_509	0	0	0	2	1	0	5	0	0	0	1	0	1	3	1	2	0	0	1	0	0	6	1	1	3	0	0	0	0	0	0
Cr_51	34	20	2	2	0	0	5	4	1	25	49	0	15	9	6	5	20	0	29	8	0	0	0	2	0	2	0	0	0	1	0
Cr_510	0	1	0	0	0	0	0	0	0	0	0	0	0	0	0	0	0	1	4	0	0	0	0	0	0	0	0	0	0	0	0
Cr_511	1	0	0	0	0	0	0	0	0	6	1	0	0	0	0	0	0	0	0	0	0	0	0	0	0	0	0	0	0	0	0
Cr_512	1	0	0	0	0	0	0	0	0	0	7	0	0	0	3	0	0	0	0	0	0	0	0	0	0	0	0	0	0	0	0
Cr_513	0	0	0	0	0	0	0	0	0	0	0	0	0	0	0	0	11	0	0	0	0	1	0	0	0	0	0	0	0	0	0
Cr_514	0	0	0	0	0	0	1	0	0	0	0	2	5	0	11	4	0	0	0	0	3	5	4	5	10	0	0	0	0	0	0
Cr_515	1	0	0	0	0	0	0	1	0	2	2	0	0	0	0	0	0	3	1	0	0	0	0	0	0	0	0	0	0	0	0
Cr_516	0	0	0	0	0	0	0	0	0	0	0	0	0	0	0	0	0	0	4	0	0	0	0	0	0	0	0	0	0	0	0
Cr_517	0	1	0	0	0	0	0	2	0	0	0	1	0	0	9	1	0	0	0	0	0	0	0	6	0	1	0	0	0	0	0
Cr_518	0	0	0	0	0	0	0	1	0	0	5	0	0	0	0	0	0	0	0	2	0	0	0	0	0	0	0	0	0	0	0
Cr_519	1	0	0	0	0	0	0	0	0	5	1	0	1	1	0	1	1	0	5	3	0	0	0	0	0	1	0	0	0	0	0
Cr_52	37	33	0	15	4	14	12	33	7	8	4	2	3	1	2	0	4	2	15	4	0	7	23	1	2	2	3	0	15	28	0
Cr_520	0	3	0	1	0	0	0	0	0	0	0	0	0	1	0	1	0	0	0	0	1	4	2	0	0	0	0	1	0	0	0
Cr_521	2	0	0	0	0	0	0	0	0	1	0	0	0	1	0	2	3	0	0	0	0	0	0	0	8	0	0	0	0	0	0
Cr_522	0	0	0	3	0	0	1	0	0	0	0	0	0	0	1	0	0	0	0	0	1	0	1	0	0	0	0	0	0	0	0
Cr_523	0	0	0	0	0	1	0	0	0	0	0	0	1	0	0	0	0	1	0	0	0	9	0	0	0	0	0	0	0	0	0
Cr_524	0	0	0	0	0	0	0	0	0	0	0	0	0	0	0	1	0	2	5	0	0	0	1	0	0	0	2	0	0	0	0
Cr_525	2	2	0	1	0	6	3	0	0	1	0	1	0	5	6	2	1	0	0	2	1	0	1	1	1	0	1	0	0	0	0
Cr_526	0	0	0	0	2	0	2	2	0	0	0	0	0	1	2	2	0	3	0	0	0	0	1	0	2	0	0	0	0	0	0
Cr_527	0	0	0	0	0	0	0	0	0	0	0	0	0	0	0	0	0	1	0	3	0	0	0	0	0	0	0	0	0	0	0
Cr_528	0	2	0	0	0	0	0	0	0	2	3	0	0	2	0	1	2	0	4	0	0	0	0	0	1	0	0	0	0	0	0
Cr_529	1	0	0	0	0	0	0	0	0	0	3	0	1	0	0	2	0	0	1	0	0	0	0	0	2	0	0	0	0	0	0
Cr_53	14	1	2	108	22	83	207	0	0	0	0	30	58	49	20	105	0	0	13	0	8	42	30	210	105	0	0	0	0	0	0
Cr_530	0	1	0	0	0	0	0	1	0	6	2	0	2	1	0	2	0	1	2	1	0	2	0	0	1	0	0	0	0	0	0
Cr_531	0	1	0	0	0	1	0	0	0	0	0	0	2	0	0	0	0	0	8	0	0	0	0	0	0	0	0	0	0	0	0
Cr_532	0	0	0	0	0	0	1	0	0	0	0	0	0	0	1	0	0	0	0	0	0	0	0	0	0	0	0	0	1	0	3
Cr_533	0	0	0	1	1	0	0	0	0	0	0	0	0	1	0	0	0	0	0	0	1	0	5	2	0	0	0	0	0	0	0
Cr_534	0	0	0	0	0	0	0	4	0	0	0	0	0	0	0	0	0	0	0	0	0	0	0	0	0	0	0	0	0	0	0
Cr_535	0	0	0	0	0	3	0	0	0	0	0	0	3	1	0	0	0	0	0	1	0	0	0	0	0	0	0	0	0	0	0
Cr_536	1	3	0	0	0	0	0	0	0	0	0	0	0	0	0	0	0	0	0	0	0	0	0	0	0	0	0	0	0	0	0
Cr_537	0	0	0	0	0	0	0	0	0	0	0	0	0	0	0	0	0	0	0	0	0	0	0	0	0	0	0	11	0	1	0
Cr_538	0	1	0	0	0	0	0	2	0	2	0	0	0	0	0	0	0	3	0	1	0	0	0	0	0	0	0	0	0	0	0
Cr_539	0	0	8	9	4	15	22	0	0	0	0	1	2	20	1	6	0	0	0	0	2	3	2	1	1	0	0	0	0	0	0
Cr_54	1	15	0	4	5	2	13	25	6	4	38	3	2	13	9	7	27	86	37	12	0	3	2	3	14	3	27	0	0	0	0
Cr_540	1	0	0	1	0	0	0	0	0	4	0	0	0	1	0	0	0	1	0	0	0	1	2	0	0	0	0	0	0	0	0
Cr_541	0	1	0	0	0	0	0	0	0	0	0	0	0	0	0	0	2	0	0	0	0	0	0	0	0	0	0	0	0	0	0
Cr_542	0	0	0	0	0	0	0	0	0	0	0	0	0	0	0	2	0	0	0	0	0	0	0	0	0	0	7	0	0	0	0
Cr_543	0	1	0	0	0	0	0	0	0	0	0	0	0	0	0	0	1	2	9	0	0	0	0	0	0	0	0	0	2	0	0
Cr_544	0	1	0	1	0	0	0	1	0	0	0	0	0	6	0	0	0	1	0	0	0	0	0	0	0	0	0	0	0	0	0
Cr_545	0	0	0	0	0	0	0	0	0	0	0	0	1	0	0	0	0	0	18	0	0	0	0	0	0	0	0	0	0	0	0
Cr_546	4	3	0	0	0	0	0	0	0	3	0	0	1	0	0	0	0	0	2	2	0	0	0	0	0	0	0	0	0	0	0
Cr_547	0	0	0	0	1	0	1	0	0	1	0	2	1	2	0	11	1	3	10	2	3	3	12	4	3	1	0	0	0	0	0
Cr_548	0	0	0	0	0	0	0	0	0	8	0	0	0	0	0	0	3	2	0	0	0	0	0	0	0	0	0	0	0	0	0
Cr_549	1	1	0	0	0	0	0	3	0	1	0	0	0	0	0	0	8	6	3	2	1	0	2	1	3	1	1	1	0	0	0
Cr_55	27	18	0	0	0	0	0	9	7	35	22	0	2	0	0	0	11	7	153	41	0	0	0	0	0	1	3	0	0	1	0
Cr_550	0	0	0	1	0	1	0	0	0	0	0	0	2	0	0	1	0	0	0	0	0	6	0	0	0	0	0	0	0	0	0
Cr_551	1	0	0	3	0	0	2	3	0	0	0	0	0	0	0	0	0	0	0	0	0	0	0	0	4	0	0	0	0	0	0
Cr_552	0	0	1	3	2	0	1	0	0	0	0	0	0	37	0	0	0	0	0	0	0	0	0	0	0	0	0	0	0	0	0
Cr_553	1	1	0	0	0	0	0	0	0	1	2	0	1	1	0	3	1	1	8	6	0	0	9	1	2	1	0	0	0	0	0
Cr_554	0	1	0	0	0	0	0	2	0	0	0	0	0	0	0	0	0	5	0	2	1	0	1	0	1	0	0	0	0	0	0
Cr_555	0	0	0	1	1	0	0	1	0	0	0	0	0	0	0	1	0	0	0	0	14	0	0	0	1	0	0	0	0	0	0
Cr_556	0	0	0	0	0	0	2	0	0	2	5	0	3	0	1	1	0	0	0	0	0	0	2	0	5	0	0	0	0	0	0
Cr_557	0	0	0	0	0	0	0	0	0	0	3	0	0	0	0	0	0	0	0	0	0	0	0	0	0	0	0	0	0	0	0
Cr_558	1	0	0	0	0	0	0	2	0	1	1	1	1	0	0	0	0	3	12	0	0	0	0	0	1	1	2	0	0	0	0
Cr_559	2	3	0	0	0	0	0	0	0	5	0	0	0	0	0	0	1	0	1	2	0	0	0	0	0	0	0	0	0	0	0
Cr_56	2	13	0	0	0	0	0	12	15	5	17	0	2	1	0	0	75	17	10	25	1	2	2	0	0	2	2	0	0	0	0
Cr_560	1	2	0	0	0	1	0	7	0	2	3	1	0	0	2	0	11	12	3	2	0	0	0	0	0	0	5	0	0	0	0
Cr_561	0	0	0	0	0	0	0	1	0	0	0	0	0	0	0	0	2	0	1	0	0	0	0	1	0	0	0	0	0	0	0
Cr_562	1	1	1	1	0	3	0	0	0	2	2	1	0	3	0	0	0	0	2	2	0	0	0	0	1	0	0	0	0	0	0
Cr_563	1	0	0	0	0	0	0	0	0	0	1	0	0	0	0	0	0	1	0	1	0	0	0	0	0	0	0	0	0	0	0
Cr_564	0	0	0	0	0	0	0	1	0	0	0	0	0	0	0	0	1	0	0	0	0	0	0	0	0	0	5	0	0	0	0
Cr_565	4	0	0	0	0	0	0	1	0	0	0	0	0	1	0	0	1	0	6	0	1	0	0	0	0	0	0	0	0	0	0
Cr_566	0	0	0	0	0	0	0	0	0	0	4	0	0	0	0	3	0	0	0	2	0	0	0	0	0	0	0	0	0	0	0
Cr_567	1	1	0	0	0	0	0	0	0	0	0	0	3	0	0	0	2	2	0	0	0	1	0	0	0	0	2	0	0	0	0
Cr_568	1	0	0	0	0	0	0	1	0	0	0	0	1	7	0	0	0	0	0	0	0	0	1	0	0	0	0	0	0	0	0
Cr_569	0	0	0	0	0	0	0	0	0	0	0	0	0	0	0	0	0	2	2	0	0	0	0	1	0	0	2	0	0	0	0
Cr_57	0	0	1	0	1	1	9	0	0	0	0	2	0	0	3	371	0	0	0	0	1	2	2	1	2	0	0	0	0	0	0
Cr_570	1	3	0	0	0	0	0	0	0	0	0	0	0	0	0	0	0	0	2	0	0	0	0	0	0	0	0	0	1	0	0
Cr_571	0	2	0	0	0	0	0	0	0	0	0	0	0	0	0	0	2	0	4	0	0	0	0	0	0	0	0	1	0	0	0
Cr_572	0	0	0	0	0	0	0	0	0	0	0	0	0	0	0	0	0	0	4	0	0	0	0	0	0	0	0	0	0	0	0
Cr_573	0	0	0	0	0	0	0	0	0	0	0	0	0	4	0	1	0	0	1	0	0	0	0	0	2	0	0	0	0	0	0
Cr_574	3	10	0	1	0	1	1	7	1	6	0	0	0	1	0	0	0	0	2	0	0	0	1	0	0	0	0	0	0	0	0
Cr_575	4	0	0	0	0	0	0	2	0	0	0	1	0	0	0	0	0	0	1	0	0	0	0	0	0	0	0	0	0	0	0
Cr_576	0	0	0	0	0	0	0	0	0	0	0	0	0	0	0	0	0	1	0	1	0	0	0	0	0	4	0	0	0	0	0
Cr_577	0	0	0	2	1	3	0	0	1	0	0	0	0	0	4	0	0	0	0	0	0	1	2	0	0	0	0	0	0	0	0
Cr_578	0	0	0	0	0	0	0	0	0	0	0	0	0	5	0	0	0	0	0	0	0	0	0	0	0	0	0	0	0	0	0
Cr_579	0	1	0	1	0	1	1	0	0	0	0	0	0	0	0	0	0	0	1	0	2	0	0	0	1	0	0	0	0	0	0
Cr_58	0	0	0	3	3	4	31	0	0	0	0	0	1	0	1	19	0	0	0	0	2	0	78	2	2	0	0	0	0	0	0
Cr_580	0	0	0	0	0	0	0	0	0	0	0	0	0	6	0	0	0	0	0	0	0	0	0	0	0	0	0	0	0	0	0
Cr_581	0	0	0	6	0	1	7	0	0	0	0	0	0	0	0	0	0	0	0	0	0	0	4	0	0	0	0	0	0	0	0
Cr_582	0	0	3	6	1	3	5	0	0	0	0	1	0	0	2	0	0	0	0	0	1	0	6	2	0	0	0	0	0	0	0
Cr_583	0	0	0	0	0	0	0	2	0	0	0	0	0	2	0	2	0	4	0	0	0	0	0	0	5	0	0	0	0	0	0
Cr_584	1	6	0	0	1	1	0	2	0	0	0	0	0	0	1	0	0	1	0	1	1	0	0	0	0	0	0	0	0	0	0
Cr_585	2	7	0	0	0	0	0	3	1	2	0	0	0	1	0	0	3	0	0	3	0	0	0	0	0	0	0	0	0	0	0
Cr_586	0	0	0	0	0	3	0	0	0	0	0	0	0	0	0	0	0	0	0	5	0	0	0	0	0	0	0	0	0	0	0
Cr_587	0	1	0	0	0	0	1	0	0	0	0	0	0	0	1	0	5	0	0	0	0	16	0	0	0	0	0	0	0	0	0
Cr_588	0	2	0	0	0	0	0	0	0	0	1	2	0	0	0	0	0	1	5	4	0	0	0	1	2	0	1	0	0	0	0
Cr_589	0	0	0	0	0	0	0	1	0	0	0	0	0	0	0	0	2	2	0	0	0	0	0	0	0	0	0	0	0	0	0
Cr_59	39	15	0	4	0	3	2	5	2	27	34	1	5	8	3	9	37	18	32	30	0	4	1	2	5	0	5	1	0	1	0
Cr_590	0	1	0	0	0	0	0	0	0	0	0	0	0	3	0	0	0	0	1	0	0	0	11	0	0	0	0	0	0	0	0
Cr_591	6	2	0	0	0	0	0	0	0	0	0	0	0	0	0	0	0	0	0	0	0	0	0	0	0	0	5	0	0	0	0
Cr_592	0	1	0	0	0	0	0	0	0	0	0	0	0	1	0	0	0	2	6	0	0	0	0	1	0	0	0	0	0	0	0
Cr_593	1	1	0	1	0	1	1	0	0	1	1	0	0	3	2	0	0	1	0	0	0	0	0	0	1	2	1	0	0	0	0
Cr_594	28	16	0	0	1	1	0	4	4	2	19	0	0	0	1	0	43	16	147	7	0	0	0	0	2	5	5	0	0	0	0
Cr_595	0	1	0	0	0	0	0	0	0	0	0	0	1	0	0	0	0	0	2	2	0	0	0	1	0	0	0	0	0	0	0
Cr_596	0	0	0	0	0	0	0	0	0	0	0	0	0	1	0	0	0	0	0	4	0	0	0	0	0	0	0	0	0	0	0
Cr_597	1	0	0	0	0	2	1	0	0	1	1	0	1	2	0	1	0	2	0	0	1	0	10	1	2	0	1	0	0	0	0
Cr_598	1	0	0	0	0	0	0	0	0	0	1	0	0	0	0	0	0	3	0	0	0	0	0	0	0	0	0	0	0	0	0
Cr_599	0	0	0	1	0	0	0	1	0	1	0	4	1	0	0	2	0	2	0	0	0	0	0	0	0	0	0	0	0	0	0
Cr_6	4	8	1	2	1	14	97	606	17	13	10	1	3	5	4	63	290	659	20	5	0	0	10	2	31	7	171	0	54	21	2
Cr_60	52	14	1	1	0	7	0	0	0	35	15	0	8	3	3	3	7	4	87	21	1	3	4	6	3	0	1	0	0	0	0
Cr_600	0	0	0	0	0	0	0	0	0	0	0	0	0	0	0	0	0	0	0	3	0	0	0	0	0	0	0	0	0	0	0
Cr_601	0	0	0	0	0	0	0	1	0	0	4	0	0	0	0	0	3	0	3	0	0	1	0	0	0	1	0	0	0	0	0
Cr_602	0	1	0	0	0	0	0	0	0	0	0	0	0	0	0	0	5	0	0	0	0	0	0	0	2	0	1	0	0	0	0
Cr_603	1	1	0	0	0	0	1	3	0	0	0	0	0	0	0	0	0	0	12	0	0	0	0	0	0	0	0	0	0	0	0
Cr_604	0	1	0	0	0	0	0	0	0	1	1	1	0	0	0	0	0	1	7	1	0	0	0	0	0	0	0	0	0	0	0
Cr_605	0	0	0	1	0	1	2	0	0	0	0	0	1	1	2	1	0	0	0	0	3	1	1	0	1	0	0	0	0	0	0
Cr_606	0	0	0	0	0	0	0	0	0	0	0	2	1	5	1	0	0	0	0	0	0	2	4	3	2	0	0	0	0	0	0
Cr_607	0	1	0	1	0	0	0	0	0	0	0	0	0	0	0	0	1	0	0	0	0	0	0	0	0	0	0	0	0	0	0
Cr_608	0	0	0	3	0	0	0	0	0	0	0	0	1	0	0	1	1	1	0	0	0	0	0	0	0	1	2	0	0	0	0
Cr_609	0	0	0	0	1	6	9	7	0	0	0	0	0	0	0	1	0	0	0	0	0	0	0	0	0	0	0	0	0	0	0
Cr_61	7	4	0	0	0	3	1	4	1	4	12	9	4	6	0	2	6	31	52	11	1	29	35	12	17	0	28	0	0	0	0
Cr_610	0	0	0	0	0	0	0	0	0	0	0	0	0	0	0	0	0	0	0	0	0	0	0	0	4	0	0	0	0	0	0
Cr_611	1	0	0	0	0	0	1	0	0	0	0	0	0	0	0	0	1	0	0	0	0	0	0	0	0	0	0	0	0	0	0
Cr_612	0	0	0	0	2	2	0	0	0	0	0	0	0	3	0	1	0	0	0	0	0	0	3	1	0	0	0	0	0	0	0
Cr_613	0	0	0	0	0	0	0	1	0	1	3	0	0	0	1	1	2	0	0	0	0	0	0	0	0	0	0	0	0	0	0
Cr_614	0	0	0	1	0	0	0	2	0	0	1	0	0	0	0	1	7	1	0	0	0	0	0	0	1	0	0	0	0	0	0
Cr_615	1	1	0	0	0	0	0	0	0	0	2	0	0	0	0	0	0	1	1	0	0	0	0	0	0	0	0	0	0	0	0
Cr_616	0	0	0	0	0	0	1	0	0	0	0	0	0	4	0	0	0	0	0	0	0	0	0	0	0	0	0	0	0	0	0
Cr_617	0	0	0	0	0	0	0	1	0	0	0	0	1	0	1	1	3	1	3	1	0	1	0	2	4	0	3	0	0	0	0
Cr_618	1	0	0	0	0	1	1	1	1	2	3	0	0	5	7	2	0	1	7	1	0	1	2	1	0	0	2	0	0	0	0
Cr_619	0	0	0	0	1	0	1	0	0	0	0	5	0	0	0	0	0	0	2	0	0	0	0	4	0	0	0	0	0	0	0
Cr_62	14	7	0	1	1	1	0	6	2	25	13	1	2	4	8	5	43	8	86	41	5	3	7	2	2	2	6	0	0	0	0
Cr_620	0	0	0	0	0	0	2	1	1	0	0	0	0	1	0	0	6	0	1	0	0	0	4	1	1	1	1	0	0	0	0
Cr_621	3	2	0	0	0	0	0	0	0	1	0	0	0	2	0	2	0	0	0	0	0	0	0	0	0	0	0	0	0	0	0
Cr_622	3	2	0	0	0	0	1	1	0	0	0	0	0	0	0	0	0	0	0	1	0	0	0	0	0	0	0	0	0	0	0
Cr_623	4	5	0	1	0	1	0	0	0	7	0	0	3	0	0	0	3	0	3	1	1	0	0	0	1	1	0	0	0	0	0
Cr_624	1	1	0	0	0	0	0	0	0	0	1	0	0	6	0	0	0	0	0	0	0	0	0	0	0	0	0	0	0	0	0
Cr_625	0	0	0	0	0	0	0	0	0	3	2	0	0	0	0	0	0	0	0	0	0	0	0	1	0	0	0	0	0	0	0
Cr_626	0	0	0	0	0	0	0	2	0	0	0	0	0	0	0	0	1	0	2	0	0	0	0	0	0	0	0	0	0	1	0
Cr_627	0	0	0	1	0	1	0	0	0	0	0	0	0	0	1	0	1	0	2	0	0	0	0	0	0	0	0	0	0	0	0
Cr_628	0	0	0	0	0	0	1	0	0	0	2	0	3	0	0	0	2	0	0	0	1	0	0	0	0	0	0	0	0	0	0
Cr_629	0	1	0	0	0	0	0	0	0	0	0	0	0	0	0	0	0	0	0	0	0	0	5	0	0	0	0	0	0	0	0
Cr_63	3	12	0	0	2	4	0	5	1	23	13	2	18	3	5	19	26	24	40	27	3	39	19	10	16	4	4	0	1	0	0
Cr_630	0	2	0	0	0	0	0	0	0	0	1	0	0	0	0	0	0	0	4	0	0	0	0	0	0	0	0	0	0	0	0
Cr_631	1	0	0	0	0	1	0	0	0	0	2	0	0	0	4	0	0	0	0	0	0	0	0	0	0	0	0	0	4	1	0
Cr_632	0	1	5	13	4	24	22	0	0	0	0	1	0	9	0	4	0	0	0	0	2	0	1	0	2	0	0	0	0	0	0
Cr_633	1	0	0	0	0	0	0	0	0	0	0	0	0	0	0	0	0	6	11	1	0	0	0	0	0	0	1	0	0	0	0
Cr_634	0	5	0	0	0	0	1	0	0	3	0	0	0	2	0	0	2	0	1	0	0	0	0	0	0	0	0	0	0	0	0
Cr_635	0	0	0	0	0	0	0	0	0	0	0	0	0	0	0	0	0	0	5	0	0	0	0	0	0	0	0	0	0	0	0
Cr_636	0	0	3	11	2	18	17	0	0	0	0	1	1	9	0	1	0	0	0	0	3	0	3	0	0	0	0	0	0	0	0
Cr_637	1	0	0	0	0	0	0	0	1	0	0	0	1	2	0	0	0	1	0	0	0	0	0	0	2	1	0	0	0	0	1
Cr_638	1	0	0	0	0	1	0	0	0	1	0	0	1	0	0	0	0	0	6	0	0	0	0	0	0	0	0	0	0	0	0
Cr_639	4	7	0	0	0	1	1	3	0	0	0	0	0	0	0	0	0	2	1	5	0	0	0	0	0	0	0	0	0	0	0
Cr_64	7	12	1	14	1	11	1	3	0	27	23	13	62	22	46	31	14	7	70	32	29	44	10	19	20	1	3	0	0	0	0
Cr_640	1	0	0	0	0	0	0	0	0	0	2	0	0	0	0	0	0	4	0	0	0	0	0	0	0	0	0	0	0	0	0
Cr_641	13	5	0	2	0	0	0	1	2	3	11	0	2	12	1	1	4	0	3	1	0	0	0	0	0	0	0	0	0	0	0
Cr_642	0	0	0	0	0	0	0	0	0	0	0	0	0	0	0	0	1	0	3	1	0	0	0	0	0	0	0	0	0	0	0
Cr_643	2	0	0	0	0	0	0	0	0	0	0	0	0	0	0	0	4	0	4	2	0	0	0	0	0	1	1	0	0	0	0
Cr_644	0	0	0	0	0	0	1	2	1	0	0	0	0	0	0	0	0	0	0	0	0	0	0	0	0	0	0	0	1	0	0
Cr_645	0	0	0	0	1	1	2	1	0	0	0	0	0	1	0	0	0	0	0	0	2	0	0	0	1	0	1	0	0	0	0
Cr_646	1	0	1	0	0	1	0	0	0	0	2	1	1	0	4	0	0	1	1	2	0	0	0	0	0	0	1	0	0	0	0
Cr_647	1	0	0	0	0	0	1	2	0	0	2	0	0	1	0	0	4	2	1	1	0	0	0	0	0	0	0	0	0	0	0
Cr_648	0	1	0	1	0	1	2	0	0	0	0	0	0	0	1	0	0	0	0	1	3	0	0	0	0	0	0	0	0	0	0
Cr_649	1	0	0	0	0	0	1	0	0	0	0	0	0	0	0	0	0	0	4	0	0	2	0	0	1	0	0	0	0	0	0
Cr_65	3	3	7	29	19	13	6	1	0	0	6	5	17	16	9	44	2	1	3	9	8	14	18	8	17	0	0	0	0	0	0
Cr_650	0	0	0	0	0	0	0	0	0	0	0	0	0	2	0	0	4	0	0	0	1	0	0	0	0	0	0	0	0	0	0
Cr_651	0	0	0	1	1	0	0	0	0	0	0	1	4	0	0	4	0	0	1	0	0	0	0	0	0	0	0	0	0	0	0
Cr_652	2	1	0	1	0	0	0	0	0	2	2	0	0	2	1	1	0	0	0	1	1	8	0	0	1	0	0	0	0	0	0
Cr_653	0	2	0	0	0	0	0	0	0	0	0	0	0	0	0	0	2	1	0	0	0	0	0	0	0	0	2	0	0	0	0
Cr_654	0	0	0	1	0	0	0	0	0	0	0	1	0	3	0	0	0	0	0	0	0	0	0	0	0	0	0	0	0	0	0
Cr_655	0	0	0	1	0	0	0	0	0	0	1	0	0	0	0	3	0	7	0	0	2	0	0	0	0	0	0	0	0	0	0
Cr_656	0	0	0	4	5	0	3	0	0	0	0	6	17	3	3	9	0	0	0	0	12	45	14	14	13	0	0	0	0	0	0
Cr_657	0	0	0	1	4	0	4	0	0	0	0	13	10	4	13	28	0	0	0	0	0	1	1	4	1	0	0	0	0	0	0
Cr_658	0	3	0	0	1	1	4	0	0	1	1	0	0	0	2	1	3	0	0	0	0	1	0	0	0	0	0	0	0	0	0
Cr_659	1	0	0	0	0	0	0	2	0	2	0	0	0	0	0	0	0	0	2	0	0	0	0	0	0	0	0	0	0	0	0
Cr_66	1	3	1	45	1	1	2	1	0	4	5	1	99	1	1	28	1	4	0	22	3	162	2	4	24	0	0	0	0	0	0
Cr_660	2	2	0	2	0	2	1	0	0	0	1	0	0	0	2	0	1	0	0	0	0	1	1	0	4	0	0	0	0	0	0
Cr_661	0	0	0	1	0	0	0	0	0	0	0	23	5	0	0	5	0	0	0	0	5	0	0	2	5	0	0	0	0	0	0
Cr_662	0	3	0	0	0	0	0	0	0	0	0	0	0	0	0	0	0	1	0	0	0	0	0	0	0	0	0	0	0	0	0
Cr_663	0	0	1	1	0	50	319	0	6	0	0	2	0	3	2	1	0	0	0	0	2	1	1	0	1	0	0	0	0	0	0
Cr_664	0	0	0	0	0	0	0	0	0	0	0	0	0	0	0	0	2	4	0	0	0	0	0	0	0	0	0	0	0	0	0
Cr_665	0	0	0	0	1	0	0	0	0	2	0	0	5	0	0	0	0	0	0	1	1	0	0	0	0	0	0	0	0	0	0
Cr_666	0	0	0	0	0	0	0	0	0	0	0	0	0	0	0	0	0	0	3	0	0	0	0	0	0	0	0	0	0	0	0
Cr_667	0	0	0	0	0	0	0	0	0	0	0	1	0	0	0	1	0	1	0	0	0	0	0	0	1	0	0	0	0	0	0
Cr_668	0	0	0	0	0	0	3	0	0	0	0	0	2	0	0	0	0	0	0	0	0	0	0	0	0	0	0	0	0	0	0
Cr_669	1	0	0	0	0	0	0	0	0	1	2	0	0	0	0	0	14	4	6	2	0	0	0	0	0	0	0	0	0	0	0
Cr_67	2	2	0	0	0	0	0	5	3	15	10	0	2	0	0	2	80	127	120	56	0	0	1	3	1	6	25	0	0	0	0
Cr_670	1	1	0	0	0	1	0	0	0	4	1	0	3	1	0	0	2	0	3	1	3	0	4	0	2	0	1	0	0	0	0
Cr_671	0	0	0	3	0	0	0	0	0	0	0	0	0	0	0	0	0	0	0	0	0	0	0	1	0	0	0	0	0	0	0
Cr_672	1	0	0	0	0	1	0	1	0	0	1	0	0	0	0	1	0	0	1	0	0	0	0	0	0	0	0	0	0	0	0
Cr_673	2	1	0	0	0	1	0	0	0	0	1	0	0	1	0	0	2	0	0	0	0	0	0	0	0	1	0	0	0	0	0
Cr_674	0	0	0	0	0	0	0	0	0	1	0	0	0	0	0	0	2	1	0	0	0	0	1	0	0	0	0	1	0	0	0
Cr_675	10	0	0	0	0	0	0	0	0	0	0	0	0	0	0	0	0	0	0	0	0	2	0	0	0	0	0	0	0	0	0
Cr_676	0	1	0	0	0	0	0	0	0	1	0	0	0	2	0	0	10	1	2	1	2	0	1	0	1	0	0	0	0	0	0
Cr_677	0	0	0	0	1	0	0	0	0	0	0	0	0	4	0	1	0	0	0	0	0	0	1	1	1	0	0	0	0	0	0
Cr_678	0	0	0	0	6	1	0	0	1	0	0	0	0	0	0	0	0	2	0	0	1	0	0	0	0	0	0	0	0	0	0
Cr_679	0	0	0	1	0	0	2	0	0	0	0	0	0	0	0	0	0	0	0	0	1	0	0	0	0	0	0	0	0	0	0
Cr_68	2	2	0	0	0	1	1	4	1	44	36	0	3	0	0	1	11	7	17	17	0	2	2	0	0	2	0	0	1	0	0
Cr_680	0	0	0	0	0	0	0	0	0	0	3	0	0	0	0	0	0	0	0	2	0	0	0	0	0	0	0	0	0	0	0
Cr_681	3	1	0	0	0	0	0	0	0	0	0	1	1	0	0	2	1	0	0	0	0	0	1	0	0	0	0	0	0	0	0
Cr_682	1	4	0	1	0	1	1	0	0	0	0	0	3	0	1	0	0	0	0	0	0	0	0	0	0	0	0	0	0	0	0
Cr_683	1	0	0	0	0	0	0	0	0	0	0	0	0	0	0	0	3	0	5	0	0	0	1	0	0	0	0	0	0	0	0
Cr_684	0	0	0	0	0	0	0	0	0	0	0	0	0	0	0	0	0	0	4	1	0	0	0	0	0	0	0	0	0	0	0
Cr_685	0	0	0	0	0	0	0	2	0	0	2	0	0	2	0	1	0	0	9	3	0	2	0	0	0	0	0	0	0	0	0
Cr_686	0	0	0	0	0	0	0	0	0	0	0	0	0	0	0	0	0	0	3	0	0	0	0	0	0	0	0	0	0	0	0
Cr_687	4	0	0	0	0	0	0	0	0	1	0	1	0	0	2	0	0	0	0	0	0	1	2	0	0	0	0	0	0	0	0
Cr_688	0	0	0	0	2	0	1	0	0	0	0	0	0	8	0	2	0	0	0	0	0	0	1	0	0	0	0	0	0	0	0
Cr_689	2	0	0	0	0	0	0	1	0	0	0	0	0	0	0	0	0	0	0	0	0	0	0	0	1	0	0	0	0	0	0
Cr_69	7	8	0	5	1	2	1	1	0	46	5	10	12	7	3	52	3	19	129	10	21	12	55	18	23	0	3	0	0	0	0
Cr_690	0	0	1	2	0	2	0	0	0	0	4	0	4	0	0	4	1	0	1	0	4	2	0	0	1	0	0	0	0	0	0
Cr_691	0	0	0	0	0	1	0	1	1	0	0	0	0	0	0	1	6	0	4	0	0	0	0	0	1	0	0	0	0	0	0
Cr_692	0	0	0	0	0	0	0	0	0	0	0	0	0	0	0	0	0	0	3	0	0	0	0	0	0	0	0	0	0	0	0
Cr_693	1	0	0	0	0	0	0	0	0	1	1	0	0	1	0	0	1	2	1	1	0	0	0	0	0	0	0	0	0	0	0
Cr_694	0	0	0	0	0	0	0	0	0	0	0	0	0	2	0	0	3	0	0	0	0	0	0	0	0	0	0	0	0	0	0
Cr_695	0	0	0	0	0	0	0	0	0	0	0	0	0	0	0	0	0	0	1	2	0	0	0	3	0	0	0	0	0	0	0
Cr_696	4	0	0	0	0	0	0	3	1	0	0	0	0	0	0	0	5	6	24	0	0	0	0	0	0	3	6	0	0	0	0
Cr_697	1	0	0	0	0	0	0	0	0	0	0	0	0	2	0	1	0	2	0	0	0	0	0	0	0	0	0	0	0	0	0
Cr_698	0	0	0	0	0	0	0	0	0	0	0	0	0	0	0	0	0	0	3	0	0	0	0	0	0	0	0	0	0	0	0
Cr_699	0	0	1	0	0	0	0	0	0	0	4	0	0	0	1	0	0	0	0	0	0	0	0	0	0	0	0	0	0	0	0
Cr_7	271	141	28	76	29	113	143	60	2	178	280	36	252	342	126	104	249	34	498	196	131	32	80	25	79	17	11	0	3	4	1
Cr_70	2	1	1	6	0	0	3	1	0	5	6	27	19	8	2	38	4	18	24	4	2	6	2	3	95	0	18	0	0	0	0
Cr_700	0	0	0	1	0	0	0	0	0	0	0	0	0	0	0	0	0	0	0	0	0	2	0	2	0	0	0	0	0	0	0
Cr_701	0	0	0	0	0	0	1	0	0	0	0	0	0	0	0	0	0	0	0	0	0	2	0	0	0	0	0	0	0	0	0
Cr_702	9	3	0	0	0	0	0	5	1	5	3	0	0	0	0	0	5	6	15	7	0	0	0	0	0	0	4	0	0	0	0
Cr_703	0	2	0	0	0	0	0	0	0	0	0	0	0	2	1	0	0	0	3	0	0	0	1	0	0	0	0	0	0	0	0
Cr_704	0	1	0	0	0	0	1	1	0	0	3	0	0	0	0	0	1	0	0	0	0	0	0	0	1	0	0	0	0	0	0
Cr_705	4	1	0	0	0	0	0	0	0	0	0	0	0	0	0	0	1	0	0	2	0	0	0	0	1	0	2	0	0	0	0
Cr_706	0	0	0	0	0	0	1	0	0	0	0	0	0	0	0	2	0	0	0	1	2	0	0	0	5	0	0	0	0	0	0
Cr_707	0	0	0	0	0	0	0	0	0	0	0	0	0	2	0	0	0	0	0	0	0	0	0	0	0	0	1	0	2	0	0
Cr_708	0	0	0	0	0	0	0	2	0	0	1	0	0	0	0	0	3	1	0	0	0	0	0	0	0	0	0	0	0	0	0
Cr_709	0	3	0	0	0	0	0	0	0	1	0	0	0	0	0	0	0	0	0	0	0	0	0	0	0	0	0	0	0	0	0
Cr_71	0	1	1	0	0	0	5	0	0	0	2	0	2	5	51	3	1	0	0	7	86	0	1	0	14	0	0	0	0	0	0
Cr_710	0	0	0	0	0	0	0	0	0	2	0	0	0	0	0	0	0	0	0	0	0	0	0	0	0	0	0	0	0	0	0
Cr_711	0	0	0	0	0	0	0	0	0	2	0	0	0	1	0	1	6	1	0	0	0	0	0	0	0	1	0	0	0	0	0
Cr_712	0	1	0	0	0	0	1	0	0	0	0	0	0	0	0	0	0	0	2	0	0	0	0	0	0	0	0	0	0	0	0
Cr_713	0	0	0	0	0	0	1	0	0	1	0	1	0	1	0	0	0	0	1	0	1	2	0	0	2	0	1	0	0	0	0
Cr_714	1	0	0	0	1	0	0	1	0	0	0	0	0	0	5	0	1	0	0	0	0	0	0	0	0	0	0	0	0	0	0
Cr_715	0	0	0	0	0	0	0	0	0	2	0	0	0	0	0	0	0	0	0	0	0	0	0	0	0	0	0	0	0	0	0
Cr_716	1	0	1	4	5	1	0	0	0	1	0	23	9	0	0	0	2	0	2	1	3	1	0	2	0	0	0	0	3	3	0
Cr_717	0	0	0	0	0	0	0	0	0	0	0	0	0	0	0	0	0	1	0	0	0	0	0	0	0	0	0	0	0	2	0
Cr_718	0	0	0	0	0	0	1	0	0	0	0	1	0	0	0	0	0	0	0	0	1	0	0	0	1	0	0	0	0	0	0
Cr_719	0	0	0	0	0	0	0	0	0	1	0	0	0	0	1	0	0	0	0	0	0	0	0	0	0	0	0	0	0	0	0
Cr_72	8	5	0	0	0	0	2	2	0	4	5	0	2	2	0	2	35	9	18	5	0	1	3	1	2	0	12	0	0	0	0
Cr_720	0	1	0	0	0	3	0	0	1	0	0	0	0	2	0	0	0	0	0	0	0	0	0	0	2	0	0	0	0	0	0
Cr_721	3	1	0	0	1	0	1	2	0	0	1	0	0	0	0	0	1	0	0	0	0	0	0	0	0	0	0	0	0	0	0
Cr_722	0	0	0	0	0	4	9	0	0	0	0	0	0	0	0	1	0	0	0	0	0	0	0	0	0	0	0	0	0	0	0
Cr_723	0	0	0	0	0	0	0	0	0	0	0	0	0	0	0	1	0	0	0	0	0	0	4	0	0	0	0	0	0	0	0
Cr_724	0	0	0	0	0	0	0	0	0	0	0	0	0	0	1	0	0	0	3	0	0	0	0	0	0	0	0	0	0	0	0
Cr_725	0	0	0	0	1	0	0	0	0	1	0	1	0	0	1	0	0	0	3	3	0	0	1	0	0	0	0	0	0	0	0
Cr_726	0	0	0	1	0	0	0	0	0	0	0	1	1	4	2	0	0	0	0	0	1	2	0	1	2	0	0	0	0	0	0
Cr_727	0	0	0	0	0	0	0	0	0	4	3	0	2	0	0	0	0	1	1	0	0	0	0	0	0	0	0	0	0	0	0
Cr_728	0	0	0	0	0	0	1	0	0	0	0	0	0	0	0	0	0	1	2	3	0	0	0	0	0	0	0	0	0	0	0
Cr_729	1	0	1	0	0	1	3	0	0	1	1	0	3	0	0	0	0	0	2	0	0	0	0	0	0	0	0	0	0	0	0
Cr_73	5	0	0	2	2	1	1	0	0	43	9	0	6	0	2	0	5	4	8	55	4	1	4	1	0	0	2	0	0	0	0
Cr_730	0	0	0	0	0	0	0	0	1	0	0	0	0	0	0	0	0	2	0	1	0	0	0	0	0	0	0	0	0	0	0
Cr_731	0	0	0	0	0	0	0	0	0	0	0	0	0	0	0	0	0	0	0	0	0	0	0	0	2	0	0	0	0	0	0
Cr_732	0	0	0	0	0	0	0	0	0	5	1	0	0	0	0	0	0	1	0	0	0	0	0	0	0	0	1	0	0	0	0
Cr_733	5	14	0	0	0	0	1	6	0	0	0	0	0	0	0	0	1	0	1	5	0	0	0	0	0	0	0	0	0	0	0
Cr_734	0	0	1	0	0	0	0	0	0	0	0	0	1	1	0	0	2	0	1	0	0	0	0	0	0	0	0	0	0	0	0
Cr_735	0	0	0	0	1	0	0	0	0	0	1	0	0	0	0	0	0	0	0	0	0	0	0	0	0	0	0	0	2	1	0
Cr_736	0	0	0	0	0	0	0	1	0	0	0	0	0	0	0	0	0	2	1	0	0	0	0	0	0	0	0	0	0	0	0
Cr_737	0	0	0	0	0	0	1	3	0	2	0	0	1	1	0	0	0	0	0	0	0	0	0	0	0	0	0	0	0	0	0
Cr_738	0	0	0	0	0	0	0	0	0	0	2	0	0	0	0	0	0	0	0	0	0	0	1	0	0	0	0	0	0	0	0
Cr_739	0	0	0	0	0	0	0	0	0	0	0	0	0	0	0	0	0	0	0	0	0	0	0	0	0	0	2	0	0	0	0
Cr_74	4	2	0	0	0	0	0	4	4	3	6	3	0	0	0	2	11	134	10	1	1	2	2	0	1	9	15	0	1	0	0
Cr_740	0	0	0	2	0	0	0	0	0	0	0	0	0	0	0	4	0	0	0	0	0	1	0	1	3	0	0	0	0	0	0
Cr_741	0	0	0	0	0	0	0	0	0	0	0	0	0	0	0	2	0	0	0	0	0	0	0	0	0	0	0	0	0	0	0
Cr_742	0	0	0	0	0	0	0	1	0	0	1	1	0	0	0	0	0	0	0	0	0	0	1	0	0	0	1	0	0	0	0
Cr_743	1	0	0	0	0	0	0	0	0	0	0	0	0	0	0	0	3	0	0	0	0	0	0	0	0	0	0	0	0	0	0
Cr_744	1	0	0	0	0	0	0	0	0	0	0	0	1	0	0	0	2	0	0	0	0	0	0	1	0	0	0	0	0	0	0
Cr_745	0	0	0	0	0	0	0	0	0	0	0	0	0	0	0	1	0	1	3	0	0	0	6	1	1	0	0	0	0	0	0
Cr_746	0	0	0	0	1	0	0	1	0	0	0	1	3	3	5	13	2	3	0	0	7	2	1	3	4	0	0	0	0	0	0
Cr_747	0	0	0	0	0	0	0	0	0	0	0	0	0	0	0	0	0	1	1	3	0	0	2	0	0	0	0	0	0	0	0
Cr_748	0	0	0	0	0	0	0	0	0	0	0	0	0	0	0	0	1	2	0	0	0	0	0	0	0	0	0	0	0	0	0
Cr_749	2	0	0	0	0	0	0	0	0	0	0	0	0	0	1	0	0	0	0	0	0	0	0	0	0	0	0	0	0	0	0
Cr_75	47	44	1	2	0	3	5	20	0	1	48	1	1	0	0	0	15	1	1	12	0	0	0	0	0	1	0	0	0	0	0
Cr_750	0	0	0	0	0	0	0	0	0	0	0	0	0	0	0	0	0	0	2	0	0	0	0	0	0	0	0	0	0	0	0
Cr_751	1	0	0	0	0	0	0	0	0	3	1	0	0	0	0	0	1	1	7	1	0	0	0	0	0	0	0	0	0	0	0
Cr_752	6	0	1	1	0	1	2	0	0	0	0	0	1	0	0	0	1	0	11	1	0	0	0	3	0	0	0	0	0	0	0
Cr_753	0	0	0	0	0	0	0	0	0	0	0	0	0	0	0	0	0	0	0	0	1	0	1	0	0	0	0	0	0	0	0
Cr_754	1	3	0	0	0	1	0	0	0	9	4	0	1	2	1	2	6	10	4	9	0	1	0	0	2	0	0	0	0	0	0
Cr_755	0	0	0	0	0	0	0	0	0	3	0	1	0	3	0	0	2	2	0	0	0	0	0	0	0	0	0	0	0	0	0
Cr_756	0	0	0	0	2	0	0	1	0	0	0	0	0	0	0	1	0	0	0	2	0	0	0	0	0	0	0	0	0	0	0
Cr_757	0	0	0	0	0	0	0	0	0	1	1	0	0	0	0	0	1	0	1	1	1	2	0	0	0	0	1	0	0	0	0
Cr_758	0	0	0	0	0	0	0	0	0	0	2	0	0	0	0	0	0	0	0	0	0	0	0	0	0	0	0	0	0	0	0
Cr_759	9	0	0	0	0	0	0	4	0	3	7	0	1	1	0	0	1	2	1	2	0	0	1	0	1	0	0	0	0	0	0
Cr_76	1	2	16	59	17	67	63	2	0	0	2	4	5	7	2	3	0	0	0	0	2	3	25	3	5	0	0	0	0	0	0
Cr_760	0	0	0	1	0	2	1	1	0	1	3	0	0	0	0	0	0	1	2	5	0	0	7	0	0	0	0	0	0	1	0
Cr_761	0	0	0	0	0	0	0	0	0	0	0	0	3	3	0	0	0	0	0	0	0	1	0	0	1	0	0	0	0	0	0
Cr_762	0	0	0	0	0	0	0	0	0	0	0	0	0	0	0	0	2	0	0	0	0	0	0	0	0	0	0	0	0	0	0
Cr_763	0	0	0	0	0	0	0	1	0	0	0	1	0	0	0	0	0	0	0	0	0	0	0	0	0	0	2	0	0	0	0
Cr_764	0	0	0	0	0	0	0	0	1	0	0	0	0	0	0	0	0	2	0	0	0	0	0	0	0	0	1	0	0	0	0
Cr_765	0	0	0	0	0	0	0	0	0	0	0	0	0	0	0	1	0	3	0	0	0	0	0	0	0	0	3	0	0	0	0
Cr_766	0	0	0	1	0	1	0	0	0	0	0	0	1	3	0	1	2	0	1	0	0	0	0	0	0	0	0	0	0	0	0
Cr_767	0	0	0	0	0	0	0	0	0	0	0	0	0	0	0	0	0	0	0	0	0	9	0	0	0	0	0	0	0	0	0
Cr_768	0	0	0	0	0	0	0	0	0	0	0	0	0	0	1	0	1	0	0	0	0	0	2	0	0	0	0	0	0	0	0
Cr_769	0	0	0	0	0	0	0	0	0	0	2	0	0	2	0	0	0	1	0	0	0	0	0	0	1	0	0	0	0	0	0
Cr_77	1	1	0	4	2	4	21	15	1	2	0	1	1	3	1	1	9	7	126	0	4	0	3	0	0	2	0	1	1	1	0
Cr_770	1	0	0	1	0	0	1	0	0	0	1	0	0	1	0	0	0	0	2	1	0	0	0	0	0	0	0	0	0	0	0
Cr_771	0	0	0	0	1	1	0	0	0	1	1	0	0	0	0	0	0	0	1	0	0	0	0	0	0	1	0	2	0	0	0
Cr_772	1	1	0	0	0	0	0	0	0	0	1	0	0	0	0	0	2	1	1	0	0	1	0	1	0	0	0	0	0	0	0
Cr_773	0	0	0	0	0	0	0	0	0	0	0	0	0	1	0	0	3	0	0	0	0	0	0	0	1	0	0	0	0	0	0
Cr_774	0	0	0	0	0	0	0	0	0	0	0	0	0	0	0	0	0	0	0	1	0	0	0	0	0	0	0	0	3	0	0
Cr_775	0	0	0	0	0	0	0	0	0	0	0	0	1	0	0	1	0	0	0	0	0	1	1	1	1	0	0	0	0	0	0
Cr_776	0	0	0	0	0	0	0	0	0	0	0	0	2	2	0	10	0	0	0	0	0	1	0	14	7	0	0	0	0	0	0
Cr_777	4	0	0	1	1	0	0	1	0	1	0	0	1	0	0	1	1	0	2	2	0	0	0	0	0	0	0	1	1	0	0
Cr_778	0	0	0	1	0	0	3	1	0	0	0	0	0	1	0	0	0	0	0	0	1	0	0	0	0	0	0	0	0	0	0
Cr_779	0	0	0	0	0	0	0	0	0	0	0	0	0	0	0	1	0	0	0	0	0	0	0	0	2	0	0	0	0	0	0
Cr_78	24	16	0	3	2	4	8	3	3	49	24	2	1	58	13	7	82	1	4	42	2	1	1	4	6	17	1	1	0	0	0
Cr_780	0	0	0	0	0	0	0	0	0	0	0	0	0	2	0	0	0	0	0	2	0	0	0	0	0	0	0	0	0	0	0
Cr_781	0	1	0	0	0	0	0	1	0	0	0	0	0	0	0	0	0	1	0	0	0	0	0	0	0	0	0	0	0	0	0
Cr_782	0	1	0	0	0	0	0	0	0	0	0	0	0	0	0	0	0	3	0	0	0	0	0	0	0	0	1	0	0	0	0
Cr_783	0	0	0	0	0	0	0	0	0	0	0	0	0	3	0	0	0	0	0	0	0	0	0	0	0	0	0	0	0	0	0
Cr_784	0	1	0	1	0	2	0	0	0	0	1	0	0	3	0	0	0	0	0	0	0	2	0	0	0	0	0	1	0	0	0
Cr_785	0	0	0	0	0	0	3	0	0	0	1	0	0	0	0	0	0	0	0	0	0	0	0	0	0	0	0	0	0	0	0
Cr_786	0	0	0	0	0	0	0	0	0	0	0	2	0	2	0	0	0	0	0	0	3	0	0	1	1	0	0	0	0	0	0
Cr_787	1	3	0	0	0	0	0	1	1	0	0	0	0	0	0	0	0	0	0	0	0	0	0	0	0	0	0	0	0	0	0
Cr_788	1	0	0	0	0	0	0	0	0	0	1	0	0	0	0	0	0	0	0	0	0	2	2	0	0	0	0	0	0	0	0
Cr_789	0	0	0	0	0	0	0	0	0	0	0	0	5	0	0	0	0	0	0	0	0	0	0	0	0	0	0	0	0	0	0
Cr_79	0	0	0	3	5	1	9	2	0	0	1	15	10	19	27	35	14	11	3	0	7	14	10	7	56	0	3	0	0	0	0
Cr_790	0	0	0	7	0	0	4	0	0	0	1	0	2	6	10	1	0	0	0	0	1	0	0	0	1	0	1	0	0	0	0
Cr_791	2	1	0	0	0	0	0	0	0	1	3	0	0	0	0	0	1	0	2	0	0	0	0	0	0	0	0	0	0	0	0
Cr_792	1	0	0	0	0	0	1	0	0	0	0	0	0	0	0	1	0	0	0	0	3	0	0	0	0	0	0	0	0	0	0
Cr_793	1	0	0	0	0	0	0	0	0	1	0	0	0	0	0	0	0	0	0	0	0	0	0	0	1	0	0	0	0	0	0
Cr_794	0	1	0	1	0	1	0	0	0	0	0	0	3	0	0	0	0	0	0	0	0	3	0	0	0	0	0	0	0	0	0
Cr_795	0	0	0	0	0	0	0	2	1	1	0	0	0	1	0	0	4	5	0	0	0	0	0	0	0	0	0	0	0	0	0
Cr_796	0	0	0	0	0	0	1	0	0	0	0	0	0	1	0	0	0	0	0	0	0	0	1	0	0	0	0	0	0	0	0
Cr_797	0	0	0	0	0	0	0	0	0	2	0	0	0	0	0	0	0	1	0	0	0	1	0	0	0	0	0	0	0	0	0
Cr_798	0	0	0	0	0	0	0	0	0	0	0	0	0	0	0	0	0	0	5	0	0	0	3	0	3	0	0	0	0	0	0
Cr_799	0	0	0	0	0	0	0	0	0	2	2	0	1	0	1	0	0	0	2	0	0	0	0	0	0	0	0	0	0	0	0
Cr_8	71	89	9	5	56	18	32	6	0	33	654	5	71	118	196	497	23	12	168	227	372	6	5	63	192	2	66	1	1	3	0
Cr_80	31	30	0	5	0	0	1	1	1	9	12	0	0	9	1	1	11	1	28	22	9	0	1	0	4	2	2	0	0	0	0
Cr_800	1	0	0	0	0	0	0	4	1	0	0	0	0	0	0	0	0	0	0	0	0	0	0	0	1	0	0	0	0	0	0
Cr_801	0	0	0	1	2	2	6	1	0	0	0	0	0	0	0	0	1	0	0	3	0	0	0	0	0	0	0	0	0	0	0
Cr_802	1	0	0	0	0	0	0	1	0	0	0	0	1	1	1	2	1	1	0	0	0	0	2	0	0	0	0	0	0	0	0
Cr_803	0	0	0	0	0	0	0	0	0	0	0	0	0	0	0	0	0	0	0	3	0	0	0	0	0	0	0	0	0	0	0
Cr_804	0	0	0	0	0	0	0	0	0	0	0	0	0	1	0	1	0	0	1	0	0	0	1	1	2	0	0	0	0	0	0
Cr_805	0	0	0	0	0	0	0	0	0	0	0	0	0	0	0	5	0	0	0	0	0	4	2	0	0	0	0	0	0	0	0
Cr_806	0	0	0	0	0	0	0	0	0	0	0	0	0	0	0	0	7	1	3	2	0	0	1	0	0	0	2	0	0	0	0
Cr_807	2	0	0	2	0	0	2	0	0	0	0	0	2	5	2	1	0	0	0	0	1	0	0	1	0	0	0	0	0	0	0
Cr_808	0	0	0	0	0	0	0	0	0	0	0	0	0	9	0	0	0	0	0	0	0	0	1	0	1	0	0	0	0	0	0
Cr_809	0	0	0	0	0	0	0	0	0	0	0	0	1	0	0	0	0	0	0	0	0	0	0	0	8	0	0	0	0	0	0
Cr_81	2	5	1	0	2	0	0	1	1	6	12	5	5	3	0	2	6	2	70	16	8	6	6	12	3	0	1	0	0	0	0
Cr_810	0	0	1	0	0	0	1	0	0	1	1	0	0	0	0	0	0	0	2	2	0	0	0	0	0	0	1	0	0	0	0
Cr_811	1	1	0	0	0	0	0	0	0	2	0	0	1	0	0	0	1	2	5	0	0	1	0	0	0	0	0	0	0	0	0
Cr_812	0	1	0	0	0	0	1	0	0	4	1	0	0	0	0	0	0	2	18	0	2	0	1	0	1	0	0	0	0	0	0
Cr_813	0	0	0	3	0	0	0	1	0	0	0	0	0	0	0	1	0	0	5	0	0	0	1	0	0	1	0	0	0	0	0
Cr_814	0	0	0	0	0	0	0	0	0	0	2	0	0	2	1	0	0	0	0	0	1	0	0	0	0	0	0	0	0	0	0
Cr_815	0	1	0	0	0	1	0	0	0	0	4	0	1	0	0	0	0	0	0	0	0	0	0	0	0	0	0	0	0	0	0
Cr_816	11	113	1	3	8	1	8	20	0	19	47	18	17	9	8	78	67	46	84	190	2	31	38	6	19	7	7	0	1	0	0
Cr_817	0	6	0	0	0	0	0	1	0	0	0	3	0	0	0	0	1	0	0	0	0	0	1	0	0	0	0	0	0	0	0
Cr_818	0	0	0	0	0	0	0	0	0	0	1	0	0	0	0	0	0	0	0	1	0	0	0	0	0	0	0	0	0	0	0
Cr_819	0	0	0	0	0	0	0	0	0	0	0	0	0	0	0	0	0	0	4	0	0	0	0	0	0	0	0	0	0	0	0
Cr_82	135	51	8	21	0	10	11	15	2	52	123	1	44	96	37	15	103	10	51	29	6	2	5	1	11	8	1	0	1	0	1
Cr_820	0	0	0	0	0	0	0	0	0	0	1	0	0	0	0	0	0	0	2	0	0	0	0	0	0	0	0	0	0	0	0
Cr_821	0	0	0	0	0	0	0	0	0	0	0	0	0	0	0	0	0	0	1	2	0	0	0	0	0	0	0	0	0	0	0
Cr_822	0	0	0	0	0	1	0	0	0	0	0	0	0	6	1	3	0	0	0	0	0	0	2	0	1	0	0	0	0	0	0
Cr_823	0	0	0	0	0	0	0	0	0	0	0	1	3	1	0	1	0	0	0	1	0	0	3	0	0	0	1	0	0	0	0
Cr_824	0	0	0	0	0	0	0	0	0	0	0	1	0	0	0	0	0	0	0	0	0	0	1	0	0	0	0	0	0	0	0
Cr_825	0	0	0	1	0	0	1	0	0	0	0	0	1	3	0	0	0	0	0	0	0	0	0	0	7	0	0	0	0	0	0
Cr_826	0	1	0	0	0	0	0	2	0	1	0	0	0	0	0	0	6	10	2	0	0	0	0	0	0	0	2	0	0	0	0
Cr_827	0	0	0	0	0	0	1	0	0	0	1	0	0	0	0	0	1	0	1	0	0	0	0	0	0	0	0	0	0	0	0
Cr_828	0	0	0	0	0	0	0	0	0	4	6	0	0	0	0	0	0	1	3	0	0	0	0	0	0	0	0	0	0	0	0
Cr_829	0	0	0	0	0	1	0	1	0	0	0	0	0	0	0	0	1	0	0	0	0	0	0	0	0	0	0	0	0	1	0
Cr_83	13	6	0	1	0	0	0	1	0	22	42	0	2	2	4	2	28	15	26	13	0	0	0	0	0	0	2	0	1	0	0
Cr_830	0	0	0	0	0	0	0	0	0	0	0	0	3	0	0	0	0	0	0	0	0	4	0	0	0	0	0	0	0	0	0
Cr_831	0	1	0	0	0	0	0	2	0	1	1	0	0	0	0	0	2	1	2	0	0	0	0	1	1	0	0	0	0	0	0
Cr_832	0	0	0	0	0	0	0	0	0	2	4	0	0	0	0	0	0	0	2	0	0	0	0	0	0	0	0	0	0	0	0
Cr_833	0	0	0	0	0	0	0	0	0	0	1	0	3	2	0	0	0	0	0	0	0	0	0	0	0	0	0	0	0	0	0
Cr_834	0	0	0	0	0	0	1	0	0	0	0	1	0	2	0	0	0	1	0	0	0	0	0	4	0	0	1	0	0	0	0
Cr_835	0	0	0	0	0	0	0	0	0	1	0	0	0	0	0	0	0	0	2	0	0	0	0	0	0	0	0	0	0	0	0
Cr_836	0	0	1	0	0	0	1	0	0	0	0	0	0	0	0	0	0	0	0	0	0	0	4	0	0	0	0	0	0	0	0
Cr_837	1	0	0	0	0	0	0	0	0	0	0	0	0	0	0	0	0	3	1	0	0	0	0	0	0	0	0	0	0	0	0
Cr_838	0	0	0	0	0	0	0	0	0	0	0	0	0	3	1	0	1	0	0	0	3	0	1	0	3	0	0	0	0	0	0
Cr_839	0	0	0	0	0	0	4	0	0	0	0	1	0	0	1	1	1	2	0	0	0	1	0	0	0	0	0	0	0	0	0
Cr_84	2	1	291	681	18	319	457	0	0	1	10	34	1241	1999	1460	510	7	1	4	2	623	197	140	39	161	1	0	0	0	0	0
Cr_840	0	0	0	0	0	0	0	0	0	0	0	0	1	1	1	6	0	0	0	0	2	2	0	0	13	0	0	0	0	0	0
Cr_841	0	0	0	1	1	0	1	0	0	0	0	1	2	2	0	3	0	0	0	0	2	2	2	2	1	0	0	0	0	0	0
Cr_842	1	0	0	0	0	0	0	1	0	0	0	0	0	0	0	0	0	0	0	0	0	0	5	0	0	0	1	0	0	0	0
Cr_843	0	0	0	0	0	0	0	0	0	0	0	0	0	0	0	0	0	0	0	0	0	0	0	4	0	0	0	0	0	0	0
Cr_844	0	0	1	6	1	6	16	0	0	0	0	2	20	60	22	18	0	0	0	0	14	8	34	16	24	0	0	0	0	0	0
Cr_845	0	0	0	0	0	0	0	0	0	0	0	0	0	0	0	0	0	0	2	0	0	0	0	0	0	0	0	0	0	0	0
Cr_846	1	0	0	0	0	0	0	0	0	0	2	0	0	0	0	0	1	0	4	2	0	0	0	0	0	0	0	0	0	0	0
Cr_847	0	0	0	0	0	0	0	0	0	0	2	0	0	0	0	0	0	0	0	0	0	0	0	0	0	0	1	0	0	0	0
Cr_848	0	0	0	0	0	1	0	0	0	0	3	0	1	1	1	0	0	0	0	0	0	0	0	0	2	0	0	0	0	0	0
Cr_849	0	0	0	0	0	0	0	0	0	0	0	0	0	0	0	0	0	0	3	0	0	0	0	0	0	0	0	0	0	0	0
Cr_85	2	1	1	2	4	4	6	2	0	6	1	6	12	43	8	20	20	12	4	2	10	4	61	8	30	3	5	0	0	0	0
Cr_850	3	3	0	0	0	1	0	1	0	0	0	0	0	0	0	0	0	0	6	0	0	0	0	0	0	0	0	0	0	0	0
Cr_851	0	0	0	0	0	2	0	0	0	0	0	0	3	0	0	0	0	0	0	0	0	0	0	0	0	0	0	0	0	0	0
Cr_852	0	0	0	0	0	0	0	0	0	0	0	0	1	0	0	0	0	0	3	0	0	0	0	0	0	0	0	0	0	0	0
Cr_853	0	0	0	0	0	0	0	0	0	0	3	0	0	0	0	0	0	0	0	0	0	0	1	0	0	0	0	0	0	0	0
Cr_854	0	0	0	1	0	0	0	0	0	0	0	0	1	11	0	0	0	0	0	0	0	1	5	0	0	0	0	0	0	0	0
Cr_855	3	0	0	0	0	0	0	0	0	0	0	0	2	2	0	0	0	0	0	0	0	0	0	0	0	0	0	0	0	0	0
Cr_856	0	0	0	0	0	0	0	0	0	1	0	0	0	2	0	0	0	0	4	2	0	0	0	0	0	0	0	0	0	0	0
Cr_857	0	0	0	0	0	0	0	0	0	0	0	0	0	0	0	1	0	0	0	0	1	1	0	0	0	0	0	0	0	0	0
Cr_858	0	0	0	0	0	0	0	0	0	0	0	0	0	0	0	0	3	0	0	0	0	0	0	0	0	0	0	0	0	0	0
Cr_859	0	0	0	0	0	0	0	0	0	0	0	0	1	3	0	1	0	0	0	0	0	0	0	0	1	0	0	0	0	0	0
Cr_86	1	9	0	3	1	2	5	11	2	18	19	2	28	7	4	3	25	14	32	38	2	34	24	1	1	0	4	0	0	0	0
Cr_860	0	0	0	0	0	0	0	0	0	0	0	0	0	0	0	0	0	2	0	0	0	0	0	0	0	0	0	0	0	0	0
Cr_861	2	0	0	0	0	0	0	0	0	0	0	0	0	0	0	0	0	1	2	0	0	0	0	0	0	0	0	0	0	0	0
Cr_862	0	0	0	0	0	1	0	0	0	0	0	0	0	0	0	0	1	0	2	0	0	0	0	0	0	0	0	0	0	0	0
Cr_863	0	0	0	0	0	0	0	0	0	0	0	0	0	2	1	0	0	0	0	0	0	0	0	0	0	0	0	0	0	0	0
Cr_864	0	0	0	0	0	0	0	0	0	1	0	1	1	0	0	0	0	0	3	0	0	0	0	0	0	0	0	0	0	0	0
Cr_865	1	0	0	0	0	5	0	0	0	0	0	0	0	0	1	0	0	0	0	0	0	0	0	0	1	0	0	0	0	0	0
Cr_866	0	0	0	1	0	1	1	0	0	0	0	1	0	1	0	2	0	0	0	0	0	0	1	0	0	0	0	0	0	0	0
Cr_867	0	0	0	0	0	0	0	0	0	0	0	0	0	0	0	0	0	0	0	2	0	0	0	0	0	0	0	0	0	0	0
Cr_868	0	3	0	0	0	1	1	3	0	0	1	0	0	1	1	0	2	0	0	2	0	0	0	0	0	0	0	0	0	0	0
Cr_869	0	0	0	0	0	0	0	0	0	0	0	0	3	2	0	0	0	0	0	0	0	0	0	0	1	0	0	0	0	0	0
Cr_87	1	4	1	0	1	0	4	0	0	29	40	6	0	3	0	17	15	17	6	65	0	4	1	1	1	0	1	0	0	0	0
Cr_870	0	0	0	0	2	1	0	0	0	0	0	2	1	2	0	5	0	0	0	0	0	2	2	1	2	0	0	0	0	0	0
Cr_871	0	0	0	0	0	0	0	0	0	0	0	0	0	0	0	3	0	0	1	0	0	0	0	1	0	0	0	0	0	0	0
Cr_872	0	0	0	2	0	0	1	0	0	0	0	0	0	0	1	0	1	0	0	0	0	0	0	0	0	0	0	0	0	0	0
Cr_873	19	13	0	0	0	0	0	25	6	29	25	0	0	0	1	1	43	16	74	29	0	3	3	0	3	6	4	0	0	0	0
Cr_874	1	0	1	0	0	0	1	0	0	0	0	0	1	0	0	0	1	0	0	0	0	0	0	0	1	0	0	0	0	0	0
Cr_875	0	0	0	0	0	0	0	0	0	0	0	0	0	0	3	0	0	0	0	0	0	0	0	0	0	0	0	0	0	0	0
Cr_876	0	0	0	0	0	0	0	0	0	0	0	0	2	1	3	1	0	0	0	0	0	0	0	0	0	0	0	0	0	0	0
Cr_877	1	0	0	0	0	0	0	0	0	1	0	0	0	0	0	0	0	0	0	0	0	0	0	0	0	0	0	0	0	0	0
Cr_878	1	0	0	0	0	0	0	0	0	0	1	0	0	0	0	1	1	2	0	0	0	0	0	0	0	0	0	0	0	0	0
Cr_879	0	0	0	0	0	2	4	0	0	0	0	0	0	1	0	1	1	0	0	0	0	0	0	0	2	0	0	0	0	0	0
Cr_88	2	6	0	1	1	1	0	4	3	1	7	0	1	1	0	1	89	29	20	8	1	4	14	5	1	27	3	0	0	0	0
Cr_880	0	0	0	0	0	0	0	0	0	0	0	0	0	0	0	3	0	0	0	0	0	0	7	0	0	0	0	0	0	0	0
Cr_881	0	0	0	0	0	1	0	0	0	0	0	0	0	0	0	0	1	1	2	0	0	0	0	0	1	0	1	0	0	0	0
Cr_882	0	0	0	0	0	0	1	0	0	0	0	0	0	0	0	0	0	0	0	0	0	0	1	0	6	0	0	0	0	0	0
Cr_883	3	0	0	0	0	0	0	0	0	0	0	0	0	0	0	0	0	0	0	0	0	0	0	0	0	0	0	0	0	0	0
Cr_884	3	2	0	0	0	0	0	5	0	3	3	0	0	0	0	0	3	2	5	0	0	0	0	0	0	0	0	0	0	0	0
Cr_885	0	0	0	0	0	0	0	0	0	0	0	0	0	1	0	0	0	0	0	4	0	0	0	0	0	0	0	0	0	0	0
Cr_886	0	0	0	0	0	0	0	2	1	0	0	0	0	0	0	0	0	1	0	0	0	0	0	0	0	0	0	0	0	0	0
Cr_887	0	0	0	2	0	0	0	0	0	0	0	0	0	0	0	0	0	0	0	0	0	0	0	0	0	0	0	0	0	0	0
Cr_888	2	0	0	0	0	0	0	0	0	0	0	0	0	0	0	0	0	0	0	0	1	0	0	0	0	0	0	0	0	0	0
Cr_889	1	0	0	0	0	1	1	0	0	0	0	0	0	0	0	0	1	0	0	0	0	0	0	0	0	0	0	0	0	5	0
Cr_89	1	0	0	0	0	3	1	1	0	6	10	2	5	11	1	3	18	0	36	4	6	0	0	0	0	1	0	0	0	1	0
Cr_890	0	1	0	0	0	0	1	1	0	1	0	0	1	1	0	1	1	1	3	0	0	0	1	0	0	0	0	0	0	0	0
Cr_891	0	0	0	0	0	0	0	0	0	0	0	0	0	0	0	0	0	0	0	1	0	0	0	4	0	0	0	0	0	0	0
Cr_892	0	0	0	0	0	0	0	2	0	0	0	0	0	0	0	0	12	0	0	0	0	0	0	0	0	0	0	0	0	0	0
Cr_893	0	0	2	12	0	9	6	1	0	0	1	3	17	1	3	4	2	0	1	0	8	9	5	1	1	0	0	0	0	0	0
Cr_894	0	0	0	3	0	1	0	0	0	1	0	1	0	4	2	0	0	0	0	0	0	2	1	0	2	0	0	0	0	0	0
Cr_895	0	0	0	0	0	0	0	1	0	0	0	0	0	0	0	0	0	1	0	0	0	0	0	0	0	0	0	0	0	0	0
Cr_896	0	0	0	0	0	0	0	0	0	2	1	0	0	0	0	0	0	1	0	0	0	0	0	0	0	0	0	3	1	0	0
Cr_897	1	1	0	2	0	1	0	0	0	2	0	0	0	0	0	0	0	0	0	3	0	0	0	0	0	0	0	0	0	0	0
Cr_898	0	0	0	1	0	0	0	1	0	0	0	0	0	0	0	1	0	0	0	0	0	0	0	0	0	0	0	0	0	0	0
Cr_899	0	0	0	2	0	0	0	0	0	0	0	0	0	0	0	0	0	0	0	0	0	0	0	0	0	0	0	0	0	0	0
Cr_9	104	118	15	51	56	84	258	138	35	161	296	80	223	230	457	295	992	599	106	72	21	19	110	19	75	60	342	0	2	2	0
Cr_90	12	4	0	4	2	5	13	6	1	5	18	2	11	22	6	14	17	6	40	44	7	1	21	1	9	41	12	0	1	0	0
Cr_900	0	0	0	0	0	0	0	0	0	0	0	0	0	0	0	0	0	0	0	2	0	0	0	0	0	0	0	0	0	0	0
Cr_901	1	0	0	0	0	0	0	0	0	0	0	0	0	0	0	0	0	0	3	0	0	0	0	0	0	0	0	0	0	0	0
Cr_902	0	0	0	0	0	0	0	0	0	0	0	0	0	0	0	0	2	0	0	0	0	0	0	0	0	0	0	0	0	0	0
Cr_903	0	0	0	1	0	0	0	0	0	0	0	0	0	0	0	0	0	0	0	0	0	0	0	0	0	0	0	0	0	2	0
Cr_904	0	0	0	0	0	0	0	0	0	0	2	0	0	0	0	0	0	0	0	0	0	0	0	0	0	0	0	0	0	0	0
Cr_905	2	0	0	0	0	0	3	0	0	0	0	0	0	4	0	0	0	0	0	1	0	0	0	0	0	0	0	0	0	0	0
Cr_906	0	0	2	0	0	1	0	0	0	1	0	0	0	0	1	0	0	0	0	1	0	1	0	1	1	0	0	0	0	0	0
Cr_907	0	0	0	0	0	0	0	0	0	0	0	0	0	0	0	0	0	0	3	0	0	0	0	0	0	0	0	0	0	0	0
Cr_908	0	0	0	0	0	3	2	0	0	0	0	0	0	0	0	0	0	0	0	0	0	0	0	0	0	0	0	0	0	0	0
Cr_909	0	0	0	0	0	0	0	0	0	0	0	0	0	0	0	0	1	0	2	0	0	0	0	0	0	0	0	0	0	0	0
Cr_91	91	21	10	31	9	46	76	13	3	120	197	22	73	248	234	93	63	8	205	81	94	50	114	33	127	15	8	1	1	0	0
Cr_910	0	0	0	0	0	0	0	0	0	0	1	0	1	0	0	1	2	0	0	0	0	0	0	3	0	1	4	0	0	0	0
Cr_911	0	0	0	1	0	0	0	0	0	0	0	0	2	0	0	2	5	0	0	0	0	0	0	0	1	0	0	0	0	0	0
Cr_912	0	0	0	0	0	0	0	0	0	0	0	0	0	0	0	0	0	0	0	0	0	0	0	0	0	1	0	2	5	0	0
Cr_913	0	0	0	0	0	0	0	0	0	4	0	0	1	0	0	0	0	0	0	0	0	0	0	0	0	0	0	0	0	0	0
Cr_914	1	2	0	0	0	0	0	3	0	1	0	0	0	0	0	0	0	0	0	0	0	0	0	0	0	0	0	0	0	1	0
Cr_915	3	1	0	0	0	0	0	1	0	1	1	0	0	0	0	0	0	0	0	0	0	0	0	0	0	0	0	0	0	0	0
Cr_916	0	0	0	0	0	0	0	0	0	0	0	0	0	0	0	0	0	0	2	0	0	0	0	0	0	0	0	0	0	0	0
Cr_917	2	1	1	0	0	1	1	0	0	2	1	0	7	3	0	0	1	0	1	1	2	0	0	0	0	0	0	0	0	0	0
Cr_918	0	0	0	0	0	1	1	0	0	0	0	3	0	0	1	1	0	0	0	0	0	2	0	0	1	0	0	0	0	0	0
Cr_919	0	0	0	0	0	0	0	0	0	0	0	0	0	0	0	0	0	0	0	0	0	0	0	0	0	0	2	0	0	0	0
Cr_92	6	4	0	4	5	1	1	4	0	29	35	4	52	2	16	43	8	9	29	11	7	28	15	3	26	3	4	0	0	0	0
Cr_920	3	1	0	0	0	0	0	0	1	3	2	0	1	0	0	0	2	0	1	1	0	0	0	0	0	0	0	0	0	0	0
Cr_921	0	0	0	0	0	0	1	0	0	0	0	0	0	0	0	0	0	0	0	0	0	2	0	0	0	0	0	0	0	0	0
Cr_922	0	0	0	0	0	0	0	0	0	0	0	0	0	0	0	0	2	0	0	0	0	0	0	0	0	0	0	0	0	0	0
Cr_923	0	1	0	0	0	0	0	0	0	0	0	0	0	0	0	0	0	1	5	0	0	0	0	0	0	0	1	0	0	0	0
Cr_924	0	0	0	0	0	1	0	1	0	0	0	0	0	0	0	0	0	4	0	0	0	0	0	0	0	0	0	0	0	0	0
Cr_925	0	0	0	0	0	1	1	0	0	0	0	0	0	0	0	0	0	0	0	0	0	2	0	0	0	0	1	0	0	0	0
Cr_926	0	0	0	1	0	0	0	0	0	0	0	0	0	3	0	1	0	0	0	0	0	0	0	0	0	0	0	0	0	0	0
Cr_927	0	1	0	0	0	0	0	1	0	0	0	0	0	0	0	0	0	0	0	0	0	0	0	0	1	0	0	0	0	0	0
Cr_928	3	0	1	2	0	0	1	3	0	0	2	0	1	0	0	4	1	0	0	1	0	1	0	0	0	0	0	0	0	0	0
Cr_929	1	0	0	0	0	0	3	0	0	0	0	0	2	0	0	0	0	0	0	0	0	0	0	0	0	0	0	0	0	0	0
Cr_93	6	5	0	3	0	0	1	4	0	17	8	4	1	12	6	9	12	9	16	12	4	3	7	3	2	0	4	0	0	0	0
Cr_930	0	0	0	0	0	0	0	0	0	1	1	0	1	0	0	0	0	0	1	0	1	0	0	0	0	0	0	0	0	0	0
Cr_931	0	0	0	0	0	1	0	0	1	0	0	0	0	0	1	0	2	0	0	0	0	0	0	0	0	0	0	0	0	0	0
Cr_932	0	0	0	0	0	0	0	0	0	0	3	0	0	0	0	0	0	1	0	0	0	0	0	0	0	0	0	0	0	0	0
Cr_933	1	0	0	0	0	0	1	0	0	0	1	0	1	0	0	0	0	0	2	0	0	1	0	2	0	1	1	0	0	0	0
Cr_934	0	0	0	0	0	0	0	0	0	0	2	0	0	0	0	0	0	0	0	0	0	0	0	0	0	0	0	0	0	0	0
Cr_935	0	1	0	0	0	0	0	1	0	0	0	0	0	0	0	0	0	0	2	0	0	0	0	0	0	0	0	0	0	0	0
Cr_936	0	0	0	0	1	0	0	2	0	0	0	0	0	0	0	0	1	0	0	0	0	0	0	0	0	0	6	0	0	0	0
Cr_937	0	0	0	0	0	0	0	0	0	0	0	0	0	1	1	4	0	0	6	0	0	3	0	0	3	0	0	0	0	0	0
Cr_938	0	0	0	0	0	0	0	0	0	0	0	0	0	0	0	0	0	0	2	0	0	0	0	0	0	0	0	0	0	0	0
Cr_939	0	0	0	0	0	3	0	0	0	0	0	0	0	0	0	1	0	0	0	0	0	0	0	0	0	0	0	0	0	0	0
Cr_94	0	0	5	25	59	35	84	0	0	1	1	6	30	34	9	26	0	0	0	0	74	102	45	36	40	0	0	0	0	0	0
Cr_940	0	1	0	0	0	0	0	1	0	0	1	0	1	0	1	1	0	0	7	0	0	0	0	0	0	0	0	0	0	0	0
Cr_941	1	0	0	0	0	0	0	0	0	0	0	0	0	1	0	0	0	0	5	0	0	0	0	0	0	0	0	0	0	0	0
Cr_942	0	2	0	0	0	0	0	4	0	1	0	0	0	0	0	0	1	0	0	0	0	0	0	0	0	0	0	0	0	0	0
Cr_943	0	0	0	0	0	0	0	0	0	0	0	0	0	0	0	0	0	0	0	0	0	0	0	0	0	0	4	0	0	0	0
Cr_944	0	1	0	0	0	0	0	0	0	0	0	0	1	0	0	0	4	0	0	0	0	0	0	0	0	0	0	0	0	0	0
Cr_945	0	0	0	0	0	0	0	1	0	1	0	0	0	0	0	0	1	0	0	0	0	0	0	0	0	0	0	0	0	0	0
Cr_946	0	0	0	1	0	0	0	0	0	0	0	0	0	1	1	1	0	0	0	0	0	0	0	0	0	0	0	0	0	0	0
Cr_947	0	0	0	1	0	0	1	0	0	0	0	0	0	0	0	0	0	0	0	0	0	0	0	0	0	0	0	0	0	0	0
Cr_948	0	0	0	0	0	0	0	0	0	0	0	0	1	8	0	2	0	0	0	0	0	1	2	2	0	0	0	0	0	0	0
Cr_949	0	0	0	0	0	0	0	0	0	1	0	0	0	0	0	0	0	1	0	0	0	0	0	0	0	0	0	0	0	0	0
Cr_95	21	1	2	5	0	2	0	1	0	23	36	0	60	7	5	5	0	1	23	5	20	4	0	0	0	0	1	0	0	0	0
Cr_950	1	0	0	0	0	0	0	0	0	0	0	0	0	0	0	0	1	0	0	0	0	0	0	0	0	0	0	0	0	0	0
Cr_951	0	0	0	0	0	0	0	0	0	0	0	0	0	0	0	0	0	3	0	0	0	0	0	0	0	0	0	0	0	0	0
Cr_952	0	0	0	0	0	0	0	0	0	0	0	0	0	0	0	1	0	0	0	0	0	0	0	0	1	0	0	0	0	0	0
Cr_953	0	0	0	0	0	0	0	0	0	2	0	0	1	0	0	0	0	0	0	0	0	0	0	0	0	0	0	0	0	0	0
Cr_954	0	0	0	0	0	0	0	0	0	0	0	0	0	0	0	3	0	0	0	0	0	0	1	0	0	0	0	0	0	0	0
Cr_955	0	0	0	0	1	1	0	0	0	0	0	0	0	0	14	0	0	4	0	0	1	0	4	0	2	0	1	0	0	0	0
Cr_956	0	0	0	0	0	0	0	0	0	0	0	0	0	0	2	0	0	0	0	0	0	0	0	0	0	0	0	0	0	0	0
Cr_957	0	0	0	1	1	0	0	0	0	2	1	0	0	0	1	3	6	0	2	2	0	0	0	1	1	0	0	0	1	0	0
Cr_958	5	0	0	1	0	17	2	13	0	0	1	6	0	3	1	5	83	15	77	3	5	7	9	252	53	21	3	1	0	0	0
Cr_959	0	0	0	0	0	5	0	0	0	0	0	0	0	0	0	1	1	0	0	0	0	0	0	0	0	0	0	0	0	0	0
Cr_96	52	96	0	1	5	20	11	36	3	8	4	2	2	9	1	2	15	1	20	15	0	0	1	1	2	0	1	0	0	0	0
Cr_960	2	3	0	0	0	0	0	0	0	1	25	0	1	3	4	5	0	0	6	9	9	0	0	2	3	0	1	0	1	0	0
Cr_961	0	0	0	1	1	0	5	0	0	0	0	0	0	0	0	2	0	0	0	0	0	2	0	0	0	0	0	0	0	0	0
Cr_962	0	0	0	0	0	0	0	0	0	0	0	0	0	2	0	0	0	0	0	0	0	0	0	1	0	0	0	0	0	0	0
Cr_963	0	0	0	0	0	0	0	1	0	0	0	0	0	0	0	0	1	0	8	1	0	0	0	1	0	0	0	0	0	0	0
Cr_964	0	0	0	3	1	3	0	0	0	0	0	1	0	0	0	1	0	0	0	1	0	0	5	3	0	0	0	0	0	0	0
Cr_965	0	0	0	0	0	0	0	0	0	0	0	0	0	0	0	0	0	0	0	3	0	0	0	0	0	0	0	0	0	0	0
Cr_966	0	0	0	0	0	0	0	0	0	0	0	0	0	0	0	0	2	1	0	0	0	0	4	0	0	0	0	0	0	0	0
Cr_967	0	0	0	0	0	0	0	0	0	0	0	0	0	0	0	0	0	0	0	0	0	0	0	0	0	0	0	0	4	1	0
Cr_968	0	0	0	0	0	0	0	1	0	0	1	0	0	0	0	0	0	0	0	1	0	0	0	0	0	0	0	0	0	0	0
Cr_969	0	0	0	0	2	0	2	0	0	0	0	0	3	7	3	6	2	0	0	0	0	3	2	0	6	0	0	0	0	0	0
Cr_97	5	6	1	3	0	4	3	0	0	12	7	2	11	6	2	34	4	1	32	16	4	23	12	3	7	0	1	0	0	0	0
Cr_970	0	0	0	0	0	0	0	0	0	0	1	0	1	0	0	0	1	0	6	0	0	0	0	0	0	0	1	0	0	0	0
Cr_971	0	0	0	0	0	0	0	0	0	0	0	0	0	0	0	0	4	0	0	0	0	0	0	0	0	0	0	0	0	0	0
Cr_972	0	3	0	0	0	0	0	1	0	0	0	0	0	1	0	0	0	0	0	1	0	0	0	0	0	0	0	0	0	0	0
Cr_973	0	1	0	1	0	0	1	0	1	0	2	0	1	1	0	0	0	0	0	0	1	0	0	0	0	0	0	0	0	0	0
Cr_974	0	0	1	1	0	0	0	0	0	0	0	0	0	0	0	1	0	0	0	0	0	0	1	0	0	0	0	0	0	0	0
Cr_975	0	1	0	0	0	0	0	0	0	1	0	1	0	0	0	1	0	0	3	0	0	0	0	0	0	0	0	0	0	0	0
Cr_976	1	2	0	0	0	0	0	0	0	1	0	0	0	0	0	0	0	0	1	0	0	1	0	0	0	0	0	0	0	0	0
Cr_977	1	1	1	2	0	2	0	0	0	0	1	0	0	0	0	0	0	0	0	0	1	0	0	0	0	0	0	0	0	0	0
Cr_978	1	1	0	0	0	0	0	0	0	3	0	0	0	0	0	0	1	1	6	0	0	0	0	0	0	0	0	0	0	0	0
Cr_979	0	1	0	2	2	2	1	0	0	0	0	0	0	0	0	0	0	0	0	0	0	0	0	0	0	0	0	0	0	0	0
Cr_98	10	8	0	0	0	1	0	9	1	3	9	0	0	1	0	0	7	12	20	9	0	0	1	0	0	0	1	0	0	0	0
Cr_980	1	3	0	0	0	0	0	0	0	2	0	0	0	0	0	0	3	0	0	0	0	0	1	0	1	0	0	0	0	0	0
Cr_981	0	1	0	0	0	0	0	0	0	0	2	0	0	0	0	0	0	0	1	1	0	0	0	0	0	0	0	0	0	0	0
Cr_982	0	0	0	0	0	0	0	0	0	0	5	0	0	0	0	0	0	0	0	0	0	0	0	0	0	0	0	0	0	0	0
Cr_983	0	0	0	1	0	1	0	0	0	0	0	0	0	1	1	0	0	0	0	0	0	0	0	0	0	0	0	0	0	0	0
Cr_984	0	1	0	0	0	0	1	0	0	0	0	0	0	0	0	0	0	0	0	0	0	0	0	0	0	0	0	0	0	0	0
Cr_985	2	1	0	0	0	0	1	2	1	0	10	0	0	0	0	0	10	3	2	1	0	0	1	0	0	0	3	0	0	0	0
Cr_986	0	0	0	0	0	0	0	0	0	0	0	0	0	0	0	0	0	0	1	1	0	0	0	0	0	0	0	0	0	0	0
Cr_987	0	1	0	0	0	1	0	0	0	0	0	0	0	0	0	0	0	0	0	0	0	0	0	0	0	0	0	0	0	0	0
Cr_988	1	0	0	0	0	0	0	0	0	0	1	0	0	0	0	0	1	0	0	0	0	0	0	0	0	0	0	0	0	0	0
Cr_989	0	0	0	0	0	0	0	0	0	0	0	0	0	2	0	0	1	3	2	0	0	0	2	0	0	0	0	0	0	0	0
Cr_99	5	8	1	0	0	0	0	8	0	2	0	0	2	9	0	0	65	0	1	0	0	0	0	0	0	0	0	0	0	0	0
Cr_990	0	0	0	0	0	1	0	0	0	0	0	0	3	0	1	0	0	0	0	0	0	0	0	0	0	0	0	0	0	0	0
Cr_991	0	1	0	0	0	0	0	0	0	0	0	0	0	0	0	0	0	0	0	0	0	0	0	0	0	0	1	0	0	0	0
Cr_992	1	1	0	0	0	0	1	0	0	0	1	0	0	0	0	0	0	0	0	0	0	0	0	0	0	0	0	0	0	0	0
Cr_993	0	0	0	1	0	0	1	1	1	0	0	0	0	0	0	0	2	0	0	0	0	0	0	0	13	1	0	0	0	0	0
Cr_994	0	0	0	0	0	0	0	0	0	0	2	0	0	0	0	0	0	0	0	0	0	0	0	0	0	0	0	0	0	0	0
Cr_995	0	0	0	0	0	0	0	0	0	0	1	0	0	0	0	0	0	1	0	0	0	0	0	0	0	0	0	0	0	0	0
Cr_996	0	0	0	0	0	0	0	0	0	0	0	0	0	0	0	0	0	2	0	0	0	0	0	0	0	0	1	0	0	0	0
Cr_997	0	0	0	0	1	0	1	0	0	0	0	0	0	0	0	0	0	1	0	0	0	0	0	0	0	0	1	0	0	0	0
Cr_998	0	0	0	0	0	1	0	0	1	0	0	0	0	0	0	0	0	0	0	0	0	0	0	3	0	0	0	0	0	1	0
Cr_999	0	0	0	0	0	0	0	0	0	0	0	0	0	0	0	0	0	0	0	0	0	0	0	0	11	0	0	0	0	0	0
