# Supplementary material for: The Endophytic Mycobiome of European Ash and Sycamore Maple Leaves – Geographic Patterns, Host Specificity and Influence of Ash Dieback
Source: Front Microbiol. 2018 Oct 24;9:2345. doi: 10.3389/fmicb.2018.02345 (PMC6207852; doi:10.3389/fmicb.2018.02345)
Supplement: Supplementary file 9 [file Data_Sheet_4.zip › Data_Sheet_4_code/data/fraxinus_literature/cross/ITSx/denoised.positions.txt]

Cr_1	261 bp.	SSU: Not found	ITS1: Not found	5.8S: No start	ITS2: 56-221	LSU: 222-261	Broken or partial sequence, only partial 5.8S!
Cr_2	241 bp.	SSU: Not found	ITS1: Not found	5.8S: No start	ITS2: 56-201	LSU: 202-241	Broken or partial sequence, only partial 5.8S!
Cr_3	366 bp.	SSU: Not found	ITS1: Not found	5.8S: No start	ITS2: 56-326	LSU: 327-366	Broken or partial sequence, only partial 5.8S!
Cr_4	219 bp.	SSU: Not found	ITS1: Not found	5.8S: No start	ITS2: 55-179	LSU: 180-219	Broken or partial sequence, only partial 5.8S!
Cr_5	245 bp.	SSU: Not found	ITS1: Not found	5.8S: No start	ITS2: 56-205	LSU: 206-245	Broken or partial sequence, only partial 5.8S!
Cr_6	240 bp.	SSU: Not found	ITS1: Not found	5.8S: No start	ITS2: 56-200	LSU: 201-240	Broken or partial sequence, only partial 5.8S!
Cr_7	237 bp.	SSU: Not found	ITS1: Not found	5.8S: No start	ITS2: 56-197	LSU: 198-237	Broken or partial sequence, only partial 5.8S!
Cr_8	247 bp.	SSU: Not found	ITS1: Not found	5.8S: No start	ITS2: 56-207	LSU: 208-247	Broken or partial sequence, only partial 5.8S!
Cr_9	264 bp.	SSU: Not found	ITS1: Not found	5.8S: No start	ITS2: 56-224	LSU: 225-264	Broken or partial sequence, only partial 5.8S!
Cr_10	264 bp.	SSU: Not found	ITS1: Not found	5.8S: No start	ITS2: 56-225	LSU: 226-264	Broken or partial sequence, only partial 5.8S!
Cr_11	235 bp.	SSU: Not found	ITS1: Not found	5.8S: No start	ITS2: 56-195	LSU: 196-235	Broken or partial sequence, only partial 5.8S!
Cr_12	216 bp.	SSU: Not found	ITS1: Not found	5.8S: No start	ITS2: 55-176	LSU: 177-216	Broken or partial sequence, only partial 5.8S!
Cr_13	236 bp.	SSU: Not found	ITS1: Not found	5.8S: No start	ITS2: 56-196	LSU: 197-236	Broken or partial sequence, only partial 5.8S!
Cr_14	237 bp.	SSU: Not found	ITS1: Not found	5.8S: No start	ITS2: 56-198	LSU: 199-237	Broken or partial sequence, only partial 5.8S!
Cr_15	237 bp.	SSU: Not found	ITS1: Not found	5.8S: No start	ITS2: 56-197	LSU: 198-237	Broken or partial sequence, only partial 5.8S!
Cr_16	235 bp.	SSU: Not found	ITS1: Not found	5.8S: No start	ITS2: 56-195	LSU: 196-235	Broken or partial sequence, only partial 5.8S!
Cr_17	287 bp.	SSU: Not found	ITS1: Not found	5.8S: No start	ITS2: 56-247	LSU: 248-287	Broken or partial sequence, only partial 5.8S!
Cr_18	219 bp.	SSU: Not found	ITS1: Not found	5.8S: No start	ITS2: 55-179	LSU: 180-219	Broken or partial sequence, only partial 5.8S!
Cr_19	243 bp.	SSU: Not found	ITS1: Not found	5.8S: No start	ITS2: 56-203	LSU: 204-243	Broken or partial sequence, only partial 5.8S!
Cr_20	251 bp.	SSU: Not found	ITS1: Not found	5.8S: No start	ITS2: 56-211	LSU: 212-251	Broken or partial sequence, only partial 5.8S!
Cr_21	237 bp.	SSU: Not found	ITS1: Not found	5.8S: No start	ITS2: 56-197	LSU: 198-237	Broken or partial sequence, only partial 5.8S!
Cr_22	294 bp.	SSU: Not found	ITS1: Not found	5.8S: No start	ITS2: 56-254	LSU: 255-294	Broken or partial sequence, only partial 5.8S!
Cr_23	249 bp.	SSU: Not found	ITS1: Not found	5.8S: No start	ITS2: 56-209	LSU: 210-249	Broken or partial sequence, only partial 5.8S!
Cr_24	249 bp.	SSU: Not found	ITS1: Not found	5.8S: No start	ITS2: 56-209	LSU: 210-249	Broken or partial sequence, only partial 5.8S!
Cr_25	244 bp.	SSU: Not found	ITS1: Not found	5.8S: No start	ITS2: 56-204	LSU: 205-244	Broken or partial sequence, only partial 5.8S!
Cr_26	220 bp.	SSU: Not found	ITS1: Not found	5.8S: No start	ITS2: 55-180	LSU: 181-220	Broken or partial sequence, only partial 5.8S!
Cr_27	240 bp.	SSU: Not found	ITS1: Not found	5.8S: No start	ITS2: 56-200	LSU: 201-240	Broken or partial sequence, only partial 5.8S!
Cr_28	296 bp.	SSU: Not found	ITS1: Not found	5.8S: No start	ITS2: 54-256	LSU: 257-296	Broken or partial sequence, only partial 5.8S!
Cr_29	298 bp.	SSU: Not found	ITS1: Not found	5.8S: No start	ITS2: 54-258	LSU: 259-298	Broken or partial sequence, only partial 5.8S!
Cr_30	299 bp.	SSU: Not found	ITS1: Not found	5.8S: No start	ITS2: 56-259	LSU: 260-299	Broken or partial sequence, only partial 5.8S!
Cr_31	266 bp.	SSU: Not found	ITS1: Not found	5.8S: No start	ITS2: 56-226	LSU: 227-266	Broken or partial sequence, only partial 5.8S!
Cr_32	243 bp.	SSU: Not found	ITS1: Not found	5.8S: No start	ITS2: 56-203	LSU: 204-243	Broken or partial sequence, only partial 5.8S!
Cr_33	219 bp.	SSU: Not found	ITS1: Not found	5.8S: No start	ITS2: 55-179	LSU: 180-219	Broken or partial sequence, only partial 5.8S!
Cr_34	241 bp.	SSU: Not found	ITS1: Not found	5.8S: No start	ITS2: 56-201	LSU: 202-241	Broken or partial sequence, only partial 5.8S!
Cr_35	241 bp.	SSU: Not found	ITS1: Not found	5.8S: No start	ITS2: 56-201	LSU: 202-241	Broken or partial sequence, only partial 5.8S!
Cr_36	249 bp.	SSU: Not found	ITS1: Not found	5.8S: No start	ITS2: 56-209	LSU: 210-249	Broken or partial sequence, only partial 5.8S!
Cr_37	326 bp.	SSU: Not found	ITS1: Not found	5.8S: No start	ITS2: 56-286	LSU: 287-326	Broken or partial sequence, only partial 5.8S!
Cr_38	250 bp.	SSU: Not found	ITS1: Not found	5.8S: No start	ITS2: 56-210	LSU: 211-250	Broken or partial sequence, only partial 5.8S!
Cr_39	226 bp.	SSU: Not found	ITS1: Not found	5.8S: No start	ITS2: 56-186	LSU: 187-226	Broken or partial sequence, only partial 5.8S!
Cr_40	242 bp.	SSU: Not found	ITS1: Not found	5.8S: No start	ITS2: 56-202	LSU: 203-242	Broken or partial sequence, only partial 5.8S!
Cr_41	268 bp.	SSU: Not found	ITS1: Not found	5.8S: No start	ITS2: 56-228	LSU: 229-268	Broken or partial sequence, only partial 5.8S!
Cr_42	299 bp.	SSU: Not found	ITS1: Not found	5.8S: No start	ITS2: 56-259	LSU: 260-299	Broken or partial sequence, only partial 5.8S!
Cr_43	288 bp.	SSU: Not found	ITS1: Not found	5.8S: No start	ITS2: 56-248	LSU: 249-288	Broken or partial sequence, only partial 5.8S!
Cr_44	245 bp.	SSU: Not found	ITS1: Not found	5.8S: No start	ITS2: 56-205	LSU: 206-245	Broken or partial sequence, only partial 5.8S!
Cr_45	243 bp.	SSU: Not found	ITS1: Not found	5.8S: No start	ITS2: 56-203	LSU: 204-243	Broken or partial sequence, only partial 5.8S!
Cr_46	298 bp.	SSU: Not found	ITS1: Not found	5.8S: No start	ITS2: 54-258	LSU: 259-298	Broken or partial sequence, only partial 5.8S!
Cr_47	273 bp.	SSU: Not found	ITS1: Not found	5.8S: No start	ITS2: 55-233	LSU: 234-273	Broken or partial sequence, only partial 5.8S!
Cr_48	273 bp.	SSU: Not found	ITS1: Not found	5.8S: No start	ITS2: 55-233	LSU: 234-273	Broken or partial sequence, only partial 5.8S!
Cr_49	243 bp.	SSU: Not found	ITS1: Not found	5.8S: No start	ITS2: 56-203	LSU: 204-243	Broken or partial sequence, only partial 5.8S!
Cr_50	250 bp.	SSU: Not found	ITS1: Not found	5.8S: No start	ITS2: 56-210	LSU: 211-250	Broken or partial sequence, only partial 5.8S!
Cr_51	268 bp.	SSU: Not found	ITS1: Not found	5.8S: No start	ITS2: 56-228	LSU: 229-268	Broken or partial sequence, only partial 5.8S!
Cr_52	241 bp.	SSU: Not found	ITS1: Not found	5.8S: No start	ITS2: 56-201	LSU: 202-241	Broken or partial sequence, only partial 5.8S!
Cr_53	217 bp.	SSU: Not found	ITS1: Not found	5.8S: No start	ITS2: 54-177	LSU: 178-217	Broken or partial sequence, only partial 5.8S!
Cr_54	239 bp.	SSU: Not found	ITS1: Not found	5.8S: No start	ITS2: 55-199	LSU: 200-239	Broken or partial sequence, only partial 5.8S!
Cr_55	234 bp.	SSU: Not found	ITS1: Not found	5.8S: No start	ITS2: 56-194	LSU: 195-234	Broken or partial sequence, only partial 5.8S!
Cr_56	235 bp.	SSU: Not found	ITS1: Not found	5.8S: No start	ITS2: 56-195	LSU: 196-235	Broken or partial sequence, only partial 5.8S!
Cr_57	248 bp.	SSU: Not found	ITS1: Not found	5.8S: No start	ITS2: 56-208	LSU: 209-248	Broken or partial sequence, only partial 5.8S!
Cr_58	263 bp.	SSU: Not found	ITS1: Not found	5.8S: No start	ITS2: 56-223	LSU: 224-263	Broken or partial sequence, only partial 5.8S!
Cr_59	243 bp.	SSU: Not found	ITS1: Not found	5.8S: No start	ITS2: 56-203	LSU: 204-243	Broken or partial sequence, only partial 5.8S!
Cr_60	249 bp.	SSU: Not found	ITS1: Not found	5.8S: No start	ITS2: 56-209	LSU: 210-249	Broken or partial sequence, only partial 5.8S!
Cr_61	251 bp.	SSU: Not found	ITS1: Not found	5.8S: No start	ITS2: 56-211	LSU: 212-251	Broken or partial sequence, only partial 5.8S!
Cr_62	247 bp.	SSU: Not found	ITS1: Not found	5.8S: No start	ITS2: 56-207	LSU: 208-247	Broken or partial sequence, only partial 5.8S!
Cr_63	273 bp.	SSU: Not found	ITS1: Not found	5.8S: No start	ITS2: 55-233	LSU: 234-273	Broken or partial sequence, only partial 5.8S!
Cr_64	295 bp.	SSU: Not found	ITS1: Not found	5.8S: No start	ITS2: 56-255	LSU: 256-295	Broken or partial sequence, only partial 5.8S!
Cr_65	206 bp.	SSU: Not found	ITS1: Not found	5.8S: No start	ITS2: 56-166	LSU: 167-206	Broken or partial sequence, only partial 5.8S!
Cr_66	217 bp.	SSU: Not found	ITS1: Not found	5.8S: No start	ITS2: 55-177	LSU: 178-217	Broken or partial sequence, only partial 5.8S!
Cr_67	259 bp.	SSU: Not found	ITS1: Not found	5.8S: No start	ITS2: 56-219	LSU: 220-259	Broken or partial sequence, only partial 5.8S!
Cr_68	235 bp.	SSU: Not found	ITS1: Not found	5.8S: No start	ITS2: 55-195	LSU: 196-235	Broken or partial sequence, only partial 5.8S!
Cr_69	329 bp.	SSU: Not found	ITS1: Not found	5.8S: No start	ITS2: 56-289	LSU: 290-329	Broken or partial sequence, only partial 5.8S!
Cr_70	244 bp.	SSU: Not found	ITS1: Not found	5.8S: No start	ITS2: 56-204	LSU: 205-244	Broken or partial sequence, only partial 5.8S!
Cr_71	244 bp.	SSU: Not found	ITS1: Not found	5.8S: No start	ITS2: 56-205	LSU: 206-244	Broken or partial sequence, only partial 5.8S!
Cr_72	251 bp.	SSU: Not found	ITS1: Not found	5.8S: No start	ITS2: 56-211	LSU: 212-251	Broken or partial sequence, only partial 5.8S!
Cr_73	250 bp.	SSU: Not found	ITS1: Not found	5.8S: No start	ITS2: 56-210	LSU: 211-250	Broken or partial sequence, only partial 5.8S!
Cr_74	305 bp.	SSU: Not found	ITS1: Not found	5.8S: No start	ITS2: 54-265	LSU: 266-305	Broken or partial sequence, only partial 5.8S!
Cr_75	252 bp.	SSU: Not found	ITS1: Not found	5.8S: No start	ITS2: 56-212	LSU: 213-252	Broken or partial sequence, only partial 5.8S!
Cr_76	240 bp.	SSU: Not found	ITS1: Not found	5.8S: No start	ITS2: 56-200	LSU: 201-240	Broken or partial sequence, only partial 5.8S!
Cr_77	217 bp.	SSU: Not found	ITS1: Not found	5.8S: No start	ITS2: 55-177	LSU: 178-217	Broken or partial sequence, only partial 5.8S!
Cr_78	240 bp.	SSU: Not found	ITS1: Not found	5.8S: No start	ITS2: 56-200	LSU: 201-240	Broken or partial sequence, only partial 5.8S!
Cr_79	257 bp.	SSU: Not found	ITS1: Not found	5.8S: No start	ITS2: 55-217	LSU: 218-257	Broken or partial sequence, only partial 5.8S!
Cr_80	253 bp.	SSU: Not found	ITS1: Not found	5.8S: No start	ITS2: 56-213	LSU: 214-253	Broken or partial sequence, only partial 5.8S!
Cr_81	249 bp.	SSU: Not found	ITS1: Not found	5.8S: No start	ITS2: 56-209	LSU: 210-249	Broken or partial sequence, only partial 5.8S!
Cr_82	261 bp.	SSU: Not found	ITS1: Not found	5.8S: No start	ITS2: 56-221	LSU: 222-261	Broken or partial sequence, only partial 5.8S!
Cr_83	239 bp.	SSU: Not found	ITS1: Not found	5.8S: No start	ITS2: 56-199	LSU: 200-239	Broken or partial sequence, only partial 5.8S!
Cr_84	261 bp.	SSU: Not found	ITS1: Not found	5.8S: No start	ITS2: 56-221	LSU: 222-261	Broken or partial sequence, only partial 5.8S!
Cr_85	237 bp.	SSU: Not found	ITS1: Not found	5.8S: No start	ITS2: 56-197	LSU: 198-237	Broken or partial sequence, only partial 5.8S!
Cr_86	325 bp.	SSU: Not found	ITS1: Not found	5.8S: No start	ITS2: 56-285	LSU: 286-325	Broken or partial sequence, only partial 5.8S!
Cr_87	240 bp.	SSU: Not found	ITS1: Not found	5.8S: No start	ITS2: 56-200	LSU: 201-240	Broken or partial sequence, only partial 5.8S!
Cr_88	305 bp.	SSU: Not found	ITS1: Not found	5.8S: No start	ITS2: 54-265	LSU: 266-305	Broken or partial sequence, only partial 5.8S!
Cr_89	244 bp.	SSU: Not found	ITS1: Not found	5.8S: No start	ITS2: 56-204	LSU: 205-244	Broken or partial sequence, only partial 5.8S!
Cr_90	258 bp.	SSU: Not found	ITS1: Not found	5.8S: No start	ITS2: 56-218	LSU: 219-258	Broken or partial sequence, only partial 5.8S!
Cr_91	236 bp.	SSU: Not found	ITS1: Not found	5.8S: No start	ITS2: 56-196	LSU: 197-236	Broken or partial sequence, only partial 5.8S!
Cr_92	293 bp.	SSU: Not found	ITS1: Not found	5.8S: No start	ITS2: 56-253	LSU: 254-293	Broken or partial sequence, only partial 5.8S!
Cr_93	251 bp.	SSU: Not found	ITS1: Not found	5.8S: No start	ITS2: 56-211	LSU: 212-251	Broken or partial sequence, only partial 5.8S!
Cr_94	250 bp.	SSU: Not found	ITS1: Not found	5.8S: No start	ITS2: 57-211	LSU: 212-250	Broken or partial sequence, only partial 5.8S!
Cr_95	265 bp.	SSU: Not found	ITS1: Not found	5.8S: No start	ITS2: 56-225	LSU: 226-265	Broken or partial sequence, only partial 5.8S!
Cr_96	241 bp.	SSU: Not found	ITS1: Not found	5.8S: No start	ITS2: 56-201	LSU: 202-241	Broken or partial sequence, only partial 5.8S!
Cr_97	293 bp.	SSU: Not found	ITS1: Not found	5.8S: No start	ITS2: 56-253	LSU: 254-293	Broken or partial sequence, only partial 5.8S!
Cr_98	234 bp.	SSU: Not found	ITS1: Not found	5.8S: No start	ITS2: 56-194	LSU: 195-234	Broken or partial sequence, only partial 5.8S!
Cr_99	260 bp.	SSU: Not found	ITS1: Not found	5.8S: No start	ITS2: 56-220	LSU: 221-260	Broken or partial sequence, only partial 5.8S!
Cr_100	253 bp.	SSU: Not found	ITS1: Not found	5.8S: No start	ITS2: 56-213	LSU: 214-253	Broken or partial sequence, only partial 5.8S!
Cr_101	235 bp.	SSU: Not found	ITS1: Not found	5.8S: No start	ITS2: 56-195	LSU: 196-235	Broken or partial sequence, only partial 5.8S!
Cr_102	262 bp.	SSU: Not found	ITS1: Not found	5.8S: No start	ITS2: 56-222	LSU: 223-262	Broken or partial sequence, only partial 5.8S!
Cr_103	205 bp.	SSU: Not found	ITS1: Not found	5.8S: No start	ITS2: 56-165	LSU: 166-205	Broken or partial sequence, only partial 5.8S!
Cr_104	288 bp.	SSU: Not found	ITS1: Not found	5.8S: No start	ITS2: 56-248	LSU: 249-288	Broken or partial sequence, only partial 5.8S!
Cr_105	204 bp.	SSU: Not found	ITS1: Not found	5.8S: No start	ITS2: 56-164	LSU: 165-204	Broken or partial sequence, only partial 5.8S!
Cr_106	261 bp.	SSU: Not found	ITS1: Not found	5.8S: No start	ITS2: 56-221	LSU: 222-261	Broken or partial sequence, only partial 5.8S!
Cr_107	260 bp.	SSU: Not found	ITS1: Not found	5.8S: No start	ITS2: 56-220	LSU: 221-260	Broken or partial sequence, only partial 5.8S!
Cr_108	261 bp.	SSU: Not found	ITS1: Not found	5.8S: No start	ITS2: 56-221	LSU: 222-261	Broken or partial sequence, only partial 5.8S!
Cr_109	254 bp.	SSU: Not found	ITS1: Not found	5.8S: No start	ITS2: 56-214	LSU: 215-254	Broken or partial sequence, only partial 5.8S!
Cr_110	217 bp.	SSU: Not found	ITS1: Not found	5.8S: No start	ITS2: 55-177	LSU: 178-217	Broken or partial sequence, only partial 5.8S!
Cr_111	240 bp.	SSU: Not found	ITS1: Not found	5.8S: No start	ITS2: 56-200	LSU: 201-240	Broken or partial sequence, only partial 5.8S!
Cr_112	261 bp.	SSU: Not found	ITS1: Not found	5.8S: No start	ITS2: 56-221	LSU: 222-261	Broken or partial sequence, only partial 5.8S!
Cr_113	240 bp.	SSU: Not found	ITS1: Not found	5.8S: No start	ITS2: 56-200	LSU: 201-240	Broken or partial sequence, only partial 5.8S!
Cr_114	205 bp.	SSU: Not found	ITS1: Not found	5.8S: No start	ITS2: 56-165	LSU: 166-205	Broken or partial sequence, only partial 5.8S!
Cr_115	242 bp.	SSU: Not found	ITS1: Not found	5.8S: No start	ITS2: 56-202	LSU: 203-242	Broken or partial sequence, only partial 5.8S!
Cr_116	243 bp.	SSU: Not found	ITS1: Not found	5.8S: No start	ITS2: 56-203	LSU: 204-243	Broken or partial sequence, only partial 5.8S!
Cr_117	289 bp.	SSU: Not found	ITS1: Not found	5.8S: No start	ITS2: 56-249	LSU: 250-289	Broken or partial sequence, only partial 5.8S!
Cr_118	283 bp.	SSU: Not found	ITS1: Not found	5.8S: No start	ITS2: 54-243	LSU: 244-283	Broken or partial sequence, only partial 5.8S!
Cr_119	307 bp.	SSU: Not found	ITS1: Not found	5.8S: No start	ITS2: 58-266	LSU: 267-307	Broken or partial sequence, only partial 5.8S!
Cr_120	315 bp.	SSU: Not found	ITS1: Not found	5.8S: No start	ITS2: 56-275	LSU: 276-315	Broken or partial sequence, only partial 5.8S!
Cr_121	236 bp.	SSU: Not found	ITS1: Not found	5.8S: No start	ITS2: 56-196	LSU: 197-236	Broken or partial sequence, only partial 5.8S!
Cr_122	244 bp.	SSU: Not found	ITS1: Not found	5.8S: No start	ITS2: 56-204	LSU: 205-244	Broken or partial sequence, only partial 5.8S!
Cr_123	281 bp.	SSU: Not found	ITS1: Not found	5.8S: No start	ITS2: 54-241	LSU: 242-281	Broken or partial sequence, only partial 5.8S!
Cr_124	283 bp.	SSU: Not found	ITS1: Not found	5.8S: No start	ITS2: 56-243	LSU: 244-283	Broken or partial sequence, only partial 5.8S!
Cr_125	259 bp.	SSU: Not found	ITS1: Not found	5.8S: No start	ITS2: 56-219	LSU: 220-259	Broken or partial sequence, only partial 5.8S!
Cr_126	240 bp.	SSU: Not found	ITS1: Not found	5.8S: No start	ITS2: 56-200	LSU: 201-240	Broken or partial sequence, only partial 5.8S!
Cr_127	244 bp.	SSU: Not found	ITS1: Not found	5.8S: No start	ITS2: 56-204	LSU: 205-244	Broken or partial sequence, only partial 5.8S!
Cr_128	278 bp.	SSU: Not found	ITS1: Not found	5.8S: No start	ITS2: 56-238	LSU: 239-278	Broken or partial sequence, only partial 5.8S!
Cr_129	205 bp.	SSU: Not found	ITS1: Not found	5.8S: No start	ITS2: 56-165	LSU: 166-205	Broken or partial sequence, only partial 5.8S!
Cr_130	204 bp.	SSU: Not found	ITS1: Not found	5.8S: No start	ITS2: 56-164	LSU: 165-204	Broken or partial sequence, only partial 5.8S!
Cr_131	264 bp.	SSU: Not found	ITS1: Not found	5.8S: No start	ITS2: 56-224	LSU: 225-264	Broken or partial sequence, only partial 5.8S!
Cr_132	261 bp.	SSU: Not found	ITS1: Not found	5.8S: No start	ITS2: 56-221	LSU: 222-261	Broken or partial sequence, only partial 5.8S!
Cr_133	234 bp.	SSU: Not found	ITS1: Not found	5.8S: No start	ITS2: 56-194	LSU: 195-234	Broken or partial sequence, only partial 5.8S!
Cr_134	256 bp.	SSU: Not found	ITS1: Not found	5.8S: No start	ITS2: 56-216	LSU: 217-256	Broken or partial sequence, only partial 5.8S!
Cr_135	204 bp.	SSU: Not found	ITS1: Not found	5.8S: No start	ITS2: 56-164	LSU: 165-204	Broken or partial sequence, only partial 5.8S!
Cr_136	288 bp.	SSU: Not found	ITS1: Not found	5.8S: No start	ITS2: 54-248	LSU: 249-288	Broken or partial sequence, only partial 5.8S!
Cr_137	300 bp.	SSU: Not found	ITS1: Not found	5.8S: No start	ITS2: 56-260	LSU: 261-300	Broken or partial sequence, only partial 5.8S!
Cr_138	244 bp.	SSU: Not found	ITS1: Not found	5.8S: No start	ITS2: 56-204	LSU: 205-244	Broken or partial sequence, only partial 5.8S!
Cr_139	239 bp.	SSU: Not found	ITS1: Not found	5.8S: No start	ITS2: 56-199	LSU: 200-239	Broken or partial sequence, only partial 5.8S!
Cr_140	204 bp.	SSU: Not found	ITS1: Not found	5.8S: No start	ITS2: 56-164	LSU: 165-204	Broken or partial sequence, only partial 5.8S!
Cr_141	240 bp.	SSU: Not found	ITS1: Not found	5.8S: No start	ITS2: 56-200	LSU: 201-240	Broken or partial sequence, only partial 5.8S!
Cr_142	250 bp.	SSU: Not found	ITS1: Not found	5.8S: No start	ITS2: 56-210	LSU: 211-250	Broken or partial sequence, only partial 5.8S!
Cr_143	318 bp.	SSU: Not found	ITS1: Not found	5.8S: No start	ITS2: 56-278	LSU: 279-318	Broken or partial sequence, only partial 5.8S!
Cr_144	234 bp.	SSU: Not found	ITS1: Not found	5.8S: No start	ITS2: 56-194	LSU: 195-234	Broken or partial sequence, only partial 5.8S!
Cr_145	286 bp.	SSU: Not found	ITS1: Not found	5.8S: No start	ITS2: 54-246	LSU: 247-286	Broken or partial sequence, only partial 5.8S!
Cr_146	198 bp.	SSU: Not found	ITS1: Not found	5.8S: No start	ITS2: 56-158	LSU: 159-198	Broken or partial sequence, only partial 5.8S!
Cr_147	251 bp.	SSU: Not found	ITS1: Not found	5.8S: No start	ITS2: 56-211	LSU: 212-251	Broken or partial sequence, only partial 5.8S!
Cr_148	301 bp.	SSU: Not found	ITS1: Not found	5.8S: No start	ITS2: 56-261	LSU: 262-301	Broken or partial sequence, only partial 5.8S!
Cr_149	260 bp.	SSU: Not found	ITS1: Not found	5.8S: No start	ITS2: 56-220	LSU: 221-260	Broken or partial sequence, only partial 5.8S!
Cr_150	252 bp.	SSU: Not found	ITS1: Not found	5.8S: No start	ITS2: 56-212	LSU: 213-252	Broken or partial sequence, only partial 5.8S!
Cr_151	235 bp.	SSU: Not found	ITS1: Not found	5.8S: No start	ITS2: 56-195	LSU: 196-235	Broken or partial sequence, only partial 5.8S!
Cr_152	326 bp.	SSU: Not found	ITS1: Not found	5.8S: No start	ITS2: 56-286	LSU: 287-326	Broken or partial sequence, only partial 5.8S!
Cr_153	272 bp.	SSU: Not found	ITS1: Not found	5.8S: No start	ITS2: 56-232	LSU: 233-272	Broken or partial sequence, only partial 5.8S!
Cr_154	263 bp.	SSU: Not found	ITS1: Not found	5.8S: No start	ITS2: 56-223	LSU: 224-263	Broken or partial sequence, only partial 5.8S!
Cr_155	245 bp.	SSU: Not found	ITS1: Not found	5.8S: No start	ITS2: 56-205	LSU: 206-245	Broken or partial sequence, only partial 5.8S!
Cr_156	243 bp.	SSU: Not found	ITS1: Not found	5.8S: No start	ITS2: 56-203	LSU: 204-243	Broken or partial sequence, only partial 5.8S!
Cr_157	205 bp.	SSU: Not found	ITS1: Not found	5.8S: No start	ITS2: 56-165	LSU: 166-205	Broken or partial sequence, only partial 5.8S!
Cr_158	236 bp.	SSU: Not found	ITS1: Not found	5.8S: No start	ITS2: 56-196	LSU: 197-236	Broken or partial sequence, only partial 5.8S!
Cr_159	324 bp.	SSU: Not found	ITS1: Not found	5.8S: No start	ITS2: 56-284	LSU: 285-324	Broken or partial sequence, only partial 5.8S!
Cr_160	257 bp.	SSU: Not found	ITS1: Not found	5.8S: No start	ITS2: 56-217	LSU: 218-257	Broken or partial sequence, only partial 5.8S!
Cr_161	240 bp.	SSU: Not found	ITS1: Not found	5.8S: No start	ITS2: 56-200	LSU: 201-240	Broken or partial sequence, only partial 5.8S!
Cr_162	293 bp.	SSU: Not found	ITS1: Not found	5.8S: No start	ITS2: 56-253	LSU: 254-293	Broken or partial sequence, only partial 5.8S!
Cr_163	252 bp.	SSU: Not found	ITS1: Not found	5.8S: No start	ITS2: 56-212	LSU: 213-252	Broken or partial sequence, only partial 5.8S!
Cr_164	260 bp.	SSU: Not found	ITS1: Not found	5.8S: No start	ITS2: 56-220	LSU: 221-260	Broken or partial sequence, only partial 5.8S!
Cr_165	245 bp.	SSU: Not found	ITS1: Not found	5.8S: No start	ITS2: 56-205	LSU: 206-245	Broken or partial sequence, only partial 5.8S!
Cr_166	260 bp.	SSU: Not found	ITS1: Not found	5.8S: No start	ITS2: 56-220	LSU: 221-260	Broken or partial sequence, only partial 5.8S!
Cr_167	261 bp.	SSU: Not found	ITS1: Not found	5.8S: No start	ITS2: 56-221	LSU: 222-261	Broken or partial sequence, only partial 5.8S!
Cr_168	319 bp.	SSU: Not found	ITS1: Not found	5.8S: No start	ITS2: 56-279	LSU: 280-319	Broken or partial sequence, only partial 5.8S!
Cr_169	236 bp.	SSU: Not found	ITS1: Not found	5.8S: No start	ITS2: 55-196	LSU: 197-236	Broken or partial sequence, only partial 5.8S!
Cr_170	242 bp.	SSU: Not found	ITS1: Not found	5.8S: No start	ITS2: 56-202	LSU: 203-242	Broken or partial sequence, only partial 5.8S!
Cr_171	248 bp.	SSU: Not found	ITS1: Not found	5.8S: No start	ITS2: 56-208	LSU: 209-248	Broken or partial sequence, only partial 5.8S!
Cr_172	293 bp.	SSU: Not found	ITS1: Not found	5.8S: No start	ITS2: 53-253	LSU: 254-293	Broken or partial sequence, only partial 5.8S!
Cr_173	249 bp.	SSU: Not found	ITS1: Not found	5.8S: No start	ITS2: 56-209	LSU: 210-249	Broken or partial sequence, only partial 5.8S!
Cr_174	237 bp.	SSU: Not found	ITS1: Not found	5.8S: No start	ITS2: 56-197	LSU: 198-237	Broken or partial sequence, only partial 5.8S!
Cr_175	249 bp.	SSU: Not found	ITS1: Not found	5.8S: No start	ITS2: 56-209	LSU: 210-249	Broken or partial sequence, only partial 5.8S!
Cr_176	255 bp.	SSU: Not found	ITS1: Not found	5.8S: No start	ITS2: 56-215	LSU: 216-255	Broken or partial sequence, only partial 5.8S!
Cr_177	290 bp.	SSU: Not found	ITS1: Not found	5.8S: No start	ITS2: 56-251	LSU: 252-290	Broken or partial sequence, only partial 5.8S!
Cr_178	198 bp.	SSU: Not found	ITS1: Not found	5.8S: No start	ITS2: 56-158	LSU: 159-198	Broken or partial sequence, only partial 5.8S!
Cr_179	250 bp.	SSU: Not found	ITS1: Not found	5.8S: No start	ITS2: 56-210	LSU: 211-250	Broken or partial sequence, only partial 5.8S!
Cr_180	257 bp.	SSU: Not found	ITS1: Not found	5.8S: No start	ITS2: 56-217	LSU: 218-257	Broken or partial sequence, only partial 5.8S!
Cr_181	236 bp.	SSU: Not found	ITS1: Not found	5.8S: No start	ITS2: 56-196	LSU: 197-236	Broken or partial sequence, only partial 5.8S!
Cr_182	207 bp.	SSU: Not found	ITS1: Not found	5.8S: No start	ITS2: 56-167	LSU: 168-207	Broken or partial sequence, only partial 5.8S!
Cr_183	251 bp.	SSU: Not found	ITS1: Not found	5.8S: No start	ITS2: 56-211	LSU: 212-251	Broken or partial sequence, only partial 5.8S!
Cr_184	234 bp.	SSU: Not found	ITS1: Not found	5.8S: No start	ITS2: 56-194	LSU: 195-234	Broken or partial sequence, only partial 5.8S!
Cr_185	256 bp.	SSU: Not found	ITS1: Not found	5.8S: No start	ITS2: 56-216	LSU: 217-256	Broken or partial sequence, only partial 5.8S!
Cr_186	300 bp.	SSU: Not found	ITS1: Not found	5.8S: No start	ITS2: 56-260	LSU: 261-300	Broken or partial sequence, only partial 5.8S!
Cr_187	262 bp.	SSU: Not found	ITS1: Not found	5.8S: No start	ITS2: 56-222	LSU: 223-262	Broken or partial sequence, only partial 5.8S!
Cr_188	205 bp.	SSU: Not found	ITS1: Not found	5.8S: No start	ITS2: 56-165	LSU: 166-205	Broken or partial sequence, only partial 5.8S!
Cr_189	257 bp.	SSU: Not found	ITS1: Not found	5.8S: No start	ITS2: 56-217	LSU: 218-257	Broken or partial sequence, only partial 5.8S!
Cr_190	204 bp.	SSU: Not found	ITS1: Not found	5.8S: No start	ITS2: 56-164	LSU: 165-204	Broken or partial sequence, only partial 5.8S!
Cr_191	239 bp.	SSU: Not found	ITS1: Not found	5.8S: No start	ITS2: 56-199	LSU: 200-239	Broken or partial sequence, only partial 5.8S!
Cr_192	237 bp.	SSU: Not found	ITS1: Not found	5.8S: No start	ITS2: 56-197	LSU: 198-237	Broken or partial sequence, only partial 5.8S!
Cr_193	236 bp.	SSU: Not found	ITS1: Not found	5.8S: No start	ITS2: 56-196	LSU: 197-236	Broken or partial sequence, only partial 5.8S!
Cr_194	235 bp.	SSU: Not found	ITS1: Not found	5.8S: No start	ITS2: 56-195	LSU: 196-235	Broken or partial sequence, only partial 5.8S!
Cr_195	235 bp.	SSU: Not found	ITS1: Not found	5.8S: No start	ITS2: 56-195	LSU: 196-235	Broken or partial sequence, only partial 5.8S!
Cr_196	237 bp.	SSU: Not found	ITS1: Not found	5.8S: No start	ITS2: 56-197	LSU: 198-237	Broken or partial sequence, only partial 5.8S!
Cr_197	273 bp.	SSU: Not found	ITS1: Not found	5.8S: No start	ITS2: 55-233	LSU: 234-273	Broken or partial sequence, only partial 5.8S!
Cr_198	270 bp.	SSU: Not found	ITS1: Not found	5.8S: No start	ITS2: 56-230	LSU: 231-270	Broken or partial sequence, only partial 5.8S!
Cr_199	249 bp.	SSU: Not found	ITS1: Not found	5.8S: No start	ITS2: 56-209	LSU: 210-249	Broken or partial sequence, only partial 5.8S!
Cr_200	225 bp.	SSU: Not found	ITS1: Not found	5.8S: No start	ITS2: 55-185	LSU: 186-225	Broken or partial sequence, only partial 5.8S!
Cr_201	318 bp.	SSU: Not found	ITS1: Not found	5.8S: No start	ITS2: 56-278	LSU: 279-318	Broken or partial sequence, only partial 5.8S!
Cr_202	252 bp.	SSU: Not found	ITS1: Not found	5.8S: No start	ITS2: 55-212	LSU: 213-252	Broken or partial sequence, only partial 5.8S!
Cr_203	301 bp.	SSU: Not found	ITS1: Not found	5.8S: No start	ITS2: 56-261	LSU: 262-301	Broken or partial sequence, only partial 5.8S!
Cr_204	272 bp.	SSU: Not found	ITS1: Not found	5.8S: No start	ITS2: 55-232	LSU: 233-272	Broken or partial sequence, only partial 5.8S!
Cr_205	241 bp.	SSU: Not found	ITS1: Not found	5.8S: No start	ITS2: 57-201	LSU: 202-241	Broken or partial sequence, only partial 5.8S!
Cr_206	271 bp.	SSU: Not found	ITS1: Not found	5.8S: No start	ITS2: 56-231	LSU: 232-271	Broken or partial sequence, only partial 5.8S!
Cr_207	247 bp.	SSU: Not found	ITS1: Not found	5.8S: No start	ITS2: 56-207	LSU: 208-247	Broken or partial sequence, only partial 5.8S!
Cr_208	250 bp.	SSU: Not found	ITS1: Not found	5.8S: No start	ITS2: 56-210	LSU: 211-250	Broken or partial sequence, only partial 5.8S!
Cr_209	237 bp.	SSU: Not found	ITS1: Not found	5.8S: No start	ITS2: 56-197	LSU: 198-237	Broken or partial sequence, only partial 5.8S!
Cr_210	339 bp.	SSU: Not found	ITS1: Not found	5.8S: No start	ITS2: 56-299	LSU: 300-339	Broken or partial sequence, only partial 5.8S!
Cr_211	237 bp.	SSU: Not found	ITS1: Not found	5.8S: No start	ITS2: 56-197	LSU: 198-237	Broken or partial sequence, only partial 5.8S!
Cr_212	281 bp.	SSU: Not found	ITS1: Not found	5.8S: No start	ITS2: 54-241	LSU: 242-281	Broken or partial sequence, only partial 5.8S!
Cr_213	204 bp.	SSU: Not found	ITS1: Not found	5.8S: No start	ITS2: 56-164	LSU: 165-204	Broken or partial sequence, only partial 5.8S!
Cr_214	308 bp.	SSU: Not found	ITS1: Not found	5.8S: No start	ITS2: 56-268	LSU: 269-308	Broken or partial sequence, only partial 5.8S!
Cr_215	242 bp.	SSU: Not found	ITS1: Not found	5.8S: No start	ITS2: 56-202	LSU: 203-242	Broken or partial sequence, only partial 5.8S!
Cr_216	204 bp.	SSU: Not found	ITS1: Not found	5.8S: No start	ITS2: 56-164	LSU: 165-204	Broken or partial sequence, only partial 5.8S!
Cr_217	208 bp.	SSU: Not found	ITS1: Not found	5.8S: No start	ITS2: 56-168	LSU: 169-208	Broken or partial sequence, only partial 5.8S!
Cr_218	253 bp.	SSU: Not found	ITS1: Not found	5.8S: No start	ITS2: 56-213	LSU: 214-253	Broken or partial sequence, only partial 5.8S!
Cr_219	206 bp.	SSU: Not found	ITS1: Not found	5.8S: No start	ITS2: 56-166	LSU: 167-206	Broken or partial sequence, only partial 5.8S!
Cr_220	308 bp.	SSU: Not found	ITS1: Not found	5.8S: No start	ITS2: 58-268	LSU: 269-308	Broken or partial sequence, only partial 5.8S!
Cr_221	242 bp.	SSU: Not found	ITS1: Not found	5.8S: No start	ITS2: 56-202	LSU: 203-242	Broken or partial sequence, only partial 5.8S!
Cr_222	249 bp.	SSU: Not found	ITS1: Not found	5.8S: No start	ITS2: 56-209	LSU: 210-249	Broken or partial sequence, only partial 5.8S!
Cr_223	284 bp.	SSU: Not found	ITS1: Not found	5.8S: No start	ITS2: 56-244	LSU: 245-284	Broken or partial sequence, only partial 5.8S!
Cr_224	289 bp.	SSU: Not found	ITS1: Not found	5.8S: No start	ITS2: 56-249	LSU: 250-289	Broken or partial sequence, only partial 5.8S!
Cr_225	269 bp.	SSU: Not found	ITS1: Not found	5.8S: No start	ITS2: 56-229	LSU: 230-269	Broken or partial sequence, only partial 5.8S!
Cr_226	325 bp.	SSU: Not found	ITS1: Not found	5.8S: No start	ITS2: 56-285	LSU: 286-325	Broken or partial sequence, only partial 5.8S!
Cr_227	260 bp.	SSU: Not found	ITS1: Not found	5.8S: No start	ITS2: 56-220	LSU: 221-260	Broken or partial sequence, only partial 5.8S!
Cr_228	252 bp.	SSU: Not found	ITS1: Not found	5.8S: No start	ITS2: 56-212	LSU: 213-252	Broken or partial sequence, only partial 5.8S!
Cr_229	237 bp.	SSU: Not found	ITS1: Not found	5.8S: No start	ITS2: 56-197	LSU: 198-237	Broken or partial sequence, only partial 5.8S!
Cr_230	244 bp.	SSU: Not found	ITS1: Not found	5.8S: No start	ITS2: 56-204	LSU: 205-244	Broken or partial sequence, only partial 5.8S!
Cr_231	256 bp.	SSU: Not found	ITS1: Not found	5.8S: No start	ITS2: 56-216	LSU: 217-256	Broken or partial sequence, only partial 5.8S!
Cr_232	206 bp.	SSU: Not found	ITS1: Not found	5.8S: No start	ITS2: 56-166	LSU: 167-206	Broken or partial sequence, only partial 5.8S!
Cr_233	256 bp.	SSU: Not found	ITS1: Not found	5.8S: No start	ITS2: 56-216	LSU: 217-256	Broken or partial sequence, only partial 5.8S!
Cr_235	328 bp.	SSU: Not found	ITS1: Not found	5.8S: No start	ITS2: 56-288	LSU: 289-328	Broken or partial sequence, only partial 5.8S!
Cr_236	250 bp.	SSU: Not found	ITS1: Not found	5.8S: No start	ITS2: 56-210	LSU: 211-250	Broken or partial sequence, only partial 5.8S!
Cr_237	249 bp.	SSU: Not found	ITS1: Not found	5.8S: No start	ITS2: 56-209	LSU: 210-249	Broken or partial sequence, only partial 5.8S!
Cr_238	279 bp.	SSU: Not found	ITS1: Not found	5.8S: No start	ITS2: 56-239	LSU: 240-279	Broken or partial sequence, only partial 5.8S!
Cr_239	244 bp.	SSU: Not found	ITS1: Not found	5.8S: No start	ITS2: 56-204	LSU: 205-244	Broken or partial sequence, only partial 5.8S!
Cr_240	205 bp.	SSU: Not found	ITS1: Not found	5.8S: No start	ITS2: 56-165	LSU: 166-205	Broken or partial sequence, only partial 5.8S!
Cr_241	250 bp.	SSU: Not found	ITS1: Not found	5.8S: No start	ITS2: 56-210	LSU: 211-250	Broken or partial sequence, only partial 5.8S!
Cr_242	258 bp.	SSU: Not found	ITS1: Not found	5.8S: No start	ITS2: 56-218	LSU: 219-258	Broken or partial sequence, only partial 5.8S!
Cr_243	219 bp.	SSU: Not found	ITS1: Not found	5.8S: No start	ITS2: 55-179	LSU: 180-219	Broken or partial sequence, only partial 5.8S!
Cr_244	244 bp.	SSU: Not found	ITS1: Not found	5.8S: No start	ITS2: 56-204	LSU: 205-244	Broken or partial sequence, only partial 5.8S!
Cr_245	205 bp.	SSU: Not found	ITS1: Not found	5.8S: No start	ITS2: 56-165	LSU: 166-205	Broken or partial sequence, only partial 5.8S!
Cr_246	314 bp.	SSU: Not found	ITS1: Not found	5.8S: No start	ITS2: 56-274	LSU: 275-314	Broken or partial sequence, only partial 5.8S!
Cr_247	333 bp.	SSU: Not found	ITS1: Not found	5.8S: No start	ITS2: 56-293	LSU: 294-333	Broken or partial sequence, only partial 5.8S!
Cr_248	299 bp.	SSU: Not found	ITS1: Not found	5.8S: No start	ITS2: 56-259	LSU: 260-299	Broken or partial sequence, only partial 5.8S!
Cr_249	252 bp.	SSU: Not found	ITS1: Not found	5.8S: No start	ITS2: 56-212	LSU: 213-252	Broken or partial sequence, only partial 5.8S!
Cr_250	241 bp.	SSU: Not found	ITS1: Not found	5.8S: No start	ITS2: 56-201	LSU: 202-241	Broken or partial sequence, only partial 5.8S!
Cr_251	257 bp.	SSU: Not found	ITS1: Not found	5.8S: No start	ITS2: 56-217	LSU: 218-257	Broken or partial sequence, only partial 5.8S!
Cr_252	239 bp.	SSU: Not found	ITS1: Not found	5.8S: No start	ITS2: 56-199	LSU: 200-239	Broken or partial sequence, only partial 5.8S!
Cr_253	240 bp.	SSU: Not found	ITS1: Not found	5.8S: No start	ITS2: 56-200	LSU: 201-240	Broken or partial sequence, only partial 5.8S!
Cr_254	286 bp.	SSU: Not found	ITS1: Not found	5.8S: No start	ITS2: 56-246	LSU: 247-286	Broken or partial sequence, only partial 5.8S!
Cr_255	256 bp.	SSU: Not found	ITS1: Not found	5.8S: No start	ITS2: 55-216	LSU: 217-256	Broken or partial sequence, only partial 5.8S!
Cr_256	255 bp.	SSU: Not found	ITS1: Not found	5.8S: No start	ITS2: 56-215	LSU: 216-255	Broken or partial sequence, only partial 5.8S!
Cr_257	253 bp.	SSU: Not found	ITS1: Not found	5.8S: No start	ITS2: 57-213	LSU: 214-253	Broken or partial sequence, only partial 5.8S!
Cr_258	216 bp.	SSU: Not found	ITS1: Not found	5.8S: No start	ITS2: 55-176	LSU: 177-216	Broken or partial sequence, only partial 5.8S!
Cr_259	257 bp.	SSU: Not found	ITS1: Not found	5.8S: No start	ITS2: 56-217	LSU: 218-257	Broken or partial sequence, only partial 5.8S!
Cr_260	260 bp.	SSU: Not found	ITS1: Not found	5.8S: No start	ITS2: 56-220	LSU: 221-260	Broken or partial sequence, only partial 5.8S!
Cr_261	256 bp.	SSU: Not found	ITS1: Not found	5.8S: No start	ITS2: 56-216	LSU: 217-256	Broken or partial sequence, only partial 5.8S!
Cr_262	242 bp.	SSU: Not found	ITS1: Not found	5.8S: No start	ITS2: 56-202	LSU: 203-242	Broken or partial sequence, only partial 5.8S!
Cr_263	237 bp.	SSU: Not found	ITS1: Not found	5.8S: No start	ITS2: 56-197	LSU: 198-237	Broken or partial sequence, only partial 5.8S!
Cr_264	256 bp.	SSU: Not found	ITS1: Not found	5.8S: No start	ITS2: 56-216	LSU: 217-256	Broken or partial sequence, only partial 5.8S!
Cr_265	206 bp.	SSU: Not found	ITS1: Not found	5.8S: No start	ITS2: 56-166	LSU: 167-206	Broken or partial sequence, only partial 5.8S!
Cr_266	264 bp.	SSU: Not found	ITS1: Not found	5.8S: No start	ITS2: 56-224	LSU: 225-264	Broken or partial sequence, only partial 5.8S!
Cr_267	268 bp.	SSU: Not found	ITS1: Not found	5.8S: No start	ITS2: 56-228	LSU: 229-268	Broken or partial sequence, only partial 5.8S!
Cr_268	244 bp.	SSU: Not found	ITS1: Not found	5.8S: No start	ITS2: 56-204	LSU: 205-244	Broken or partial sequence, only partial 5.8S!
Cr_269	243 bp.	SSU: Not found	ITS1: Not found	5.8S: No start	ITS2: 56-203	LSU: 204-243	Broken or partial sequence, only partial 5.8S!
Cr_270	244 bp.	SSU: Not found	ITS1: Not found	5.8S: No start	ITS2: 56-204	LSU: 205-244	Broken or partial sequence, only partial 5.8S!
Cr_271	245 bp.	SSU: Not found	ITS1: Not found	5.8S: No start	ITS2: 56-205	LSU: 206-245	Broken or partial sequence, only partial 5.8S!
Cr_272	241 bp.	SSU: Not found	ITS1: Not found	5.8S: No start	ITS2: 56-201	LSU: 202-241	Broken or partial sequence, only partial 5.8S!
Cr_273	286 bp.	SSU: Not found	ITS1: Not found	5.8S: No start	ITS2: 56-246	LSU: 247-286	Broken or partial sequence, only partial 5.8S!
Cr_274	289 bp.	SSU: Not found	ITS1: Not found	5.8S: No start	ITS2: 56-249	LSU: 250-289	Broken or partial sequence, only partial 5.8S!
Cr_275	207 bp.	SSU: Not found	ITS1: Not found	5.8S: No start	ITS2: 56-167	LSU: 168-207	Broken or partial sequence, only partial 5.8S!
Cr_276	205 bp.	SSU: Not found	ITS1: Not found	5.8S: No start	ITS2: 56-165	LSU: 166-205	Broken or partial sequence, only partial 5.8S!
Cr_277	247 bp.	SSU: Not found	ITS1: Not found	5.8S: No start	ITS2: 56-207	LSU: 208-247	Broken or partial sequence, only partial 5.8S!
Cr_278	244 bp.	SSU: Not found	ITS1: Not found	5.8S: No start	ITS2: 56-204	LSU: 205-244	Broken or partial sequence, only partial 5.8S!
Cr_279	192 bp.	SSU: Not found	ITS1: Not found	5.8S: No start	ITS2: 56-152	LSU: 153-192	Broken or partial sequence, only partial 5.8S!
Cr_280	254 bp.	SSU: Not found	ITS1: Not found	5.8S: No start	ITS2: 56-214	LSU: 215-254	Broken or partial sequence, only partial 5.8S!
Cr_281	206 bp.	SSU: Not found	ITS1: Not found	5.8S: No start	ITS2: 56-166	LSU: 167-206	Broken or partial sequence, only partial 5.8S!
Cr_282	205 bp.	SSU: Not found	ITS1: Not found	5.8S: No start	ITS2: 56-165	LSU: 166-205	Broken or partial sequence, only partial 5.8S!
Cr_283	328 bp.	SSU: Not found	ITS1: Not found	5.8S: No start	ITS2: 56-288	LSU: 289-328	Broken or partial sequence, only partial 5.8S!
Cr_284	241 bp.	SSU: Not found	ITS1: Not found	5.8S: No start	ITS2: 56-201	LSU: 202-241	Broken or partial sequence, only partial 5.8S!
Cr_285	206 bp.	SSU: Not found	ITS1: Not found	5.8S: No start	ITS2: 56-166	LSU: 167-206	Broken or partial sequence, only partial 5.8S!
Cr_286	248 bp.	SSU: Not found	ITS1: Not found	5.8S: No start	ITS2: 56-208	LSU: 209-248	Broken or partial sequence, only partial 5.8S!
Cr_287	257 bp.	SSU: Not found	ITS1: Not found	5.8S: No start	ITS2: 56-217	LSU: 218-257	Broken or partial sequence, only partial 5.8S!
Cr_288	204 bp.	SSU: Not found	ITS1: Not found	5.8S: No start	ITS2: 56-164	LSU: 165-204	Broken or partial sequence, only partial 5.8S!
Cr_289	272 bp.	SSU: Not found	ITS1: Not found	5.8S: No start	ITS2: 54-232	LSU: 233-272	Broken or partial sequence, only partial 5.8S!
Cr_290	287 bp.	SSU: Not found	ITS1: Not found	5.8S: No start	ITS2: 56-247	LSU: 248-287	Broken or partial sequence, only partial 5.8S!
Cr_291	301 bp.	SSU: Not found	ITS1: Not found	5.8S: No start	ITS2: 56-261	LSU: 262-301	Broken or partial sequence, only partial 5.8S!
Cr_292	232 bp.	SSU: Not found	ITS1: Not found	5.8S: No start	ITS2: 56-192	LSU: 193-232	Broken or partial sequence, only partial 5.8S!
Cr_293	240 bp.	SSU: Not found	ITS1: Not found	5.8S: No start	ITS2: 56-200	LSU: 201-240	Broken or partial sequence, only partial 5.8S!
Cr_294	287 bp.	SSU: Not found	ITS1: Not found	5.8S: No start	ITS2: 54-247	LSU: 248-287	Broken or partial sequence, only partial 5.8S!
Cr_295	241 bp.	SSU: Not found	ITS1: Not found	5.8S: No start	ITS2: 56-201	LSU: 202-241	Broken or partial sequence, only partial 5.8S!
Cr_296	255 bp.	SSU: Not found	ITS1: Not found	5.8S: No start	ITS2: 56-215	LSU: 216-255	Broken or partial sequence, only partial 5.8S!
Cr_297	289 bp.	SSU: Not found	ITS1: Not found	5.8S: No start	ITS2: 56-249	LSU: 250-289	Broken or partial sequence, only partial 5.8S!
Cr_298	291 bp.	SSU: Not found	ITS1: Not found	5.8S: No start	ITS2: 56-251	LSU: 252-291	Broken or partial sequence, only partial 5.8S!
Cr_299	280 bp.	SSU: Not found	ITS1: Not found	5.8S: No start	ITS2: 56-240	LSU: 241-280	Broken or partial sequence, only partial 5.8S!
Cr_300	269 bp.	SSU: Not found	ITS1: Not found	5.8S: No start	ITS2: 56-229	LSU: 230-269	Broken or partial sequence, only partial 5.8S!
Cr_301	259 bp.	SSU: Not found	ITS1: Not found	5.8S: No start	ITS2: 56-219	LSU: 220-259	Broken or partial sequence, only partial 5.8S!
Cr_302	239 bp.	SSU: Not found	ITS1: Not found	5.8S: No start	ITS2: 56-199	LSU: 200-239	Broken or partial sequence, only partial 5.8S!
Cr_303	289 bp.	SSU: Not found	ITS1: Not found	5.8S: No start	ITS2: 56-249	LSU: 250-289	Broken or partial sequence, only partial 5.8S!
Cr_304	239 bp.	SSU: Not found	ITS1: Not found	5.8S: No start	ITS2: 56-199	LSU: 200-239	Broken or partial sequence, only partial 5.8S!
Cr_305	245 bp.	SSU: Not found	ITS1: Not found	5.8S: No start	ITS2: 56-205	LSU: 206-245	Broken or partial sequence, only partial 5.8S!
Cr_306	240 bp.	SSU: Not found	ITS1: Not found	5.8S: No start	ITS2: 56-200	LSU: 201-240	Broken or partial sequence, only partial 5.8S!
Cr_307	252 bp.	SSU: Not found	ITS1: Not found	5.8S: No start	ITS2: 56-212	LSU: 213-252	Broken or partial sequence, only partial 5.8S!
Cr_308	248 bp.	SSU: Not found	ITS1: Not found	5.8S: No start	ITS2: 56-208	LSU: 209-248	Broken or partial sequence, only partial 5.8S!
Cr_309	329 bp.	SSU: Not found	ITS1: Not found	5.8S: No start	ITS2: 55-289	LSU: 290-329	Broken or partial sequence, only partial 5.8S!
Cr_310	244 bp.	SSU: Not found	ITS1: Not found	5.8S: No start	ITS2: 56-204	LSU: 205-244	Broken or partial sequence, only partial 5.8S!
Cr_311	325 bp.	SSU: Not found	ITS1: Not found	5.8S: No start	ITS2: 56-285	LSU: 286-325	Broken or partial sequence, only partial 5.8S!
Cr_312	240 bp.	SSU: Not found	ITS1: Not found	5.8S: No start	ITS2: 56-200	LSU: 201-240	Broken or partial sequence, only partial 5.8S!
Cr_313	299 bp.	SSU: Not found	ITS1: Not found	5.8S: No start	ITS2: 56-259	LSU: 260-299	Broken or partial sequence, only partial 5.8S!
Cr_314	320 bp.	SSU: Not found	ITS1: Not found	5.8S: No start	ITS2: 56-280	LSU: 281-320	Broken or partial sequence, only partial 5.8S!
Cr_315	329 bp.	SSU: Not found	ITS1: Not found	5.8S: No start	ITS2: 57-289	LSU: 290-329	Broken or partial sequence, only partial 5.8S!
Cr_316	61 bp.	SSU: Not found	ITS1: Not found	5.8S: Not found	ITS2: 1-21	LSU: 22-61	Broken or partial sequence, no 5.8S!
Cr_317	248 bp.	SSU: Not found	ITS1: Not found	5.8S: No start	ITS2: 56-208	LSU: 209-248	Broken or partial sequence, only partial 5.8S!
Cr_318	247 bp.	SSU: Not found	ITS1: Not found	5.8S: No start	ITS2: 56-207	LSU: 208-247	Broken or partial sequence, only partial 5.8S!
Cr_319	273 bp.	SSU: Not found	ITS1: Not found	5.8S: No start	ITS2: 55-233	LSU: 234-273	Broken or partial sequence, only partial 5.8S!
Cr_320	254 bp.	SSU: Not found	ITS1: Not found	5.8S: No start	ITS2: 56-214	LSU: 215-254	Broken or partial sequence, only partial 5.8S!
Cr_321	204 bp.	SSU: Not found	ITS1: Not found	5.8S: No start	ITS2: 56-164	LSU: 165-204	Broken or partial sequence, only partial 5.8S!
Cr_322	287 bp.	SSU: Not found	ITS1: Not found	5.8S: No start	ITS2: 56-247	LSU: 248-287	Broken or partial sequence, only partial 5.8S!
Cr_323	240 bp.	SSU: Not found	ITS1: Not found	5.8S: No start	ITS2: 56-200	LSU: 201-240	Broken or partial sequence, only partial 5.8S!
Cr_324	273 bp.	SSU: Not found	ITS1: Not found	5.8S: No start	ITS2: 56-233	LSU: 234-273	Broken or partial sequence, only partial 5.8S!
Cr_325	256 bp.	SSU: Not found	ITS1: Not found	5.8S: No start	ITS2: 56-216	LSU: 217-256	Broken or partial sequence, only partial 5.8S!
Cr_326	242 bp.	SSU: Not found	ITS1: Not found	5.8S: No start	ITS2: 57-202	LSU: 203-242	Broken or partial sequence, only partial 5.8S!
Cr_327	237 bp.	SSU: Not found	ITS1: Not found	5.8S: No start	ITS2: 56-197	LSU: 198-237	Broken or partial sequence, only partial 5.8S!
Cr_328	245 bp.	SSU: Not found	ITS1: Not found	5.8S: No start	ITS2: 56-205	LSU: 206-245	Broken or partial sequence, only partial 5.8S!
Cr_329	245 bp.	SSU: Not found	ITS1: Not found	5.8S: No start	ITS2: 56-205	LSU: 206-245	Broken or partial sequence, only partial 5.8S!
Cr_330	238 bp.	SSU: Not found	ITS1: Not found	5.8S: No start	ITS2: 56-198	LSU: 199-238	Broken or partial sequence, only partial 5.8S!
Cr_331	253 bp.	SSU: Not found	ITS1: Not found	5.8S: No start	ITS2: 56-213	LSU: 214-253	Broken or partial sequence, only partial 5.8S!
Cr_332	205 bp.	SSU: Not found	ITS1: Not found	5.8S: No start	ITS2: 56-165	LSU: 166-205	Broken or partial sequence, only partial 5.8S!
Cr_333	273 bp.	SSU: Not found	ITS1: Not found	5.8S: No start	ITS2: 55-233	LSU: 234-273	Broken or partial sequence, only partial 5.8S!
Cr_334	299 bp.	SSU: Not found	ITS1: Not found	5.8S: No start	ITS2: 56-259	LSU: 260-299	Broken or partial sequence, only partial 5.8S!
Cr_335	251 bp.	SSU: Not found	ITS1: Not found	5.8S: No start	ITS2: 56-211	LSU: 212-251	Broken or partial sequence, only partial 5.8S!
Cr_336	263 bp.	SSU: Not found	ITS1: Not found	5.8S: No start	ITS2: 56-223	LSU: 224-263	Broken or partial sequence, only partial 5.8S!
Cr_337	236 bp.	SSU: Not found	ITS1: Not found	5.8S: No start	ITS2: 56-196	LSU: 197-236	Broken or partial sequence, only partial 5.8S!
Cr_338	239 bp.	SSU: Not found	ITS1: Not found	5.8S: No start	ITS2: 56-199	LSU: 200-239	Broken or partial sequence, only partial 5.8S!
Cr_339	206 bp.	SSU: Not found	ITS1: Not found	5.8S: No start	ITS2: 56-166	LSU: 167-206	Broken or partial sequence, only partial 5.8S!
Cr_340	267 bp.	SSU: Not found	ITS1: Not found	5.8S: No start	ITS2: 56-227	LSU: 228-267	Broken or partial sequence, only partial 5.8S!
Cr_341	264 bp.	SSU: Not found	ITS1: Not found	5.8S: No start	ITS2: 56-224	LSU: 225-264	Broken or partial sequence, only partial 5.8S!
Cr_342	239 bp.	SSU: Not found	ITS1: Not found	5.8S: No start	ITS2: 56-199	LSU: 200-239	Broken or partial sequence, only partial 5.8S!
Cr_343	244 bp.	SSU: Not found	ITS1: Not found	5.8S: No start	ITS2: 56-204	LSU: 205-244	Broken or partial sequence, only partial 5.8S!
Cr_344	363 bp.	SSU: Not found	ITS1: Not found	5.8S: No start	ITS2: 55-323	LSU: 324-363	Broken or partial sequence, only partial 5.8S!
Cr_345	239 bp.	SSU: Not found	ITS1: Not found	5.8S: No start	ITS2: 56-199	LSU: 200-239	Broken or partial sequence, only partial 5.8S!
Cr_346	238 bp.	SSU: Not found	ITS1: Not found	5.8S: No start	ITS2: 55-198	LSU: 199-238	Broken or partial sequence, only partial 5.8S!
Cr_347	240 bp.	SSU: Not found	ITS1: Not found	5.8S: No start	ITS2: 56-200	LSU: 201-240	Broken or partial sequence, only partial 5.8S!
Cr_348	233 bp.	SSU: Not found	ITS1: Not found	5.8S: No start	ITS2: 56-194	LSU: 195-233	Broken or partial sequence, only partial 5.8S!
Cr_349	286 bp.	SSU: Not found	ITS1: Not found	5.8S: No start	ITS2: 56-246	LSU: 247-286	Broken or partial sequence, only partial 5.8S!
Cr_350	284 bp.	SSU: Not found	ITS1: Not found	5.8S: No start	ITS2: 54-244	LSU: 245-284	Broken or partial sequence, only partial 5.8S!
Cr_351	204 bp.	SSU: Not found	ITS1: Not found	5.8S: No start	ITS2: 56-164	LSU: 165-204	Broken or partial sequence, only partial 5.8S!
Cr_352	213 bp.	SSU: Not found	ITS1: Not found	5.8S: No start	ITS2: 53-173	LSU: 174-213	Broken or partial sequence, only partial 5.8S!
Cr_353	239 bp.	SSU: Not found	ITS1: Not found	5.8S: No start	ITS2: 56-199	LSU: 200-239	Broken or partial sequence, only partial 5.8S!
Cr_354	204 bp.	SSU: Not found	ITS1: Not found	5.8S: No start	ITS2: 55-164	LSU: 165-204	Broken or partial sequence, only partial 5.8S!
Cr_355	257 bp.	SSU: Not found	ITS1: Not found	5.8S: No start	ITS2: 56-217	LSU: 218-257	Broken or partial sequence, only partial 5.8S!
Cr_356	247 bp.	SSU: Not found	ITS1: Not found	5.8S: No start	ITS2: 56-207	LSU: 208-247	Broken or partial sequence, only partial 5.8S!
Cr_357	258 bp.	SSU: Not found	ITS1: Not found	5.8S: No start	ITS2: 56-218	LSU: 219-258	Broken or partial sequence, only partial 5.8S!
Cr_358	292 bp.	SSU: Not found	ITS1: Not found	5.8S: No start	ITS2: 56-252	LSU: 253-292	Broken or partial sequence, only partial 5.8S!
Cr_359	245 bp.	SSU: Not found	ITS1: Not found	5.8S: No start	ITS2: 56-205	LSU: 206-245	Broken or partial sequence, only partial 5.8S!
Cr_360	205 bp.	SSU: Not found	ITS1: Not found	5.8S: No start	ITS2: 56-165	LSU: 166-205	Broken or partial sequence, only partial 5.8S!
Cr_361	204 bp.	SSU: Not found	ITS1: Not found	5.8S: No start	ITS2: 56-164	LSU: 165-204	Broken or partial sequence, only partial 5.8S!
Cr_362	256 bp.	SSU: Not found	ITS1: Not found	5.8S: No start	ITS2: 56-216	LSU: 217-256	Broken or partial sequence, only partial 5.8S!
Cr_363	309 bp.	SSU: Not found	ITS1: Not found	5.8S: No start	ITS2: 56-269	LSU: 270-309	Broken or partial sequence, only partial 5.8S!
Cr_364	259 bp.	SSU: Not found	ITS1: Not found	5.8S: No start	ITS2: 56-219	LSU: 220-259	Broken or partial sequence, only partial 5.8S!
Cr_365	260 bp.	SSU: Not found	ITS1: Not found	5.8S: No start	ITS2: 56-220	LSU: 221-260	Broken or partial sequence, only partial 5.8S!
Cr_366	253 bp.	SSU: Not found	ITS1: Not found	5.8S: No start	ITS2: 56-213	LSU: 214-253	Broken or partial sequence, only partial 5.8S!
Cr_367	238 bp.	SSU: Not found	ITS1: Not found	5.8S: No start	ITS2: 56-198	LSU: 199-238	Broken or partial sequence, only partial 5.8S!
Cr_368	254 bp.	SSU: Not found	ITS1: Not found	5.8S: No start	ITS2: 56-214	LSU: 215-254	Broken or partial sequence, only partial 5.8S!
Cr_369	238 bp.	SSU: Not found	ITS1: Not found	5.8S: No start	ITS2: 56-198	LSU: 199-238	Broken or partial sequence, only partial 5.8S!
Cr_370	191 bp.	SSU: Not found	ITS1: Not found	5.8S: No start	ITS2: 56-151	LSU: 152-191	Broken or partial sequence, only partial 5.8S!
Cr_371	206 bp.	SSU: Not found	ITS1: Not found	5.8S: No start	ITS2: 56-166	LSU: 167-206	Broken or partial sequence, only partial 5.8S!
Cr_372	254 bp.	SSU: Not found	ITS1: Not found	5.8S: No start	ITS2: 56-214	LSU: 215-254	Broken or partial sequence, only partial 5.8S!
Cr_373	243 bp.	SSU: Not found	ITS1: Not found	5.8S: No start	ITS2: 56-203	LSU: 204-243	Broken or partial sequence, only partial 5.8S!
Cr_374	243 bp.	SSU: Not found	ITS1: Not found	5.8S: No start	ITS2: 56-203	LSU: 204-243	Broken or partial sequence, only partial 5.8S!
Cr_375	244 bp.	SSU: Not found	ITS1: Not found	5.8S: No start	ITS2: 56-204	LSU: 205-244	Broken or partial sequence, only partial 5.8S!
Cr_376	253 bp.	SSU: Not found	ITS1: Not found	5.8S: No start	ITS2: 56-213	LSU: 214-253	Broken or partial sequence, only partial 5.8S!
Cr_377	259 bp.	SSU: Not found	ITS1: Not found	5.8S: No start	ITS2: 56-219	LSU: 220-259	Broken or partial sequence, only partial 5.8S!
Cr_378	297 bp.	SSU: Not found	ITS1: Not found	5.8S: No start	ITS2: 56-258	LSU: 259-297	Broken or partial sequence, only partial 5.8S!
Cr_379	251 bp.	SSU: Not found	ITS1: Not found	5.8S: No start	ITS2: 56-211	LSU: 212-251	Broken or partial sequence, only partial 5.8S!
Cr_380	242 bp.	SSU: Not found	ITS1: Not found	5.8S: No start	ITS2: 56-202	LSU: 203-242	Broken or partial sequence, only partial 5.8S!
Cr_381	237 bp.	SSU: Not found	ITS1: Not found	5.8S: No start	ITS2: 56-197	LSU: 198-237	Broken or partial sequence, only partial 5.8S!
Cr_382	251 bp.	SSU: Not found	ITS1: Not found	5.8S: No start	ITS2: 56-211	LSU: 212-251	Broken or partial sequence, only partial 5.8S!
Cr_383	295 bp.	SSU: Not found	ITS1: Not found	5.8S: No start	ITS2: 56-255	LSU: 256-295	Broken or partial sequence, only partial 5.8S!
Cr_384	240 bp.	SSU: Not found	ITS1: Not found	5.8S: No start	ITS2: 56-200	LSU: 201-240	Broken or partial sequence, only partial 5.8S!
Cr_385	302 bp.	SSU: Not found	ITS1: Not found	5.8S: No start	ITS2: 56-262	LSU: 263-302	Broken or partial sequence, only partial 5.8S!
Cr_386	249 bp.	SSU: Not found	ITS1: Not found	5.8S: No start	ITS2: 56-209	LSU: 210-249	Broken or partial sequence, only partial 5.8S!
Cr_387	270 bp.	SSU: Not found	ITS1: Not found	5.8S: No start	ITS2: 56-230	LSU: 231-270	Broken or partial sequence, only partial 5.8S!
Cr_388	253 bp.	SSU: Not found	ITS1: Not found	5.8S: No start	ITS2: 56-213	LSU: 214-253	Broken or partial sequence, only partial 5.8S!
Cr_389	257 bp.	SSU: Not found	ITS1: Not found	5.8S: No start	ITS2: 56-217	LSU: 218-257	Broken or partial sequence, only partial 5.8S!
Cr_390	254 bp.	SSU: Not found	ITS1: Not found	5.8S: No start	ITS2: 56-214	LSU: 215-254	Broken or partial sequence, only partial 5.8S!
Cr_391	277 bp.	SSU: Not found	ITS1: Not found	5.8S: No start	ITS2: 56-237	LSU: 238-277	Broken or partial sequence, only partial 5.8S!
Cr_392	237 bp.	SSU: Not found	ITS1: Not found	5.8S: No start	ITS2: 56-197	LSU: 198-237	Broken or partial sequence, only partial 5.8S!
Cr_393	309 bp.	SSU: Not found	ITS1: Not found	5.8S: No start	ITS2: 56-269	LSU: 270-309	Broken or partial sequence, only partial 5.8S!
Cr_394	242 bp.	SSU: Not found	ITS1: Not found	5.8S: No start	ITS2: 56-202	LSU: 203-242	Broken or partial sequence, only partial 5.8S!
Cr_395	241 bp.	SSU: Not found	ITS1: Not found	5.8S: No start	ITS2: 57-201	LSU: 202-241	Broken or partial sequence, only partial 5.8S!
Cr_396	298 bp.	SSU: Not found	ITS1: Not found	5.8S: No start	ITS2: 56-258	LSU: 259-298	Broken or partial sequence, only partial 5.8S!
Cr_397	258 bp.	SSU: Not found	ITS1: Not found	5.8S: No start	ITS2: 56-218	LSU: 219-258	Broken or partial sequence, only partial 5.8S!
Cr_398	200 bp.	SSU: Not found	ITS1: Not found	5.8S: No start	ITS2: 56-160	LSU: 161-200	Broken or partial sequence, only partial 5.8S!
Cr_399	244 bp.	SSU: Not found	ITS1: Not found	5.8S: No start	ITS2: 56-204	LSU: 205-244	Broken or partial sequence, only partial 5.8S!
Cr_400	293 bp.	SSU: Not found	ITS1: Not found	5.8S: No start	ITS2: 56-253	LSU: 254-293	Broken or partial sequence, only partial 5.8S!
Cr_401	239 bp.	SSU: Not found	ITS1: Not found	5.8S: No start	ITS2: 56-199	LSU: 200-239	Broken or partial sequence, only partial 5.8S!
Cr_402	364 bp.	SSU: Not found	ITS1: Not found	5.8S: No start	ITS2: 56-324	LSU: 325-364	Broken or partial sequence, only partial 5.8S!
Cr_403	239 bp.	SSU: Not found	ITS1: Not found	5.8S: No start	ITS2: 56-199	LSU: 200-239	Broken or partial sequence, only partial 5.8S!
Cr_404	321 bp.	SSU: Not found	ITS1: Not found	5.8S: No start	ITS2: 56-281	LSU: 282-321	Broken or partial sequence, only partial 5.8S!
Cr_405	249 bp.	SSU: Not found	ITS1: Not found	5.8S: No start	ITS2: 56-209	LSU: 210-249	Broken or partial sequence, only partial 5.8S!
Cr_406	258 bp.	SSU: Not found	ITS1: Not found	5.8S: No start	ITS2: 56-218	LSU: 219-258	Broken or partial sequence, only partial 5.8S!
Cr_407	266 bp.	SSU: Not found	ITS1: Not found	5.8S: No start	ITS2: 56-226	LSU: 227-266	Broken or partial sequence, only partial 5.8S!
Cr_408	255 bp.	SSU: Not found	ITS1: Not found	5.8S: No start	ITS2: 56-215	LSU: 216-255	Broken or partial sequence, only partial 5.8S!
Cr_409	244 bp.	SSU: Not found	ITS1: Not found	5.8S: No start	ITS2: 56-204	LSU: 205-244	Broken or partial sequence, only partial 5.8S!
Cr_410	269 bp.	SSU: Not found	ITS1: Not found	5.8S: No start	ITS2: 56-229	LSU: 230-269	Broken or partial sequence, only partial 5.8S!
Cr_411	204 bp.	SSU: Not found	ITS1: Not found	5.8S: No start	ITS2: 56-164	LSU: 165-204	Broken or partial sequence, only partial 5.8S!
Cr_412	269 bp.	SSU: Not found	ITS1: Not found	5.8S: No start	ITS2: 56-229	LSU: 230-269	Broken or partial sequence, only partial 5.8S!
Cr_414	199 bp.	SSU: Not found	ITS1: Not found	5.8S: No start	ITS2: 56-159	LSU: 160-199	Broken or partial sequence, only partial 5.8S!
Cr_415	287 bp.	SSU: Not found	ITS1: Not found	5.8S: No start	ITS2: 56-247	LSU: 248-287	Broken or partial sequence, only partial 5.8S!
Cr_416	293 bp.	SSU: Not found	ITS1: Not found	5.8S: No start	ITS2: 54-253	LSU: 254-293	Broken or partial sequence, only partial 5.8S!
Cr_417	239 bp.	SSU: Not found	ITS1: Not found	5.8S: No start	ITS2: 56-199	LSU: 200-239	Broken or partial sequence, only partial 5.8S!
Cr_418	205 bp.	SSU: Not found	ITS1: Not found	5.8S: No start	ITS2: 56-165	LSU: 166-205	Broken or partial sequence, only partial 5.8S!
Cr_419	291 bp.	SSU: Not found	ITS1: Not found	5.8S: No start	ITS2: 56-251	LSU: 252-291	Broken or partial sequence, only partial 5.8S!
Cr_420	248 bp.	SSU: Not found	ITS1: Not found	5.8S: No start	ITS2: 56-208	LSU: 209-248	Broken or partial sequence, only partial 5.8S!
Cr_421	261 bp.	SSU: Not found	ITS1: Not found	5.8S: No start	ITS2: 56-221	LSU: 222-261	Broken or partial sequence, only partial 5.8S!
Cr_422	256 bp.	SSU: Not found	ITS1: Not found	5.8S: No start	ITS2: 56-216	LSU: 217-256	Broken or partial sequence, only partial 5.8S!
Cr_423	251 bp.	SSU: Not found	ITS1: Not found	5.8S: No start	ITS2: 56-211	LSU: 212-251	Broken or partial sequence, only partial 5.8S!
Cr_424	249 bp.	SSU: Not found	ITS1: Not found	5.8S: No start	ITS2: 56-209	LSU: 210-249	Broken or partial sequence, only partial 5.8S!
Cr_425	290 bp.	SSU: Not found	ITS1: Not found	5.8S: No start	ITS2: 56-250	LSU: 251-290	Broken or partial sequence, only partial 5.8S!
Cr_426	246 bp.	SSU: Not found	ITS1: Not found	5.8S: No start	ITS2: 56-206	LSU: 207-246	Broken or partial sequence, only partial 5.8S!
Cr_427	262 bp.	SSU: Not found	ITS1: Not found	5.8S: No start	ITS2: 56-222	LSU: 223-262	Broken or partial sequence, only partial 5.8S!
Cr_428	259 bp.	SSU: Not found	ITS1: Not found	5.8S: No start	ITS2: 56-219	LSU: 220-259	Broken or partial sequence, only partial 5.8S!
Cr_429	263 bp.	SSU: Not found	ITS1: Not found	5.8S: No start	ITS2: 56-223	LSU: 224-263	Broken or partial sequence, only partial 5.8S!
Cr_430	258 bp.	SSU: Not found	ITS1: Not found	5.8S: No start	ITS2: 56-218	LSU: 219-258	Broken or partial sequence, only partial 5.8S!
Cr_431	252 bp.	SSU: Not found	ITS1: Not found	5.8S: No start	ITS2: 56-212	LSU: 213-252	Broken or partial sequence, only partial 5.8S!
Cr_432	237 bp.	SSU: Not found	ITS1: Not found	5.8S: No start	ITS2: 56-197	LSU: 198-237	Broken or partial sequence, only partial 5.8S!
Cr_433	205 bp.	SSU: Not found	ITS1: Not found	5.8S: No start	ITS2: 56-165	LSU: 166-205	Broken or partial sequence, only partial 5.8S!
Cr_434	291 bp.	SSU: Not found	ITS1: Not found	5.8S: No start	ITS2: 56-251	LSU: 252-291	Broken or partial sequence, only partial 5.8S!
Cr_435	159 bp.	SSU: Not found	ITS1: Not found	5.8S: Not found	ITS2: 1-119	LSU: 120-159	Broken or partial sequence, no 5.8S!
Cr_436	254 bp.	SSU: Not found	ITS1: Not found	5.8S: No start	ITS2: 56-214	LSU: 215-254	Broken or partial sequence, only partial 5.8S!
Cr_437	205 bp.	SSU: Not found	ITS1: Not found	5.8S: No start	ITS2: 56-165	LSU: 166-205	Broken or partial sequence, only partial 5.8S!
Cr_438	251 bp.	SSU: Not found	ITS1: Not found	5.8S: No start	ITS2: 56-211	LSU: 212-251	Broken or partial sequence, only partial 5.8S!
Cr_439	249 bp.	SSU: Not found	ITS1: Not found	5.8S: No start	ITS2: 55-209	LSU: 210-249	Broken or partial sequence, only partial 5.8S!
Cr_440	299 bp.	SSU: Not found	ITS1: Not found	5.8S: No start	ITS2: 56-259	LSU: 260-299	Broken or partial sequence, only partial 5.8S!
Cr_441	289 bp.	SSU: Not found	ITS1: Not found	5.8S: No start	ITS2: 54-249	LSU: 250-289	Broken or partial sequence, only partial 5.8S!
Cr_442	303 bp.	SSU: Not found	ITS1: Not found	5.8S: No start	ITS2: 54-263	LSU: 264-303	Broken or partial sequence, only partial 5.8S!
Cr_443	238 bp.	SSU: Not found	ITS1: Not found	5.8S: No start	ITS2: 56-198	LSU: 199-238	Broken or partial sequence, only partial 5.8S!
Cr_444	210 bp.	SSU: Not found	ITS1: Not found	5.8S: No start	ITS2: 56-170	LSU: 171-210	Broken or partial sequence, only partial 5.8S!
Cr_445	247 bp.	SSU: Not found	ITS1: Not found	5.8S: No start	ITS2: 56-207	LSU: 208-247	Broken or partial sequence, only partial 5.8S!
Cr_446	205 bp.	SSU: Not found	ITS1: Not found	5.8S: No start	ITS2: 56-165	LSU: 166-205	Broken or partial sequence, only partial 5.8S!
Cr_447	209 bp.	SSU: Not found	ITS1: Not found	5.8S: No start	ITS2: 56-169	LSU: 170-209	Broken or partial sequence, only partial 5.8S!
Cr_448	245 bp.	SSU: Not found	ITS1: Not found	5.8S: No start	ITS2: 56-205	LSU: 206-245	Broken or partial sequence, only partial 5.8S!
Cr_449	309 bp.	SSU: Not found	ITS1: Not found	5.8S: No start	ITS2: 56-269	LSU: 270-309	Broken or partial sequence, only partial 5.8S!
Cr_450	292 bp.	SSU: Not found	ITS1: Not found	5.8S: No start	ITS2: 56-252	LSU: 253-292	Broken or partial sequence, only partial 5.8S!
Cr_451	205 bp.	SSU: Not found	ITS1: Not found	5.8S: No start	ITS2: 56-165	LSU: 166-205	Broken or partial sequence, only partial 5.8S!
Cr_452	249 bp.	SSU: Not found	ITS1: Not found	5.8S: No start	ITS2: 56-209	LSU: 210-249	Broken or partial sequence, only partial 5.8S!
Cr_453	281 bp.	SSU: Not found	ITS1: Not found	5.8S: No start	ITS2: 54-241	LSU: 242-281	Broken or partial sequence, only partial 5.8S!
Cr_454	325 bp.	SSU: Not found	ITS1: Not found	5.8S: No start	ITS2: 56-285	LSU: 286-325	Broken or partial sequence, only partial 5.8S!
Cr_455	252 bp.	SSU: Not found	ITS1: Not found	5.8S: No start	ITS2: 56-212	LSU: 213-252	Broken or partial sequence, only partial 5.8S!
Cr_456	240 bp.	SSU: Not found	ITS1: Not found	5.8S: No start	ITS2: 56-200	LSU: 201-240	Broken or partial sequence, only partial 5.8S!
Cr_457	369 bp.	SSU: Not found	ITS1: Not found	5.8S: No start	ITS2: 56-329	LSU: 330-369	Broken or partial sequence, only partial 5.8S!
Cr_458	204 bp.	SSU: Not found	ITS1: Not found	5.8S: No start	ITS2: 56-164	LSU: 165-204	Broken or partial sequence, only partial 5.8S!
Cr_459	237 bp.	SSU: Not found	ITS1: Not found	5.8S: No start	ITS2: 56-197	LSU: 198-237	Broken or partial sequence, only partial 5.8S!
Cr_460	253 bp.	SSU: Not found	ITS1: Not found	5.8S: No start	ITS2: 56-213	LSU: 214-253	Broken or partial sequence, only partial 5.8S!
Cr_461	238 bp.	SSU: Not found	ITS1: Not found	5.8S: No start	ITS2: 56-198	LSU: 199-238	Broken or partial sequence, only partial 5.8S!
Cr_462	299 bp.	SSU: Not found	ITS1: Not found	5.8S: No start	ITS2: 56-259	LSU: 260-299	Broken or partial sequence, only partial 5.8S!
Cr_463	248 bp.	SSU: Not found	ITS1: Not found	5.8S: No start	ITS2: 56-208	LSU: 209-248	Broken or partial sequence, only partial 5.8S!
Cr_464	242 bp.	SSU: Not found	ITS1: Not found	5.8S: No start	ITS2: 56-202	LSU: 203-242	Broken or partial sequence, only partial 5.8S!
Cr_465	276 bp.	SSU: Not found	ITS1: Not found	5.8S: No start	ITS2: 55-237	LSU: 238-276	Broken or partial sequence, only partial 5.8S!
Cr_466	249 bp.	SSU: Not found	ITS1: Not found	5.8S: No start	ITS2: 56-209	LSU: 210-249	Broken or partial sequence, only partial 5.8S!
Cr_467	233 bp.	SSU: Not found	ITS1: Not found	5.8S: No start	ITS2: 55-193	LSU: 194-233	Broken or partial sequence, only partial 5.8S!
Cr_468	243 bp.	SSU: Not found	ITS1: Not found	5.8S: No start	ITS2: 56-203	LSU: 204-243	Broken or partial sequence, only partial 5.8S!
Cr_469	239 bp.	SSU: Not found	ITS1: Not found	5.8S: No start	ITS2: 56-199	LSU: 200-239	Broken or partial sequence, only partial 5.8S!
Cr_470	260 bp.	SSU: Not found	ITS1: Not found	5.8S: No start	ITS2: 56-220	LSU: 221-260	Broken or partial sequence, only partial 5.8S!
Cr_471	334 bp.	SSU: Not found	ITS1: Not found	5.8S: No start	ITS2: 57-294	LSU: 295-334	Broken or partial sequence, only partial 5.8S!
Cr_472	263 bp.	SSU: Not found	ITS1: Not found	5.8S: No start	ITS2: 56-223	LSU: 224-263	Broken or partial sequence, only partial 5.8S!
Cr_473	280 bp.	SSU: Not found	ITS1: Not found	5.8S: No start	ITS2: 56-240	LSU: 241-280	Broken or partial sequence, only partial 5.8S!
Cr_474	249 bp.	SSU: Not found	ITS1: Not found	5.8S: No start	ITS2: 56-209	LSU: 210-249	Broken or partial sequence, only partial 5.8S!
Cr_475	237 bp.	SSU: Not found	ITS1: Not found	5.8S: No start	ITS2: 56-197	LSU: 198-237	Broken or partial sequence, only partial 5.8S!
Cr_476	242 bp.	SSU: Not found	ITS1: Not found	5.8S: No start	ITS2: 55-202	LSU: 203-242	Broken or partial sequence, only partial 5.8S!
Cr_477	233 bp.	SSU: Not found	ITS1: Not found	5.8S: No start	ITS2: 56-193	LSU: 194-233	Broken or partial sequence, only partial 5.8S!
Cr_478	242 bp.	SSU: Not found	ITS1: Not found	5.8S: No start	ITS2: 56-202	LSU: 203-242	Broken or partial sequence, only partial 5.8S!
Cr_479	254 bp.	SSU: Not found	ITS1: Not found	5.8S: No start	ITS2: 56-214	LSU: 215-254	Broken or partial sequence, only partial 5.8S!
Cr_480	272 bp.	SSU: Not found	ITS1: Not found	5.8S: No start	ITS2: 56-232	LSU: 233-272	Broken or partial sequence, only partial 5.8S!
Cr_481	281 bp.	SSU: Not found	ITS1: Not found	5.8S: No start	ITS2: 56-241	LSU: 242-281	Broken or partial sequence, only partial 5.8S!
Cr_482	219 bp.	SSU: Not found	ITS1: Not found	5.8S: No start	ITS2: 55-179	LSU: 180-219	Broken or partial sequence, only partial 5.8S!
Cr_483	243 bp.	SSU: Not found	ITS1: Not found	5.8S: No start	ITS2: 56-203	LSU: 204-243	Broken or partial sequence, only partial 5.8S!
Cr_484	264 bp.	SSU: Not found	ITS1: Not found	5.8S: No start	ITS2: 56-224	LSU: 225-264	Broken or partial sequence, only partial 5.8S!
Cr_485	319 bp.	SSU: Not found	ITS1: Not found	5.8S: No start	ITS2: 56-279	LSU: 280-319	Broken or partial sequence, only partial 5.8S!
Cr_486	295 bp.	SSU: Not found	ITS1: Not found	5.8S: No start	ITS2: 56-255	LSU: 256-295	Broken or partial sequence, only partial 5.8S!
Cr_487	277 bp.	SSU: Not found	ITS1: Not found	5.8S: No start	ITS2: 56-238	LSU: 239-277	Broken or partial sequence, only partial 5.8S!
Cr_488	253 bp.	SSU: Not found	ITS1: Not found	5.8S: No start	ITS2: 56-213	LSU: 214-253	Broken or partial sequence, only partial 5.8S!
Cr_489	271 bp.	SSU: Not found	ITS1: Not found	5.8S: No start	ITS2: 55-231	LSU: 232-271	Broken or partial sequence, only partial 5.8S!
Cr_490	249 bp.	SSU: Not found	ITS1: Not found	5.8S: No start	ITS2: 56-209	LSU: 210-249	Broken or partial sequence, only partial 5.8S!
Cr_491	288 bp.	SSU: Not found	ITS1: Not found	5.8S: No start	ITS2: 56-248	LSU: 249-288	Broken or partial sequence, only partial 5.8S!
Cr_492	242 bp.	SSU: Not found	ITS1: Not found	5.8S: No start	ITS2: 56-202	LSU: 203-242	Broken or partial sequence, only partial 5.8S!
Cr_493	248 bp.	SSU: Not found	ITS1: Not found	5.8S: No start	ITS2: 56-208	LSU: 209-248	Broken or partial sequence, only partial 5.8S!
Cr_494	250 bp.	SSU: Not found	ITS1: Not found	5.8S: No start	ITS2: 55-210	LSU: 211-250	Broken or partial sequence, only partial 5.8S!
Cr_495	243 bp.	SSU: Not found	ITS1: Not found	5.8S: No start	ITS2: 57-203	LSU: 204-243	Broken or partial sequence, only partial 5.8S!
Cr_496	313 bp.	SSU: Not found	ITS1: Not found	5.8S: No start	ITS2: 54-273	LSU: 274-313	Broken or partial sequence, only partial 5.8S!
Cr_497	243 bp.	SSU: Not found	ITS1: Not found	5.8S: No start	ITS2: 57-203	LSU: 204-243	Broken or partial sequence, only partial 5.8S!
Cr_498	264 bp.	SSU: Not found	ITS1: Not found	5.8S: No start	ITS2: 56-224	LSU: 225-264	Broken or partial sequence, only partial 5.8S!
Cr_499	241 bp.	SSU: Not found	ITS1: Not found	5.8S: No start	ITS2: 56-201	LSU: 202-241	Broken or partial sequence, only partial 5.8S!
Cr_500	294 bp.	SSU: Not found	ITS1: Not found	5.8S: No start	ITS2: 54-254	LSU: 255-294	Broken or partial sequence, only partial 5.8S!
Cr_501	244 bp.	SSU: Not found	ITS1: Not found	5.8S: No start	ITS2: 56-204	LSU: 205-244	Broken or partial sequence, only partial 5.8S!
Cr_502	241 bp.	SSU: Not found	ITS1: Not found	5.8S: No start	ITS2: 56-201	LSU: 202-241	Broken or partial sequence, only partial 5.8S!
Cr_503	315 bp.	SSU: Not found	ITS1: Not found	5.8S: No start	ITS2: 56-275	LSU: 276-315	Broken or partial sequence, only partial 5.8S!
Cr_504	243 bp.	SSU: Not found	ITS1: Not found	5.8S: No start	ITS2: 56-203	LSU: 204-243	Broken or partial sequence, only partial 5.8S!
Cr_505	205 bp.	SSU: Not found	ITS1: Not found	5.8S: No start	ITS2: 56-165	LSU: 166-205	Broken or partial sequence, only partial 5.8S!
Cr_506	239 bp.	SSU: Not found	ITS1: Not found	5.8S: No start	ITS2: 56-199	LSU: 200-239	Broken or partial sequence, only partial 5.8S!
Cr_507	310 bp.	SSU: Not found	ITS1: Not found	5.8S: No start	ITS2: 57-270	LSU: 271-310	Broken or partial sequence, only partial 5.8S!
Cr_508	257 bp.	SSU: Not found	ITS1: Not found	5.8S: No start	ITS2: 56-217	LSU: 218-257	Broken or partial sequence, only partial 5.8S!
Cr_509	308 bp.	SSU: Not found	ITS1: Not found	5.8S: No start	ITS2: 58-268	LSU: 269-308	Broken or partial sequence, only partial 5.8S!
Cr_510	284 bp.	SSU: Not found	ITS1: Not found	5.8S: No start	ITS2: 56-244	LSU: 245-284	Broken or partial sequence, only partial 5.8S!
Cr_511	257 bp.	SSU: Not found	ITS1: Not found	5.8S: No start	ITS2: 56-217	LSU: 218-257	Broken or partial sequence, only partial 5.8S!
Cr_512	259 bp.	SSU: Not found	ITS1: Not found	5.8S: No start	ITS2: 56-219	LSU: 220-259	Broken or partial sequence, only partial 5.8S!
Cr_513	240 bp.	SSU: Not found	ITS1: Not found	5.8S: No start	ITS2: 56-200	LSU: 201-240	Broken or partial sequence, only partial 5.8S!
Cr_514	340 bp.	SSU: Not found	ITS1: Not found	5.8S: No start	ITS2: 56-300	LSU: 301-340	Broken or partial sequence, only partial 5.8S!
Cr_515	249 bp.	SSU: Not found	ITS1: Not found	5.8S: No start	ITS2: 56-209	LSU: 210-249	Broken or partial sequence, only partial 5.8S!
Cr_516	242 bp.	SSU: Not found	ITS1: Not found	5.8S: No start	ITS2: 56-202	LSU: 203-242	Broken or partial sequence, only partial 5.8S!
Cr_517	304 bp.	SSU: Not found	ITS1: Not found	5.8S: No start	ITS2: 54-264	LSU: 265-304	Broken or partial sequence, only partial 5.8S!
Cr_518	242 bp.	SSU: Not found	ITS1: Not found	5.8S: No start	ITS2: 56-202	LSU: 203-242	Broken or partial sequence, only partial 5.8S!
Cr_519	329 bp.	SSU: Not found	ITS1: Not found	5.8S: No start	ITS2: 56-289	LSU: 290-329	Broken or partial sequence, only partial 5.8S!
Cr_520	278 bp.	SSU: Not found	ITS1: Not found	5.8S: No start	ITS2: 55-238	LSU: 239-278	Broken or partial sequence, only partial 5.8S!
Cr_521	293 bp.	SSU: Not found	ITS1: Not found	5.8S: No start	ITS2: 54-253	LSU: 254-293	Broken or partial sequence, only partial 5.8S!
Cr_522	209 bp.	SSU: Not found	ITS1: Not found	5.8S: No start	ITS2: 56-169	LSU: 170-209	Broken or partial sequence, only partial 5.8S!
Cr_523	232 bp.	SSU: Not found	ITS1: Not found	5.8S: No start	ITS2: 57-192	LSU: 193-232	Broken or partial sequence, only partial 5.8S!
Cr_524	249 bp.	SSU: Not found	ITS1: Not found	5.8S: No start	ITS2: 56-209	LSU: 210-249	Broken or partial sequence, only partial 5.8S!
Cr_525	306 bp.	SSU: Not found	ITS1: Not found	5.8S: No start	ITS2: 56-266	LSU: 267-306	Broken or partial sequence, only partial 5.8S!
Cr_526	204 bp.	SSU: Not found	ITS1: Not found	5.8S: No start	ITS2: 56-164	LSU: 165-204	Broken or partial sequence, only partial 5.8S!
Cr_527	243 bp.	SSU: Not found	ITS1: Not found	5.8S: No start	ITS2: 56-203	LSU: 204-243	Broken or partial sequence, only partial 5.8S!
Cr_528	279 bp.	SSU: Not found	ITS1: Not found	5.8S: No start	ITS2: 54-239	LSU: 240-279	Broken or partial sequence, only partial 5.8S!
Cr_529	247 bp.	SSU: Not found	ITS1: Not found	5.8S: No start	ITS2: 56-207	LSU: 208-247	Broken or partial sequence, only partial 5.8S!
Cr_530	293 bp.	SSU: Not found	ITS1: Not found	5.8S: No start	ITS2: 56-253	LSU: 254-293	Broken or partial sequence, only partial 5.8S!
Cr_531	263 bp.	SSU: Not found	ITS1: Not found	5.8S: No start	ITS2: 56-223	LSU: 224-263	Broken or partial sequence, only partial 5.8S!
Cr_532	263 bp.	SSU: Not found	ITS1: Not found	5.8S: No start	ITS2: 56-223	LSU: 224-263	Broken or partial sequence, only partial 5.8S!
Cr_533	198 bp.	SSU: Not found	ITS1: Not found	5.8S: No start	ITS2: 56-158	LSU: 159-198	Broken or partial sequence, only partial 5.8S!
Cr_534	259 bp.	SSU: Not found	ITS1: Not found	5.8S: No start	ITS2: 56-219	LSU: 220-259	Broken or partial sequence, only partial 5.8S!
Cr_535	246 bp.	SSU: Not found	ITS1: Not found	5.8S: No start	ITS2: 56-206	LSU: 207-246	Broken or partial sequence, only partial 5.8S!
Cr_536	256 bp.	SSU: Not found	ITS1: Not found	5.8S: No start	ITS2: 56-216	LSU: 217-256	Broken or partial sequence, only partial 5.8S!
Cr_537	296 bp.	SSU: Not found	ITS1: Not found	5.8S: No start	ITS2: 56-256	LSU: 257-296	Broken or partial sequence, only partial 5.8S!
Cr_538	269 bp.	SSU: Not found	ITS1: Not found	5.8S: No start	ITS2: 56-229	LSU: 230-269	Broken or partial sequence, only partial 5.8S!
Cr_539	238 bp.	SSU: Not found	ITS1: Not found	5.8S: No start	ITS2: 56-198	LSU: 199-238	Broken or partial sequence, only partial 5.8S!
Cr_540	241 bp.	SSU: Not found	ITS1: Not found	5.8S: No start	ITS2: 56-201	LSU: 202-241	Broken or partial sequence, only partial 5.8S!
Cr_541	249 bp.	SSU: Not found	ITS1: Not found	5.8S: No start	ITS2: 56-209	LSU: 210-249	Broken or partial sequence, only partial 5.8S!
Cr_542	297 bp.	SSU: Not found	ITS1: Not found	5.8S: No start	ITS2: 56-257	LSU: 258-297	Broken or partial sequence, only partial 5.8S!
Cr_543	311 bp.	SSU: Not found	ITS1: Not found	5.8S: No start	ITS2: 56-271	LSU: 272-311	Broken or partial sequence, only partial 5.8S!
Cr_544	255 bp.	SSU: Not found	ITS1: Not found	5.8S: No start	ITS2: 56-215	LSU: 216-255	Broken or partial sequence, only partial 5.8S!
Cr_545	253 bp.	SSU: Not found	ITS1: Not found	5.8S: No start	ITS2: 55-213	LSU: 214-253	Broken or partial sequence, only partial 5.8S!
Cr_546	255 bp.	SSU: Not found	ITS1: Not found	5.8S: No start	ITS2: 56-215	LSU: 216-255	Broken or partial sequence, only partial 5.8S!
Cr_547	329 bp.	SSU: Not found	ITS1: Not found	5.8S: No start	ITS2: 56-289	LSU: 290-329	Broken or partial sequence, only partial 5.8S!
Cr_548	255 bp.	SSU: Not found	ITS1: Not found	5.8S: No start	ITS2: 56-215	LSU: 216-255	Broken or partial sequence, only partial 5.8S!
Cr_549	305 bp.	SSU: Not found	ITS1: Not found	5.8S: No start	ITS2: 54-265	LSU: 266-305	Broken or partial sequence, only partial 5.8S!
Cr_550	247 bp.	SSU: Not found	ITS1: Not found	5.8S: No start	ITS2: 56-207	LSU: 208-247	Broken or partial sequence, only partial 5.8S!
Cr_551	236 bp.	SSU: Not found	ITS1: Not found	5.8S: No start	ITS2: 56-196	LSU: 197-236	Broken or partial sequence, only partial 5.8S!
Cr_552	244 bp.	SSU: Not found	ITS1: Not found	5.8S: No start	ITS2: 56-204	LSU: 205-244	Broken or partial sequence, only partial 5.8S!
Cr_553	241 bp.	SSU: Not found	ITS1: Not found	5.8S: No start	ITS2: 56-201	LSU: 202-241	Broken or partial sequence, only partial 5.8S!
Cr_554	249 bp.	SSU: Not found	ITS1: Not found	5.8S: No start	ITS2: 56-209	LSU: 210-249	Broken or partial sequence, only partial 5.8S!
Cr_555	251 bp.	SSU: Not found	ITS1: Not found	5.8S: No start	ITS2: 56-211	LSU: 212-251	Broken or partial sequence, only partial 5.8S!
Cr_556	239 bp.	SSU: Not found	ITS1: Not found	5.8S: No start	ITS2: 56-199	LSU: 200-239	Broken or partial sequence, only partial 5.8S!
Cr_557	263 bp.	SSU: Not found	ITS1: Not found	5.8S: No start	ITS2: 56-223	LSU: 224-263	Broken or partial sequence, only partial 5.8S!
Cr_558	241 bp.	SSU: Not found	ITS1: Not found	5.8S: No start	ITS2: 56-201	LSU: 202-241	Broken or partial sequence, only partial 5.8S!
Cr_559	327 bp.	SSU: Not found	ITS1: Not found	5.8S: No start	ITS2: 56-287	LSU: 288-327	Broken or partial sequence, only partial 5.8S!
Cr_560	261 bp.	SSU: Not found	ITS1: Not found	5.8S: No start	ITS2: 56-221	LSU: 222-261	Broken or partial sequence, only partial 5.8S!
Cr_561	322 bp.	SSU: Not found	ITS1: Not found	5.8S: No start	ITS2: 56-282	LSU: 283-322	Broken or partial sequence, only partial 5.8S!
Cr_562	328 bp.	SSU: Not found	ITS1: Not found	5.8S: No start	ITS2: 56-288	LSU: 289-328	Broken or partial sequence, only partial 5.8S!
Cr_563	249 bp.	SSU: Not found	ITS1: Not found	5.8S: No start	ITS2: 56-209	LSU: 210-249	Broken or partial sequence, only partial 5.8S!
Cr_564	260 bp.	SSU: Not found	ITS1: Not found	5.8S: No start	ITS2: 56-220	LSU: 221-260	Broken or partial sequence, only partial 5.8S!
Cr_565	248 bp.	SSU: Not found	ITS1: Not found	5.8S: No start	ITS2: 56-208	LSU: 209-248	Broken or partial sequence, only partial 5.8S!
Cr_566	241 bp.	SSU: Not found	ITS1: Not found	5.8S: No start	ITS2: 56-201	LSU: 202-241	Broken or partial sequence, only partial 5.8S!
Cr_567	254 bp.	SSU: Not found	ITS1: Not found	5.8S: No start	ITS2: 56-214	LSU: 215-254	Broken or partial sequence, only partial 5.8S!
Cr_568	244 bp.	SSU: Not found	ITS1: Not found	5.8S: No start	ITS2: 56-204	LSU: 205-244	Broken or partial sequence, only partial 5.8S!
Cr_569	290 bp.	SSU: Not found	ITS1: Not found	5.8S: No start	ITS2: 56-250	LSU: 251-290	Broken or partial sequence, only partial 5.8S!
Cr_570	289 bp.	SSU: Not found	ITS1: Not found	5.8S: No start	ITS2: 56-249	LSU: 250-289	Broken or partial sequence, only partial 5.8S!
Cr_571	290 bp.	SSU: Not found	ITS1: Not found	5.8S: No start	ITS2: 56-250	LSU: 251-290	Broken or partial sequence, only partial 5.8S!
Cr_572	278 bp.	SSU: Not found	ITS1: Not found	5.8S: No start	ITS2: 56-238	LSU: 239-278	Broken or partial sequence, only partial 5.8S!
Cr_573	241 bp.	SSU: Not found	ITS1: Not found	5.8S: No start	ITS2: 56-201	LSU: 202-241	Broken or partial sequence, only partial 5.8S!
Cr_574	240 bp.	SSU: Not found	ITS1: Not found	5.8S: No start	ITS2: 56-200	LSU: 201-240	Broken or partial sequence, only partial 5.8S!
Cr_575	240 bp.	SSU: Not found	ITS1: Not found	5.8S: No start	ITS2: 56-200	LSU: 201-240	Broken or partial sequence, only partial 5.8S!
Cr_576	320 bp.	SSU: Not found	ITS1: Not found	5.8S: No start	ITS2: 56-280	LSU: 281-320	Broken or partial sequence, only partial 5.8S!
Cr_577	205 bp.	SSU: Not found	ITS1: Not found	5.8S: No start	ITS2: 56-165	LSU: 166-205	Broken or partial sequence, only partial 5.8S!
Cr_578	238 bp.	SSU: Not found	ITS1: Not found	5.8S: No start	ITS2: 56-198	LSU: 199-238	Broken or partial sequence, only partial 5.8S!
Cr_579	204 bp.	SSU: Not found	ITS1: Not found	5.8S: No start	ITS2: 56-164	LSU: 165-204	Broken or partial sequence, only partial 5.8S!
Cr_580	204 bp.	SSU: Not found	ITS1: Not found	5.8S: No start	ITS2: 56-164	LSU: 165-204	Broken or partial sequence, only partial 5.8S!
Cr_581	241 bp.	SSU: Not found	ITS1: Not found	5.8S: No start	ITS2: 57-201	LSU: 202-241	Broken or partial sequence, only partial 5.8S!
Cr_582	254 bp.	SSU: Not found	ITS1: Not found	5.8S: No start	ITS2: 56-214	LSU: 215-254	Broken or partial sequence, only partial 5.8S!
Cr_583	248 bp.	SSU: Not found	ITS1: Not found	5.8S: No start	ITS2: 56-208	LSU: 209-248	Broken or partial sequence, only partial 5.8S!
Cr_584	245 bp.	SSU: Not found	ITS1: Not found	5.8S: No start	ITS2: 56-205	LSU: 206-245	Broken or partial sequence, only partial 5.8S!
Cr_585	258 bp.	SSU: Not found	ITS1: Not found	5.8S: No start	ITS2: 56-218	LSU: 219-258	Broken or partial sequence, only partial 5.8S!
Cr_586	241 bp.	SSU: Not found	ITS1: Not found	5.8S: No start	ITS2: 56-201	LSU: 202-241	Broken or partial sequence, only partial 5.8S!
Cr_587	302 bp.	SSU: Not found	ITS1: Not found	5.8S: No start	ITS2: 56-262	LSU: 263-302	Broken or partial sequence, only partial 5.8S!
Cr_588	248 bp.	SSU: Not found	ITS1: Not found	5.8S: No start	ITS2: 56-208	LSU: 209-248	Broken or partial sequence, only partial 5.8S!
Cr_589	279 bp.	SSU: Not found	ITS1: Not found	5.8S: No start	ITS2: 56-239	LSU: 240-279	Broken or partial sequence, only partial 5.8S!
Cr_590	243 bp.	SSU: Not found	ITS1: Not found	5.8S: No start	ITS2: 55-203	LSU: 204-243	Broken or partial sequence, only partial 5.8S!
Cr_591	306 bp.	SSU: Not found	ITS1: Not found	5.8S: No start	ITS2: 56-266	LSU: 267-306	Broken or partial sequence, only partial 5.8S!
Cr_592	233 bp.	SSU: Not found	ITS1: Not found	5.8S: No start	ITS2: 56-193	LSU: 194-233	Broken or partial sequence, only partial 5.8S!
Cr_593	245 bp.	SSU: Not found	ITS1: Not found	5.8S: No start	ITS2: 56-205	LSU: 206-245	Broken or partial sequence, only partial 5.8S!
Cr_594	290 bp.	SSU: Not found	ITS1: Not found	5.8S: No start	ITS2: 55-250	LSU: 251-290	Broken or partial sequence, only partial 5.8S!
Cr_595	257 bp.	SSU: Not found	ITS1: Not found	5.8S: No start	ITS2: 56-217	LSU: 218-257	Broken or partial sequence, only partial 5.8S!
Cr_596	258 bp.	SSU: Not found	ITS1: Not found	5.8S: No start	ITS2: 56-218	LSU: 219-258	Broken or partial sequence, only partial 5.8S!
Cr_597	258 bp.	SSU: Not found	ITS1: Not found	5.8S: No start	ITS2: 56-218	LSU: 219-258	Broken or partial sequence, only partial 5.8S!
Cr_598	241 bp.	SSU: Not found	ITS1: Not found	5.8S: No start	ITS2: 56-201	LSU: 202-241	Broken or partial sequence, only partial 5.8S!
Cr_599	263 bp.	SSU: Not found	ITS1: Not found	5.8S: No start	ITS2: 56-223	LSU: 224-263	Broken or partial sequence, only partial 5.8S!
Cr_600	215 bp.	SSU: Not found	ITS1: Not found	5.8S: No start	ITS2: 55-175	LSU: 176-215	Broken or partial sequence, only partial 5.8S!
Cr_601	253 bp.	SSU: Not found	ITS1: Not found	5.8S: No start	ITS2: 56-213	LSU: 214-253	Broken or partial sequence, only partial 5.8S!
Cr_602	270 bp.	SSU: Not found	ITS1: Not found	5.8S: No start	ITS2: 56-230	LSU: 231-270	Broken or partial sequence, only partial 5.8S!
Cr_603	240 bp.	SSU: Not found	ITS1: Not found	5.8S: No start	ITS2: 56-200	LSU: 201-240	Broken or partial sequence, only partial 5.8S!
Cr_604	257 bp.	SSU: Not found	ITS1: Not found	5.8S: No start	ITS2: 56-217	LSU: 218-257	Broken or partial sequence, only partial 5.8S!
Cr_605	307 bp.	SSU: Not found	ITS1: Not found	5.8S: No start	ITS2: 58-266	LSU: 267-307	Broken or partial sequence, only partial 5.8S!
Cr_606	292 bp.	SSU: Not found	ITS1: Not found	5.8S: No start	ITS2: 58-252	LSU: 253-292	Broken or partial sequence, only partial 5.8S!
Cr_607	205 bp.	SSU: Not found	ITS1: Not found	5.8S: No start	ITS2: 56-165	LSU: 166-205	Broken or partial sequence, only partial 5.8S!
Cr_608	217 bp.	SSU: Not found	ITS1: Not found	5.8S: No start	ITS2: 55-177	LSU: 178-217	Broken or partial sequence, only partial 5.8S!
Cr_609	240 bp.	SSU: Not found	ITS1: Not found	5.8S: No start	ITS2: 56-200	LSU: 201-240	Broken or partial sequence, only partial 5.8S!
Cr_610	236 bp.	SSU: Not found	ITS1: Not found	5.8S: No start	ITS2: 56-196	LSU: 197-236	Broken or partial sequence, only partial 5.8S!
Cr_611	206 bp.	SSU: Not found	ITS1: Not found	5.8S: No start	ITS2: 56-166	LSU: 167-206	Broken or partial sequence, only partial 5.8S!
Cr_612	204 bp.	SSU: Not found	ITS1: Not found	5.8S: No start	ITS2: 56-164	LSU: 165-204	Broken or partial sequence, only partial 5.8S!
Cr_613	248 bp.	SSU: Not found	ITS1: Not found	5.8S: No start	ITS2: 56-208	LSU: 209-248	Broken or partial sequence, only partial 5.8S!
Cr_614	273 bp.	SSU: Not found	ITS1: Not found	5.8S: No start	ITS2: 56-233	LSU: 234-273	Broken or partial sequence, only partial 5.8S!
Cr_615	250 bp.	SSU: Not found	ITS1: Not found	5.8S: No start	ITS2: 56-210	LSU: 211-250	Broken or partial sequence, only partial 5.8S!
Cr_616	237 bp.	SSU: Not found	ITS1: Not found	5.8S: No start	ITS2: 56-197	LSU: 198-237	Broken or partial sequence, only partial 5.8S!
Cr_617	312 bp.	SSU: Not found	ITS1: Not found	5.8S: No start	ITS2: 55-272	LSU: 273-312	Broken or partial sequence, only partial 5.8S!
Cr_618	296 bp.	SSU: Not found	ITS1: Not found	5.8S: No start	ITS2: 56-255	LSU: 256-296	Broken or partial sequence, only partial 5.8S!
Cr_619	291 bp.	SSU: Not found	ITS1: Not found	5.8S: No start	ITS2: 56-251	LSU: 252-291	Broken or partial sequence, only partial 5.8S!
Cr_620	322 bp.	SSU: Not found	ITS1: Not found	5.8S: No start	ITS2: 56-282	LSU: 283-322	Broken or partial sequence, only partial 5.8S!
Cr_621	254 bp.	SSU: Not found	ITS1: Not found	5.8S: No start	ITS2: 56-214	LSU: 215-254	Broken or partial sequence, only partial 5.8S!
Cr_622	246 bp.	SSU: Not found	ITS1: Not found	5.8S: No start	ITS2: 56-206	LSU: 207-246	Broken or partial sequence, only partial 5.8S!
Cr_623	259 bp.	SSU: Not found	ITS1: Not found	5.8S: No start	ITS2: 56-219	LSU: 220-259	Broken or partial sequence, only partial 5.8S!
Cr_624	205 bp.	SSU: Not found	ITS1: Not found	5.8S: No start	ITS2: 56-165	LSU: 166-205	Broken or partial sequence, only partial 5.8S!
Cr_625	243 bp.	SSU: Not found	ITS1: Not found	5.8S: No start	ITS2: 56-203	LSU: 204-243	Broken or partial sequence, only partial 5.8S!
Cr_626	243 bp.	SSU: Not found	ITS1: Not found	5.8S: No start	ITS2: 56-203	LSU: 204-243	Broken or partial sequence, only partial 5.8S!
Cr_627	206 bp.	SSU: Not found	ITS1: Not found	5.8S: No start	ITS2: 56-166	LSU: 167-206	Broken or partial sequence, only partial 5.8S!
Cr_628	249 bp.	SSU: Not found	ITS1: Not found	5.8S: No start	ITS2: 56-209	LSU: 210-249	Broken or partial sequence, only partial 5.8S!
Cr_629	255 bp.	SSU: Not found	ITS1: Not found	5.8S: No start	ITS2: 56-215	LSU: 216-255	Broken or partial sequence, only partial 5.8S!
Cr_630	252 bp.	SSU: Not found	ITS1: Not found	5.8S: No start	ITS2: 56-212	LSU: 213-252	Broken or partial sequence, only partial 5.8S!
Cr_631	281 bp.	SSU: Not found	ITS1: Not found	5.8S: No start	ITS2: 56-241	LSU: 242-281	Broken or partial sequence, only partial 5.8S!
Cr_632	238 bp.	SSU: Not found	ITS1: Not found	5.8S: No start	ITS2: 56-198	LSU: 199-238	Broken or partial sequence, only partial 5.8S!
Cr_633	283 bp.	SSU: Not found	ITS1: Not found	5.8S: No start	ITS2: 56-243	LSU: 244-283	Broken or partial sequence, only partial 5.8S!
Cr_634	241 bp.	SSU: Not found	ITS1: Not found	5.8S: No start	ITS2: 56-201	LSU: 202-241	Broken or partial sequence, only partial 5.8S!
Cr_635	289 bp.	SSU: Not found	ITS1: Not found	5.8S: No start	ITS2: 56-249	LSU: 250-289	Broken or partial sequence, only partial 5.8S!
Cr_636	238 bp.	SSU: Not found	ITS1: Not found	5.8S: No start	ITS2: 56-198	LSU: 199-238	Broken or partial sequence, only partial 5.8S!
Cr_637	245 bp.	SSU: Not found	ITS1: Not found	5.8S: No start	ITS2: 56-205	LSU: 206-245	Broken or partial sequence, only partial 5.8S!
Cr_638	244 bp.	SSU: Not found	ITS1: Not found	5.8S: No start	ITS2: 56-204	LSU: 205-244	Broken or partial sequence, only partial 5.8S!
Cr_639	245 bp.	SSU: Not found	ITS1: Not found	5.8S: No start	ITS2: 56-205	LSU: 206-245	Broken or partial sequence, only partial 5.8S!
Cr_640	280 bp.	SSU: Not found	ITS1: Not found	5.8S: No start	ITS2: 56-240	LSU: 241-280	Broken or partial sequence, only partial 5.8S!
Cr_641	261 bp.	SSU: Not found	ITS1: Not found	5.8S: No start	ITS2: 56-221	LSU: 222-261	Broken or partial sequence, only partial 5.8S!
Cr_642	249 bp.	SSU: Not found	ITS1: Not found	5.8S: No start	ITS2: 56-209	LSU: 210-249	Broken or partial sequence, only partial 5.8S!
Cr_643	291 bp.	SSU: Not found	ITS1: Not found	5.8S: No start	ITS2: 56-251	LSU: 252-291	Broken or partial sequence, only partial 5.8S!
Cr_644	245 bp.	SSU: Not found	ITS1: Not found	5.8S: No start	ITS2: 56-205	LSU: 206-245	Broken or partial sequence, only partial 5.8S!
Cr_645	236 bp.	SSU: Not found	ITS1: Not found	5.8S: No start	ITS2: 56-196	LSU: 197-236	Broken or partial sequence, only partial 5.8S!
Cr_646	235 bp.	SSU: Not found	ITS1: Not found	5.8S: No start	ITS2: 56-195	LSU: 196-235	Broken or partial sequence, only partial 5.8S!
Cr_647	300 bp.	SSU: Not found	ITS1: Not found	5.8S: No start	ITS2: 56-260	LSU: 261-300	Broken or partial sequence, only partial 5.8S!
Cr_648	204 bp.	SSU: Not found	ITS1: Not found	5.8S: No start	ITS2: 56-164	LSU: 165-204	Broken or partial sequence, only partial 5.8S!
Cr_649	240 bp.	SSU: Not found	ITS1: Not found	5.8S: No start	ITS2: 56-200	LSU: 201-240	Broken or partial sequence, only partial 5.8S!
Cr_650	247 bp.	SSU: Not found	ITS1: Not found	5.8S: No start	ITS2: 56-207	LSU: 208-247	Broken or partial sequence, only partial 5.8S!
Cr_651	201 bp.	SSU: Not found	ITS1: Not found	5.8S: No start	ITS2: 56-161	LSU: 162-201	Broken or partial sequence, only partial 5.8S!
Cr_652	252 bp.	SSU: Not found	ITS1: Not found	5.8S: No start	ITS2: 56-212	LSU: 213-252	Broken or partial sequence, only partial 5.8S!
Cr_653	254 bp.	SSU: Not found	ITS1: Not found	5.8S: No start	ITS2: 56-214	LSU: 215-254	Broken or partial sequence, only partial 5.8S!
Cr_654	205 bp.	SSU: Not found	ITS1: Not found	5.8S: No start	ITS2: 56-165	LSU: 166-205	Broken or partial sequence, only partial 5.8S!
Cr_655	254 bp.	SSU: Not found	ITS1: Not found	5.8S: No start	ITS2: 56-214	LSU: 215-254	Broken or partial sequence, only partial 5.8S!
Cr_656	278 bp.	SSU: Not found	ITS1: Not found	5.8S: No start	ITS2: 55-238	LSU: 239-278	Broken or partial sequence, only partial 5.8S!
Cr_657	240 bp.	SSU: Not found	ITS1: Not found	5.8S: No start	ITS2: 56-200	LSU: 201-240	Broken or partial sequence, only partial 5.8S!
Cr_658	265 bp.	SSU: Not found	ITS1: Not found	5.8S: No start	ITS2: 56-225	LSU: 226-265	Broken or partial sequence, only partial 5.8S!
Cr_659	236 bp.	SSU: Not found	ITS1: Not found	5.8S: No start	ITS2: 56-196	LSU: 197-236	Broken or partial sequence, only partial 5.8S!
Cr_660	198 bp.	SSU: Not found	ITS1: Not found	5.8S: No start	ITS2: 56-158	LSU: 159-198	Broken or partial sequence, only partial 5.8S!
Cr_661	241 bp.	SSU: Not found	ITS1: Not found	5.8S: No start	ITS2: 55-201	LSU: 202-241	Broken or partial sequence, only partial 5.8S!
Cr_662	242 bp.	SSU: Not found	ITS1: Not found	5.8S: No start	ITS2: 56-202	LSU: 203-242	Broken or partial sequence, only partial 5.8S!
Cr_663	267 bp.	SSU: Not found	ITS1: Not found	5.8S: No start	ITS2: 57-227	LSU: 228-267	Broken or partial sequence, only partial 5.8S!
Cr_664	251 bp.	SSU: Not found	ITS1: Not found	5.8S: No start	ITS2: 56-211	LSU: 212-251	Broken or partial sequence, only partial 5.8S!
Cr_665	276 bp.	SSU: Not found	ITS1: Not found	5.8S: No start	ITS2: 55-236	LSU: 237-276	Broken or partial sequence, only partial 5.8S!
Cr_666	242 bp.	SSU: Not found	ITS1: Not found	5.8S: No start	ITS2: 56-202	LSU: 203-242	Broken or partial sequence, only partial 5.8S!
Cr_667	205 bp.	SSU: Not found	ITS1: Not found	5.8S: No start	ITS2: 56-165	LSU: 166-205	Broken or partial sequence, only partial 5.8S!
Cr_668	201 bp.	SSU: Not found	ITS1: Not found	5.8S: No start	ITS2: 56-161	LSU: 162-201	Broken or partial sequence, only partial 5.8S!
Cr_669	296 bp.	SSU: Not found	ITS1: Not found	5.8S: No start	ITS2: 54-256	LSU: 257-296	Broken or partial sequence, only partial 5.8S!
Cr_670	300 bp.	SSU: Not found	ITS1: Not found	5.8S: No start	ITS2: 56-260	LSU: 261-300	Broken or partial sequence, only partial 5.8S!
Cr_671	208 bp.	SSU: Not found	ITS1: Not found	5.8S: No start	ITS2: 56-168	LSU: 169-208	Broken or partial sequence, only partial 5.8S!
Cr_672	241 bp.	SSU: Not found	ITS1: Not found	5.8S: No start	ITS2: 56-201	LSU: 202-241	Broken or partial sequence, only partial 5.8S!
Cr_673	270 bp.	SSU: Not found	ITS1: Not found	5.8S: No start	ITS2: 56-230	LSU: 231-270	Broken or partial sequence, only partial 5.8S!
Cr_674	250 bp.	SSU: Not found	ITS1: Not found	5.8S: No start	ITS2: 56-210	LSU: 211-250	Broken or partial sequence, only partial 5.8S!
Cr_675	228 bp.	SSU: Not found	ITS1: Not found	5.8S: No start	ITS2: 56-188	LSU: 189-228	Broken or partial sequence, only partial 5.8S!
Cr_676	293 bp.	SSU: Not found	ITS1: Not found	5.8S: No start	ITS2: 54-253	LSU: 254-293	Broken or partial sequence, only partial 5.8S!
Cr_677	277 bp.	SSU: Not found	ITS1: Not found	5.8S: No start	ITS2: 55-237	LSU: 238-277	Broken or partial sequence, only partial 5.8S!
Cr_678	263 bp.	SSU: Not found	ITS1: Not found	5.8S: No start	ITS2: 56-223	LSU: 224-263	Broken or partial sequence, only partial 5.8S!
Cr_679	205 bp.	SSU: Not found	ITS1: Not found	5.8S: No start	ITS2: 56-165	LSU: 166-205	Broken or partial sequence, only partial 5.8S!
Cr_680	240 bp.	SSU: Not found	ITS1: Not found	5.8S: No start	ITS2: 56-200	LSU: 201-240	Broken or partial sequence, only partial 5.8S!
Cr_681	251 bp.	SSU: Not found	ITS1: Not found	5.8S: No start	ITS2: 56-211	LSU: 212-251	Broken or partial sequence, only partial 5.8S!
Cr_682	204 bp.	SSU: Not found	ITS1: Not found	5.8S: No start	ITS2: 56-164	LSU: 165-204	Broken or partial sequence, only partial 5.8S!
Cr_683	241 bp.	SSU: Not found	ITS1: Not found	5.8S: No start	ITS2: 56-201	LSU: 202-241	Broken or partial sequence, only partial 5.8S!
Cr_684	217 bp.	SSU: Not found	ITS1: Not found	5.8S: No start	ITS2: 55-177	LSU: 178-217	Broken or partial sequence, only partial 5.8S!
Cr_685	252 bp.	SSU: Not found	ITS1: Not found	5.8S: No start	ITS2: 56-212	LSU: 213-252	Broken or partial sequence, only partial 5.8S!
Cr_686	249 bp.	SSU: Not found	ITS1: Not found	5.8S: No start	ITS2: 56-209	LSU: 210-249	Broken or partial sequence, only partial 5.8S!
Cr_687	238 bp.	SSU: Not found	ITS1: Not found	5.8S: No start	ITS2: 56-198	LSU: 199-238	Broken or partial sequence, only partial 5.8S!
Cr_688	207 bp.	SSU: Not found	ITS1: Not found	5.8S: No start	ITS2: 56-167	LSU: 168-207	Broken or partial sequence, only partial 5.8S!
Cr_689	249 bp.	SSU: Not found	ITS1: Not found	5.8S: No start	ITS2: 56-209	LSU: 210-249	Broken or partial sequence, only partial 5.8S!
Cr_690	255 bp.	SSU: Not found	ITS1: Not found	5.8S: No start	ITS2: 56-215	LSU: 216-255	Broken or partial sequence, only partial 5.8S!
Cr_691	321 bp.	SSU: Not found	ITS1: Not found	5.8S: No start	ITS2: 56-281	LSU: 282-321	Broken or partial sequence, only partial 5.8S!
Cr_692	258 bp.	SSU: Not found	ITS1: Not found	5.8S: No start	ITS2: 56-218	LSU: 219-258	Broken or partial sequence, only partial 5.8S!
Cr_693	239 bp.	SSU: Not found	ITS1: Not found	5.8S: No start	ITS2: 56-199	LSU: 200-239	Broken or partial sequence, only partial 5.8S!
Cr_694	192 bp.	SSU: Not found	ITS1: Not found	5.8S: No start	ITS2: 56-152	LSU: 153-192	Broken or partial sequence, only partial 5.8S!
Cr_695	281 bp.	SSU: Not found	ITS1: Not found	5.8S: No start	ITS2: 54-241	LSU: 242-281	Broken or partial sequence, only partial 5.8S!
Cr_696	257 bp.	SSU: Not found	ITS1: Not found	5.8S: No start	ITS2: 56-217	LSU: 218-257	Broken or partial sequence, only partial 5.8S!
Cr_697	318 bp.	SSU: Not found	ITS1: Not found	5.8S: No start	ITS2: 55-278	LSU: 279-318	Broken or partial sequence, only partial 5.8S!
Cr_698	250 bp.	SSU: Not found	ITS1: Not found	5.8S: No start	ITS2: 56-210	LSU: 211-250	Broken or partial sequence, only partial 5.8S!
Cr_699	264 bp.	SSU: Not found	ITS1: Not found	5.8S: No start	ITS2: 56-224	LSU: 225-264	Broken or partial sequence, only partial 5.8S!
Cr_700	208 bp.	SSU: Not found	ITS1: Not found	5.8S: No start	ITS2: 56-168	LSU: 169-208	Broken or partial sequence, only partial 5.8S!
Cr_701	229 bp.	SSU: Not found	ITS1: Not found	5.8S: No start	ITS2: 57-189	LSU: 190-229	Broken or partial sequence, only partial 5.8S!
Cr_702	249 bp.	SSU: Not found	ITS1: Not found	5.8S: No start	ITS2: 56-209	LSU: 210-249	Broken or partial sequence, only partial 5.8S!
Cr_703	248 bp.	SSU: Not found	ITS1: Not found	5.8S: No start	ITS2: 56-208	LSU: 209-248	Broken or partial sequence, only partial 5.8S!
Cr_704	274 bp.	SSU: Not found	ITS1: Not found	5.8S: No start	ITS2: 56-234	LSU: 235-274	Broken or partial sequence, only partial 5.8S!
Cr_705	242 bp.	SSU: Not found	ITS1: Not found	5.8S: No start	ITS2: 57-202	LSU: 203-242	Broken or partial sequence, only partial 5.8S!
Cr_706	273 bp.	SSU: Not found	ITS1: Not found	5.8S: No start	ITS2: 56-233	LSU: 234-273	Broken or partial sequence, only partial 5.8S!
Cr_707	296 bp.	SSU: Not found	ITS1: Not found	5.8S: No start	ITS2: 56-256	LSU: 257-296	Broken or partial sequence, only partial 5.8S!
Cr_708	300 bp.	SSU: Not found	ITS1: Not found	5.8S: No start	ITS2: 56-260	LSU: 261-300	Broken or partial sequence, only partial 5.8S!
Cr_709	248 bp.	SSU: Not found	ITS1: Not found	5.8S: No start	ITS2: 56-208	LSU: 209-248	Broken or partial sequence, only partial 5.8S!
Cr_710	245 bp.	SSU: Not found	ITS1: Not found	5.8S: No start	ITS2: 56-205	LSU: 206-245	Broken or partial sequence, only partial 5.8S!
Cr_711	253 bp.	SSU: Not found	ITS1: Not found	5.8S: No start	ITS2: 56-213	LSU: 214-253	Broken or partial sequence, only partial 5.8S!
Cr_712	249 bp.	SSU: Not found	ITS1: Not found	5.8S: No start	ITS2: 56-209	LSU: 210-249	Broken or partial sequence, only partial 5.8S!
Cr_713	331 bp.	SSU: Not found	ITS1: Not found	5.8S: No start	ITS2: 56-291	LSU: 292-331	Broken or partial sequence, only partial 5.8S!
Cr_714	241 bp.	SSU: Not found	ITS1: Not found	5.8S: No start	ITS2: 56-201	LSU: 202-241	Broken or partial sequence, only partial 5.8S!
Cr_715	245 bp.	SSU: Not found	ITS1: Not found	5.8S: No start	ITS2: 56-205	LSU: 206-245	Broken or partial sequence, only partial 5.8S!
Cr_716	366 bp.	SSU: Not found	ITS1: Not found	5.8S: No start	ITS2: 56-326	LSU: 327-366	Broken or partial sequence, only partial 5.8S!
Cr_717	282 bp.	SSU: Not found	ITS1: Not found	5.8S: No start	ITS2: 56-242	LSU: 243-282	Broken or partial sequence, only partial 5.8S!
Cr_718	201 bp.	SSU: Not found	ITS1: Not found	5.8S: No start	ITS2: 56-161	LSU: 162-201	Broken or partial sequence, only partial 5.8S!
Cr_719	204 bp.	SSU: Not found	ITS1: Not found	5.8S: No start	ITS2: 56-164	LSU: 165-204	Broken or partial sequence, only partial 5.8S!
Cr_720	238 bp.	SSU: Not found	ITS1: Not found	5.8S: No start	ITS2: 57-198	LSU: 199-238	Broken or partial sequence, only partial 5.8S!
Cr_721	297 bp.	SSU: Not found	ITS1: Not found	5.8S: No start	ITS2: 56-257	LSU: 258-297	Broken or partial sequence, only partial 5.8S!
Cr_722	238 bp.	SSU: Not found	ITS1: Not found	5.8S: No start	ITS2: 56-198	LSU: 199-238	Broken or partial sequence, only partial 5.8S!
Cr_723	245 bp.	SSU: Not found	ITS1: Not found	5.8S: No start	ITS2: 56-205	LSU: 206-245	Broken or partial sequence, only partial 5.8S!
Cr_724	241 bp.	SSU: Not found	ITS1: Not found	5.8S: No start	ITS2: 56-201	LSU: 202-241	Broken or partial sequence, only partial 5.8S!
Cr_725	256 bp.	SSU: Not found	ITS1: Not found	5.8S: No start	ITS2: 56-216	LSU: 217-256	Broken or partial sequence, only partial 5.8S!
Cr_726	327 bp.	SSU: Not found	ITS1: Not found	5.8S: No start	ITS2: 55-287	LSU: 288-327	Broken or partial sequence, only partial 5.8S!
Cr_727	265 bp.	SSU: Not found	ITS1: Not found	5.8S: No start	ITS2: 56-225	LSU: 226-265	Broken or partial sequence, only partial 5.8S!
Cr_728	239 bp.	SSU: Not found	ITS1: Not found	5.8S: No start	ITS2: 56-199	LSU: 200-239	Broken or partial sequence, only partial 5.8S!
Cr_729	309 bp.	SSU: Not found	ITS1: Not found	5.8S: No start	ITS2: 56-269	LSU: 270-309	Broken or partial sequence, only partial 5.8S!
Cr_730	244 bp.	SSU: Not found	ITS1: Not found	5.8S: No start	ITS2: 56-204	LSU: 205-244	Broken or partial sequence, only partial 5.8S!
Cr_731	241 bp.	SSU: Not found	ITS1: Not found	5.8S: No start	ITS2: 56-201	LSU: 202-241	Broken or partial sequence, only partial 5.8S!
Cr_732	239 bp.	SSU: Not found	ITS1: Not found	5.8S: No start	ITS2: 55-199	LSU: 200-239	Broken or partial sequence, only partial 5.8S!
Cr_733	241 bp.	SSU: Not found	ITS1: Not found	5.8S: No start	ITS2: 57-201	LSU: 202-241	Broken or partial sequence, only partial 5.8S!
Cr_734	287 bp.	SSU: Not found	ITS1: Not found	5.8S: No start	ITS2: 54-247	LSU: 248-287	Broken or partial sequence, only partial 5.8S!
Cr_735	237 bp.	SSU: Not found	ITS1: Not found	5.8S: No start	ITS2: 56-197	LSU: 198-237	Broken or partial sequence, only partial 5.8S!
Cr_736	251 bp.	SSU: Not found	ITS1: Not found	5.8S: No start	ITS2: 56-211	LSU: 212-251	Broken or partial sequence, only partial 5.8S!
Cr_737	255 bp.	SSU: Not found	ITS1: Not found	5.8S: No start	ITS2: 56-215	LSU: 216-255	Broken or partial sequence, only partial 5.8S!
Cr_738	252 bp.	SSU: Not found	ITS1: Not found	5.8S: No start	ITS2: 56-212	LSU: 213-252	Broken or partial sequence, only partial 5.8S!
Cr_739	246 bp.	SSU: Not found	ITS1: Not found	5.8S: No start	ITS2: 56-206	LSU: 207-246	Broken or partial sequence, only partial 5.8S!
Cr_740	293 bp.	SSU: Not found	ITS1: Not found	5.8S: No start	ITS2: 54-254	LSU: 255-293	Broken or partial sequence, only partial 5.8S!
Cr_741	207 bp.	SSU: Not found	ITS1: Not found	5.8S: No start	ITS2: 56-167	LSU: 168-207	Broken or partial sequence, only partial 5.8S!
Cr_742	301 bp.	SSU: Not found	ITS1: Not found	5.8S: No start	ITS2: 56-261	LSU: 262-301	Broken or partial sequence, only partial 5.8S!
Cr_743	254 bp.	SSU: Not found	ITS1: Not found	5.8S: No start	ITS2: 56-214	LSU: 215-254	Broken or partial sequence, only partial 5.8S!
Cr_744	242 bp.	SSU: Not found	ITS1: Not found	5.8S: No start	ITS2: 56-202	LSU: 203-242	Broken or partial sequence, only partial 5.8S!
Cr_745	273 bp.	SSU: Not found	ITS1: Not found	5.8S: No start	ITS2: 54-234	LSU: 235-273	Broken or partial sequence, only partial 5.8S!
Cr_746	256 bp.	SSU: Not found	ITS1: Not found	5.8S: No start	ITS2: 56-217	LSU: 218-256	Broken or partial sequence, only partial 5.8S!
Cr_747	242 bp.	SSU: Not found	ITS1: Not found	5.8S: No start	ITS2: 55-202	LSU: 203-242	Broken or partial sequence, only partial 5.8S!
Cr_748	267 bp.	SSU: Not found	ITS1: Not found	5.8S: No start	ITS2: 56-227	LSU: 228-267	Broken or partial sequence, only partial 5.8S!
Cr_749	204 bp.	SSU: Not found	ITS1: Not found	5.8S: No start	ITS2: 56-164	LSU: 165-204	Broken or partial sequence, only partial 5.8S!
Cr_750	184 bp.	SSU: Not found	ITS1: Not found	5.8S: No start	ITS2: 55-144	LSU: 145-184	Broken or partial sequence, only partial 5.8S!
Cr_751	240 bp.	SSU: Not found	ITS1: Not found	5.8S: No start	ITS2: 56-200	LSU: 201-240	Broken or partial sequence, only partial 5.8S!
Cr_752	220 bp.	SSU: Not found	ITS1: Not found	5.8S: No start	ITS2: 56-180	LSU: 181-220	Broken or partial sequence, only partial 5.8S!
Cr_753	247 bp.	SSU: Not found	ITS1: Not found	5.8S: No start	ITS2: 56-207	LSU: 208-247	Broken or partial sequence, only partial 5.8S!
Cr_754	293 bp.	SSU: Not found	ITS1: Not found	5.8S: No start	ITS2: 56-253	LSU: 254-293	Broken or partial sequence, only partial 5.8S!
Cr_755	234 bp.	SSU: Not found	ITS1: Not found	5.8S: No start	ITS2: 56-194	LSU: 195-234	Broken or partial sequence, only partial 5.8S!
Cr_756	208 bp.	SSU: Not found	ITS1: Not found	5.8S: No start	ITS2: 56-168	LSU: 169-208	Broken or partial sequence, only partial 5.8S!
Cr_757	234 bp.	SSU: Not found	ITS1: Not found	5.8S: No start	ITS2: 55-194	LSU: 195-234	Broken or partial sequence, only partial 5.8S!
Cr_758	240 bp.	SSU: Not found	ITS1: Not found	5.8S: No start	ITS2: 56-200	LSU: 201-240	Broken or partial sequence, only partial 5.8S!
Cr_759	216 bp.	SSU: Not found	ITS1: Not found	5.8S: No start	ITS2: 55-176	LSU: 177-216	Broken or partial sequence, only partial 5.8S!
Cr_760	241 bp.	SSU: Not found	ITS1: Not found	5.8S: No start	ITS2: 56-201	LSU: 202-241	Broken or partial sequence, only partial 5.8S!
Cr_761	295 bp.	SSU: Not found	ITS1: Not found	5.8S: No start	ITS2: 55-255	LSU: 256-295	Broken or partial sequence, only partial 5.8S!
Cr_762	244 bp.	SSU: Not found	ITS1: Not found	5.8S: No start	ITS2: 56-204	LSU: 205-244	Broken or partial sequence, only partial 5.8S!
Cr_763	280 bp.	SSU: Not found	ITS1: Not found	5.8S: No start	ITS2: 56-240	LSU: 241-280	Broken or partial sequence, only partial 5.8S!
Cr_764	281 bp.	SSU: Not found	ITS1: Not found	5.8S: No start	ITS2: 55-241	LSU: 242-281	Broken or partial sequence, only partial 5.8S!
Cr_765	260 bp.	SSU: Not found	ITS1: Not found	5.8S: No start	ITS2: 55-220	LSU: 221-260	Broken or partial sequence, only partial 5.8S!
Cr_766	206 bp.	SSU: Not found	ITS1: Not found	5.8S: No start	ITS2: 56-166	LSU: 167-206	Broken or partial sequence, only partial 5.8S!
Cr_767	268 bp.	SSU: Not found	ITS1: Not found	5.8S: No start	ITS2: 56-228	LSU: 229-268	Broken or partial sequence, only partial 5.8S!
Cr_768	250 bp.	SSU: Not found	ITS1: Not found	5.8S: No start	ITS2: 55-210	LSU: 211-250	Broken or partial sequence, only partial 5.8S!
Cr_769	205 bp.	SSU: Not found	ITS1: Not found	5.8S: No start	ITS2: 56-165	LSU: 166-205	Broken or partial sequence, only partial 5.8S!
Cr_770	237 bp.	SSU: Not found	ITS1: Not found	5.8S: No start	ITS2: 56-197	LSU: 198-237	Broken or partial sequence, only partial 5.8S!
Cr_771	267 bp.	SSU: Not found	ITS1: Not found	5.8S: No start	ITS2: 56-227	LSU: 228-267	Broken or partial sequence, only partial 5.8S!
Cr_772	289 bp.	SSU: Not found	ITS1: Not found	5.8S: No start	ITS2: 55-249	LSU: 250-289	Broken or partial sequence, only partial 5.8S!
Cr_773	270 bp.	SSU: Not found	ITS1: Not found	5.8S: No start	ITS2: 56-230	LSU: 231-270	Broken or partial sequence, only partial 5.8S!
Cr_774	306 bp.	SSU: Not found	ITS1: Not found	5.8S: No start	ITS2: 56-266	LSU: 267-306	Broken or partial sequence, only partial 5.8S!
Cr_775	269 bp.	SSU: Not found	ITS1: Not found	5.8S: No start	ITS2: 55-229	LSU: 230-269	Broken or partial sequence, only partial 5.8S!
Cr_776	273 bp.	SSU: Not found	ITS1: Not found	5.8S: No start	ITS2: 54-234	LSU: 235-273	Broken or partial sequence, only partial 5.8S!
Cr_777	248 bp.	SSU: Not found	ITS1: Not found	5.8S: No start	ITS2: 56-208	LSU: 209-248	Broken or partial sequence, only partial 5.8S!
Cr_778	247 bp.	SSU: Not found	ITS1: Not found	5.8S: No start	ITS2: 58-207	LSU: 208-247	Broken or partial sequence, only partial 5.8S!
Cr_779	206 bp.	SSU: Not found	ITS1: Not found	5.8S: No start	ITS2: 56-166	LSU: 167-206	Broken or partial sequence, only partial 5.8S!
Cr_780	268 bp.	SSU: Not found	ITS1: Not found	5.8S: No start	ITS2: 54-228	LSU: 229-268	Broken or partial sequence, only partial 5.8S!
Cr_781	268 bp.	SSU: Not found	ITS1: Not found	5.8S: No start	ITS2: 56-228	LSU: 229-268	Broken or partial sequence, only partial 5.8S!
Cr_782	307 bp.	SSU: Not found	ITS1: Not found	5.8S: No start	ITS2: 56-267	LSU: 268-307	Broken or partial sequence, only partial 5.8S!
Cr_783	309 bp.	SSU: Not found	ITS1: Not found	5.8S: No start	ITS2: 54-269	LSU: 270-309	Broken or partial sequence, only partial 5.8S!
Cr_784	386 bp.	SSU: Not found	ITS1: Not found	5.8S: No start	ITS2: 57-346	LSU: 347-386	Broken or partial sequence, only partial 5.8S!
Cr_785	235 bp.	SSU: Not found	ITS1: Not found	5.8S: No start	ITS2: 56-195	LSU: 196-235	Broken or partial sequence, only partial 5.8S!
Cr_786	289 bp.	SSU: Not found	ITS1: Not found	5.8S: No start	ITS2: 56-249	LSU: 250-289	Broken or partial sequence, only partial 5.8S!
Cr_787	245 bp.	SSU: Not found	ITS1: Not found	5.8S: No start	ITS2: 56-205	LSU: 206-245	Broken or partial sequence, only partial 5.8S!
Cr_788	296 bp.	SSU: Not found	ITS1: Not found	5.8S: No start	ITS2: 56-256	LSU: 257-296	Broken or partial sequence, only partial 5.8S!
Cr_789	293 bp.	SSU: Not found	ITS1: Not found	5.8S: No start	ITS2: 54-253	LSU: 254-293	Broken or partial sequence, only partial 5.8S!
Cr_790	261 bp.	SSU: Not found	ITS1: Not found	5.8S: No start	ITS2: 56-221	LSU: 222-261	Broken or partial sequence, only partial 5.8S!
Cr_791	289 bp.	SSU: Not found	ITS1: Not found	5.8S: No start	ITS2: 55-249	LSU: 250-289	Broken or partial sequence, only partial 5.8S!
Cr_792	204 bp.	SSU: Not found	ITS1: Not found	5.8S: No start	ITS2: 56-164	LSU: 165-204	Broken or partial sequence, only partial 5.8S!
Cr_793	225 bp.	SSU: Not found	ITS1: Not found	5.8S: No start	ITS2: 55-185	LSU: 186-225	Broken or partial sequence, only partial 5.8S!
Cr_794	250 bp.	SSU: Not found	ITS1: Not found	5.8S: No start	ITS2: 56-210	LSU: 211-250	Broken or partial sequence, only partial 5.8S!
Cr_795	257 bp.	SSU: Not found	ITS1: Not found	5.8S: No start	ITS2: 56-217	LSU: 218-257	Broken or partial sequence, only partial 5.8S!
Cr_796	249 bp.	SSU: Not found	ITS1: Not found	5.8S: No start	ITS2: 58-209	LSU: 210-249	Broken or partial sequence, only partial 5.8S!
Cr_797	251 bp.	SSU: Not found	ITS1: Not found	5.8S: No start	ITS2: 56-211	LSU: 212-251	Broken or partial sequence, only partial 5.8S!
Cr_798	237 bp.	SSU: Not found	ITS1: Not found	5.8S: No start	ITS2: 56-197	LSU: 198-237	Broken or partial sequence, only partial 5.8S!
Cr_799	242 bp.	SSU: Not found	ITS1: Not found	5.8S: No start	ITS2: 56-202	LSU: 203-242	Broken or partial sequence, only partial 5.8S!
Cr_800	219 bp.	SSU: Not found	ITS1: Not found	5.8S: No start	ITS2: 55-179	LSU: 180-219	Broken or partial sequence, only partial 5.8S!
Cr_801	250 bp.	SSU: Not found	ITS1: Not found	5.8S: No start	ITS2: 56-210	LSU: 211-250	Broken or partial sequence, only partial 5.8S!
Cr_802	321 bp.	SSU: Not found	ITS1: Not found	5.8S: No start	ITS2: 56-281	LSU: 282-321	Broken or partial sequence, only partial 5.8S!
Cr_803	318 bp.	SSU: Not found	ITS1: Not found	5.8S: No start	ITS2: 56-278	LSU: 279-318	Broken or partial sequence, only partial 5.8S!
Cr_804	237 bp.	SSU: Not found	ITS1: Not found	5.8S: No start	ITS2: 56-197	LSU: 198-237	Broken or partial sequence, only partial 5.8S!
Cr_805	261 bp.	SSU: Not found	ITS1: Not found	5.8S: No start	ITS2: 56-221	LSU: 222-261	Broken or partial sequence, only partial 5.8S!
Cr_806	234 bp.	SSU: Not found	ITS1: Not found	5.8S: No start	ITS2: 56-195	LSU: 196-234	Broken or partial sequence, only partial 5.8S!
Cr_807	234 bp.	SSU: Not found	ITS1: Not found	5.8S: No start	ITS2: 56-194	LSU: 195-234	Broken or partial sequence, only partial 5.8S!
Cr_808	247 bp.	SSU: Not found	ITS1: Not found	5.8S: No start	ITS2: 56-207	LSU: 208-247	Broken or partial sequence, only partial 5.8S!
Cr_809	237 bp.	SSU: Not found	ITS1: Not found	5.8S: No start	ITS2: 56-197	LSU: 198-237	Broken or partial sequence, only partial 5.8S!
Cr_810	240 bp.	SSU: Not found	ITS1: Not found	5.8S: No start	ITS2: 56-200	LSU: 201-240	Broken or partial sequence, only partial 5.8S!
Cr_811	329 bp.	SSU: Not found	ITS1: Not found	5.8S: No start	ITS2: 56-289	LSU: 290-329	Broken or partial sequence, only partial 5.8S!
Cr_812	329 bp.	SSU: Not found	ITS1: Not found	5.8S: No start	ITS2: 56-289	LSU: 290-329	Broken or partial sequence, only partial 5.8S!
Cr_813	207 bp.	SSU: Not found	ITS1: Not found	5.8S: No start	ITS2: 56-167	LSU: 168-207	Broken or partial sequence, only partial 5.8S!
Cr_814	244 bp.	SSU: Not found	ITS1: Not found	5.8S: No start	ITS2: 56-204	LSU: 205-244	Broken or partial sequence, only partial 5.8S!
Cr_815	276 bp.	SSU: Not found	ITS1: Not found	5.8S: No start	ITS2: 56-236	LSU: 237-276	Broken or partial sequence, only partial 5.8S!
Cr_816	266 bp.	SSU: Not found	ITS1: Not found	5.8S: No start	ITS2: 56-226	LSU: 227-266	Broken or partial sequence, only partial 5.8S!
Cr_817	255 bp.	SSU: Not found	ITS1: Not found	5.8S: No start	ITS2: 57-215	LSU: 216-255	Broken or partial sequence, only partial 5.8S!
Cr_818	293 bp.	SSU: Not found	ITS1: Not found	5.8S: No start	ITS2: 56-253	LSU: 254-293	Broken or partial sequence, only partial 5.8S!
Cr_819	253 bp.	SSU: Not found	ITS1: Not found	5.8S: No start	ITS2: 56-213	LSU: 214-253	Broken or partial sequence, only partial 5.8S!
Cr_820	248 bp.	SSU: Not found	ITS1: Not found	5.8S: No start	ITS2: 56-208	LSU: 209-248	Broken or partial sequence, only partial 5.8S!
Cr_821	245 bp.	SSU: Not found	ITS1: Not found	5.8S: No start	ITS2: 57-205	LSU: 206-245	Broken or partial sequence, only partial 5.8S!
Cr_822	244 bp.	SSU: Not found	ITS1: Not found	5.8S: No start	ITS2: 56-204	LSU: 205-244	Broken or partial sequence, only partial 5.8S!
Cr_823	197 bp.	SSU: Not found	ITS1: Not found	5.8S: No start	ITS2: 56-157	LSU: 158-197	Broken or partial sequence, only partial 5.8S!
Cr_824	254 bp.	SSU: Not found	ITS1: Not found	5.8S: No start	ITS2: 56-214	LSU: 215-254	Broken or partial sequence, only partial 5.8S!
Cr_825	243 bp.	SSU: Not found	ITS1: Not found	5.8S: No start	ITS2: 56-203	LSU: 204-243	Broken or partial sequence, only partial 5.8S!
Cr_826	258 bp.	SSU: Not found	ITS1: Not found	5.8S: No start	ITS2: 56-218	LSU: 219-258	Broken or partial sequence, only partial 5.8S!
Cr_827	247 bp.	SSU: Not found	ITS1: Not found	5.8S: No start	ITS2: 56-207	LSU: 208-247	Broken or partial sequence, only partial 5.8S!
Cr_828	295 bp.	SSU: Not found	ITS1: Not found	5.8S: No start	ITS2: 56-255	LSU: 256-295	Broken or partial sequence, only partial 5.8S!
Cr_829	284 bp.	SSU: Not found	ITS1: Not found	5.8S: No start	ITS2: 56-244	LSU: 245-284	Broken or partial sequence, only partial 5.8S!
Cr_830	297 bp.	SSU: Not found	ITS1: Not found	5.8S: No start	ITS2: 56-257	LSU: 258-297	Broken or partial sequence, only partial 5.8S!
Cr_831	297 bp.	SSU: Not found	ITS1: Not found	5.8S: No start	ITS2: 54-257	LSU: 258-297	Broken or partial sequence, only partial 5.8S!
Cr_832	321 bp.	SSU: Not found	ITS1: Not found	5.8S: No start	ITS2: 56-282	LSU: 283-321	Broken or partial sequence, only partial 5.8S!
Cr_833	247 bp.	SSU: Not found	ITS1: Not found	5.8S: No start	ITS2: 56-207	LSU: 208-247	Broken or partial sequence, only partial 5.8S!
Cr_834	290 bp.	SSU: Not found	ITS1: Not found	5.8S: No start	ITS2: 56-250	LSU: 251-290	Broken or partial sequence, only partial 5.8S!
Cr_835	290 bp.	SSU: Not found	ITS1: Not found	5.8S: No start	ITS2: 56-251	LSU: 252-290	Broken or partial sequence, only partial 5.8S!
Cr_836	240 bp.	SSU: Not found	ITS1: Not found	5.8S: No start	ITS2: 56-200	LSU: 201-240	Broken or partial sequence, only partial 5.8S!
Cr_837	315 bp.	SSU: Not found	ITS1: Not found	5.8S: No start	ITS2: 56-275	LSU: 276-315	Broken or partial sequence, only partial 5.8S!
Cr_838	240 bp.	SSU: Not found	ITS1: Not found	5.8S: No start	ITS2: 55-200	LSU: 201-240	Broken or partial sequence, only partial 5.8S!
Cr_839	260 bp.	SSU: Not found	ITS1: Not found	5.8S: No start	ITS2: 56-220	LSU: 221-260	Broken or partial sequence, only partial 5.8S!
Cr_840	230 bp.	SSU: Not found	ITS1: Not found	5.8S: No start	ITS2: 56-190	LSU: 191-230	Broken or partial sequence, only partial 5.8S!
Cr_841	254 bp.	SSU: Not found	ITS1: Not found	5.8S: No start	ITS2: 58-214	LSU: 215-254	Broken or partial sequence, only partial 5.8S!
Cr_842	236 bp.	SSU: Not found	ITS1: Not found	5.8S: No start	ITS2: 55-196	LSU: 197-236	Broken or partial sequence, only partial 5.8S!
Cr_843	269 bp.	SSU: Not found	ITS1: Not found	5.8S: No start	ITS2: 56-230	LSU: 231-269	Broken or partial sequence, only partial 5.8S!
Cr_844	234 bp.	SSU: Not found	ITS1: Not found	5.8S: No start	ITS2: 56-194	LSU: 195-234	Broken or partial sequence, only partial 5.8S!
Cr_845	261 bp.	SSU: Not found	ITS1: Not found	5.8S: No start	ITS2: 56-221	LSU: 222-261	Broken or partial sequence, only partial 5.8S!
Cr_846	247 bp.	SSU: Not found	ITS1: Not found	5.8S: No start	ITS2: 56-207	LSU: 208-247	Broken or partial sequence, only partial 5.8S!
Cr_847	260 bp.	SSU: Not found	ITS1: Not found	5.8S: No start	ITS2: 56-220	LSU: 221-260	Broken or partial sequence, only partial 5.8S!
Cr_848	312 bp.	SSU: Not found	ITS1: Not found	5.8S: No start	ITS2: 56-272	LSU: 273-312	Broken or partial sequence, only partial 5.8S!
Cr_849	296 bp.	SSU: Not found	ITS1: Not found	5.8S: No start	ITS2: 55-256	LSU: 257-296	Broken or partial sequence, only partial 5.8S!
Cr_850	242 bp.	SSU: Not found	ITS1: Not found	5.8S: No start	ITS2: 56-202	LSU: 203-242	Broken or partial sequence, only partial 5.8S!
Cr_851	256 bp.	SSU: Not found	ITS1: Not found	5.8S: No start	ITS2: 56-216	LSU: 217-256	Broken or partial sequence, only partial 5.8S!
Cr_852	281 bp.	SSU: Not found	ITS1: Not found	5.8S: No start	ITS2: 55-241	LSU: 242-281	Broken or partial sequence, only partial 5.8S!
Cr_853	314 bp.	SSU: Not found	ITS1: Not found	5.8S: No start	ITS2: 56-274	LSU: 275-314	Broken or partial sequence, only partial 5.8S!
Cr_854	243 bp.	SSU: Not found	ITS1: Not found	5.8S: No start	ITS2: 56-203	LSU: 204-243	Broken or partial sequence, only partial 5.8S!
Cr_855	250 bp.	SSU: Not found	ITS1: Not found	5.8S: No start	ITS2: 56-210	LSU: 211-250	Broken or partial sequence, only partial 5.8S!
Cr_856	242 bp.	SSU: Not found	ITS1: Not found	5.8S: No start	ITS2: 56-202	LSU: 203-242	Broken or partial sequence, only partial 5.8S!
Cr_857	254 bp.	SSU: Not found	ITS1: Not found	5.8S: No start	ITS2: 58-214	LSU: 215-254	Broken or partial sequence, only partial 5.8S!
Cr_858	296 bp.	SSU: Not found	ITS1: Not found	5.8S: No start	ITS2: 54-256	LSU: 257-296	Broken or partial sequence, only partial 5.8S!
Cr_859	258 bp.	SSU: Not found	ITS1: Not found	5.8S: No start	ITS2: 55-218	LSU: 219-258	Broken or partial sequence, only partial 5.8S!
Cr_860	301 bp.	SSU: Not found	ITS1: Not found	5.8S: No start	ITS2: 56-261	LSU: 262-301	Broken or partial sequence, only partial 5.8S!
Cr_861	219 bp.	SSU: Not found	ITS1: Not found	5.8S: No start	ITS2: 55-179	LSU: 180-219	Broken or partial sequence, only partial 5.8S!
Cr_862	289 bp.	SSU: Not found	ITS1: Not found	5.8S: No start	ITS2: 56-249	LSU: 250-289	Broken or partial sequence, only partial 5.8S!
Cr_863	253 bp.	SSU: Not found	ITS1: Not found	5.8S: No start	ITS2: 55-213	LSU: 214-253	Broken or partial sequence, only partial 5.8S!
Cr_864	306 bp.	SSU: Not found	ITS1: Not found	5.8S: No start	ITS2: 56-266	LSU: 267-306	Broken or partial sequence, only partial 5.8S!
Cr_865	293 bp.	SSU: Not found	ITS1: Not found	5.8S: No start	ITS2: 56-253	LSU: 254-293	Broken or partial sequence, only partial 5.8S!
Cr_866	254 bp.	SSU: Not found	ITS1: Not found	5.8S: No start	ITS2: 58-214	LSU: 215-254	Broken or partial sequence, only partial 5.8S!
Cr_867	245 bp.	SSU: Not found	ITS1: Not found	5.8S: No start	ITS2: 56-205	LSU: 206-245	Broken or partial sequence, only partial 5.8S!
Cr_868	224 bp.	SSU: Not found	ITS1: Not found	5.8S: No start	ITS2: 55-184	LSU: 185-224	Broken or partial sequence, only partial 5.8S!
Cr_869	238 bp.	SSU: Not found	ITS1: Not found	5.8S: No start	ITS2: 56-198	LSU: 199-238	Broken or partial sequence, only partial 5.8S!
Cr_870	309 bp.	SSU: Not found	ITS1: Not found	5.8S: No start	ITS2: 54-269	LSU: 270-309	Broken or partial sequence, only partial 5.8S!
Cr_871	249 bp.	SSU: Not found	ITS1: Not found	5.8S: No start	ITS2: 56-209	LSU: 210-249	Broken or partial sequence, only partial 5.8S!
Cr_872	236 bp.	SSU: Not found	ITS1: Not found	5.8S: No start	ITS2: 56-196	LSU: 197-236	Broken or partial sequence, only partial 5.8S!
Cr_873	249 bp.	SSU: Not found	ITS1: Not found	5.8S: No start	ITS2: 56-209	LSU: 210-249	Broken or partial sequence, only partial 5.8S!
Cr_874	261 bp.	SSU: Not found	ITS1: Not found	5.8S: No start	ITS2: 56-221	LSU: 222-261	Broken or partial sequence, only partial 5.8S!
Cr_875	257 bp.	SSU: Not found	ITS1: Not found	5.8S: No start	ITS2: 56-218	LSU: 219-257	Broken or partial sequence, only partial 5.8S!
Cr_876	243 bp.	SSU: Not found	ITS1: Not found	5.8S: No start	ITS2: 56-204	LSU: 205-243	Broken or partial sequence, only partial 5.8S!
Cr_877	245 bp.	SSU: Not found	ITS1: Not found	5.8S: No start	ITS2: 56-205	LSU: 206-245	Broken or partial sequence, only partial 5.8S!
Cr_878	289 bp.	SSU: Not found	ITS1: Not found	5.8S: No start	ITS2: 55-249	LSU: 250-289	Broken or partial sequence, only partial 5.8S!
Cr_879	241 bp.	SSU: Not found	ITS1: Not found	5.8S: No start	ITS2: 56-201	LSU: 202-241	Broken or partial sequence, only partial 5.8S!
Cr_880	282 bp.	SSU: Not found	ITS1: Not found	5.8S: No start	ITS2: 55-242	LSU: 243-282	Broken or partial sequence, only partial 5.8S!
Cr_881	288 bp.	SSU: Not found	ITS1: Not found	5.8S: No start	ITS2: 56-249	LSU: 250-288	Broken or partial sequence, only partial 5.8S!
Cr_882	241 bp.	SSU: Not found	ITS1: Not found	5.8S: No start	ITS2: 56-201	LSU: 202-241	Broken or partial sequence, only partial 5.8S!
Cr_883	247 bp.	SSU: Not found	ITS1: Not found	5.8S: No start	ITS2: 56-207	LSU: 208-247	Broken or partial sequence, only partial 5.8S!
Cr_884	248 bp.	SSU: Not found	ITS1: Not found	5.8S: No start	ITS2: 56-208	LSU: 209-248	Broken or partial sequence, only partial 5.8S!
Cr_885	308 bp.	SSU: Not found	ITS1: Not found	5.8S: No start	ITS2: 56-268	LSU: 269-308	Broken or partial sequence, only partial 5.8S!
Cr_886	238 bp.	SSU: Not found	ITS1: Not found	5.8S: No start	ITS2: 56-198	LSU: 199-238	Broken or partial sequence, only partial 5.8S!
Cr_887	222 bp.	SSU: Not found	ITS1: Not found	5.8S: No start	ITS2: 56-183	LSU: 184-222	Broken or partial sequence, only partial 5.8S!
Cr_888	205 bp.	SSU: Not found	ITS1: Not found	5.8S: No start	ITS2: 56-165	LSU: 166-205	Broken or partial sequence, only partial 5.8S!
Cr_889	237 bp.	SSU: Not found	ITS1: Not found	5.8S: No start	ITS2: 56-197	LSU: 198-237	Broken or partial sequence, only partial 5.8S!
Cr_890	304 bp.	SSU: Not found	ITS1: Not found	5.8S: No start	ITS2: 56-264	LSU: 265-304	Broken or partial sequence, only partial 5.8S!
Cr_891	336 bp.	SSU: Not found	ITS1: Not found	5.8S: No start	ITS2: 58-296	LSU: 297-336	Broken or partial sequence, only partial 5.8S!
Cr_892	264 bp.	SSU: Not found	ITS1: Not found	5.8S: No start	ITS2: 56-224	LSU: 225-264	Broken or partial sequence, only partial 5.8S!
Cr_893	234 bp.	SSU: Not found	ITS1: Not found	5.8S: No start	ITS2: 55-194	LSU: 195-234	Broken or partial sequence, only partial 5.8S!
Cr_894	244 bp.	SSU: Not found	ITS1: Not found	5.8S: No start	ITS2: 56-204	LSU: 205-244	Broken or partial sequence, only partial 5.8S!
Cr_895	267 bp.	SSU: Not found	ITS1: Not found	5.8S: No start	ITS2: 56-227	LSU: 228-267	Broken or partial sequence, only partial 5.8S!
Cr_896	258 bp.	SSU: Not found	ITS1: Not found	5.8S: No start	ITS2: 56-218	LSU: 219-258	Broken or partial sequence, only partial 5.8S!
Cr_897	242 bp.	SSU: Not found	ITS1: Not found	5.8S: No start	ITS2: 56-202	LSU: 203-242	Broken or partial sequence, only partial 5.8S!
Cr_898	203 bp.	SSU: Not found	ITS1: Not found	5.8S: No start	ITS2: 56-163	LSU: 164-203	Broken or partial sequence, only partial 5.8S!
Cr_899	205 bp.	SSU: Not found	ITS1: Not found	5.8S: No start	ITS2: 56-165	LSU: 166-205	Broken or partial sequence, only partial 5.8S!
Cr_900	254 bp.	SSU: Not found	ITS1: Not found	5.8S: No start	ITS2: 56-214	LSU: 215-254	Broken or partial sequence, only partial 5.8S!
Cr_901	291 bp.	SSU: Not found	ITS1: Not found	5.8S: No start	ITS2: 54-251	LSU: 252-291	Broken or partial sequence, only partial 5.8S!
Cr_902	255 bp.	SSU: Not found	ITS1: Not found	5.8S: No start	ITS2: 56-215	LSU: 216-255	Broken or partial sequence, only partial 5.8S!
Cr_903	282 bp.	SSU: Not found	ITS1: Not found	5.8S: No start	ITS2: 56-242	LSU: 243-282	Broken or partial sequence, only partial 5.8S!
Cr_904	324 bp.	SSU: Not found	ITS1: Not found	5.8S: No start	ITS2: 56-284	LSU: 285-324	Broken or partial sequence, only partial 5.8S!
Cr_905	252 bp.	SSU: Not found	ITS1: Not found	5.8S: No start	ITS2: 56-212	LSU: 213-252	Broken or partial sequence, only partial 5.8S!
Cr_906	205 bp.	SSU: Not found	ITS1: Not found	5.8S: No start	ITS2: 56-165	LSU: 166-205	Broken or partial sequence, only partial 5.8S!
Cr_907	289 bp.	SSU: Not found	ITS1: Not found	5.8S: No start	ITS2: 56-249	LSU: 250-289	Broken or partial sequence, only partial 5.8S!
Cr_908	263 bp.	SSU: Not found	ITS1: Not found	5.8S: No start	ITS2: 56-223	LSU: 224-263	Broken or partial sequence, only partial 5.8S!
Cr_909	243 bp.	SSU: Not found	ITS1: Not found	5.8S: No start	ITS2: 56-203	LSU: 204-243	Broken or partial sequence, only partial 5.8S!
Cr_910	291 bp.	SSU: Not found	ITS1: Not found	5.8S: No start	ITS2: 56-251	LSU: 252-291	Broken or partial sequence, only partial 5.8S!
Cr_911	198 bp.	SSU: Not found	ITS1: Not found	5.8S: No start	ITS2: 56-158	LSU: 159-198	Broken or partial sequence, only partial 5.8S!
Cr_912	288 bp.	SSU: Not found	ITS1: Not found	5.8S: No start	ITS2: 57-248	LSU: 249-288	Broken or partial sequence, only partial 5.8S!
Cr_913	265 bp.	SSU: Not found	ITS1: Not found	5.8S: No start	ITS2: 56-225	LSU: 226-265	Broken or partial sequence, only partial 5.8S!
Cr_914	246 bp.	SSU: Not found	ITS1: Not found	5.8S: No start	ITS2: 56-206	LSU: 207-246	Broken or partial sequence, only partial 5.8S!
Cr_915	260 bp.	SSU: Not found	ITS1: Not found	5.8S: No start	ITS2: 56-220	LSU: 221-260	Broken or partial sequence, only partial 5.8S!
Cr_916	240 bp.	SSU: Not found	ITS1: Not found	5.8S: No start	ITS2: 56-200	LSU: 201-240	Broken or partial sequence, only partial 5.8S!
Cr_917	294 bp.	SSU: Not found	ITS1: Not found	5.8S: No start	ITS2: 56-254	LSU: 255-294	Broken or partial sequence, only partial 5.8S!
Cr_918	205 bp.	SSU: Not found	ITS1: Not found	5.8S: No start	ITS2: 56-165	LSU: 166-205	Broken or partial sequence, only partial 5.8S!
Cr_919	256 bp.	SSU: Not found	ITS1: Not found	5.8S: No start	ITS2: 56-216	LSU: 217-256	Broken or partial sequence, only partial 5.8S!
Cr_920	258 bp.	SSU: Not found	ITS1: Not found	5.8S: No start	ITS2: 56-218	LSU: 219-258	Broken or partial sequence, only partial 5.8S!
Cr_921	208 bp.	SSU: Not found	ITS1: Not found	5.8S: No start	ITS2: 55-208	LSU: Not found	Broken or partial sequence, only partial 5.8S!
Cr_922	252 bp.	SSU: Not found	ITS1: Not found	5.8S: No start	ITS2: 56-212	LSU: 213-252	Broken or partial sequence, only partial 5.8S!
Cr_923	235 bp.	SSU: Not found	ITS1: Not found	5.8S: No start	ITS2: 56-195	LSU: 196-235	Broken or partial sequence, only partial 5.8S!
Cr_924	237 bp.	SSU: Not found	ITS1: Not found	5.8S: No start	ITS2: 56-197	LSU: 198-237	Broken or partial sequence, only partial 5.8S!
Cr_925	237 bp.	SSU: Not found	ITS1: Not found	5.8S: No start	ITS2: 56-197	LSU: 198-237	Broken or partial sequence, only partial 5.8S!
Cr_926	207 bp.	SSU: Not found	ITS1: Not found	5.8S: No start	ITS2: 56-167	LSU: 168-207	Broken or partial sequence, only partial 5.8S!
Cr_927	199 bp.	SSU: Not found	ITS1: Not found	5.8S: No start	ITS2: 56-159	LSU: 160-199	Broken or partial sequence, only partial 5.8S!
Cr_928	211 bp.	SSU: Not found	ITS1: Not found	5.8S: No start	ITS2: 55-171	LSU: 172-211	Broken or partial sequence, only partial 5.8S!
Cr_929	189 bp.	SSU: Not found	ITS1: Not found	5.8S: No start	ITS2: 55-150	LSU: 151-189	Broken or partial sequence, only partial 5.8S!
Cr_930	293 bp.	SSU: Not found	ITS1: Not found	5.8S: No start	ITS2: 56-253	LSU: 254-293	Broken or partial sequence, only partial 5.8S!
Cr_931	250 bp.	SSU: Not found	ITS1: Not found	5.8S: No start	ITS2: 56-210	LSU: 211-250	Broken or partial sequence, only partial 5.8S!
Cr_932	271 bp.	SSU: Not found	ITS1: Not found	5.8S: No start	ITS2: 56-231	LSU: 232-271	Broken or partial sequence, only partial 5.8S!
Cr_933	271 bp.	SSU: Not found	ITS1: Not found	5.8S: No start	ITS2: 56-231	LSU: 232-271	Broken or partial sequence, only partial 5.8S!
Cr_934	319 bp.	SSU: Not found	ITS1: Not found	5.8S: Not found	ITS2: 1-279	LSU: 280-319	Broken or partial sequence, no 5.8S!
Cr_935	304 bp.	SSU: Not found	ITS1: Not found	5.8S: No start	ITS2: 54-264	LSU: 265-304	Broken or partial sequence, only partial 5.8S!
Cr_936	257 bp.	SSU: Not found	ITS1: Not found	5.8S: No start	ITS2: 56-217	LSU: 218-257	Broken or partial sequence, only partial 5.8S!
Cr_937	324 bp.	SSU: Not found	ITS1: Not found	5.8S: No start	ITS2: 55-284	LSU: 285-324	Broken or partial sequence, only partial 5.8S!
Cr_938	244 bp.	SSU: Not found	ITS1: Not found	5.8S: No start	ITS2: 56-204	LSU: 205-244	Broken or partial sequence, only partial 5.8S!
Cr_939	252 bp.	SSU: Not found	ITS1: Not found	5.8S: No start	ITS2: 56-212	LSU: 213-252	Broken or partial sequence, only partial 5.8S!
Cr_940	258 bp.	SSU: Not found	ITS1: Not found	5.8S: No start	ITS2: 56-218	LSU: 219-258	Broken or partial sequence, only partial 5.8S!
Cr_941	294 bp.	SSU: Not found	ITS1: Not found	5.8S: No start	ITS2: 54-254	LSU: 255-294	Broken or partial sequence, only partial 5.8S!
Cr_942	241 bp.	SSU: Not found	ITS1: Not found	5.8S: No start	ITS2: 56-201	LSU: 202-241	Broken or partial sequence, only partial 5.8S!
Cr_943	237 bp.	SSU: Not found	ITS1: Not found	5.8S: No start	ITS2: 56-198	LSU: 199-237	Broken or partial sequence, only partial 5.8S!
Cr_944	282 bp.	SSU: Not found	ITS1: Not found	5.8S: No start	ITS2: 54-242	LSU: 243-282	Broken or partial sequence, only partial 5.8S!
Cr_945	325 bp.	SSU: Not found	ITS1: Not found	5.8S: No start	ITS2: 56-285	LSU: 286-325	Broken or partial sequence, only partial 5.8S!
Cr_946	204 bp.	SSU: Not found	ITS1: Not found	5.8S: No start	ITS2: 56-164	LSU: 165-204	Broken or partial sequence, only partial 5.8S!
Cr_947	238 bp.	SSU: Not found	ITS1: Not found	5.8S: No start	ITS2: 56-198	LSU: 199-238	Broken or partial sequence, only partial 5.8S!
Cr_948	271 bp.	SSU: Not found	ITS1: Not found	5.8S: No start	ITS2: 55-231	LSU: 232-271	Broken or partial sequence, only partial 5.8S!
Cr_949	262 bp.	SSU: Not found	ITS1: Not found	5.8S: No start	ITS2: 56-222	LSU: 223-262	Broken or partial sequence, only partial 5.8S!
Cr_950	236 bp.	SSU: Not found	ITS1: Not found	5.8S: No start	ITS2: 56-196	LSU: 197-236	Broken or partial sequence, only partial 5.8S!
Cr_951	257 bp.	SSU: Not found	ITS1: Not found	5.8S: No start	ITS2: 56-217	LSU: 218-257	Broken or partial sequence, only partial 5.8S!
Cr_952	206 bp.	SSU: Not found	ITS1: Not found	5.8S: No start	ITS2: 56-166	LSU: 167-206	Broken or partial sequence, only partial 5.8S!
Cr_953	205 bp.	SSU: Not found	ITS1: Not found	5.8S: No start	ITS2: 56-165	LSU: 166-205	Broken or partial sequence, only partial 5.8S!
Cr_954	216 bp.	SSU: Not found	ITS1: Not found	5.8S: No start	ITS2: 56-176	LSU: 177-216	Broken or partial sequence, only partial 5.8S!
Cr_955	275 bp.	SSU: Not found	ITS1: Not found	5.8S: No start	ITS2: 55-235	LSU: 236-275	Broken or partial sequence, only partial 5.8S!
Cr_956	206 bp.	SSU: Not found	ITS1: Not found	5.8S: No start	ITS2: 56-166	LSU: 167-206	Broken or partial sequence, only partial 5.8S!
Cr_957	311 bp.	SSU: Not found	ITS1: Not found	5.8S: No start	ITS2: 56-271	LSU: 272-311	Broken or partial sequence, only partial 5.8S!
Cr_958	295 bp.	SSU: Not found	ITS1: Not found	5.8S: No start	ITS2: 54-255	LSU: 256-295	Broken or partial sequence, only partial 5.8S!
Cr_959	240 bp.	SSU: Not found	ITS1: Not found	5.8S: No start	ITS2: 57-200	LSU: 201-240	Broken or partial sequence, only partial 5.8S!
Cr_960	246 bp.	SSU: Not found	ITS1: Not found	5.8S: No start	ITS2: 56-206	LSU: 207-246	Broken or partial sequence, only partial 5.8S!
Cr_961	214 bp.	SSU: Not found	ITS1: Not found	5.8S: No start	ITS2: 54-174	LSU: 175-214	Broken or partial sequence, only partial 5.8S!
Cr_962	205 bp.	SSU: Not found	ITS1: Not found	5.8S: No start	ITS2: 56-165	LSU: 166-205	Broken or partial sequence, only partial 5.8S!
Cr_963	289 bp.	SSU: Not found	ITS1: Not found	5.8S: No start	ITS2: 56-249	LSU: 250-289	Broken or partial sequence, only partial 5.8S!
Cr_964	205 bp.	SSU: Not found	ITS1: Not found	5.8S: No start	ITS2: 56-165	LSU: 166-205	Broken or partial sequence, only partial 5.8S!
Cr_965	249 bp.	SSU: Not found	ITS1: Not found	5.8S: No start	ITS2: 56-209	LSU: 210-249	Broken or partial sequence, only partial 5.8S!
Cr_966	210 bp.	SSU: Not found	ITS1: Not found	5.8S: No start	ITS2: 56-170	LSU: 171-210	Broken or partial sequence, only partial 5.8S!
Cr_967	306 bp.	SSU: Not found	ITS1: Not found	5.8S: No start	ITS2: 56-266	LSU: 267-306	Broken or partial sequence, only partial 5.8S!
Cr_968	288 bp.	SSU: Not found	ITS1: Not found	5.8S: No start	ITS2: 56-248	LSU: 249-288	Broken or partial sequence, only partial 5.8S!
Cr_969	256 bp.	SSU: Not found	ITS1: Not found	5.8S: No start	ITS2: 56-217	LSU: 218-256	Broken or partial sequence, only partial 5.8S!
Cr_970	251 bp.	SSU: Not found	ITS1: Not found	5.8S: No start	ITS2: 56-211	LSU: 212-251	Broken or partial sequence, only partial 5.8S!
Cr_971	244 bp.	SSU: Not found	ITS1: Not found	5.8S: No start	ITS2: 56-204	LSU: 205-244	Broken or partial sequence, only partial 5.8S!
Cr_972	259 bp.	SSU: Not found	ITS1: Not found	5.8S: No start	ITS2: 56-219	LSU: 220-259	Broken or partial sequence, only partial 5.8S!
Cr_973	260 bp.	SSU: Not found	ITS1: Not found	5.8S: No start	ITS2: 55-220	LSU: 221-260	Broken or partial sequence, only partial 5.8S!
Cr_974	260 bp.	SSU: Not found	ITS1: Not found	5.8S: No start	ITS2: 56-220	LSU: 221-260	Broken or partial sequence, only partial 5.8S!
Cr_975	123 bp.	SSU: Not found	ITS1: Not found	5.8S: Not found	ITS2: 1-83	LSU: 84-123	Broken or partial sequence, no 5.8S!
Cr_976	235 bp.	SSU: Not found	ITS1: Not found	5.8S: No start	ITS2: 56-195	LSU: 196-235	Broken or partial sequence, only partial 5.8S!
Cr_977	205 bp.	SSU: Not found	ITS1: Not found	5.8S: No start	ITS2: 56-165	LSU: 166-205	Broken or partial sequence, only partial 5.8S!
Cr_978	246 bp.	SSU: Not found	ITS1: Not found	5.8S: No start	ITS2: 56-208	LSU: 209-246	Broken or partial sequence, only partial 5.8S!
Cr_979	240 bp.	SSU: Not found	ITS1: Not found	5.8S: No start	ITS2: 56-200	LSU: 201-240	Broken or partial sequence, only partial 5.8S!
Cr_980	257 bp.	SSU: Not found	ITS1: Not found	5.8S: No start	ITS2: 56-217	LSU: 218-257	Broken or partial sequence, only partial 5.8S!
Cr_981	299 bp.	SSU: Not found	ITS1: Not found	5.8S: No start	ITS2: 56-259	LSU: 260-299	Broken or partial sequence, only partial 5.8S!
Cr_982	207 bp.	SSU: Not found	ITS1: Not found	5.8S: No start	ITS2: 56-167	LSU: 168-207	Broken or partial sequence, only partial 5.8S!
Cr_983	263 bp.	SSU: Not found	ITS1: Not found	5.8S: No start	ITS2: 57-223	LSU: 224-263	Broken or partial sequence, only partial 5.8S!
Cr_984	206 bp.	SSU: Not found	ITS1: Not found	5.8S: No start	ITS2: 56-166	LSU: 167-206	Broken or partial sequence, only partial 5.8S!
Cr_985	264 bp.	SSU: Not found	ITS1: Not found	5.8S: No start	ITS2: 56-224	LSU: 225-264	Broken or partial sequence, only partial 5.8S!
Cr_986	325 bp.	SSU: Not found	ITS1: Not found	5.8S: No start	ITS2: 56-285	LSU: 286-325	Broken or partial sequence, only partial 5.8S!
Cr_987	204 bp.	SSU: Not found	ITS1: Not found	5.8S: No start	ITS2: 56-164	LSU: 165-204	Broken or partial sequence, only partial 5.8S!
Cr_988	304 bp.	SSU: Not found	ITS1: Not found	5.8S: No start	ITS2: 56-264	LSU: 265-304	Broken or partial sequence, only partial 5.8S!
Cr_989	249 bp.	SSU: Not found	ITS1: Not found	5.8S: No start	ITS2: 56-209	LSU: 210-249	Broken or partial sequence, only partial 5.8S!
Cr_990	240 bp.	SSU: Not found	ITS1: Not found	5.8S: No start	ITS2: 56-200	LSU: 201-240	Broken or partial sequence, only partial 5.8S!
Cr_991	262 bp.	SSU: Not found	ITS1: Not found	5.8S: No start	ITS2: 56-222	LSU: 223-262	Broken or partial sequence, only partial 5.8S!
Cr_992	243 bp.	SSU: Not found	ITS1: Not found	5.8S: No start	ITS2: 56-203	LSU: 204-243	Broken or partial sequence, only partial 5.8S!
Cr_993	329 bp.	SSU: Not found	ITS1: Not found	5.8S: No start	ITS2: 55-289	LSU: 290-329	Broken or partial sequence, only partial 5.8S!
Cr_994	235 bp.	SSU: Not found	ITS1: Not found	5.8S: No start	ITS2: 56-195	LSU: 196-235	Broken or partial sequence, only partial 5.8S!
Cr_995	284 bp.	SSU: Not found	ITS1: Not found	5.8S: No start	ITS2: 56-244	LSU: 245-284	Broken or partial sequence, only partial 5.8S!
Cr_996	240 bp.	SSU: Not found	ITS1: Not found	5.8S: No start	ITS2: 56-200	LSU: 201-240	Broken or partial sequence, only partial 5.8S!
Cr_997	329 bp.	SSU: Not found	ITS1: Not found	5.8S: No start	ITS2: 57-289	LSU: 290-329	Broken or partial sequence, only partial 5.8S!
Cr_998	317 bp.	SSU: Not found	ITS1: Not found	5.8S: No start	ITS2: 56-277	LSU: 278-317	Broken or partial sequence, only partial 5.8S!
Cr_999	256 bp.	SSU: Not found	ITS1: Not found	5.8S: No start	ITS2: 56-216	LSU: 217-256	Broken or partial sequence, only partial 5.8S!
Cr_1000	204 bp.	SSU: Not found	ITS1: Not found	5.8S: No start	ITS2: 56-164	LSU: 165-204	Broken or partial sequence, only partial 5.8S!
Cr_1001	238 bp.	SSU: Not found	ITS1: Not found	5.8S: No start	ITS2: 57-198	LSU: 199-238	Broken or partial sequence, only partial 5.8S!
Cr_1002	204 bp.	SSU: Not found	ITS1: Not found	5.8S: No start	ITS2: 56-164	LSU: 165-204	Broken or partial sequence, only partial 5.8S!
Cr_1003	250 bp.	SSU: Not found	ITS1: Not found	5.8S: No start	ITS2: 56-210	LSU: 211-250	Broken or partial sequence, only partial 5.8S!
Cr_1004	259 bp.	SSU: Not found	ITS1: Not found	5.8S: No start	ITS2: 56-219	LSU: 220-259	Broken or partial sequence, only partial 5.8S!
Cr_1005	302 bp.	SSU: Not found	ITS1: Not found	5.8S: No start	ITS2: 55-262	LSU: 263-302	Broken or partial sequence, only partial 5.8S!
Cr_1006	258 bp.	SSU: Not found	ITS1: Not found	5.8S: No start	ITS2: 57-218	LSU: 219-258	Broken or partial sequence, only partial 5.8S!
Cr_1007	242 bp.	SSU: Not found	ITS1: Not found	5.8S: No start	ITS2: 56-202	LSU: 203-242	Broken or partial sequence, only partial 5.8S!
Cr_1008	255 bp.	SSU: Not found	ITS1: Not found	5.8S: No start	ITS2: 56-215	LSU: 216-255	Broken or partial sequence, only partial 5.8S!
Cr_1009	183 bp.	SSU: Not found	ITS1: Not found	5.8S: No start	ITS2: 56-143	LSU: 144-183	Broken or partial sequence, only partial 5.8S!
Cr_1010	205 bp.	SSU: Not found	ITS1: Not found	5.8S: No start	ITS2: 56-165	LSU: 166-205	Broken or partial sequence, only partial 5.8S!
Cr_1011	257 bp.	SSU: Not found	ITS1: Not found	5.8S: No start	ITS2: 56-217	LSU: 218-257	Broken or partial sequence, only partial 5.8S!
Cr_1012	237 bp.	SSU: Not found	ITS1: Not found	5.8S: No start	ITS2: 56-197	LSU: 198-237	Broken or partial sequence, only partial 5.8S!
Cr_1013	247 bp.	SSU: Not found	ITS1: Not found	5.8S: No start	ITS2: 56-207	LSU: 208-247	Broken or partial sequence, only partial 5.8S!
Cr_1014	248 bp.	SSU: Not found	ITS1: Not found	5.8S: No start	ITS2: 49-209	LSU: 210-248	Broken or partial sequence, only partial 5.8S!
Cr_1015	241 bp.	SSU: Not found	ITS1: Not found	5.8S: No start	ITS2: 56-201	LSU: 202-241	Broken or partial sequence, only partial 5.8S!
Cr_1016	250 bp.	SSU: Not found	ITS1: Not found	5.8S: No start	ITS2: 56-210	LSU: 211-250	Broken or partial sequence, only partial 5.8S!
Cr_1017	327 bp.	SSU: Not found	ITS1: Not found	5.8S: No start	ITS2: 56-287	LSU: 288-327	Broken or partial sequence, only partial 5.8S!
Cr_1018	199 bp.	SSU: Not found	ITS1: Not found	5.8S: No start	ITS2: 55-159	LSU: 160-199	Broken or partial sequence, only partial 5.8S!
Cr_1019	205 bp.	SSU: Not found	ITS1: Not found	5.8S: No start	ITS2: 56-165	LSU: 166-205	Broken or partial sequence, only partial 5.8S!
Cr_1020	288 bp.	SSU: Not found	ITS1: Not found	5.8S: No start	ITS2: 56-248	LSU: 249-288	Broken or partial sequence, only partial 5.8S!
Cr_1021	205 bp.	SSU: Not found	ITS1: Not found	5.8S: No start	ITS2: 56-165	LSU: 166-205	Broken or partial sequence, only partial 5.8S!
Cr_1022	254 bp.	SSU: Not found	ITS1: Not found	5.8S: No start	ITS2: 56-214	LSU: 215-254	Broken or partial sequence, only partial 5.8S!
Cr_1023	199 bp.	SSU: Not found	ITS1: Not found	5.8S: No start	ITS2: 56-159	LSU: 160-199	Broken or partial sequence, only partial 5.8S!
Cr_1024	236 bp.	SSU: Not found	ITS1: Not found	5.8S: No start	ITS2: 55-196	LSU: 197-236	Broken or partial sequence, only partial 5.8S!
Cr_1025	325 bp.	SSU: Not found	ITS1: Not found	5.8S: No start	ITS2: 56-285	LSU: 286-325	Broken or partial sequence, only partial 5.8S!
Cr_1026	309 bp.	SSU: Not found	ITS1: Not found	5.8S: No start	ITS2: 56-269	LSU: 270-309	Broken or partial sequence, only partial 5.8S!
Cr_1027	249 bp.	SSU: Not found	ITS1: Not found	5.8S: No start	ITS2: 56-209	LSU: 210-249	Broken or partial sequence, only partial 5.8S!
Cr_1028	243 bp.	SSU: Not found	ITS1: Not found	5.8S: No start	ITS2: 57-203	LSU: 204-243	Broken or partial sequence, only partial 5.8S!
Cr_1029	201 bp.	SSU: Not found	ITS1: Not found	5.8S: No start	ITS2: 56-161	LSU: 162-201	Broken or partial sequence, only partial 5.8S!
Cr_1030	248 bp.	SSU: Not found	ITS1: Not found	5.8S: No start	ITS2: 55-208	LSU: 209-248	Broken or partial sequence, only partial 5.8S!
Cr_1031	287 bp.	SSU: Not found	ITS1: Not found	5.8S: No start	ITS2: 56-247	LSU: 248-287	Broken or partial sequence, only partial 5.8S!
Cr_1032	236 bp.	SSU: Not found	ITS1: Not found	5.8S: No start	ITS2: 56-196	LSU: 197-236	Broken or partial sequence, only partial 5.8S!
Cr_1033	269 bp.	SSU: Not found	ITS1: Not found	5.8S: No start	ITS2: 56-229	LSU: 230-269	Broken or partial sequence, only partial 5.8S!
Cr_1034	238 bp.	SSU: Not found	ITS1: Not found	5.8S: No start	ITS2: 56-198	LSU: 199-238	Broken or partial sequence, only partial 5.8S!
Cr_1035	252 bp.	SSU: Not found	ITS1: Not found	5.8S: No start	ITS2: 56-212	LSU: 213-252	Broken or partial sequence, only partial 5.8S!
Cr_1036	251 bp.	SSU: Not found	ITS1: Not found	5.8S: No start	ITS2: 56-211	LSU: 212-251	Broken or partial sequence, only partial 5.8S!
Cr_1037	238 bp.	SSU: Not found	ITS1: Not found	5.8S: No start	ITS2: 56-198	LSU: 199-238	Broken or partial sequence, only partial 5.8S!
Cr_1038	284 bp.	SSU: Not found	ITS1: Not found	5.8S: No start	ITS2: 56-245	LSU: 246-284	Broken or partial sequence, only partial 5.8S!
Cr_1039	377 bp.	SSU: Not found	ITS1: Not found	5.8S: No start	ITS2: 55-337	LSU: 338-377	Broken or partial sequence, only partial 5.8S!
Cr_1040	249 bp.	SSU: Not found	ITS1: Not found	5.8S: No start	ITS2: 56-209	LSU: 210-249	Broken or partial sequence, only partial 5.8S!
Cr_1041	287 bp.	SSU: Not found	ITS1: Not found	5.8S: No start	ITS2: 54-247	LSU: 248-287	Broken or partial sequence, only partial 5.8S!
Cr_1042	292 bp.	SSU: Not found	ITS1: Not found	5.8S: No start	ITS2: 56-252	LSU: 253-292	Broken or partial sequence, only partial 5.8S!
Cr_1043	260 bp.	SSU: Not found	ITS1: Not found	5.8S: No start	ITS2: 56-220	LSU: 221-260	Broken or partial sequence, only partial 5.8S!
Cr_1044	192 bp.	SSU: Not found	ITS1: Not found	5.8S: No start	ITS2: 56-152	LSU: 153-192	Broken or partial sequence, only partial 5.8S!
Cr_1045	262 bp.	SSU: Not found	ITS1: Not found	5.8S: No start	ITS2: 56-222	LSU: 223-262	Broken or partial sequence, only partial 5.8S!
Cr_1046	243 bp.	SSU: Not found	ITS1: Not found	5.8S: No start	ITS2: 56-203	LSU: 204-243	Broken or partial sequence, only partial 5.8S!
Cr_1047	218 bp.	SSU: Not found	ITS1: Not found	5.8S: No start	ITS2: 55-179	LSU: 180-218	Broken or partial sequence, only partial 5.8S!
Cr_1048	238 bp.	SSU: Not found	ITS1: Not found	5.8S: No start	ITS2: 56-198	LSU: 199-238	Broken or partial sequence, only partial 5.8S!
Cr_1049	313 bp.	SSU: Not found	ITS1: Not found	5.8S: No start	ITS2: 55-273	LSU: 274-313	Broken or partial sequence, only partial 5.8S!
Cr_1050	242 bp.	SSU: Not found	ITS1: Not found	5.8S: No start	ITS2: 56-202	LSU: 203-242	Broken or partial sequence, only partial 5.8S!
Cr_1051	259 bp.	SSU: Not found	ITS1: Not found	5.8S: No start	ITS2: 56-219	LSU: 220-259	Broken or partial sequence, only partial 5.8S!
Cr_1052	316 bp.	SSU: Not found	ITS1: Not found	5.8S: No start	ITS2: 56-276	LSU: 277-316	Broken or partial sequence, only partial 5.8S!
Cr_1053	242 bp.	SSU: Not found	ITS1: Not found	5.8S: No start	ITS2: 57-202	LSU: 203-242	Broken or partial sequence, only partial 5.8S!
Cr_1054	242 bp.	SSU: Not found	ITS1: Not found	5.8S: No start	ITS2: 56-202	LSU: 203-242	Broken or partial sequence, only partial 5.8S!
Cr_1055	249 bp.	SSU: Not found	ITS1: Not found	5.8S: No start	ITS2: 56-209	LSU: 210-249	Broken or partial sequence, only partial 5.8S!
Cr_1056	260 bp.	SSU: Not found	ITS1: Not found	5.8S: No start	ITS2: 56-220	LSU: 221-260	Broken or partial sequence, only partial 5.8S!
Cr_1057	244 bp.	SSU: Not found	ITS1: Not found	5.8S: No start	ITS2: 56-204	LSU: 205-244	Broken or partial sequence, only partial 5.8S!
Cr_1058	252 bp.	SSU: Not found	ITS1: Not found	5.8S: No start	ITS2: 56-212	LSU: 213-252	Broken or partial sequence, only partial 5.8S!
Cr_1059	239 bp.	SSU: Not found	ITS1: Not found	5.8S: No start	ITS2: 56-199	LSU: 200-239	Broken or partial sequence, only partial 5.8S!
