# Supplementary material for: The Endophytic Mycobiome of European Ash and Sycamore Maple Leaves – Geographic Patterns, Host Specificity and Influence of Ash Dieback
Source: Front Microbiol. 2018 Oct 24;9:2345. doi: 10.3389/fmicb.2018.02345 (PMC6207852; doi:10.3389/fmicb.2018.02345)
Supplement: Supplementary file 9 [file Data_Sheet_4.zip › Data_Sheet_4_code/data/fraxinus_literature/cross/r_export/cross_summary.txt]

OTU	tissue	yr_day	n
Cr_1	petiole_upper	184	5053
Cr_1	leaf_blade	179	4671
Cr_1	petiole_upper	228	3782
Cr_1	leaf_blade	184	2744
Cr_1	petiole_upper	179	2732
Cr_4	petiole_base	179	2375
Cr_1	petiole_base	179	2114
Cr_84	petiole_upper	205	1999
Cr_2	leaf_blade	223	1770
Cr_1	petiole_upper	205	1662
Cr_2	petiole_upper	223	1513
Cr_84	petiole_upper	213	1460
Cr_84	petiole_upper	198	1241
Cr_344	petiole_upper	191	1183
Cr_1	petiole_base	184	1139
Cr_3	petiole_base	179	1139
Cr_3	spore_spore	199	1128
Cr_1	petiole_upper	198	1112
Cr_4	leaf_blade	179	1022
Cr_9	petiole_upper	228	992
Cr_2	petiole_upper	236	967
Cr_2	leaf_blade	228	794
Cr_1	leaf_blade	228	700
Cr_84	leaf_blade	198	681
Cr_10	petiole_upper	223	676
Cr_5	petiole_upper	223	675
Cr_6	petiole_upper	236	659
Cr_29	petiole_base	213	655
Cr_8	petiole_upper	184	654
Cr_108	petiole_upper	184	649
Cr_1	petiole_upper	213	625
Cr_84	petiole_base	191	623
Cr_6	leaf_blade	228	606
Cr_9	petiole_upper	236	599
Cr_3	leaf_blade	179	595
Cr_4	leaf_blade	223	575
Cr_31	leaf_blade	223	540
Cr_344	petiole_upper	198	540
Cr_3	petiole_upper	228	517
Cr_108	leaf_blade	179	514
Cr_3	petiole_upper	184	513
Cr_5	petiole_base	179	510
Cr_84	petiole_upper	223	510
Cr_29	petiole_upper	228	502
Cr_7	petiole_base	179	498
Cr_8	petiole_upper	223	497
Cr_46	petiole_upper	223	480
Cr_46	petiole_base	223	462
Cr_84	leaf_blade	223	457
Cr_9	petiole_upper	213	457
Cr_5	leaf_blade	223	446
Cr_5	petiole_upper	205	437
Cr_11	petiole_base	179	423
Cr_116	petiole_base	213	422
Cr_1	leaf_blade	213	419
Cr_14	petiole_upper	228	417
Cr_29	petiole_base	179	415
Cr_2	petiole_upper	228	408
Cr_3	leaf_blade	184	408
Cr_3	petiole_upper	191	408
Cr_5	petiole_base	205	406
Cr_4	petiole_upper	184	394
Cr_23	petiole_base	179	393
Cr_18	leaf_blade	198	382
Cr_4	petiole_base	184	373
Cr_8	petiole_base	191	372
Cr_57	petiole_upper	223	371
Cr_5	petiole_base	191	369
Cr_1	petiole_upper	223	355
Cr_7	petiole_upper	205	342
Cr_9	petiole_base	236	342
Cr_4	petiole_base	198	341
Cr_5	petiole_upper	198	340
Cr_19	petiole_base	205	334
Cr_5	petiole_upper	228	325
Cr_1	leaf_blade	198	323
Cr_2	petiole_base	223	323
Cr_663	leaf_blade	223	319
Cr_84	leaf_blade	213	319
Cr_169	petiole_upper	205	317
Cr_3	petiole_base	184	317
Cr_108	petiole_upper	228	315
Cr_5	petiole_base	223	311
Cr_5	petiole_upper	213	311
Cr_13	petiole_base	179	308
Cr_4	petiole_base	213	304
Cr_14	petiole_upper	205	303
Cr_44	petiole_base	223	298
Cr_1	petiole_base	228	297
Cr_37	petiole_base	179	296
Cr_9	petiole_upper	184	296
Cr_9	petiole_upper	223	295
Cr_3	petiole_upper	179	292
Cr_84	leaf_blade	191	291
Cr_6	petiole_upper	228	290
Cr_46	petiole_base	198	289
Cr_14	petiole_base	205	283
Cr_28	petiole_upper	228	283
Cr_4	petiole_base	223	282
Cr_7	petiole_upper	184	280
Cr_7	leaf_blade	179	271
Cr_5	petiole_upper	191	262
Cr_1	leaf_blade	223	261
Cr_1	petiole_upper	236	261
Cr_344	leaf_blade	198	260
Cr_9	leaf_blade	223	258
Cr_7	petiole_upper	198	252
Cr_958	petiole_base	213	252
Cr_5	petiole_base	198	251
Cr_4	petiole_upper	228	250
Cr_27	petiole_base	179	249
Cr_7	petiole_upper	228	249
Cr_20	petiole_base	198	248
Cr_91	petiole_upper	205	248
Cr_5	leaf_blade	198	246
Cr_108	leaf_blade	184	245
Cr_31	leaf_blade	236	245
Cr_46	petiole_base	184	244
Cr_13	petiole_upper	184	243
Cr_43	petiole_base	179	238
Cr_3	leaf_blade	228	234
Cr_3	spore_spore	206	234
Cr_91	petiole_upper	213	234
Cr_4	petiole_upper	236	233
Cr_4	leaf_blade	184	231
Cr_9	petiole_upper	205	230
Cr_40	petiole_upper	213	228
Cr_8	petiole_base	184	227
Cr_4	leaf_blade	198	226
Cr_12	petiole_upper	179	225
Cr_9	petiole_upper	198	223
Cr_108	petiole_base	179	221
Cr_12	petiole_upper	184	221
Cr_22	petiole_base	179	220
Cr_4	petiole_upper	223	220
Cr_4	petiole_upper	198	219
Cr_20	petiole_base	179	217
Cr_33	leaf_blade	228	217
Cr_5	petiole_base	184	213
Cr_24	petiole_upper	228	210
Cr_53	petiole_base	213	210
Cr_2	leaf_blade	213	208
Cr_5	leaf_blade	213	208
Cr_16	petiole_upper	228	207
Cr_4	leaf_blade	213	207
Cr_53	leaf_blade	223	207
Cr_91	petiole_base	179	205
Cr_169	petiole_base	205	202
Cr_5	petiole_upper	179	202
Cr_14	petiole_base	179	199
Cr_344	leaf_blade	205	199
Cr_84	petiole_base	198	197
Cr_91	petiole_upper	184	197
Cr_7	petiole_base	184	196
Cr_8	petiole_upper	213	196
Cr_49	petiole_base	191	195
Cr_5	leaf_blade	179	195
Cr_10	petiole_base	205	193
Cr_3	spore_spore	192	192
Cr_4	leaf_blade	228	192
Cr_8	petiole_base	223	192
Cr_816	petiole_base	184	190
Cr_28	petiole_upper	198	188
Cr_11	petiole_upper	228	184
Cr_13	petiole_upper	179	183
Cr_16	petiole_base	179	183
Cr_108	petiole_upper	179	182
Cr_28	petiole_base	191	181
Cr_7	petiole_upper	179	178
Cr_1	petiole_base	198	173
Cr_2	petiole_base	236	172
Cr_4	petiole_upper	205	172
Cr_5	petiole_upper	184	171
Cr_6	petiole_base	236	171
Cr_11	leaf_blade	228	169
Cr_5	leaf_blade	228	169
Cr_3	petiole_upper	198	168
Cr_8	petiole_base	179	168
Cr_22	petiole_base	205	166
Cr_5	petiole_upper	236	166
Cr_21	petiole_upper	228	164
Cr_66	petiole_base	198	162
Cr_84	petiole_base	223	161
Cr_9	petiole_upper	179	161
Cr_12	leaf_blade	179	160
Cr_40	petiole_upper	223	159
Cr_28	leaf_blade	198	158
Cr_23	petiole_base	184	155
Cr_402	petiole_base	179	155
Cr_55	petiole_base	179	153
Cr_35	leaf_blade	184	151
Cr_29	petiole_base	223	150
Cr_15	petiole_upper	228	149
Cr_17	petiole_upper	223	149
Cr_4	petiole_upper	179	149
Cr_34	petiole_upper	236	148
Cr_4	petiole_upper	213	148
Cr_594	petiole_base	179	147
Cr_1	petiole_base	223	146
Cr_10	petiole_base	198	146
Cr_5	leaf_blade	184	145
Cr_7	leaf_blade	223	143
Cr_7	leaf_blade	184	141
Cr_20	petiole_base	223	140
Cr_31	leaf_blade	213	140
Cr_84	petiole_base	205	140
Cr_1	leaf_blade	191	139
Cr_38	petiole_base	179	138
Cr_9	leaf_blade	228	138
Cr_31	leaf_blade	228	137
Cr_344	petiole_base	213	135
Cr_82	leaf_blade	179	135
Cr_49	petiole_base	205	134
Cr_74	petiole_upper	236	134
Cr_106	petiole_upper	228	132
Cr_39	leaf_blade	236	132
Cr_36	petiole_base	179	131
Cr_7	petiole_base	191	131
Cr_1	petiole_base	191	129
Cr_69	petiole_base	179	129
Cr_3	leaf_blade	198	128
Cr_344	leaf_blade	191	128
Cr_67	petiole_upper	236	127
Cr_91	petiole_base	223	127
Cr_19	petiole_base	179	126
Cr_20	leaf_blade	223	126
Cr_7	petiole_upper	213	126
Cr_77	petiole_base	179	126
Cr_11	petiole_upper	236	124
Cr_11	leaf_blade	236	123
Cr_20	leaf_blade	179	123
Cr_27	petiole_upper	184	123
Cr_82	petiole_upper	184	123
Cr_27	petiole_upper	223	122
Cr_11	leaf_blade	184	120
Cr_67	petiole_base	179	120
Cr_91	petiole_upper	179	120
Cr_17	petiole_base	213	119
Cr_8	petiole_upper	205	118
Cr_9	leaf_blade	184	118
Cr_13	petiole_base	184	116
Cr_10	petiole_base	223	115
Cr_41	petiole_upper	236	115
Cr_344	petiole_base	198	114
Cr_91	petiole_base	205	114
Cr_108	petiole_base	184	113
Cr_15	petiole_upper	184	113
Cr_18	petiole_upper	236	113
Cr_344	leaf_blade	213	113
Cr_7	leaf_blade	213	113
Cr_816	leaf_blade	184	113
Cr_15	petiole_base	179	112
Cr_344	leaf_blade	223	112
Cr_49	petiole_upper	198	110
Cr_9	petiole_base	205	110
Cr_106	petiole_upper	236	109
Cr_16	leaf_blade	228	109
Cr_1	leaf_blade	236	108
Cr_20	leaf_blade	213	108
Cr_4	petiole_upper	191	108
Cr_53	leaf_blade	198	108
Cr_12	petiole_base	198	107
Cr_9	petiole_base	179	106
Cr_30	petiole_base	205	105
Cr_49	petiole_upper	223	105
Cr_53	petiole_base	223	105
Cr_53	petiole_upper	223	105
Cr_1	petiole_base	205	104
Cr_11	petiole_upper	179	104
Cr_16	leaf_blade	179	104
Cr_50	petiole_base	179	104
Cr_7	petiole_upper	223	104
Cr_9	leaf_blade	179	104
Cr_10	petiole_upper	191	103
Cr_10	petiole_upper	198	103
Cr_14	petiole_upper	184	103
Cr_161	leaf_blade	184	103
Cr_20	petiole_base	205	103
Cr_4	petiole_base	205	103
Cr_82	petiole_upper	228	103
Cr_94	petiole_base	198	102
Cr_2	petiole_base	205	101
Cr_12	leaf_blade	198	100
Cr_14	leaf_blade	184	100
Cr_27	petiole_upper	198	100
Cr_402	spore_spore	199	100
Cr_14	petiole_upper	236	99
Cr_66	petiole_upper	198	99
Cr_1	petiole_base	236	97
Cr_2	petiole_upper	213	97
Cr_26	petiole_base	179	97
Cr_344	petiole_base	191	97
Cr_6	leaf_blade	223	97
Cr_82	petiole_upper	205	96
Cr_96	leaf_blade	184	96
Cr_70	petiole_base	223	95
Cr_23	petiole_upper	179	94
Cr_91	petiole_base	191	94
Cr_106	petiole_base	236	93
Cr_15	petiole_upper	205	93
Cr_91	petiole_upper	223	93
Cr_15	petiole_upper	179	92
Cr_47	petiole_upper	184	92
Cr_16	petiole_upper	179	91
Cr_21	petiole_base	179	91
Cr_91	leaf_blade	179	91
Cr_10	leaf_blade	198	90
Cr_10	petiole_base	191	90
Cr_14	petiole_upper	213	89
Cr_50	leaf_blade	228	89
Cr_8	leaf_blade	184	89
Cr_88	petiole_upper	228	89
Cr_3	leaf_blade	213	88
Cr_402	leaf_blade	179	88
Cr_402	petiole_upper	184	88
Cr_445	petiole_upper	223	88
Cr_12	petiole_upper	236	87
Cr_21	leaf_blade	179	87
Cr_60	petiole_base	179	87
Cr_12	petiole_upper	198	86
Cr_14	petiole_upper	179	86
Cr_22	petiole_base	223	86
Cr_24	leaf_blade	228	86
Cr_54	petiole_upper	236	86
Cr_62	petiole_base	179	86
Cr_71	petiole_base	191	86
Cr_11	petiole_base	184	85
Cr_169	petiole_base	223	85
Cr_2	spore_spore	199	84
Cr_269	petiole_base	213	84
Cr_816	petiole_base	179	84
Cr_9	leaf_blade	213	84
Cr_94	leaf_blade	223	84
Cr_13	petiole_upper	228	83
Cr_243	petiole_base	179	83
Cr_5	petiole_base	213	83
Cr_53	leaf_blade	213	83
Cr_958	petiole_upper	228	83
Cr_14	petiole_base	223	82
Cr_78	petiole_upper	228	82
Cr_46	petiole_base	236	81
Cr_91	petiole_base	184	81
Cr_18	petiole_upper	223	80
Cr_255	petiole_upper	205	80
Cr_3	leaf_blade	205	80
Cr_34	petiole_upper	179	80
Cr_46	petiole_base	179	80
Cr_67	petiole_upper	228	80
Cr_7	petiole_base	205	80
Cr_9	petiole_upper	191	80
Cr_169	petiole_upper	223	79
Cr_5	leaf_blade	205	79
Cr_5	petiole_base	236	79
Cr_7	petiole_base	223	79
Cr_58	petiole_base	205	78
Cr_816	petiole_upper	223	78
Cr_11	petiole_upper	184	77
Cr_13	leaf_blade	179	77
Cr_15	petiole_base	205	77
Cr_35	leaf_blade	179	77
Cr_958	petiole_base	179	77
Cr_11	petiole_base	236	76
Cr_125	petiole_upper	223	76
Cr_7	leaf_blade	198	76
Cr_91	leaf_blade	223	76
Cr_112	leaf_blade	179	75
Cr_12	leaf_blade	228	75
Cr_18	petiole_upper	198	75
Cr_20	petiole_upper	179	75
Cr_28	petiole_base	179	75
Cr_56	petiole_upper	228	75
Cr_9	petiole_base	223	75
Cr_18	petiole_upper	228	74
Cr_25	petiole_base	205	74
Cr_873	petiole_base	179	74
Cr_94	petiole_base	191	74
Cr_14	leaf_blade	179	73
Cr_2	petiole_base	228	73
Cr_23	petiole_upper	184	73
Cr_36	petiole_base	184	73
Cr_4	petiole_base	191	73
Cr_40	petiole_upper	179	73
Cr_91	petiole_upper	198	73
Cr_11	leaf_blade	179	72
Cr_11	petiole_upper	198	72
Cr_169	leaf_blade	198	72
Cr_9	petiole_base	184	72
Cr_10	petiole_upper	205	71
Cr_15	leaf_blade	179	71
Cr_21	petiole_base	191	71
Cr_25	petiole_base	179	71
Cr_26	petiole_upper	184	71
Cr_41	petiole_upper	228	71
Cr_44	petiole_base	198	71
Cr_8	leaf_blade	179	71
Cr_8	petiole_upper	198	71
Cr_17	petiole_upper	191	70
Cr_18	petiole_upper	205	70
Cr_20	leaf_blade	205	70
Cr_20	leaf_blade	228	70
Cr_42	petiole_base	184	70
Cr_43	petiole_upper	228	70
Cr_44	petiole_base	179	70
Cr_48	petiole_base	198	70
Cr_64	petiole_base	179	70
Cr_81	petiole_base	179	70
Cr_12	leaf_blade	223	69
Cr_167	petiole_upper	213	69
Cr_17	petiole_base	205	69
Cr_23	leaf_blade	179	69
Cr_3	petiole_base	198	69
Cr_48	petiole_upper	198	69
Cr_10	petiole_upper	213	68
Cr_35	leaf_blade	228	68
Cr_49	leaf_blade	198	68
Cr_106	petiole_upper	184	67
Cr_18	petiole_base	179	67
Cr_20	petiole_upper	184	67
Cr_23	leaf_blade	184	67
Cr_24	petiole_upper	236	67
Cr_3	leaf_blade	191	67
Cr_76	leaf_blade	213	67
Cr_816	petiole_upper	228	67
Cr_12	petiole_base	179	66
Cr_12	petiole_base	223	66
Cr_175	petiole_base	179	66
Cr_2	petiole_upper	205	66
Cr_22	petiole_base	198	66
Cr_358	petiole_upper	223	66
Cr_8	petiole_base	236	66
Cr_14	petiole_upper	223	65
Cr_48	petiole_upper	236	65
Cr_87	petiole_base	184	65
Cr_99	petiole_upper	228	65
Cr_21	petiole_upper	184	64
Cr_29	petiole_upper	236	63
Cr_6	petiole_upper	223	63
Cr_76	leaf_blade	223	63
Cr_8	petiole_base	213	63
Cr_91	petiole_upper	228	63
Cr_112	petiole_upper	184	62
Cr_64	petiole_upper	198	62
Cr_22	petiole_upper	228	61
Cr_402	petiole_upper	228	61
Cr_85	petiole_base	205	61
Cr_12	petiole_upper	223	60
Cr_26	petiole_base	184	60
Cr_36	petiole_upper	184	60
Cr_42	petiole_base	179	60
Cr_7	leaf_blade	228	60
Cr_844	petiole_upper	205	60
Cr_9	petiole_base	228	60
Cr_95	petiole_upper	198	60
Cr_108	leaf_blade	228	59
Cr_15	petiole_upper	198	59
Cr_20	petiole_base	213	59
Cr_20	petiole_upper	205	59
Cr_3	petiole_base	191	59
Cr_30	petiole_base	184	59
Cr_344	petiole_upper	205	59
Cr_41	leaf_blade	228	59
Cr_48	petiole_base	205	59
Cr_48	petiole_base	223	59
Cr_76	leaf_blade	198	59
Cr_94	leaf_blade	205	59
Cr_101	petiole_base	179	58
Cr_131	petiole_upper	184	58
Cr_143	petiole_base	213	58
Cr_48	petiole_upper	179	58
Cr_53	petiole_upper	198	58
Cr_78	petiole_upper	205	58
Cr_14	leaf_blade	223	57
Cr_158	petiole_base	205	57
Cr_29	petiole_base	236	57
Cr_30	petiole_upper	184	57
Cr_4	petiole_base	236	57
Cr_40	petiole_upper	184	57
Cr_14	leaf_blade	228	56
Cr_23	petiole_upper	236	56
Cr_67	petiole_base	184	56
Cr_79	petiole_base	223	56
Cr_8	leaf_blade	205	56
Cr_9	leaf_blade	205	56
Cr_112	petiole_upper	228	55
Cr_162	petiole_base	223	55
Cr_20	petiole_base	184	55
Cr_25	petiole_upper	205	55
Cr_46	petiole_upper	228	55
Cr_48	petiole_upper	223	55
Cr_69	petiole_base	205	55
Cr_73	petiole_base	184	55
Cr_21	petiole_upper	179	54
Cr_30	petiole_base	179	54
Cr_40	petiole_base	179	54
Cr_49	petiole_upper	191	54
Cr_6	spore_spore	199	54
Cr_17	leaf_blade	205	53
Cr_22	petiole_upper	198	53
Cr_342	leaf_blade	184	53
Cr_958	petiole_base	223	53
Cr_22	petiole_base	184	52
Cr_22	petiole_base	213	52
Cr_30	petiole_upper	228	52
Cr_43	leaf_blade	179	52
Cr_50	petiole_upper	228	52
Cr_60	leaf_blade	179	52
Cr_61	petiole_base	179	52
Cr_69	petiole_upper	223	52
Cr_82	petiole_upper	179	52
Cr_92	petiole_upper	198	52
Cr_96	leaf_blade	179	52
Cr_14	leaf_blade	198	51
Cr_169	leaf_blade	223	51
Cr_22	petiole_upper	179	51
Cr_243	leaf_blade	179	51
Cr_27	petiole_upper	179	51
Cr_43	leaf_blade	184	51
Cr_71	petiole_upper	213	51
Cr_82	leaf_blade	184	51
Cr_82	petiole_base	179	51
Cr_9	leaf_blade	198	51
Cr_16	petiole_base	184	50
Cr_2	leaf_blade	236	50
Cr_40	petiole_upper	205	50
Cr_48	petiole_base	179	50
Cr_663	leaf_blade	213	50
Cr_91	petiole_base	198	50
Cr_17	petiole_upper	213	49
Cr_18	petiole_base	198	49
Cr_20	petiole_upper	198	49
Cr_26	petiole_base	198	49
Cr_28	petiole_base	198	49
Cr_3	leaf_blade	223	49
Cr_30	petiole_upper	198	49
Cr_51	petiole_upper	184	49
Cr_53	petiole_upper	205	49
Cr_78	petiole_upper	179	49
Cr_11	leaf_blade	198	48
Cr_11	petiole_base	198	48
Cr_161	leaf_blade	228	48
Cr_172	petiole_base	191	48
Cr_34	leaf_blade	223	48
Cr_40	petiole_upper	236	48
Cr_5	leaf_blade	236	48
Cr_75	petiole_upper	184	48
Cr_17	leaf_blade	223	47
Cr_21	petiole_upper	205	47
Cr_3	petiole_base	213	47
Cr_467	petiole_base	205	47
Cr_75	leaf_blade	179	47
Cr_816	petiole_upper	184	47
Cr_10	leaf_blade	205	46
Cr_17	petiole_upper	205	46
Cr_19	petiole_base	191	46
Cr_19	petiole_upper	179	46
Cr_44	petiole_base	205	46
Cr_49	petiole_base	198	46
Cr_64	petiole_upper	213	46
Cr_69	petiole_upper	179	46
Cr_816	petiole_upper	236	46
Cr_91	leaf_blade	213	46
Cr_12	petiole_upper	205	45
Cr_177	petiole_upper	223	45
Cr_2	petiole_base	213	45
Cr_3	leaf_blade	236	45
Cr_342	leaf_blade	179	45
Cr_48	petiole_upper	228	45
Cr_49	petiole_upper	205	45
Cr_656	petiole_base	198	45
Cr_66	leaf_blade	198	45
Cr_94	petiole_base	205	45
Cr_10	petiole_base	213	44
Cr_14	petiole_upper	198	44
Cr_169	petiole_base	191	44
Cr_17	petiole_upper	198	44
Cr_20	petiole_upper	228	44
Cr_22	leaf_blade	179	44
Cr_28	petiole_base	184	44
Cr_29	leaf_blade	228	44
Cr_64	petiole_base	198	44
Cr_65	petiole_upper	223	44
Cr_68	petiole_upper	179	44
Cr_75	leaf_blade	184	44
Cr_82	petiole_upper	198	44
Cr_90	petiole_base	184	44
Cr_106	leaf_blade	184	43
Cr_107	petiole_upper	223	43
Cr_132	petiole_upper	184	43
Cr_172	petiole_upper	198	43
Cr_184	petiole_base	179	43
Cr_19	petiole_upper	223	43
Cr_195	petiole_upper	213	43
Cr_233	petiole_base	236	43
Cr_30	leaf_blade	184	43
Cr_32	petiole_base	179	43
Cr_323	leaf_blade	184	43
Cr_594	petiole_upper	228	43
Cr_62	petiole_upper	228	43
Cr_73	petiole_upper	179	43
Cr_85	petiole_upper	205	43
Cr_873	petiole_upper	228	43
Cr_92	petiole_upper	223	43
Cr_11	leaf_blade	223	42
Cr_14	leaf_blade	213	42
Cr_14	petiole_base	184	42
Cr_15	leaf_blade	213	42
Cr_159	petiole_base	223	42
Cr_166	petiole_base	179	42
Cr_18	leaf_blade	184	42
Cr_27	petiole_upper	236	42
Cr_377	petiole_upper	236	42
Cr_38	petiole_base	213	42
Cr_4	leaf_blade	205	42
Cr_46	petiole_base	213	42
Cr_5	leaf_blade	191	42
Cr_53	petiole_base	198	42
Cr_78	petiole_base	184	42
Cr_83	petiole_upper	184	42
Cr_108	petiole_base	228	41
Cr_115	petiole_upper	205	41
Cr_156	petiole_base	191	41
Cr_175	petiole_upper	228	41
Cr_19	petiole_upper	205	41
Cr_28	petiole_base	223	41
Cr_32	petiole_upper	179	41
Cr_40	petiole_upper	198	41
Cr_55	petiole_base	184	41
Cr_62	petiole_base	184	41
Cr_90	petiole_base	228	41
Cr_127	petiole_base	205	40
Cr_14	petiole_base	191	40
Cr_175	petiole_upper	179	40
Cr_193	petiole_base	205	40
Cr_20	leaf_blade	198	40
Cr_205	petiole_upper	205	40
Cr_22	petiole_base	191	40
Cr_23	petiole_base	205	40
Cr_63	petiole_base	179	40
Cr_87	petiole_upper	184	40
Cr_90	petiole_base	179	40
Cr_94	petiole_base	223	40
Cr_169	petiole_upper	213	39
Cr_17	leaf_blade	213	39
Cr_22	petiole_upper	205	39
Cr_22	petiole_upper	236	39
Cr_266	petiole_upper	228	39
Cr_3	petiole_upper	236	39
Cr_34	leaf_blade	228	39
Cr_402	petiole_upper	179	39
Cr_59	leaf_blade	179	39
Cr_63	petiole_base	198	39
Cr_84	petiole_base	213	39
Cr_14	petiole_base	236	38
Cr_15	leaf_blade	223	38
Cr_15	petiole_base	184	38
Cr_179	petiole_upper	213	38
Cr_18	leaf_blade	236	38
Cr_180	petiole_base	179	38
Cr_21	leaf_blade	223	38
Cr_26	leaf_blade	228	38
Cr_30	petiole_base	213	38
Cr_39	petiole_upper	236	38
Cr_42	petiole_upper	198	38
Cr_44	petiole_base	213	38
Cr_44	petiole_upper	198	38
Cr_48	petiole_upper	184	38
Cr_54	petiole_upper	184	38
Cr_70	petiole_upper	223	38
Cr_816	petiole_base	205	38
Cr_86	petiole_base	184	38
Cr_112	petiole_base	179	37
Cr_132	petiole_upper	205	37
Cr_141	petiole_upper	228	37
Cr_156	petiole_upper	198	37
Cr_171	petiole_base	179	37
Cr_177	petiole_upper	198	37
Cr_18	leaf_blade	223	37
Cr_18	petiole_upper	184	37
Cr_19	petiole_base	184	37
Cr_26	petiole_upper	223	37
Cr_36	petiole_upper	179	37
Cr_46	leaf_blade	223	37
Cr_52	leaf_blade	179	37
Cr_54	petiole_base	179	37
Cr_552	petiole_upper	205	37
Cr_59	petiole_upper	228	37
Cr_82	petiole_upper	213	37
Cr_10	leaf_blade	223	36
Cr_101	petiole_upper	228	36
Cr_11	leaf_blade	213	36
Cr_11	petiole_upper	191	36
Cr_111	petiole_upper	184	36
Cr_13	leaf_blade	184	36
Cr_136	petiole_upper	228	36
Cr_16	leaf_blade	184	36
Cr_17	petiole_base	191	36
Cr_172	leaf_blade	198	36
Cr_18	petiole_base	236	36
Cr_26	petiole_upper	179	36
Cr_378	petiole_base	198	36
Cr_38	petiole_base	223	36
Cr_49	leaf_blade	213	36
Cr_68	petiole_upper	184	36
Cr_7	petiole_upper	191	36
Cr_89	petiole_base	179	36
Cr_94	petiole_base	213	36
Cr_95	petiole_upper	184	36
Cr_96	leaf_blade	228	36
Cr_1	petiole_base	213	35
Cr_177	petiole_base	223	35
Cr_210	petiole_base	179	35
Cr_22	petiole_upper	223	35
Cr_23	petiole_upper	223	35
Cr_30	petiole_base	191	35
Cr_38	petiole_base	205	35
Cr_46	petiole_upper	205	35
Cr_55	petiole_upper	179	35
Cr_60	petiole_upper	179	35
Cr_61	petiole_base	205	35
Cr_72	petiole_upper	228	35
Cr_79	petiole_upper	223	35
Cr_9	leaf_blade	236	35
Cr_92	petiole_upper	184	35
Cr_94	leaf_blade	213	35
Cr_112	petiole_upper	179	34
Cr_12	petiole_upper	213	34
Cr_126	leaf_blade	198	34
Cr_137	petiole_base	205	34
Cr_14	petiole_base	228	34
Cr_165	petiole_upper	228	34
Cr_169	petiole_base	213	34
Cr_175	leaf_blade	184	34
Cr_18	petiole_base	184	34
Cr_184	petiole_upper	179	34
Cr_19	petiole_upper	184	34
Cr_28	petiole_upper	179	34
Cr_42	petiole_base	205	34
Cr_42	petiole_upper	228	34
Cr_44	petiole_upper	223	34
Cr_45	petiole_base	179	34
Cr_46	petiole_upper	198	34
Cr_51	leaf_blade	179	34
Cr_59	petiole_upper	184	34
Cr_7	petiole_upper	236	34
Cr_84	petiole_upper	191	34
Cr_844	petiole_base	205	34
Cr_86	petiole_base	198	34
Cr_94	petiole_upper	205	34
Cr_97	petiole_upper	223	34
Cr_106	petiole_upper	179	33
Cr_21	petiole_upper	198	33
Cr_22	petiole_base	236	33
Cr_28	petiole_upper	184	33
Cr_40	petiole_upper	228	33
Cr_52	leaf_blade	184	33
Cr_52	leaf_blade	228	33
Cr_8	petiole_upper	179	33
Cr_91	petiole_base	213	33
Cr_106	leaf_blade	228	32
Cr_132	petiole_upper	213	32
Cr_149	petiole_upper	236	32
Cr_16	petiole_base	205	32
Cr_16	petiole_upper	184	32
Cr_167	petiole_upper	236	32
Cr_169	leaf_blade	213	32
Cr_19	petiole_upper	198	32
Cr_2	leaf_blade	198	32
Cr_2	petiole_upper	184	32
Cr_203	petiole_upper	205	32
Cr_211	petiole_base	179	32
Cr_24	petiole_upper	223	32
Cr_29	leaf_blade	213	32
Cr_32	leaf_blade	179	32
Cr_32	petiole_upper	228	32
Cr_377	petiole_base	179	32
Cr_46	petiole_upper	184	32
Cr_49	petiole_upper	213	32
Cr_50	petiole_upper	179	32
Cr_59	petiole_base	179	32
Cr_64	petiole_base	184	32
Cr_7	petiole_base	198	32
Cr_8	leaf_blade	223	32
Cr_86	petiole_base	179	32
Cr_97	petiole_base	179	32
Cr_100	petiole_upper	205	31
Cr_100	petiole_upper	213	31
Cr_117	petiole_upper	228	31
Cr_148	petiole_upper	205	31
Cr_26	leaf_blade	184	31
Cr_27	petiole_upper	213	31
Cr_28	petiole_base	205	31
Cr_28	petiole_upper	213	31
Cr_402	petiole_base	184	31
Cr_42	petiole_base	213	31
Cr_456	leaf_blade	184	31
Cr_47	petiole_upper	205	31
Cr_58	leaf_blade	223	31
Cr_6	petiole_base	223	31
Cr_61	petiole_upper	236	31
Cr_64	petiole_upper	223	31
Cr_80	leaf_blade	179	31
Cr_816	petiole_base	198	31
Cr_91	leaf_blade	198	31
Cr_106	petiole_base	179	30
Cr_112	leaf_blade	184	30
Cr_123	petiole_base	223	30
Cr_137	petiole_base	179	30
Cr_175	petiole_base	184	30
Cr_18	leaf_blade	228	30
Cr_21	petiole_base	184	30
Cr_24	petiole_base	223	30
Cr_28	leaf_blade	179	30
Cr_30	petiole_upper	236	30
Cr_45	spore_spore	206	30
Cr_53	petiole_base	205	30
Cr_53	petiole_upper	191	30
Cr_59	petiole_base	184	30
Cr_80	leaf_blade	184	30
Cr_85	petiole_base	223	30
Cr_94	petiole_upper	198	30
Cr_108	petiole_upper	236	29
Cr_113	leaf_blade	213	29
Cr_126	leaf_blade	213	29
Cr_169	petiole_upper	191	29
Cr_17	petiole_base	223	29
Cr_18	petiole_base	223	29
Cr_24	petiole_base	236	29
Cr_25	petiole_upper	223	29
Cr_254	petiole_upper	179	29
Cr_32	petiole_upper	184	29
Cr_344	petiole_base	205	29
Cr_42	petiole_upper	236	29
Cr_45	petiole_upper	228	29
Cr_51	petiole_base	179	29
Cr_61	petiole_base	198	29
Cr_64	petiole_base	191	29
Cr_65	leaf_blade	198	29
Cr_7	leaf_blade	205	29
Cr_82	petiole_base	184	29
Cr_87	petiole_upper	179	29
Cr_873	petiole_base	184	29
Cr_873	petiole_upper	179	29
Cr_88	petiole_upper	236	29
Cr_92	petiole_base	179	29
Cr_92	petiole_upper	179	29
Cr_108	petiole_upper	198	28
Cr_123	petiole_base	179	28
Cr_13	leaf_blade	228	28
Cr_14	petiole_upper	191	28
Cr_160	petiole_base	236	28
Cr_161	leaf_blade	179	28
Cr_2	spore_spore	206	28
Cr_23	petiole_upper	198	28
Cr_33	leaf_blade	223	28
Cr_36	leaf_blade	179	28
Cr_42	leaf_blade	184	28
Cr_47	leaf_blade	184	28
Cr_52	spore_spore	206	28
Cr_594	leaf_blade	179	28
Cr_61	petiole_base	236	28
Cr_657	petiole_upper	223	28
Cr_66	petiole_upper	223	28
Cr_7	leaf_blade	191	28
Cr_80	petiole_base	179	28
Cr_83	petiole_upper	228	28
Cr_86	petiole_upper	198	28
Cr_92	petiole_base	198	28
Cr_104	petiole_upper	223	27
Cr_107	petiole_base	205	27
Cr_11	petiole_upper	213	27
Cr_118	petiole_upper	228	27
Cr_12	leaf_blade	213	27
Cr_132	petiole_upper	198	27
Cr_144	petiole_base	179	27
Cr_16	leaf_blade	198	27
Cr_175	leaf_blade	179	27
Cr_203	petiole_upper	228	27
Cr_24	petiole_upper	205	27
Cr_40	petiole_upper	191	27
Cr_42	petiole_upper	184	27
Cr_54	petiole_base	236	27
Cr_54	petiole_upper	228	27
Cr_55	leaf_blade	179	27
Cr_59	petiole_upper	179	27
Cr_63	petiole_base	184	27
Cr_64	petiole_upper	179	27
Cr_70	petiole_upper	191	27
Cr_79	petiole_upper	213	27
Cr_88	petiole_base	228	27
Cr_134	petiole_base	236	26
Cr_15	leaf_blade	184	26
Cr_164	petiole_base	179	26
Cr_175	leaf_blade	228	26
Cr_18	leaf_blade	205	26
Cr_20	petiole_upper	236	26
Cr_226	petiole_upper	236	26
Cr_25	petiole_upper	179	26
Cr_30	petiole_base	198	26
Cr_309	petiole_base	223	26
Cr_32	petiole_upper	236	26
Cr_358	petiole_base	213	26
Cr_39	petiole_upper	228	26
Cr_402	leaf_blade	184	26
Cr_42	petiole_base	198	26
Cr_63	petiole_upper	228	26
Cr_83	petiole_base	179	26
Cr_92	petiole_base	223	26
Cr_94	petiole_upper	223	26
Cr_106	leaf_blade	179	25
Cr_123	leaf_blade	198	25
Cr_148	petiole_upper	179	25
Cr_162	petiole_upper	223	25
Cr_175	petiole_base	236	25
Cr_175	petiole_upper	184	25
Cr_181	petiole_base	223	25
Cr_19	petiole_upper	213	25
Cr_200	petiole_base	179	25
Cr_203	petiole_upper	223	25
Cr_21	petiole_base	198	25
Cr_22	leaf_blade	198	25
Cr_23	petiole_upper	228	25
Cr_24	leaf_blade	223	25
Cr_270	leaf_blade	223	25
Cr_30	petiole_upper	213	25
Cr_32	leaf_blade	184	25
Cr_342	leaf_blade	228	25
Cr_350	petiole_upper	228	25
Cr_402	spore_spore	206	25
Cr_47	petiole_base	191	25
Cr_48	petiole_upper	191	25
Cr_49	petiole_base	213	25
Cr_51	petiole_upper	179	25
Cr_54	leaf_blade	228	25
Cr_56	petiole_base	184	25
Cr_62	petiole_upper	179	25
Cr_67	petiole_base	236	25
Cr_7	petiole_base	213	25
Cr_76	petiole_base	205	25
Cr_86	petiole_upper	228	25
Cr_873	leaf_blade	228	25
Cr_873	petiole_upper	184	25
Cr_94	leaf_blade	198	25
Cr_960	petiole_upper	184	25
Cr_101	petiole_upper	236	24
Cr_11	petiole_upper	205	24
Cr_121	petiole_base	179	24
Cr_132	leaf_blade	179	24
Cr_148	leaf_blade	184	24
Cr_148	petiole_base	179	24
Cr_158	petiole_upper	205	24
Cr_17	leaf_blade	198	24
Cr_173	petiole_base	205	24
Cr_2	leaf_blade	179	24
Cr_2	petiole_upper	198	24
Cr_21	petiole_base	205	24
Cr_22	petiole_upper	184	24
Cr_26	leaf_blade	198	24
Cr_26	leaf_blade	223	24
Cr_3	petiole_upper	205	24
Cr_32	petiole_base	184	24
Cr_34	petiole_upper	228	24
Cr_35	petiole_base	184	24
Cr_37	leaf_blade	228	24
Cr_40	leaf_blade	205	24
Cr_40	leaf_blade	223	24
Cr_42	petiole_upper	191	24
Cr_43	petiole_upper	236	24
Cr_46	petiole_base	191	24
Cr_5	petiole_base	228	24
Cr_63	petiole_upper	236	24
Cr_632	leaf_blade	213	24
Cr_66	petiole_base	223	24
Cr_696	petiole_base	179	24
Cr_70	petiole_base	179	24
Cr_78	leaf_blade	179	24
Cr_78	petiole_upper	184	24
Cr_844	petiole_base	223	24
Cr_86	petiole_base	205	24
Cr_100	petiole_upper	184	23
Cr_100	petiole_upper	198	23
Cr_102	petiole_upper	184	23
Cr_11	petiole_base	205	23
Cr_132	petiole_upper	228	23
Cr_138	petiole_base	205	23
Cr_15	leaf_blade	228	23
Cr_167	petiole_upper	191	23
Cr_170	petiole_base	205	23
Cr_181	petiole_base	205	23
Cr_194	petiole_upper	228	23
Cr_23	petiole_upper	191	23
Cr_24	leaf_blade	198	23
Cr_25	petiole_base	191	23
Cr_35	petiole_upper	184	23
Cr_377	petiole_upper	228	23
Cr_4	petiole_base	228	23
Cr_40	leaf_blade	184	23
Cr_412	petiole_base	223	23
Cr_44	petiole_base	191	23
Cr_457	petiole_base	179	23
Cr_47	petiole_base	184	23
Cr_52	petiole_base	205	23
Cr_63	petiole_upper	179	23
Cr_64	petiole_upper	184	23
Cr_661	petiole_upper	191	23
Cr_69	petiole_base	223	23
Cr_716	petiole_upper	191	23
Cr_8	petiole_upper	228	23
Cr_95	petiole_base	179	23
Cr_95	petiole_upper	179	23
Cr_97	petiole_base	198	23
Cr_1	spore_spore	199	22
Cr_101	leaf_blade	184	22
Cr_109	leaf_blade	228	22
Cr_109	petiole_upper	179	22
Cr_120	petiole_upper	228	22
Cr_133	leaf_blade	179	22
Cr_156	petiole_base	198	22
Cr_16	petiole_upper	236	22
Cr_164	petiole_upper	228	22
Cr_169	leaf_blade	205	22
Cr_175	petiole_upper	236	22
Cr_18	petiole_base	205	22
Cr_19	petiole_base	198	22
Cr_19	petiole_upper	236	22
Cr_193	petiole_upper	228	22
Cr_194	leaf_blade	179	22
Cr_214	petiole_base	179	22
Cr_22	petiole_upper	191	22
Cr_249	petiole_base	179	22
Cr_28	petiole_base	228	22
Cr_30	leaf_blade	179	22
Cr_30	leaf_blade	228	22
Cr_53	leaf_blade	205	22
Cr_539	leaf_blade	223	22
Cr_55	petiole_upper	184	22
Cr_632	leaf_blade	223	22
Cr_64	petiole_upper	205	22
Cr_66	petiole_base	184	22
Cr_80	petiole_base	184	22
Cr_83	petiole_upper	179	22
Cr_844	petiole_upper	213	22
Cr_90	petiole_upper	205	22
Cr_91	petiole_upper	191	22
Cr_1	petiole_upper	191	21
Cr_131	petiole_base	179	21
Cr_148	leaf_blade	213	21
Cr_15	petiole_base	191	21
Cr_159	petiole_upper	223	21
Cr_163	petiole_upper	179	21
Cr_167	petiole_upper	205	21
Cr_167	petiole_upper	228	21
Cr_169	petiole_upper	198	21
Cr_170	leaf_blade	223	21
Cr_19	leaf_blade	184	21
Cr_225	petiole_base	179	21
Cr_243	leaf_blade	223	21
Cr_28	petiole_upper	236	21
Cr_30	petiole_upper	191	21
Cr_35	petiole_base	179	21
Cr_402	leaf_blade	228	21
Cr_404	petiole_upper	205	21
Cr_46	petiole_upper	191	21
Cr_46	petiole_upper	236	21
Cr_467	petiole_upper	205	21
Cr_48	petiole_base	213	21
Cr_49	petiole_base	223	21
Cr_50	leaf_blade	179	21
Cr_6	spore_spore	206	21
Cr_60	petiole_base	184	21
Cr_69	petiole_base	191	21
Cr_77	leaf_blade	223	21
Cr_82	leaf_blade	198	21
Cr_9	petiole_base	191	21
Cr_90	petiole_base	205	21
Cr_91	leaf_blade	184	21
Cr_95	leaf_blade	179	21
Cr_958	petiole_base	228	21
Cr_100	leaf_blade	184	20
Cr_102	leaf_blade	228	20
Cr_113	leaf_blade	223	20
Cr_12	petiole_base	184	20
Cr_12	petiole_upper	228	20
Cr_125	petiole_base	205	20
Cr_132	petiole_upper	179	20
Cr_144	petiole_upper	179	20
Cr_15	petiole_upper	213	20
Cr_153	petiole_upper	184	20
Cr_158	petiole_upper	228	20
Cr_16	petiole_base	223	20
Cr_167	petiole_upper	223	20
Cr_18	petiole_upper	191	20
Cr_19	leaf_blade	179	20
Cr_19	petiole_base	223	20
Cr_194	petiole_base	179	20
Cr_20	petiole_upper	223	20
Cr_203	petiole_base	198	20
Cr_21	leaf_blade	228	20
Cr_25	petiole_upper	213	20
Cr_255	petiole_upper	198	20
Cr_3	spore_spore	220	20
Cr_30	petiole_upper	179	20
Cr_304	spore_spore	199	20
Cr_33	leaf_blade	213	20
Cr_33	petiole_base	179	20
Cr_358	petiole_upper	213	20
Cr_4	leaf_blade	191	20
Cr_42	petiole_base	191	20
Cr_465	petiole_upper	205	20
Cr_47	petiole_upper	228	20
Cr_49	leaf_blade	223	20
Cr_50	petiole_upper	236	20
Cr_51	leaf_blade	184	20
Cr_51	petiole_upper	228	20
Cr_53	petiole_upper	213	20
Cr_539	petiole_upper	205	20
Cr_6	petiole_base	179	20
Cr_64	petiole_base	223	20
Cr_75	leaf_blade	228	20
Cr_816	leaf_blade	228	20
Cr_844	petiole_upper	198	20
Cr_85	petiole_upper	223	20
Cr_85	petiole_upper	228	20
Cr_88	petiole_base	179	20
Cr_95	petiole_base	191	20
Cr_96	leaf_blade	213	20
Cr_96	petiole_base	179	20
Cr_98	petiole_base	179	20
Cr_121	petiole_base	205	19
Cr_13	petiole_upper	236	19
Cr_136	petiole_base	179	19
Cr_14	leaf_blade	205	19
Cr_14	petiole_base	213	19
Cr_148	petiole_base	184	19
Cr_148	petiole_base	223	19
Cr_154	petiole_upper	236	19
Cr_181	leaf_blade	184	19
Cr_187	petiole_upper	184	19
Cr_204	petiole_upper	228	19
Cr_21	leaf_blade	198	19
Cr_21	petiole_upper	213	19
Cr_243	petiole_base	184	19
Cr_248	petiole_base	184	19
Cr_26	petiole_base	191	19
Cr_28	petiole_base	236	19
Cr_30	petiole_upper	205	19
Cr_30	petiole_upper	223	19
Cr_342	petiole_upper	184	19
Cr_365	petiole_base	236	19
Cr_377	petiole_base	184	19
Cr_4	leaf_blade	236	19
Cr_46	petiole_base	205	19
Cr_47	petiole_upper	213	19
Cr_58	petiole_upper	223	19
Cr_594	petiole_upper	184	19
Cr_63	petiole_base	205	19
Cr_63	petiole_upper	223	19
Cr_64	petiole_base	213	19
Cr_65	leaf_blade	205	19
Cr_69	petiole_upper	236	19
Cr_70	petiole_upper	198	19
Cr_79	petiole_upper	205	19
Cr_816	petiole_base	223	19
Cr_816	petiole_upper	179	19
Cr_86	petiole_upper	184	19
Cr_873	leaf_blade	179	19
Cr_9	petiole_base	198	19
Cr_9	petiole_base	213	19
Cr_101	leaf_blade	228	18
Cr_11	petiole_upper	223	18
Cr_112	petiole_base	184	18
Cr_12	leaf_blade	184	18
Cr_15	petiole_upper	223	18
Cr_156	leaf_blade	198	18
Cr_170	leaf_blade	198	18
Cr_177	petiole_base	198	18
Cr_185	petiole_upper	228	18
Cr_198	petiole_upper	236	18
Cr_2	leaf_blade	205	18
Cr_20	leaf_blade	184	18
Cr_203	petiole_upper	213	18
Cr_21	leaf_blade	213	18
Cr_227	petiole_base	179	18
Cr_23	petiole_base	198	18
Cr_24	petiole_base	179	18
Cr_247	petiole_base	223	18
Cr_252	leaf_blade	223	18
Cr_289	petiole_base	213	18
Cr_294	petiole_upper	228	18
Cr_301	petiole_base	198	18
Cr_322	petiole_upper	236	18
Cr_34	petiole_base	184	18
Cr_35	petiole_upper	228	18
Cr_358	petiole_upper	191	18
Cr_36	petiole_upper	228	18
Cr_402	spore_spore	192	18
Cr_43	petiole_base	184	18
Cr_48	petiole_upper	213	18
Cr_545	petiole_base	179	18
Cr_55	leaf_blade	184	18
Cr_59	petiole_upper	236	18
Cr_63	petiole_upper	198	18
Cr_636	leaf_blade	213	18
Cr_65	petiole_base	205	18
Cr_69	petiole_base	213	18
Cr_70	petiole_base	236	18
Cr_70	petiole_upper	236	18
Cr_72	petiole_base	179	18
Cr_8	leaf_blade	213	18
Cr_812	petiole_base	179	18
Cr_816	petiole_upper	191	18
Cr_84	leaf_blade	205	18
Cr_844	petiole_upper	223	18
Cr_86	petiole_upper	179	18
Cr_89	petiole_upper	228	18
Cr_90	petiole_upper	184	18
Cr_101	petiole_upper	179	17
Cr_109	leaf_blade	184	17
Cr_113	leaf_blade	198	17
Cr_115	petiole_base	191	17
Cr_115	petiole_upper	213	17
Cr_14	petiole_base	198	17
Cr_145	petiole_upper	228	17
Cr_156	petiole_upper	205	17
Cr_159	petiole_base	191	17
Cr_16	leaf_blade	236	17
Cr_16	petiole_base	228	17
Cr_165	petiole_upper	205	17
Cr_169	petiole_base	198	17
Cr_176	petiole_upper	223	17
Cr_184	leaf_blade	179	17
Cr_2	petiole_base	179	17
Cr_22	leaf_blade	184	17
Cr_224	petiole_base	179	17
Cr_25	petiole_base	184	17
Cr_25	petiole_upper	184	17
Cr_266	petiole_upper	184	17
Cr_267	petiole_base	184	17
Cr_27	leaf_blade	205	17
Cr_27	petiole_base	184	17
Cr_286	petiole_upper	179	17
Cr_29	leaf_blade	179	17
Cr_323	leaf_blade	228	17
Cr_327	petiole_base	179	17
Cr_33	petiole_upper	228	17
Cr_377	petiole_base	236	17
Cr_41	petiole_base	236	17
Cr_43	petiole_upper	184	17
Cr_50	petiole_upper	184	17
Cr_56	petiole_upper	184	17
Cr_56	petiole_upper	236	17
Cr_6	leaf_blade	236	17
Cr_61	petiole_base	223	17
Cr_636	leaf_blade	223	17
Cr_65	petiole_base	223	17
Cr_65	petiole_upper	198	17
Cr_656	petiole_upper	198	17
Cr_68	petiole_base	179	17
Cr_68	petiole_base	184	17
Cr_7	petiole_base	228	17
Cr_76	leaf_blade	205	17
Cr_78	petiole_base	228	17
Cr_816	petiole_upper	198	17
Cr_87	petiole_upper	223	17
Cr_87	petiole_upper	236	17
Cr_893	petiole_upper	198	17
Cr_90	petiole_upper	228	17
Cr_93	petiole_upper	179	17
Cr_958	leaf_blade	213	17
Cr_1	spore_spore	192	16
Cr_101	leaf_blade	179	16
Cr_11	petiole_base	191	16
Cr_111	petiole_upper	191	16
Cr_115	petiole_base	179	16
Cr_126	leaf_blade	223	16
Cr_134	petiole_upper	236	16
Cr_143	petiole_base	179	16
Cr_149	petiole_upper	228	16
Cr_15	leaf_blade	198	16
Cr_155	petiole_upper	228	16
Cr_167	leaf_blade	223	16
Cr_167	petiole_upper	198	16
Cr_172	petiole_base	198	16
Cr_176	leaf_blade	179	16
Cr_22	leaf_blade	205	16
Cr_228	petiole_base	179	16
Cr_24	leaf_blade	184	16
Cr_25	petiole_base	223	16
Cr_25	petiole_upper	198	16
Cr_256	petiole_base	179	16
Cr_256	petiole_base	205	16
Cr_27	leaf_blade	184	16
Cr_272	leaf_blade	184	16
Cr_28	leaf_blade	184	16
Cr_28	leaf_blade	223	16
Cr_28	petiole_upper	223	16
Cr_29	petiole_base	205	16
Cr_311	petiole_upper	179	16
Cr_314	petiole_upper	236	16
Cr_32	leaf_blade	228	16
Cr_34	petiole_upper	213	16
Cr_34	petiole_upper	223	16
Cr_36	leaf_blade	184	16
Cr_37	petiole_upper	179	16
Cr_37	petiole_upper	191	16
Cr_394	petiole_upper	213	16
Cr_44	petiole_upper	205	16
Cr_44	petiole_upper	228	16
Cr_442	petiole_upper	236	16
Cr_456	leaf_blade	228	16
Cr_46	leaf_blade	205	16
Cr_46	petiole_upper	179	16
Cr_587	petiole_base	198	16
Cr_594	leaf_blade	184	16
Cr_594	petiole_upper	236	16
Cr_63	petiole_base	223	16
Cr_65	petiole_upper	205	16
Cr_76	leaf_blade	191	16
Cr_78	leaf_blade	184	16
Cr_81	petiole_base	184	16
Cr_844	leaf_blade	223	16
Cr_844	petiole_base	213	16
Cr_873	petiole_upper	236	16
Cr_92	petiole_upper	213	16
Cr_93	petiole_base	179	16
Cr_97	petiole_base	184	16
Cr_100	petiole_upper	179	15
Cr_107	petiole_upper	228	15
Cr_118	petiole_base	179	15
Cr_122	petiole_upper	179	15
Cr_139	petiole_upper	184	15
Cr_139	petiole_upper	205	15
Cr_143	petiole_base	223	15
Cr_145	petiole_base	223	15
Cr_152	petiole_upper	223	15
Cr_158	petiole_base	223	15
Cr_16	leaf_blade	213	15
Cr_161	petiole_base	179	15
Cr_162	petiole_base	198	15
Cr_162	petiole_upper	184	15
Cr_164	petiole_upper	236	15
Cr_167	petiole_base	179	15
Cr_186	petiole_upper	184	15
Cr_19	petiole_upper	228	15
Cr_207	petiole_base	179	15
Cr_21	leaf_blade	184	15
Cr_21	petiole_upper	223	15
Cr_214	petiole_upper	205	15
Cr_22	leaf_blade	223	15
Cr_226	petiole_base	179	15
Cr_23	petiole_upper	205	15
Cr_237	petiole_upper	228	15
Cr_25	leaf_blade	223	15
Cr_266	petiole_upper	236	15
Cr_27	petiole_upper	228	15
Cr_29	leaf_blade	223	15
Cr_290	petiole_base	179	15
Cr_294	petiole_base	223	15
Cr_319	petiole_upper	184	15
Cr_332	petiole_base	179	15
Cr_344	petiole_upper	223	15
Cr_35	leaf_blade	223	15
Cr_383	petiole_base	179	15
Cr_389	leaf_blade	184	15
Cr_404	petiole_upper	179	15
Cr_48	petiole_base	184	15
Cr_50	leaf_blade	223	15
Cr_51	petiole_upper	198	15
Cr_52	leaf_blade	198	15
Cr_52	petiole_base	179	15
Cr_52	spore_spore	199	15
Cr_539	leaf_blade	213	15
Cr_54	leaf_blade	184	15
Cr_56	leaf_blade	236	15
Cr_59	leaf_blade	184	15
Cr_60	petiole_upper	184	15
Cr_67	petiole_upper	179	15
Cr_702	petiole_base	179	15
Cr_74	petiole_base	236	15
Cr_75	petiole_upper	228	15
Cr_77	leaf_blade	228	15
Cr_79	petiole_upper	191	15
Cr_82	leaf_blade	228	15
Cr_82	petiole_upper	223	15
Cr_83	petiole_upper	236	15
Cr_87	petiole_upper	228	15
Cr_9	leaf_blade	191	15
Cr_91	petiole_base	228	15
Cr_92	petiole_base	205	15
Cr_958	petiole_upper	236	15
Cr_96	petiole_base	184	15
Cr_96	petiole_upper	228	15
Cr_101	petiole_base	236	14
Cr_104	petiole_base	205	14
Cr_104	petiole_upper	213	14
Cr_106	petiole_base	184	14
Cr_107	petiole_upper	236	14
Cr_114	petiole_base	179	14
Cr_117	petiole_base	213	14
Cr_121	petiole_upper	228	14
Cr_123	petiole_upper	184	14
Cr_124	leaf_blade	184	14
Cr_132	leaf_blade	213	14
Cr_141	petiole_upper	223	14
Cr_146	petiole_upper	223	14
Cr_151	petiole_upper	184	14
Cr_162	petiole_base	179	14
Cr_167	leaf_blade	228	14
Cr_17	petiole_base	198	14
Cr_174	petiole_upper	198	14
Cr_177	petiole_base	205	14
Cr_181	leaf_blade	223	14
Cr_194	petiole_upper	179	14
Cr_203	petiole_base	205	14
Cr_214	petiole_upper	213	14
Cr_23	leaf_blade	213	14
Cr_25	leaf_blade	179	14
Cr_25	leaf_blade	184	14
Cr_26	petiole_upper	205	14
Cr_26	petiole_upper	228	14
Cr_274	petiole_base	179	14
Cr_28	petiole_upper	205	14
Cr_295	petiole_upper	205	14
Cr_30	leaf_blade	213	14
Cr_30	petiole_base	223	14
Cr_300	petiole_upper	236	14
Cr_306	petiole_base	179	14
Cr_32	petiole_upper	223	14
Cr_34	petiole_base	236	14
Cr_344	petiole_upper	213	14
Cr_42	leaf_blade	179	14
Cr_42	petiole_base	223	14
Cr_42	petiole_upper	205	14
Cr_42	petiole_upper	223	14
Cr_428	petiole_upper	205	14
Cr_49	leaf_blade	191	14
Cr_495	leaf_blade	184	14
Cr_50	petiole_base	184	14
Cr_52	leaf_blade	213	14
Cr_53	leaf_blade	179	14
Cr_54	petiole_base	223	14
Cr_555	petiole_base	191	14
Cr_6	leaf_blade	213	14
Cr_60	leaf_blade	184	14
Cr_62	leaf_blade	179	14
Cr_64	leaf_blade	198	14
Cr_64	petiole_upper	228	14
Cr_65	petiole_base	198	14
Cr_656	petiole_base	205	14
Cr_656	petiole_base	213	14
Cr_669	petiole_upper	228	14
Cr_71	petiole_base	223	14
Cr_733	leaf_blade	184	14
Cr_776	petiole_base	213	14
Cr_79	petiole_base	198	14
Cr_79	petiole_upper	228	14
Cr_844	petiole_base	191	14
Cr_86	petiole_upper	236	14
Cr_88	petiole_base	205	14
Cr_90	petiole_upper	223	14
Cr_955	petiole_upper	213	14
Cr_101	petiole_base	184	13
Cr_102	leaf_blade	184	13
Cr_111	petiole_upper	213	13
Cr_116	petiole_upper	213	13
Cr_118	petiole_upper	213	13
Cr_120	petiole_upper	236	13
Cr_132	leaf_blade	198	13
Cr_132	petiole_base	179	13
Cr_133	petiole_base	179	13
Cr_141	petiole_upper	184	13
Cr_167	petiole_base	191	13
Cr_175	petiole_upper	223	13
Cr_176	petiole_upper	213	13
Cr_177	petiole_base	191	13
Cr_178	petiole_upper	205	13
Cr_182	petiole_upper	205	13
Cr_184	petiole_upper	228	13
Cr_203	petiole_base	213	13
Cr_203	petiole_base	223	13
Cr_203	petiole_upper	198	13
Cr_214	petiole_base	198	13
Cr_214	petiole_upper	179	13
Cr_22	leaf_blade	228	13
Cr_24	leaf_blade	236	13
Cr_243	petiole_base	213	13
Cr_246	petiole_upper	184	13
Cr_27	petiole_upper	191	13
Cr_273	petiole_base	205	13
Cr_28	leaf_blade	213	13
Cr_28	leaf_blade	228	13
Cr_283	leaf_blade	179	13
Cr_291	petiole_base	179	13
Cr_315	petiole_upper	213	13
Cr_34	petiole_base	179	13
Cr_36	leaf_blade	228	13
Cr_363	spore_spore	206	13
Cr_37	petiole_upper	228	13
Cr_38	petiole_base	198	13
Cr_38	petiole_upper	223	13
Cr_40	petiole_base	198	13
Cr_400	petiole_upper	198	13
Cr_402	petiole_upper	191	13
Cr_42	petiole_upper	179	13
Cr_422	petiole_base	179	13
Cr_45	petiole_upper	179	13
Cr_46	leaf_blade	198	13
Cr_47	petiole_upper	198	13
Cr_48	leaf_blade	198	13
Cr_48	leaf_blade	228	13
Cr_50	leaf_blade	184	13
Cr_53	petiole_base	179	13
Cr_54	leaf_blade	223	13
Cr_54	petiole_upper	205	13
Cr_56	leaf_blade	184	13
Cr_6	petiole_upper	179	13
Cr_62	petiole_upper	184	13
Cr_63	petiole_upper	184	13
Cr_632	leaf_blade	198	13
Cr_64	petiole_upper	191	13
Cr_641	leaf_blade	179	13
Cr_65	leaf_blade	213	13
Cr_656	petiole_base	223	13
Cr_657	petiole_upper	191	13
Cr_657	petiole_upper	213	13
Cr_746	petiole_upper	223	13
Cr_78	petiole_upper	213	13
Cr_83	leaf_blade	179	13
Cr_83	petiole_base	184	13
Cr_840	petiole_base	223	13
Cr_873	leaf_blade	184	13
Cr_90	leaf_blade	223	13
Cr_91	leaf_blade	228	13
Cr_958	leaf_blade	228	13
Cr_993	petiole_base	223	13
Cr_1	leaf_blade	205	12
Cr_101	leaf_blade	236	12
Cr_103	petiole_upper	223	12
Cr_105	petiole_upper	205	12
Cr_1057	petiole_base	223	12
Cr_108	leaf_blade	198	12
Cr_108	petiole_upper	205	12
Cr_109	petiole_upper	228	12
Cr_110	petiole_upper	179	12
Cr_117	petiole_base	179	12
Cr_12	petiole_base	191	12
Cr_120	petiole_upper	184	12
Cr_121	petiole_upper	223	12
Cr_123	petiole_upper	179	12
Cr_126	petiole_base	205	12
Cr_133	petiole_upper	184	12
Cr_136	petiole_base	223	12
Cr_15	petiole_base	228	12
Cr_150	leaf_blade	184	12
Cr_150	petiole_upper	228	12
Cr_154	leaf_blade	228	12
Cr_158	petiole_upper	223	12
Cr_16	petiole_upper	198	12
Cr_161	leaf_blade	213	12
Cr_177	petiole_upper	205	12
Cr_18	leaf_blade	179	12
Cr_18	petiole_base	191	12
Cr_18	petiole_base	228	12
Cr_181	petiole_upper	205	12
Cr_183	petiole_base	179	12
Cr_184	petiole_upper	184	12
Cr_185	petiole_upper	205	12
Cr_19	petiole_base	236	12
Cr_192	leaf_blade	179	12
Cr_199	petiole_upper	205	12
Cr_2	petiole_base	198	12
Cr_201	petiole_base	179	12
Cr_212	petiole_base	179	12
Cr_216	leaf_blade	198	12
Cr_22	petiole_upper	213	12
Cr_221	leaf_blade	179	12
Cr_230	petiole_upper	198	12
Cr_25	petiole_base	213	12
Cr_25	petiole_upper	191	12
Cr_25	petiole_upper	228	12
Cr_258	petiole_upper	198	12
Cr_266	leaf_blade	228	12
Cr_270	petiole_base	223	12
Cr_273	petiole_upper	228	12
Cr_28	petiole_base	213	12
Cr_284	petiole_base	179	12
Cr_286	petiole_base	179	12
Cr_29	petiole_base	228	12
Cr_29	petiole_upper	179	12
Cr_294	petiole_upper	205	12
Cr_323	leaf_blade	213	12
Cr_33	leaf_blade	184	12
Cr_33	leaf_blade	236	12
Cr_344	petiole_base	223	12
Cr_347	petiole_base	205	12
Cr_35	petiole_upper	179	12
Cr_352	petiole_base	198	12
Cr_36	petiole_upper	205	12
Cr_375	petiole_base	179	12
Cr_380	petiole_upper	213	12
Cr_39	leaf_blade	228	12
Cr_45	petiole_upper	236	12
Cr_45	spore_spore	199	12
Cr_47	petiole_base	179	12
Cr_47	petiole_base	198	12
Cr_497	leaf_blade	184	12
Cr_52	leaf_blade	223	12
Cr_54	petiole_base	184	12
Cr_547	petiole_base	205	12
Cr_558	petiole_base	179	12
Cr_56	leaf_blade	228	12
Cr_560	petiole_upper	236	12
Cr_603	petiole_base	179	12
Cr_61	petiole_base	213	12
Cr_61	petiole_upper	184	12
Cr_63	leaf_blade	184	12
Cr_64	leaf_blade	184	12
Cr_641	petiole_upper	205	12
Cr_656	petiole_base	191	12
Cr_69	petiole_base	198	12
Cr_69	petiole_upper	198	12
Cr_72	petiole_base	236	12
Cr_75	petiole_base	184	12
Cr_8	petiole_upper	236	12
Cr_80	petiole_upper	184	12
Cr_81	petiole_base	213	12
Cr_81	petiole_upper	184	12
Cr_85	petiole_upper	198	12
Cr_85	petiole_upper	236	12
Cr_892	petiole_upper	228	12
Cr_893	leaf_blade	198	12
Cr_90	leaf_blade	179	12
Cr_90	petiole_base	236	12
Cr_93	petiole_base	184	12
Cr_93	petiole_upper	205	12
Cr_93	petiole_upper	228	12
Cr_97	petiole_base	205	12
Cr_97	petiole_upper	179	12
Cr_98	petiole_upper	236	12
Cr_102	petiole_upper	179	11
Cr_103	leaf_blade	198	11
Cr_105	petiole_upper	223	11
Cr_107	petiole_base	236	11
Cr_12	petiole_base	205	11
Cr_123	petiole_upper	191	11
Cr_128	petiole_upper	236	11
Cr_132	leaf_blade	184	11
Cr_136	leaf_blade	184	11
Cr_141	petiole_base	179	11
Cr_148	leaf_blade	179	11
Cr_148	petiole_upper	184	11
Cr_148	petiole_upper	213	11
Cr_15	petiole_base	198	11
Cr_15	petiole_upper	236	11
Cr_151	petiole_base	179	11
Cr_156	petiole_base	205	11
Cr_16	petiole_base	213	11
Cr_16	petiole_upper	205	11
Cr_164	petiole_base	236	11
Cr_167	petiole_upper	179	11
Cr_174	leaf_blade	179	11
Cr_19	petiole_base	213	11
Cr_191	petiole_upper	205	11
Cr_194	leaf_blade	184	11
Cr_197	petiole_upper	198	11
Cr_198	leaf_blade	223	11
Cr_198	petiole_base	236	11
Cr_198	petiole_upper	205	11
Cr_2	petiole_upper	179	11
Cr_201	petiole_base	205	11
Cr_201	petiole_base	213	11
Cr_203	leaf_blade	223	11
Cr_204	petiole_upper	179	11
Cr_204	petiole_upper	184	11
Cr_205	leaf_blade	223	11
Cr_205	petiole_upper	213	11
Cr_214	petiole_base	223	11
Cr_22	leaf_blade	213	11
Cr_222	petiole_base	179	11
Cr_23	petiole_base	191	11
Cr_231	petiole_upper	179	11
Cr_24	leaf_blade	213	11
Cr_242	leaf_blade	223	11
Cr_242	petiole_upper	236	11
Cr_246	petiole_upper	236	11
Cr_25	petiole_upper	236	11
Cr_260	petiole_upper	184	11
Cr_268	petiole_upper	184	11
Cr_27	leaf_blade	223	11
Cr_273	petiole_upper	223	11
Cr_280	petiole_upper	236	11
Cr_283	leaf_blade	184	11
Cr_289	petiole_base	223	11
Cr_29	petiole_upper	223	11
Cr_293	leaf_blade	184	11
Cr_297	petiole_base	179	11
Cr_30	leaf_blade	198	11
Cr_301	petiole_upper	223	11
Cr_310	petiole_base	179	11
Cr_328	petiole_upper	184	11
Cr_34	petiole_base	223	11
Cr_341	leaf_blade	179	11
Cr_342	petiole_upper	228	11
Cr_350	petiole_base	223	11
Cr_358	leaf_blade	223	11
Cr_358	petiole_base	191	11
Cr_36	petiole_upper	236	11
Cr_37	leaf_blade	184	11
Cr_37	petiole_base	184	11
Cr_384	petiole_base	179	11
Cr_40	petiole_base	223	11
Cr_43	petiole_base	228	11
Cr_44	petiole_upper	236	11
Cr_45	leaf_blade	179	11
Cr_45	leaf_blade	228	11
Cr_460	petiole_upper	213	11
Cr_463	petiole_upper	228	11
Cr_47	leaf_blade	179	11
Cr_480	petiole_upper	236	11
Cr_491	leaf_blade	179	11
Cr_495	leaf_blade	228	11
Cr_501	petiole_base	179	11
Cr_513	petiole_upper	228	11
Cr_514	petiole_upper	213	11
Cr_537	spore_spore	192	11
Cr_547	petiole_upper	223	11
Cr_55	petiole_upper	228	11
Cr_560	petiole_upper	228	11
Cr_590	petiole_base	205	11
Cr_61	petiole_base	184	11
Cr_633	petiole_base	179	11
Cr_636	leaf_blade	198	11
Cr_64	leaf_blade	213	11
Cr_641	petiole_upper	184	11
Cr_68	petiole_upper	228	11
Cr_7	petiole_base	236	11
Cr_74	petiole_upper	228	11
Cr_752	petiole_base	179	11
Cr_79	petiole_upper	236	11
Cr_80	petiole_upper	228	11
Cr_816	leaf_blade	179	11
Cr_82	leaf_blade	223	11
Cr_82	petiole_base	223	11
Cr_854	petiole_upper	205	11
Cr_86	leaf_blade	228	11
Cr_89	petiole_upper	205	11
Cr_90	petiole_upper	198	11
Cr_92	petiole_base	184	11
Cr_96	leaf_blade	223	11
Cr_97	petiole_upper	198	11
Cr_999	petiole_base	223	11
Cr_100	petiole_upper	228	10
Cr_102	leaf_blade	198	10
Cr_106	petiole_base	228	10
Cr_108	petiole_base	236	10
Cr_108	petiole_upper	213	10
Cr_11	petiole_base	223	10
Cr_111	petiole_upper	198	10
Cr_112	leaf_blade	228	10
Cr_117	petiole_base	236	10
Cr_117	petiole_upper	236	10
Cr_118	leaf_blade	184	10
Cr_120	petiole_base	184	10
Cr_121	petiole_upper	184	10
Cr_121	petiole_upper	213	10
Cr_124	petiole_base	236	10
Cr_132	leaf_blade	223	10
Cr_132	petiole_base	191	10
Cr_139	leaf_blade	184	10
Cr_14	leaf_blade	191	10
Cr_142	petiole_upper	228	10
Cr_149	petiole_base	198	10
Cr_15	petiole_base	223	10
Cr_15	petiole_upper	191	10
Cr_152	leaf_blade	179	10
Cr_152	petiole_upper	179	10
Cr_156	petiole_base	223	10
Cr_16	petiole_base	236	10
Cr_161	petiole_base	184	10
Cr_162	petiole_upper	179	10
Cr_167	leaf_blade	205	10
Cr_167	leaf_blade	213	10
Cr_168	petiole_base	179	10
Cr_168	petiole_upper	236	10
Cr_170	leaf_blade	213	10
Cr_171	petiole_upper	184	10
Cr_172	petiole_base	223	10
Cr_173	petiole_base	179	10
Cr_175	petiole_base	205	10
Cr_176	petiole_base	179	10
Cr_178	petiole_base	223	10
Cr_183	petiole_upper	228	10
Cr_184	petiole_base	184	10
Cr_185	petiole_upper	223	10
Cr_187	leaf_blade	228	10
Cr_189	petiole_base	179	10
Cr_192	leaf_blade	213	10
Cr_198	leaf_blade	228	10
Cr_2	petiole_base	184	10
Cr_2	petiole_base	191	10
Cr_20	petiole_base	191	10
Cr_203	leaf_blade	228	10
Cr_203	petiole_base	179	10
Cr_205	petiole_upper	223	10
Cr_209	petiole_base	184	10
Cr_209	petiole_upper	205	10
Cr_21	petiole_base	223	10
Cr_235	leaf_blade	184	10
Cr_239	petiole_base	179	10
Cr_24	leaf_blade	179	10
Cr_243	petiole_upper	184	10
Cr_252	leaf_blade	213	10
Cr_257	petiole_upper	198	10
Cr_26	leaf_blade	213	10
Cr_263	petiole_upper	205	10
Cr_266	petiole_base	236	10
Cr_27	leaf_blade	179	10
Cr_27	petiole_base	191	10
Cr_270	petiole_base	198	10
Cr_272	leaf_blade	228	10
Cr_273	petiole_upper	236	10
Cr_3	petiole_upper	213	10
Cr_306	petiole_upper	184	10
Cr_323	leaf_blade	179	10
Cr_33	petiole_upper	184	10
Cr_336	petiole_base	223	10
Cr_342	petiole_base	184	10
Cr_346	petiole_base	179	10
Cr_358	petiole_upper	198	10
Cr_367	petiole_base	205	10
Cr_376	petiole_base	179	10
Cr_38	petiole_upper	184	10
Cr_39	petiole_base	236	10
Cr_40	petiole_base	191	10
Cr_40	petiole_base	205	10
Cr_402	petiole_upper	236	10
Cr_404	petiole_base	223	10
Cr_42	leaf_blade	213	10
Cr_429	petiole_upper	228	10
Cr_432	petiole_base	179	10
Cr_440	leaf_blade	198	10
Cr_45	petiole_base	184	10
Cr_457	petiole_upper	205	10
Cr_462	petiole_upper	223	10
Cr_465	petiole_upper	198	10
Cr_47	petiole_upper	179	10
Cr_48	petiole_upper	205	10
Cr_482	petiole_base	179	10
Cr_488	petiole_base	179	10
Cr_491	petiole_upper	228	10
Cr_494	petiole_upper	205	10
Cr_500	petiole_upper	228	10
Cr_507	petiole_upper	236	10
Cr_514	petiole_base	223	10
Cr_547	petiole_base	179	10
Cr_56	petiole_base	179	10
Cr_574	leaf_blade	184	10
Cr_597	petiole_base	205	10
Cr_6	petiole_base	205	10
Cr_6	petiole_upper	184	10
Cr_63	petiole_base	213	10
Cr_64	petiole_base	205	10
Cr_657	petiole_upper	198	10
Cr_67	petiole_upper	184	10
Cr_675	leaf_blade	179	10
Cr_676	petiole_upper	228	10
Cr_69	petiole_base	184	10
Cr_69	petiole_upper	191	10
Cr_74	petiole_base	179	10
Cr_754	petiole_upper	236	10
Cr_776	petiole_upper	223	10
Cr_79	petiole_base	205	10
Cr_79	petiole_upper	198	10
Cr_790	petiole_upper	213	10
Cr_82	leaf_blade	213	10
Cr_82	petiole_upper	236	10
Cr_826	petiole_upper	236	10
Cr_84	petiole_upper	184	10
Cr_85	petiole_base	191	10
Cr_89	petiole_upper	184	10
Cr_91	leaf_blade	191	10
Cr_98	leaf_blade	179	10
Cr_985	petiole_upper	184	10
Cr_985	petiole_upper	228	10
Cr_100	leaf_blade	213	9
Cr_100	petiole_base	198	9
Cr_1008	petiole_base	179	9
Cr_102	leaf_blade	223	9
Cr_103	petiole_base	223	9
Cr_103	petiole_upper	198	9
Cr_103	petiole_upper	205	9
Cr_109	petiole_upper	184	9
Cr_110	leaf_blade	228	9
Cr_115	leaf_blade	213	9
Cr_115	petiole_upper	223	9
Cr_118	petiole_base	223	9
Cr_123	leaf_blade	213	9
Cr_124	petiole_base	179	9
Cr_126	leaf_blade	205	9
Cr_129	petiole_upper	223	9
Cr_13	petiole_base	228	9
Cr_132	petiole_base	184	9
Cr_133	petiole_base	184	9
Cr_133	petiole_upper	179	9
Cr_137	petiole_base	191	9
Cr_139	petiole_upper	198	9
Cr_14	leaf_blade	236	9
Cr_141	petiole_upper	179	9
Cr_145	petiole_base	236	9
Cr_146	petiole_upper	213	9
Cr_147	leaf_blade	184	9
Cr_15	leaf_blade	205	9
Cr_156	petiole_upper	223	9
Cr_16	leaf_blade	223	9
Cr_162	petiole_upper	228	9
Cr_163	leaf_blade	179	9
Cr_167	petiole_base	236	9
Cr_171	petiole_upper	179	9
Cr_176	petiole_base	236	9
Cr_176	petiole_upper	198	9
Cr_176	petiole_upper	228	9
Cr_18	petiole_base	213	9
Cr_180	petiole_base	184	9
Cr_19	leaf_blade	223	9
Cr_193	petiole_upper	236	9
Cr_194	leaf_blade	228	9
Cr_194	petiole_base	184	9
Cr_197	petiole_base	184	9
Cr_197	petiole_base	198	9
Cr_197	petiole_upper	184	9
Cr_20	petiole_upper	191	9
Cr_20	petiole_upper	213	9
Cr_201	petiole_upper	236	9
Cr_203	petiole_upper	236	9
Cr_214	leaf_blade	213	9
Cr_216	petiole_upper	205	9
Cr_217	petiole_upper	223	9
Cr_223	petiole_upper	179	9
Cr_224	leaf_blade	223	9
Cr_225	petiole_upper	236	9
Cr_227	petiole_upper	184	9
Cr_23	petiole_base	213	9
Cr_235	petiole_upper	205	9
Cr_24	petiole_base	184	9
Cr_243	leaf_blade	198	9
Cr_243	leaf_blade	213	9
Cr_243	petiole_base	223	9
Cr_243	petiole_upper	223	9
Cr_244	petiole_base	179	9
Cr_25	petiole_base	198	9
Cr_251	petiole_upper	179	9
Cr_253	petiole_upper	213	9
Cr_255	petiole_upper	184	9
Cr_26	leaf_blade	179	9
Cr_26	petiole_upper	236	9
Cr_260	petiole_upper	228	9
Cr_261	petiole_upper	184	9
Cr_263	petiole_upper	228	9
Cr_27	petiole_base	223	9
Cr_27	petiole_upper	205	9
Cr_270	petiole_upper	223	9
Cr_277	petiole_upper	205	9
Cr_278	petiole_base	179	9
Cr_289	petiole_upper	223	9
Cr_297	petiole_upper	228	9
Cr_3	petiole_base	205	9
Cr_30	petiole_base	236	9
Cr_317	petiole_base	179	9
Cr_317	petiole_base	191	9
Cr_32	spore_spore	192	9
Cr_333	petiole_upper	205	9
Cr_35	leaf_blade	213	9
Cr_352	petiole_upper	198	9
Cr_358	leaf_blade	205	9
Cr_358	petiole_base	205	9
Cr_36	leaf_blade	223	9
Cr_379	petiole_upper	191	9
Cr_38	petiole_upper	198	9
Cr_38	petiole_upper	205	9
Cr_39	leaf_blade	223	9
Cr_395	leaf_blade	184	9
Cr_40	petiole_base	213	9
Cr_406	petiole_upper	179	9
Cr_417	spore_spore	206	9
Cr_44	petiole_upper	191	9
Cr_440	petiole_base	184	9
Cr_443	leaf_blade	223	9
Cr_46	leaf_blade	179	9
Cr_46	leaf_blade	184	9
Cr_465	petiole_base	198	9
Cr_467	petiole_upper	223	9
Cr_47	leaf_blade	213	9
Cr_477	petiole_upper	205	9
Cr_48	leaf_blade	223	9
Cr_489	petiole_upper	213	9
Cr_50	petiole_base	236	9
Cr_51	petiole_upper	205	9
Cr_517	petiole_upper	213	9
Cr_523	petiole_base	198	9
Cr_539	leaf_blade	198	9
[truncated: 29,931 more rows]
