# Supplementary material for: The Endophytic Mycobiome of European Ash and Sycamore Maple Leaves – Geographic Patterns, Host Specificity and Influence of Ash Dieback
Source: Front Microbiol. 2018 Oct 24;9:2345. doi: 10.3389/fmicb.2018.02345 (PMC6207852; doi:10.3389/fmicb.2018.02345)
Supplement: Supplementary file 9 [file Data_Sheet_4.zip › Data_Sheet_4_code/data/fraxinus_literature/cross/r_export/cross_tax.txt]

OTU	d	p	c	o	f	g	s	h	e	qcov
Cr_1	Fungi	Ascomycota	Eurotiomycetes	Chaetothyriales	Herpotrichiellaceae	Cladophialophora	Cladophialophora clone	NA	6.0e-72	1.00675676
Cr_10	Fungi	Basidiomycota	Tremellomycetes	Tremellales	Tremellales clone	Tremellales clone	Tremellales clone	NA	2.0e-71	0.98013245
Cr_100	Fungi	Basidiomycota	Tremellomycetes	Tremellales	Tremellales clone	Tremellales clone	Tremellales clone	NA	6.0e-52	1.00714286
Cr_1000	Fungi	Fungi clone	Fungi clone	Fungi clone	Fungi clone	Fungi clone	Fungi clone	NA	NA	NA
Cr_1001	Fungi	Ascomycota	Leotiomycetes	Helotiales	Helotiales_fam_Incertae_sedis	Helotiales_fam_Incertae_sedis clone	Helotiales_fam_Incertae_sedis clone	NA	3.0e-54	0.92800000
Cr_1002	Fungi	Fungi clone	Fungi clone	Fungi clone	Fungi clone	Fungi clone	Fungi clone	NA	1.7e+00	0.31868132
Cr_1003	Fungi	Ascomycota	Dothideomycetes	Pleosporales	Phaeosphaeriaceae	Phaeosphaeriaceae clone	Phaeosphaeriaceae clone	NA	2.0e-52	1.01459854
Cr_1004	Fungi	Ascomycota	Eurotiomycetes	Chaetothyriales	Chaetothyriales clone	Chaetothyriales clone	Chaetothyriales clone	NA	8.0e-36	0.94520548
Cr_1005	Fungi	Basidiomycota	Pucciniomycetes	Septobasidiales	Septobasidiaceae	Septobasidium	Septobasidium clone	NA	2.0e-67	1.02116402
Cr_1006	Fungi	Ascomycota	Leotiomycetes	Leotiomycetes clone	Leotiomycetes clone	Leotiomycetes clone	Leotiomycetes clone	NA	1.0e-44	0.88275862
Cr_1007	Fungi	Ascomycota	Ascomycota clone	Ascomycota clone	Ascomycota clone	Ascomycota clone	Ascomycota clone	NA	3.0e-30	0.99224806
Cr_1008	Fungi	Ascomycota	Sordariomycetes	Hypocreales	Nectriaceae	Fusicolla	Fusicolla_aquaeductuum	SH175278.07FU	3.0e-70	1.00000000
Cr_1009	Fungi	Fungi clone	Fungi clone	Fungi clone	Fungi clone	Fungi clone	Fungi clone	NA	3.4e-01	0.28571429
Cr_101	Fungi	Basidiomycota	Tremellomycetes	Tremellales	Bulleribasidiaceae	Vishniacozyma	Vishniacozyma_heimaeyensis	SH181631.07FU	3.0e-54	1.00819672
Cr_1010	Fungi	Fungi clone	Fungi clone	Fungi clone	Fungi clone	Fungi clone	Fungi clone	NA	NA	NA
Cr_1011	Fungi	Ascomycota	Eurotiomycetes	Chaetothyriales	Chaetothyriales clone	Chaetothyriales clone	Chaetothyriales clone	NA	8.0e-61	1.00000000
Cr_1012	Fungi	Ascomycota	Leotiomycetes	Helotiales	Helotiales clone	Helotiales clone	Helotiales clone	NA	1.0e-53	1.00806452
Cr_1013	Fungi	Ascomycota	Sordariomycetes	Xylariales	Xylariales clone	Xylariales clone	Xylariales clone	NA	3.0e-59	1.00000000
Cr_1014	Fungi	Fungi clone	Fungi clone	Fungi clone	Fungi clone	Fungi clone	Fungi clone	NA	2.8e+00	0.11851852
Cr_1015	Fungi	Ascomycota	Ascomycota clone	Ascomycota clone	Ascomycota clone	Ascomycota clone	Ascomycota clone	NA	3.0e-54	1.00000000
Cr_1016	Fungi	Ascomycota	Sordariomycetes	Diaporthales	Gnomoniaceae	Gnomoniaceae clone	Gnomoniaceae clone	NA	2.0e-67	1.00000000
Cr_1017	Fungi	Basidiomycota	Tremellomycetes	Cystofilobasidiales	Mrakiaceae	Itersonilia	Itersonilia_perplexans	SH199072.07FU	2.0e-108	1.00467290
Cr_1018	Fungi	Fungi clone	Fungi clone	Fungi clone	Fungi clone	Fungi clone	Fungi clone	NA	1.6e+00	0.26744186
Cr_1019	Fungi	Fungi clone	Fungi clone	Fungi clone	Fungi clone	Fungi clone	Fungi clone	NA	NA	NA
Cr_102	Fungi	Ascomycota	Eurotiomycetes	Chaetothyriales	Chaetothyriales clone	Chaetothyriales clone	Chaetothyriales clone	NA	4.0e-74	1.00000000
Cr_1020	Fungi	Ascomycota	Eurotiomycetes	Chaetothyriales	Herpotrichiellaceae	Herpotrichiellaceae clone	Herpotrichiellaceae clone	NA	2.0e-78	1.00571429
Cr_1021	Fungi	Fungi clone	Fungi clone	Fungi clone	Fungi clone	Fungi clone	Fungi clone	NA	6.3e+00	0.16304348
Cr_1022	Fungi	Ascomycota	Sordariomycetes	Hypocreales	Nectriaceae	Gibberella	Gibberella_baccata	SH219689.07FU	5.0e-63	1.01418440
Cr_1023	Fungi	Fungi clone	Fungi clone	Fungi clone	Fungi clone	Fungi clone	Fungi clone	NA	NA	NA
Cr_1024	Fungi	Fungi clone	Fungi clone	Fungi clone	Fungi clone	Fungi clone	Fungi clone	NA	1.0e-52	1.00000000
Cr_1025	Fungi	Fungi clone	Fungi clone	Fungi clone	Fungi clone	Fungi clone	Fungi clone	NA	3.0e-32	0.79716981
Cr_1026	Fungi	Ascomycota	Taphrinomycetes	Taphrinales	Taphrinaceae	Taphrina	Taphrina clone	NA	7.0e-53	0.96938776
Cr_1027	Fungi	Fungi clone	Fungi clone	Fungi clone	Fungi clone	Fungi clone	Fungi clone	NA	1.0e-28	1.02205882
Cr_1028	Fungi	Ascomycota	Ascomycota clone	Ascomycota clone	Ascomycota clone	Ascomycota clone	Ascomycota clone	NA	9.0e-60	1.00000000
Cr_1029	Fungi	Fungi clone	Fungi clone	Fungi clone	Fungi clone	Fungi clone	Fungi clone	NA	NA	NA
Cr_103	Fungi	Fungi clone	Fungi clone	Fungi clone	Fungi clone	Fungi clone	Fungi clone	NA	NA	NA
Cr_1030	Fungi	Basidiomycota	Tremellomycetes	Tremellales	Tremellaceae	Cryptococcus	Cryptococcus clone	NA	2.0e-31	1.02222222
Cr_1031	Fungi	Ascomycota	Saccharomycetes	Saccharomycetales	Debaryomycetaceae	Debaryomyces	Debaryomyces clone	NA	6.0e-88	1.00000000
Cr_1032	Fungi	Ascomycota	Dothideomycetes	Capnodiales	Mycosphaerellaceae	Mycosphaerellaceae clone	Mycosphaerellaceae clone	NA	8.0e-60	1.00000000
Cr_1033	Fungi	Ascomycota	Eurotiomycetes	Chaetothyriales	Herpotrichiellaceae	Exophiala	Exophiala_sideris	SH194488.07FU	3.0e-70	0.91025641
Cr_1034	Fungi	Ascomycota	Leotiomycetes	Helotiales	Helotiales clone	Helotiales clone	Helotiales clone	NA	2.0e-56	1.02400000
Cr_1035	Fungi	Ascomycota	Dothideomycetes	Pleosporales	Lophiotremataceae	Lophiotrema	Lophiotrema_eburnoides	SH216772.07FU	1.0e-68	1.00000000
Cr_1036	Fungi	Ascomycota	Lecanoromycetes	Caliciales	Physciaceae	Physcia	Physcia clone	NA	3.0e-54	1.00000000
Cr_1037	Fungi	Fungi clone	Fungi clone	Fungi clone	Fungi clone	Fungi clone	Fungi clone	NA	7.0e-61	1.00000000
Cr_1038	Fungi	Ascomycota	Ascomycota clone	Ascomycota clone	Ascomycota clone	Ascomycota clone	Ascomycota clone	NA	2.0e-08	0.29239766
Cr_1039	Fungi	Chytridiomycota	Chytridiomycota clone	Chytridiomycota clone	Chytridiomycota clone	Chytridiomycota clone	Chytridiomycota clone	NA	3.0e-137	0.99621212
Cr_104	Fungi	Ascomycota	Ascomycota clone	Ascomycota clone	Ascomycota clone	Ascomycota clone	Ascomycota clone	NA	1.1e+00	0.09714286
Cr_1040	Fungi	Ascomycota	Dothideomycetes	Dothideales	Aureobasidiaceae	Aureobasidium	Aureobasidium_microstictum	SH204277.07FU	1.0e-63	1.00735294
Cr_1041	Fungi	Basidiomycota	Exobasidiomycetes	Exobasidiales	Exobasidiaceae	Exobasidium	Exobasidium_maculosum	SH521788.07FU	3.0e-86	1.00000000
Cr_1042	Fungi	Basidiomycota	Agaricomycetes	Corticiales	Corticiaceae	Scopuloides	Scopuloides_hydnoides	SH212869.07FU	4.0e-89	1.00000000
Cr_1043	Fungi	Ascomycota	Eurotiomycetes	Chaetothyriales	Herpotrichiellaceae	Cladophialophora	Cladophialophora clone	NA	5.0e-58	0.86394558
Cr_1044	Fungi	Fungi clone	Fungi clone	Fungi clone	Fungi clone	Fungi clone	Fungi clone	NA	NA	NA
Cr_1045	Fungi	Ascomycota	Sordariomycetes	Hypocreales	Nectriaceae	Nectriaceae clone	Nectriaceae clone	NA	4.0e-54	0.98657718
Cr_1046	Fungi	Fungi clone	Fungi clone	Fungi clone	Fungi clone	Fungi clone	Fungi clone	NA	3.0e-45	0.98461538
Cr_1047	Fungi	Basidiomycota	Tremellomycetes	Tremellales	Bulleribasidiaceae	Hannaella	Hannaella_coprosmae	SH219462.07FU	9.0e-49	0.98095238
Cr_1048	Fungi	Ascomycota	Dothideomycetes	Capnodiales	Teratosphaeriaceae	Teratosphaeriaceae clone	Teratosphaeriaceae clone	NA	1.0e-57	1.00800000
Cr_1049	Viridiplantae	Chlorophyta	Trebouxiophyceae	Microthamniales	Microthamniales_order	Trebouxia	Trebouxia_unknown	NA	9.0e-77	0.95500000
Cr_105	Fungi	Fungi clone	Fungi clone	Fungi clone	Fungi clone	Fungi clone	Fungi clone	NA	NA	NA
Cr_1050	Fungi	Ascomycota	Ascomycota clone	Ascomycota clone	Ascomycota clone	Ascomycota clone	Ascomycota clone	NA	9.0e-55	1.00000000
Cr_1051	Fungi	Ascomycota	Eurotiomycetes	Chaetothyriales	Chaetothyriales clone	Chaetothyriales clone	Chaetothyriales clone	NA	2.0e-37	0.93150685
Cr_1052	Fungi	Fungi clone	Fungi clone	Fungi clone	Fungi clone	Fungi clone	Fungi clone	NA	1.0e-90	0.99507389
Cr_1053	Fungi	Ascomycota	Ascomycota clone	Ascomycota clone	Ascomycota clone	Ascomycota clone	Ascomycota clone	NA	2.0e-56	1.00775194
Cr_1054	Fungi	Ascomycota	Ascomycota clone	Ascomycota clone	Ascomycota clone	Ascomycota clone	Ascomycota clone	NA	5.7e-02	0.14728682
Cr_1055	Fungi	Fungi clone	Fungi clone	Fungi clone	Fungi clone	Fungi clone	Fungi clone	NA	3.0e-60	1.00735294
Cr_1056	Fungi	Ascomycota	Eurotiomycetes	Chaetothyriales	Chaetothyriales clone	Chaetothyriales clone	Chaetothyriales clone	NA	4.0e-49	0.73469388
Cr_1057	Fungi	Fungi clone	Fungi clone	Fungi clone	Fungi clone	Fungi clone	Fungi clone	NA	5.0e-57	1.00000000
Cr_1058	Fungi	Basidiomycota	Tremellomycetes	Tremellales	Tremellales clone	Tremellales clone	Tremellales clone	NA	6.0e-62	1.00000000
Cr_1059	Fungi	Ascomycota	Leotiomycetes	Helotiales	Dermateaceae	Naevala	Naevala clone	NA	2.0e-50	0.89682540
Cr_106	Fungi	Ascomycota	Eurotiomycetes	Chaetothyriales	Trichomeriaceae	Trichomerium	Trichomerium_dioscoreae	SH186766.07FU	2.0e-61	1.02702703
Cr_107	Fungi	Ascomycota	Eurotiomycetes	Chaetothyriales	Chaetothyriales clone	Chaetothyriales clone	Chaetothyriales clone	NA	1.0e-68	1.01360544
Cr_108	Fungi	Ascomycota	Eurotiomycetes	Chaetothyriales	Herpotrichiellaceae	Cladophialophora	Cladophialophora clone	NA	1.0e-68	1.01351351
Cr_109	Fungi	Ascomycota	Eurotiomycetes	Chaetothyriales	Chaetothyriaceae	Ceramothyrium	Ceramothyrium_carniolicum	SH207611.07FU	2.0e-67	0.97163121
Cr_11	Fungi	Basidiomycota	Tremellomycetes	Tremellales	Bulleribasidiaceae	Vishniacozyma	Vishniacozyma_heimaeyensis	SH181631.07FU	1.0e-57	1.00000000
Cr_110	Fungi	Fungi clone	Fungi clone	Fungi clone	Fungi clone	Fungi clone	Fungi clone	NA	2.0e-49	1.00000000
Cr_111	Fungi	Ascomycota	Leotiomycetes	Leotiomycetes_ord_Incertae_sedis	Pseudeurotiaceae	Pseudeurotiaceae clone	Pseudeurotiaceae clone	NA	2.0e-60	1.00000000
Cr_112	Fungi	Ascomycota	Eurotiomycetes	Chaetothyriales	Herpotrichiellaceae	Cladophialophora	Cladophialophora clone	NA	1.0e-68	1.01351351
Cr_113	Fungi	Ascomycota	Ascomycota clone	Ascomycota clone	Ascomycota clone	Ascomycota clone	Ascomycota clone	NA	5.0e-52	1.00787402
Cr_114	Fungi	Fungi clone	Fungi clone	Fungi clone	Fungi clone	Fungi clone	Fungi clone	NA	NA	NA
Cr_115	Fungi	Ascomycota	Dothideomycetes	Capnodiales	Capnodiales clone	Capnodiales clone	Capnodiales clone	NA	3.0e-40	1.01550388
Cr_116	Fungi	Ascomycota	Leotiomycetes	Helotiales	Dermateaceae	Neofabraea	Neofabraea_vagabunda	SH630144.07FU	1.0e-48	1.00000000
Cr_117	Fungi	Fungi clone	Fungi clone	Fungi clone	Fungi clone	Fungi clone	Fungi clone	NA	2.0e-03	0.14204545
Cr_118	Fungi	Basidiomycota	Exobasidiomycetes	Exobasidiales	Exobasidiaceae	Exobasidium	Exobasidium_maculosum	NA	7.0e-77	1.02352941
Cr_119	Viridiplantae	Streptophyta	lamiids_no_rank	Lamiales	Oleaceae	Fraxinus	Fraxinus_excelsior	NA	5.0e-99	1.00000000
Cr_12	Fungi	Basidiomycota	Tremellomycetes	Tremellales	Tremellales clone	Tremellales clone	Tremellales clone	NA	4.0e-42	1.00970874
Cr_120	Fungi	Fungi clone	Fungi clone	Fungi clone	Fungi clone	Fungi clone	Fungi clone	NA	5.0e-94	1.01485149
Cr_121	Fungi	Ascomycota	Leotiomycetes	Helotiales	Hyaloscyphaceae	Hyaloscyphaceae clone	Hyaloscyphaceae clone	NA	8.0e-50	1.00000000
Cr_122	Fungi	Ascomycota	Dothideomycetes	Pleosporales	Pleosporales clone	Pleosporales clone	Pleosporales clone	NA	1.0e-58	0.99236641
Cr_123	Fungi	Basidiomycota	Exobasidiomycetes	Exobasidiales	Exobasidiaceae	Exobasidium	Exobasidium clone	NA	6.0e-58	0.79166667
Cr_124	Fungi	Ascomycota	Eurotiomycetes	Chaetothyriales	Herpotrichiellaceae	Herpotrichiellaceae clone	Herpotrichiellaceae clone	NA	3.0e-70	1.02352941
Cr_125	Fungi	Ascomycota	Sordariomycetes	Sordariomycetes clone	Sordariomycetes clone	Sordariomycetes clone	Sordariomycetes clone	NA	6.0e-67	1.00684932
Cr_126	Fungi	Ascomycota	Ascomycota clone	Ascomycota clone	Ascomycota clone	Ascomycota clone	Ascomycota clone	NA	1.0e-53	1.00787402
Cr_127	Fungi	Ascomycota	Dothideomycetes	Pleosporales	Pleosporales clone	Pleosporales clone	Pleosporales clone	NA	2.0e-51	0.96183206
Cr_128	Fungi	Ascomycota	Eurotiomycetes	Chaetothyriales	Herpotrichiellaceae	Herpotrichiellaceae clone	Herpotrichiellaceae clone	NA	2.0e-58	1.01818182
Cr_129	Fungi	Fungi clone	Fungi clone	Fungi clone	Fungi clone	Fungi clone	Fungi clone	NA	6.3e+00	0.20652174
Cr_13	Fungi	Ascomycota	Ascomycota clone	Ascomycota clone	Ascomycota clone	Ascomycota clone	Ascomycota clone	NA	4.0e-48	1.01626016
Cr_130	Fungi	Fungi clone	Fungi clone	Fungi clone	Fungi clone	Fungi clone	Fungi clone	NA	6.2e+00	0.20879121
Cr_131	Fungi	Ascomycota	Eurotiomycetes	Chaetothyriales	Herpotrichiellaceae	Cladophialophora	Cladophialophora clone	NA	3.0e-65	1.00662252
Cr_132	Fungi	Ascomycota	Eurotiomycetes	Chaetothyriales	Herpotrichiellaceae	Cladophialophora	Cladophialophora clone	NA	8.0e-71	1.01351351
Cr_133	Fungi	Basidiomycota	Tremellomycetes	Tremellales	Bulleribasidiaceae	Vishniacozyma	Vishniacozyma clone	NA	6.0e-56	0.95867769
Cr_134	Fungi	Fungi clone	Fungi clone	Fungi clone	Fungi clone	Fungi clone	Fungi clone	NA	1.0e-13	0.27972028
Cr_135	Fungi	Fungi clone	Fungi clone	Fungi clone	Fungi clone	Fungi clone	Fungi clone	NA	NA	NA
Cr_136	Fungi	Basidiomycota	Exobasidiomycetes	Exobasidiales	Exobasidiaceae	Exobasidium	Exobasidium clone	NA	1.0e-60	0.78857143
Cr_137	Fungi	Basidiomycota	Cystobasidiomycetes	Cystobasidiomycetes_ord_Incertae_sedis	Cystobasidiomycetes_fam_Incertae_sedis	Symmetrospora	Symmetrospora_gracilis	SH205938.07FU	4.0e-85	1.00534759
Cr_138	Fungi	Ascomycota	Dothideomycetes	Pleosporales	Pleosporales clone	Pleosporales clone	Pleosporales clone	NA	3.0e-64	1.00000000
Cr_139	Fungi	Fungi clone	Fungi clone	Fungi clone	Fungi clone	Fungi clone	Fungi clone	NA	4.0e-38	1.01587302
Cr_14	Fungi	Ascomycota	Dothideomycetes	Capnodiales	Teratosphaeriaceae	Teratosphaeriaceae clone	Teratosphaeriaceae clone	NA	2.0e-60	1.00000000
Cr_140	Fungi	Fungi clone	Fungi clone	Fungi clone	Fungi clone	Fungi clone	Fungi clone	NA	6.2e+00	0.16483516
Cr_141	Fungi	Ascomycota	Leotiomycetes	Leotiomycetes_ord_Incertae_sedis	Pseudeurotiaceae	Pseudeurotiaceae clone	Pseudeurotiaceae clone	NA	2.0e-60	1.00000000
Cr_142	Fungi	Ascomycota	Ascomycota clone	Ascomycota clone	Ascomycota clone	Ascomycota clone	Ascomycota clone	NA	2.0e-17	0.80291971
Cr_143	Fungi	Fungi clone	Fungi clone	Fungi clone	Fungi clone	Fungi clone	Fungi clone	NA	9.0e-102	1.00000000
Cr_144	Fungi	Basidiomycota	Tremellomycetes	Tremellales	Tremellales clone	Tremellales clone	Tremellales clone	NA	5.0e-57	1.00000000
Cr_145	Fungi	Basidiomycota	Exobasidiomycetes	Exobasidiales	Exobasidiaceae	Exobasidium	Exobasidium clone	NA	1.0e-60	0.79768786
Cr_146	Fungi	Fungi clone	Fungi clone	Fungi clone	Fungi clone	Fungi clone	Fungi clone	NA	5.7e+00	0.22352941
Cr_147	Fungi	Ascomycota	Dothideomycetes	Pleosporales	Pleosporales clone	Pleosporales clone	Pleosporales clone	NA	7.0e-51	1.00000000
Cr_148	Fungi	Basidiomycota	Microbotryomycetes	Sporidiobolales	Sporidiobolaceae	Rhodosporidiobolus	Rhodosporidiobolus clone	NA	2.0e-92	1.00531915
Cr_149	Fungi	Ascomycota	Eurotiomycetes	Chaetothyriales	Chaetothyriales clone	Chaetothyriales clone	Chaetothyriales clone	NA	6.0e-67	1.01360544
Cr_15	Fungi	Ascomycota	Ascomycota clone	Ascomycota clone	Ascomycota clone	Ascomycota clone	Ascomycota clone	NA	1.0e-58	1.00000000
Cr_150	Fungi	Fungi clone	Fungi clone	Fungi clone	Fungi clone	Fungi clone	Fungi clone	NA	3.0e-55	0.98561151
Cr_151	Fungi	Basidiomycota	Tremellomycetes	Tremellales	Tremellaceae	Cryptococcus	Cryptococcus clone	NA	3.0e-59	1.00000000
Cr_152	Fungi	Basidiomycota	Tremellomycetes	Tremellomycetes clone	Tremellomycetes clone	Tremellomycetes clone	Tremellomycetes clone	NA	1.0e-109	1.00000000
Cr_153	Fungi	Ascomycota	Eurotiomycetes	Chaetothyriales	Chaetothyriales clone	Chaetothyriales clone	Chaetothyriales clone	NA	2.0e-52	0.77358491
Cr_154	Fungi	Ascomycota	Ascomycota clone	Ascomycota clone	Ascomycota clone	Ascomycota clone	Ascomycota clone	NA	2.0e-17	0.38000000
Cr_155	Fungi	Basidiomycota	Tremellomycetes	Tremellales	Tremellales clone	Tremellales clone	Tremellales clone	NA	9.0e-65	1.00000000
Cr_156	Fungi	Ascomycota	Dothideomycetes	Dothideales	Aureobasidiaceae	Aureobasidium	Aureobasidium_microstictum	SH204277.07FU	7.0e-56	0.94615385
Cr_157	Fungi	Fungi clone	Fungi clone	Fungi clone	Fungi clone	Fungi clone	Fungi clone	NA	6.3e+00	0.16304348
Cr_158	Fungi	Ascomycota	Dothideomycetes	Capnodiales	Teratosphaeriaceae	Devriesia	Devriesia_pseudoamericana	SH192615.07FU	1.0e-53	1.01626016
Cr_159	Fungi	Basidiomycota	Cystobasidiomycetes	Erythrobasidiales	Erythrobasidiales clone	Erythrobasidiales clone	Erythrobasidiales clone	NA	2.0e-108	1.00000000
Cr_16	Fungi	Basidiomycota	Tremellomycetes	Tremellales	Bulleribasidiaceae	Vishniacozyma	Vishniacozyma_heimaeyensis	SH181631.07FU	3.0e-59	1.00000000
Cr_160	Fungi	Fungi clone	Fungi clone	Fungi clone	Fungi clone	Fungi clone	Fungi clone	NA	3.0e-15	0.29861111
Cr_161	Fungi	Ascomycota	Ascomycota clone	Ascomycota clone	Ascomycota clone	Ascomycota clone	Ascomycota clone	NA	1.0e-53	1.00787402
Cr_162	Fungi	Basidiomycota	Cystobasidiomycetes	Cystobasidiomycetes_ord_Incertae_sedis	Cystobasidiomycetes_fam_Incertae_sedis	Buckleyzyma	Buckleyzyma_aurantiaca	SH207116.07FU	4.0e-80	0.97777778
Cr_163	Fungi	Basidiomycota	Tremellomycetes	Tremellales	Tremellales clone	Tremellales clone	Tremellales clone	NA	6.0e-62	1.00000000
Cr_164	Fungi	Fungi clone	Fungi clone	Fungi clone	Fungi clone	Fungi clone	Fungi clone	NA	1.0e-18	0.63265306
Cr_165	Fungi	Ascomycota	Lecanoromycetes	Lecanoromycetes_ord_Incertae_sedis	Phlyctidaceae	Phlyctis	Phlyctis_argena	SH174383.07FU	9.0e-65	1.00000000
Cr_166	Fungi	Ascomycota	Eurotiomycetes	Eurotiales	Eurotiales clone	Eurotiales clone	Eurotiales clone	NA	5.0e-73	1.00000000
Cr_167	Fungi	Ascomycota	Eurotiomycetes	Chaetothyriales	Chaetothyriales clone	Chaetothyriales clone	Chaetothyriales clone	NA	8.0e-71	1.01351351
Cr_168	Fungi	Basidiomycota	Microbotryomycetes	Sporidiobolales	Sporidiobolales clone	Sporidiobolales clone	Sporidiobolales clone	NA	5.0e-94	1.00000000
Cr_169	Fungi	Ascomycota	Dothideomycetes	Capnodiales	Teratosphaeriaceae	Teratosphaeriaceae clone	Teratosphaeriaceae clone	NA	8.0e-55	1.00813008
Cr_17	Fungi	Fungi clone	Fungi clone	Fungi clone	Fungi clone	Fungi clone	Fungi clone	NA	1.1e+00	0.09770115
Cr_170	Fungi	Fungi clone	Fungi clone	Fungi clone	Fungi clone	Fungi clone	Fungi clone	NA	2.0e-50	0.99224806
Cr_171	Fungi	Ascomycota	Dothideomycetes	Pleosporales	Pleosporales clone	Pleosporales clone	Pleosporales clone	NA	2.0e-66	1.00000000
Cr_172	Fungi	Basidiomycota	Exobasidiomycetes	Exobasidiales	Exobasidiaceae	Exobasidium	Exobasidium clone	NA	3.0e-85	1.01666667
Cr_173	Fungi	Ascomycota	Dothideomycetes	Capnodiales	Mycosphaerellaceae	Mycosphaerellaceae clone	Mycosphaerellaceae clone	NA	3.0e-59	1.02205882
Cr_174	Fungi	Ascomycota	Dothideomycetes	Capnodiales	Mycosphaerellaceae	Ramularia	Ramularia clone	NA	2.0e-60	1.00000000
Cr_175	Fungi	Ascomycota	Dothideomycetes	Pleosporales	Pleosporales clone	Pleosporales clone	Pleosporales clone	NA	1.0e-63	1.00735294
Cr_176	Fungi	Ascomycota	Eurotiomycetes	Chaetothyriales	Chaetothyriales clone	Chaetothyriales clone	Chaetothyriales clone	NA	3.0e-70	1.00000000
Cr_177	Fungi	Basidiomycota	Cystobasidiomycetes	Cystobasidiomycetes_ord_Incertae_sedis	Cystobasidiomycetes_fam_Incertae_sedis	Buckleyzyma	Buckleyzyma_aurantiaca	SH207116.07FU	2.0e-78	1.01129944
Cr_178	Fungi	Fungi clone	Fungi clone	Fungi clone	Fungi clone	Fungi clone	Fungi clone	NA	NA	NA
Cr_179	Fungi	Ascomycota	Ascomycota clone	Ascomycota clone	Ascomycota clone	Ascomycota clone	Ascomycota clone	NA	7.0e-66	1.00729927
Cr_18	Fungi	Basidiomycota	Tremellomycetes	Tremellales	Bulleribasidiaceae	Dioszegia	Dioszegia clone	NA	2.0e-50	1.00000000
Cr_180	Fungi	Ascomycota	Eurotiomycetes	Eurotiomycetes clone	Eurotiomycetes clone	Eurotiomycetes clone	Eurotiomycetes clone	NA	3.0e-35	0.82638889
Cr_181	Fungi	Ascomycota	Dothideomycetes	Capnodiales	Capnodiales clone	Capnodiales clone	Capnodiales clone	NA	3.0e-59	0.99186992
Cr_182	Fungi	Fungi clone	Fungi clone	Fungi clone	Fungi clone	Fungi clone	Fungi clone	NA	1.8e+00	0.30851064
Cr_183	Fungi	Basidiomycota	Tremellomycetes	Tremellales	Tremellales clone	Tremellales clone	Tremellales clone	NA	1.0e-49	1.01449275
Cr_184	Fungi	Basidiomycota	Tremellomycetes	Tremellales	Bulleribasidiaceae	Vishniacozyma	Vishniacozyma_victoriae	SH181628.07FU	1.0e-58	1.00000000
Cr_185	Fungi	Ascomycota	Eurotiomycetes	Chaetothyriales	Chaetothyriales clone	Chaetothyriales clone	Chaetothyriales clone	NA	8.0e-71	1.00000000
Cr_186	Fungi	Fungi clone	Fungi clone	Fungi clone	Fungi clone	Fungi clone	Fungi clone	NA	4.0e-35	0.60427807
Cr_187	Fungi	Ascomycota	Eurotiomycetes	Chaetothyriales	Herpotrichiellaceae	Cladophialophora	Cladophialophora clone	NA	2.0e-61	1.02013423
Cr_188	Fungi	Fungi clone	Fungi clone	Fungi clone	Fungi clone	Fungi clone	Fungi clone	NA	6.3e+00	0.16304348
Cr_189	Fungi	Ascomycota	Eurotiomycetes	Eurotiomycetes clone	Eurotiomycetes clone	Eurotiomycetes clone	Eurotiomycetes clone	NA	2.0e-66	1.00694444
Cr_19	Fungi	Ascomycota	Ascomycota clone	Ascomycota clone	Ascomycota clone	Ascomycota clone	Ascomycota clone	NA	2.0e-26	1.02307692
Cr_190	Fungi	Fungi clone	Fungi clone	Fungi clone	Fungi clone	Fungi clone	Fungi clone	NA	NA	NA
Cr_191	Fungi	Ascomycota	Dothideomycetes	Capnodiales	Mycosphaerellaceae	Mycosphaerellaceae clone	Mycosphaerellaceae clone	NA	3.0e-39	1.01587302
Cr_192	Fungi	Ascomycota	Dothideomycetes	Capnodiales	Mycosphaerellaceae	Ramularia	Ramularia clone	NA	2.0e-60	1.00000000
Cr_193	Fungi	Ascomycota	Dothideomycetes	Capnodiales	Teratosphaeriaceae	Devriesia	Devriesia_pseudoamericana	SH192615.07FU	5.0e-52	1.01626016
Cr_194	Fungi	Basidiomycota	Tremellomycetes	Tremellales	Bulleribasidiaceae	Vishniacozyma	Vishniacozyma_heimaeyensis	SH181631.07FU	6.0e-56	1.00819672
Cr_195	Fungi	Ascomycota	Ascomycota_cls_Incertae_sedis	Ascomycota_ord_Incertae_sedis	Ascomycota_fam_Incertae_sedis	Radulidium	Radulidium_subulatum	SH203905.07FU	1.0e-12	0.61475410
Cr_196	Fungi	Ascomycota	Leotiomycetes	Helotiales	Helotiales_fam_Incertae_sedis	Helotiales_fam_Incertae_sedis clone	Helotiales_fam_Incertae_sedis clone	NA	2.0e-60	1.00000000
Cr_197	Fungi	Basidiomycota	Tremellomycetes	Tremellales	Bulleraceae	Genolevuria	Genolevuria_amylolytica	SH213903.07FU	2.0e-57	0.99375000
Cr_198	Fungi	Ascomycota	Eurotiomycetes	Chaetothyriales	Chaetothyriales clone	Chaetothyriales clone	Chaetothyriales clone	NA	1.0e-69	1.00000000
Cr_199	Fungi	Fungi clone	Fungi clone	Fungi clone	Fungi clone	Fungi clone	Fungi clone	NA	1.0e-63	1.00000000
Cr_2	Fungi	Ascomycota	Leotiomycetes	Helotiales	Helotiaceae	Hymenoscyphus	Hymenoscyphus clone	NA	1.0e-62	1.00000000
Cr_20	Fungi	Basidiomycota	Tremellomycetes	Tremellales	Tremellaceae	Cryptococcus	Cryptococcus clone	NA	5.0e-33	1.01449275
Cr_200	Fungi	Fungi clone	Fungi clone	Fungi clone	Fungi clone	Fungi clone	Fungi clone	NA	1.0e-53	1.00000000
Cr_201	Fungi	Fungi clone	Fungi clone	Fungi clone	Fungi clone	Fungi clone	Fungi clone	NA	2.0e-103	1.00000000
Cr_202	Fungi	Ascomycota	Dothideomycetes	Botryosphaeriales	Botryosphaeriaceae	Diplodia	Diplodia_africana	SH211940.07FU	1.0e-68	1.00000000
Cr_203	Fungi	Basidiomycota	Cystobasidiomycetes	Erythrobasidiales	Erythrobasidiales clone	Erythrobasidiales clone	Erythrobasidiales clone	NA	1.0e-95	1.00000000
Cr_204	Fungi	Basidiomycota	Basidiomycota clone	Basidiomycota clone	Basidiomycota clone	Basidiomycota clone	Basidiomycota clone	NA	1.0e-79	1.00000000
Cr_205	Fungi	Ascomycota	Leotiomycetes	Leotiomycetes clone	Leotiomycetes clone	Leotiomycetes clone	Leotiomycetes clone	NA	1.0e-28	1.02343750
Cr_206	Fungi	Fungi clone	Fungi clone	Fungi clone	Fungi clone	Fungi clone	Fungi clone	NA	1.0e-68	1.00000000
Cr_207	Fungi	Ascomycota	Lecanoromycetes	Lecanorales	Ramalinaceae	Ramalinaceae clone	Ramalinaceae clone	NA	3.0e-59	1.00746269
Cr_208	Fungi	Ascomycota	Ascomycota clone	Ascomycota clone	Ascomycota clone	Ascomycota clone	Ascomycota clone	NA	2.0e-17	0.80291971
Cr_209	Fungi	Ascomycota	Leotiomycetes	Helotiales	Helotiales_fam_Incertae_sedis	Helotiales_fam_Incertae_sedis clone	Helotiales_fam_Incertae_sedis clone	NA	2.0e-55	0.92741935
Cr_21	Fungi	Ascomycota	Ascomycota clone	Ascomycota clone	Ascomycota clone	Ascomycota clone	Ascomycota clone	NA	5.0e-57	1.00000000
Cr_210	Fungi	Fungi clone	Fungi clone	Fungi clone	Fungi clone	Fungi clone	Fungi clone	NA	4.0e-11	0.24336283
Cr_211	Fungi	Ascomycota	Leotiomycetes	Leotiomycetes clone	Leotiomycetes clone	Leotiomycetes clone	Leotiomycetes clone	NA	3.0e-54	1.01612903
Cr_212	Fungi	Fungi clone	Fungi clone	Fungi clone	Fungi clone	Fungi clone	Fungi clone	NA	2.0e-03	0.37500000
Cr_213	Fungi	Fungi clone	Fungi clone	Fungi clone	Fungi clone	Fungi clone	Fungi clone	NA	NA	NA
Cr_214	Fungi	Basidiomycota	Microbotryomycetes	Microbotryomycetes_ord_Incertae_sedis	Microbotryomycetes_fam_Incertae_sedis	Curvibasidium	Curvibasidium_cygneicollum	SH289313.07FU	6.0e-98	1.00512821
Cr_215	Fungi	Ascomycota	Dothideomycetes	Pleosporales	Leptosphaeriaceae	Leptosphaeria	Leptosphaeria clone	NA	4.0e-58	1.00000000
Cr_216	Fungi	Fungi clone	Fungi clone	Fungi clone	Fungi clone	Fungi clone	Fungi clone	NA	NA	NA
Cr_217	Fungi	Fungi clone	Fungi clone	Fungi clone	Fungi clone	Fungi clone	Fungi clone	NA	NA	NA
Cr_218	Fungi	Ascomycota	Sordariomycetes	Diaporthales	Diaporthaceae	Diaporthe	Diaporthe clone	NA	2.0e-67	1.00000000
Cr_219	Fungi	Fungi clone	Fungi clone	Fungi clone	Fungi clone	Fungi clone	Fungi clone	NA	1.8e+00	0.31182796
Cr_22	Fungi	Basidiomycota	Cystobasidiomycetes	Cystobasidiomycetes clone	Cystobasidiomycetes clone	Cystobasidiomycetes clone	Cystobasidiomycetes clone	NA	2.0e-83	1.00000000
Cr_220	unknown	NA	NA	NA	NA	NA	?	NA	4.0e-35	0.61025641
Cr_221	Fungi	Fungi clone	Fungi clone	Fungi clone	Fungi clone	Fungi clone	Fungi clone	NA	4.0e-53	1.00000000
Cr_222	Fungi	Ascomycota	Sordariomycetes	Xylariales	Sporocadaceae	Pestalotiopsis	Pestalotiopsis clone	NA	6.0e-57	1.00735294
Cr_223	Fungi	Ascomycota	Eurotiomycetes	Chaetothyriales	Chaetothyriales clone	Chaetothyriales clone	Chaetothyriales clone	NA	3.0e-60	1.02339181
Cr_224	Fungi	Ascomycota	Ascomycota clone	Ascomycota clone	Ascomycota clone	Ascomycota clone	Ascomycota clone	NA	1.1e+00	0.09659091
Cr_225	Fungi	Ascomycota	Eurotiomycetes	Chaetothyriales	Herpotrichiellaceae	Rhinocladiella	Rhinocladiella clone	NA	2.0e-67	0.98076923
Cr_226	Fungi	Fungi clone	Fungi clone	Fungi clone	Fungi clone	Fungi clone	Fungi clone	NA	3.0e-32	0.79716981
Cr_227	Fungi	Fungi clone	Fungi clone	Fungi clone	Fungi clone	Fungi clone	Fungi clone	NA	2.0e-57	0.82993197
Cr_228	Fungi	Fungi clone	Fungi clone	Fungi clone	Fungi clone	Fungi clone	Fungi clone	NA	3.0e-50	0.98561151
Cr_229	Fungi	Ascomycota	Ascomycota clone	Ascomycota clone	Ascomycota clone	Ascomycota clone	Ascomycota clone	NA	5.0e-52	1.00000000
Cr_23	Fungi	Ascomycota	Dothideomycetes	Dothideales	Aureobasidiaceae	Aureobasidium	Aureobasidium_microstictum	SH204277.07FU	3.0e-65	1.00000000
Cr_230	Fungi	Ascomycota	Dothideomycetes	Pleosporales	Pleosporales clone	Pleosporales clone	Pleosporales clone	NA	3.0e-55	0.99236641
Cr_231	Fungi	Ascomycota	Eurotiomycetes	Chaetothyriales	Chaetothyriales clone	Chaetothyriales clone	Chaetothyriales clone	NA	4.0e-64	1.00000000
Cr_232	Fungi	Fungi clone	Fungi clone	Fungi clone	Fungi clone	Fungi clone	Fungi clone	NA	6.4e+00	0.20430108
Cr_233	Fungi	Ascomycota	Ascomycota clone	Ascomycota clone	Ascomycota clone	Ascomycota clone	Ascomycota clone	NA	6.0e-12	0.27972028
Cr_234	Unspecific	NA	NA	NA	NA	NA	NA	NA	3.0e-45	0.94736842
Cr_235	Fungi	Basidiomycota	Tremellomycetes	Cystofilobasidiales	Cystofilobasidiales clone	Cystofilobasidiales clone	Cystofilobasidiales clone	NA	1.0e-105	1.00000000
Cr_236	Fungi	Fungi clone	Fungi clone	Fungi clone	Fungi clone	Fungi clone	Fungi clone	NA	7.0e-66	1.00000000
Cr_237	Fungi	Ascomycota	Dothideomycetes	Pleosporales	Didymellaceae	Neoascochyta	Neoascochyta_graminicola	SH293210.07FU	6.0e-67	1.00000000
Cr_238	unknown	NA	NA	NA	NA	NA	?	NA	4.0e-44	1.02409639
Cr_239	Fungi	Ascomycota	Dothideomycetes	Pleosporales	Phaeosphaeriaceae	Phaeosphaeriaceae clone	Phaeosphaeriaceae clone	NA	1.0e-63	0.99236641
Cr_24	Fungi	Fungi clone	Fungi clone	Fungi clone	Fungi clone	Fungi clone	Fungi clone	NA	3.0e-65	1.00000000
Cr_240	Fungi	Fungi clone	Fungi clone	Fungi clone	Fungi clone	Fungi clone	Fungi clone	NA	NA	NA
Cr_241	Fungi	Fungi clone	Fungi clone	Fungi clone	Fungi clone	Fungi clone	Fungi clone	NA	7.0e-66	1.00000000
Cr_242	Fungi	Ascomycota	Sordariomycetes	Sordariomycetes clone	Sordariomycetes clone	Sordariomycetes clone	Sordariomycetes clone	NA	3.0e-65	1.00689655
Cr_243	Fungi	Basidiomycota	Tremellomycetes	Tremellales	Bulleribasidiaceae	Dioszegia	Dioszegia clone	NA	2.0e-50	1.00000000
Cr_244	Fungi	Fungi clone	Fungi clone	Fungi clone	Fungi clone	Fungi clone	Fungi clone	NA	7.0e-56	1.00000000
Cr_245	Fungi	Fungi clone	Fungi clone	Fungi clone	Fungi clone	Fungi clone	Fungi clone	NA	NA	NA
Cr_246	Fungi	Fungi clone	Fungi clone	Fungi clone	Fungi clone	Fungi clone	Fungi clone	NA	8.0e-92	1.00000000
Cr_247	Fungi	Basidiomycota	Exobasidiomycetes	Entylomatales	Entylomatales clone	Entylomatales clone	Entylomatales clone	NA	2.0e-113	1.00000000
Cr_248	Fungi	Fungi clone	Fungi clone	Fungi clone	Fungi clone	Fungi clone	Fungi clone	NA	3.0e-36	0.91935484
Cr_249	Fungi	Ascomycota	Ascomycota clone	Ascomycota clone	Ascomycota clone	Ascomycota clone	Ascomycota clone	NA	6.0e-62	1.00000000
Cr_25	Fungi	Ascomycota	Dothideomycetes	Pleosporales	Pleosporales clone	Pleosporales clone	Pleosporales clone	NA	1.0e-62	0.97709924
Cr_250	Fungi	Ascomycota	Ascomycota clone	Ascomycota clone	Ascomycota clone	Ascomycota clone	Ascomycota clone	NA	1.0e-57	1.00000000
Cr_251	Fungi	Ascomycota	Eurotiomycetes	Chaetothyriales	Chaetothyriales clone	Chaetothyriales clone	Chaetothyriales clone	NA	6.0e-37	0.88888889
Cr_252	Fungi	Ascomycota	Ascomycota clone	Ascomycota clone	Ascomycota clone	Ascomycota clone	Ascomycota clone	NA	2.0e-55	1.01587302
Cr_253	Fungi	Ascomycota	Leotiomycetes	Helotiales	Sclerotiniaceae	Botrytis	Botrytis clone	NA	5.0e-62	1.00000000
Cr_254	Fungi	Ascomycota	Ascomycota clone	Ascomycota clone	Ascomycota clone	Ascomycota clone	Ascomycota clone	NA	2.0e-08	0.28901734
Cr_255	Fungi	Basidiomycota	Tremellomycetes	Tremellomycetes clone	Tremellomycetes clone	Tremellomycetes clone	Tremellomycetes clone	NA	8.0e-41	1.00699301
Cr_256	Fungi	Ascomycota	Sordariomycetes	Diaporthales	Diaporthaceae	Diaporthe	Diaporthe clone	NA	3.0e-70	1.00000000
Cr_257	Fungi	Ascomycota	Dothideomycetes	Botryosphaeriales	Botryosphaeriaceae	Diplodia	Diplodia_africana	SH211940.07FU	2.0e-67	1.00714286
Cr_258	Fungi	Basidiomycota	Tremellomycetes	Tremellales	Tremellales clone	Tremellales clone	Tremellales clone	NA	7.0e-40	1.03883495
Cr_259	Fungi	Ascomycota	Eurotiomycetes	Eurotiomycetes clone	Eurotiomycetes clone	Eurotiomycetes clone	Eurotiomycetes clone	NA	3.0e-35	0.82638889
Cr_26	Fungi	Basidiomycota	Tremellomycetes	Tremellales	Bulleraceae	Bullera	Bullera_crocea	SH209709.07FU	6.0e-51	1.00000000
Cr_260	Fungi	Ascomycota	Eurotiomycetes	Chaetothyriales	Chaetothyriales clone	Chaetothyriales clone	Chaetothyriales clone	NA	6.0e-67	1.01360544
Cr_261	Fungi	Ascomycota	Eurotiomycetes	Chaetothyriales	Herpotrichiellaceae	Herpotrichiellaceae clone	Herpotrichiellaceae clone	NA	8.0e-71	1.00000000
Cr_262	Fungi	Ascomycota	Ascomycota clone	Ascomycota clone	Ascomycota clone	Ascomycota clone	Ascomycota clone	NA	2.0e-56	1.00000000
Cr_263	Fungi	Ascomycota	Dothideomycetes	Capnodiales	Mycosphaerellaceae	Septoria	Septoria_cretae	SH406107.07FU	8.0e-60	0.99193548
Cr_264	Fungi	Ascomycota	Eurotiomycetes	Chaetothyriales	Chaetothyriales clone	Chaetothyriales clone	Chaetothyriales clone	NA	2.0e-36	0.89510490
Cr_265	Fungi	Fungi clone	Fungi clone	Fungi clone	Fungi clone	Fungi clone	Fungi clone	NA	NA	NA
Cr_266	Fungi	Ascomycota	Eurotiomycetes	Chaetothyriales	Chaetothyriales clone	Chaetothyriales clone	Chaetothyriales clone	NA	1.0e-63	1.01324503
Cr_267	Fungi	Basidiomycota	Tremellomycetes	Tremellales	Tremellales clone	Tremellales clone	Tremellales clone	NA	4.0e-54	1.00645161
Cr_268	Fungi	Ascomycota	Lecanoromycetes	Lecanorales	Parmeliaceae	Parmelia	Parmelia_sulcata	SH179327.07FU	3.0e-64	1.00000000
Cr_269	Fungi	Ascomycota	Leotiomycetes	Helotiales	Dermateaceae	Neofabraea	Neofabraea_vagabunda	SH630144.07FU	9.0e-50	0.90769231
Cr_27	Fungi	Ascomycota	Leotiomycetes	Leotiomycetes_ord_Incertae_sedis	Pseudeurotiaceae	Pseudeurotiaceae clone	Pseudeurotiaceae clone	NA	2.0e-60	1.00000000
Cr_270	Fungi	Ascomycota	Leotiomycetes	Helotiales	Helotiales clone	Helotiales clone	Helotiales clone	NA	9.0e-50	0.96946565
Cr_271	Fungi	Ascomycota	Dothideomycetes	Pleosporales	Pleomassariaceae	Prosthemium	Prosthemium_stellare	SH198668.07FU	9.0e-65	1.00000000
Cr_272	Fungi	Ascomycota	Ascomycota clone	Ascomycota clone	Ascomycota clone	Ascomycota clone	Ascomycota clone	NA	1.0e-62	1.00000000
Cr_273	Fungi	Ascomycota	Ascomycota clone	Ascomycota clone	Ascomycota clone	Ascomycota clone	Ascomycota clone	NA	3.0e-26	0.67630058
Cr_274	Fungi	Fungi clone	Fungi clone	Fungi clone	Fungi clone	Fungi clone	Fungi clone	NA	1.4e+01	0.08522727
Cr_275	Fungi	Fungi clone	Fungi clone	Fungi clone	Fungi clone	Fungi clone	Fungi clone	NA	1.8e+00	0.30851064
Cr_276	Fungi	Fungi clone	Fungi clone	Fungi clone	Fungi clone	Fungi clone	Fungi clone	NA	NA	NA
Cr_277	Fungi	Ascomycota	Ascomycota clone	Ascomycota clone	Ascomycota clone	Ascomycota clone	Ascomycota clone	NA	3.0e-59	1.00746269
Cr_278	Fungi	Ascomycota	Dothideomycetes	Pleosporales	Pleosporales clone	Pleosporales clone	Pleosporales clone	NA	5.0e-57	0.99236641
Cr_279	Fungi	Fungi clone	Fungi clone	Fungi clone	Fungi clone	Fungi clone	Fungi clone	NA	NA	NA
Cr_28	Fungi	Basidiomycota	Exobasidiomycetes	Exobasidiales	Exobasidiaceae	Exobasidium	Exobasidium clone	NA	3.0e-91	1.00000000
Cr_280	Fungi	Basidiomycota	Tremellomycetes	Tremellales	Tremellales clone	Tremellales clone	Tremellales clone	NA	2.0e-47	1.00000000
Cr_281	Fungi	Fungi clone	Fungi clone	Fungi clone	Fungi clone	Fungi clone	Fungi clone	NA	1.8e+00	0.31182796
Cr_282	Fungi	Fungi clone	Fungi clone	Fungi clone	Fungi clone	Fungi clone	Fungi clone	NA	6.3e+00	0.16304348
Cr_283	Fungi	Basidiomycota	Tremellomycetes	Cystofilobasidiales	Mrakiaceae	Itersonilia	Itersonilia_perplexans	SH199072.07FU	1.0e-110	1.00000000
Cr_284	Fungi	Fungi clone	Fungi clone	Fungi clone	Fungi clone	Fungi clone	Fungi clone	NA	3.0e-59	1.00000000
Cr_285	Fungi	Fungi clone	Fungi clone	Fungi clone	Fungi clone	Fungi clone	Fungi clone	NA	NA	NA
Cr_286	Fungi	Ascomycota	Dothideomycetes	Pleosporales	Pleosporales clone	Pleosporales clone	Pleosporales clone	NA	9.0e-65	1.00000000
Cr_287	Fungi	Ascomycota	Ascomycota clone	Ascomycota clone	Ascomycota clone	Ascomycota clone	Ascomycota clone	NA	6.0e-47	1.01388889
Cr_288	Fungi	Fungi clone	Fungi clone	Fungi clone	Fungi clone	Fungi clone	Fungi clone	NA	NA	NA
Cr_289	Fungi	Basidiomycota	Basidiomycota clone	Basidiomycota clone	Basidiomycota clone	Basidiomycota clone	Basidiomycota clone	NA	1.0e-43	0.99371069
Cr_29	Fungi	Basidiomycota	Exobasidiomycetes	Exobasidiales	Exobasidiaceae	Exobasidium	Exobasidium_gracile	SH206596.07FU	1.0e-85	1.00540541
Cr_290	Fungi	Ascomycota	Eurotiomycetes	Chaetothyriales	Herpotrichiellaceae	Herpotrichiellaceae clone	Herpotrichiellaceae clone	NA	2.0e-57	1.01149425
Cr_291	Fungi	Ascomycota	Eurotiomycetes	Chaetothyriales	Chaetothyriales clone	Chaetothyriales clone	Chaetothyriales clone	NA	5.0e-49	0.67021277
Cr_292	Fungi	Ascomycota	Ascomycota clone	Ascomycota clone	Ascomycota clone	Ascomycota clone	Ascomycota clone	NA	1.0e-13	1.00000000
Cr_293	Fungi	Ascomycota	Ascomycota clone	Ascomycota clone	Ascomycota clone	Ascomycota clone	Ascomycota clone	NA	1.0e-53	1.00787402
Cr_294	Fungi	Basidiomycota	Exobasidiomycetes	Exobasidiales	Exobasidiaceae	Exobasidium	Exobasidium_maculosum	SH521788.07FU	6.0e-88	1.00000000
Cr_295	Fungi	Ascomycota	Leotiomycetes	Helotiales	Helotiales clone	Helotiales clone	Helotiales clone	NA	3.0e-59	1.00000000
Cr_296	Fungi	Ascomycota	Sordariomycetes	Diaporthales	Diaporthaceae	Diaporthe	Diaporthe clone	NA	1.0e-68	1.00000000
Cr_297	Fungi	Fungi clone	Fungi clone	Fungi clone	Fungi clone	Fungi clone	Fungi clone	NA	1.4e+01	0.08522727
Cr_298	Fungi	Ascomycota	Dothideomycetes	Myriangiales	Myriangiales clone	Myriangiales clone	Myriangiales clone	NA	1.0e-14	0.35955056
Cr_299	Viridiplantae	Chlorophyta	Trebouxiophyceae	Microthamniales	Microthamniales_order	Trebouxia	Trebouxia_unknown	NA	3.0e-60	0.97604790
Cr_3	Fungi	Basidiomycota	Exobasidiomycetes	Entylomatales	Entylomatales clone	Entylomatales clone	Entylomatales clone	NA	1.0e-130	1.00000000
Cr_30	Fungi	Basidiomycota	Cystobasidiomycetes	Cystobasidiomycetes_ord_Incertae_sedis	Cystobasidiomycetes_fam_Incertae_sedis	Symmetrospora	Symmetrospora_gracilis	SH205938.07FU	4.0e-85	1.01075269
Cr_300	Fungi	Ascomycota	Sordariomycetes	Diaporthales	Gnomoniaceae	Gnomoniaceae clone	Gnomoniaceae clone	NA	3.0e-30	0.79487179
Cr_301	Fungi	Ascomycota	Eurotiomycetes	Chaetothyriales	Chaetothyriales clone	Chaetothyriales clone	Chaetothyriales clone	NA	1.0e-64	1.01369863
Cr_302	Fungi	Ascomycota	Dothideomycetes	Capnodiales	Mycosphaerellaceae	Mycosphaerellaceae clone	Mycosphaerellaceae clone	NA	9.0e-40	1.02380952
Cr_303	Fungi	Fungi clone	Fungi clone	Fungi clone	Fungi clone	Fungi clone	Fungi clone	NA	2.0e-03	0.14204545
Cr_304	Fungi	Ascomycota	Leotiomycetes	Helotiales	Helotiales clone	Helotiales clone	Helotiales clone	NA	1.0e-58	1.01587302
Cr_305	Fungi	Ascomycota	Dothideomycetes	Pleosporales	Pleosporales clone	Pleosporales clone	Pleosporales clone	NA	3.0e-45	1.03030303
Cr_306	Fungi	Ascomycota	Leotiomycetes	Leotiomycetes_ord_Incertae_sedis	Pseudeurotiaceae	Pseudeurotiaceae clone	Pseudeurotiaceae clone	NA	2.0e-60	1.00000000
Cr_307	Fungi	Ascomycota	Sordariomycetes	Diaporthales	Valsaceae	Valsaceae clone	Valsaceae clone	NA	1.0e-68	1.00000000
Cr_308	Fungi	Ascomycota	Dothideomycetes	Pleosporales	Didymosphaeriaceae	Paraphaeosphaeria	Paraphaeosphaeria clone	NA	2.0e-66	1.00000000
Cr_309	Fungi	Basidiomycota	Exobasidiomycetes	Entylomatales	Entylomatales clone	Entylomatales clone	Entylomatales clone	NA	2.0e-107	1.00000000
Cr_31	Fungi	Ascomycota	Leotiomycetes	Erysiphales	Erysiphaceae	Phyllactinia	Phyllactinia_fraxini	SH202235.07FU	2.0e-76	1.00000000
Cr_310	Fungi	Ascomycota	Dothideomycetes	Pleosporales	Phaeosphaeriaceae	Phaeosphaeriaceae clone	Phaeosphaeriaceae clone	NA	5.0e-62	0.99236641
Cr_311	Fungi	Fungi clone	Fungi clone	Fungi clone	Fungi clone	Fungi clone	Fungi clone	NA	4.0e-31	0.80188679
Cr_312	Fungi	Ascomycota	Ascomycota clone	Ascomycota clone	Ascomycota clone	Ascomycota clone	Ascomycota clone	NA	5.0e-52	1.00787402
Cr_313	Fungi	Basidiomycota	Basidiomycota clone	Basidiomycota clone	Basidiomycota clone	Basidiomycota clone	Basidiomycota clone	NA	1.0e-35	0.84408602
Cr_314	Fungi	Basidiomycota	Basidiomycota clone	Basidiomycota clone	Basidiomycota clone	Basidiomycota clone	Basidiomycota clone	NA	1.0e-104	1.00000000
Cr_315	Fungi	Fungi clone	Fungi clone	Fungi clone	Fungi clone	Fungi clone	Fungi clone	NA	1.0e-35	0.82870370
Cr_316	Unspecific	NA	NA	NA	NA	NA	NA	NA	NA	NA
Cr_317	Fungi	Ascomycota	Dothideomycetes	Pleosporales	Pleosporales clone	Pleosporales clone	Pleosporales clone	NA	9.0e-60	0.98518519
Cr_318	Fungi	Ascomycota	Lecanoromycetes	Lecanorales	Ramalinaceae	Lecania	Lecania_cyrtella	SH211253.07FU	7.0e-66	1.00000000
Cr_319	Fungi	Basidiomycota	Basidiomycota clone	Basidiomycota clone	Basidiomycota clone	Basidiomycota clone	Basidiomycota clone	NA	1.0e-78	1.00000000
Cr_32	Fungi	Ascomycota	Dothideomycetes	Capnodiales	Capnodiales clone	Capnodiales clone	Capnodiales clone	NA	1.0e-63	1.00000000
Cr_320	Fungi	Basidiomycota	Tremellomycetes	Tremellales	Tremellales clone	Tremellales clone	Tremellales clone	NA	8.0e-46	1.00000000
Cr_321	Fungi	Fungi clone	Fungi clone	Fungi clone	Fungi clone	Fungi clone	Fungi clone	NA	NA	NA
Cr_322	Fungi	Ascomycota	Orbiliomycetes	Orbiliales	Orbiliales_fam_Incertae_sedis	Lecophagus	Lecophagus clone	NA	6.0e-88	1.00000000
Cr_323	Fungi	Ascomycota	Ascomycota clone	Ascomycota clone	Ascomycota clone	Ascomycota clone	Ascomycota clone	NA	1.0e-53	1.00787402
Cr_324	Fungi	Basidiomycota	Tremellomycetes	Tremellales	Bulleraceae	Bullera	Bullera_alba	SH215453.07FU	3.0e-80	1.00000000
Cr_325	Fungi	Ascomycota	Eurotiomycetes	Chaetothyriales	Herpotrichiellaceae	Herpotrichiellaceae clone	Herpotrichiellaceae clone	NA	4.0e-64	1.00699301
Cr_326	Fungi	Ascomycota	Ascomycota clone	Ascomycota clone	Ascomycota clone	Ascomycota clone	Ascomycota clone	NA	2.0e-61	1.00000000
Cr_327	Fungi	Ascomycota	Dothideomycetes	Capnodiales	Mycosphaerellaceae	Ramularia	Ramularia clone	NA	1.0e-58	1.00000000
Cr_328	Fungi	Fungi clone	Fungi clone	Fungi clone	Fungi clone	Fungi clone	Fungi clone	NA	3.0e-39	1.00000000
Cr_329	Fungi	Ascomycota	Dothideomycetes	Pleosporales	Pleosporales clone	Pleosporales clone	Pleosporales clone	NA	5.0e-57	0.89393939
Cr_33	Fungi	Basidiomycota	Tremellomycetes	Tremellales	Bulleribasidiaceae	Dioszegia	Dioszegia clone	NA	2.0e-45	1.00943396
Cr_330	Fungi	Ascomycota	Leotiomycetes	Helotiales	Hyaloscyphaceae	Hyaloscyphaceae clone	Hyaloscyphaceae clone	NA	2.0e-45	1.00000000
Cr_331	Fungi	Ascomycota	Dothideomycetes	Dothideomycetes_ord_Incertae_sedis	Dothideomycetes_fam_Incertae_sedis	Peltaster	Peltaster_cerophilus	SH221395.07FU	2.0e-67	1.00714286
Cr_332	Fungi	Fungi clone	Fungi clone	Fungi clone	Fungi clone	Fungi clone	Fungi clone	NA	NA	NA
Cr_333	Fungi	Basidiomycota	Tremellomycetes	Tremellales	Tremellaceae	Cryptococcus	Cryptococcus clone	NA	7.0e-72	1.00000000
Cr_334	Fungi	Basidiomycota	Cystobasidiomycetes	Cystobasidiomycetes_ord_Incertae_sedis	Cystobasidiomycetes_fam_Incertae_sedis	Symmetrospora	Symmetrospora_gracilis	SH205938.07FU	2.0e-83	1.01075269
Cr_335	Fungi	Ascomycota	Dothideomycetes	Pleosporales	Cucurbitariaceae	Pyrenochaeta	Pyrenochaeta clone	NA	4.0e-68	1.00000000
Cr_336	Fungi	Ascomycota	Eurotiomycetes	Chaetothyriales	Trichomeriaceae	Knufia	Knufia clone	NA	2.0e-57	1.02666667
Cr_337	Fungi	Ascomycota	Leotiomycetes	Helotiales	Hyaloscyphaceae	Hyaloscyphaceae clone	Hyaloscyphaceae clone	NA	4.0e-48	1.00000000
Cr_338	Fungi	Ascomycota	Leotiomycetes	Helotiales	Dermateaceae	Neofabraea	Neofabraea clone	NA	7.0e-51	1.00793651
Cr_339	Fungi	Fungi clone	Fungi clone	Fungi clone	Fungi clone	Fungi clone	Fungi clone	NA	6.4e+00	0.20430108
Cr_34	Fungi	Ascomycota	Leotiomycetes	Leotiomycetes clone	Leotiomycetes clone	Leotiomycetes clone	Leotiomycetes clone	NA	7.0e-51	1.00000000
Cr_340	Fungi	Basidiomycota	Tremellomycetes	Tremellales	Tremellales clone	Tremellales clone	Tremellales clone	NA	4.0e-49	1.01298701
Cr_341	Fungi	Ascomycota	Eurotiomycetes	Chaetothyriales	Herpotrichiellaceae	Cladophialophora	Cladophialophora clone	NA	1.0e-63	1.00662252
Cr_342	Fungi	Ascomycota	Leotiomycetes	Helotiales	Dermateaceae	Naevala	Naevala clone	NA	1.0e-53	1.01587302
Cr_343	Fungi	Ascomycota	Dothideomycetes	Pleosporales	Phaeosphaeriaceae	Phaeosphaeriaceae clone	Phaeosphaeriaceae clone	NA	1.0e-63	0.99236641
Cr_344	Fungi	Basidiomycota	Exobasidiomycetes	Entylomatales	Entylomatales clone	Entylomatales clone	Entylomatales clone	NA	6.0e-124	1.00800000
Cr_345	Fungi	Ascomycota	Dothideomycetes	Venturiales	Venturiales clone	Venturiales clone	Venturiales clone	NA	2.0e-51	0.85714286
Cr_346	Fungi	Ascomycota	Ascomycota clone	Ascomycota clone	Ascomycota clone	Ascomycota clone	Ascomycota clone	NA	7.0e-56	1.00000000
Cr_347	Fungi	Fungi clone	Fungi clone	Fungi clone	Fungi clone	Fungi clone	Fungi clone	NA	1.0e-42	1.00787402
Cr_348	Fungi	Ascomycota	Ascomycota clone	Ascomycota clone	Ascomycota clone	Ascomycota clone	Ascomycota clone	NA	2.0e-56	1.00833333
Cr_349	unknown	NA	NA	NA	NA	NA	?	NA	6.0e-48	0.98265896
Cr_35	Fungi	Ascomycota	Leotiomycetes	Helotiales	Dermateaceae	Naevala	Naevala clone	NA	1.0e-57	1.00000000
Cr_350	Fungi	Basidiomycota	Exobasidiomycetes	Exobasidiales	Exobasidiaceae	Exobasidium	Exobasidium clone	NA	1.0e-59	0.99415205
Cr_351	Fungi	Fungi clone	Fungi clone	Fungi clone	Fungi clone	Fungi clone	Fungi clone	NA	1.7e+00	0.31868132
Cr_352	Fungi	Basidiomycota	Tremellomycetes	Tremellales	Tremellales clone	Tremellales clone	Tremellales clone	NA	3.0e-38	1.04000000
Cr_353	Fungi	Ascomycota	Leotiomycetes	Leotiomycetes clone	Leotiomycetes clone	Leotiomycetes clone	Leotiomycetes clone	NA	5.0e-47	1.01587302
Cr_354	Fungi	Fungi clone	Fungi clone	Fungi clone	Fungi clone	Fungi clone	Fungi clone	NA	1.7e+00	0.31868132
Cr_355	Fungi	Fungi clone	Fungi clone	Fungi clone	Fungi clone	Fungi clone	Fungi clone	NA	1.0e-14	0.29166667
Cr_356	Fungi	Ascomycota	Sordariomycetes	Sordariales	Cephalothecaceae	Cephalothecaceae clone	Cephalothecaceae clone	NA	4.0e-63	1.01492537
Cr_357	Fungi	Ascomycota	Eurotiomycetes	Chaetothyriales	Chaetothyriales clone	Chaetothyriales clone	Chaetothyriales clone	NA	8.0e-36	0.84827586
Cr_358	Fungi	Fungi clone	Fungi clone	Fungi clone	Fungi clone	Fungi clone	Fungi clone	NA	1.1e+00	0.11173184
Cr_359	Fungi	Ascomycota	Dothideomycetes	Pleosporales	Melanommataceae	Melanommataceae clone	Melanommataceae clone	NA	9.0e-65	1.00000000
Cr_36	Fungi	Ascomycota	Dothideomycetes	Pleosporales	Pleosporales clone	Pleosporales clone	Pleosporales clone	NA	1.0e-63	1.00000000
Cr_360	Fungi	Fungi clone	Fungi clone	Fungi clone	Fungi clone	Fungi clone	Fungi clone	NA	1.8e+00	0.31521739
Cr_361	Fungi	Fungi clone	Fungi clone	Fungi clone	Fungi clone	Fungi clone	Fungi clone	NA	1.7e+00	0.31868132
Cr_362	Fungi	Ascomycota	Leotiomycetes	Helotiales	Helotiales clone	Helotiales clone	Helotiales clone	NA	1.0e-18	0.62237762
Cr_363	Fungi	Basidiomycota	Agaricomycetes	Russulales	Lachnocladiaceae	Scytinostroma	Scytinostroma_odoratum	SH202161.07FU	8.0e-97	1.00000000
Cr_364	Fungi	Ascomycota	Sordariomycetes	Hypocreales	Nectriaceae	Nectriaceae clone	Nectriaceae clone	NA	8.0e-71	1.00000000
Cr_365	Fungi	Fungi clone	Fungi clone	Fungi clone	Fungi clone	Fungi clone	Fungi clone	NA	1.0e-43	1.01360544
Cr_366	Fungi	Ascomycota	Eurotiomycetes	Chaetothyriales	Herpotrichiellaceae	Cladophialophora	Cladophialophora clone	NA	2.0e-67	1.00714286
Cr_367	Fungi	Ascomycota	Leotiomycetes	Helotiales	Dermateaceae	Pyrenopeziza	Pyrenopeziza_brassicae	SH640049.07FU	1.0e-52	0.92800000
Cr_368	Fungi	Ascomycota	Sordariomycetes	Xylariales	Diatrypaceae	Cryptosphaeria	Cryptosphaeria_eunomia	SH217765.07FU	1.0e-69	1.00000000
Cr_369	Fungi	Ascomycota	Ascomycota clone	Ascomycota clone	Ascomycota clone	Ascomycota clone	Ascomycota clone	NA	4.0e-43	1.01600000
Cr_37	Fungi	Basidiomycota	Tremellomycetes	Cystofilobasidiales	Mrakiaceae	Itersonilia	Itersonilia_pannonica	SH199073.07FU	1.0e-109	1.00000000
Cr_370	Fungi	Fungi clone	Fungi clone	Fungi clone	Fungi clone	Fungi clone	Fungi clone	NA	NA	NA
Cr_371	Fungi	Fungi clone	Fungi clone	Fungi clone	Fungi clone	Fungi clone	Fungi clone	NA	NA	NA
Cr_372	Fungi	Ascomycota	Eurotiomycetes	Eurotiales	Aspergillaceae	Penicillium	Penicillium clone	NA	4.0e-68	1.00709220
Cr_373	Fungi	Ascomycota	Ascomycota clone	Ascomycota clone	Ascomycota clone	Ascomycota clone	Ascomycota clone	NA	5.0e-62	1.00769231
Cr_374	Fungi	Basidiomycota	Tremellomycetes	Tremellomycetes clone	Tremellomycetes clone	Tremellomycetes clone	Tremellomycetes clone	NA	1.0e-63	1.00000000
Cr_375	Fungi	Ascomycota	Ascomycota clone	Ascomycota clone	Ascomycota clone	Ascomycota clone	Ascomycota clone	NA	7.0e-61	1.00000000
Cr_376	Fungi	Fungi clone	Fungi clone	Fungi clone	Fungi clone	Fungi clone	Fungi clone	NA	4.0e-54	0.99285714
Cr_377	Fungi	Fungi clone	Fungi clone	Fungi clone	Fungi clone	Fungi clone	Fungi clone	NA	6.0e-22	0.65068493
Cr_378	Fungi	Basidiomycota	Cystobasidiomycetes	Cystobasidiomycetes_ord_Incertae_sedis	Cystobasidiomycetes_fam_Incertae_sedis	Symmetrospora	Symmetrospora_coprosmae	SH277511.07FU	3.0e-76	0.97826087
Cr_379	Fungi	Ascomycota	Dothideomycetes	Pleosporales	Pleosporales clone	Pleosporales clone	Pleosporales clone	NA	9.0e-65	1.00000000
Cr_38	Fungi	Ascomycota	Dothideomycetes	Pleosporales	Leptosphaeriaceae	Leptosphaeria	Leptosphaeria_rubefaciens	SH213843.07FU	2.0e-67	1.00000000
Cr_380	Fungi	Fungi clone	Fungi clone	Fungi clone	Fungi clone	Fungi clone	Fungi clone	NA	2.0e-51	1.00000000
Cr_381	Fungi	Ascomycota	Ascomycota clone	Ascomycota clone	Ascomycota clone	Ascomycota clone	Ascomycota clone	NA	2.0e-60	1.00000000
Cr_382	Fungi	Ascomycota	Eurotiomycetes	Eurotiomycetes clone	Eurotiomycetes clone	Eurotiomycetes clone	Eurotiomycetes clone	NA	5.0e-33	1.02898551
Cr_383	Fungi	Basidiomycota	Cystobasidiomycetes	Cystobasidiales	Cystobasidiaceae	Cystobasidium	Cystobasidium_pinicola	SH194775.07FU	2.0e-92	1.00000000
Cr_384	Fungi	Ascomycota	Dothideomycetes	Capnodiales	Capnodiales_fam_Incertae_sedis	Microcyclospora	Microcyclospora clone	NA	3.0e-59	1.01574803
Cr_385	unknown	NA	NA	NA	NA	NA	?	NA	5.0e-49	1.00000000
Cr_386	Fungi	Fungi clone	Fungi clone	Fungi clone	Fungi clone	Fungi clone	Fungi clone	NA	3.0e-30	1.00735294
Cr_387	Fungi	Fungi clone	Fungi clone	Fungi clone	Fungi clone	Fungi clone	Fungi clone	NA	7.0e-77	1.00000000
Cr_388	Fungi	Ascomycota	Sordariomycetes	Hypocreales	Nectriaceae	Cosmospora	Cosmospora clone	NA	2.0e-67	1.00000000
Cr_389	Fungi	Ascomycota	Eurotiomycetes	Chaetothyriales	Chaetothyriales clone	Chaetothyriales clone	Chaetothyriales clone	NA	1.0e-38	0.95138889
Cr_39	Fungi	Basidiomycota	Tremellomycetes	Tremellales	Tremellales clone	Tremellales clone	Tremellales clone	NA	3.0e-54	1.00000000
Cr_390	Fungi	Ascomycota	Sordariomycetes	Diaporthales	Gnomoniaceae	Gnomoniaceae clone	Gnomoniaceae clone	NA	8.0e-66	0.95035461
Cr_391	Fungi	Ascomycota	Orbiliomycetes	Orbiliales	Orbiliaceae	Orbilia	Orbilia_aristata	SH524367.07FU	2.0e-82	1.00000000
Cr_392	Fungi	Ascomycota	Ascomycota clone	Ascomycota clone	Ascomycota clone	Ascomycota clone	Ascomycota clone	NA	2.0e-46	1.03225806
Cr_393	Fungi	Basidiomycota	Tremellomycetes	Cystofilobasidiales	Cystofilobasidiales clone	Cystofilobasidiales clone	Cystofilobasidiales clone	NA	1.0e-99	0.99489796
Cr_394	Fungi	Fungi clone	Fungi clone	Fungi clone	Fungi clone	Fungi clone	Fungi clone	NA	9.0e-55	1.00000000
Cr_395	Fungi	Ascomycota	Ascomycota clone	Ascomycota clone	Ascomycota clone	Ascomycota clone	Ascomycota clone	NA	1.0e-57	1.00781250
Cr_396	Fungi	Basidiomycota	Microbotryomycetes	Sporidiobolales	Sporidiobolaceae	Sporobolomyces	Sporobolomyces_ruberrimus	SH194976.07FU	2.0e-92	1.00540541
Cr_397	Fungi	Ascomycota	Eurotiomycetes	Chaetothyriales	Chaetothyriales clone	Chaetothyriales clone	Chaetothyriales clone	NA	6.0e-37	0.95172414
Cr_398	Fungi	Fungi clone	Fungi clone	Fungi clone	Fungi clone	Fungi clone	Fungi clone	NA	NA	NA
Cr_399	Fungi	Ascomycota	Dothideomycetes	Pleosporales	Pleosporales clone	Pleosporales clone	Pleosporales clone	NA	3.0e-49	1.00000000
Cr_4	Fungi	Basidiomycota	Tremellomycetes	Tremellales	Bulleribasidiaceae	Dioszegia	Dioszegia clone	NA	2.0e-50	1.00000000
Cr_40	Fungi	Ascomycota	Leotiomycetes	Leotiomycetes_ord_Incertae_sedis	Pseudeurotiaceae	Pseudeurotiaceae clone	Pseudeurotiaceae clone	NA	3.0e-59	1.00000000
Cr_400	Fungi	Ascomycota	Taphrinomycetes	Taphrinales	Taphrinaceae	Taphrina	Taphrina_carnea	SH193601.07FU	3.0e-91	1.00000000
Cr_401	Fungi	Ascomycota	Dothideomycetes	Venturiales	Venturiales clone	Venturiales clone	Venturiales clone	NA	2.0e-51	0.85714286
Cr_402	Fungi	Basidiomycota	Exobasidiomycetes	Entylomatales	Entylomatales clone	Entylomatales clone	Entylomatales clone	NA	2.0e-123	1.01195219
Cr_403	Fungi	Ascomycota	Leotiomycetes	Helotiales	Helotiaceae	Hymenoscyphus	Hymenoscyphus clone	NA	9.0e-60	1.00793651
Cr_404	Fungi	Basidiomycota	Tremellomycetes	Cystofilobasidiales	Cystofilobasidiaceae	Cystofilobasidium	Cystofilobasidium_capitatum	SH194014.07FU	9.0e-107	1.00000000
Cr_405	Fungi	Basidiomycota	Tremellomycetes	Tremellales	Tremellales clone	Tremellales clone	Tremellales clone	NA	1.0e-48	1.01470588
Cr_406	Fungi	Basidiomycota	Tremellomycetes	Tremellales	Tremellales clone	Tremellales clone	Tremellales clone	NA	2.0e-17	1.01379310
Cr_407	Fungi	Ascomycota	Orbiliomycetes	Orbiliales	Orbiliaceae	Orbilia	Orbilia clone	NA	2.0e-71	1.00653595
Cr_408	Fungi	Ascomycota	Eurotiomycetes	Chaetothyriales	Chaetothyriales clone	Chaetothyriales clone	Chaetothyriales clone	NA	6.0e-67	1.00000000
Cr_409	Fungi	Ascomycota	Ascomycota clone	Ascomycota clone	Ascomycota clone	Ascomycota clone	Ascomycota clone	NA	3.0e-29	1.02290076
Cr_41	Fungi	Ascomycota	Eurotiomycetes	Chaetothyriales	Trichomeriaceae	Knufia	Knufia clone	NA	6.0e-72	1.00000000
Cr_410	Fungi	Basidiomycota	Tremellomycetes	Tremellales	Bulleraceae	Fonsecazyma	Fonsecazyma clone	NA	5.0e-68	1.00000000
Cr_411	Fungi	Fungi clone	Fungi clone	Fungi clone	Fungi clone	Fungi clone	Fungi clone	NA	6.2e+00	0.16483516
Cr_412	Fungi	Ascomycota	Eurotiomycetes	Chaetothyriales	Herpotrichiellaceae	Rhinocladiella	Rhinocladiella clone	NA	2.0e-66	1.00641026
Cr_413	Unspecific	NA	NA	NA	NA	NA	NA	NA	NA	NA
Cr_414	Fungi	Fungi clone	Fungi clone	Fungi clone	Fungi clone	Fungi clone	Fungi clone	NA	NA	NA
Cr_415	Fungi	Basidiomycota	Cystobasidiomycetes	Cystobasidiomycetes clone	Cystobasidiomycetes clone	Cystobasidiomycetes clone	Cystobasidiomycetes clone	NA	7.0e-67	0.95977011
Cr_416	Fungi	Basidiomycota	Exobasidiomycetes	Exobasidiales	Exobasidiaceae	Exobasidium	Exobasidium clone	NA	2.0e-82	1.00000000
Cr_417	Fungi	Ascomycota	Leotiomycetes	Helotiales	Helotiales clone	Helotiales clone	Helotiales clone	NA	9.0e-60	1.00000000
Cr_418	Fungi	Fungi clone	Fungi clone	Fungi clone	Fungi clone	Fungi clone	Fungi clone	NA	6.3e+00	0.16304348
Cr_419	Fungi	Ascomycota	Dothideomycetes	Myriangiales	Myriangiales clone	Myriangiales clone	Myriangiales clone	NA	1.0e-14	0.35955056
Cr_42	Fungi	Basidiomycota	Cystobasidiomycetes	Cystobasidiomycetes_ord_Incertae_sedis	Cystobasidiomycetes_fam_Incertae_sedis	Symmetrospora	Symmetrospora_gracilis	SH205938.07FU	8.0e-87	1.01075269
Cr_420	Fungi	Ascomycota	Dothideomycetes	Pleosporales	Massarinaceae	Stagonospora	Stagonospora_pseudovitensis	SH182977.07FU	2.0e-66	1.00000000
Cr_421	Fungi	Ascomycota	Sordariomycetes	Diaporthales	Valsaceae	Valsaceae clone	Valsaceae clone	NA	3.0e-65	1.01351351
Cr_422	Fungi	Ascomycota	Eurotiomycetes	Chaetothyriales	Chaetothyriales clone	Chaetothyriales clone	Chaetothyriales clone	NA	8.0e-61	1.00699301
Cr_423	Fungi	Ascomycota	Dothideomycetes	Pleosporales	Pleosporales clone	Pleosporales clone	Pleosporales clone	NA	2.0e-66	1.00000000
Cr_424	Fungi	Ascomycota	Ascomycota clone	Ascomycota clone	Ascomycota clone	Ascomycota clone	Ascomycota clone	NA	3.0e-65	1.00000000
Cr_425	Fungi	Basidiomycota	Agaricostilbomycetes	Agaricostilbales	Chionosphaeraceae	Chionosphaeraceae clone	Chionosphaeraceae clone	NA	5.0e-59	0.96610169
Cr_426	Fungi	Ascomycota	Ascomycota clone	Ascomycota clone	Ascomycota clone	Ascomycota clone	Ascomycota clone	NA	9.0e-60	1.00000000
Cr_427	Fungi	Ascomycota	Eurotiomycetes	Chaetothyriales	Herpotrichiellaceae	Cladophialophora	Cladophialophora clone	NA	1.0e-59	1.02013423
Cr_428	Fungi	Ascomycota	Ascomycota clone	Ascomycota clone	Ascomycota clone	Ascomycota clone	Ascomycota clone	NA	4.0e-04	0.30821918
Cr_429	Fungi	Ascomycota	Eurotiomycetes	Chaetothyriales	Chaetothyriales clone	Chaetothyriales clone	Chaetothyriales clone	NA	5.0e-63	1.01333333
Cr_43	Fungi	Ascomycota	Ascomycota clone	Ascomycota clone	Ascomycota clone	Ascomycota clone	Ascomycota clone	NA	3.8e+00	0.09142857
Cr_430	Fungi	Basidiomycota	Tremellomycetes	Tremellomycetes clone	Tremellomycetes clone	Tremellomycetes clone	Tremellomycetes clone	NA	1.0e-43	1.00689655
Cr_431	Fungi	Fungi clone	Fungi clone	Fungi clone	Fungi clone	Fungi clone	Fungi clone	NA	6.0e-52	0.98561151
Cr_432	Fungi	Ascomycota	Leotiomycetes	Helotiales	Helotiales clone	Helotiales clone	Helotiales clone	NA	2.0e-55	1.00806452
Cr_433	Fungi	Fungi clone	Fungi clone	Fungi clone	Fungi clone	Fungi clone	Fungi clone	NA	6.3e+00	0.20652174
Cr_434	unknown	NA	NA	NA	NA	NA	?	NA	1.0e-44	0.94382022
Cr_435	Unspecific	NA	NA	NA	NA	NA	NA	NA	NA	NA
Cr_436	Fungi	Fungi clone	Fungi clone	Fungi clone	Fungi clone	Fungi clone	Fungi clone	NA	8.0e-26	0.85106383
Cr_437	Fungi	Fungi clone	Fungi clone	Fungi clone	Fungi clone	Fungi clone	Fungi clone	NA	1.8e+00	0.31521739
Cr_438	Fungi	Fungi clone	Fungi clone	Fungi clone	Fungi clone	Fungi clone	Fungi clone	NA	1.0e-49	0.99275362
Cr_439	Fungi	Ascomycota	Dothideomycetes	Pleosporales	Didymellaceae	Neoascochyta	Neoascochyta_exitialis	SH215821.07FU	6.0e-67	1.00000000
Cr_44	Fungi	Basidiomycota	Tremellomycetes	Tremellomycetes clone	Tremellomycetes clone	Tremellomycetes clone	Tremellomycetes clone	NA	2.0e-56	0.97727273
Cr_440	Fungi	Basidiomycota	Basidiomycota clone	Basidiomycota clone	Basidiomycota clone	Basidiomycota clone	Basidiomycota clone	NA	1.0e-94	1.00000000
Cr_441	Fungi	Basidiomycota	Exobasidiomycetes	Exobasidiales	Exobasidiaceae	Exobasidium	Exobasidium_maculosum	SH521788.07FU	2.0e-78	1.00000000
Cr_442	Fungi	Basidiomycota	Exobasidiomycetes	Exobasidiales	Exobasidiaceae	Exobasidium	Exobasidium clone	NA	2.0e-72	1.00000000
Cr_443	Fungi	Ascomycota	Ascomycota clone	Ascomycota clone	Ascomycota clone	Ascomycota clone	Ascomycota clone	NA	2.0e-40	0.90400000
Cr_444	Fungi	Fungi clone	Fungi clone	Fungi clone	Fungi clone	Fungi clone	Fungi clone	NA	5.2e-01	0.17525773
Cr_445	Fungi	Ascomycota	Ascomycota clone	Ascomycota clone	Ascomycota clone	Ascomycota clone	Ascomycota clone	NA	3.0e-10	0.46268657
Cr_446	Fungi	Fungi clone	Fungi clone	Fungi clone	Fungi clone	Fungi clone	Fungi clone	NA	1.8e+00	0.31521739
Cr_447	Fungi	Fungi clone	Fungi clone	Fungi clone	Fungi clone	Fungi clone	Fungi clone	NA	NA	NA
Cr_448	Fungi	Fungi clone	Fungi clone	Fungi clone	Fungi clone	Fungi clone	Fungi clone	NA	4.0e-63	1.00000000
Cr_449	Fungi	Basidiomycota	Agaricomycetes	Polyporales	Polyporales_fam_Incertae_sedis	Steccherinum	Steccherinum_fimbriatum	SH196317.07FU	8.0e-97	1.00000000
Cr_45	Fungi	Ascomycota	Dothideomycetes	Capnodiales	Capnodiales clone	Capnodiales clone	Capnodiales clone	NA	1.0e-63	1.00000000
Cr_450	Fungi	Basidiomycota	Agaricomycetes	Polyporales	Polyporaceae	Polyporus	Polyporus_varius	SH198527.07FU	1.0e-90	1.00000000
Cr_451	Fungi	Fungi clone	Fungi clone	Fungi clone	Fungi clone	Fungi clone	Fungi clone	NA	NA	NA
Cr_452	Fungi	Ascomycota	Ascomycota clone	Ascomycota clone	Ascomycota clone	Ascomycota clone	Ascomycota clone	NA	5.0e-13	0.55147059
Cr_453	Fungi	Basidiomycota	Exobasidiomycetes	Exobasidiales	Exobasidiaceae	Exobasidium	Exobasidium clone	NA	6.0e-58	0.79166667
Cr_454	Fungi	Fungi clone	Fungi clone	Fungi clone	Fungi clone	Fungi clone	Fungi clone	NA	4.0e-31	0.80660377
Cr_455	Fungi	Ascomycota	Dothideomycetes	Pleosporales	Pleosporaceae	Alternaria	Alternaria clone	NA	6.0e-67	1.00719424
Cr_456	Fungi	Ascomycota	Ascomycota clone	Ascomycota clone	Ascomycota clone	Ascomycota clone	Ascomycota clone	NA	2.0e-55	1.00787402
Cr_457	Fungi	Fungi clone	Fungi clone	Fungi clone	Fungi clone	Fungi clone	Fungi clone	NA	3.0e-132	0.99218750
Cr_458	Fungi	Fungi clone	Fungi clone	Fungi clone	Fungi clone	Fungi clone	Fungi clone	NA	NA	NA
Cr_459	Fungi	Ascomycota	Ascomycota clone	Ascomycota clone	Ascomycota clone	Ascomycota clone	Ascomycota clone	NA	7.0e-16	0.66129032
Cr_46	Fungi	Basidiomycota	Exobasidiomycetes	Exobasidiales	Exobasidiaceae	Exobasidium	Exobasidium_gracile	SH206596.07FU	2.0e-87	1.00540541
Cr_460	Fungi	Basidiomycota	Tremellomycetes	Tremellales	Tremellales clone	Tremellales clone	Tremellales clone	NA	3.0e-50	1.00714286
Cr_461	Fungi	Ascomycota	Ascomycota clone	Ascomycota clone	Ascomycota clone	Ascomycota clone	Ascomycota clone	NA	2.0e-41	1.01600000
Cr_462	Fungi	Basidiomycota	Pucciniomycetes	Septobasidiales	Septobasidiaceae	Septobasidiaceae clone	Septobasidiaceae clone	NA	2.0e-63	1.01612903
Cr_463	Fungi	Ascomycota	Dothideomycetes	Pleosporales	Pleosporaceae	Pleosporaceae clone	Pleosporaceae clone	NA	4.0e-63	0.98518519
Cr_464	Fungi	Ascomycota	Ascomycota clone	Ascomycota clone	Ascomycota clone	Ascomycota clone	Ascomycota clone	NA	9.0e-55	1.00000000
Cr_465	Fungi	Basidiomycota	Basidiomycota clone	Basidiomycota clone	Basidiomycota clone	Basidiomycota clone	Basidiomycota clone	NA	5.0e-78	1.00000000
Cr_466	Fungi	Fungi clone	Fungi clone	Fungi clone	Fungi clone	Fungi clone	Fungi clone	NA	6.0e-67	1.00000000
Cr_467	Fungi	Ascomycota	Dothideomycetes	Capnodiales	Teratosphaeriaceae	Devriesia	Devriesia_pseudoamericana	SH192615.07FU	3.0e-49	1.03333333
Cr_468	Fungi	Ascomycota	Leotiomycetes	Leotiomycetes clone	Leotiomycetes clone	Leotiomycetes clone	Leotiomycetes clone	NA	2.0e-36	1.00769231
Cr_469	Fungi	Ascomycota	Leotiomycetes	Helotiales	Helotiaceae	Helotiaceae clone	Helotiaceae clone	NA	9.0e-60	1.00000000
Cr_47	Fungi	Basidiomycota	Basidiomycota clone	Basidiomycota clone	Basidiomycota clone	Basidiomycota clone	Basidiomycota clone	NA	2.0e-57	0.99375000
Cr_470	Fungi	Ascomycota	Sordariomycetes	Hypocreales	Nectriaceae	Gibberella	Gibberella_tricincta	SH213880.07FU	5.0e-73	1.00000000
Cr_471	Fungi	Basidiomycota	Agaricostilbomycetes	Agaricostilbales	Agaricostilbales clone	Agaricostilbales clone	Agaricostilbales clone	NA	1.0e-75	1.00904977
Cr_472	Fungi	Ascomycota	Sordariomycetes	Diaporthales	Valsaceae	Valsaceae clone	Valsaceae clone	NA	2.0e-71	1.00000000
Cr_473	Fungi	Ascomycota	Eurotiomycetes	Chaetothyriales	Cyphellophoraceae	Cyphellophora	Cyphellophora_sessilis	SH197859.07FU	2.0e-82	1.00000000
Cr_474	Fungi	Fungi clone	Fungi clone	Fungi clone	Fungi clone	Fungi clone	Fungi clone	NA	3.0e-60	1.00735294
Cr_475	Fungi	Ascomycota	Dothideomycetes	Dothideomycetes clone	Dothideomycetes clone	Dothideomycetes clone	Dothideomycetes clone	NA	2.0e-45	1.00806452
Cr_476	Fungi	Ascomycota	Leotiomycetes	Erysiphales	Erysiphaceae	Blumeria	Blumeria_graminis	NA	7.0e-61	0.96899225
Cr_477	Fungi	Ascomycota	Dothideomycetes	Capnodiales	Mycosphaerellaceae	Ramularia	Ramularia clone	NA	1.0e-53	1.02500000
Cr_478	Fungi	Ascomycota	Dothideomycetes	Pleosporales	Leptosphaeriaceae	Leptosphaeria	Leptosphaeria clone	NA	2.0e-61	1.00000000
Cr_479	Fungi	Ascomycota	Lecanoromycetes	Caliciales	Caliciaceae	Buellia	Buellia_griseovirens	SH175212.07FU	1.0e-69	1.00000000
Cr_48	Fungi	Fungi clone	Fungi clone	Fungi clone	Fungi clone	Fungi clone	Fungi clone	NA	7.0e-62	1.00625000
Cr_480	Fungi	Ascomycota	Sordariomycetes	Hypocreales	Clavicipitaceae	Claviceps	Claviceps clone	NA	1.0e-79	1.00000000
Cr_481	Fungi	Basidiomycota	Agaricomycetes	Polyporales	Phanerochaetaceae	Bjerkandera	Bjerkandera_adusta	SH630174.07FU	7.0e-82	0.98809524
Cr_482	Fungi	Basidiomycota	Tremellomycetes	Tremellales	Bulleribasidiaceae	Dioszegia	Dioszegia clone	NA	2.0e-50	1.00000000
Cr_483	Fungi	Ascomycota	Dothideomycetes	Pleosporales	Pleosporales clone	Pleosporales clone	Pleosporales clone	NA	1.0e-57	1.02307692
Cr_484	Fungi	Ascomycota	Dothideomycetes	Dothideomycetes clone	Dothideomycetes clone	Dothideomycetes clone	Dothideomycetes clone	NA	4.0e-59	1.00000000
Cr_485	Viridiplantae	Chlorophyta	Trebouxiophyceae	Microthamniales	Microthamniales_order	Trebouxia	Trebouxia clone	NA	3.0e-56	0.91747573
Cr_486	Fungi	Basidiomycota	Agaricomycetes	Russulales	Bondarzewiaceae	Heterobasidion	Heterobasidion_linzhiense	SH201110.07FU	2.0e-82	0.98901099
Cr_487	Fungi	Basidiomycota	Agaricomycetes	Corticiales	Corticiaceae	Hyphodontia	Hyphodontia_quercina	SH221550.07FU	7.0e-82	0.99390244
Cr_488	Fungi	Fungi clone	Fungi clone	Fungi clone	Fungi clone	Fungi clone	Fungi clone	NA	5.0e-58	1.01428571
Cr_489	Fungi	Basidiomycota	Tremellomycetes	Tremellales	Tremellaceae	Cryptococcus	Cryptococcus clone	NA	5.0e-73	0.98734177
Cr_49	Fungi	Ascomycota	Dothideomycetes	Dothideales	Aureobasidiaceae	Aureobasidium	Aureobasidium_microstictum	SH204277.07FU	3.0e-54	0.94615385
Cr_490	Fungi	Ascomycota	Ascomycota clone	Ascomycota clone	Ascomycota clone	Ascomycota clone	Ascomycota clone	NA	6.0e-67	1.00000000
Cr_491	Fungi	Ascomycota	Ascomycota clone	Ascomycota clone	Ascomycota clone	Ascomycota clone	Ascomycota clone	NA	3.8e+00	0.13142857
Cr_492	Fungi	Fungi clone	Fungi clone	Fungi clone	Fungi clone	Fungi clone	Fungi clone	NA	2.0e-51	1.00000000
Cr_493	Fungi	Ascomycota	Dothideomycetes	Pleosporales	Pleosporales clone	Pleosporales clone	Pleosporales clone	NA	3.0e-59	1.00000000
Cr_494	Fungi	Basidiomycota	Tremellomycetes	Tremellales	Tremellales clone	Tremellales clone	Tremellales clone	NA	2.0e-42	0.99270073
Cr_495	Fungi	Ascomycota	Ascomycota clone	Ascomycota clone	Ascomycota clone	Ascomycota clone	Ascomycota clone	NA	9.0e-55	1.00000000
Cr_496	Fungi	Fungi clone	Fungi clone	Fungi clone	Fungi clone	Fungi clone	Fungi clone	NA	2.0e-04	0.31500000
Cr_497	Fungi	Ascomycota	Ascomycota clone	Ascomycota clone	Ascomycota clone	Ascomycota clone	Ascomycota clone	NA	9.0e-55	1.00000000
Cr_498	Fungi	Ascomycota	Ascomycota clone	Ascomycota clone	Ascomycota clone	Ascomycota clone	Ascomycota clone	NA	1.0e-68	1.00662252
Cr_499	Fungi	Ascomycota	Ascomycota clone	Ascomycota clone	Ascomycota clone	Ascomycota clone	Ascomycota clone	NA	9.0e-55	1.01562500
Cr_5	Fungi	Ascomycota	Dothideomycetes	Pleosporales	Pleosporales clone	Pleosporales clone	Pleosporales clone	NA	3.0e-59	0.92424242
Cr_50	Fungi	Fungi clone	Fungi clone	Fungi clone	Fungi clone	Fungi clone	Fungi clone	NA	3.0e-65	1.00000000
Cr_500	Fungi	Basidiomycota	Exobasidiomycetes	Exobasidiales	Exobasidiaceae	Exobasidium	Exobasidium clone	NA	3.0e-86	0.99447514
Cr_501	Fungi	Fungi clone	Fungi clone	Fungi clone	Fungi clone	Fungi clone	Fungi clone	NA	3.0e-55	1.00000000
Cr_502	Fungi	Ascomycota	Ascomycota clone	Ascomycota clone	Ascomycota clone	Ascomycota clone	Ascomycota clone	NA	1.0e-57	1.00000000
Cr_503	Fungi	Ascomycota	Taphrinomycetes	Taphrinales	Taphrinaceae	Taphrina	Taphrina_vestergrenii	SH207820.07FU	8.0e-102	1.00000000
Cr_504	Fungi	Ascomycota	Ascomycota clone	Ascomycota clone	Ascomycota clone	Ascomycota clone	Ascomycota clone	NA	2.0e-56	1.00769231
Cr_505	Fungi	Fungi clone	Fungi clone	Fungi clone	Fungi clone	Fungi clone	Fungi clone	NA	6.3e+00	0.16304348
Cr_506	Fungi	Fungi clone	Fungi clone	Fungi clone	Fungi clone	Fungi clone	Fungi clone	NA	4.0e-33	1.03968254
Cr_507	Fungi	Fungi clone	Fungi clone	Fungi clone	Fungi clone	Fungi clone	Fungi clone	NA	3.0e-32	0.83248731
Cr_508	Fungi	Ascomycota	Eurotiomycetes	Eurotiales	Aspergillaceae	Aspergillus	Aspergillus clone	NA	6.0e-67	1.02083333
Cr_509	Viridiplantae	Streptophyta	lamiids_no_rank	Lamiales	Oleaceae	Fraxinus	Fraxinus_excelsior	NA	1.0e-94	0.98974359
Cr_51	Fungi	Basidiomycota	Tremellomycetes	Tremellales	Tremellales clone	Tremellales clone	Tremellales clone	NA	2.0e-52	1.01290323
Cr_510	Fungi	Basidiomycota	Agaricomycetes	Corticiales	Vuilleminiaceae	Vuilleminia	Vuilleminia_comedens	SH193217.07FU	3.0e-86	1.00000000
Cr_511	Fungi	Ascomycota	Eurotiomycetes	Chaetothyriales	Chaetothyriales clone	Chaetothyriales clone	Chaetothyriales clone	NA	2.0e-57	1.00694444
Cr_512	Fungi	Ascomycota	Ascomycota clone	Ascomycota clone	Ascomycota clone	Ascomycota clone	Ascomycota clone	NA	4.0e-04	0.30821918
Cr_513	Fungi	Ascomycota	Leotiomycetes	Leotiomycetes_ord_Incertae_sedis	Leotiomycetes_fam_Incertae_sedis	Mycosymbioces	Mycosymbioces_mycenaphila	SH199122.07FU	7.0e-41	1.00000000
Cr_514	Fungi	Fungi clone	Fungi clone	Fungi clone	Fungi clone	Fungi clone	Fungi clone	NA	2.0e-08	0.25110132
Cr_515	Fungi	Ascomycota	Lecanoromycetes	Caliciales	Physciaceae	Physcia	Physcia clone	NA	3.0e-60	1.00000000
Cr_516	Fungi	Fungi clone	Fungi clone	Fungi clone	Fungi clone	Fungi clone	Fungi clone	NA	2.0e-56	1.00000000
Cr_517	Fungi	Fungi clone	Fungi clone	Fungi clone	Fungi clone	Fungi clone	Fungi clone	NA	1.2e+00	0.12565445
Cr_518	Fungi	Ascomycota	Leotiomycetes	Leotiomycetes clone	Leotiomycetes clone	Leotiomycetes clone	Leotiomycetes clone	NA	5.0e-42	0.87596899
Cr_519	Fungi	Basidiomycota	Exobasidiomycetes	Microstromatales	Microstromatales clone	Microstromatales clone	Microstromatales clone	NA	9.0e-97	1.00925926
Cr_52	Fungi	Fungi clone	Fungi clone	Fungi clone	Fungi clone	Fungi clone	Fungi clone	NA	9.0e-55	0.99218750
Cr_520	Fungi	Ascomycota	Ascomycota clone	Ascomycota clone	Ascomycota clone	Ascomycota clone	Ascomycota clone	NA	4.0e-69	0.92727273
Cr_521	Fungi	Basidiomycota	Exobasidiomycetes	Exobasidiales	Exobasidiaceae	Exobasidium	Exobasidium clone	NA	2.0e-82	1.00000000
Cr_522	Fungi	Fungi clone	Fungi clone	Fungi clone	Fungi clone	Fungi clone	Fungi clone	NA	NA	NA
Cr_523	Fungi	Basidiomycota	Basidiomycota clone	Basidiomycota clone	Basidiomycota clone	Basidiomycota clone	Basidiomycota clone	NA	9.0e-10	0.33613445
Cr_524	Fungi	Fungi clone	Fungi clone	Fungi clone	Fungi clone	Fungi clone	Fungi clone	NA	3.0e-55	1.00000000
Cr_525	Fungi	Ascomycota	Taphrinomycetes	Taphrinomycetes clone	Taphrinomycetes clone	Taphrinomycetes clone	Taphrinomycetes clone	NA	9.0e-37	0.71502591
Cr_526	Fungi	Fungi clone	Fungi clone	Fungi clone	Fungi clone	Fungi clone	Fungi clone	NA	1.7e+00	0.17582418
Cr_527	Fungi	Ascomycota	Ascomycota clone	Ascomycota clone	Ascomycota clone	Ascomycota clone	Ascomycota clone	NA	2.0e-36	0.67692308
Cr_528	Fungi	Basidiomycota	Exobasidiomycetes	Exobasidiales	Exobasidiaceae	Exobasidium	Exobasidium clone	NA	6.0e-58	0.80120482
Cr_529	Fungi	Ascomycota	Dothideomycetes	Pleosporales	Pleosporales clone	Pleosporales clone	Pleosporales clone	NA	7.0e-66	1.00000000
Cr_53	Fungi	Basidiomycota	Tremellomycetes	Tremellales	Bulleribasidiaceae	Dioszegia	Dioszegia clone	NA	3.0e-44	1.01923077
Cr_530	Fungi	Basidiomycota	Cystobasidiomycetes	Cystobasidiomycetes_ord_Incertae_sedis	Cystobasidiomycetes_fam_Incertae_sedis	Buckleyzyma	Buckleyzyma_aurantiaca	SH207116.07FU	6.0e-83	1.00000000
Cr_531	Fungi	Ascomycota	Sordariomycetes	Hypocreales	Nectriaceae	Nectria	Nectria_cinnabarina	SH175272.07FU	5.0e-73	1.00000000
Cr_532	Fungi	Ascomycota	Sordariomycetes	Glomerellales	Plectosphaerellaceae	Plectosphaerella	Plectosphaerella clone	NA	5.0e-68	1.00666667
Cr_533	Fungi	Fungi clone	Fungi clone	Fungi clone	Fungi clone	Fungi clone	Fungi clone	NA	NA	NA
Cr_534	Fungi	Fungi clone	Fungi clone	Fungi clone	Fungi clone	Fungi clone	Fungi clone	NA	6.0e-47	0.98630137
Cr_535	Fungi	Fungi clone	Fungi clone	Fungi clone	Fungi clone	Fungi clone	Fungi clone	NA	3.0e-54	1.02255639
Cr_536	Fungi	Ascomycota	Ascomycota clone	Ascomycota clone	Ascomycota clone	Ascomycota clone	Ascomycota clone	NA	4.0e-34	1.02097902
Cr_537	Fungi	Basidiomycota	Agaricomycetes	Russulales	Bondarzewiaceae	Heterobasidion	Heterobasidion_linzhiense	SH201110.07FU	1.0e-79	0.98907104
Cr_538	Fungi	Ascomycota	Eurotiomycetes	Chaetothyriales	Herpotrichiellaceae	Rhinocladiella	Rhinocladiella clone	NA	2.0e-67	1.00000000
Cr_539	Fungi	Ascomycota	Ascomycota clone	Ascomycota clone	Ascomycota clone	Ascomycota clone	Ascomycota clone	NA	9.0e-50	0.92000000
Cr_54	Fungi	Basidiomycota	Tremellomycetes	Tremellales	Bulleribasidiaceae	Dioszegia	Dioszegia clone	NA	2.0e-25	0.84126984
Cr_540	Fungi	Ascomycota	Leotiomycetes	Helotiales	Helotiales_fam_Incertae_sedis	Helotiales_fam_Incertae_sedis clone	Helotiales_fam_Incertae_sedis clone	NA	3.0e-59	1.00000000
Cr_541	Fungi	Ascomycota	Sordariomycetes	Sordariales	Cephalothecaceae	Cephalothecaceae clone	Cephalothecaceae clone	NA	1.0e-63	1.00000000
Cr_542	Fungi	Ascomycota	Orbiliomycetes	Orbiliomycetes clone	Orbiliomycetes clone	Orbiliomycetes clone	Orbiliomycetes clone	NA	5.0e-19	0.60869565
Cr_543	Fungi	Basidiomycota	Pucciniomycetes	Pucciniales	Pucciniastraceae	Pucciniastrum	Pucciniastrum_areolatum	SH176009.07FU	1.0e-99	1.00000000
Cr_544	Fungi	Ascomycota	Eurotiomycetes	Chaetothyriales	Herpotrichiellaceae	Cladophialophora	Cladophialophora clone	NA	1.0e-64	1.00704225
Cr_545	Fungi	Ascomycota	Lecanoromycetes	Lecanoromycetes clone	Lecanoromycetes clone	Lecanoromycetes clone	Lecanoromycetes clone	NA	1.0e-23	1.00714286
Cr_546	Fungi	Ascomycota	Dothideomycetes	Dothideales	Dothideaceae	Endoconidioma	Endoconidioma_populi	SH206435.07FU	1.0e-68	1.00704225
Cr_547	Fungi	Basidiomycota	Tremellomycetes	Filobasidiales	Filobasidiaceae	Filobasidium	Filobasidium_wieringae	SH221435.07FU	3.0e-111	1.00000000
Cr_548	Fungi	Ascomycota	Eurotiomycetes	Chaetothyriales	Chaetothyriales clone	Chaetothyriales clone	Chaetothyriales clone	NA	3.0e-60	1.00704225
Cr_549	Fungi	Basidiomycota	Exobasidiomycetes	Exobasidiales	Exobasidiaceae	Exobasidium	Exobasidium clone	NA	1.0e-75	0.98958333
Cr_55	Fungi	Basidiomycota	Tremellomycetes	Tremellales	Bulleribasidiaceae	Vishniacozyma	Vishniacozyma clone	NA	6.0e-56	0.95867769
Cr_550	Fungi	Fungi clone	Fungi clone	Fungi clone	Fungi clone	Fungi clone	Fungi clone	NA	4.0e-53	1.01492537
Cr_551	Fungi	Ascomycota	Leotiomycetes	Helotiales	Helotiaceae	Hymenoscyphus	Hymenoscyphus clone	NA	8.0e-60	1.00000000
Cr_552	Fungi	Ascomycota	Lecanoromycetes	Lecanoromycetes_ord_Incertae_sedis	Phlyctidaceae	Phlyctis	Phlyctis_argena	SH174383.07FU	7.0e-61	1.00763359
Cr_553	Fungi	Fungi clone	Fungi clone	Fungi clone	Fungi clone	Fungi clone	Fungi clone	NA	3.0e-59	1.00000000
Cr_554	Fungi	Fungi clone	Fungi clone	Fungi clone	Fungi clone	Fungi clone	Fungi clone	NA	2.0e-62	1.00735294
Cr_555	Fungi	Ascomycota	Dothideomycetes	Pleosporales	Pleosporales clone	Pleosporales clone	Pleosporales clone	NA	9.0e-65	0.98550725
Cr_556	Fungi	Ascomycota	Leotiomycetes	Helotiales	Hyaloscyphaceae	Lasiobelonium	Lasiobelonium_nidulum	SH014717.07FU	7.0e-51	0.97619048
Cr_557	Fungi	Fungi clone	Fungi clone	Fungi clone	Fungi clone	Fungi clone	Fungi clone	NA	3.0e-20	0.68666667
Cr_558	Fungi	Fungi clone	Fungi clone	Fungi clone	Fungi clone	Fungi clone	Fungi clone	NA	7.0e-56	1.00781250
Cr_559	Fungi	Basidiomycota	Tremellomycetes	Cystofilobasidiales	Cystofilobasidiales clone	Cystofilobasidiales clone	Cystofilobasidiales clone	NA	2.0e-103	1.00467290
Cr_56	Fungi	Basidiomycota	Tremellomycetes	Tremellales	Bulleribasidiaceae	Vishniacozyma	Vishniacozyma_foliicola	SH236211.07FU	3.0e-59	1.00000000
Cr_560	Fungi	Ascomycota	Eurotiomycetes	Chaetothyriales	Chaetothyriales clone	Chaetothyriales clone	Chaetothyriales clone	NA	1.0e-68	1.01351351
Cr_561	Fungi	Basidiomycota	Cystobasidiomycetes	Erythrobasidiales	Erythrobasidiales clone	Erythrobasidiales clone	Erythrobasidiales clone	NA	3.0e-27	1.00478469
Cr_562	Fungi	Basidiomycota	Tremellomycetes	Cystofilobasidiales	Cystofilobasidiales clone	Cystofilobasidiales clone	Cystofilobasidiales clone	NA	5.0e-104	1.00000000
Cr_563	Fungi	Fungi clone	Fungi clone	Fungi clone	Fungi clone	Fungi clone	Fungi clone	NA	1.0e-28	0.90441176
Cr_564	Fungi	Fungi clone	Fungi clone	Fungi clone	Fungi clone	Fungi clone	Fungi clone	NA	3.0e-45	1.01360544
Cr_565	Fungi	Ascomycota	Sordariomycetes	Sordariales	Cephalothecaceae	Cephalothecaceae clone	Cephalothecaceae clone	NA	9.0e-65	1.00740741
Cr_566	Fungi	Fungi clone	Fungi clone	Fungi clone	Fungi clone	Fungi clone	Fungi clone	NA	1.0e-47	1.00781250
Cr_567	Fungi	Ascomycota	Dothideomycetes	Pleosporales	Pleosporales clone	Pleosporales clone	Pleosporales clone	NA	8.0e-61	0.95744681
Cr_568	Fungi	Ascomycota	Ascomycota clone	Ascomycota clone	Ascomycota clone	Ascomycota clone	Ascomycota clone	NA	7.0e-56	1.00000000
Cr_569	Fungi	Basidiomycota	Basidiomycota clone	Basidiomycota clone	Basidiomycota clone	Basidiomycota clone	Basidiomycota clone	NA	1.0e-65	0.93785311
Cr_57	Fungi	Ascomycota	Ascomycota clone	Ascomycota clone	Ascomycota clone	Ascomycota clone	Ascomycota clone	NA	2.0e-06	0.58518519
Cr_570	Fungi	Basidiomycota	Agaricomycetes	Agaricomycetes clone	Agaricomycetes clone	Agaricomycetes clone	Agaricomycetes clone	NA	4.0e-89	1.00000000
Cr_571	Fungi	Ascomycota	Dothideomycetes	Dothideomycetes clone	Dothideomycetes clone	Dothideomycetes clone	Dothideomycetes clone	NA	1.0e-14	0.36158192
Cr_572	Fungi	Ascomycota	Ascomycota clone	Ascomycota clone	Ascomycota clone	Ascomycota clone	Ascomycota clone	NA	6.0e-08	0.44848485
Cr_573	Fungi	Ascomycota	Dothideomycetes	Capnodiales	Teratosphaeriaceae	Friedmanniomyces	Friedmanniomyces clone	NA	7.0e-61	1.00781250
Cr_574	Fungi	Ascomycota	Ascomycota clone	Ascomycota clone	Ascomycota clone	Ascomycota clone	Ascomycota clone	NA	1.0e-58	1.00787402
Cr_575	Fungi	Ascomycota	Ascomycota clone	Ascomycota clone	Ascomycota clone	Ascomycota clone	Ascomycota clone	NA	2.0e-55	1.00787402
Cr_576	Fungi	Basidiomycota	Agaricomycetes	Boletales	Gomphidiaceae	Gomphidius	Gomphidius_glutinosus	SH183215.07FU	1.0e-104	1.00000000
Cr_577	Fungi	Fungi clone	Fungi clone	Fungi clone	Fungi clone	Fungi clone	Fungi clone	NA	6.3e+00	0.20652174
Cr_578	Fungi	Fungi clone	Fungi clone	Fungi clone	Fungi clone	Fungi clone	Fungi clone	NA	7.0e-41	1.02400000
Cr_579	Fungi	Fungi clone	Fungi clone	Fungi clone	Fungi clone	Fungi clone	Fungi clone	NA	6.2e+00	0.16483516
Cr_58	Fungi	Ascomycota	Eurotiomycetes	Chaetothyriales	Trichomeriaceae	Knufia	Knufia clone	NA	8.0e-66	1.02666667
Cr_580	Fungi	Fungi clone	Fungi clone	Fungi clone	Fungi clone	Fungi clone	Fungi clone	NA	1.7e+00	0.31868132
Cr_581	Fungi	Ascomycota	Ascomycota clone	Ascomycota clone	Ascomycota clone	Ascomycota clone	Ascomycota clone	NA	3.0e-59	1.00781250
Cr_582	Fungi	Ascomycota	Eurotiomycetes	Chaetothyriales	Chaetothyriales clone	Chaetothyriales clone	Chaetothyriales clone	NA	1.0e-49	0.98581560
Cr_583	Fungi	Ascomycota	Ascomycota clone	Ascomycota clone	Ascomycota clone	Ascomycota clone	Ascomycota clone	NA	2.0e-61	1.00000000
Cr_584	Fungi	Ascomycota	Ascomycota clone	Ascomycota clone	Ascomycota clone	Ascomycota clone	Ascomycota clone	NA	7.0e-46	0.84090909
Cr_585	Fungi	Ascomycota	Eurotiomycetes	Chaetothyriales	Chaetothyriales clone	Chaetothyriales clone	Chaetothyriales clone	NA	1.0e-38	0.95172414
Cr_586	Fungi	Ascomycota	Ascomycota clone	Ascomycota clone	Ascomycota clone	Ascomycota clone	Ascomycota clone	NA	4.0e-53	1.00000000
Cr_587	Fungi	Basidiomycota	Basidiomycota clone	Basidiomycota clone	Basidiomycota clone	Basidiomycota clone	Basidiomycota clone	NA	3.0e-81	0.96296296
Cr_588	Fungi	Ascomycota	Dothideomycetes	Pleosporales	Didymosphaeriaceae	Didymosphaeriaceae clone	Didymosphaeriaceae clone	NA	9.0e-65	1.00740741
Cr_589	Fungi	Ascomycota	Eurotiomycetes	Chaetothyriales	Herpotrichiellaceae	Herpotrichiellaceae clone	Herpotrichiellaceae clone	NA	2.0e-58	1.01204819
Cr_59	Fungi	Ascomycota	Ascomycota clone	Ascomycota clone	Ascomycota clone	Ascomycota clone	Ascomycota clone	NA	5.0e-57	1.00000000
Cr_590	Fungi	Fungi clone	Fungi clone	Fungi clone	Fungi clone	Fungi clone	Fungi clone	NA	5.0e-52	1.00000000
Cr_591	Fungi	Ascomycota	Orbiliomycetes	Orbiliales	Orbiliaceae	Orbilia	Orbilia clone	NA	1.0e-19	0.72538860
Cr_592	Fungi	Ascomycota	Ascomycota clone	Ascomycota clone	Ascomycota clone	Ascomycota clone	Ascomycota clone	NA	6.8e-01	0.14166667
Cr_593	Fungi	Fungi clone	Fungi clone	Fungi clone	Fungi clone	Fungi clone	Fungi clone	NA	2.0e-61	1.00000000
Cr_594	Fungi	Fungi clone	Fungi clone	Fungi clone	Fungi clone	Fungi clone	Fungi clone	NA	1.1e+00	0.09604520
Cr_595	Fungi	Ascomycota	Eurotiomycetes	Eurotiomycetes clone	Eurotiomycetes clone	Eurotiomycetes clone	Eurotiomycetes clone	NA	3.0e-35	0.82638889
Cr_596	Fungi	Ascomycota	Dothideomycetes	Dothideales	Dothideales clone	Dothideales clone	Dothideales clone	NA	3.0e-70	1.00000000
Cr_597	Fungi	Ascomycota	Eurotiomycetes	Eurotiomycetes clone	Eurotiomycetes clone	Eurotiomycetes clone	Eurotiomycetes clone	NA	6.0e-32	0.83448276
Cr_598	Fungi	Fungi clone	Fungi clone	Fungi clone	Fungi clone	Fungi clone	Fungi clone	NA	2.0e-26	1.02343750
Cr_599	Fungi	Fungi clone	Fungi clone	Fungi clone	Fungi clone	Fungi clone	Fungi clone	NA	3.0e-60	1.01333333
Cr_6	Fungi	Ascomycota	Leotiomycetes	Helotiales	Helotiaceae	Hymenoscyphus	Hymenoscyphus clone	NA	4.0e-58	0.97637795
Cr_60	Fungi	Ascomycota	Dothideomycetes	Dothideales	Aureobasidiaceae	Aureobasidium	Aureobasidium_microstictum	SH204277.07FU	6.0e-67	1.00000000
Cr_600	Fungi	Basidiomycota	Basidiomycota clone	Basidiomycota clone	Basidiomycota clone	Basidiomycota clone	Basidiomycota clone	NA	7.2e+00	0.14705882
Cr_601	Fungi	Ascomycota	Sordariomycetes	Diaporthales	Diaporthaceae	Diaporthe	Diaporthe clone	NA	7.0e-66	1.00000000
Cr_602	Fungi	Fungi clone	Fungi clone	Fungi clone	Fungi clone	Fungi clone	Fungi clone	NA	4.0e-49	0.93630573
Cr_603	Fungi	Ascomycota	Ascomycota clone	Ascomycota clone	Ascomycota clone	Ascomycota clone	Ascomycota clone	NA	5.0e-57	1.00787402
Cr_604	Fungi	Ascomycota	Dothideomycetes	Dothideales	Dothideales clone	Dothideales clone	Dothideales clone	NA	5.0e-63	1.00694444
Cr_605	Viridiplantae	Streptophyta	lamiids_no_rank	Lamiales	Oleaceae	Fraxinus	Fraxinus_excelsior	NA	1.0e-95	1.00000000
Cr_606	Fungi	Ascomycota	Dothideomycetes	Dothideomycetes clone	Dothideomycetes clone	Dothideomycetes clone	Dothideomycetes clone	NA	1.0e-14	0.35754190
Cr_607	Fungi	Fungi clone	Fungi clone	Fungi clone	Fungi clone	Fungi clone	Fungi clone	NA	6.3e+00	0.16304348
Cr_608	Fungi	Fungi clone	Fungi clone	Fungi clone	Fungi clone	Fungi clone	Fungi clone	NA	5.0e-46	1.00000000
Cr_609	Fungi	Ascomycota	Ascomycota clone	Ascomycota clone	Ascomycota clone	Ascomycota clone	Ascomycota clone	NA	3.0e-49	0.88976378
Cr_61	Fungi	Ascomycota	Sordariomycetes	Diaporthales	Diaporthales clone	Diaporthales clone	Diaporthales clone	NA	4.0e-68	1.00000000
Cr_610	Fungi	Ascomycota	Leotiomycetes	Helotiales	Helotiales clone	Helotiales clone	Helotiales clone	NA	2.0e-15	0.94308943
Cr_611	Fungi	Fungi clone	Fungi clone	Fungi clone	Fungi clone	Fungi clone	Fungi clone	NA	NA	NA
Cr_612	Fungi	Fungi clone	Fungi clone	Fungi clone	Fungi clone	Fungi clone	Fungi clone	NA	NA	NA
Cr_613	Fungi	Basidiomycota	Tremellomycetes	Tremellales	Tremellales clone	Tremellales clone	Tremellales clone	NA	9.0e-60	1.00000000
Cr_614	Fungi	Basidiomycota	Tremellomycetes	Tremellales	Trimorphomycetaceae	Trimorphomyces	Trimorphomyces clone	NA	2.0e-33	0.90000000
Cr_615	Fungi	Fungi clone	Fungi clone	Fungi clone	Fungi clone	Fungi clone	Fungi clone	NA	2.0e-46	1.00000000
Cr_616	Fungi	Ascomycota	Leotiomycetes	Helotiales	Helotiales_fam_Incertae_sedis	Helotiales_fam_Incertae_sedis clone	Helotiales_fam_Incertae_sedis clone	NA	1.0e-53	0.92741935
Cr_617	Viridiplantae	Chlorophyta	Trebouxiophyceae	Microthamniales	Microthamniales_order	Trebouxia	Trebouxia_unknown	NA	2.0e-83	0.95979899
Cr_618	Fungi	Basidiomycota	Cystobasidiomycetes	Cystobasidiales	Cystobasidiaceae	Cystobasidium	Cystobasidium_pinicola	SH194775.07FU	6.0e-88	1.00546448
Cr_619	Fungi	Fungi clone	Fungi clone	Fungi clone	Fungi clone	Fungi clone	Fungi clone	NA	4.0e-45	0.92134831
Cr_62	Fungi	Ascomycota	Dothideomycetes	Pleosporales	Phaeosphaeriaceae	Phaeosphaeriaceae clone	Phaeosphaeriaceae clone	NA	3.0e-64	1.00746269
Cr_620	Fungi	Basidiomycota	Basidiomycota clone	Basidiomycota clone	Basidiomycota clone	Basidiomycota clone	Basidiomycota clone	NA	4.0e-11	0.36842105
Cr_621	Fungi	Ascomycota	Eurotiomycetes	Eurotiales	Aspergillaceae	Penicillium	Penicillium clone	NA	8.0e-66	0.97872340
Cr_622	Fungi	Ascomycota	Ascomycota clone	Ascomycota clone	Ascomycota clone	Ascomycota clone	Ascomycota clone	NA	7.0e-46	0.91729323
Cr_623	Fungi	Ascomycota	Eurotiomycetes	Chaetothyriales	Chaetothyriales clone	Chaetothyriales clone	Chaetothyriales clone	NA	8.0e-41	0.94520548
Cr_624	Fungi	Fungi clone	Fungi clone	Fungi clone	Fungi clone	Fungi clone	Fungi clone	NA	6.3e+00	0.16304348
Cr_625	Fungi	Basidiomycota	Tremellomycetes	Tremellomycetes clone	Tremellomycetes clone	Tremellomycetes clone	Tremellomycetes clone	NA	5.0e-52	1.00000000
Cr_626	Fungi	Basidiomycota	Tremellomycetes	Tremellomycetes clone	Tremellomycetes clone	Tremellomycetes clone	Tremellomycetes clone	NA	5.0e-62	1.00000000
Cr_627	Fungi	Fungi clone	Fungi clone	Fungi clone	Fungi clone	Fungi clone	Fungi clone	NA	NA	NA
Cr_628	Fungi	Fungi clone	Fungi clone	Fungi clone	Fungi clone	Fungi clone	Fungi clone	NA	1.0e-58	1.00000000
Cr_629	Fungi	Ascomycota	Eurotiomycetes	Eurotiales	Aspergillaceae	Aspergillus	Aspergillus clone	NA	1.0e-64	1.02816901
Cr_63	Fungi	Fungi clone	Fungi clone	Fungi clone	Fungi clone	Fungi clone	Fungi clone	NA	3.0e-55	1.00000000
Cr_630	Fungi	Ascomycota	Sordariomycetes	Diaporthales	Gnomoniaceae	Gnomoniaceae clone	Gnomoniaceae clone	NA	2.0e-61	1.02877698
Cr_631	Fungi	Basidiomycota	Agaricomycetes	Polyporales	Schizoporaceae	Xylodon	Xylodon_rimosissimus	SH221536.07FU	1.0e-84	1.00000000
Cr_632	Fungi	Ascomycota	Leotiomycetes	Helotiales	Dermateaceae	Naevala	Naevala clone	NA	2.0e-51	0.92000000
Cr_633	Fungi	Basidiomycota	Tremellomycetes	Tremellales	Tremellales clone	Tremellales clone	Tremellales clone	NA	9.0e-71	0.92352941
Cr_634	Fungi	Ascomycota	Ascomycota clone	Ascomycota clone	Ascomycota clone	Ascomycota clone	Ascomycota clone	NA	9.0e-55	1.00000000
Cr_635	Fungi	Basidiomycota	Cystobasidiomycetes	Cyphobasidiales	Cyphobasidiales clone	Cyphobasidiales clone	Cyphobasidiales clone	NA	6.0e-73	1.00000000
Cr_636	Fungi	Ascomycota	Leotiomycetes	Helotiales	Dermateaceae	Naevala	Naevala clone	NA	3.0e-49	0.88800000
Cr_637	Fungi	Ascomycota	Dothideomycetes	Pleosporales	Phaeosphaeriaceae	Phaeosphaeria	Phaeosphaeria_caricicola	SH208538.07FU	4.0e-63	1.00000000
Cr_638	Fungi	Ascomycota	Dothideomycetes	Pleosporales	Pleosporales clone	Pleosporales clone	Pleosporales clone	NA	5.0e-57	0.99236641
Cr_639	Fungi	Ascomycota	Ascomycota clone	Ascomycota clone	Ascomycota clone	Ascomycota clone	Ascomycota clone	NA	2.0e-47	0.84090909
Cr_64	Fungi	Ascomycota	Taphrinomycetes	Taphrinales	Taphrinales clone	Taphrinales clone	Taphrinales clone	NA	2.0e-92	1.00000000
Cr_640	Fungi	Ascomycota	Orbiliomycetes	Orbiliales	Orbiliaceae	Orbilia	Orbilia clone	NA	2.0e-82	1.00000000
Cr_641	Fungi	Ascomycota	Eurotiomycetes	Chaetothyriales	Herpotrichiellaceae	Cladophialophora	Cladophialophora clone	NA	1.0e-68	1.01351351
Cr_642	Fungi	Ascomycota	Ascomycota clone	Ascomycota clone	Ascomycota clone	Ascomycota clone	Ascomycota clone	NA	1.0e-58	1.00735294
Cr_643	unknown	NA	NA	NA	NA	NA	?	NA	2.0e-52	0.95505618
Cr_644	Fungi	Ascomycota	Dothideomycetes	Pleosporales	Phaeosphaeriaceae	Phaeosphaeria	Phaeosphaeria_triglochinicola	SH208537.07FU	9.0e-65	1.00000000
Cr_645	Fungi	Ascomycota	Dothideomycetes	Capnodiales	Teratosphaeriaceae	Devriesia	Devriesia_pseudoamericana	SH192615.07FU	5.0e-52	1.01626016
Cr_646	Fungi	Basidiomycota	Tremellomycetes	Tremellomycetes clone	Tremellomycetes clone	Tremellomycetes clone	Tremellomycetes clone	NA	7.0e-11	0.84426230
Cr_647	Fungi	Basidiomycota	Cystobasidiomycetes	Erythrobasidiales	Erythrobasidiales clone	Erythrobasidiales clone	Erythrobasidiales clone	NA	4.0e-95	1.00000000
Cr_648	Fungi	Fungi clone	Fungi clone	Fungi clone	Fungi clone	Fungi clone	Fungi clone	NA	1.7e+00	0.31868132
Cr_649	Fungi	Ascomycota	Leotiomycetes	Helotiales	Dermateaceae	Calloria	Calloria_urticae	SH529064.07FU	2.0e-55	1.00787402
Cr_65	Fungi	Fungi clone	Fungi clone	Fungi clone	Fungi clone	Fungi clone	Fungi clone	NA	NA	NA
Cr_650	Fungi	Ascomycota	Ascomycota clone	Ascomycota clone	Ascomycota clone	Ascomycota clone	Ascomycota clone	NA	3.0e-59	1.00000000
Cr_651	Fungi	Fungi clone	Fungi clone	Fungi clone	Fungi clone	Fungi clone	Fungi clone	NA	6.0e+00	0.17045455
Cr_652	Fungi	Basidiomycota	Tremellomycetes	Tremellales	Tremellales clone	Tremellales clone	Tremellales clone	NA	6.0e-62	1.00000000
Cr_653	Fungi	Ascomycota	Ascomycota clone	Ascomycota clone	Ascomycota clone	Ascomycota clone	Ascomycota clone	NA	1.0e-64	1.00709220
Cr_654	Fungi	Fungi clone	Fungi clone	Fungi clone	Fungi clone	Fungi clone	Fungi clone	NA	NA	NA
Cr_655	Fungi	Ascomycota	Ascomycota clone	Ascomycota clone	Ascomycota clone	Ascomycota clone	Ascomycota clone	NA	4.0e-68	1.00709220
Cr_656	Fungi	Fungi clone	Fungi clone	Fungi clone	Fungi clone	Fungi clone	Fungi clone	NA	9.0e-51	1.00606061
Cr_657	Fungi	Ascomycota	Leotiomycetes	Leotiomycetes_ord_Incertae_sedis	Pseudeurotiaceae	Pseudeurotiaceae clone	Pseudeurotiaceae clone	NA	1.0e-53	1.00787402
Cr_658	Fungi	Ascomycota	Eurotiomycetes	Chaetothyriales	Chaetothyriales clone	Chaetothyriales clone	Chaetothyriales clone	NA	2.0e-36	0.78947368
Cr_659	Fungi	Ascomycota	Dothideomycetes	Capnodiales	Mycosphaerellaceae	Ramularia	Ramularia clone	NA	8.0e-55	1.00813008
Cr_66	Fungi	Basidiomycota	Tremellomycetes	Tremellales	Bulleribasidiaceae	Dioszegia	Dioszegia clone	NA	3.0e-44	1.00961538
Cr_660	Fungi	Fungi clone	Fungi clone	Fungi clone	Fungi clone	Fungi clone	Fungi clone	NA	NA	NA
Cr_661	Fungi	Basidiomycota	Tremellomycetes	Tremellales	Tremellales clone	Tremellales clone	Tremellales clone	NA	7.0e-61	1.00781250
Cr_662	Fungi	Fungi clone	Fungi clone	Fungi clone	Fungi clone	Fungi clone	Fungi clone	NA	4.0e-43	1.00775194
Cr_663	Fungi	Ascomycota	Leotiomycetes	Erysiphales	Erysiphaceae	Phyllactinia	Phyllactinia_fraxini	SH202235.07FU	3.0e-75	1.00649351
Cr_664	Fungi	Ascomycota	Lecanoromycetes	Caliciales	Physciaceae	Physcia	Physcia clone	NA	3.0e-59	1.00000000
Cr_665	Fungi	Ascomycota	Orbiliomycetes	Orbiliales	Orbiliaceae	Orbilia	Orbilia_aristata	SH493836.07FU	3.0e-80	1.00613497
Cr_666	Fungi	Fungi clone	Fungi clone	Fungi clone	Fungi clone	Fungi clone	Fungi clone	NA	9.0e-55	1.00775194
Cr_667	Fungi	Fungi clone	Fungi clone	Fungi clone	Fungi clone	Fungi clone	Fungi clone	NA	NA	NA
Cr_668	Fungi	Fungi clone	Fungi clone	Fungi clone	Fungi clone	Fungi clone	Fungi clone	NA	1.7e+00	0.26136364
Cr_669	Fungi	Basidiomycota	Exobasidiomycetes	Exobasidiales	Exobasidiaceae	Exobasidium	Exobasidium clone	NA	6.0e-88	1.00546448
Cr_67	Fungi	Fungi clone	Fungi clone	Fungi clone	Fungi clone	Fungi clone	Fungi clone	NA	6.0e-22	0.65068493
Cr_670	Fungi	Basidiomycota	Tremellomycetes	Tremellomycetes clone	Tremellomycetes clone	Tremellomycetes clone	Tremellomycetes clone	NA	8.0e-87	1.00534759
Cr_671	Fungi	Fungi clone	Fungi clone	Fungi clone	Fungi clone	Fungi clone	Fungi clone	NA	NA	NA
Cr_672	Fungi	Ascomycota	Leotiomycetes	Leotiomycetes clone	Leotiomycetes clone	Leotiomycetes clone	Leotiomycetes clone	NA	3.0e-35	1.00781250
Cr_673	Fungi	Ascomycota	Eurotiomycetes	Chaetothyriales	Chaetothyriales clone	Chaetothyriales clone	Chaetothyriales clone	NA	1.0e-53	1.00636943
Cr_674	Fungi	Fungi clone	Fungi clone	Fungi clone	Fungi clone	Fungi clone	Fungi clone	NA	2.0e-67	1.00000000
Cr_675	Fungi	Ascomycota	Ascomycota clone	Ascomycota clone	Ascomycota clone	Ascomycota clone	Ascomycota clone	NA	1.0e-03	0.22608696
Cr_676	Fungi	Basidiomycota	Exobasidiomycetes	Exobasidiales	Exobasidiaceae	Exobasidium	Exobasidium clone	NA	6.0e-68	1.04444444
Cr_677	Fungi	Basidiomycota	Tremellomycetes	Tremellales	Tremellaceae	Cryptococcus	Cryptococcus clone	NA	7.0e-72	1.00000000
Cr_678	Fungi	Ascomycota	Ascomycota clone	Ascomycota clone	Ascomycota clone	Ascomycota clone	Ascomycota clone	NA	2.0e-17	0.38000000
Cr_679	Fungi	Fungi clone	Fungi clone	Fungi clone	Fungi clone	Fungi clone	Fungi clone	NA	NA	NA
Cr_68	Fungi	Basidiomycota	Tremellomycetes	Tremellales	Bulleribasidiaceae	Dioszegia	Dioszegia_hungarica	SH182101.07FU	1.0e-57	1.00819672
Cr_680	Fungi	Ascomycota	Leotiomycetes	Helotiales	Dermateaceae	Dermateaceae clone	Dermateaceae clone	NA	4.0e-43	1.00000000
Cr_681	Fungi	Ascomycota	Ascomycota clone	Ascomycota clone	Ascomycota clone	Ascomycota clone	Ascomycota clone	NA	2.0e-51	1.00000000
Cr_682	Fungi	Fungi clone	Fungi clone	Fungi clone	Fungi clone	Fungi clone	Fungi clone	NA	NA	NA
Cr_683	Fungi	Ascomycota	Ascomycota clone	Ascomycota clone	Ascomycota clone	Ascomycota clone	Ascomycota clone	NA	3.0e-59	1.00000000
Cr_684	Fungi	Basidiomycota	Tremellomycetes	Tremellales	Bulleribasidiaceae	Dioszegia	Dioszegia clone	NA	3.0e-43	1.01923077
Cr_685	Fungi	Ascomycota	Eurotiomycetes	Eurotiomycetes clone	Eurotiomycetes clone	Eurotiomycetes clone	Eurotiomycetes clone	NA	5.0e-43	1.00719424
Cr_686	Fungi	Ascomycota	Dothideomycetes	Capnodiales	Dissoconiaceae	Pseudoveronaea	Pseudoveronaea clone	NA	6.0e-62	0.96323529
Cr_687	Fungi	Fungi clone	Fungi clone	Fungi clone	Fungi clone	Fungi clone	Fungi clone	NA	1.0e-47	1.00000000
Cr_688	Fungi	Fungi clone	Fungi clone	Fungi clone	Fungi clone	Fungi clone	Fungi clone	NA	NA	NA
Cr_689	Fungi	Ascomycota	Dothideomycetes	Pleosporales	Pleosporales clone	Pleosporales clone	Pleosporales clone	NA	1.0e-63	1.00000000
Cr_69	Fungi	Basidiomycota	Tremellomycetes	Filobasidiales	Filobasidiaceae	Filobasidium	Filobasidium_wieringae	SH221435.07FU	3.0e-111	1.00000000
Cr_690	Fungi	Ascomycota	Eurotiomycetes	Chaetothyriales	Herpotrichiellaceae	Cladophialophora	Cladophialophora clone	NA	3.0e-35	0.58450704
Cr_691	Fungi	Basidiomycota	Cystobasidiomycetes	Cystobasidiomycetes clone	Cystobasidiomycetes clone	Cystobasidiomycetes clone	Cystobasidiomycetes clone	NA	3.0e-32	1.00961538
Cr_692	Fungi	Ascomycota	Eurotiomycetes	Eurotiales	Eurotiales clone	Eurotiales clone	Eurotiales clone	NA	4.0e-69	1.01379310
Cr_693	Fungi	Ascomycota	Leotiomycetes	Helotiales	Dermateaceae	Neofabraea	Neofabraea clone	NA	1.0e-48	0.99206349
Cr_694	Fungi	Fungi clone	Fungi clone	Fungi clone	Fungi clone	Fungi clone	Fungi clone	NA	NA	NA
Cr_695	Fungi	Fungi clone	Fungi clone	Fungi clone	Fungi clone	Fungi clone	Fungi clone	NA	1.0e-05	0.38095238
Cr_696	Fungi	Ascomycota	Sordariomycetes	Sordariomycetes clone	Sordariomycetes clone	Sordariomycetes clone	Sordariomycetes clone	NA	1.0e-69	1.00694444
Cr_697	Fungi	Basidiomycota	Agaricomycetes	Cantharellales	Ceratobasidiaceae	Ceratobasidiaceae clone	Ceratobasidiaceae clone	NA	5.0e-69	1.00487805
Cr_698	Fungi	Ascomycota	Dothideomycetes	Pleosporales	Pleosporales clone	Pleosporales clone	Pleosporales clone	NA	7.0e-51	0.97810219
Cr_699	Fungi	Ascomycota	Ascomycota clone	Ascomycota clone	Ascomycota clone	Ascomycota clone	Ascomycota clone	NA	7.0e-12	0.39072848
Cr_7	Fungi	Ascomycota	Ascomycota clone	Ascomycota clone	Ascomycota clone	Ascomycota clone	Ascomycota clone	NA	2.0e-60	1.00000000
Cr_70	Fungi	Ascomycota	Dothideomycetes	Pleosporales	Pleosporales clone	Pleosporales clone	Pleosporales clone	NA	4.0e-63	0.98473282
Cr_700	Fungi	Fungi clone	Fungi clone	Fungi clone	Fungi clone	Fungi clone	Fungi clone	NA	NA	NA
Cr_701	Fungi	Basidiomycota	Tremellomycetes	Tremellales	Tremellales clone	Tremellales clone	Tremellales clone	NA	5.0e-22	0.71551724
Cr_702	Fungi	Ascomycota	Dothideomycetes	Pleosporales	Pleosporales clone	Pleosporales clone	Pleosporales clone	NA	1.0e-63	1.00735294
Cr_703	Fungi	Ascomycota	Dothideomycetes	Pleosporales	Pleosporales clone	Pleosporales clone	Pleosporales clone	NA	9.0e-65	1.00000000
Cr_704	Fungi	Basidiomycota	Tremellomycetes	Tremellales	Trimorphomycetaceae	Trimorphomyces	Trimorphomyces clone	NA	2.0e-33	0.90062112
Cr_705	Fungi	Ascomycota	Ascomycota clone	Ascomycota clone	Ascomycota clone	Ascomycota clone	Ascomycota clone	NA	1.0e-58	1.01550388
Cr_706	Fungi	Ascomycota	Eurotiomycetes	Chaetothyriales	Chaetothyriales clone	Chaetothyriales clone	Chaetothyriales clone	NA	5.0e-68	1.00625000
Cr_707	Fungi	Basidiomycota	Agaricomycetes	Polyporales	Schizoporaceae	Xylodon	Xylodon_crustosus	SH185936.07FU	6.0e-93	1.00000000
Cr_708	Fungi	Ascomycota	Ascomycota clone	Ascomycota clone	Ascomycota clone	Ascomycota clone	Ascomycota clone	NA	7.0e-23	0.80213904
Cr_709	Fungi	Fungi clone	Fungi clone	Fungi clone	Fungi clone	Fungi clone	Fungi clone	NA	3.0e-34	0.79259259
Cr_71	Fungi	Basidiomycota	Tremellomycetes	Tremellales	Bulleraceae	Bullera	Bullera_globospora	SH203799.07FU	3.0e-64	1.00000000
Cr_710	Fungi	Ascomycota	Dothideomycetes	Pleosporales	Pleomassariaceae	Prosthemium	Prosthemium_stellare	SH198668.07FU	4.0e-63	1.00000000
Cr_711	Fungi	Fungi clone	Fungi clone	Fungi clone	Fungi clone	Fungi clone	Fungi clone	NA	1.0e-34	1.01428571
Cr_712	Fungi	Fungi clone	Fungi clone	Fungi clone	Fungi clone	Fungi clone	Fungi clone	NA	2.0e-41	1.00735294
Cr_713	Viridiplantae	Chlorophyta	Trebouxiophyceae	Microthamniales	Microthamniales_order	Trebouxia	Trebouxia_sp._P-3-I	NA	1.0e-90	0.94495413
Cr_714	Fungi	Ascomycota	Ascomycota clone	Ascomycota clone	Ascomycota clone	Ascomycota clone	Ascomycota clone	NA	3.0e-59	1.00000000
Cr_715	Fungi	Fungi clone	Fungi clone	Fungi clone	Fungi clone	Fungi clone	Fungi clone	NA	2.0e-37	1.00000000
Cr_716	Fungi	Basidiomycota	Exobasidiomycetes	Entylomatales	Entylomatales clone	Entylomatales clone	Entylomatales clone	NA	3.0e-127	1.00395257
Cr_717	Fungi	Basidiomycota	Agaricomycetes	Polyporales	Schizoporaceae	Xylodon	Xylodon_brevisetus	SH629836.07FU	3.0e-85	1.00000000
Cr_718	Fungi	Fungi clone	Fungi clone	Fungi clone	Fungi clone	Fungi clone	Fungi clone	NA	NA	NA
Cr_719	Fungi	Fungi clone	Fungi clone	Fungi clone	Fungi clone	Fungi clone	Fungi clone	NA	6.2e+00	0.16483516
Cr_72	Fungi	Ascomycota	Ascomycota clone	Ascomycota clone	Ascomycota clone	Ascomycota clone	Ascomycota clone	NA	2.0e-16	0.64492754
Cr_720	Fungi	Ascomycota	Leotiomycetes	Helotiales	Helotiales_fam_Incertae_sedis	Helotiales_fam_Incertae_sedis clone	Helotiales_fam_Incertae_sedis clone	NA	1.0e-57	1.00000000
Cr_721	Fungi	Basidiomycota	Agaricomycetes	Polyporales	Polyporaceae	Trichaptum	Trichaptum clone	NA	2.0e-88	1.00543478
Cr_722	Fungi	Ascomycota	Leotiomycetes	Helotiales	Dermateaceae	Naevala	Naevala clone	NA	2.0e-40	0.90400000
Cr_723	Fungi	Ascomycota	Dothideomycetes	Pleosporales	Pleosporales clone	Pleosporales clone	Pleosporales clone	NA	3.0e-55	0.96212121
Cr_724	Fungi	Fungi clone	Fungi clone	Fungi clone	Fungi clone	Fungi clone	Fungi clone	NA	1.0e-57	1.00000000
Cr_725	Fungi	Ascomycota	Eurotiomycetes	Eurotiomycetes clone	Eurotiomycetes clone	Eurotiomycetes clone	Eurotiomycetes clone	NA	2.0e-32	0.65034965
Cr_726	Fungi	Basidiomycota	Tremellomycetes	Cystofilobasidiales	Cystofilobasidiales_fam_Incertae_sedis	Mrakiella	Mrakiella_aquatica	SH202459.07FU	2.0e-94	1.00000000
Cr_727	Fungi	Basidiomycota	Tremellomycetes	Tremellales	Bulleraceae	Fonsecazyma	Fonsecazyma clone	NA	2.0e-41	0.96052632
Cr_728	Fungi	Ascomycota	Leotiomycetes	Helotiales	Dermateaceae	Neofabraea	Neofabraea clone	NA	4.0e-53	0.98412698
Cr_729	Fungi	Basidiomycota	Microbotryomycetes	Leucosporidiales	Leucosporidiales clone	Leucosporidiales clone	Leucosporidiales clone	NA	5.0e-74	1.00510204
Cr_73	Fungi	Ascomycota	Dothideomycetes	Pleosporales	Phaeosphaeriaceae	Muriphaeosphaeria	Muriphaeosphaeria clone	NA	2.0e-67	1.00000000
Cr_730	Fungi	Fungi clone	Fungi clone	Fungi clone	Fungi clone	Fungi clone	Fungi clone	NA	2.0e-37	1.01526718
Cr_731	Fungi	Ascomycota	Lecanoromycetes	Lecanorales	Parmeliaceae	Parmelia	Parmelia clone	NA	7.0e-56	0.99218750
Cr_732	Fungi	Ascomycota	Leotiomycetes	Leotiomycetes_ord_Incertae_sedis	Pseudeurotiaceae	Pseudeurotiaceae clone	Pseudeurotiaceae clone	NA	9.0e-60	1.00000000
Cr_733	Fungi	Ascomycota	Ascomycota clone	Ascomycota clone	Ascomycota clone	Ascomycota clone	Ascomycota clone	NA	3.0e-54	1.00781250
Cr_734	Fungi	Basidiomycota	Exobasidiomycetes	Exobasidiales	Exobasidiaceae	Exobasidium	Exobasidium_maculosum	NA	6.0e-83	0.98275862
Cr_735	Fungi	Ascomycota	Leotiomycetes	Helotiales	Helotiales clone	Helotiales clone	Helotiales clone	NA	1.0e-58	1.00806452
Cr_736	Fungi	Ascomycota	Lecanoromycetes	Caliciales	Physciaceae	Physcia	Physcia clone	NA	4.0e-58	0.94202899
Cr_737	Fungi	Ascomycota	Sordariomycetes	Hypocreales	Nectriaceae	Gibberella	Gibberella_baccata	SH219689.07FU	3.0e-70	1.00000000
Cr_738	Fungi	Basidiomycota	Tremellomycetes	Tremellales	Tremellales clone	Tremellales clone	Tremellales clone	NA	6.0e-62	1.00000000
Cr_739	Fungi	Ascomycota	Ascomycota clone	Ascomycota clone	Ascomycota clone	Ascomycota clone	Ascomycota clone	NA	7.0e-51	0.82706767
Cr_74	Fungi	Basidiomycota	Exobasidiomycetes	Exobasidiales	Exobasidiaceae	Exobasidium	Exobasidium clone	NA	2.0e-72	0.98958333
Cr_740	Fungi	Basidiomycota	Exobasidiomycetes	Exobasidiales	Exobasidiaceae	Exobasidium	Exobasidium clone	NA	8.0e-62	0.91111111
Cr_741	Fungi	Fungi clone	Fungi clone	Fungi clone	Fungi clone	Fungi clone	Fungi clone	NA	NA	NA
Cr_742	Fungi	Basidiomycota	Cystobasidiomycetes	Cystobasidiomycetes_ord_Incertae_sedis	Cystobasidiomycetes_fam_Incertae_sedis	Symmetrospora	Symmetrospora_gracilis	SH205938.07FU	1.0e-95	1.00000000
Cr_743	Fungi	Ascomycota	Eurotiomycetes	Chaetothyriales	Chaetothyriales clone	Chaetothyriales clone	Chaetothyriales clone	NA	4.0e-44	0.95744681
Cr_744	Fungi	Ascomycota	Ascomycota clone	Ascomycota clone	Ascomycota clone	Ascomycota clone	Ascomycota clone	NA	1.0e-53	1.01550388
Cr_745	Fungi	Basidiomycota	Spiculogloeomycetes	Spiculogloeales	Spiculogloeaceae	Phyllozyma	Phyllozyma clone	NA	2.0e-38	0.92500000
Cr_746	Fungi	Basidiomycota	Tremellomycetes	Tremellales	Tremellales clone	Tremellales clone	Tremellales clone	NA	4.0e-69	1.00699301
Cr_747	Fungi	Ascomycota	Dothideomycetes	Dothideomycetes clone	Dothideomycetes clone	Dothideomycetes clone	Dothideomycetes clone	NA	1.0e-57	1.00775194
Cr_748	Fungi	Ascomycota	Ascomycota clone	Ascomycota clone	Ascomycota clone	Ascomycota clone	Ascomycota clone	NA	6.0e-67	0.94155844
Cr_749	Fungi	Fungi clone	Fungi clone	Fungi clone	Fungi clone	Fungi clone	Fungi clone	NA	NA	NA
Cr_75	Fungi	Fungi clone	Fungi clone	Fungi clone	Fungi clone	Fungi clone	Fungi clone	NA	6.0e-57	0.98561151
Cr_750	Fungi	Ascomycota	Saccharomycetes	Saccharomycetales	Saccharomycetales_fam_Incertae_sedis	Diutina	Diutina_rugosa	SH180756.07FU	3.0e-31	1.00000000
Cr_751	Fungi	Ascomycota	Dothideomycetes	Capnodiales	Capnodiales clone	Capnodiales clone	Capnodiales clone	NA	4.0e-38	1.03937008
Cr_752	Fungi	Basidiomycota	Tremellomycetes	Tremellales	Bulleribasidiaceae	Dioszegia	Dioszegia clone	NA	9.0e-49	1.00000000
Cr_753	Fungi	Ascomycota	Dothideomycetes	Pleosporales	Lindgomycetaceae	Lindgomycetaceae clone	Lindgomycetaceae clone	NA	3.0e-30	1.00746269
Cr_754	Fungi	Basidiomycota	Cystobasidiomycetes	Cystobasidiomycetes_ord_Incertae_sedis	Cystobasidiomycetes_fam_Incertae_sedis	Buckleyzyma	Buckleyzyma_aurantiaca	SH207116.07FU	6.0e-83	1.00000000
Cr_755	Fungi	Ascomycota	Dothideomycetes	Capnodiales	Mycosphaerellaceae	Ramularia	Ramularia clone	NA	5.0e-57	1.00826446
Cr_756	Fungi	Fungi clone	Fungi clone	Fungi clone	Fungi clone	Fungi clone	Fungi clone	NA	NA	NA
Cr_757	Fungi	Basidiomycota	Tremellomycetes	Tremellales	Tremellaceae	Cryptococcus	Cryptococcus clone	NA	1.0e-58	1.00000000
Cr_758	Fungi	Ascomycota	Ascomycota clone	Ascomycota clone	Ascomycota clone	Ascomycota clone	Ascomycota clone	NA	5.0e-52	1.01574803
Cr_759	Fungi	Basidiomycota	Tremellomycetes	Tremellales	Tremellales clone	Tremellales clone	Tremellales clone	NA	4.0e-42	1.00970874
Cr_76	Fungi	Ascomycota	Ascomycota clone	Ascomycota clone	Ascomycota clone	Ascomycota clone	Ascomycota clone	NA	1.0e-53	1.00787402
Cr_760	Fungi	Fungi clone	Fungi clone	Fungi clone	Fungi clone	Fungi clone	Fungi clone	NA	7.0e-61	1.00000000
Cr_761	Fungi	Ascomycota	Taphrinomycetes	Taphrinales	Taphrinaceae	Taphrina	Taphrina_epiphylla	SH193599.07FU	4.0e-85	1.00549451
Cr_762	Fungi	Ascomycota	Dothideomycetes	Dothideomycetes clone	Dothideomycetes clone	Dothideomycetes clone	Dothideomycetes clone	NA	1.0e-53	0.99236641
Cr_763	Fungi	Ascomycota	Eurotiomycetes	Chaetothyriales	Herpotrichiellaceae	Herpotrichiellaceae clone	Herpotrichiellaceae clone	NA	3.0e-45	1.02994012
Cr_764	Fungi	Basidiomycota	Tremellomycetes	Tremellales	Bulleribasidiaceae	Derxomyces	Derxomyces clone	NA	3.0e-16	0.34523810
Cr_765	Fungi	Basidiomycota	Tremellomycetes	Tremellomycetes clone	Tremellomycetes clone	Tremellomycetes clone	Tremellomycetes clone	NA	6.0e-62	0.99319728
Cr_766	Fungi	Fungi clone	Fungi clone	Fungi clone	Fungi clone	Fungi clone	Fungi clone	NA	NA	NA
Cr_767	Fungi	Basidiomycota	Tremellomycetes	Tremellales	Tremellaceae	Cryptococcus	Cryptococcus clone	NA	5.0e-53	0.94838710
Cr_768	Fungi	Ascomycota	Dothideomycetes	Pleosporales	Pleosporaceae	Alternaria	Alternaria clone	NA	7.0e-66	1.00729927
Cr_769	Fungi	Fungi clone	Fungi clone	Fungi clone	Fungi clone	Fungi clone	Fungi clone	NA	NA	NA
Cr_77	Fungi	Basidiomycota	Tremellomycetes	Tremellales	Bulleribasidiaceae	Dioszegia	Dioszegia_fristingensis	SH209710.07FU	1.0e-46	1.01923077
Cr_770	Fungi	Ascomycota	Dothideomycetes	Capnodiales	Mycosphaerellaceae	Ramularia	Ramularia clone	NA	5.0e-57	1.00000000
Cr_771	Fungi	Ascomycota	Sordariomycetes	Sordariomycetes clone	Sordariomycetes clone	Sordariomycetes clone	Sordariomycetes clone	NA	6.0e-77	1.00000000
Cr_772	Fungi	Fungi clone	Fungi clone	Fungi clone	Fungi clone	Fungi clone	Fungi clone	NA	1.1e+00	0.09659091
Cr_773	Fungi	Ascomycota	Eurotiomycetes	Chaetothyriales	Herpotrichiellaceae	Rhinocladiella	Rhinocladiella clone	NA	5.0e-68	1.00000000
Cr_774	Fungi	Basidiomycota	Agaricomycetes	Hymenochaetales	Hymenochaetaceae	Fuscoporia	Fuscoporia_ferruginosa	NA	1.0e-89	1.00000000
Cr_775	Fungi	Fungi clone	Fungi clone	Fungi clone	Fungi clone	Fungi clone	Fungi clone	NA	9.0e-56	1.00000000
Cr_776	Fungi	Basidiomycota	Basidiomycota clone	Basidiomycota clone	Basidiomycota clone	Basidiomycota clone	Basidiomycota clone	NA	2.0e-38	0.91875000
Cr_777	Fungi	Fungi clone	Fungi clone	Fungi clone	Fungi clone	Fungi clone	Fungi clone	NA	4.0e-53	1.00740741
Cr_778	Fungi	Fungi clone	Fungi clone	Fungi clone	Fungi clone	Fungi clone	Fungi clone	NA	2.0e-62	1.00000000
Cr_779	Fungi	Fungi clone	Fungi clone	Fungi clone	Fungi clone	Fungi clone	Fungi clone	NA	1.8e+00	0.31182796
Cr_78	Fungi	Ascomycota	Leotiomycetes	Leotiomycetes clone	Leotiomycetes clone	Leotiomycetes clone	Leotiomycetes clone	NA	3.0e-29	1.00787402
Cr_780	Fungi	Basidiomycota	Spiculogloeomycetes	Spiculogloeales	Spiculogloeaceae	Phyllozyma	Phyllozyma clone	NA	5.0e-43	0.96774194
Cr_781	Fungi	Ascomycota	Eurotiomycetes	Chaetothyriales	Herpotrichiellaceae	Rhinocladiella	Rhinocladiella clone	NA	8.0e-66	1.00645161
Cr_782	Fungi	Basidiomycota	Microbotryomycetes	Sporidiobolales	Sporidiobolaceae	Sporobolomyces	Sporobolomyces clone	NA	1.0e-54	1.00515464
Cr_783	Fungi	Basidiomycota	Basidiomycota clone	Basidiomycota clone	Basidiomycota clone	Basidiomycota clone	Basidiomycota clone	NA	7.0e-33	0.62244898
Cr_784	Fungi	Basidiomycota	Agaricomycetes	Corticiales	Corticiaceae	Cylindrobasidium	Cylindrobasidium_evolvens	SH223348.07FU	4.0e-141	1.00366300
Cr_785	Fungi	Fungi clone	Fungi clone	Fungi clone	Fungi clone	Fungi clone	Fungi clone	NA	3.0e-49	1.00000000
Cr_786	unknown	NA	NA	NA	NA	NA	?	NA	2.0e-48	0.92613636
Cr_787	Fungi	Ascomycota	Ascomycota clone	Ascomycota clone	Ascomycota clone	Ascomycota clone	Ascomycota clone	NA	3.0e-44	0.92424242
Cr_788	Fungi	Basidiomycota	Cystobasidiomycetes	Cystobasidiales	Cystobasidiaceae	Cystobasidium	Cystobasidium_pinicola	NA	5.0e-84	1.00000000
Cr_789	Fungi	Fungi clone	Fungi clone	Fungi clone	Fungi clone	Fungi clone	Fungi clone	NA	8.0e-62	1.00555556
Cr_79	Fungi	Basidiomycota	Tremellomycetes	Tremellales	Tremellales clone	Tremellales clone	Tremellales clone	NA	2.0e-71	1.00000000
Cr_790	Fungi	Ascomycota	Eurotiomycetes	Chaetothyriales	Herpotrichiellaceae	Cladophialophora	Cladophialophora clone	NA	6.0e-67	1.01351351
Cr_791	Fungi	Fungi clone	Fungi clone	Fungi clone	Fungi clone	Fungi clone	Fungi clone	NA	3.0e-01	0.10227273
Cr_792	Fungi	Fungi clone	Fungi clone	Fungi clone	Fungi clone	Fungi clone	Fungi clone	NA	1.7e+00	0.31868132
Cr_793	Fungi	Fungi clone	Fungi clone	Fungi clone	Fungi clone	Fungi clone	Fungi clone	NA	1.0e-53	1.00000000
Cr_794	Fungi	Basidiomycota	Tremellomycetes	Tremellales	Tremellales clone	Tremellales clone	Tremellales clone	NA	3.0e-59	1.00729927
Cr_795	Fungi	Ascomycota	Sordariomycetes	Sordariomycetes clone	Sordariomycetes clone	Sordariomycetes clone	Sordariomycetes clone	NA	3.0e-60	1.01388889
Cr_796	Fungi	Fungi clone	Fungi clone	Fungi clone	Fungi clone	Fungi clone	Fungi clone	NA	3.0e-64	1.01470588
Cr_797	Fungi	Basidiomycota	Tremellomycetes	Tremellomycetes clone	Tremellomycetes clone	Tremellomycetes clone	Tremellomycetes clone	NA	3.0e-15	0.57246377
Cr_798	Fungi	Ascomycota	Dothideomycetes	Capnodiales	Mycosphaerellaceae	Mycosphaerellaceae clone	Mycosphaerellaceae clone	NA	2.0e-50	1.00806452
Cr_799	Fungi	Fungi clone	Fungi clone	Fungi clone	Fungi clone	Fungi clone	Fungi clone	NA	4.0e-58	1.00000000
Cr_8	Fungi	Ascomycota	Ascomycota clone	Ascomycota clone	Ascomycota clone	Ascomycota clone	Ascomycota clone	NA	3.0e-64	1.00000000
Cr_80	Fungi	Ascomycota	Ascomycota clone	Ascomycota clone	Ascomycota clone	Ascomycota clone	Ascomycota clone	NA	8.0e-06	0.62142857
Cr_800	Fungi	Basidiomycota	Tremellomycetes	Tremellales	Bulleribasidiaceae	Dioszegia	Dioszegia clone	NA	2.0e-45	1.00943396
Cr_801	Fungi	Basidiomycota	Tremellomycetes	Tremellales	Tremellaceae	Cryptococcus	Cryptococcus clone	NA	7.0e-46	1.00729927
Cr_802	Fungi	Basidiomycota	Cystobasidiomycetes	Cystobasidiomycetes clone	Cystobasidiomycetes clone	Cystobasidiomycetes clone	Cystobasidiomycetes clone	NA	1.0e-30	1.00961538
Cr_803	Fungi	Fungi clone	Fungi clone	Fungi clone	Fungi clone	Fungi clone	Fungi clone	NA	9.0e-102	1.00000000
Cr_804	Fungi	Fungi clone	Fungi clone	Fungi clone	Fungi clone	Fungi clone	Fungi clone	NA	7.0e-41	0.87096774
Cr_805	Fungi	Ascomycota	Eurotiomycetes	Chaetothyriales	Chaetothyriales clone	Chaetothyriales clone	Chaetothyriales clone	NA	8.0e-66	1.01351351
Cr_806	Fungi	Ascomycota	Dothideomycetes	Capnodiales	Teratosphaeriaceae	Devriesia	Devriesia_pseudoamericana	SH192615.07FU	3.0e-49	1.02479339
Cr_807	Fungi	Ascomycota	Ascomycota clone	Ascomycota clone	Ascomycota clone	Ascomycota clone	Ascomycota clone	NA	8.0e-45	1.03305785
Cr_808	Fungi	Ascomycota	Dothideomycetes	Pleosporales	Pleosporales clone	Pleosporales clone	Pleosporales clone	NA	3.0e-25	1.01492537
Cr_809	Fungi	Fungi clone	Fungi clone	Fungi clone	Fungi clone	Fungi clone	Fungi clone	NA	1.0e-38	1.01612903
Cr_81	Fungi	Ascomycota	Ascomycota clone	Ascomycota clone	Ascomycota clone	Ascomycota clone	Ascomycota clone	NA	6.0e-62	1.00000000
Cr_810	Fungi	Ascomycota	Leotiomycetes	Helotiales	Helotiaceae	Helotiaceae clone	Helotiaceae clone	NA	5.0e-52	1.00000000
Cr_811	Fungi	Basidiomycota	Tremellomycetes	Filobasidiales	Filobasidiaceae	Filobasidium	Filobasidium_wieringae	SH221435.07FU	3.0e-111	1.00000000
Cr_812	Fungi	Basidiomycota	Tremellomycetes	Filobasidiales	Filobasidiaceae	Filobasidium	Filobasidium_wieringae	SH221435.07FU	3.0e-111	1.00000000
Cr_813	Fungi	Fungi clone	Fungi clone	Fungi clone	Fungi clone	Fungi clone	Fungi clone	NA	NA	NA
Cr_814	Fungi	Fungi clone	Fungi clone	Fungi clone	Fungi clone	Fungi clone	Fungi clone	NA	1.0e-57	1.00763359
Cr_815	Fungi	Ascomycota	Ascomycota clone	Ascomycota clone	Ascomycota clone	Ascomycota clone	Ascomycota clone	NA	7.0e-12	1.00000000
Cr_816	Fungi	Basidiomycota	Tremellomycetes	Tremellales	Tremellales clone	Tremellales clone	Tremellales clone	NA	4.0e-74	0.97385621
Cr_817	Fungi	Ascomycota	Eurotiomycetes	Chaetothyriales	Herpotrichiellaceae	Capronia	Capronia clone	NA	6.0e-62	1.00704225
Cr_818	Fungi	Ascomycota	Taphrinomycetes	Taphrinales	Taphrinaceae	Taphrina	Taphrina_carnea	SH193601.07FU	1.0e-89	1.00000000
Cr_819	Fungi	Ascomycota	Eurotiomycetes	Verrucariales	Verrucariaceae	Verrucaria	Verrucaria clone	NA	1.0e-43	1.00714286
Cr_82	Fungi	Ascomycota	Eurotiomycetes	Chaetothyriales	Herpotrichiellaceae	Cladophialophora	Cladophialophora clone	NA	1.0e-68	1.01351351
Cr_820	Fungi	Basidiomycota	Tremellomycetes	Tremellales	Tremellales clone	Tremellales clone	Tremellales clone	NA	4.0e-48	1.01481481
Cr_821	Fungi	Ascomycota	Ascomycota clone	Ascomycota clone	Ascomycota clone	Ascomycota clone	Ascomycota clone	NA	3.0e-19	0.72727273
Cr_822	Fungi	Fungi clone	Fungi clone	Fungi clone	Fungi clone	Fungi clone	Fungi clone	NA	9.0e-55	1.00000000
Cr_823	Fungi	Fungi clone	Fungi clone	Fungi clone	Fungi clone	Fungi clone	Fungi clone	NA	NA	NA
Cr_824	Fungi	Ascomycota	Dothideomycetes	Pleosporales	Pleosporales clone	Pleosporales clone	Pleosporales clone	NA	2.0e-37	0.99290780
Cr_825	Fungi	Ascomycota	Ascomycota clone	Ascomycota clone	Ascomycota clone	Ascomycota clone	Ascomycota clone	NA	2.0e-51	1.00000000
Cr_826	Fungi	Basidiomycota	Tremellomycetes	Tremellales	Tremellales clone	Tremellales clone	Tremellales clone	NA	6.0e-67	1.01379310
Cr_827	Fungi	Ascomycota	Lecanoromycetes	Teloschistales	Teloschistaceae	Xanthoria	Xanthoria clone	NA	1.0e-63	0.97014925
Cr_828	Fungi	Basidiomycota	Cystobasidiomycetes	Cystobasidiomycetes_ord_Incertae_sedis	Cystobasidiomycetes_fam_Incertae_sedis	Buckleyzyma	Buckleyzyma_aurantiaca	SH207116.07FU	4.0e-80	1.00549451
Cr_829	Fungi	Basidiomycota	Agaricomycetes	Agaricomycetes clone	Agaricomycetes clone	Agaricomycetes clone	Agaricomycetes clone	NA	3.0e-86	1.00000000
Cr_83	Fungi	Ascomycota	Leotiomycetes	Leotiomycetes_ord_Incertae_sedis	Pseudeurotiaceae	Pseudeurotiaceae clone	Pseudeurotiaceae clone	NA	4.0e-58	1.00793651
Cr_830	Fungi	Basidiomycota	Microbotryomycetes	Sporidiobolales	Sporidiobolaceae	Rhodosporidiobolus	Rhodosporidiobolus clone	NA	1.0e-84	1.00543478
Cr_831	Fungi	Basidiomycota	Exobasidiomycetes	Exobasidiales	Exobasidiaceae	Exobasidium	Exobasidium_gracile	SH206596.07FU	3.0e-81	0.95652174
Cr_832	Fungi	Chytridiomycota	Spizellomycetes	Spizellomycetales	Powellomycetaceae	Powellomyces	Powellomyces clone	NA	7.0e-33	1.01923077
Cr_833	Fungi	Ascomycota	Ascomycota clone	Ascomycota clone	Ascomycota clone	Ascomycota clone	Ascomycota clone	NA	2.0e-36	0.99253731
Cr_834	Fungi	Fungi clone	Fungi clone	Fungi clone	Fungi clone	Fungi clone	Fungi clone	NA	8.0e-47	0.96045198
Cr_835	Fungi	Ascomycota	Dothideomycetes	Myriangiales	Myriangiales clone	Myriangiales clone	Myriangiales clone	NA	1.0e-14	0.36158192
Cr_836	Fungi	Ascomycota	Ascomycota clone	Ascomycota clone	Ascomycota clone	Ascomycota clone	Ascomycota clone	NA	2.0e-50	1.00787402
Cr_837	Fungi	Fungi clone	Fungi clone	Fungi clone	Fungi clone	Fungi clone	Fungi clone	NA	1.0e-90	1.01485149
Cr_838	Fungi	Ascomycota	Dothideomycetes	Capnodiales	Teratosphaeriaceae	Teratosphaeriaceae clone	Teratosphaeriaceae clone	NA	1.0e-58	1.00000000
Cr_839	Fungi	Ascomycota	Eurotiomycetes	Chaetothyriales	Chaetothyriales clone	Chaetothyriales clone	Chaetothyriales clone	NA	6.0e-67	1.01360544
Cr_84	Fungi	Ascomycota	Eurotiomycetes	Chaetothyriales	Herpotrichiellaceae	Cladophialophora	Cladophialophora clone	NA	1.0e-68	1.01351351
Cr_840	Fungi	Ascomycota	Ascomycota clone	Ascomycota clone	Ascomycota clone	Ascomycota clone	Ascomycota clone	NA	4.0e-13	1.00000000
Cr_841	Fungi	Ascomycota	Ascomycota clone	Ascomycota clone	Ascomycota clone	Ascomycota clone	Ascomycota clone	NA	4.0e-59	0.97872340
Cr_842	Fungi	Ascomycota	Dothideomycetes	Capnodiales	Capnodiales clone	Capnodiales clone	Capnodiales clone	NA	8.0e-55	1.00000000
Cr_843	Fungi	Fungi clone	Fungi clone	Fungi clone	Fungi clone	Fungi clone	Fungi clone	NA	1.0e-74	1.00000000
Cr_844	Fungi	Ascomycota	Dothideomycetes	Dothideomycetes clone	Dothideomycetes clone	Dothideomycetes clone	Dothideomycetes clone	NA	1.0e-42	1.03305785
Cr_845	Fungi	Basidiomycota	Tremellomycetes	Tremellomycetes clone	Tremellomycetes clone	Tremellomycetes clone	Tremellomycetes clone	NA	4.0e-59	0.99324324
Cr_846	Fungi	Ascomycota	Dothideomycetes	Pleosporales	Pleosporales clone	Pleosporales clone	Pleosporales clone	NA	9.0e-60	0.99253731
Cr_847	Fungi	Ascomycota	Eurotiomycetes	Eurotiales	Aspergillaceae	Penicillium	Penicillium clone	NA	8.0e-71	1.00000000
Cr_848	Viridiplantae	Chlorophyta	Trebouxiophyceae	Microthamniales	Microthamniales_order	Trebouxia	Trebouxia clone	NA	3.0e-66	0.95979899
Cr_849	Fungi	Ascomycota	Ascomycota clone	Ascomycota clone	Ascomycota clone	Ascomycota clone	Ascomycota clone	NA	1.0e-20	0.61202186
Cr_85	Fungi	Ascomycota	Dothideomycetes	Capnodiales	Teratosphaeriaceae	Devriesia	Devriesia_pseudoamericana	SH192615.07FU	5.0e-57	1.00806452
Cr_850	Fungi	Ascomycota	Ascomycota clone	Ascomycota clone	Ascomycota clone	Ascomycota clone	Ascomycota clone	NA	2.0e-51	1.00000000
Cr_851	Fungi	Basidiomycota	Tremellomycetes	Tremellomycetes clone	Tremellomycetes clone	Tremellomycetes clone	Tremellomycetes clone	NA	2.0e-42	1.01398601
Cr_852	Fungi	Fungi clone	Fungi clone	Fungi clone	Fungi clone	Fungi clone	Fungi clone	NA	3.6e+00	0.09523810
Cr_853	Fungi	Fungi clone	Fungi clone	Fungi clone	Fungi clone	Fungi clone	Fungi clone	NA	6.0e-09	0.30845771
Cr_854	Fungi	Ascomycota	Lecanoromycetes	Lecanoromycetes_ord_Incertae_sedis	Phlyctidaceae	Phlyctis	Phlyctis_argena	SH174383.07FU	5.0e-57	1.01538462
Cr_855	Fungi	Basidiomycota	Tremellomycetes	Tremellales	Tremellaceae	Cryptococcus	Cryptococcus clone	NA	7.0e-46	1.00729927
Cr_856	Fungi	Ascomycota	Ascomycota clone	Ascomycota clone	Ascomycota clone	Ascomycota clone	Ascomycota clone	NA	7.0e-56	1.00000000
Cr_857	Fungi	Ascomycota	Dothideomycetes	Botryosphaeriales	Botryosphaeriaceae	Diplodia	Diplodia_africana	SH211940.07FU	4.0e-68	1.00709220
Cr_858	Fungi	Basidiomycota	Exobasidiomycetes	Exobasidiales	Exobasidiaceae	Exobasidium	Exobasidium clone	NA	6.0e-88	1.00546448
Cr_859	Fungi	Ascomycota	Eurotiomycetes	Chaetothyriales	Chaetothyriales clone	Chaetothyriales clone	Chaetothyriales clone	NA	2.0e-37	0.95862069
Cr_86	Fungi	Fungi clone	Fungi clone	Fungi clone	Fungi clone	Fungi clone	Fungi clone	NA	8.0e-33	0.80188679
Cr_860	Fungi	Basidiomycota	Cystobasidiomycetes	Erythrobasidiales	Erythrobasidiales clone	Erythrobasidiales clone	Erythrobasidiales clone	NA	1.0e-95	1.00000000
Cr_861	Fungi	Basidiomycota	Tremellomycetes	Tremellales	Bulleribasidiaceae	Dioszegia	Dioszegia clone	NA	9.0e-49	0.97169811
Cr_862	Fungi	Basidiomycota	Agaricomycetes	Agaricomycetes clone	Agaricomycetes clone	Agaricomycetes clone	Agaricomycetes clone	NA	2.0e-87	1.00000000
Cr_863	Fungi	Ascomycota	Eurotiomycetes	Chaetothyriales	Chaetothyriales clone	Chaetothyriales clone	Chaetothyriales clone	NA	2.0e-62	1.00714286
Cr_864	unknown	NA	NA	NA	NA	NA	?	NA	2.0e-43	0.93782383
Cr_865	Fungi	Basidiomycota	Agaricomycetes	Polyporales	Fomitopsidaceae	Fomitopsis	Fomitopsis_pinicola	SH207630.07FU	3.0e-91	1.00000000
Cr_866	Fungi	Ascomycota	Ascomycota clone	Ascomycota clone	Ascomycota clone	Ascomycota clone	Ascomycota clone	NA	8.0e-61	0.97872340
Cr_867	Fungi	Ascomycota	Dothideomycetes	Tubeufiales	Tubeufiaceae	Tubeufiaceae clone	Tubeufiaceae clone	NA	2.0e-26	1.02272727
Cr_868	Fungi	Basidiomycota	Tremellomycetes	Tremellales	Bulleribasidiaceae	Dioszegia	Dioszegia_hungarica	SH182099.07FU	2.0e-51	1.00900901
Cr_869	Fungi	Ascomycota	Dothideomycetes	Capnodiales	Capnodiales clone	Capnodiales clone	Capnodiales clone	NA	2.0e-46	1.02400000
Cr_87	Fungi	Ascomycota	Leotiomycetes	Leotiomycetes_ord_Incertae_sedis	Pseudeurotiaceae	Pseudeurotiaceae clone	Pseudeurotiaceae clone	NA	2.0e-60	1.00000000
Cr_870	Fungi	Fungi clone	Fungi clone	Fungi clone	Fungi clone	Fungi clone	Fungi clone	NA	1.0e-85	1.02551020
Cr_871	Fungi	Ascomycota	Ascomycota clone	Ascomycota clone	Ascomycota clone	Ascomycota clone	Ascomycota clone	NA	4.0e-14	0.75000000
Cr_872	Fungi	Ascomycota	Dothideomycetes	Capnodiales	Teratosphaeriaceae	Devriesia	Devriesia_pseudoamericana	SH192615.07FU	1.0e-48	1.01626016
Cr_873	Fungi	Ascomycota	Dothideomycetes	Pleosporales	Pleosporales clone	Pleosporales clone	Pleosporales clone	NA	1.0e-63	1.00735294
Cr_874	Fungi	Ascomycota	Eurotiomycetes	Chaetothyriales	Herpotrichiellaceae	Cladophialophora	Cladophialophora clone	NA	3.0e-60	1.02027027
Cr_875	Fungi	Basidiomycota	Tremellomycetes	Tremellomycetes clone	Tremellomycetes clone	Tremellomycetes clone	Tremellomycetes clone	NA	2.0e-46	1.00694444
Cr_876	Fungi	Fungi clone	Fungi clone	Fungi clone	Fungi clone	Fungi clone	Fungi clone	NA	1.0e-52	1.02307692
Cr_877	Fungi	Ascomycota	Dothideomycetes	Pleosporales	Pleomassariaceae	Prosthemium	Prosthemium_stellare	SH198668.07FU	2.0e-61	1.00757576
Cr_878	Fungi	Fungi clone	Fungi clone	Fungi clone	Fungi clone	Fungi clone	Fungi clone	NA	1.1e+00	0.09659091
Cr_879	Fungi	Ascomycota	Leotiomycetes	Helotiales	Helotiaceae	Hymenoscyphus	Hymenoscyphus clone	NA	3.0e-59	1.00781250
Cr_88	Fungi	Basidiomycota	Exobasidiomycetes	Exobasidiales	Exobasidiaceae	Exobasidium	Exobasidium clone	NA	1.0e-75	0.98958333
Cr_880	Fungi	Fungi clone	Fungi clone	Fungi clone	Fungi clone	Fungi clone	Fungi clone	NA	6.0e-38	0.81065089
Cr_881	Fungi	Fungi clone	Fungi clone	Fungi clone	Fungi clone	Fungi clone	Fungi clone	NA	2.0e-03	0.14285714
Cr_882	Fungi	Fungi clone	Fungi clone	Fungi clone	Fungi clone	Fungi clone	Fungi clone	NA	1.0e-57	1.00000000
Cr_883	Fungi	Ascomycota	Ascomycota clone	Ascomycota clone	Ascomycota clone	Ascomycota clone	Ascomycota clone	NA	3.0e-24	0.82835821
Cr_884	Fungi	Ascomycota	Dothideomycetes	Pleosporales	Pleosporales clone	Pleosporales clone	Pleosporales clone	NA	4.0e-58	1.01481481
Cr_885	Fungi	Basidiomycota	Cystobasidiomycetes	Erythrobasidiales	Erythrobasidiaceae	Bannoa	Bannoa_syzygii	SH030954.07FU	3.0e-86	1.00000000
Cr_886	Fungi	Ascomycota	Dothideomycetes	Venturiales	Venturiales clone	Venturiales clone	Venturiales clone	NA	1.0e-47	0.86400000
Cr_887	Fungi	Fungi clone	Fungi clone	Fungi clone	Fungi clone	Fungi clone	Fungi clone	NA	2.2e+00	0.14678899
Cr_888	Fungi	Fungi clone	Fungi clone	Fungi clone	Fungi clone	Fungi clone	Fungi clone	NA	NA	NA
Cr_889	Fungi	Ascomycota	Leotiomycetes	Helotiales	Helotiaceae	Crocicreas	Crocicreas clone	NA	1.0e-47	1.02419355
Cr_89	Fungi	Ascomycota	Dothideomycetes	Pleosporales	Phaeosphaeriaceae	Phaeosphaeriaceae clone	Phaeosphaeriaceae clone	NA	5.0e-62	0.99236641
Cr_890	Fungi	Ascomycota	Ascomycota clone	Ascomycota clone	Ascomycota clone	Ascomycota clone	Ascomycota clone	NA	7.0e-18	0.54450262
Cr_891	Fungi	Fungi clone	Fungi clone	Fungi clone	Fungi clone	Fungi clone	Fungi clone	NA	8.0e-33	0.89686099
Cr_892	Fungi	Fungi clone	Fungi clone	Fungi clone	Fungi clone	Fungi clone	Fungi clone	NA	6.0e-57	1.01324503
Cr_893	Fungi	Basidiomycota	Tremellomycetes	Tremellales	Bulleribasidiaceae	Vishniacozyma	Vishniacozyma_heimaeyensis	SH181631.07FU	5.0e-57	1.00000000
Cr_894	Fungi	Ascomycota	Dothideomycetes	Pleosporales	Pleosporaceae	Alternaria	Alternaria clone	NA	3.0e-50	0.92366412
Cr_895	Fungi	Fungi clone	Fungi clone	Fungi clone	Fungi clone	Fungi clone	Fungi clone	NA	6.0e-72	0.98701299
Cr_896	Fungi	Ascomycota	Eurotiomycetes	Eurotiales	Aspergillaceae	Penicillium	Penicillium clone	NA	6.0e-72	1.00000000
Cr_897	Fungi	Ascomycota	Leotiomycetes	Helotiales	Helotiales clone	Helotiales clone	Helotiales clone	NA	4.0e-58	1.00000000
Cr_898	Fungi	Fungi clone	Fungi clone	Fungi clone	Fungi clone	Fungi clone	Fungi clone	NA	NA	NA
Cr_899	Fungi	Fungi clone	Fungi clone	Fungi clone	Fungi clone	Fungi clone	Fungi clone	NA	NA	NA
Cr_9	Fungi	Ascomycota	Eurotiomycetes	Chaetothyriales	Chaetothyriales clone	Chaetothyriales clone	Chaetothyriales clone	NA	1.0e-63	1.01324503
Cr_90	Fungi	Ascomycota	Sordariomycetes	Hypocreales	Nectriaceae	Nectriaceae clone	Nectriaceae clone	NA	6.0e-72	1.00000000
Cr_900	Fungi	Ascomycota	Ascomycota clone	Ascomycota clone	Ascomycota clone	Ascomycota clone	Ascomycota clone	NA	2.0e-36	0.94326241
Cr_901	Fungi	Basidiomycota	Exobasidiomycetes	Exobasidiales	Exobasidiaceae	Exobasidium	Exobasidium_woronichinii	SH211813.07FU	2.0e-88	0.98314607
Cr_902	Fungi	Ascomycota	Sordariomycetes	Diaporthales	Diaporthales clone	Diaporthales clone	Diaporthales clone	NA	6.0e-67	1.00000000
Cr_903	Fungi	Basidiomycota	Agaricomycetes	Polyporales	Schizoporaceae	Xylodon	Xylodon_brevisetus	SH629836.07FU	2.0e-83	1.00000000
Cr_904	Fungi	Basidiomycota	Basidiomycota clone	Basidiomycota clone	Basidiomycota clone	Basidiomycota clone	Basidiomycota clone	NA	6.0e-24	0.71090047
Cr_905	Fungi	Fungi clone	Fungi clone	Fungi clone	Fungi clone	Fungi clone	Fungi clone	NA	1.0e-54	1.00000000
Cr_906	Fungi	Fungi clone	Fungi clone	Fungi clone	Fungi clone	Fungi clone	Fungi clone	NA	NA	NA
Cr_907	Viridiplantae	Chlorophyta	Trebouxiophyceae	Microthamniales	Microthamniales_order	Symbiochloris	Symbiochloris_reticulata	NA	9.0e-86	0.96590909
Cr_908	Fungi	Ascomycota	Leotiomycetes	Erysiphales	Erysiphaceae	Phyllactinia	Phyllactinia_fraxini	SH202235.07FU	5.0e-73	1.00666667
Cr_909	Fungi	Ascomycota	Dothideomycetes	Pleosporales	Pleosporales clone	Pleosporales clone	Pleosporales clone	NA	2.0e-42	1.02307692
Cr_91	Fungi	Ascomycota	Ascomycota clone	Ascomycota clone	Ascomycota clone	Ascomycota clone	Ascomycota clone	NA	2.0e-46	1.02439024
Cr_910	unknown	NA	NA	NA	NA	NA	?	NA	6.0e-48	0.94382022
Cr_911	Fungi	Fungi clone	Fungi clone	Fungi clone	Fungi clone	Fungi clone	Fungi clone	NA	NA	NA
Cr_912	Fungi	Basidiomycota	Agaricomycetes	Polyporales	Schizoporaceae	Xylodon	Xylodon_sambuci	SH185877.07FU	2.0e-83	1.00571429
Cr_913	Fungi	Ascomycota	Ascomycota clone	Ascomycota clone	Ascomycota clone	Ascomycota clone	Ascomycota clone	NA	3.0e-20	0.74342105
Cr_914	Fungi	Ascomycota	Dothideomycetes	Pleosporales	Phaeosphaeriaceae	Phaeosphaeriaceae clone	Phaeosphaeriaceae clone	NA	7.0e-56	0.90225564
Cr_915	Fungi	Ascomycota	Eurotiomycetes	Chaetothyriales	Chaetothyriales clone	Chaetothyriales clone	Chaetothyriales clone	NA	2.0e-37	0.95238095
Cr_916	Fungi	Ascomycota	Dothideomycetes	Capnodiales	Capnodiales_fam_Incertae_sedis	Microcyclospora	Microcyclospora clone	NA	7.0e-56	1.02362205
Cr_917	Fungi	Ascomycota	Taphrinomycetes	Taphrinales	Taphrinaceae	Taphrina	Taphrina_epiphylla	SH193599.07FU	3.0e-90	1.00552486
Cr_918	Fungi	Basidiomycota	Basidiomycota clone	Basidiomycota clone	Basidiomycota clone	Basidiomycota clone	Basidiomycota clone	NA	NA	NA
Cr_919	Fungi	Ascomycota	Ascomycota clone	Ascomycota clone	Ascomycota clone	Ascomycota clone	Ascomycota clone	NA	6.0e-12	0.27972028
Cr_92	Fungi	Basidiomycota	Cystobasidiomycetes	Cystobasidiomycetes_ord_Incertae_sedis	Cystobasidiomycetes_fam_Incertae_sedis	Buckleyzyma	Buckleyzyma_aurantiaca	SH207116.07FU	3.0e-81	1.00555556
Cr_920	Fungi	Ascomycota	Eurotiomycetes	Chaetothyriales	Chaetothyriales clone	Chaetothyriales clone	Chaetothyriales clone	NA	6.0e-37	0.94482759
Cr_921	Unspecific	NA	NA	NA	NA	NA	NA	NA	1.0e-37	1.00000000
Cr_922	Fungi	Ascomycota	Dothideomycetes	Pleosporales	Pleosporaceae	Alternaria	Alternaria clone	NA	6.0e-67	1.00719424
Cr_923	Fungi	Ascomycota	Ascomycota clone	Ascomycota clone	Ascomycota clone	Ascomycota clone	Ascomycota clone	NA	4.0e-58	1.00000000
Cr_924	Fungi	Ascomycota	Dothideomycetes	Capnodiales	Mycosphaerellaceae	Ramularia	Ramularia clone	NA	1.0e-58	1.00000000
Cr_925	Fungi	Ascomycota	Leotiomycetes	Helotiales	Helotiales clone	Helotiales clone	Helotiales clone	NA	2.0e-51	0.92741935
Cr_926	Fungi	Fungi clone	Fungi clone	Fungi clone	Fungi clone	Fungi clone	Fungi clone	NA	NA	NA
Cr_927	Fungi	Fungi clone	Fungi clone	Fungi clone	Fungi clone	Fungi clone	Fungi clone	NA	NA	NA
Cr_928	Fungi	Basidiomycota	Tremellomycetes	Tremellales	Bulleribasidiaceae	Dioszegia	Dioszegia clone	NA	2.0e-34	1.01020408
Cr_929	Fungi	Ascomycota	Saccharomycetes	Saccharomycetales	Saccharomycetales_fam_Incertae_sedis	Candida	Candida clone	NA	2.0e-29	0.94736842
Cr_93	Fungi	Ascomycota	Dothideomycetes	Pleosporales	Pleosporales clone	Pleosporales clone	Pleosporales clone	NA	7.0e-56	1.00000000
Cr_930	Fungi	Basidiomycota	Cystobasidiomycetes	Cystobasidiomycetes_ord_Incertae_sedis	Cystobasidiomycetes_fam_Incertae_sedis	Buckleyzyma	Buckleyzyma_aurantiaca	SH207116.07FU	6.0e-83	1.00000000
Cr_931	Fungi	Basidiomycota	Tremellomycetes	Tremellales	Tremellaceae	Cryptococcus	Cryptococcus clone	NA	7.0e-46	1.00729927
Cr_932	Fungi	Ascomycota	Sordariomycetes	Hypocreales	Stachybotryaceae	Melanopsamma	Melanopsamma_pomiformis	SH212890.07FU	4.0e-79	1.00000000
Cr_933	unknown	NA	NA	NA	NA	NA	?	NA	1.0e-39	0.97468354
Cr_934	Unspecific	NA	NA	NA	NA	NA	NA	NA	9.9e-02	0.17475728
Cr_935	Fungi	Fungi clone	Fungi clone	Fungi clone	Fungi clone	Fungi clone	Fungi clone	NA	3.3e-01	0.09424084
Cr_936	Fungi	Fungi clone	Fungi clone	Fungi clone	Fungi clone	Fungi clone	Fungi clone	NA	3.0e-15	0.29861111
Cr_937	Fungi	Basidiomycota	Tremellomycetes	Tremellales	Tremellaceae	Cryptococcus	Cryptococcus clone	NA	3.0e-106	1.00000000
Cr_938	Fungi	Ascomycota	Dothideomycetes	Pleosporales	Phaeosphaeriaceae	Phaeosphaeriaceae clone	Phaeosphaeriaceae clone	NA	5.0e-62	0.99236641
Cr_939	Fungi	Ascomycota	Sordariomycetes	Xylariales	Xylariaceae	Annulohypoxylon	Annulohypoxylon clone	NA	3.0e-54	0.89208633
Cr_94	Fungi	Basidiomycota	Tremellomycetes	Tremellales	Tremellaceae	Cryptococcus	Cryptococcus clone	NA	2.0e-32	1.01459854
Cr_940	Fungi	Ascomycota	Eurotiomycetes	Chaetothyriales	Herpotrichiellaceae	Herpotrichiellaceae clone	Herpotrichiellaceae clone	NA	6.0e-67	1.00000000
Cr_941	Fungi	Basidiomycota	Exobasidiomycetes	Exobasidiales	Exobasidiaceae	Exobasidium	Exobasidium clone	NA	3.0e-91	0.99447514
Cr_942	Fungi	Ascomycota	Ascomycota clone	Ascomycota clone	Ascomycota clone	Ascomycota clone	Ascomycota clone	NA	1.0e-57	1.00000000
Cr_943	Fungi	Ascomycota	Dothideomycetes	Capnodiales	Capnodiales clone	Capnodiales clone	Capnodiales clone	NA	2.0e-36	1.01612903
Cr_944	Fungi	Basidiomycota	Exobasidiomycetes	Exobasidiales	Exobasidiaceae	Exobasidium	Exobasidium clone	NA	4.0e-59	0.96449704
Cr_945	Fungi	Fungi clone	Fungi clone	Fungi clone	Fungi clone	Fungi clone	Fungi clone	NA	2.0e-29	0.80660377
Cr_946	Fungi	Fungi clone	Fungi clone	Fungi clone	Fungi clone	Fungi clone	Fungi clone	NA	6.2e+00	0.16483516
Cr_947	Fungi	Ascomycota	Dothideomycetes	Capnodiales	Mycosphaerellaceae	Mycosphaerellaceae clone	Mycosphaerellaceae clone	NA	4.0e-38	0.85600000
Cr_948	Fungi	Basidiomycota	Tremellomycetes	Tremellales	Tremellaceae	Cryptococcus	Cryptococcus clone	NA	2.0e-67	0.98734177
Cr_949	Fungi	Fungi clone	Fungi clone	Fungi clone	Fungi clone	Fungi clone	Fungi clone	NA	1.0e-59	1.01342282
Cr_95	Fungi	Basidiomycota	Tremellomycetes	Tremellales	Bulleraceae	Fonsecazyma	Fonsecazyma clone	NA	5.0e-43	0.95394737
Cr_950	Fungi	Ascomycota	Leotiomycetes	Helotiales	Helotiales clone	Helotiales clone	Helotiales clone	NA	5.0e-52	1.01626016
Cr_951	Fungi	Ascomycota	Eurotiomycetes	Chaetothyriales	Chaetothyriales clone	Chaetothyriales clone	Chaetothyriales clone	NA	4.0e-59	1.00000000
Cr_952	Fungi	Fungi clone	Fungi clone	Fungi clone	Fungi clone	Fungi clone	Fungi clone	NA	NA	NA
Cr_953	Fungi	Fungi clone	Fungi clone	Fungi clone	Fungi clone	Fungi clone	Fungi clone	NA	NA	NA
Cr_954	Fungi	Fungi clone	Fungi clone	Fungi clone	Fungi clone	Fungi clone	Fungi clone	NA	1.0e-42	0.92233010
Cr_955	Fungi	Basidiomycota	Tremellomycetes	Tremellales	Tremellaceae	Cryptococcus	Cryptococcus clone	NA	1.0e-74	1.00000000
Cr_956	Fungi	Fungi clone	Fungi clone	Fungi clone	Fungi clone	Fungi clone	Fungi clone	NA	1.8e+00	0.31182796
Cr_957	Viridiplantae	Chlorophyta	Trebouxiophyceae	Microthamniales	Microthamniales_order	Trebouxia	Trebouxia_unknown	NA	2.0e-67	0.95959596
Cr_958	Fungi	Basidiomycota	Exobasidiomycetes	Exobasidiales	Exobasidiaceae	Exobasidium	Exobasidium_gracile	SH206596.07FU	5.0e-89	1.00549451
Cr_959	Fungi	Ascomycota	Ascomycota clone	Ascomycota clone	Ascomycota clone	Ascomycota clone	Ascomycota clone	NA	1.0e-57	1.01574803
Cr_96	Fungi	Ascomycota	Ascomycota clone	Ascomycota clone	Ascomycota clone	Ascomycota clone	Ascomycota clone	NA	3.0e-54	1.00781250
Cr_960	Fungi	Ascomycota	Ascomycota clone	Ascomycota clone	Ascomycota clone	Ascomycota clone	Ascomycota clone	NA	5.0e-62	1.00751880
Cr_961	Fungi	Basidiomycota	Tremellomycetes	Tremellales	Bulleribasidiaceae	Dioszegia	Dioszegia clone	NA	2.0e-40	1.03960396
Cr_962	Fungi	Fungi clone	Fungi clone	Fungi clone	Fungi clone	Fungi clone	Fungi clone	NA	NA	NA
Cr_963	Viridiplantae	Chlorophyta	Trebouxiophyceae	Microthamniales	Microthamniales_order	Symbiochloris	Symbiochloris_reticulata	NA	9.0e-86	0.96590909
Cr_964	Fungi	Fungi clone	Fungi clone	Fungi clone	Fungi clone	Fungi clone	Fungi clone	NA	6.3e+00	0.16304348
Cr_965	Fungi	Ascomycota	Dothideomycetes	Pleosporales	Pleosporales clone	Pleosporales clone	Pleosporales clone	NA	2.0e-36	1.00735294
Cr_966	Fungi	Ascomycota	Dothideomycetes	Dothideomycetes clone	Dothideomycetes clone	Dothideomycetes clone	Dothideomycetes clone	NA	1.5e-01	0.18556701
Cr_967	Fungi	Basidiomycota	Agaricomycetes	Hymenochaetales	Hymenochaetaceae	Fuscoporia	Fuscoporia_ferruginosa	NA	1.0e-84	1.00000000
Cr_968	Fungi	Ascomycota	Ascomycota clone	Ascomycota clone	Ascomycota clone	Ascomycota clone	Ascomycota clone	NA	5.0e-64	1.01142857
Cr_969	Fungi	Basidiomycota	Tremellomycetes	Tremellales	Tremellales clone	Tremellales clone	Tremellales clone	NA	4.0e-69	1.00699301
Cr_97	Fungi	Ascomycota	Taphrinomycetes	Taphrinales	Taphrinaceae	Taphrina	Taphrina_carpini	SH193600.07FU	1.0e-89	1.00000000
Cr_970	Fungi	Ascomycota	Ascomycota clone	Ascomycota clone	Ascomycota clone	Ascomycota clone	Ascomycota clone	NA	1.0e-49	0.78985507
Cr_971	Fungi	Ascomycota	Lecanoromycetes	Lecanoromycetes_ord_Incertae_sedis	Phlyctidaceae	Phlyctis	Phlyctis_argena	SH174383.07FU	1.0e-62	1.00763359
Cr_972	Fungi	Ascomycota	Eurotiomycetes	Chaetothyriales	Chaetothyriales clone	Chaetothyriales clone	Chaetothyriales clone	NA	2.0e-37	0.95205479
Cr_973	Fungi	Ascomycota	Eurotiomycetes	Chaetothyriales	Herpotrichiellaceae	Cladophialophora	Cladophialophora clone	NA	5.0e-53	1.00680272
Cr_974	Fungi	Ascomycota	Eurotiomycetes	Chaetothyriales	Chaetothyriales clone	Chaetothyriales clone	Chaetothyriales clone	NA	1.0e-68	1.01360544
Cr_975	Unspecific	NA	NA	NA	NA	NA	NA	NA	NA	NA
Cr_976	Fungi	Ascomycota	Lecanoromycetes	Lecanoromycetes clone	Lecanoromycetes clone	Lecanoromycetes clone	Lecanoromycetes clone	NA	3.0e-59	1.00000000
Cr_977	Fungi	Fungi clone	Fungi clone	Fungi clone	Fungi clone	Fungi clone	Fungi clone	NA	NA	NA
Cr_978	Fungi	Ascomycota	Dothideomycetes	Dothideales	Aureobasidiaceae	Aureobasidium	Aureobasidium_microstictum	SH204277.07FU	5.0e-62	1.00751880
Cr_979	Fungi	Ascomycota	Ascomycota clone	Ascomycota clone	Ascomycota clone	Ascomycota clone	Ascomycota clone	NA	5.0e-52	1.00787402
Cr_98	Fungi	Basidiomycota	Tremellomycetes	Tremellales	Tremellales clone	Tremellales clone	Tremellales clone	NA	1.0e-52	0.95867769
Cr_980	Fungi	Fungi clone	Fungi clone	Fungi clone	Fungi clone	Fungi clone	Fungi clone	NA	1.0e-58	1.00000000
Cr_981	Fungi	Fungi clone	Fungi clone	Fungi clone	Fungi clone	Fungi clone	Fungi clone	NA	6.0e-48	0.92473118
Cr_982	Fungi	Fungi clone	Fungi clone	Fungi clone	Fungi clone	Fungi clone	Fungi clone	NA	NA	NA
Cr_983	Fungi	Ascomycota	Eurotiomycetes	Chaetothyriales	Herpotrichiellaceae	Cladophialophora	Cladophialophora clone	NA	5.0e-63	1.01333333
Cr_984	Fungi	Fungi clone	Fungi clone	Fungi clone	Fungi clone	Fungi clone	Fungi clone	NA	1.8e+00	0.31182796
Cr_985	Fungi	Ascomycota	Eurotiomycetes	Chaetothyriales	Chaetothyriales clone	Chaetothyriales clone	Chaetothyriales clone	NA	1.0e-63	1.01324503
Cr_986	Fungi	Fungi clone	Fungi clone	Fungi clone	Fungi clone	Fungi clone	Fungi clone	NA	4.0e-31	0.51886792
Cr_987	Fungi	Fungi clone	Fungi clone	Fungi clone	Fungi clone	Fungi clone	Fungi clone	NA	NA	NA
Cr_988	Fungi	Ascomycota	Ascomycota clone	Ascomycota clone	Ascomycota clone	Ascomycota clone	Ascomycota clone	NA	7.0e-18	0.54450262
Cr_989	Fungi	Ascomycota	Lecanoromycetes	Lecanorales	Ramalinaceae	Ramalinaceae clone	Ramalinaceae clone	NA	4.0e-58	1.00000000
Cr_99	Fungi	Ascomycota	Eurotiomycetes	Chaetothyriales	Chaetothyriales clone	Chaetothyriales clone	Chaetothyriales clone	NA	4.0e-54	1.00000000
Cr_990	Fungi	Ascomycota	Leotiomycetes	Leotiomycetes_ord_Incertae_sedis	Pseudeurotiaceae	Pseudeurotiaceae clone	Pseudeurotiaceae clone	NA	2.0e-55	1.00787402
Cr_991	Fungi	Ascomycota	Dothideomycetes	Dothideomycetes clone	Dothideomycetes clone	Dothideomycetes clone	Dothideomycetes clone	NA	5.0e-38	1.00671141
Cr_992	Fungi	Ascomycota	Sordariomycetes	Sordariales	Sordariaceae	Sordariaceae clone	Sordariaceae clone	NA	1.0e-63	1.00000000
Cr_993	Fungi	Basidiomycota	Exobasidiomycetes	Entylomatales	Entylomatales clone	Entylomatales clone	Entylomatales clone	NA	1.0e-105	1.00000000
Cr_994	Fungi	Basidiomycota	Tremellomycetes	Tremellales	Tremellaceae	Cryptococcus	Cryptococcus clone	NA	3.0e-59	1.00000000
Cr_995	Fungi	Basidiomycota	Agaricomycetes	Auriculariales	Auriculariales clone	Auriculariales clone	Auriculariales clone	NA	1.0e-69	1.00000000
Cr_996	Fungi	Ascomycota	Ascomycota clone	Ascomycota clone	Ascomycota clone	Ascomycota clone	Ascomycota clone	NA	4.0e-28	1.00000000
Cr_997	Fungi	Fungi clone	Fungi clone	Fungi clone	Fungi clone	Fungi clone	Fungi clone	NA	1.0e-35	0.82870370
Cr_998	Fungi	Basidiomycota	Basidiomycota clone	Basidiomycota clone	Basidiomycota clone	Basidiomycota clone	Basidiomycota clone	NA	1.0e-05	0.24509804
Cr_999	Fungi	Ascomycota	Eurotiomycetes	Chaetothyriales	Herpotrichiellaceae	Cladophialophora	Cladophialophora clone	NA	3.0e-65	1.00000000
