# Supplementary material for: The Endophytic Mycobiome of European Ash and Sycamore Maple Leaves – Geographic Patterns, Host Specificity and Influence of Ash Dieback
Source: Front Microbiol. 2018 Oct 24;9:2345. doi: 10.3389/fmicb.2018.02345 (PMC6207852; doi:10.3389/fmicb.2018.02345)
Supplement: Supplementary file 9 [file Data_Sheet_4.zip › Data_Sheet_4_code/data/fraxinus_literature/davydenko/freqs.txt]

species	accession	petioles	symptomatic_shoots	healthy_shoots
Acremonium implicatum	KC464332	6.7	2.9	1.5
Alternaria alternata	KC464333	8.8	27.9	0
Alternaria arborescens	KC464334	9.2	14.7	2.9
Aureobasidium pullulans	KC464335	27.1	26.5	11.8
Camarosporium brabeji	KC464336	0	1.5	0
Cercospora fraxini		1.7	0	0
Cladosporium cladosporioides	KC464337	0.8	1.5	2.9
Cladosporium tenuissimum	KC464338	1.3	13.2	4.4
Colletotrichum truncatum	KC464339	10.8	0	0
Cryptococcus victoriae	KC464340	0	4.4	0
Cytospora sp. 15	KC464341	0	11.8	0
Epicoccum nigrum	KC464342	6.3	1.5	1.5
Eutypa lata	KC464343	0	2.9	1.5
Fusarium sp.	KC464344	3.3	1.5	0
Gibberella avenacea	KC464345	6.7	4.4	0
Gliocladium sp.	KC464346	1.3	0	0
Hymenoscyphus pseudoalbidus	KC464347	0	5.6	0
Hysterographium fraxini 3		0	5.6	0
Lophiostoma corticola	KC464348	12.1	0	0
Morchella gigas	KC464349	2.5	0	0
Penicillium citreonigrum	KC464350	3.3	0	0
Penicillium sp. A	KC464351	1.7	2.9	0
Penicillium sp. B	KC464352	0	1.5	0
Phialocephala sp.	KC464353	4.6	0	0
Sordaria sp.	KC464354	0	8.8	0
Unidentified sp. 51	KC464355	3.3	0	0
Unidentified sp. 58	KC464356	0.8	0	0
Unidentified sp. 74	KC464357	0	1.5	0
Venturia fraxini	KC464358	19.6	0	0
