# Supplementary material for: The Endophytic Mycobiome of European Ash and Sycamore Maple Leaves – Geographic Patterns, Host Specificity and Influence of Ash Dieback
Source: Front Microbiol. 2018 Oct 24;9:2345. doi: 10.3389/fmicb.2018.02345 (PMC6207852; doi:10.3389/fmicb.2018.02345)
Supplement: Supplementary file 9 [file Data_Sheet_4.zip › Data_Sheet_4_code/data/fraxinus_literature/davydenko/sequence.fasta]

>KC464332.1 Sarocladium implicatum strain Fg141 small subunit ribosomal RNA gene, partial sequence; internal transcribed spacer 1, 5.8S ribosomal RNA gene, and internal transcribed spacer 2, complete sequence; and large subunit ribosomal RNA gene, partial sequence
GAAGTAAAAGTCGTAACAAGGTCTCCGTTGGTGAACCAGCGGAGGGATCATTACCAGAGTGCCTTTTGGC
TCTCCAACCCACTGTGAACATACCTACGTTTCCCTCGGCGGGCTCAGCGCGTTGCGGTTCTGCCGCCTCG
CGTCCGCCGGGGGCACCCAAACTCGAATTTATATCGTGTATCTCTGAGGGGCGAAAGCCCGTAAAACAAA
TGAATCAAAACTTTCAACAACGGATCTCTTGGCTCTGGCATCGATGAAGAACGCAGCGAAATGCGATAAG
TAATGTGAATTGCAGAATTCAGTGAATCATCGAATCTTTGAACGCACATTGCGCCCGCCGGCACTCCGGC
GGGCATGCCTGTCCGAGCGTCATTTCAACCCTCGGGCCCACCCCTCGCGGGGAACGGGCCCGGCGTTGGG
GACCGGAGGCCGCCCCGGCGGCACCCGCCCCCTAAATTCAGTGGCGGTCGCGCCGCAGCCTCCCCTGCGT
AGTAGCACACCTCGCACCGGAGAGCGGCACGGCCACGCCTCGAAACCCCCCAATTTTCAGGTG
>KC464333.1 Alternaria alternata strain Fst49 small subunit ribosomal RNA gene, partial sequence; internal transcribed spacer 1, 5.8S ribosomal RNA gene, and internal transcribed spacer 2, complete sequence; and large subunit ribosomal RNA gene, partial sequence
TAGAAGTAAAAGTCGTAACAAGGTCTCCGTAGGTGAACCTGCGGAGGGATCATTACACAAATATGAAGGC
GGGCTGGAACCTCTCGGGGTTACAGCCTTGCTGAATTATTCACCCTTGTCTTTTGCGTACTTCTTGTTTC
CTTGGTGGGTTCGCCCACCACTAGGACAAACATAAACCTTTTGTAATTGCAATCAGCGTCAGTAACAAAT
TAATAATTACAACTTTCAACAACGGATCTCTTGGTTCTGGCATCGATGAAGAACGCAGCGAAATGCGATA
AGTAGTGTGAATTGCAGAATTCAGTGAATCATCGAATCTTTGAACGCACATTGCGCCCTTTGGTATTCCA
AAGGGCATGCCTGTTCGAGCGTCATTTGTACCCTCAAGCTTTGCTTGGTGTTGGGCGTCTTGTCTCTAGC
TTTGCTGGAGACTCGCCTTAAAGTAATTGGCAGCCGGCCTACTGGTTTCGGAGCGCAGCACAAAGTCGCA
CTCTCTATCAGCAAAGGTCTAGCATCCATTAAGCCCTTTTTTCAACTTTGACCTCGGATC
>KC464334.1 Alternaria arborescens strain Fst50 small subunit ribosomal RNA gene, partial sequence; internal transcribed spacer 1, 5.8S ribosomal RNA gene, and internal transcribed spacer 2, complete sequence; and large subunit ribosomal RNA gene, partial sequence
TGAGGAAGTAAAAGTCGTAACAAGGTCTCCGTAGGTGAACCTGCGGAGGGATCATTACACAAATATGAAG
GCGGGCTGGAACCTCTCGGGGTTACAGCCTTGCTGAATTATTCACCCTTGTCTTTTGCGTACTTCTTGTT
TCCTTGGTGGGTTCGCCCACCACTAGGACAAACATAAACCTTTTGTAATTGCAATCAGCGTCAGTAACAA
ATTAATAATTACAACTTTCAACAACGGATCTCTTGGTTCTGGCATCGATGAAGAACGCAGCGAAATGCGA
TAAGTAGTGTGAATTGCAGAATTCAGTGAATCATCGAATCTTTGAACGCACATTGCGCCCTTTGGTATTC
CAAAGGGCATGCCTGTTCGAGCGTCATTTGTACCCTCAAGCTTTGCTTGGTGTTGGGCGTCTTGTCTCTA
GCTTTGCTGGAGACTCGCCTTAAAGTAATTGGCAGCCGGCCTACTGGTTTCGGAGCGCAGCACAAGTCGC
ACTCTCTATCAGCAAAGGTCTAGCATCCATTAAGCCTTTTTTCAACTTTGACCTCGATCAGTAG
>KC464335.1 Aureobasidium pullulans strain Fg6 small subunit ribosomal RNA gene, partial sequence; internal transcribed spacer 1, 5.8S ribosomal RNA gene, and internal transcribed spacer 2, complete sequence; and large subunit ribosomal RNA gene, partial sequence
TTAGAGGAAGTAAAAGTCGTAACAAGGTTTCCGTAGGTGAACCTGCGGAAGGATCATTAAAGAGTAAGGG
TGCTCAGCGCCCGACCTCCAACCCTTTGTTGTTAAAACTACCTTGTTGCTTTGGCGGGACCGCTCGGTCT
CGAGCCGCTGGGGATTCGTCCCAGGCGAGCGCCCGCCAGAGTTAAACCAAACTCTTGTTATTTAACCGGT
CGTCTGAGTTAAAATTTTGAATAAATCAAAACTTTCAACAACGGATCTCTTGGTTCTCGCATCGATGAAG
AACGCAGCGAAATGCGATAAGTAATGTGAATTGCAGAATTCAGTGAATCATCGAATCTTTGAACGCACAT
TGCGCCCCTTGGTATTCCGAGGGGCATGCCTGTTCGAGCGTCATTACACCACTCCAGCTATGCTTGGTAT
TGGGCGTCGTCCTTAGTTGGGCGCGCCTTAAAGACCTCGGCGAGGCCGCTCCGGCTTTAGGCGTAGTAGA
ATTTATTCGAACGTCTGTCAAAGGAGAGGAACTCTGCT
>KC464336.1 Camarosporium brabeji strain Fk61 small subunit ribosomal RNA gene, partial sequence; internal transcribed spacer 1, 5.8S ribosomal RNA gene, and internal transcribed spacer 2, complete sequence; and large subunit ribosomal RNA gene, partial sequence
TGGTCCATTAGAGGAAGTAAAAGTCGTAACAAGGTTTCCGTAGGTGAACCTGCGGAAGGATCATTATCTA
TTTTAATGGTGTTGGTCGCGGCCCCCGGCGGAAGTGTCCCCGGGCGGTAGAGGTAACACTCTCACGCGGC
CACATGCCTTCATCCTTTTTTTACGAGCACCTTTCGTTCTCCTTCGGTGGGGCAACCTGCCGTTGGAACC
TATCAAAACCTTTTTTTGCATTTAGCATTACCTGTTCTGATACAAACAATCGTTACAACTTTCAACAATG
GATCTCTTGGCTCTGGCATCGATGAAGAACGCAGCGAAATGCGATAAGTAGTGTGAATTGCAGAATTCAG
TGAATCATCGAATCTTTGAACGCACATTGCGCCCCTTGGTATTCCATGGGGCATGCCTGTTCGAGCGTCA
TCTACACCCTCAAGCTCTGCTTGGTGTTGGGCGTCTGTCCCGCCTCTGCGCGCGGACTCGCCCCAAATTC
ATTGGCAGCGGTCCTTGCCTCCTCTCGCGCAGCACATTGCGCTTCTCGAGGTGCGCGGGCCGCGTCCACG
AAGCAACATTACCGTCTTGACCTCGGATCA
>KC464337.1 Cladosporium cladosporioides strain Fg138 small subunit ribosomal RNA gene, partial sequence; internal transcribed spacer 1, 5.8S ribosomal RNA gene, and internal transcribed spacer 2, complete sequence; and large subunit ribosomal RNA gene, partial sequence
GCCTGGGGAGGGATCATTACAAGTGACCCCGGTGTAACCACCGGGATGTTCATAACCCTTTGTTGTCCGA
CTCTGTTGCCTCCGGGGCGACCCTGCCTTCGGGCGGGGGCTCCGGGTGGACACTTCAAACTCTTGCGTAA
CTTTGCAGTCTGAGTAAACTTAATTAATAAATTAAAACTTTTAACAACGGATCTCTTGGTTCTGGCATCG
ATGAAGAACGCAGCGAAATGCGATAAGTAATGTGAATTGCAGAATTCAGTGAATCATCGAATCTTTGAAC
GCACATTGCGCCCCCTGGTATTCCGGGGGGCATGCCTGTTCGAGCGTCATTTCACCACTCAAGCCTCGCT
TGGTATTGGGCAACGCGGTCCGCCGCGTGCCTCAAATCGACCGGCTGGGTCTTCTGTCCCCTAAGCGTTG
TGGAAACTATTCGCTAAAGGGTGTTCGGGAGGCTACGCCGTAAAACAACCCCATTTCTAAGGTGACCTCG
GATCAGTAGA
>KC464338.1 Cladosporium tenuissimum strain Fg144 small subunit ribosomal RNA gene, partial sequence; internal transcribed spacer 1, 5.8S ribosomal RNA gene, and internal transcribed spacer 2, complete sequence; and large subunit ribosomal RNA gene, partial sequence
AAGCTGCCCCCGTTTTACCACCGGGATGTTCATAACCCTTTGTTGTCCGATTTTGTTGCCTCCGGGGCGA
CCCTGCCTTCGGGCGGGGGCTCCGGGTGGACAATTCAAACTCTTGAGTAACTTTGCAGTCTGAGTAAATT
TAATTAATAAATTAAAACTTTCAACAACGGATCTCTTGGTTCTGGCATCGATGAAGAACGCAGCGAAATG
CGATAAGTAAAGTGAAATGCAGAATTCAGTGAATCAAAGAATCTTTGAACGCACATTGCGCCCCCTGGTA
TTCCGGGGGGCATGCCTGTTCGAGCGTCATTTCACCACTCAAGCCTCGCTTGGTATTGGGCAACGCGGTC
CGCCGCGTGCCTCAAATCGACCGGTTGGGTCTTCTGTCCCGTAAGCGTTGTGGAAACAATTCGCTAAAGG
AAGTTCGGGAGGCTACGCCGTAAAACAACCCCATTAACAAGGTGACCTCGATCAGGTA
>KC464339.1 Colletotrichum truncatum strain F4 small subunit ribosomal RNA gene, partial sequence; internal transcribed spacer 1, 5.8S ribosomal RNA gene, and internal transcribed spacer 2, complete sequence; and large subunit ribosomal RNA gene, partial sequence
GAGGAAGTAAAAAGTCGTAACAAGGTCTCCGTTGGTGAACCAGCGGAGGGATCATTACTGAGTTACCGCT
CTACAACCCTTTGTGAACATACCTAACTGTTGCTTCGGCGGGCAGAGGTCCCTCGCGGATCTCTCCCGGC
AACGCCCTCACGGGCGGAGCGCCCGCCGGAGGATACCAAACTCTATTTTAACGACGTTTCTTCTGAGTGG
CACAAGCAAATAATTAAAACTTTTAACAACGGATCTCTTGGTTCTGGCATCGATGAAGAACGCAGCGAAA
TGCGATAAGTAATGTGAATTGCAGAATTCAGTGAATCATCGAATCTTTGAACGCACATTGCGCCCGCCAG
CATTCTGGCGGGCATGCCTGTTCGAGCGTCATTTCAACCCTCAAGCTCTGCTTGGTGTTGGGGCCCTACG
GTTGACGTAGGCCCTTAAAGGTAGTGGCGGACCCTCTCGGAGCCTCCTTGCGTAGTAACTAACGTCTCGC
ACTGGGATTCGGAGGGATTCTG
>KC464340.1 Cryptococcus victoriae strain Fst48 internal transcribed spacer 1, partial sequence; 5.8S ribosomal RNA gene and internal transcribed spacer 2, complete sequence; and large subunit ribosomal RNA gene, partial sequence
TAAATCATAACAAAAACAAAACTTTTAACAACGGATCTCTTGGCTCTCGCATCGATGAAGAACGCAGCGA
AATGCGATAAGTAATGTGAATTGCAGAATTCAGTGAATCATCGAATCTTTGAACGCACCTTGCGCCCTTT
GGTATTCCGAAGGGCATGCCTGTTTGAGTGTCATGAAACCTCACCCCACTTGGGTTTTTGCCTGAGCGGT
GGTGTATTGGGTGTTGCCTTGGTAAAGGCTCGCCTTAAAGACATAAGCACCTTGGATGTATTACGTTTCA
TCCTTCTGGGTGGCTGATAACCCCACATATTCATGATCTGGCCTCAAATCAGG
>KC464341.1 Cytospora sp. Fk34 small subunit ribosomal RNA gene, partial sequence; internal transcribed spacer 1, 5.8S ribosomal RNA gene, and internal transcribed spacer 2, complete sequence; and large subunit ribosomal RNA gene, partial sequence
TCTTGGTCATTTAGAGGAAGTAAAAGTCGTAACAAGGTCTCCGTTGGTGAACCAGCGGAGGGATCATTGC
TGGAAGCGCCGCAAGGTGCACCCAGAAACCCTTTGTGAACTTATACCTATTATCGTTGCCTCGGCGCTGG
CTGCCCCTCCCTCCGGAGGGGGCCCCCTCCTAGACGTAAAACCTCTAGGGGACGGACAGCAGGCCCGCCG
GTGGCCTACTTAACTCTTGTATTTACCGAGTAACATCTGAGTAAGCTTCTAAATGAATCAAAACTTTCAA
CAACGGATCTCTTGGTTCTGGCATCGATGAAGAACGCAGCGAAATGCGATAAGTAATGTGAATTGCAGAA
TTCAGTGAATCATCGAATCTTTGAACGCACATTGCGCCCTCTGGTATTCCAGAGGGCATGCCTGTTCGAG
CGTCATTTCAACCCTCAAGCCCTGCTTGGTGTTGGGGCATTACCCGGTCACACGGGTAAGCCCTGAAATT
TAGTGGCGAGCTCGCCAGGACTCCGAGCGCAGTAGTTAAACCCTCGCTTTGGATCGTACTGGCGCGGCCC
TGCCGTAAAACCCCCAACTTCTGAAAATTGACCTCGGAT
>KC464342.1 Epicoccum nigrum strain Fk164 small subunit ribosomal RNA gene, partial sequence; internal transcribed spacer 1, 5.8S ribosomal RNA gene, and internal transcribed spacer 2, complete sequence; and large subunit ribosomal RNA gene, partial sequence
GAAGTAAAAGTCGTAACAAGGTTTCCGTAGGTGAACCTGCGGAAGGATCATTACCTAGAGTTTGTAGACT
TCGGTCTGCTACCTCTTACCCATGTCTTTTGAGTACCTTCGTTTCCTCGGCGGGTCCGCCCGCCGATTGG
ACAACATTCAAACCCTTTGCAGTTGCAATCAGCGTCTGAAAAAACATAATAGTTACAACTTTCAACAACG
GATCTCTTGGTTCTGGCATCGATGAAGAACGCAGCGAAATGCGATAAGTAGTGTGAATTGCAGAATTCAG
TGAATCATCGAATCTTTGAACGCACATTGCGCCCCTTGGTATTCCATGGGGCATGCCTGTTCGAGCGTCA
TTTGTACCTTCAAGCTCTGCTTGGTGTTGGGTGTTTGTCTCGCCTCTGCGTGTAGACTCGCCTTAAAACA
ATTGGCAGCCGGCGTATTGATTTCGGAGCGCAGTACATCTCGCGCTTTGCACTCATAACGACGACGTCCA
AAAGTACATTTTTACACTCTGACCTCGGATCAGT
>KC464343.1 Eutypa lata strain Fst53 small subunit ribosomal RNA gene, partial sequence; internal transcribed spacer 1, 5.8S ribosomal RNA gene, and internal transcribed spacer 2, complete sequence; and large subunit ribosomal RNA gene, partial sequence
CTAACAGAGTTACCTAACTCCAAACCCATGTGGACTTACCTATGTTGCCTCGGCGGGGAAGCCTACCCGG
TACCTACCCTGTAGCTACCCGGGAGCGAGCTACCCTGTAGCCCGCTGCAGGCCTACCCGCCGGTGGACGC
TTAAACTCTTGTTTTTTAGTGATTATTTGAGTGTTTATTCTTAATAAGTTAAAACTTTCAACAACGGATC
TCTTGGTTCTGGCATCGATGAAGAACGCAGCGAAATGCGATAAGTAATGTGAATTGCAGAATTCAGTGAA
TCATCGAATCTTTGAACGCACATTGCGCCCATTAGTATTCTAGTGGGCATGCCTGTTCGAGCGTCATTTC
GACCCTCAAGCCCTAGCTGCTTGGTGTTGGGAGCCTATCTCCGGATAACTCCCCAAAAGCATTGGCGGAG
TCGCGGTGGCCCCAAGCGTAGTAATTCTTCCTCGCTTCCGGTGTGTCACGGCCGACGTCCTGCCGTTAAA
CCCCCCAATTTTTAATGGTTGATCAGGTAGA
>KC464344.1 Fusarium sp. Fst74 small subunit ribosomal RNA gene, partial sequence; internal transcribed spacer 1, 5.8S ribosomal RNA gene, and internal transcribed spacer 2, complete sequence; and large subunit ribosomal RNA gene, partial sequence
TCTTGGTCACTTTAGAGGTTGTAAAAGTGGTAACAAGGTATCAGGTGGCCTCTTGGTCATTTAGAGAAAG
TAAAAGTCGTAACAAGGTCTCCGTTGGTGAACCAGCGGAGGGATCATTACCGAGTTATTCAACTCATCAA
CCCTTTGAACTTACCTATTCGTTGCTTCCGCGGGAATAGACGGCCCCGTAAAACGGGCCGCCCCCGCCAG
AGGACCCTTAACTCTGTTTCTTTTAGTGTATCTTCTGAGTAAAACAAGCAAATAAATTAAAACTTTCAAC
AACGGATCTCTTGGCTCTGGCATCGATGAAGAACGCAGCGAAATGCGATAAGTAATGTGAATTGCAGAAT
TCAGTGAATCATCGAATCTTTGAACGCACATTGCGCCCGCCAGTCTGTGGCGGTCATGCCTGTTCGAGTG
TCATTACAATTCTCAGGCCCCCGGGCCTGGCTTTGGGGATCGGCGGAGCCCCCCGCGGGCACCCGCCGTC
CCTCAAATACAGTGGCCGTCCCGCCGCCGCTCCCGTCCAGTAGTAGCCACCACCTCGCGGCGGGAGAGCG
GCGCGCCCACGCCCT
>KC464345.1 Fusarium avenaceum strain Fk15 small subunit ribosomal RNA gene, partial sequence; internal transcribed spacer 1, 5.8S ribosomal RNA gene, and internal transcribed spacer 2, complete sequence; and large subunit ribosomal RNA gene, partial sequence
TGAGGAAGTAAAAGTCGTAACAAGGTCTCCGTTGGTGAACCAGCGGAGGGATCATTACCGAGTTTACAAC
TCCCAAACCCCTGTGAACATACCTTAATGTTGCCTCGGCGGATCAGCCCGCGCCCCGTAAAACGGGACGG
CCCGCCAGAGGACCCAAACTCTAATGTTTCTTATTGTAACTTCTGAGTAAAACAAACAAATAAATCAAAA
CTTTCAACAACGGATCTCTTGGTTCTGGCATCGATGAAGAACGCAGCAAAATGCGATAAGTAATGTGAAT
TGCAGAATTCAGTGAATCATCGAATCTTTGAACGCACATTGCGCCCGCTGGTATTCCGGCGGGCATGCCT
GTTCGAGCGTCATTTCAACCCTCAAGCCCCCGGGTTTGGTGTTGGGGATCGGCTCTGCCTTCTGGCGGTG
CCGCCCCCGAAATACATTGGCGGTCTCGCTGCAGCCTCCATTGCGTAGTAGCTAACACCTCGCAACTGGA
ACGCGGCGCGGCCATGCCGTAAAACCCCAACTTCTGAATGTTGACCT
>KC464346.1 Gliocladium sp. Fst72 small subunit ribosomal RNA gene, partial sequence; internal transcribed spacer 1, 5.8S ribosomal RNA gene, and internal transcribed spacer 2, complete sequence; and large subunit ribosomal RNA gene, partial sequence
GATCATTGCCGAGTTTACAACTCCCAAACCCAAGGTGAACGTTACCAAACTGTTGCCTCGGCGGGATTTC
TGCCCCGGGCGCGTCGCAGCCCCGGACCAAGGCGCCCGCCGGAGGACCAAGTTACAAACTCTTTGTATGT
CCCTCGGCGGATTTGTTTTATTCATTCTGAGCTTTCTGGGGGCTCCGAGCGAGCGTTTAGAAAATGAATC
AAAACTTTCAACAACGGATCTCTTGGTTTTGGCATCGACGAAGAACGCAGCGAAATGCGATAAGTAATGT
GAATTGCAGAATTCAGAGAATCATCGAATCTTTGAACGCACATTGCGCCCGCCAGTATTCTGGCGGGCAT
TCCTGTCCGAGCGACATTTCAACCCTCGAACCCCTCCGGGGGGTCGGCGTTGGGGATCGCCCTTCTGCCG
CCCGCCCCCGAAATACAGTGGCGGTCGCGCCGCAGCCTCTCCTGCGCAGTAGTTGGCACACCCGCGCCGG
GAGCGCGGCGCGTCCACGTCCGTAAAACCCCCAACTTTTTGAAACGTGACCTCGAATCAGT
>KC464347.1 Hymenoscyphus fraxineus strain Fk138 small subunit ribosomal RNA gene, partial sequence; internal transcribed spacer 1, 5.8S ribosomal RNA gene, and internal transcribed spacer 2, complete sequence; and large subunit ribosomal RNA gene, partial sequence
GGTTTCACTCCTGAACAACGAGCCCTTCGTAGTACTATGGAAGCCTTTGCAACCCCCCGGGGGTCCCCGA
CTATAACTGGGACAGCAAGTCGCCTCGGCGGCAACATGATCGAATTGCGGGGACGTCCTAAAGCTCTCAC
CACTCCCCTCCATCAGAAACGATGGGGGCTCGTCACAGCGTGAGAGATGTACAATGGGCGATCCGCAGCG
AAGCCCCGTCAGCCTACCCTGTAGGCCCGGGGACCGTTCACAGACTAGGTGGTCATGGGCACCGCGGTGC
TTAAGATATAGTCGGCCAGCTGGGGAAACCTGACTGCTAGCGCGTTCCGTAGGTGAACCTGCGGAAGGAT
CATTACAGAGTTCCTGCCCTCACGGGTAGAAACCCCACCCTTGTGTATATTATATTGTTGCTTTAGCAGG
TCGCCCTCTGGGCGTCGGCCTCGGCTGACTGTGCCTGCTAGAGGACCCTAAATTTTGAAATACAGTGTCG
TCTGAGTACTATTTAATAGTTAAAACTTTCAACAACGGATCTCTTGGTTCTGGCATCGATGAAGAACGCA
GCGAAATGCGATAAGTAATGTGAATTGCAGAATTCAGTGAATCATCGAATCTTTGAACGCACATTGCGCC
CCTTGGTATTCCGGGGGGCATGCCTGTTCGAGCGTCATTTAGACCAACTCCCGCTCCGGCGGGGTCTTGG
GCTGCGCCTTTGGGCGGGCCTTAAAACCAGTGGCGGTGCCCTAAGGCTCTACGCGTAGTAATTCTTCTCG
CGATAGGGTCCTTGCGGTGTCTTGCCAGCAACCCCCAACTCTCTAGGGTGACCTCGGATCAG
>KC464348.1 Lophiostoma corticola strain Fst64 small subunit ribosomal RNA gene, partial sequence; internal transcribed spacer 1, 5.8S ribosomal RNA gene, and internal transcribed spacer 2, complete sequence; and large subunit ribosomal RNA gene, partial sequence
TAGAGGAAGTAAAAGTCGTAACAAGGTTTCCGTAGGTGAACCTGCGGAAGGATCATTATCGTAGGGCTTT
TGTCCTGTCGAGATAGCGTCCTTGCCTATTTTTTGGAGCACCGTTCGTTTCCTCAGCAGGCTTGCCTGCT
ACTGGGGACCCCTCAAACTCTTTGTAAATACAGTAATCGTCTGAAAAACAAACAAAAAATCAAAACTTTC
AACAATGGATCTCTTGGTTCTGGCATCGATGAAGAACGCAGCAAAATGCGATAAGTAGTGTGAATTGCAG
AATTCAGTGAATCATCGAATCTTTGAACGCACATTGCGCCCTTTGGTATTCCTTAGGGCATGCCTGTTCG
AGCGTCATTTACACCCTCAAGCACAGCTTGGTGTTGGGCGTCTGTCCCGCTTCGGCGCGGACTCGCCTCA
AAACGATTGGCAGCCACTTCAGCGGCTTTGAGCGCAGCAGAATTGCGTCTCTCGTCGCGGCGGGTGGCAT
CCAGTAAGCAACATTTATATCTGACCTCGGATCAGTAGG
>KC464349.1 Morchella gigas strain Fg107 internal transcribed spacer 1, partial sequence; 5.8S ribosomal RNA gene and internal transcribed spacer 2, complete sequence; and large subunit ribosomal RNA gene, partial sequence
AACACAACCCAAAGATCCTTTGCGTGTAACCGCCGTCAGAAATACAGATACAAAAGAAAAGTTAAAACTT
TCAACAACGGATCTTTTGGTTCCCACATCGATGAAGAACGCAGCGAAATGCGATAAGTAATGTGAATTGC
AGAATTCAGTGAATCATCGAATCTTTGAACGCACATTGCGCCCTTTGGTACTCCGGGGGGCATGCCTGTT
CGAGCGTCATAAAACCATCTCCCCCAACGTGTTTATTCATTTAAGCCTACGCTGGGGGGTCTTGGCCTGC
GGGAAAGCGACTGGCAATCCGCTCCCGAGAGCCCAAATTTAGGAGACCCGCCATTTGATGCGACAGCACC
GAGGCCCTCAACGGTGGAGTCAGGGGATTTTCGGATTTGCAGTAATATGCTCACCTTTCTTCACACGCCG
TTGGCACACCAGTCGCAGTTGCGGGCGTAATATGGAGTCCCCCAAGGGGGGACCCTTGTGGATTAGCACC
CACCTCACAAAGTTGACCTCGG
>KC464350.1 Penicillium citreonigrum strain Fk47 small subunit ribosomal RNA gene, partial sequence; internal transcribed spacer 1, 5.8S ribosomal RNA gene, and internal transcribed spacer 2, complete sequence; and large subunit ribosomal RNA gene, partial sequence
TCATTGAAGTAAAAGTCGTAACAAGGTTTCCGTAGGTGAACCTGCGGAAGGATCATTACCGAGTGAGGGC
CCTCTGGGTCCAACCTCCCACCCGTGTTTATCGTACCTTGTTGCTTCGGCGGGCCCGCCGCAAGGCCGCC
GGGGGGCATCTGCCCTCTGGCCCGCGCCCGCCGAAGACACCATTGAACGCTGTCTGAAGATTGCAGTCTG
AGCAATTAGTTAAATAACTTAAAACTTTCAACAACGGATCTCTTGGTTCCGGCATCGATGAAGAACGCAG
CGAAATGCGATACGTAATGTGAATTGCAGAATTCAGTGAATCATCGAGTCTTTGAACGCACATTGCGCCC
CCTGGTATTCCGGGGGGCATGCCTGTCCGAGCGTCATTGCTGCCCTCAAGCACGGCTTGTGTGTTGGGCT
CCGTCCTCCTCCCGGGGGACGGGCCCGAAAGGCAGCGGCGGCACCGCGTCCGGTCCTCGAGCGTATGGGG
CTTCGTCACCCGCTCTGTAGGCCCGGCCGGCGCTTGCCGACACATCAATCTTTTCCAGGTGACCT
>KC464351.1 Penicillium sp. Fk51 small subunit ribosomal RNA gene, partial sequence; internal transcribed spacer 1, 5.8S ribosomal RNA gene, and internal transcribed spacer 2, complete sequence; and large subunit ribosomal RNA gene, partial sequence
TTGGAGTAAAAGTCGTAACAAGGTTTCCGTAGGTGAACCTGCGGAAGGATCATTACCGAGTGCGGGCCCT
CGTGGCCCAACCTCCCACCCTTGTCTCTATACACCTGTTGCTTTGGCGGGCCCACCGGGGTCACCTGGTC
GCCGGGGGACAATCTGTCCCCGGGCCCGCGCCCGCCGAAGCGCTCTGTGAACCCTGATGAAGATGGGCTG
TCTGAGTACTATGAAAATTGTCAAAACTTTCAACAATGGATCTCTTGGTTCCGGCATCGATGAAGAACGC
AGCGAAATGCGATAAGTAATGTGAATTGCAGAATTCCGTGAATCATCGAATCTTTGAACGCACATTGCGC
CCCCTGGCATTCCGGGGGGCATGCCTGTCCGAGCGTCATTTCTGCCCTCAAGCACGGCTTGTGTGTTGGG
TGCGGTCCCCCCGGGGACCTGCCCGAAAGGCAGCGGCGACGTCCGTCTGGTACCTCGAGCGTATGGGGCT
TTGTCACTCGCTCGGGAAGGGCTGGCGGGGGTTGGTCACCACCAAAATTTACCACGGTGACCTCGG
>KC464352.1 Penicillium sp. Fk80 small subunit ribosomal RNA gene, partial sequence; internal transcribed spacer 1, 5.8S ribosomal RNA gene, and internal transcribed spacer 2, complete sequence; and large subunit ribosomal RNA gene, partial sequence
AAGTAAAAGTCGTAACAAGGTTTCCGTAGGTGAACCTGCGGAAGGATCATTACCGAGTGCGGGCCCTCGC
GGCCCAACCTCCCACCCTTGTCTAAACACCTGTTGCTTTGGCGGGCCCACCGGGGCCACCTGGTCGCCGG
GGGACATCGTCCCCGGGCCCGCGCCCGCCGAAGCGCCCTGTGAACCCTGATGAAGATGGGCTGTCTGAGT
ACTATGAAAATTGTCAAAACTTTCAACAATGGATCTCTTGGTTCCGGCATCGATGAAGAACGCAGCGAAA
TGCGATAAGTAATGTGAATTGCAGAATTCCGTGAATCATCGAATCTTTGAACGCACATTGCGCCCCCTGG
CATTCCGGGGGGCATGCCTGTCCGAGCGTCATTTCTGCCCTCAAGCACGGCTTGTGTGTTGGGTGTGGTC
CCTCCGGGGACCTGCCCGAAAGGCAGCGGCGACGTCCGTCTGGTCCTCGAGCGTATGGGGCTTTGTCACT
CGCTCGGGAAGGACCTGCGGGGGTTGGTCACCACCATATTTTACCACGGTGACCTCGATCA
>KC464353.1 Phialocephala sp. Fk69 small subunit ribosomal RNA gene, partial sequence; internal transcribed spacer 1, 5.8S ribosomal RNA gene, and internal transcribed spacer 2, complete sequence; and large subunit ribosomal RNA gene, partial sequence
ACTTCCGTAGGCCTTCCGTACGAAACCATTGAAGGATCATTAAAAGGACGCGGGAATCGGCCGACCCCGT
ATATATCAACATACTCGCTTGCTTTGGCAGGCCGTGGCCTCCCCCGTGGGTTCTGCCCACGCGTGCCTGC
CAGAGGACCAAACTCGAATGTTAGTGATGTCTGAGTACTATATAATAGTTAAAACTTTCAACAACGGATC
TCTTGGTTCTGGCATCGATGAAGAACGCAGCGAAATGCGATAAGTAATGTGAATTGCAGAATTCAGTGAA
TCATCGAATCTTTGAACGCACATTGCGCCCGGTGGTATTCCGCCGGGCATGCCTGTTCGAGCGTCATTAT
AACCAATCAAGCGTGGCTTGGTAATGGGGTCCGGGTTGCCGGGGCTCCTAAAATCAGGGGGGGGGCCGGT
GGGCTTTAAGGGTAGTATATCTCCTCGCTATAGGGTCCCTCCGATTGCTTGCCAGCAACCCCCCATTTTA
TCAGGTTGACC
>KC464354.1 Sordaria sp. Fkd12p small subunit ribosomal RNA gene, partial sequence; internal transcribed spacer 1, 5.8S ribosomal RNA gene, and internal transcribed spacer 2, complete sequence; and large subunit ribosomal RNA gene, partial sequence
TTCTTGGTCAATTAGAGGAAGTAAAAGTCGTAACAAGGTCTCCGTTGGTGAACCAGCGGAGGGATCATTA
CAGAGTTGCAAAACTCCCACAAACCATCGCGAATCTTACCCGTACGGTTGCCTCGGCGCTGGCGGTCCGG
AAGGCCCTCGGGCCCCCGGATCCTCGGGTCTCCCGCTCGCGGGAGGCTGCCCGCCGGAGTGCCGAAACCA
AACTCTTGATATTTTATGTTTCTCTGAGTAAACTTTTAAATAAGTCAAAACTTTCAACAACGGATCTCTT
GGTTCTGGCATCGATGAAGAACGCAGCGAAATGCGATAAGTAATGTGAATTGCAGAATTCAGTGAATCAT
CGAATCTTTGAACGCACATTGCGCTCGCCAGTATTCTGGCGAGCATGCCTGTTCGAGCGTCATTTCAACC
ATCAAGCTCTGCTTGCGTTGGGGATCCGCGTCTGACGCGGTCCCTCAAAAACAGTGGCGGGCTCGCTAGT
CACACCGAGCGTAGTAACTCTACATCGCTATGGTCGTGCGGCGGGTTCTTGCCGTAAAACCCCCCAATTT
CTAAGGTGACCTCGGA
>KC464355.1 Fungal sp. Fg51 small subunit ribosomal RNA gene, partial sequence; internal transcribed spacer 1, 5.8S ribosomal RNA gene, and internal transcribed spacer 2, complete sequence; and large subunit ribosomal RNA gene, partial sequence
ACAAGAGCATAATGCGCTTCGTCTTCCCGCCCCCACACCCCCCCTTCCGTCCCCGGAGTTAATCGAACGA
GGGTTCCGTACACAACCTGCGGAAGAATCATTATTGAACTAATGGAAGGAGTTACTGCGGCCTTCTTCGG
TCCTTGTGCACGCGAAAGTGCCGAAAGTTCATTACCGAGTGTGGGCCCTCGAGGCCCAACCTGCCGCCCT
TGTCTCTATACCCCAAAGCATTCGCGGCCCCTCCGGGGCCGCCTGGTCGCCGGGGGACGCAGGTCCCCGG
GCCAACCCCCTCCGAAGCTATGTTTGAACCCAAATGAAGATTTGCAGTATGAGTTCTAGAAAAATTGTCA
AAACTTTCAACAATGGATTTCTTGGTTCCGGCATAGATGAAAAAAGCAAAGAAATATGATAAGTAATATG
AGATGCAGAAGTCCGAGAATCATCGAATCTTTGAACGCACACTGGGCGGCCCGGCATTCCGGGGGGCATG
GATGTGCGAGACGTCATTTCCGCCATCAGGCACTGCTCGCCCCGTGGGTATGGTCCCCCCGGGGACATGC
CCGAAAAGCATAAGCGACGTCCGTCTGGTCCTCTAGCCTATGTGGCTC
>KC464356.1 Fungal sp. Fst58 small subunit ribosomal RNA gene, partial sequence; internal transcribed spacer 1, 5.8S ribosomal RNA gene, and internal transcribed spacer 2, complete sequence; and large subunit ribosomal RNA gene, partial sequence
AGCGCCCCCTGAGATTTCCTCTTTAGGGCAGATCCCGGAGGCCCGTGTGAACCTTTAATGTTAACCACTG
GAAATCCGTTTGGTTTTGGTGGTTAAATTCTGTAGTTTAAAAATAGAATCCTCTTCCGTAGGTGAACCTG
CGGAAGGATCATTAATATTATTACTACACACGTTTCGATTACCAAACACACACCCTTATGTCAAACACAC
ACAATAACTAAAACTTTCAACAACGGATCTCTTGGTTCTCGCATCGATGAAGAACGCAGCGAATTGCGAT
ACGTAGTATGACTTGCAGACGTGAATCATCGAATCTTTGAACGCACATTGCGCCTTGAGGCATTCCTCAA
GGCATGCCTGTTTGGGCGTCGGCCCTTCTCAAGCCCCCCGGCTTGGTCTTTGCAAGAAATCTCAACGCCC
TTTGTCTAAGCACCAAAGGCCCCCATTCTCCCCAAA
>KC464357.1 Fungal sp. Fst74a internal transcribed spacer 1, partial sequence; 5.8S ribosomal RNA gene and internal transcribed spacer 2, complete sequence; and large subunit ribosomal RNA gene, partial sequence
GTGAATGAATATTTTTCCTGCTTTGGTCACATCTTTTTGTGGCCAAAAGATCAAACACCTTAATTTAACC
TGAGTCTGAAACTTGAAAATTTAATTATTCAAAACTTTCAACAACGGATCTCTTGGTTCTCGCATCGATG
AAGAACGCAGCGAAATGCGATACGTAATGTGAATTGCAGAATTTTGTGAATCATCGAATCTTTGAACGCA
CATTGCGCCTCTTGGTATTCCAGGAGGCATTCCTGTTTGAGAGTCATTTCTCCTTCAAATCTCGTATTTG
GTGTTGACCACGCGCCCTTTTGGGTGGCAGGTTGAAATGAATTGGCAGTCAGAAGGCGCTTTGTTTTCAG
TCTCATAGGTTTATCCAACTACTCGGGTAAAATCATCTCCAGCTGCCTTAAAACCGTAAACTCAAAAGTT
GACCTCAAATCAGTAG
>KC464358.1 Venturia fraxini strain Fg148 small subunit ribosomal RNA gene, partial sequence; internal transcribed spacer 1, 5.8S ribosomal RNA gene, and internal transcribed spacer 2, complete sequence; and large subunit ribosomal RNA gene, partial sequence
CTGCGGAAGGATCATTAATGGGTCGACGCCTCCGGGCACATCCCCCACCCTTTGTAACCGCGGCCAGGAT
TCGGCGCCTGGCGGAACCACCCCCCGCTCGCGGGGGGCTCCGCCTGCCGGAATCAGCCAACCCTGCCTAG
AAGTTGAAGTCTGAGAACAAGTTAAATCAAATAAAACTTTCAACAACGGATCTCTTGGTTCTGGCAACGA
TGAAGAACGCAGCGAAATGCGATAAGTAATGTGAATTGCAGAATTCAGTGAATCATCGAATCTTTGAACG
CACATTGCGCCCCCTGGTATTCCGGGGGGCACACCTGTTCGAGCGCCATTTCAACCCTGGAGCCCTGCTC
TGTGATGGGCCCCGTCCTCAGGGACGGGCCCGAAACCCGTGGGCGCCTCCGTAAGGCCCTGAGCGTAGCA
AGAGAAATCCCTCGCTCGGAGTGCCCTATGGCGGCCGCCCCGAACCATCTCAAAAGGTGGCCTCGGATCA
GG
