# Supplementary material for: The Endophytic Mycobiome of European Ash and Sycamore Maple Leaves – Geographic Patterns, Host Specificity and Influence of Ash Dieback
Source: Front Microbiol. 2018 Oct 24;9:2345. doi: 10.3389/fmicb.2018.02345 (PMC6207852; doi:10.3389/fmicb.2018.02345)
Supplement: Supplementary file 9 [file Data_Sheet_4.zip › Data_Sheet_4_code/data/fraxinus_literature/davydenko/tax.txt]

id	kingdom	phylum	class	order	family	genus	species
KC464357	Fungi	Fungi_unknown	Fungi_unknown	Fungi_unknown	Fungi_unknown	Fungi_unknown	fungal_sp._Fst74a
KC464354	Fungi	Ascomycota	Sordariomycetes	Sordariales	Sordariaceae	Sordaria	Sordaria_sp._Fkd12p
KC464333	Fungi	Ascomycota	Dothideomycetes	Pleosporales	Pleosporaceae	Alternaria	Alternaria_alternata
KC464349	Fungi	Ascomycota	Pezizomycetes	Pezizales	Morchellaceae	Morchella	Morchella_gigas
KC464337	Fungi	Ascomycota	Dothideomycetes	Capnodiales	Cladosporiaceae	Cladosporium	Cladosporium_cladosporioides
KC464338	Fungi	Ascomycota	Dothideomycetes	Capnodiales	Cladosporiaceae	Cladosporium	Cladosporium_tenuissimum
KC464340	Fungi	Basidiomycota	Tremellomycetes	Tremellales	Bulleribasidiaceae	Vishniacozyma	Vishniacozyma_victoriae
KC464356	Fungi	Fungi_unknown	Fungi_unknown	Fungi_unknown	Fungi_unknown	Fungi_unknown	fungal_sp._Fst58
KC464358	Fungi	Ascomycota	Dothideomycetes	Venturiales	Venturiaceae	Venturia	Venturia_fraxini
KC464353	Fungi	Ascomycota	Ascomycota_unknown	Ascomycota_unknown	Ascomycota_unknown	Phialocephala	Phialocephala_sp._Fk69
KC464341	Fungi	Ascomycota	Sordariomycetes	Diaporthales	Valsaceae	Cytospora	Cytospora_sp._Fk34
KC464351	Fungi	Ascomycota	Eurotiomycetes	Eurotiales	Aspergillaceae	Penicillium	Penicillium_sp._Fk51
KC464346	Fungi	Ascomycota	Sordariomycetes	Hypocreales	Hypocreales_unknown	Gliocladium	Gliocladium_sp._Fst72
KC464342	Fungi	Ascomycota	Dothideomycetes	Pleosporales	Didymellaceae	Epicoccum	Epicoccum_nigrum
KC464344	Fungi	Ascomycota	Sordariomycetes	Hypocreales	Nectriaceae	Fusarium	Fusarium_sp._Fst74
KC464347	Fungi	Ascomycota	Leotiomycetes	Helotiales	Helotiaceae	Hymenoscyphus	Hymenoscyphus_fraxineus
KC464336	Fungi	Ascomycota	Dothideomycetes	Pleosporales	Pleosporineae_unknown	Camarosporium	Camarosporium_brabeji
KC464339	Fungi	Ascomycota	Sordariomycetes	Glomerellales	Glomerellaceae	Colletotrichum	Colletotrichum_truncatum
KC464348	Fungi	Ascomycota	Dothideomycetes	Pleosporales	Lophiostomataceae	Lophiostoma	Lophiostoma_corticola
KC464335	Fungi	Ascomycota	Dothideomycetes	Dothideales	Saccotheciaceae	Aureobasidium	Aureobasidium_pullulans
KC464352	Fungi	Ascomycota	Eurotiomycetes	Eurotiales	Aspergillaceae	Penicillium	Penicillium_sp._Fk80
KC464343	Fungi	Ascomycota	Sordariomycetes	Xylariales	Diatrypaceae	Eutypa	Eutypa_lata
KC464332	Fungi	Ascomycota	Sordariomycetes	Hypocreales	Hypocreales_unknown	Sarocladium	Sarocladium_implicatum
KC464345	Fungi	Ascomycota	Sordariomycetes	Hypocreales	Nectriaceae	Fusarium	Fusarium_avenaceum
KC464355	Fungi	Fungi_unknown	Fungi_unknown	Fungi_unknown	Fungi_unknown	Fungi_unknown	fungal_sp._Fg51
KC464350	Fungi	Ascomycota	Eurotiomycetes	Eurotiales	Aspergillaceae	Penicillium	Penicillium_citreonigrum
KC464334	Fungi	Ascomycota	Dothideomycetes	Pleosporales	Pleosporaceae	Alternaria	Alternaria_arborescens
