# Supplementary material for: The Endophytic Mycobiome of European Ash and Sycamore Maple Leaves – Geographic Patterns, Host Specificity and Influence of Ash Dieback
Source: Front Microbiol. 2018 Oct 24;9:2345. doi: 10.3389/fmicb.2018.02345 (PMC6207852; doi:10.3389/fmicb.2018.02345)
Supplement: Supplementary file 9 [file Data_Sheet_4.zip › Data_Sheet_4_code/data/fraxinus_literature/kosawang/freqs.txt]

blast_spec	blast_id	species	Fla	Fm	For	Fp	Frh	inhibition
Alternaria alternata 1	99	Alternaria alternata	1	0	0	0	9	
Alternaria alternata 2	100	Alternaria sp.	0	4	0	4	0	
Alternaria infectoria	100	Alternaria infectoria	0	1	0	4	1	
Boeremia exigua	99	Boeremia exigua	0	8	0	10	1	47.1
Colletotrichum acutatum	100	Colletotrichum acutatum	0	1	0	0	2	
Colletotrichum clavatum	100	Colletotrichum godetiae	0	0	0	1	0	
Desmazierella acicola	99	Desmazierella acicola	1	0	0	0	0	
Diaporthe eres	100	Diaporthe eres	0	0	1	0	0	
Diaporthe phaseolorum	97	Diaporthe phaseolorum	0	1	0	0	0	
Diaporthe cotoneastri	99	Diaporthe sp. 1	4	2	5	0	2	
Diaporthe sp.	100	Diaporthe sp. 2	0	1	2	0	1	
Diaporthe viticola	99	Diaporthe rudis	3	0	0	0	0	
Phomopsis sp.	99	Phomopsis sp.	0	0	11	4	5	
Peyronellaea glomerata	100	Didymella glomerata 1	0	0	0	0	5	
Phoma sp. 1	100	Didymella glomerata 2	0	7	2	5	0	
Phoma sp. 2	100	Neoplatysporoides aloicola	0	0	0	0	1	
Phoma macrostroma	100	Didymella macrostoma	2	0	0	0	0	
Ascochyta pinodes	99	Didymella pinodes	6	0	0	0	3	
Phoma cladoniicola	95	Didymocyrtis cladoniicola	3	0	0	0	0	
Diplodia mutila	100	Diplodia mutila	0	0	0	1	3	
Epicoccum nigrum	100	Epicoccum nigrum	0	4	0	2	5	58.6
Fusarium acuminatum	100	Fusarium acuminatum	2	0	0	0	0	
Fusarium avenaceum	100	Fusarium avenaceum	0	0	0	3	0	64.3
Fusarium lateritium	100	Fusarium lateritium	0	6	6	8	5	
Leptosphaeria rubefaciens	100	Leptosphaeria rubefaciens	1	0	0	0	0	
Lophiostoma corticola	100	Lophiostoma corticola	4	0	0	0	0	
Massarina sp.	99	Massarina sp.	0	0	0	0	2	
Mollisia cineria	97	Mollisia cinerea	2	0	0	0	0	
Neofabraea sp.	99	Phlyctema vagabunda	0	0	2	0	0	
Neosetophoma clematidis	99	Neosetophoma clematidis	0	0	0	0	1	
Leptosphaeria sp.	99	Neosetophoma sp.	1	0	0	0	0	
Peniophora cinerea	100	Peniophora cinerea	0	1	0	0	0	
Pezicula neocinnamomea	100	Pezicula neocinnamomea	2	0	0	0	0	
Pezicula sp.	100	Pezicula sp.	1	0	0	0	0	
Phaeosphaeria pontiformis	99	Phaeosphaeria pontiformis	0	0	0	0	1	
Phaeosphaeria sp.	93	Phaeosphaeria sp.	0	0	0	0	1	
Phoma herbarum	99	Phoma herbarum	0	2	0	0	0	
Phomopsis mali	99	Phomopsis mali	0	0	0	1	0	
Uncultured ectomycorrthizal fungus	98	fungal sp.	1	0	0	0	0	
Sclerostagonospora sp.	99	Sclerostagonospora sp.	0	0	0	0	1	40
Discrostroma fuscellum	99	Seimatosporium lichenicola	0	0	1	0	0	
Setomelanomma holmii	95	Setomelanomma holmii	1	1	0	0	0	50
Nectria sp.	100	Nectria sp.	1	0	0	0	0	
