# Supplementary material for: The Endophytic Mycobiome of European Ash and Sycamore Maple Leaves – Geographic Patterns, Host Specificity and Influence of Ash Dieback
Source: Front Microbiol. 2018 Oct 24;9:2345. doi: 10.3389/fmicb.2018.02345 (PMC6207852; doi:10.3389/fmicb.2018.02345)
Supplement: Supplementary file 9 [file Data_Sheet_4.zip › Data_Sheet_4_code/data/fraxinus_literature/kosawang/meta.txt]

accession	species	short	host	strain	
LC171664	Alternaria alternata	K_Alal	Fraxinus lanuginosa	LA39	
LC171704	Alternaria alternata	K_Alal	Fraxinus chinensis subsp. rhynchophylla	RH9	
LC171718	Alternaria alternata	K_Alal	Fraxinus chinensis subsp. rhynchophylla	RH54	
LC171676	Alternaria infectoria	K_Alin	Fraxinus mandshurica	M35	
LC171692	Alternaria infectoria	K_Alin	Fraxinus pennsylvanica	P30	
LC171714	Alternaria infectoria	K_Alin	Fraxinus chinensis subsp. rhynchophylla	RH41	
LC171665	Alternaria sp.	K_Alsp	Fraxinus mandshurica	M1	
LC171693	Alternaria sp.	K_Alsp	Fraxinus pennsylvanica	P22	
LC171667	Boeremia exigua	K_Boex	Fraxinus mandshurica	M12	
LC171690	Boeremia exigua	K_Boex	Fraxinus pennsylvanica	P20	
LC171697	Boeremia exigua	K_Boex	Fraxinus pennsylvanica	P44	
LC171702	Boeremia exigua	K_Boex	Fraxinus chinensis subsp. rhynchophylla	RH53	
LC171673	Colletotrichum acutatum	K_Coac	Fraxinus mandshurica	M13	
LC171706	Colletotrichum acutatum	K_Coac	Fraxinus chinensis subsp. rhynchophylla	RH10	
LC171691	Colletotrichum godetiae	K_Cogo	Fraxinus pennsylvanica	P10	
LC171658	Desmazierella acicola	K_Deac	Fraxinus lanuginosa	LA24	
LC171652	Diaporthe sp. 1	K_Disp1	Fraxinus lanuginosa	LA8	
LC171683	Diaporthe eres	K_Dier	Fraxinus ornus	OR23	
LC171670	Diaporthe phaseolorum	K_Diph	Fraxinus mandshurica	M7	
LC171651	Diaporthe rudis	K_Diru	Fraxinus lanuginosa	LA32	
LC171671	Diaporthe sp. 1	K_Disp1	Fraxinus mandshurica	M8	
LC171677	Diaporthe sp. 2	K_Disp2	Fraxinus mandshurica	M39	
LC171681	Diaporthe sp. 1	K_Disp1	Fraxinus ornus	OR10	
LC171684	Diaporthe sp. 1	K_Disp1	Fraxinus ornus	OR28	
LC171708	Diaporthe sp. 1	K_Disp1	Fraxinus chinensis subsp. rhynchophylla	RH15	
LC171711	Diaporthe sp. 2	K_Disp2	Fraxinus chinensis subsp. rhynchophylla	RH23	
LC171701	Didymella glomerata 1	K_Digl1	Fraxinus chinensis subsp. rhynchophylla	RH24	
LC171649	Didymella macrostoma	K_Dima	Fraxinus lanuginosa	LA21	
LC171650	Didymella pinodes	K_Dipi	Fraxinus lanuginosa	LA27	
LC171648	Didymocyrtis cladoniicola	K_Dicl	Fraxinus lanuginosa	LA2	
LC171694	Diplodia mutila	K_Dimu	Fraxinus pennsylvanica	P25	
LC171705	Diplodia mutila	K_Dimu	Fraxinus chinensis subsp. rhynchophylla	RH36	
LC171666	Epicoccum nigrum	K_Epni	Fraxinus mandshurica	M4	
LC171695	Epicoccum nigrum	K_Epni	Fraxinus pennsylvanica	P43	
LC171699	Epicoccum nigrum	K_Epni	Fraxinus chinensis subsp. rhynchophylla	RH3	
LC171662	fungal sp.	K_fusp	Fraxinus lanuginosa	LA36	
LC171672	Fusarium lateritium	K_Fula	Fraxinus mandshurica	M9	
LC171679	Fusarium lateritium	K_Fula	Fraxinus ornus	OR3	
LC171689	Fusarium lateritium	K_Fula	Fraxinus pennsylvanica	P7	
LC171707	Fusarium lateritium	K_Fula	Fraxinus chinensis subsp. rhynchophylla	RH22	
LC171653	Fusarium acuminatum	K_Fuac	Fraxinus lanuginosa	LA9	
LC171688	Fusarium avenaceum	K_Fuav	Fraxinus pennsylvanica	P15	
LC171661	Leptosphaeria rubefaciens	K_Leru	Fraxinus lanuginosa	LA30	
LC171647	Neosetophoma sp.	K_Nessp	Fraxinus lanuginosa	LA1	
LC171654	Lophiostoma corticola	K_Loco	Fraxinus lanuginosa	LA12	
LC171703	Massarina sp.	K_Masp	Fraxinus chinensis subsp. rhynchophylla	RH4	
LC171713	Massarina sp.	K_Masp	Fraxinus chinensis subsp. rhynchophylla	RH31	
LC171659	Mollisia cinerea	K_Moci	Fraxinus lanuginosa	LA26	
LC171660	Mollisia cinerea	K_Moci	Fraxinus lanuginosa	LA29	
LC171663	Nectria sp.	K_Necsp	Fraxinus lanuginosa	LA37	
LC171715	Neosetophoma clematidis	K_Necl	Fraxinus chinensis subsp. rhynchophylla	RH47	
LC171674	Peniophora cinerea	K_Peci	Fraxinus mandshurica	M19	
LC171656	Pezicula neocinnamomea	K_Pene	Fraxinus lanuginosa	LA15	
LC171655	Pezicula sp.	K_Pesp	Fraxinus lanuginosa	LA13	
LC171716	Phaeosphaeria pontiformis	K_Phpo	Fraxinus chinensis subsp. rhynchophylla	RH49	
LC171698	Phaeosphaeria sp.	K_Phasp	Fraxinus chinensis subsp. rhynchophylla	RH1	
LC171685	Phlyctema vagabunda	K_Phva	Fraxinus ornus	OR18	
LC171668	Phoma herbarum	K_Phhe	Fraxinus mandshurica	M5	
LC171669	Didymella glomerata 2	K_Digl	Fraxinus mandshurica	M11	
LC171682	Didymella glomerata 2	K_Digl	Fraxinus ornus	OR11	
LC171687	Didymella glomerata 2	K_Digl	Fraxinus pennsylvanica	P9	
LC171700	Didymella pinodes	K_Dipi	Fraxinus chinensis subsp. rhynchophylla	RH14	
LC171712	Neoplatysporoides aloicola	K_Neal	Fraxinus chinensis subsp. rhynchophylla	RH25	
LC171696	Phomopsis mali	K_Phma	Fraxinus pennsylvanica	P41	
LC171678	Phomopsis sp.	K_Phosp	Fraxinus ornus	OR20	
LC171686	Phomopsis sp.	K_Phosp	Fraxinus pennsylvanica	P1	
LC171709	Phomopsis sp.	K_Phosp	Fraxinus chinensis subsp. rhynchophylla	RH19	"clusters with ""mali"""
LC171710	Phomopsis sp.	K_Phosp	Fraxinus chinensis subsp. rhynchophylla	RH32	
LC171717	Sclerostagonospora sp.	K_Scsp	Fraxinus chinensis subsp. rhynchophylla	RH50	
LC171680	Seimatosporium lichenicola	K_Seli	Fraxinus ornus	OR6	
LC171657	Setomelanomma holmii	K_Seho	Fraxinus lanuginosa	LA20	
LC171675	Setomelanomma holmii	K_Seho	Fraxinus mandshurica	M27	
