# Supplementary material for: The Endophytic Mycobiome of European Ash and Sycamore Maple Leaves – Geographic Patterns, Host Specificity and Influence of Ash Dieback
Source: Front Microbiol. 2018 Oct 24;9:2345. doi: 10.3389/fmicb.2018.02345 (PMC6207852; doi:10.3389/fmicb.2018.02345)
Supplement: Supplementary file 9 [file Data_Sheet_4.zip › Data_Sheet_4_code/data/fraxinus_literature/kosawang/sequence.fasta]

>LC171718.1 Alternaria alternata genes for 18S rRNA, ITS1, 5.8S rRNA, ITS2, 28S rRNA, partial and complete sequence, strain: RH54
ATATGAAGGCGGGCTGGAACCTCTCGGGGTTACAGCCTTGCTGAATTATTCACCCTTGTCTTTTGCGTAC
TTCTTGTTTCCTTGGTGGGTTCGCCCACCACTAGGACAAACATAAACCTTTTGTAATTGCAATCAGCGTC
AGTAACAAATTAATAATTACAACTTTCAACAACGGATCTCTTGGTTCTGGCATCGATGAAGAACGCAGCG
AAATGCGATAAGTAGTGTGAATTGCAGAATTCAGTGAATCATCGAATCTTTGAACGCACATTGCGCCCTT
TGGTATTCCAAAGGGCATGCCTGTTCGAGCGTCATTTGTACCCTCAAGCTTTGCTTGGTGTTGGGCGTCT
TGTCTCTAGCTTTGCTGGAGACTCGCCTTAAAGTAATTGGCAGCCGGCCTACTGGTTTCGGAGCGCAGCA
CAAGTCGCACTCTCTATCAGCAAAGGTCTAGCATCCATTAAGCCTTTTTTTCAACTTTTGACCTCGGATC
AGGTAGGGATACCCGCTGAACTTAAGCATA

>LC171717.1 Sclerostagonospora sp. RH50 genes for 18S rRNA, ITS1, 5.8S rRNA, ITS2, 28S rRNA, partial and complete sequence
TAACAAGGTTTCCGTAGGTGAACCTGCGGAAGGATCATTACACTCAGTAGTTTACTACTGTTGAAGAGGC
TGTTAGTCTGTATAGCTTTACCGCTGATGAGCAGCTGGCCTCTTTTCTCCACCCTTGTCTTTTGCGCACC
CATGTTTCCTCGGCAGGCTTGCCTGCCGGCTGGACAATACAATAACCTTTTTCATTTTCAATCAGCGTCT
GAAAAAAACTTAATAATTACAACTTTCAACAACGGATCTCTTGGTTCTGGCATCGATGAAGAACGCAGCG
AAATGCGATAAGTAGTGTGAATTGCAGAATTCAGTGAATCATCGAATCTTTGAACGCACATTGCGCCCCT
TGGTATTCCATGGGGCATGCCTGTTCGAGCGTCATTTGTACCTTCAAGCTTTGCTTGGTGTTGGGTGTTT
GTCCTCCCCGTTTGTGTTTGGACTCGCCTTTAAACAATTGGCAGCCAGTGTTTTGGTATAGAAGCGCAGC
ACAAGTCGCGATTCTAGCCAATCAACGCTGACAACCAGAAGTCTTTTTTCAACTTTTGACCTCGGATCAG
GTAGGGATACCCGCTGAACTTAAGCATAT

>LC171716.1 Phaeosphaeria pontiformis genes for 18S rRNA, ITS1, 5.8S rRNA, ITS2, 28S rRNA, partial and complete sequence, strain: RH49
GAAGTAAAAGTCGTAACAAGGTTTCCGTAGGTGAACCTGCGGAAGGATCATTACAATTCAGTAGCTTGCT
ACTGTCGGGAGGCGCTGTAAGTCCGCATAGTTTAATTACTGATGAGCGGCAGGCCCTCTGTCTGTACCCT
TGTCTTTTGCGCACTCATGTTTCCTCGGCGGGCTTGCCCGCCGATTGGACAAAACTATAACCTTTTTTAA
TTTTCAATCAGCGTCTGAAAAAAACTTAATAATTACAACTTTCAACAACGGATCTCTTGGTTCTGGCATC
GATGAAGAACGCAGCGAAATGCGATAAGTAGTGTGAATTGCAGAATTCAGTGAATCATCGAATCTTTGAA
CGCACATTGCGCCCCTTGGTATTCCATGGGGCATGCCTGTTCGAGCGTCATTTGTACCCTCAAGCTCTGC
TTGGTGTTGGGTGTTTGTCCTCTCCTTTGCGTTTGGACTCGCCTTAAAGCAATTGGCAGCCAGTGTTTTG
GTATTGAAGCGCAGCACATTTTGCGATTCTAGCCGATAATACTTGCGTCCATAAGCCTTTTTTAACTTTT
GACCTCGGATCAGGTAGGGATACCCGCTGAACTTAAGCATA

>LC171715.1 Neosetophoma clematidis genes for 18S rRNA, ITS1, 5.8S rRNA, ITS2, 28S rRNA, partial and complete sequence, strain: RH47
TAACAAGGTTTCCGTAGGTGAACCTGCGGAAGGATCATTACATTCAGTAGCTTGCTACTGTTAGGGGGGT
CTATCAGCCTGTATAGTATCACTACTGATGAGCAGCACGACCCTCTGTCTGTACCCTTGTCTTTTGCGCA
CTCATGTTTCCTCGGCGGCTAACCCCCGCCGGCTGGACAACACTATAACCTTTTTAATTTTCAATCAGCG
TCTGAAAAACTTAATAATTACAACTTTCAACAACGGATCTCTTGGTTCTGGCATCGATGAAGAACGCAGC
GAAATGCGATAAGTAGTGTGAATTGCAGAATTCAGTGAATCATCGAATCTTTGAACGCACATTGCGCCCC
TTGGTATTCCATGGGGCATGCCTGTTCGAGCGTCATTTGTACCCTCAAGCTCTGCTTGGTGTTGGGTGTT
TGTCCACTCCGCCGTGTGTGGACTCGCCTTAAAGCAATTGGCAGCCAGTGTTTTGGTATTGAAGCGCAGC
ACATTTTGCGAGTCATGCCTGTAATGCTGGCGTCCAGTAAGCCTTTTTCCACTTTGACCTC

>LC171714.1 Alternaria infectoria genes for 18S rRNA, ITS1, 5.8S rRNA, ITS2, 28S rRNA, partial and complete sequence, strain: RH41
TAACAAGGTCTCCGTAGGTGAACCTGCGGAGGGATCATTACACAATAACAAGGCGGGTTGGACACCCCCC
GCTGGGCACTGCTTCACGGCGTGCGCGGCGGGGCCGGCCCTGCTGAATTATTCACCCGTGTCTTTTGCGT
ACTTCTTGTTTCCTGGGTGGGCTCGCCCGCCCTCAGGACCAACCACAAACCTTTTGCAATAGCAATCAGC
GTCAGTAACAACGTAATTAATTACAACTTTCAACAACGGATCTCTTGGTTCTGGCATCGATGAAGAACGC
AGCGAAATGCGATACGTAGTGTGAATTGCAGAATTCAGTGAATCATCGAATCTTTGAACGCACATTGCGC
CCTTTGGTATTCCAAAGGGCATGCCTGTTCGAGCGTCATTTGTACCCTCAAGCTTTGCTTGGTGTTGGGC
GTCTTTTGTCTCCAGTTCGCTGGAGACTCGCCTTAAAGTCATTGGCAGCCGGCCTACTGGTTTCGGAGCG
CAGCACAAGTCGCGCTCTTCGCCAGCCAAGGTCAGCGTCCAGCAA

>LC171713.1 Massarina sp. RH31 genes for 18S rRNA, ITS1, 5.8S rRNA, ITS2, 28S rRNA, partial and complete sequence
GGCTTTTGTCCTGTCGAGATAGCGTCCTTGCCTATTTTTTGGAGCACCGTTCGTTTCCTCAGCAGGCTTG
CCTGCTACTGGGGACCCCTCAAAACTCTTTGTAAATATAGTAATCGTCTGAAAAACAAACAATAAATCAA
AACTTTCAACAATGGATCTCTTGGTTCTGGCATCGATGAAGAACGCAGCAAAATGCGATAAGTAGTGTGA
ATTGCAGAATTCAGTGAATCATCGAATCTTTGAACGCACATTGCGCCCTTTGGTATTCCTTAGGGCATGC
CTGTTCGAGCGTCATTTACACCCTCAAGCACAGCTTGGTGTTGGGCGTCTGTCCCGCTTCGGCGCGGACT
CGCCTCAAAACGATTGGCAGCCACTTCAGCGGCTTTGAGCGCAGCAGAATTGCGTCTCTCGTCGCGGCGG
ATGGCATCCATCAAGCAACATCTATATCTTGACCTCGGATCAGGTAGGGATACCCGCTGAACTTAAGCAT
A

>LC171712.1 Phoma sp. RH25 genes for 18S rRNA, ITS1, 5.8S rRNA, ITS2, 28S rRNA, partial and complete sequence
ATATAAAGCGGGTTGGGACTCCCAGCAGCGTGCTCCGGCGCGCTGCTGGCCCGGCCTTTGCTGAATATTC
ACCCATGTCTTTTGCGTACTATCTGTTTCCTCGGTGGGTTCGCCCACCAGCAGGACATTACTAAACCTTT
TGTAATTGCAATCAGCGTCAGAAAAACATAATTATTACAACTTTCAACAACGGATCTCTTGGTTCTGGCA
TCGATGAAGAACGCAGCGAAATGCGATAAGTAGTGTGAATTGCAGAATTCAGTGAATCATCGAATCTTTG
AACGCACATTGCGCCCTTTGGTATTCCAAAGGGCATGCCTGTTCGAGCGTCATTTGAACCCTCAAGCCTT
GCTTGGTGTTGGGTGTTTTGTCTTCTTCTCGGAGACTCGCCTTAAAACAATTGGCAGCCGGCACACTGGT
ATTGAAGCGCAGCACAATTTGCGCTTCTGTCCACGCGTGCCCGCATCCACAAAGCCCATTTTTTCACTTT
TGACCTCGGATCAGGTAGGGATACCCGCTGAACTTAAGCATA

>LC171711.1 Diaporthe sp. RH23 genes for 18S rRNA, ITS1, 5.8S rRNA, ITS2, 28S rRNA, partial and complete sequence
TTGTTGGACGCGCTTCGGCGCACCTCCAGACAACCCTTTGTGAACTTATACCTATACTGTTGCCTCGGCG
TCAGGCTGGCTCCCCTCGGGGGGTCCCTCACCATCTCGGTGAGGAGCAGGCCCGCCGGCGGCCAAGTTAA
CTCTTGTTTTTACACTGAAACTCTGAGAATAAAACAAAAATGAATCAAAACTTTCAACAACGGATCTCTT
GGTTCTGGCATCGATGAAGAACGCAGCGAAATGCGATAAGTAATGTGAATTGCAGAATTCAGTGAATCAT
CGAATCTTTGAACGCACATTGCGCCCTCTGGTATTCCGGAGGGCATGCCTGTTCGAGCGTCATTTCAACC
CTCAAGCCTGGCTTGGTGATGGGACACTGCCTTTGAGAAAAGGCAGGTCCTGAAATTCAGTGGCGAGCTC
GCCAGGACCCCGAGCGCAGTAGTTAAACCCTCGCTTTGGAAGGTCTTGGTGCGGCCCTGCCGTTAAACCC
CCAACTTCTGAAAATTTGACCTCGGATCAGGTAGGAATACCCGCTGAACTTAAGCATA

>LC171710.1 Phomopsis sp. RH32 genes for 18S rRNA, ITS1, 5.8S rRNA, ITS2, 28S rRNA, partial and complete sequence
TAACAAGGTCTCCGTTGGTGAACCAGCGGAGGGATCATTGTTGGAACGCGCTCCGGCGCACCTCCAGACA
ACCCTTTGTGAACTTATACCTATACTGTTGCCTCGGCGTCAGGCTGGCTCCCCTCGGGGGGTCCCTCACC
ATCTCGGTGAGGAGCAGGCCCGCCGGCGGCCAAGTTAACTCTTGTTTTTACACTGAAACTCTGAGAATAA
AACAAAAATGAATCAAAACTTTCAACAACGGATCTCTTGGTTCTGGCATCGATGAAGAACGCAGCGAAAT
GCGATAAGTAATGTGAATTGCAGAATTCAGTGAATCATCGAATCTTTGAACGCACATTGCGCCCTCTGGT
ATTCCGGAGGGCATGCCTGTTCGAGCGTCATTTCAACCCTCAAGCCTGGCTTGGTGATGGGACACTGCCT
TTGAGAAAAGGCAGGTCCTGAAATTCAGTGGCGAGCTCGCCAGGACCCCGAGCGCAGTAGTTAAACCCTC
GCTTTGGAAGGTCTTGGTGCGGCCCTGCCGTTAAACCCCCAACTTCTGAAAATTTGACCTCGGATCAGGT
AGGAATACCCGCTGAACTTAAGCATA

>LC171709.1 Phomopsis sp. RH19 genes for 18S rRNA, ITS1, 5.8S rRNA, ITS2, 28S rRNA, partial and complete sequence
AACAAGGTCTCCGTTGGTGAACCAGCGGAGGGATCATTGCTGGAACGCGCCCCAGGCGCACCCAGAAACC
CTTTGTGAACTTATACCTTACTGTTGCCTCGGCGCTAGCTGGTCCTTCGGGGCCCCTCACCCTCGGGTGT
TGAGACAGCCCGCCGGCGGCCAACCCAACTCTTGTTTTTACACTGAAACTCTGAGAATAAAACATAAATG
AATCAAAACTTTCAACAACGGATCTCTTGGTTCTGGCATCGATGAAGAACGCAGCGAAATGCGATAAGTA
ATGTGAATTGCAGAATTCAGTGAATCATCGAATCTTTGAACGCACATTGCGCCCTCTGGTATTCCGGAGG
GCATGCCTGTTCGAGCGTCATTTCAACCCTCAAGCCTGGCTTGGTGATGGGGCACTGCTTTTACCCAAGA
GCAGGCCCTGAAATTCAGTGGCGAGCTCGCCAGGACCCCGAGCGCAGTAGTTAAACCCTCGCTCTGGAAG
GCCCTGGCGGTGCCCTGCCGTTAAACCCCCAACTTC

>LC171708.1 Diaporthe sp. RH15 genes for 18S rRNA, ITS1, 5.8S rRNA, ITS2, 28S rRNA, partial and complete sequence
TAAAAGTCGTAACAAGGTCTCCGTTGGTGAACCAGCGGAGGGATCATTGCTGGAACGCGCCCCAGGCGCA
CCCAGAAACCCTTTGTGAACTTATACCTTACTGTTGCCTCGGCGCTAGCTGGTCCCTCGGGGCCCCTCAC
CCTCGGGTGTTGAGACAGCCCGTCGGCGGCCAACCTAACTCTTGTTTTTACACTGAAACTCTGAGCACAA
AACATAAATGAATCAAAACTTTCAACAACGGATCTCTTGGTTCTGGCATCGATGAAGAACGCAGCGAAAT
GCGATAAGTAATGTGAATTGCAGAATTCAGTGAATCATCGAATCTTTGAACGCACATTGCGCCCTCTGGT
ATTCCGGAGGGCATGCCTGTTCGAGCGTCATTTCAACCCTCAAGCCTGGCTTGGTGATGGGGCACTGCTT
CTTACCCAAGAAGCAGGCCCTGAAATTCAGTGGCGAGCTCGCCAGGACCCCGAGCGCAGTAGTTAAACCC
TCGCTCTGGAAGGCCCTGGCGGTGCCCTGCCGTTAAACCCCCAACTTCTGAAAATTTGACCTCGGATCAG
GTAGGAATACCCGCTGAACTTAAGCATAT

>LC171707.1 Fusarium lateritium genes for 18S rRNA, ITS1, 5.8S rRNA, ITS2, 28S rRNA, partial and complete sequence, strain: RH22
TAAAAGTCGTAACAAGGTCTCCGTTGGTGAACCAGCGGAGGGATCATTACCGAGTTTACAACTCCCAAAC
CCCTGTGAACATACCTTAATGTTGCCTCGGCGGATCAGCCCGCTCCCCGTAAAACGGGACGGCCCGCCAG
AGGACCCAAACTCTAATGTTTCTTATTGTAACTTCTGAGTAAAACAAACAAATAAATCAAAACTTTCAAC
AACGGATCTCTTGGTTCTGGCATCGATGAAGAACGCAGCAAAATGCGATAAGTAATGTGAATTGCAGAAT
TCAGTGAATCATCGAATCTTTGAACGCACATTGCGCCCGCTGGTATTCCGGCGGGCATGCCTGTTCGAGC
GTCATTTCAACCCTCAAGCCCCCGGGTTTGGTGTTGGGGATCGGCTCTGCCTCACGGCGGTGCCGCCCCC
GAAATACATTGGCGGTCTCGCTGCAGCCTCCATTGCGTAGTAGCTAACACCTCGCAACTGGAACGCGGCG
CGGCCATGCCGTAAAACCCCAA

>LC171706.1 Colletotrichum acutatum genes for 18S rRNA, ITS1, 5.8S rRNA, ITS2, 28S rRNA, partial and complete sequence, strain: RH10
AGAGGAAGTAAAAGTCGTAACAAGGTCTCCGTTGGTGAACCAGCGGAGGGATCATTACTGAGTTACCGCT
CTACAACCCTTTGTGAACATACCTAACCGTTGCTTCGGCGGGCAGGGGAAGCCTCTCGTGGGCGGACCCT
CCCGGCGCCGGCCCCGTCACGGGGGCGGAGCGCCCGCCGGAGGAAACCAAACTCTATTTACACGACGTCT
CTTCTGAGTGGCACAAGCAAATAATTAAAACTTTTAACAACGGATCTCTTGGTTCTGGCATCGATGAAGA
ACGCAGCGAAATGCGATAAGTAATGTGAATTGCAGAATTCAGTGAATCATCGAATCTTTGAACGCACATT
GCGCTCGCCAGCATTCTGGCGAGCATGCCTGTTCGAGCGTCATTTCAACCCTCAAGCACCGCTTGGTTTT
GGGGCCCCACGGCCGACGTGGGCCCTTAAAGGTAGTGGCGGACCCTCCCGGAGCCTCCTTTGCGTAGTAA
CTAACGTCTCGCACTGGGATCCGGAGGGACTCTTGCCGTTAAACCCCCAAATTTTTTCAGGTTGACCTCG
GATCAGGTAGGACTACCCGCTGAACTTAAGCATAT

>LC171705.1 Diplodia mutila genes for 18S rRNA, ITS1, 5.8S rRNA, ITS2, 28S rRNA, partial and complete sequence, strain: RH36
GTCGTAACAAGGTTTCCGTAGGTGAACCTGCGGAAGGATCATTACCGAGTTCTCGAGCTTCGGCTCGAAT
CTCCCACCCTTTGTGAACATACCTCTGTTGCTTTGGCGGCTCTTGCCGCGTGGAGGCCCTCAAAAAGCCC
CCCCGTGCGCTTCCGCCAGAGGACCTTCAAACTCCAGTCAGTAAACGTCGACGTCTGAAAAACAAGTTAA
TAAACTAAAACTTTCAACAACGGATCTCTTGGTTCTGGCATCGATGAAGAACGCAGCGAAATGCGATAAG
TAATGTGAATTGCAGAATTCAGTGAATCATCGAATCTTTGAACGCACATTGCGCCCCTTGGCATTCCGAG
GGGCATGCCTGTTCGAGCGTCATTACAACCCTCAAGCTCTGCTTGGTATTGGGCGACGTCCTCTCTGCGG
ACGCGCCTCAAAGACCTCGGCGGTGGCTGTTCAGCCCTCAAGCGTAGTAGAATACACCTCGCTTTGGAGC
GGTTGGCGTCGCCCGCCGGACGAACCTTCTGAACTTTTCTCAAGGTTGACCTCGGATCAGGTAGGGATAC
CCGCTGAACTTAAGCATA

>LC171704.1 Alternaria alternata genes for 18S rRNA, ITS1, 5.8S rRNA, ITS2, 28S rRNA, partial and complete sequence, strain: RH9
GTCGTAACAAGGTCTCCGTAGGTGAACCTGCGGAGGGATCATTACACAAATATGAAGGCGGGCTGGAACC
TCTCGGGGTTACAGCCTTGCTGAATTATTCACCCTTGTCTTTTGCGTACTTCTTGTTTCCTTGGTGGGTT
CGCCCACCACTAGGACAAACATAAACCTTTTGTAATTGCAATCAGCGTCAGTAACAAATTAATAATTACA
ACTTTCAACAACGGATCTCTTGGTTCTGGCATCGATGAAGAACGCAGCGAAATGCGATAAGTAGTGTGAA
TTGCAGAATTCAGTGAATCATCGAATCTTTGAACGCACATTGCGCCCTTTGGTATTCCAAAGGGCATGCC
TGTTCGAGCGTCATTTGTACCCTCAAGCTTTGCTTGGTGTTGGGCGTCTTGTCTCTAGCTTTGCTGGAGA
CTCGCCTTAAAGTAATTGGCAGCCGGCCTACTGGTTTCGGAGCGCAGCACAAGTCGCACTCTCTATCAGC
AAAGGTCTAGCATCCATTAAGCCTTTTTTTCAACTTTTGACCTCGGATCAGGTAGGGATACCCGCTGAAC
TTAAGCATA

>LC171703.1 Massarina sp. RH4 genes for 18S rRNA, ITS1, 5.8S rRNA, ITS2, 28S rRNA, partial and complete sequence
GGAAGTAAAAGTCGTAACAAGGTTTCCGTAGGTGAACCTGCGGAAGGATCATTATCGTAGGGCTTTTGTC
CTGTCGAGATAGCGTCCTTGCCTATTTTTTGGAGCACCGTTCGTTTCCTCAGCAGGCTTGCCTGCTACTG
GGGACCCCTCAAACTCTTTGTAAATACAGTAATCGTCTGAAAAACAAACAAAAAATCAAAACTTTCAACA
ATGGATCTCTTGGTTCTGGCATCGATGAAGAACGCAGCAAAATGCGATAAGTAGTGTGAATTGCAGAATT
CAGTGAATCATCGAATCTTTGAACGCACATTGCGCCCTTTGGTATTCCTTAGGGCATGCCTGTTCGAGCG
TCATTTACACCCTCAAGCACAGCTTGGTGTTGGGCGTCTGTCCCGCTTCGGCGCGGACTCGCCTCAAAAC
GATTGGCAGCCACTTCAGCGGCTTTGAGCGCAGCAGAATTGCGTCTCTCGTCGCGGCGGGTGGCATCCAG
TAAGCAACATTTATATCTTGACCTCGGATCAGGTAGGGATACCCGCTGAACTTAAGCATA

>LC171702.1 Boeremia exigua genes for 18S rRNA, ITS1, 5.8S rRNA, ITS2, 28S rRNA, partial and complete sequence, strain: RH53
TTAGAGGAAGTAAAAGTCGTAACAAGGTTTCCGTAGGTGAACCTGCGGAAGGATCATTACCTAGAGTTGT
AGGCTTTGCCTACCATCTCTTACCCATGTCTTTTGAGTACCTTCGTTTCCTCGGCGGGTCCGCCCGCCGA
TTGGACAAACTTAAACCCTTTGTAATTGAAATCAGCGTCTGAAAAAACATAATAGTTACAACTTTCAACA
ACGGATCTCTTGGTTCTGGCATCGATGAAGAACGCAGCGAAATGCGATAAGTAGTGTGAATTGCAGAATT
CAGTGAATCATCGAATCTTTGAACGCACATTGCGCCCCTTGGTATTCCATGGGGCATGCCTGTTCGAGCG
TCATTTGTACCTTCAAGCTCTGCTTGGTGTTGGGTGTTTGTCTCGCCTCTGCGTGTAGACTCGCCTTAAA
ACAATTGGCAGCCGGCGTATTGATTTCGGAGCGCAGTACATCTCGCGCTTTGCACTCATAACGACGACGT
CCAAAAAGT

>LC171701.1 Didymella glomerata genes for 18S rRNA, ITS1, 5.8S rRNA, ITS2, 28S rRNA, partial and complete sequence, strain: RH24
AACAAGGTTTCCGTAGGTGAACCTGCGGAAGGATCATTACCTAGAGTTGTAGGCTTTGCCTGCTATCTCT
TACCCATGTCTTTTGAGTACCTTCGTTTCCTCGGCGGGTTCGCCCGCCGATTGGACAATTTAAACCATTT
GCAGTTGCAATCAGCGTCTGAAAAAACATAATAGTTACAACTTTCAACAACGGATCTCTTGGTTCTGGCA
TCGATGAAGAACGCAGCGAAATGCGATAAGTAGTGTGAATTGCAGAATTCAGTGAATCATCGAATCTTTG
AACGCACATTGCGCCCCTTGGTATTCCATGGGGCATGCCTGTTCGAGCGTCATTTGTACCTTCAAGCTCT
GCTTGGTGTTGGGTGTTTGTCTCGCCTCTGCGTGTAGACTCGCCTCAAAACAATTGGCAGCCGGCGTATT
GATTTCGGAGCGCAGTACATCTCGCGCTTTGCACTCAGAACGACGACGTCCAAAAGTACATTTTTACACT
CTGACCT

>LC171700.1 Phoma sp. RH14 genes for 18S rRNA, ITS1, 5.8S rRNA, ITS2, 28S rRNA, partial and complete sequence
AGAGGAAGTAAAAGTCGTAACAAGGTTTCCGTAGGTGAACCTGCGGAAGGATCATTACCTAGAGTTGTAG
GCTTTGCCTGCTATCTCTTACCCATGTCTTTTGAGTACCTTCGTTTCCTCGGCGGGTTCGCCCGCCGATT
GGACAATTTAAACCATTTGCAGTTGCAATCAGCGTCTGAAAAAACATAATAGTTACAACTTTCAACAACG
GATCTCTTGGTTCTGGCATCGATGAAGAACGCAGCGAAATGCGATAAGTAGTGTGAATTGCAGAATTCAG
TGAATCATCGAATCTTTGAACGCACATTGCGCCCCTTGGTATTCCATGGGGCATGCCTGTTCGAGCGTCA
TTTGTACCTTCAAGCCTTGCTTGGTGTTGGGTGTTTGTCTCGCCTCCGCGTGTAGACTCGCCTCAAAACA
ATTGGCAGCCGGCGTATTGATTTCGGAGCGCAGTACATCTCGCGCTTTGCATTCAGAACGACGACGTCCA
AAAGTACATTTTTACACTCTTGACCTCGGATCAGGTAGGGATACCCGCTGAACTTAAGCATATCA

>LC171699.1 Epicoccum nigrum genes for 18S rRNA, ITS1, 5.8S rRNA, ITS2, 28S rRNA, partial and complete sequence, strain: RH3
TAACAAGGTTTCCGTAGGTGAACCTGCGGAAGGATCATTACCTAGAGTTTGTAGACTTCGGTCTGCTACC
TCTTACCCATGTCTTTTGAGTACCTTCGTTTCCTCGGCGGGTCCGCCCGCCGATTGGACAACATTCAAAC
CCTTTGCAGTTGCAATCAGCGTCTGAAAAAACATAATAGTTACAACTTTCAACAACGGATCTCTTGGTTC
TGGCATCGATGAAGAACGCAGCGAAATGCGATAAGTAGTGTGAATTGCAGAATTCAGTGAATCATCGAAT
CTTTGAACGCACATTGCGCCCCTTGGTATTCCATGGGGCATGCCTGTTCGAGCGTCATTTGTACCTTCAA
GCTCTGCTTGGTGTTGGGTGTTTGTCTCGCCTCTGCGTGTAGACTCGCCTTAAAACAATTGGCAGCCGGC
GTATTGATTTCGGAGCGCAGTACATCTCGCGCTTTGCACTCACAACGACGACGTCCAAAAGTACATTTTT
ACACTCTTGACCTCGGATCAGGTAGGGATACCCGCTGAACTTAAGCATA

>LC171698.1 Phaeosphaeria sp. RH1 genes for 18S rRNA, ITS1, 5.8S rRNA, ITS2, 28S rRNA, partial and complete sequence
TAACAAGGTTTCCGTAGGTGAACCTGCGGAAGGATCATTACGTTCAGTAGCCTAGCTACTGTCAGTGGGG
CTCGTTAGTCTGCATAGCTTAAACGCTGATGAGCAGCAGGCCCCCTGTCTTCACCCTTGTTTTTTGCGTA
CCCATGTTTCCTCGGTGGGCTTGCCCGCCGGCTGGACAAAACTATAACCTATTTAATTTTCAATCAGCGT
CTGAAATAATTTTAATAATTACAACTTTCAACAACGGATCTCTTGGTTCTGGCATCGATGAAGAACGCAG
CGAAATGCGATAAGTAGTGTGAATTGCAGAATTCAGTGAATCATCGAATCTTTGAACGCACATTGCGCCC
CTTGGTATTCCATGGGGCATGCCTGTTCGAGCGTCATTTGTACCCTCAAGCTTTGCTTGGTGTTGGGTGT
TTGTCTCTTCCCTTGCGGGGAGACTCGCCTTAAAGTAATTGGCAGCCAGTGTTTTGGTAGTAAGCGCAGC
ACATTTTGCGTCTTGGTCCCTAAAATAATGGCAACCATAAGCTCTTTTTCAC

>LC171697.1 Boeremia exigua genes for 18S rRNA, ITS1, 5.8S rRNA, ITS2, 28S rRNA, partial and complete sequence, strain: P44
AGAGGAAGTAAAAGTCGTAACAAGGTTTCCGTAGGTGAACCTGCGGAAGGATCATTACCTAGAGTTGTAG
GCTTTGCCTACCATCTCTTACCCATGTCTTTTGAGTACCTTCGTTTCCTCGGCGGGTCCGCCCGCCGATT
GGACAAACTTAAACCCTTTGTAATTGAAATCAGCGTCTGAAAAAACATAATAGTTACAACTTTCAACAAC
GGATCTCTTGGTTCTGGCATCGATGAAGAACGCAGCGAAATGCGATAAGTAGTGTGAATTGCAGAATTCA
GTGAATCATCGAATCTTTGAACGCACATTGCGCCCCTTGGTATTCCATGGGGCATGCCTGTTCGAGCGTC
ATTTGTACCTTCAAGCTCTGCTTGGTGTTGGGTGTTTGTCTCGCCTCTGCGTGTAGACTCGCCTTAAAAC
AATTGGCAGCCGGCGTATTGATTTCGGAGCGCAGTACATCTCGCGCTTTGCACTCATAACGACGACGTCC
AAAAAGTACTTTTTACACTCTGAC

>LC171696.1 Phomopsis mali genes for 18S rRNA, ITS1, 5.8S rRNA, ITS2, 28S rRNA, partial and complete sequence, strain: P41
TAGAGGAAGTAAAAGTCGTAACAAGGTCTCCGTTGGTGAACCAGCGGAGGGATCATTGCTGGAACGCGCC
CCAGGCGCACCCAGAAACCCTTTGTGAACTTATACCTTACTGTTGCCTCGGCGCTAGCTGGTCCTTCGGG
GCCCCTCACCCTCGGGTGTTGAGACAGCCCGCCGGCGGCCAACCCAACTCTTGTTTTTACACTGAAACTC
TGAGAATAAAACATAAATGAATCAAAACTTTCAACAACGGATCTCTTGGTTCTGGCATCGATGAAGAACG
CAGCGAAATGCGATAAGTAATGTGAATTGCAGAATTCAGTGAATCATCGAATCTTTGAACGCACATTGCG
CCCTCTGGTATTCCGGAGGGCATGCCTGTTCGAGCGTCATTTCAACCCTCAAGCCTGGCTTGGTGATGGG
GCACTGCTTTTACCCAAGAGCAGGCCCTGAAATTCAGTGGCGAGCTCGCCAGGACCCCGAGCGCAGTAGT
TAAACCCTCGCTCTGGAAGGCCCTGGCGGTGCCCTGCCGTTAAACCCCCAACTTCTGAAAATTGACCTCG
GATCAGGTAGGAATACCCGCTGAACTTAAGCATA

>LC171695.1 Epicoccum nigrum genes for 18S rRNA, ITS1, 5.8S rRNA, ITS2, 28S rRNA, partial and complete sequence, strain: P43
AGAGGAAGTAAAAGTCGTAACAAGGTTTCCGTAGGTGAACCTGCGGAAGGATCATTACCTAGAGTTTGTA
GACTTCGGTCTGCTACCTCTTACCCATGTCTTTTGAGTACCTTCGTTTCCTCGGCGGGTCCGCCCGCCGA
TTGGACAACATTCAAACCCTTTGCAGTTGCAATCAGCGTCTGAAAAAACATAATAGTTACAACTTTCAAC
AACGGATCTCTTGGTTCTGGCATCGATGAAGAACGCAGCGAAATGCGATAAGTAGTGTGAATTGCAGAAT
TCAGTGAATCATCGAATCTTTGAACGCACATTGCGCCCCTTGGTATTCCATGGGGCATGCCTGTTCGAGC
GTCATTTGTACCTTCAAGCTCTGCTTGGTGTTGGGTGTTTGTCTCGCCTCTGCGTGTAGACTCGCCTTAA
AACAATTGGCAGCCGGCGTATTGATTTCGGAGCGCAGTACATCTCGCGCTTTGCACTCACAACGACGACG
TCCAAAAGTACATTTTTACACTCTTGACCTCGGATCAGGTAGGGATACCCGCTGAACTTAAGCATAT

>LC171694.1 Diplodia mutila genes for 18S rRNA, ITS1, 5.8S rRNA, ITS2, 28S rRNA, partial and complete sequence, strain: P25
TAGAGGAAGTAAAAGTCGTAACAAGGTTTCCGTAGGTGAACCTGCGGAAGGATCATTACCGAGTTCTCGA
GCTTCGGCTCGAATCTCCCACCCTTTGTGAACATACCTCTGTTGCTTTGGCGGCTCTTGCCGCGTGGAGG
CCCTCAAAAAGCCCCCCCGTGCGCTTCCGCCAGAGGACCTTCAAACTCCAGTCAGTAAACGTCGACGTCT
GAAAAACAAGTTAATAAACTAAAACTTTCAACAACGGATCTCTTGGTTCTGGCATCGATGAAGAACGCAG
CGAAATGCGATAAGTAATGTGAATTGCAGAATTCAGTGAATCATCGAATCTTTGAACGCACATTGCGCCC
CTTGGCATTCCGAGGGGCATGCCTGTTCGAGCGTCATTACAACCCTCAAGCTCTGCTTGGTATTGGGCGA
CGTCCTCTCTGCGGACGCGCCTCAAAGACCTCGGCGGTGGCTGTTCAGCCCTCAAGCGTAGTAGAATACA
CCTCGCTTTGGAGCGGTTGGCGTCGCCCGCCGGACGAACCTTCTGAACTTTTCTCAAGGTTGACCTCGGA
TCAGGTAGGGATACCCGCTGAACTTAAGCATAT

>LC171693.1 Alternaria sp. P22 genes for 18S rRNA, ITS1, 5.8S rRNA, ITS2, 28S rRNA, partial and complete sequence
TAGAGGAAGTAAAAGTCGTAACAAGGTCTCCGTAGGTGAACCTGCGGAGGGATCATTACACAAATATGAA
GGCGGGCTGGAACCTCTCGGGGTTACAGCCTTGCTGAATTATTCACCCTTGTCTTTTGCGTACTTCTTGT
TTCCTTGGTGGGTTCGCCCACCACTAGGACAAACATAAACCTTTTGTAATTGCAATCAGCGTCAGTAACA
AATTAATAATTACAACTTTCAACAACGGATCTCTTGGTTCTGGCATCGATGAAGAACGCAGCGAAATGCG
ATAAGTAGTGTGAATTGCAGAATTCAGTGAATCATCGAATCTTTGAACGCACATTGCGCCCTTTGGTATT
CCAAAGGGCATGCCTGTTCGAGCGTCATTTGTACCCTCAAGCTTTGCTTGGTGTTGGGCGTCTTGTCTCT
AGCTTTGCTGGAGACTCGCCTTAAAGTAATTGGCAGCCGGCCTACTGGTTTCGGAGCGCAGCACAAGTCG
CACTCTCTATCAGCAAAGGTCTAGCATCCATTAAGCCTTTTTTTCAACTTTTGACCTCGGATCAGGTAGG
GATACCCGCTGAACTTAAGCATA

>LC171692.1 Alternaria infectoria genes for 18S rRNA, ITS1, 5.8S rRNA, ITS2, 28S rRNA, partial and complete sequence, strain: P30
GGAAGTAAAAGTCGTAACAAGGTCTCCGTAGGTGAACCTGCGGAGGGATCATTACACAATAACCAGGCGG
GCTGGACACCCCCCGCTGGGCACTGCTTCACGGCGTGCGCGGCGGGGCCGGCCCTGCTGAATTATTCACC
CGTGTCTTTTGCGTACTTCTTGTTTCCTGGGTGGGCTCGCCCGCCCTCAGGACCAACCACAAACCTTTTG
CAATAGCAATCAGCGTCAGTAACAACGTAATTAATTACAACTTTCAACAACGGATCTCTTGGTTCTGGCA
TCGATGAAGAACGCAGCGAAATGCGATACGTAGTGTGAATTGCAGAATTCAGTGAATCATCGAATCTTTG
AACGCACATTGCGCCCTTTGGTATTCCAAAGGGCATGCCTGTTCGAGCGTCATTTGTACCCTCAAGCTTT
GCTTGGTGTTGGGCGTCTTTTGTCTCCAGTTCGCTGGAGACTCGCCTTAAAGTCATTGGCAGCCGGCCTA
CTGGTTTCGGAGCGCAGCACAAGTCGCGCTCTTTGCCAGCCAAGGTCAGCGTCCAGCAAGCCTTTTTTTC
AACCTTTGACCTCGGATCAGGTAGGGATACCCGCTGAACTTAAGCATA

>LC171691.1 Colletotrichum clavatum genes for 18S rRNA, ITS1, 5.8S rRNA, ITS2, 28S rRNA, partial and complete sequence, strain: P10
AACAAGGTCTCCGTTGGTGAACCAGCGGAGGGATCATTACTGAGTTACCGCTCTACAACCCTTTGTGAAC
ATACCTAACCGTTGCTTCGGCGGGCAGGGGAAGCCTCTCGTGGGCGGACCCTCCCGGCGCCGGCCCCGTC
ACGGGGGCGGAGCGCCCGCCGGAGGAAACCAAACTCTATTTACACGACGTCTCTTCTGAGTGGCACAAGC
AAATAATTAAAACTTTTAACAACGGATCTCTTGGTTCTGGCATCGATGAAGAACGCAGCGAAATGCGATA
AGTAATGTGAATTGCAGAATTCAGTGAATCATCGAATCTTTGAACGCACATTGCGCTCGCCAGCATTCTG
GCGAGCATGCCTGTTCGAGCGTCATTTCAACCCTCAAGCACCGCTTGGTTTTGGGGCCCCACGGCCGACG
TGGGCCCTTAAAGGTAGTGGCGGACCCTCCCGGAGCCTCCTTTGCGTAGTAACTAACGTCTCGCACTGGG
ATCCGGAGGGACTCTTGCCGTTAAACCCCCAAATTTTTTCAGGTTGACCTCGGATCAGGTAGGACTACCC
GCTGAACTTAAGCATAT

>LC171690.1 Boeremia exigua genes for 18S rRNA, ITS1, 5.8S rRNA, ITS2, 28S rRNA, partial and complete sequence, strain: P20
TAGAGGAAGTAAAAGTCGTAACAAGGTTTCCGTAGGTGAACCTGCGGAAGGATCATTACCTAGAGTTGTA
GGCTTTGCCTACCATCTCTTACCCATGTCTTTTGAGTACCTTCGTTTCCTCGGCGGGTCCGCCCGCCGAT
TGGACAAACTTAAACCCTTTGTAATTGAAATCAGCGTCTGAAAAAACATAATAGTTACAACTTTCAACAA
CGGATCTCTTGGTTCTGGCATCGATGAAGAACGCAGCGAAATGCGATAAGTAGTGTGAATTGCAGAATTC
AGTGAATCATCGAATCTTTGAACGCACATTGCGCCCCTTGGTATTCCATGGGGCATGCCTGTTCGAGCGT
CATTTGTACCTTCAAGCTCTGCTTGGTGTTGGGTGTTTGTCTCGCCTCTGCGTGTAGACTCGCCTTAAAA
CAATTGGCAGCCGGCGTATTGATTTCGGAGCGCAGTACATCTCGCGCTTTGCACTCATAACGACGACGTC
CAAAAAGTACTTTTTACACTCTGACCTC

>LC171689.1 Fusarium lateritium genes for 18S rRNA, ITS1, 5.8S rRNA, ITS2, 28S rRNA, partial and complete sequence, strain: P7
GAGGAAGTAAAAGTCGTAACAAGGTCTCCGTTGGTGAACCAGCGGAGGGATCATTACCGAGTTTACAACT
CCCAAACCCCTGTGAACATACCTTAATGTTGCCTCGGCGGATCAGCCCGCTCCCCGTAAAACGGGACGGC
CCGCCAGAGGACCCAAACTCTAATGTTTCTTATTGTAACTTCTGAGTAAAACAAACAAATAAATCAAAAC
TTTCAACAACGGATCTCTTGGTTCTGGCATCGATGAAGAACGCAGCAAAATGCGATAAGTAATGTGAATT
GCAGAATTCAGTGAATCATCGAATCTTTGAACGCACATTGCGCCCGCTGGTATTCCGGCGGGCATGCCTG
TTCGAGCGTCATTTCAACCCTCAAGCCCCCGGGTTTGGTGTTGGGGATCGGCTCTGCCTCACGGCGGTGC
CGCCCCCGAAATACATTGGCGGTCTCGCTGCAGCCTCCATTGCGTAGTAGCTAACACCTCGCAACTGGAA
CGCGGCGCGGCCATGCCGTAAAACCCCAACTTCTGAATGTTGACCTCGGATCAGGTAGGAATACCCGCTG
AACTTAAGCATATCA

>LC171688.1 Fusarium sp. P15 genes for 18S rRNA, ITS1, 5.8S rRNA, ITS2, 28S rRNA, partial and complete sequence
AGAGGAAGTAAAAGTCGTAACAAGGTCTCCGTTGGTGAACCAGCGGAGGGATCATTACCGAGTTTACAAC
TCCCAAACCCCTGTGAACATACCTTAATGTTGCCTCGGCGGATCAGCCCGCGCCCCGTAAAACGGGACGG
CCCGCCAGAGGACCCAAACTCTAATGTTTCTTATTGTAACTTCTGAGTAAAACAAACAAATAAATCAAAA
CTTTCAACAACGGATCTCTTGGTTCTGGCATCGATGAAGAACGCAGCAAAATGCGATAAGTAATGTGAAT
TGCAGAATTCAGTGAATCATCGAATCTTTGAACGCACATTGCGCCCGCTGGTATTCCGGCGGGCATGCCT
GTTCGAGCGTCATTTCAACCCTCAAGCCCCCGGGTTTGGTGTTGGGGATCGGCTCTGCCTTCTGGCGGTG
CCGCCCCCGAAATACATTGGCGGTCTCGCTGCAGCCTCCATTGCGTAGTAGCTAACACCTCGCAACTGGA
ACGCGGCGCGGCCATGCCGTAAAACCCCAACTTCTGAATGTTGACCTCGGATCAGGTAGGAATACCCGCT
GAACTTAAGCATA

>LC171687.1 Phoma sp. P9 genes for 18S rRNA, ITS1, 5.8S rRNA, ITS2, 28S rRNA, partial and complete sequence
TAGAGGAAGTAAAAGTCGTAACAAGGTTTCCGTAGGTGAACCTGCGGAAGGATCATTACCTAGAGTTGTA
GGCTTTGCCTGCTATCTCTTACCCATGTCTTTTGAGTACCTTCGTTTCCTCGGCGGGTTCGCCCGCCGAT
TGGACAATTTAAACCATTTGCAGTTGCAATCAGCGTCTGAAAAAACATAATAGTTACAACTTTCAACAAC
GGATCTCTTGGTTCTGGCATCGATGAAGAACGCAGCGAAATGCGATAAGTAGTGTGAATTGCAGAATTCA
GTGAATCATCGAATCTTTGAACGCACATTGCGCCCCTTGGTATTCCATGGGGCATGCCTGTTCGAGCGTC
ATTTGTACCTTCAAGCTCTGCTTGGTGTTGGGTGTTTGTCTCGCCTCTGCGTGTAGACTCGCCTCAAAAC
AATTGGCAGCCGGCGTATTGATTTCGGAGCGCAGTACATCTCGCGCTTTGCACTCAGAACGACGACGTCC
AAAAGTACATTTTTACACTCTTGACCTCGGATCAGGTAGGGATACCCGCTGAACTTAAGCATA

>LC171686.1 Phomopsis sp. P1 genes for 18S rRNA, ITS1, 5.8S rRNA, ITS2, 28S rRNA, partial and complete sequence
TAGAGGAAGTAAAAGTCGTAACAAGGTCTCCGTTGGTGAACCAGCGGAGGGATCATTGTTGGAACGCGCT
CCGGCGCACCTCCAGACAACCCTTTGTGAACTTATACCTATACTGTTGCCTCGGCGTCAGGCTGGCTCCC
CTCGGGGGGTCCCTCACCATCTCGGTGAGGAGCAGGCCCGCCGGCGGCCAAGTTAACTCTTGTTTTTACA
CTGAAACTCTGAGAATAAAACAAAAATGAATCAAAACTTTCAACAACGGATCTCTTGGTTCTGGCATCGA
TGAAGAACGCAGCGAAATGCGATAAGTAATGTGAATTGCAGAATTCAGTGAATCATCGAATCTTTGAACG
CACATTGCGCCCTCTGGTATTCCGGAGGGCATGCCTGTTCGAGCGTCATTTCAACCCTCAAGCCTGGCTT
GGTGATGGGACACTGCCTTTGAGAAAAGGCAGGTCCTGAAATTCAGTGGCGAGCTCGCCAGGACCCCGAG
CGCAGTAGTTAAACCCTCGCTTTGGAAGGTCTTGGTGCGGCCCTGCCGTTAAACCCCCAACTTCTGAAAA
TTTGACCTCGGATCAGGTAGGAATACCCGCTGAACTTAAGCATAT

>LC171685.1 Phlyctema vagabunda genes for 18S rRNA, ITS1, 5.8S rRNA, ITS2, 28S rRNA, partial and complete sequence, strain: OR18
TAGAGGAAGTAAAAGTCGTAACAAGGTCTCCGTAGGTGAACCTGCGGAGGGATCATTACAGAGTTCATGC
CCTTCGGGGTAGATCTCCCACCCGTGTCACCACACCTTTGTTGCTTTGGCGGGCCCGCCTCGGCCACCGG
CTCCGGCTGGTGAGCGCCCGCCAGAGGACCCCAAACTCTGAAATTTAGTGTCGTCTGAGTACTATATAAT
AGTTAAAACTTTCAACAACGGATCTCTTGGTTCTGGCATCGATGAAGAACGCAGCGAAATGCGATAAGTA
ATGTGAATTGCAGAATTCAGTGAATCATCGAATCTTTGAACGCACATTGCGCCCCTTGGTATTCCGGGGG
GCATGCCTGTTCGAGCGTCATTACAACCCTCAAGCTCTGCTTGGTATTGGGCGTCCCCGGCGACGGGGTG
CCCTAAAATCAGTGGCGGTGCCGTCTGGCTCTAAGCGTAGTAAATCTCTCGCTCTGGATGCCCGGTGGAT
GCTCGCCAGAACCCCCCCAT

>LC171684.1 Diaporthe sp. OR28 genes for 18S rRNA, ITS1, 5.8S rRNA, ITS2, 28S rRNA, partial and complete sequence
TAGAGGAAGTAAAAGTCGTAACAAGGTCTCCGTTGGTGAACCAGCGGAGGGATCATTGCTGGAACGCGCC
CCAGGCGCACCCAGAAACCCTTTGTGAACTTATACCTTACTGTTGCCTCGGCGCTAGCTGGTCCCTCGGG
GCCCCTCACCCTCGGGTGTTGAGACAGCCCGTCGGCGGCCAACCTAACTCTTGTTTTTACACTGAAACTC
TGAGCACAAAACATAAATGAATCAAAACTTTCAACAACGGATCTCTTGGTTCTGGCATCGATGAAGAACG
CAGCGAAATGCGATAAGTAATGTGAATTGCAGAATTCAGTGAATCATCGAATCTTTGAACGCACATTGCG
CCCTCTGGTATTCCGGAGGGCATGCCTGTTCGAGCGTCATTTCAACCCTCAAGCCTGGCTTGGTGATGGG
GCACTGCTTCTTACCCAAGGAGCAGGCCCTGAAATTCAGTGGCGAGCTCGCCAGGACCCCGAGCGCAGTA
GTTAAACCCTCGCTCTGGAAGGCCCTGGCGGTGCCCTGCCGTTAAACCCCCAACTTCTGAAAATTTGACC
TCGGATCAGGTAGGAATACCCGCTGAACTTAAGCATAT

>LC171683.1 Diaporthe eres genes for 18S rRNA, ITS1, 5.8S rRNA, ITS2, 28S rRNA, partial and complete sequence, strain: OR23
AGAGGAAGTAAAAGTCGTAACAAGGTCTCCGTTGGTGAACCAGCGGAGGGATCATTGCTGGAACGCGCCC
CAGGCGCACCCAGAAACCCTTTGTGAACTTATACCTTACTGTTGCCTCGGCGCTAGCTGGTCCTTCGGGG
CCCCTCACCCCCGGGTGTTGAGACAGCCCGCCGGCGGCCAACCCAACTCTTGTTTTTACACTGAAACTCT
GAGAATAAAACATAAATGAATCAAAACTTTCAACAACGGATCTCTTGGTTCTGGCATCGATGAAGAACGC
AGCGAAATGCGATAAGTAATGTGAATTGCAGAATTCAGTGAATCATCGAATCTTTGAACGCACATTGCGC
CCTCTGGTATTCCGGAGGGCATGCCTGTTCGAGCGTCATTTCAACCCTCAAGCCTGGCTTGGTGATGGGG
CACTGCTTCTTACCCAAGGAGCAGGCCCTGAAATTCAGTGGCGAGCTCGCCAGGACCCCGAGCGCAGTAG
TTAAACCCTCGCTCTGGAAGGCCCTGGCGGTGCCCTGCCGTTAAACCCCCAACTTCTGAAAATTTGACCT
CGGATCAGGTAGGAATACCCGCTGAACTTAAGCATA

>LC171682.1 Phoma sp. OR11 genes for 18S rRNA, ITS1, 5.8S rRNA, ITS2, 28S rRNA, partial and complete sequence
TTACCTAGAGTTGTAGGCTTTGCCTGCTATCTCTTACCCATGTCTTTTGAGTACCTTCGTTTCCTCGGCG
GGTTCGCCCGCCGATTGGACAATTTAAACCATTTGCAGTTGCAATCAGCGTCTGAAAAAACATAATAGTT
ACAACTTTCAACAACGGATCTCTTGGTTCTGGCATCGATGAAGAACGCAGCGAAATGCGATAAGTAGTGT
GAATTGCAGAATTCAGTGAATCATCGAATCTTTGAACGCACATTGCGCCCCTTGGTATTCCATGGGGCAT
GCCTGTTCGAGCGTCATTTGTACCTTCAAGCTCTGCTTGGTGTTGGGTGTTTGTCTCGCCTCTGCGTGTA
GACTCGCCTCAAAACAATTGGCAGCCGGCGTATTGATTTCGGAGCGCAGTACATCTCGCGCTTTGCACTC
AGAACGACGACGTCCAAAAGTACATTTTTACACTCTTGACCTCGGATCAGGTAGGGATACCCGCTGAACT
TAAGCATATCA

>LC171681.1 Diaporthe sp. OR10 genes for 18S rRNA, ITS1, 5.8S rRNA, ITS2, 28S rRNA, partial and complete sequence
GAAGTAAAAGTCGTAACAAGGTCTCCGTTGGTGAACCAGCGGAGGGATCATTGCTGGAACGCGCCCCAGG
CGCACCCAGAAACCCTTTGTGAACTTATACCTTACTGTTGCCTCGGCGCATGCCGGCCCCCTTGGGGGCC
CCTCTCCTGGAGGAGCAGGCACGCCGGCGGCCAACCTAACTCTTGTTTTTACACTGAAACTCTGAGAATA
AAACATAAATGAATCAAAACTTTCAACAACGGATCTCTTGGTTCTGGCATCGATGAAGAACGCAGCGAAA
TGCGATAAGTAATGTGAATTGCAGAATTCAGTGAATCATCGAATCTTTGAACGCACATTGCGCCCTCTGG
TATTCCGGAGGGCATGCCTGTTCGAGCGTCATTTCAACCCTCAAGCCTGGCTTGGTGATGGGGCACTGCC
TGTAAAAGGGCAGGCCCTGAAATTCAGTGGCGAGCTCGCCAGGACCCCGAGCGCAGTAGTTAAACCCTCG
CTCTGGAAGGCCCTGGCGGTGCCCTGCCGTTAAACCCCCAACTTCTGAAAATTTGACCTCGGATCAGGTA
GGAATACCCGCTGAACTTAAGCATAT

>LC171680.1 Seimatosporium lichenicola genes for 18S rRNA, ITS1, 5.8S rRNA, ITS2, 28S rRNA, partial and complete sequence, strain: OR6
TCATTACAGAGTTTTCTAACTCCCAAACCCATGTGAACTTACCATTGTTGCCTCGGCAGAACCTACCCGG
TACCTACCCTGTAACGACCTACCCTGTAGCGAGTTACCCGGGAACGGCCTACCCTGTAGTGCGCTGCCGG
CGGACCTCTTAACTCTTGTTATTTTATAGTAATCTGAGCGTCTTATTTTAATAAGTCAAAACTTTCAACA
ACGGATCTCTTGGTTCTGGCATCGATGAAGAACGCAGCGAAATGCGATACGTAATGTGAATTGCAGAATT
CAGTGAATCATCGAATCTTTGAACGCACATTGCGCCCATTAGTATTCTAGTGGGCATGCCTGTTCGAGCG
TCATTTCAACCCTTAAGCCTAGCTTAGTGTTGGGAGCCTACTGTATTGTAGCTCCCCAAATCCAACGGCG
GATCTGTGGTATCCTCTGAGCGTAGTAATTTTTATCTCGCTTTTGTCAGGTGCCGCAGCTCTCAGCCGCT
AAACCCCCCCAATTTTTTAATGGTTGACCTCGGATCAGGTAGGAATACCCGCTGAACTTAAGC

>LC171679.1 Fusarium lateritium genes for 18S rRNA, ITS1, 5.8S rRNA, ITS2, 28S rRNA, partial and complete sequence, strain: OR3
CATTACCGAGTTTACAACTCCCAAACCCCTGTGAACATACCTTAATGTTGCCTCGGCGGATCAGCCCGCT
CCCCGTAAAACGGGACGGCCCGCCAGAGGACCCAAACTCTAATGTTTCTTATTGTAACTTCTGAGTAAAA
CAAACAAATAAATCAAAACTTTCAACAACGGATCTCTTGGTTCTGGCATCGATGAAGAACGCAGCAAAAT
GCGATAAGTAATGTGAATTGCAGAATTCAGTGAATCATCGAATCTTTGAACGCACATTGCGCCCGCTGGT
ATTCCGGCGGGCATGCCTGTTCGAGCGTCATTTCAACCCTCAAGCCCCCGGGTTTGGTGTTGGGGATCGG
CTCTGCCTCACGGCGGTGCCGCCCCCGAAATACATTGGCGGTCTCGCTGCAGCCTCCATTGCGTAGTAGC
TAACACCTCGCAACTGGAACGCGGCGCGGCCATGCCGTAAAACCCCAACTTCTGAATGTTGACCTCGGAT
CAGGTAGGAATACCCGCTGAACTTAAGCATATCA

>LC171678.1 Phomopsis sp. OR20 genes for 18S rRNA, ITS1, 5.8S rRNA, ITS2, 28S rRNA, partial and complete sequence
GAGGAAGTAAAAGTCGTAACAAGGTCTCCGTTGGTGAACCAGCGGAGGGATCATTGTTGGAACGCGCTCC
GGCGCACCTCCAGACAACCCTTTGTGAACTTATACCTATACTGTTGCCTCGGCGTCAGGCTGGCTCCCCT
CGGGGGGTCCCTCACCATCTCGGTGAGGAGCAGGCCCGCCGGCGGCCAAGTTAACTCTTGTTTTTACACT
GAAACTCTGAGAACAAAACAAAAATGAATCAAAACTTTCAACAACGGATCTCTTGGTTCTGGCATCGATG
AAGAACGCAGCGAAATGCGATAAGTAATGTGAATTGCAGAATTCAGTGAATCATCGAATCTTTGAACGCA
CATTGCGCCCTCTGGTATTCCGGAGGGCATGCCTGTTCGAGCGTCATTTCAACCCTCAAGCCTGGCTTGG
TGATGGGACACTGCCTTTGAGAAAAGGCAGGTCCTGAAATTCAGTGGCGAGCTCGCCAGGACCCCGAGCG
CAGTAGTTAAACCCTCGCTTTGGAAGGTCTTGGTGCGGCCCTGCCGTTAAACCCCCAACTTCTGAAAATT
TGACCTCGGATCAGGTAGGAATACCCGCTGAACTTAAGCATA

>LC171677.1 Diaporthe sp. M39-CK-2016 genes for 18S rRNA, ITS1, 5.8S rRNA, ITS2, 28S rRNA, partial and complete sequence
AACAAGGTCTCCGTTGGTGAACCAGCGGAGGGATCATTGTTGGAACGCGCTCCGGCGCACCTCCAGACAA
CCCTTTGTGAACTTATACCTATACTGTTGCCTCGGCGTCAGGCTGGCTCCCCTCGGGGGGTCCCTCACCA
TCTCGGTGAGGAGCAGGCCCGCCGGCGGCCAAGTTAACTCTTGTTTTTACACTGAAACTCTGAGAATAAA
ACAAAAATGAATCAAAACTTTCAACAACGGATCTCTTGGTTCTGGCATCGATGAAGAACGCAGCGAAATG
CGATAAGTAATGTGAATTGCAGAATTCAGTGAATCATCGAATCTTTGAACGCACATTGCGCCCTCTGGTA
TTCCGGAGGGCATGCCTGTTCGAGCGTCATTTCAACCCTCAAGCCTGGCTTGGTGATGGGACACTGCCTT
TGAGAAAAGGCAGGTCCTGAAATTCAGTGGCGAGCTCGCCAGGACCCCGAGCGCAGTAGTTAAACCCTCG
CTTTGGAAGGTCTTGGTGCGGCCCTGCCGTTAAACCCCCAACTTC

>LC171676.1 Alternaria infectoria genes for 18S rRNA, ITS1, 5.8S rRNA, ITS2, 28S rRNA, partial and complete sequence, strain: M35
GTAACAAGGTCTCCGTAGGTGAACCTGCGGAGGGATCATTACACAATAACAAGGCGGGCTGGACACCCCC
CGCTGGGCACTGCTTCACGGCGTGCGCGGCGGGGCCGGCCCTGCTGAATTATTCACCCGTGTCTTTTGCG
TACTTCTTGTTTCCTGGGTGGGCTCGCCCGCCCTCAGGACCAACCACAAACCTTTTGCAATAGCAATCAG
CGTCAGTAACAACGTAATTAATTACAACTTTCAACAACGGATCTCTTGGTTCTGGCATCGATGAAGAACG
CAGCGAAATGCGATACGTAGTGTGAATTGCAGAATTCAGTGAATCATCGAATCTTTGAACGCACATTGCG
CCCTTTGGTATTCCAAAGGGCATGCCTGTTCGAGCGTCATTTGTACCCTCAAGCTTTGCTTGGTGTTGGG
CGTCTTTTGTCTCCAGTTCGCTGGAGACTCGCCTTAAAGTCATTGGCAGCCGGCCTACTGGTTTCGGAGC
GCAGCACAAGTCGCGCTCTTTGCCAGCCAAGGTCAGCGTCCAGCAAGCCTTTTTTTCAACCTTGACCT

>LC171675.1 Setomelanomma holmii genes for 18S rRNA, ITS1, 5.8S rRNA, ITS2, 28S rRNA, partial and complete sequence, strain: M27
TAGAGGAAGTAAAAGTCGTAACAAGGTTTCCGTAGGTGAACCTGCGGAAGGATCATTACCTTTCACAGTA
CAGAAGAATTGTGTAGGGACTCCCCTCGCTATCCTTCCTGTATACCACCCTTGTCTTTTGCGCACTCATG
TTTCCTCGGCAGGCTTGCCTGCCGGTTGGACAAAAATTATAACCTTTTTCATTTTCAATCAGCGTCTGAA
ATAATTTTAATAATTACAACTTTCAACAACGGATCTCTTGGTTCTGGCATCGATGAAGAACGCAGCGAAA
TGCGATAAGTAGTGTGAATTGCAGAATTCAGTGAATCATCGAATCTTTGAACGCACATTGCGCCCCTTGG
TATTCCATGGGGCATGCCTGTTCGAGCGTCATTTGTACCTTCAAGCTCTGCTTGGTGTTGGGTGTTTGTC
CTTTCCCTGCGATTGGACTCGCCTTAAAGTCATTGGCAGCCAGTGTTTTGGTTTTGAAGCGCAGCACAAG
TCGCGATTCAAGCCGGTAGCACCAGCTTCCATCAAGCCTTTTTTATCACTTTTGACCTCGGATCAGGTAG
GGATACCCGCTGAACTTAAGCATAT

>LC171674.1 Peniophora cinerea genes for 18S rRNA, ITS1, 5.8S rRNA, ITS2, 28S rRNA, partial and complete sequence, strain: M19
TGCTCGTCTGGATGCGTGTCCCTTCTCTATTCCACCCCTTTGTGAACCAAGTGTGCGAGCCGATGAGAGA
TCGGAGGCTCGCATGCAACCCTTAACATACCCCAATGAAGTATCAGAATGTACCTTGCGTTAACTCGCAC
AAATACAACTTTCAACAACGGATCTCTTGGCTCTCGCATCGATGAAGAACGCAGCGAAATGCGATAAGTA
ATGTGAATTGCAGAATTCAGTGAATCATCGAATCTTTGAACGCACCTTGCGCCCCTTGGCATTCCGAGGG
GCACGCCTGTTTGAGTGTCGTGAACTCCTCCACCCTCTACCTTTTTCGGAAGGCACTGGGCTGGGATTTG
GGAGCTTGCGGGTCCCTGGCCGATCCGCTCTCCTTGAATACATTAGCGAAGCCCTTGCGGCCTTGGTGTG
ATAGTCATCTACGCCTTGGCTTAGCGAACATATGGGAATCGCTTCCAACCGTCTCGCAAGAGACAATCAC
TACCAACTG

>LC171673.1 Colletotrichum acutatum genes for 18S rRNA, ITS1, 5.8S rRNA, ITS2, 28S rRNA, partial and complete sequence, strain: M13
AGAGGAAGTAAAAGTCGTAACAAGGTCTCCGTTGGTGAACCAGCGGAGGGATCATTACTGAGTTACCGCT
CTACAACCCTTTGTGAACATACCTAACCGTTGCTTCGGCGGGCAGGGGAAGCCTCTCGTGGGCGGACCCT
CCCGGCGCCGGCCCCGTCACGGGGGCGGAGCGCCCGCCGGAGGAAACCAAACTCTATTTACACGACGTCT
CTTCTGAGTGGCACAAGCAAATAATTAAAACTTTTAACAACGGATCTCTTGGTTCTGGCATCGATGAAGA
ACGCAGCGAAATGCGATAAGTAATGTGAATTGCAGAATTCAGTGAATCATCGAATCTTTGAACGCACATT
GCGCTCGCCAGCATTCTGGCGAGCATGCCTGTTCGAGCGTCATTTCAACCCTCAAGCACCGCTTGGTTTT
GGGGCCCCACGGCCGACGTGGGCCCTTAAAGGTAGTGGCGGACCCTCCCGGAGCCTCCTTTGCGTAGTAA
CTAACGTCTCGCACTGGGATCCGGAGGGACTCTTGCCGTTAAACCCCCAAATTTTTTCAGGTTGACCTCG
GATCAGGTAGGACTACCCGCTGAACTTAAGCATA

>LC171672.1 Fusarium lateritium genes for 18S rRNA, ITS1, 5.8S rRNA, ITS2, 28S rRNA, partial and complete sequence, strain: M9
AGAGGAAGTAAAAGTCGTAACAAGGTCTCCGTTGGTGAACCAGCGGAGGGATCATTACCGAGTTTACAAC
TCCCAAACCCCTGTGAACATACCTTAATGTTGCCTCGGCGGATCAGCCCGCTCCCCGTAAAACGGGACGG
CCCGCCAGAGGACCCAAACTCTAATGTTTCTTATTGTAACTTCTGAGTAAAACAAACAAATAAATCAAAA
CTTTCAACAACGGATCTCTTGGTTCTGGCATCGATGAAGAACGCAGCAAAATGCGATAAGTAATGTGAAT
TGCAGAATTCAGTGAATCATCGAATCTTTGAACGCACATTGCGCCCGCTGGTATTCCGGCGGGCATGCCT
GTTCGAGCGTCATTTCAACCCTCAAGCCCCCGGGTTTGGTGTTGGGGATCGGCTCTGCCTCACGGCGGTG
CCGCCCCCGAAATACATTGGCGGTCTCGCTGCAGCCTCCATTGCGTAGTAGCTAACACCTCGCAACTGGA
ACGCGGCGCGGCCATGCCGTAAAACCCCAACTTCTGAATGTTGACCTCGGATCAGGTAGGAATACCCGCT
GAACTTAAGCATAT

>LC171671.1 Diaporthe sp. M8 genes for 18S rRNA, ITS1, 5.8S rRNA, ITS2, 28S rRNA, partial and complete sequence
GAGGAAGTAAAAGTCGTAACAAGGTCTCCGTTGGTGAACCAGCGGAGGGATCATTGCTGGAACGCGCCCC
AGGCGCACCCAGAAACCCTTTGTGAACTTATACCTTACTGTTGCCTCGGCGCTAGCTGGTCCCTCGGGGC
CCCTCACCCTCGGGTGTTGAGACAGCCCGTCGGCGGCCAACCTAACTCTTGTTTTTACACTGAAACTCTG
AGCACAAAACATAAATGAATCAAAACTTTCAACAACGGATCTCTTGGTTCTGGCATCGATGAAGAACGCA
GCGAAATGCGATAAGTAATGTGAATTGCAGAATTCAGTGAATCATCGAATCTTTGAACGCACATTGCGCC
CTCTGGTATTCCGGAGGGCATGCCTGTTCGAGCGTCATTTCAACCCTCAAGCCTGGCTTGGTGATGGGGC
ACTGCTTCTTACCCAAGAAGCAGGCCCTGAAATTCAGTGGCGAGCTCGCCAGGACCCCGAGCGCAGTAGT
TAAACCCTCGCTCTGGAAGGCCCTGGCGGTGCCCTGCCGTTAAACCCCCAACTTCTGAAAATTTGACCTC
GGATCAGGTAGGAATACCCGCTGAACTTAAGCATAT

>LC171670.1 Diaporthe phaseolorum genes for 18S rRNA, ITS1, 5.8S rRNA, ITS2, 28S rRNA, partial and complete sequence, strain: M7
TAGAGGAAGTAAAAGTCGTAACAAGGTCTCCGTTGGTGAACCAGCGGAGGGATCATTGCTGGAACGCGCC
CCGGCGCACCCAGAAACCCTTTGTGAACTCATACCTACCTGTTGCCTCGGCGTAGGCCGGCCTCTTCACT
GGGGCCCCCCGGAGACGGGGAGCAGCCCGCCGGCGGCCAACCAAACTCTTGTTTCTATAGTGAATCTCTG
AGTAAAAAAAACATAAATGAATCAAAACTTTCAACAACGGATCTCTTGGTTCTGGCATCGATGAAGAACG
CAGCGAAATGCGATAAGTAATGTGAATTGCAGAATTCAGTGAATCATCGAATCTTTGAACGCACATTGCG
CCCCCTGGTATTCCGGGGGGCATGCCTGTTCGAGCGTCATTTCAACCCTCAAGCCTGGCTTGGTGATGGG
GCACTGCCTGTAATAGGGCAGGCCCTGAAATCTAGTGGCGAGCTCGCCAGGACCCCGAGCGCAGTAGTTA
CATCTCGCTCTGGAAGGCCCTGGCGGTGCCCTGCCGTTAAACCCCCAACTTCTGAAAATTTGACCTCGGA
TCAGGTAGGAATACCCGCTGAACTTA

>LC171669.1 Phoma sp. M11 genes for 18S rRNA, ITS1, 5.8S rRNA, ITS2, 28S rRNA, partial and complete sequence
TAGAGGAAGTAAAAGTCGTAACAAGGTTTCCGTAGGTGAACCTGCGGAAGGATCATTACCTAGAGTTGTA
GGCTTTGCCTGCTATCTCTTACCCATGTCTTTTGAGTACCTTCGTTTCCTCGGCGGGTTCGCCCGCCGAT
TGGACAATTTAAACCATTTGCAGTTGCAATCAGCGTCTGAAAAAACATAATAGTTACAACTTTCAACAAC
GGATCTCTTGGTTCTGGCATCGATGAAGAACGCAGCGAAATGCGATAAGTAGTGTGAATTGCAGAATTCA
GTGAATCATCGAATCTTTGAACGCACATTGCGCCCCTTGGTATTCCATGGGGCATGCCTGTTCGAGCGTC
ATTTGTACCTTCAAGCTCTGCTTGGTGTTGGGTGTTTGTCTCGCCTCTGCGTGTAGACTCGCCTCAAAAC
AATTGGCAGCCGGCGTATTGATTTCGGAGCGCAGTACATCTCGCGCTTTGCACTCAGAACGACGACGTCC
AAAAGTACATTTTTACACTCTTGACCTCGGATCAGGTAGGGATACCCGCTGAACTTAAGCATAT

>LC171668.1 Phoma herbarum genes for 18S rRNA, ITS1, 5.8S rRNA, ITS2, 28S rRNA, partial and complete sequence, strain: M5
AGAGGAAGTAAAAGTCGTAACAAGGTTTCCGTAGGTGAACCTGCGGAAGGATCATTACCTAGAGTTGTGG
GCTTTGCCTGCTATCTCTTACCCATGTCTTTTGAGTACTTACGTTTCCTCGGTGGGTTCGCCCGCCGATT
GGACAATTTAAACCCTTTGCAGTTGCAATCAGCGTCTGAAAAACATAATAGTTACAACTTTCAACAACGG
ATCTCTTGGTTCTGGCATCGATGAAGAACGCAGCGAAATGCGATAAGTAGTGTGAATTGCAGAATTCAGT
GAATCATCGAATCTTTGAACGCACATTGCGCCCCTTGGTATTCCATGGGGCATGCCTGTTCGAGCGTCAT
TTGTACCTTCAAGCTTTGCTTGGTGTTGGGTGTTTGTCTCGCCTTTGCGTGTAGACTCGCCTTAAAACAA
TTGGCAGCCGGCGTATTGATTTCGGAGCGCAGTACATCTCGCGCTTTGCACTCATAACGACGACGTCCAA
AAGTACTTTTTTACACTCTTGACCTCGGATCAGGTAGGGATACCCGCTGAACTTAAGCATAT

>LC171667.1 Boeremia exigua genes for 18S rRNA, ITS1, 5.8S rRNA, ITS2, 28S rRNA, partial and complete sequence, strain: M12
TCGTAACAAGGTTTCCGTAGGTGAACCTGCGGAAGGATCATTACCTAGAGTTGTAGGCTTTGCCTACCAT
CTCTTACCCATGTCTTTTGAGTACCTTCGTTTCCTCGGCGGGTCCGCCCGCCGATTGGACAAACTTAAAC
CCTTTGTAATTGAAATCAGCGTCTGAAAAAACATAATAGTTACAACTTTCAACAACGGATCTCTTGGTTC
TGGCATCGATGAAGAACGCAGCGAAATGCGATAAGTAGTGTGAATTGCAGAATTCAGTGAATCATCGAAT
CTTTGAACGCACATTGCGCCCCTTGGTATTCCATGGGGCATGCCTGTTCGAGCGTCATTTGTACCTTCAA
GCTCTGCTTGGTGTTGGGTGTTTGTCTCGCCTCTGCGTGTAGACTCGCCTTAAAACAATTGGCAGCCGGC
GTATTGATTTCGGAGCGCAGTACATCTCGCGCTTTGCACTCATAACGACGACGTCCAAAAAGTACTTTTT
ACACTCTTGACCTCGGATCAGGTAGGGATACCCGCTGAACTTA

>LC171666.1 Epicoccum nigrum genes for 18S rRNA, ITS1, 5.8S rRNA, ITS2, 28S rRNA, partial and complete sequence, strain: M4
AACAAGGTTTCCGTAGGTGAACCTGCGGAAGGATCATTACCTAGAGTTTGTAGACTTCGGTCTGCTACCT
CTTACCCATGTCTTTTGAGTACCTTCGTTTCCTCGGCGGGTCCGCCCGCCGATTGGACAACATTCAAACC
CTTTGCAGTTGCAATCAGCGTCTGAAAAAACATAATAGTTACAACTTTCAACAACGGATCTCTTGGTTCT
GGCATCGATGAAGAACGCAGCGAAATGCGATAAGTAGTGTGAATTGCAGAATTCAGTGAATCATCGAATC
TTTGAACGCACATTGCGCCCCTTGGTATTCCATGGGGCATGCCTGTTCGAGCGTCATTTGTACCTTCAAG
CTCTGCTTGGTGTTGGGTGTTTGTCTCGCCTCTGCGTGTAGACTCGCCTTAAAACAATTGGCAGCCGGCG
TATTGATTTCGGAGCGCAGTACATCTCGCGCTTTGCACTCACAACGACGACGTCCAAAAGTACATTTTTA
CACTCTTGACCTCGGATCAGGTAGGGATACCCGCTGAACTTAAGCATA

>LC171665.1 Alternaria sp. M1 genes for 18S rRNA, ITS1, 5.8S rRNA, ITS2, 28S rRNA, partial and complete sequence
TTAGAGGAAGTAAAAGTCGTAACAAGGTCTCCGTAGGTGAACCTGCGGAGGGATCATTACACAAATATGA
AGGCGGGCTGGAACCTCTCGGGGTTACAGCCTTGCTGAATTATTCACCCTTGTCTTTTGCGTACTTCTTG
TTTCCTTGGTGGGTTCGCCCACCACTAGGACAAACATAAACCTTTTGTAATTGCAATCAGCGTCAGTAAC
AAATTAATAATTACAACTTTCAACAACGGATCTCTTGGTTCTGGCATCGATGAAGAACGCAGCGAAATGC
GATAAGTAGTGTGAATTGCAGAATTCAGTGAATCATCGAATCTTTGAACGCACATTGCGCCCTTTGGTAT
TCCAAAGGGCATGCCTGTTCGAGCGTCATTTGTACCCTCAAGCTTTGCTTGGTGTTGGGCGTCTTGTCTC
TAGCTTTGCTGGAGACTCGCCTTAAAGTAATTGGCAGCCGGCCTACTGGTTTCGGAGCGCAGCACAAGTC
GCACTCTCTATCAGCAAAGGTCTAGCATCCATTAAGCCTTTTTTTCAACTTTTGACCTCGGATCAGGTAG
GGATACCCGCTGAACTTAAGCATA

>LC171664.1 Alternaria alternata genes for 18S rRNA, ITS1, 5.8S rRNA, ITS2, 28S rRNA, partial and complete sequence, strain: LA39
TAGAGGAAGTAAAAGTCGTAACAAGGTCTCCGTAGGTGAACCTGCGGAGGGATCATTACACAAATATGAA
GGCGGGCTGGAACCTCTCGGGGTTACAGCCTTGCTGAATTATTCACCCTTGTCTTTTGCGTACTTCTTGT
TTCCTTGGTGGGTTCGCCCACCACTAGGACAAACATAAACCTTTTGTAATTGCAATCAGCGTCAGTAACA
AATTAATAATTACAACTTTCAACAACGGATCTCTTGGTTCTGGCATCGATGAAGAACGCAGCGAAATGCG
ATAAGTAGTGTGAATTGCAGCATTCAGTGAATCATCGAATCTTTGAACGCACATTGCGCCCTTTGGTATT
CCAAAGGGCATGCCTGTTCGAGCGTCATTTGTACCCTCAAGCTTTGCTTGGTGTTGGGCGTCTTGTCTCT
AGCTTTGCTGGAGACTCGCCTTAAAGTAATTGGCAGCCGGCCTACTGGTTTCGGAGCGCAGCACAAGTCG
CACTCTCTATCAGCAAAGGTCTAGCATCCATTAAGCCTTTTTTCAACTTTGACC

>LC171663.1 Nectria sp. LA37 genes for 18S rRNA, ITS1, 5.8S rRNA, ITS2, 28S rRNA, partial and complete sequence
AGAGGAAGTAAAAGTCGTAACAAGGTCTCCGTTGGTGAACCAGCGGAGGGATCATTACCGAGTTTACAAC
TCCCAAACCCCTGTGAACATACCTCTTGTTGCTTCGGCGGGATCGCCCCGGCGCCTCTGTGCCCGGGACC
AGGCGCCCGCCGGAGGCCCCAAACTCTTGTTTTCCTAGTGATATCCTCTGAGTCTCACAAACAAATAAAT
TAAAACTTTCAACAACGGATCTCTTGGTTCTGGCATCGATGAAGAACGCAGCGAAATGCGATAAGTAATG
TGAATTGCAGAATTCAGTGAACCATCGAATCTTTGAACGCACATTGCGCCCGCTAGTACTCTAGCGGGCA
TGCCTGTCCGAGCGTCATTTCAACCCTCGAGCCCCCGGGCTTGGTGTTGGGGATCGGCCGCCGCTCACCC
GGTGGCCGGCCCCGAATTATAGTGGCGGTCTCGCTGTAGCCTCCTCTGCGTAGTAGCACACCTCGCACTG
GAACGCGGCGCGGCCACGCCGTAAAACCCCAACTTC

>LC171662.1 Fungal sp. LA36 genes for 18S rRNA, ITS1, 5.8S rRNA, ITS2, 28S rRNA, partial and complete sequence
TAACAAGGTTTCCGTAGGTGAACCTGCGGAAGGATCATTACAAGTAAATACGTGTTCCTAGGAATATGCA
TTTTCAAACCCCTCTGTGTACCTTACCTGTTGCTTCCGTGCTGCGTGGACTTCGGTCCCCTCCCTTGCTG
GAGTGCCGGCACGGCTAACAAAACTCATGCATTTCATGTCATCTGTCTGAACTGATAAATACAAAAAGTT
AAAACTTTCAACAACGGATCTCTTGGTTCTCGCATCGATGAAGAACGCAGCGAAATGCGATAAGTAGTGT
GAATTGCAGAATTCAGTGAATCATCGAATCTTTGAACGCACATTGCGCCTCCTGGTATTCCGGGAGGCAT
GCCTGTTCGAGCGTCATTAAAATCAACTCAAGCTCTTTTGCTTGGTCATGGAAGAAGAGTCTGCATCGCG
GTCTCCCCTCCGAAATCCAATGGCGGAAGGTCACTGGTACCCGGCGTAGTATTAACGTTCGCTGTGTATC
CAGAGCCGTTCCTGCCCAACAACCCCCTTTCTCG

>LC171661.1 Leptosphaeria rubefaciens genes for 18S rRNA, ITS1, 5.8S rRNA, ITS2, 28S rRNA, partial and complete sequence, strain: LA30
TAACAAGGTTTCCGTAGGTGAACCTGCGGAAGGATCATTACCCTTCTCTCGGGGGGCCGGACCCAGCATT
CAAGGCGTTTGCCCTGCTTGTTGACCCGCCCTGTCTGAATAAACCCATGTTTTTTACGCACCATTTGTTT
CCTCGGTGGGCTTGCCTGCCGATAGGACAACCCAATCAACCTTTTGTAATTGCAGTCAGCGTCAGTACAA
CATAATAATTACAACTTTCAACAACGGATCTCTTGGTTCTGGCATCGATGAAGAACGCAGCGAAATGCGA
TAAGTAGTGTGAATTGCAGAATTCAGTGAATCATCGAATCTTTGAACGCACATTGCGCCCCTTGGTATTC
CATGGGGCATGCCTGTTCGAGCGTCATTTGTACCCTCAAGCTCTGCTTGGTGTTGGGCGTTTGTCCCGCG
TTTTCCGCGTGGACTCGCCTTAAAACAATTGGCAGCCGGCATGTTAGCCTGGAGCGCAGCACATTTTGCG
CCTCTTGTCTCTCTTGTTGGCACCCATCAAGCCCATTTAT

>LC171660.1 Mollisia cinerea genes for 18S rRNA, ITS1, 5.8S rRNA, ITS2, 28S rRNA, partial and complete sequence, strain: LA29
AACAAGGTTTTGCTAAGCAACAGTCCTTCTGTAGCAGAGCTTAACGGAGACCTTGCACCCGAGAGGGGGG
AGGCGACTATAAAAGAACTCCCAGCGCAAGTCAGCCTAGCTGGCAACACAATCGAATTGCGGGGACGCTT
TAAAGCCCACCGGTACCAACTGCTCCTCTGGGGCGGGGCCAGCTATGCTGGAGGTCACAACCCGGTAGGA
TACTACAATAAGCAATCCGCAGCGGCTCAGCCGTCCACAGACTAAGTGGTTGTGGGTAGGGATCCCCTAC
TTAAGATATAGTCGGGCCTTGTGACAAGTCATAAGGGCTTCTGCGTCCGTAGGTGAACCTGCGGAAGGAT
CATTAACCATTGGATACCTTCGGGTATATCCCATCCGTGTCTACATACTCTTGTTGCTTTGGCAGGCCGT
GGTCACCCACTGTGGGCTATGCCTGCATGTGCCTGCCAGAGGACCAAACTCTGAATTTTAGTGATGTCTG
AGTACTATATAATAGTTAAAACTTTCAACAACGGATCTCTTGGTTCTGGCATCGATGAAGAACGCAGCGA
AATGCGATAAGTAATGTGAATTGCAGAATTCAGTGAATCATCGAATCTTTGAACGCACATTGCACCCGGT
GGTATTCCGCCGGGTATGCCTGTTCGAGCGTCATTATAACCACTCAAGCCTGTCTTGGTGTTGGGGTTGC
GAATCTTTTGCAGCCCTCGAGTCTCGTAGCGCCACCTGTGGGTTCTAAGCGTAGTAATTTCTCCTCGCTA
TAGAACTTGCTCGGGGAAAAGTATAATTCGTAGCCTGGTTCTATGTGTCCGC

>LC171659.1 Mollisia cinerea genes for 18S rRNA, ITS1, 5.8S rRNA, ITS2, 28S rRNA, partial and complete sequence, strain: LA26
TTTGCTAAGCAACAGTCCTTCTGTAGCAGAGCTTAACGGAGACCTTGCACCCGAGAGGGGGGAGGCGACT
ATAAAAGAACTCCCAGCGCAAGTCAGCCCAGCTGGCAACACAATCGAATTGCGGGGACGCTTTAAAGCCC
ACCGGTACCAACTGCCCCCAAGGGCAGGGCCAGCTATGCTGGAGGTCACAACCTGGTAGGATAATACAAT
AAGCAATCCGCAGCGGCTCAGCCGTCCACAGACTAAGTGGTTGTGGGTAGGGATCCCCTACTTAAGATAT
AGTCGGGCCCTGTGACAAGTCGTAGGGGCTTCTGCGTCCGTAGGTGAACCTGCGGAAGGATCATTAACCA
TTGGATACCTTCGGGTATATCCCATCCGTGTCTACATACTCTTGTTGCTTTGGCAGGCCGTGGTCACCCA
CTGTGGGCTATGCCTGCATGTGCCTGCCAGAGGACCAAATTCTGAATTTAGTGATGTCTGAGTACTATAT
AATAGTTAAAACTTTCAACAACGGATCTCTTGGTTCTGGCATCGATGAAGAACGCAGCGAAATGCGATAA
GTAATGTGAATTGCAGAATTCAGTGAATCATCGAATCTTTGAACGCACATTGCACCCGGTGGTATTCCGC
CGGGTATGCCTGTTCGAGCGTCATTATAACCACTCAAGCCTGTCTTGGTGTTGGGGTTGCGAATATTTTG
CAGCCCTCGAGTCTCGTAGCGCCACCTGTGGGTTCTAAGCGTAGTAATTTCTCCTCGCTATAGGACCTGC
TCGGGGAAAAGTATAATTCGTAGCCTGGTTCTATGTGTCCGCTATAAAACCCCCAATTTTAAAGGT

>LC171658.1 Desmazierella acicola genes for 18S rRNA, ITS1, 5.8S rRNA, ITS2, 28S rRNA, partial and complete sequence, strain: LA24
GAGGAAGTAAAAGTCGTAACAAGGTTTCCGTAGGTGAACCTGCGGAAGGATCATTAATGAATACCCAATC
AATTCATTGATCAACACCCCCTCTGTGAACACGTTACCCTGTTGCTTCCCGTGGGTTTTCCAGGCGGCCG
CCTGCCCCCTTGACCGGGGGATGGCCACTGGTCGCCGGCCCGCGGGGAGGTCTCCAACCGAAACCCTTTT
GTTTTTGTCATGCCGTCTCTAGTCTGAAATCAAACTAAGAAAACGTTAAAACTTTCAACAACGGATCTCT
TGGTTCTCGCATCGATGAAGAACGCAGCGAAATGCGATAAGTAGTGTGAATTGCAGAATTCAGTGAATCA
TCGAATCTTTGAACGCACATTGCGCCTCCTGGTATTCCGGGAGGCATGCCTGTTCGAGCGTCATTAAAAC
CCACTCAGATTCCCTTTAGGGGGCTTTCTGGTCTTGGGGGAGCAGCGGCAACGCGAGCCCCCCCGAAATC
CATCGTGCGGAAAGGCCCGGTGGCCCAGGCGTAGTATTAACATCCTCTCGTCTGGTGTCTGCCGAGCGTT
CCTGCCGTCAACCCCCCCACGACTTCAATGACTGGCC

>LC171657.1 Setomelanomma holmii genes for 18S rRNA, ITS1, 5.8S rRNA, ITS2, 28S rRNA, partial and complete sequence, strain: LA20
AGTAAAAAGTCGTAACAAGGTTTCCGTAGGTGAACCTGCGGAAGGATCATTACCTTTCCATGCAGAAGGA
GTACGCAGGGCTTGCCCTCGCAATTCTTCCTGTATACCACCCTTGTCTTTTTGCGCACTCATGTTTCCTC
GGCAGGCTTGCCTGCCGGTCGGACAAAACTTATAACCTTTTTTAATTGTCAATCAGCGTCTGAAATTATT
TTAATAATTACAACTTTCAACAACGGATCTCTTGGTTCTGGCATCGATGAAGAACGCAGCGAAATGCGAT
AAGTAGTGTGAATTGCAGAATTCAGTGAATCATCGAATCTTTGAACGCACATTGCGCCCCTTGGTATTCC
ATGGGGCATGCCTGTTCGAGCGTCATTTGTACCTTCAAGCTCTGCTTGGTGTTGGGTGTTTGTCCTTTCC
TTGCGATTGGACTCGCCTTAAAGTTATTGGCAGCCAGTGTTTTGGTCTTGAAGCGCAGCACAAGTCGCGA
TTCAAGCCGGTAGCACCAGCGTCCATGAAGCCTTTTTT

>LC171656.1 Pezicula neocinnamomea genes for 18S rRNA, ITS1, 5.8S rRNA, ITS2, 28S rRNA, partial and complete sequence, strain: LA15
AACAAGGTCTCCGTAGGTGAACCTGCGGAGGGATCATTACAGAGACTCTGCCCTTTGGGTAGACCTCCCA
CCCTGTGTCGTTATACCTTTGTTGCTTTGGCGGGCCGCGGGGCTCCGGCCCCGCCCCTGGCTCCGGCTAG
GGCGCGCCCGCCAGAGGACTACAGAACCTGAATGTTTAGTGTCGTCTGAGTACTATATAATAGTTAAAAC
TTTCAACAACGGATCTCTTGGTTCTGGCATCGATGAAGAACGCAGCGAAATGCGATAAGTAATGTGAATT
GCAGAATTCAGTGAATCATCGAATCTTTGAACGCACATTGCGCCCCTTGGTATTCCGGGGGGCATGCCTG
TTCGAGCGTCATTACAACCCTCAAGCTCTGCTTGGTCTTGGGCGCCACCGGTCCCCCGGTGTGCCTTAAA
ATCAGTGGCGGCGCCACCTGGCTCTAAGCGTAGTACCTACTCTCGCTACAGATGCCCGGCGGACGCTGGC
CAGCAACCCCCAATCTATCAAGGTTGACCTCGGATCAGGTAGGGATACCCGCTGAACTTAAGCATA

>LC171655.1 Pezicula sp. LA13 genes for 18S rRNA, ITS1, 5.8S rRNA, ITS2, 28S rRNA, partial and complete sequence
AGAGGAAGTAAAAGTCGTAACAAGGTCTCCGTAGGTGAACCTGCGGAGGGATCATTACAGAGACTCTGCC
CTTTGGGTAGACCTCCCACCCTGTGTCGTTATACCTTCGTTGCTTTGGCGGGCCGCGGGGCTCCGGCCCT
GCCCCTGGCTCCGGCTAGGGCGCGCCCGCCAGAGGACTCCCAAACCTGAATGTTAGTGTCGTCTGAGTAC
TATATAATAGTTAAAACTTTCAACAACGGATCTCTTGGTTCTGGCATCGATGAAGAACGCAGCGAAATGC
GATAAGTAATGTGAATTGCAGAATTCAGTGAATCATCGAATCTTTGAACGCACATTGCGCCCCTTGGTAT
TCCGGGGGGCATGCCTGTTCGAGCGTCATTACAACCCTCAAGCTCTGCTTGGTCTTGGGCGTCACCGGTC
CCCGGTGTGCCTCAAAATCAGTGGCGGCGCCGTCTGGCTCTAAGCGTAGTACATACTCTCGCTACAGACG
CCCGGCGGATGCTGGCCAGCAACCCCCAATCTATCAAGGTTGACCTCGGATCAGGTAGGGATACCCGCTG
AACTTAAGCATA

>LC171654.1 Lophiostoma corticola genes for 18S rRNA, ITS1, 5.8S rRNA, ITS2, 28S rRNA, partial and complete sequence, strain: LA12
AGAGGAAGTAAAAGTCGTAACAAGGTTTCCGTAGGTGAACCTGCGGAAGGATCATTATCGTAGGGCTTTT
GTCCTGTCGAGATAGCGTCCTTGCCTATTTTTTGGAGCACCGTTCGTTTCCTCAGCAGGCTTGCCTGCTA
CTGGGGACCCCTCAAACTCTTTGTAAATACAGTAATCGTCTGAAAAACAAACAAAAAATCAAAACTTTCA
ACAATGGATCTCTTGGTTCTGGCATCGATGAAGAACGCAGCAAAATGCGATAAGTAGTGTGAATTGCAGA
ATTCAGTGAATCATCGAATCTTTGAACGCACATTGCGCCCTTTGGTATTCCTTAGGGCATGCCTGTTCGA
GCGTCATTTACACCCTCAAGCACAGCTTGGTGTTGGGCGTCTGTCCCGCTTCGGCGCGGACTCGCCTCAA
AACGATTGGCAGCCACTTCAGCGGCTTTGAGCGCAGCAGAATTGCGTCTCTCGTCGCGGCGGGTGGCATC
CAGTAAGCAACATTTA

>LC171653.1 Fusarium sp. LA9 genes for 18S rRNA, ITS1, 5.8S rRNA, ITS2, 28S rRNA, partial and complete sequence
GTCGTAACAAGGTCTCCGTTGGTGAACCAGCGGAGGGATCATTACCGAGTTTACAACTCCCAAACCCCTG
TGAACATACCTTAATGTTGCCTCGGCGGATCAGCCCGCGCCCCGTAAAACGGGACGGCCCGCCAGAGGAC
CCAAACTCTAATGTTTCTTATTGTAACTTCTGAGTAAAACAAACAAATAAATCAAAACTTTCAACAACGG
ATCTCTTGGTTCTGGCATCGATGAAGAACGCAGCAAAATGCGATAAGTAATGTGAATTGCAGAATTCAGT
GAATCATCGAATCTTTGAACGCACATTGCGCCCGCTGGTATTCCGGCGGGCATGCCTGTTCGAGCGTCAT
TTCAACCCTCAAGCCCCCGGGTTTGGTGTTGGGGATCGGCTCTGCCCTTCTGGGCGGTGCCGCCCCCGAA
ATACATTGGCGGTCTCGCTGCAGCCTCCATTGCGTAGTAGCTAACACCTCGCAACTGGAACGCGGCGCGG
CCATGCCGTAAAACCCCAACTTCTGAATGTTGACCTCGGATCAGGTAGGAATACCCGCTGAACTTAAGCA
TATCA

>LC171652.1 Diaporthe cotoneastri genes for 18S rRNA, ITS1, 5.8S rRNA, ITS2, 28S rRNA, partial and complete sequence, strain: LA8
TCGTAACAAGGTCTCCGTTGGTGAACCAGCGGAGGGATCATTGCTGGAACGCGCCCCAGGCGCACCCAGA
AACCCTTTGTGAACTTATACCTTACTGTTGCCTCGGCGCTAGCTGGTCCCTCGGGGCCCCTCACCCTCGG
GTGTTGAGACAGCCCGTCGGCGGCCAACCTAACTCTTGTTTTTACACTGAAACTCTGAGCACAAAACATA
AATGAATCAAAACTTTCAACAACGGATCTCTTGGTTCTGGCATCGATGAAGAACGCAGCGAAATGCGATA
AGTAATGTGAATTGCAGAATTCAGTGAATCATCGAATCTTTGAACGCACATTGCGCCCTCTGGTATTCCG
GAGGGCATGCCTGTTCGAGCGTCATTTCAACCCTCAAGCCTGGCTTGGTGATGGGGCACTGCTTCTTACC
CAAGAAGCAGGCCCTGAAATTCAGTGGCGAGCTCGCCAGGACCCCGAGCGCAGTAGTTAAACCCTCGCTC
TGGAAGGCCCTGGCGGTGCCCTGCCGTTAAACCCCCAACTTCTGAAAATTTGACCTCGGATCAGGTAGGA
ATACCCGCTGAACTTAAGCATAT

>LC171651.1 Diaporthe rudis genes for 18S rRNA, ITS1, 5.8S rRNA, ITS2, 28S rRNA, partial and complete sequence, strain: LA32
TCTTGGTCATTTAGAGGAAGTAAAAGTCGTAACAAGGTCTCCGTTGGTGAACCAGCGGAGGGATCATTGT
TGGAACGCGCTTCGGCGCACCTCCAGACAACCCTTTGTGAACTTATACCTATACTGTTGCCTCGGCGTCA
GGCTGGCTCCCCTCGGGGGGTCCCTCACCATCTCGGTGAGGAGCAGGCCCGCCGGCGGCCAAGTTAACTC
TTGTTTTTACACTGAAACTCTGAGAATAAAACAAAAATGAATCAAAACTTTCAACAACGGATCTCTTGGT
TCTGGCATCGATGAAGAACGCAGCGAAATGCGATAAGTAATGTGAATTGCAGAATTCAGTGAATCATCGA
ATCTTTGAACGCACATTGCGCCCTCTGGTATTCCGGAGGGCATGCCTGTTCGAGCGTCATTTCAACCCTC
AAGCCTGGCTTGGTGATGGGACACTGCCTTTGAGAAAAGGCAGGTCCTGAAATTCAGTGGCGAGCTCGCC
AGGACCCCGAGCGCAGTAGTTAAACCCTCGCTTTGGAAGGTCTTGGTGCGGCCCTGCCGTT

>LC171650.1 Didymella pinodes genes for 18S rRNA, ITS1, 5.8S rRNA, ITS2, 28S rRNA, partial and complete sequence, strain: LA27
AGAGGAAGTAAAAGTCGTAACAAGGTTTCCGTAGGTGAACCTGCGGAAGGATCATTACCTAGAGTTGTAG
GCTTTGCCTGCTATCTCTTACCCATGTCTTTTGAGTACCTTCGTTTCCTCGGCGGGTTCGCCCGCCGATT
GGACAATTTAAACCATTTGCAGTTGCAATCAGCGTCTGAAAAAACATAATAGTTACAACTTTCAACAACG
GATCTCTTGGTTCTGGCATCGATGAAGAACGCAGCGAAATGCGATAAGTAGTGTGAATTGCAGAATTCAG
TGAATCATCGAATCTTTGAACGCACATTGCGCCCCTTGGTATTCCATGGGGCATGCCTGTTCGAGCGTCA
TTTGTACCTTCAAGCCTTGCTTGGTGTTGGGTGTTTGTCTCGCCTCCGCGTGTAGACTCGCCTCAAAACA
ATTGGCAGCCGGCGTATTGATTTCGGAGCGCAGTACATCTCGCGCTTTGCATTCAGAACGACGACGTCCA
AAAGTACATTTTTACACTCTGACCTC

>LC171649.1 Didymella macrostoma genes for 18S rRNA, ITS1, 5.8S rRNA, ITS2, 28S rRNA, partial and complete sequence, strain: LA21
GAGGAAGTAAAAGTCGTAACAAGGTTTCCGTAGGTGAACCTGCGGAAGGATCATTACCTAGAGTTGTGGG
CTTTGCCTGCTATCTCTTACCCATGTCTTTTGAGTACTTACGTTTCCTCGGTGGGTTCGCCCGCCGATTG
GACAATTTAAACCCTTTGCAGTTGCAATCAGCGTCTGAAAAACATAATAGTTACAACTTTCAACAACGGA
TCTCTTGGTTCTGGCATCGATGAAGAACGCAGCGAAATGCGATAAGTAGTGTGAATTGCAGAATTCAGTG
AATCATCGAATCTTTGAACGCACATTGCGCCCCTTGGTATTCCATGGGGCATGCCTGTTCGAGCGTCATT
TGTACCTTCAAGCTTTGCTTGGTGTTGGGTGTTTGTCTCGCCTTTGCGTGTAGACTCGCCTTAAAACAAT
TGGCAGCCGGCGTATTGATTTCGGAGCGCAGTACATCTCGCGCTTTGCACTCATAACGACGACGTCCAAA
AGTACTTTTTTACACTC

>LC171648.1 Didymocyrtis cladoniicola genes for 18S rRNA, ITS1, 5.8S rRNA, ITS2, 28S rRNA, partial and complete sequence, strain: LA2
AGAGGAAGTAAAAGTCGTAACAAGGTTTCCGTAGGTGAACCTGCGGAAGGATCATTACACTCAGTAGTTT
ACTACTGCAAAGGAGGCCGTCAGTCTGTATAGCTTAATCGCTGATGAGCAGCTGGTCTCTTTTCTCTACC
CTTGTCTTTTGCGTACCCATGTTTCCTCGGCAGGCTTGCCTGTCGACTGGACAATTTAATAACCTTTTTA
AATTTTCAATCAGCGTCTGAAAAACTTAATAATTACAACTTTCAACAACGGATCTCTTGGTTCTGGCATC
GATGAAGAACGCAGCGAAATGCGATAAGTAGTGTGAATTGCAGAATTCAGTGAATCATCGAATCTTTGAA
CGCACATTGCGCCCCTTGGTATTCCATGGGGCATGCCTGTTCGAGCGTCATTTGTACCTTCAAGCTTTGC
TTGGTGTTGGGTGTTTGTCCTCTCCCTGGTGTTTGGACTCGCCTTAAAACAATTGGCAGCCAGTGTTTTG
GTATTGAAGCGCAGCACAAGTCGCGATTCTTACCTAGCAGCACTTGCGCCCACAAGCCTTTTTTTAAACT
TTTGACCTCGGATCAGGTAGGGATACCCGCTGAACTTAAGCATA

>LC171647.1 Leptosphaeria sp. LA1 genes for 18S rRNA, ITS1, 5.8S rRNA, ITS2, 28S rRNA, partial and complete sequence
AGAGGAAGTAAAAGTCGTAACAAGGTTTCCGTAGGTGAACCTGCGGAAGGATCATTACATTCAGTAGCTT
GCTACTGTTAGGGGGGTCGATCAGCCTGTATAGTATCACTACTGATGAGCAGCACAACCCCCTGTCTGTA
CCCTTGTCTTTTGCGCACTCATGTTTCCTCGGCGGGTCTATGCCCGCCGGCTGGACAACTCTATAACCTT
TTTAATTTTCAATCAGCGTCTGAAAAACCTAATAATTACAACTTTCAACAACGGATCTCTTGGTTCTGGC
ATCGATGAAGAACGCAGCGAAATGCGATAAGTAGTGTGAATTGCAGAATTCAGTGAATCATCGAATCTTT
GAACGCACATTGCGCCCCTTGGTATTCCATGGGGCATGCCTGTTCGAGCGTCATTTGTACCTTCAAGCTC
TGCTTGGTGTTGGGTGTTTGTCCACTCCCTGGTGTTTGGACTCGCCTTAAAGCAATTGGCAGCCAGTGTT
TTGGTATTGAAGCGCAGCACATTTTGCGTCTCCAGCCTAGAACACTTGCGTCCAGTAA
