# Supplementary material for: The Endophytic Mycobiome of European Ash and Sycamore Maple Leaves – Geographic Patterns, Host Specificity and Influence of Ash Dieback
Source: Front Microbiol. 2018 Oct 24;9:2345. doi: 10.3389/fmicb.2018.02345 (PMC6207852; doi:10.3389/fmicb.2018.02345)
Supplement: Supplementary file 9 [file Data_Sheet_4.zip › Data_Sheet_4_code/data/fraxinus_literature/kosawang/tax.txt]

id	kingdom	phylum	class	order	family	genus	species
LC171688	Fungi	Ascomycota	Sordariomycetes	Hypocreales	Nectriaceae	Fusarium	Fusarium avenaceum
LC171690	Fungi	Ascomycota	Dothideomycetes	Pleosporales	Didymellaceae	Boeremia	Boeremia exigua
LC171702	Fungi	Ascomycota	Dothideomycetes	Pleosporales	Didymellaceae	Boeremia	Boeremia exigua
LC171667	Fungi	Ascomycota	Dothideomycetes	Pleosporales	Didymellaceae	Boeremia	Boeremia exigua
LC171697	Fungi	Ascomycota	Dothideomycetes	Pleosporales	Didymellaceae	Boeremia	Boeremia exigua
LC171681	Fungi	Ascomycota	Sordariomycetes	Diaporthales	Diaporthaceae	Diaporthe	Diaporthe sp.
LC171694	Fungi	Ascomycota	Dothideomycetes	Botryosphaeriales	Botryosphaeriaceae	Diplodia	Diplodia mutila
LC171705	Fungi	Ascomycota	Dothideomycetes	Botryosphaeriales	Botryosphaeriaceae	Diplodia	Diplodia mutila
LC171675	Fungi	Ascomycota	Dothideomycetes	Pleosporales	Phaeosphaeriaceae	Setomelanomma	Setomelanomma holmii
LC171657	Fungi	Ascomycota	Dothideomycetes	Pleosporales	Phaeosphaeriaceae	Setomelanomma	Setomelanomma holmii
LC171712	Fungi	Ascomycota	Dothideomycetes	Pleosporales	Didymellaceae	Phoma	Neoplatysporoides aloicola
LC171665	Fungi	Ascomycota	Dothideomycetes	Pleosporales	Pleosporaceae	Alternaria	Alternaria sp.
LC171656	Fungi	Ascomycota	Leotiomycetes	Helotiales	Dermateaceae	Pezicula	Pezicula neocinnamomea
LC171676	Fungi	Ascomycota	Dothideomycetes	Pleosporales	Pleosporaceae	Alternaria	Alternaria infectoria
LC171692	Fungi	Ascomycota	Dothideomycetes	Pleosporales	Pleosporaceae	Alternaria	Alternaria infectoria
LC171714	Fungi	Ascomycota	Dothideomycetes	Pleosporales	Pleosporaceae	Alternaria	Alternaria infectoria
LC171655	Fungi	Ascomycota	Leotiomycetes	Helotiales	Dermateaceae	Pezicula	Pezicula sp.
LC171654	Fungi	Ascomycota	Dothideomycetes	Pleosporales	Lophiostomataceae	Lophiostoma	Lophiostoma corticola
LC171704	Fungi	Ascomycota	Dothideomycetes	Pleosporales	Pleosporaceae	Alternaria	Alternaria alternata
LC171718	Fungi	Ascomycota	Dothideomycetes	Pleosporales	Pleosporaceae	Alternaria	Alternaria alternata
LC171664	Fungi	Ascomycota	Dothideomycetes	Pleosporales	Pleosporaceae	Alternaria	Alternaria alternata
LC171700	Fungi	Ascomycota	Dothideomycetes	Pleosporales	Didymellaceae	Phoma	Didymella pinodes
LC171689	Fungi	Ascomycota	Sordariomycetes	Hypocreales	Nectriaceae	Fusarium	Fusarium lateritium
LC171707	Fungi	Ascomycota	Sordariomycetes	Hypocreales	Nectriaceae	Fusarium	Fusarium lateritium
LC171672	Fungi	Ascomycota	Sordariomycetes	Hypocreales	Nectriaceae	Fusarium	Fusarium lateritium
LC171679	Fungi	Ascomycota	Sordariomycetes	Hypocreales	Nectriaceae	Fusarium	Fusarium lateritium
LC171678	Fungi	Ascomycota	Sordariomycetes	Diaporthales	Valsaceae	Phomopsis	Phomopsis sp.
LC171666	Fungi	Ascomycota	Dothideomycetes	Pleosporales	Didymellaceae	Epicoccum	Epicoccum nigrum
LC171699	Fungi	Ascomycota	Dothideomycetes	Pleosporales	Didymellaceae	Epicoccum	Epicoccum nigrum
LC171695	Fungi	Ascomycota	Dothideomycetes	Pleosporales	Didymellaceae	Epicoccum	Epicoccum nigrum
LC171717	Fungi	Ascomycota	Dothideomycetes	Pleosporales	Phaeosphaeriaceae	Sclerostagonospora	Sclerostagonospora sp.
LC171648	Fungi	Ascomycota	Dothideomycetes	Pleosporales	Phaeosphaeriaceae	Didymocyrtis	Didymocyrtis cladoniicola
LC171684	Fungi	Ascomycota	Sordariomycetes	Diaporthales	Diaporthaceae	Diaporthe	Diaporthe sp.
LC171710	Fungi	Ascomycota	Sordariomycetes	Diaporthales	Valsaceae	Phomopsis	Phomopsis sp.
LC171669	Fungi	Ascomycota	Dothideomycetes	Pleosporales	Didymellaceae	Phoma	Didymella glomerata
LC171671	Fungi	Ascomycota	Sordariomycetes	Diaporthales	Diaporthaceae	Diaporthe	Diaporthe sp.
LC171650	Fungi	Ascomycota	Dothideomycetes	Pleosporales	Didymellaceae	Didymella	Didymella pinodes
LC171660	Fungi	Ascomycota	Leotiomycetes	Helotiales	Dermateaceae	Mollisia	Mollisia cinerea
LC171659	Fungi	Ascomycota	Leotiomycetes	Helotiales	Dermateaceae	Mollisia	Mollisia cinerea
LC171652	Fungi	Ascomycota	Sordariomycetes	Diaporthales	Diaporthaceae	Diaporthe	Diaporthe sp.
LC171682	Fungi	Ascomycota	Dothideomycetes	Pleosporales	Didymellaceae	Phoma	Didymella glomerata
LC171687	Fungi	Ascomycota	Dothideomycetes	Pleosporales	Didymellaceae	Phoma	Didymella glomerata
LC171670	Fungi	Ascomycota	Sordariomycetes	Diaporthales	Diaporthaceae	Diaporthe	Diaporthe phaseolorum
LC171696	Fungi	Ascomycota	Sordariomycetes	Diaporthales	Valsaceae	Phomopsis	Phomopsis mali
LC171647	Fungi	Ascomycota	Dothideomycetes	Pleosporales	Leptosphaeriaceae	Leptosphaeria	Neosetophoma sp.
LC171713	Fungi	Ascomycota	Dothideomycetes	Pleosporales	Massarinaceae	Massarina	Massarina sp.
LC171661	Fungi	Ascomycota	Dothideomycetes	Pleosporales	Leptosphaeriaceae	Leptosphaeria	Leptosphaeria rubefaciens
LC171662	Fungi	Fungi_unknown	Fungi_unknown	Fungi_unknown	Fungi_unknown	Fungi_unknown	fungal sp.
LC171715	Fungi	Ascomycota	Dothideomycetes	Pleosporales	Phaeosphaeriaceae	Neosetophoma	Neosetophoma clematidis
LC171683	Fungi	Ascomycota	Sordariomycetes	Diaporthales	Diaporthaceae	Diaporthe	Diaporthe eres
LC171674	Fungi	Basidiomycota	Agaricomycetes	Russulales	Peniophoraceae	Peniophora	Peniophora cinerea
LC171701	Fungi	Ascomycota	Dothideomycetes	Pleosporales	Didymellaceae	Didymella	Didymella glomerata
LC171685	Fungi	Ascomycota	Leotiomycetes	Helotiales	Dermateaceae	Phlyctema	Phlyctema vagabunda
LC171693	Fungi	Ascomycota	Dothideomycetes	Pleosporales	Pleosporaceae	Alternaria	Alternaria sp.
LC171708	Fungi	Ascomycota	Sordariomycetes	Diaporthales	Diaporthaceae	Diaporthe	Diaporthe sp.
LC171711	Fungi	Ascomycota	Sordariomycetes	Diaporthales	Diaporthaceae	Diaporthe	Diaporthe sp.
LC171663	Fungi	Ascomycota	Sordariomycetes	Hypocreales	Nectriaceae	Nectria	Nectria sp.
LC171703	Fungi	Ascomycota	Dothideomycetes	Pleosporales	Massarinaceae	Massarina	Massarina sp.
LC171698	Fungi	Ascomycota	Dothideomycetes	Pleosporales	Phaeosphaeriaceae	Phaeosphaeria	Phaeosphaeria sp.
LC171677	Fungi	Ascomycota	Sordariomycetes	Diaporthales	Diaporthaceae	Diaporthe	Diaporthe sp.
LC171706	Fungi	Ascomycota	Sordariomycetes	Glomerellales	Glomerellaceae	Colletotrichum	Colletotrichum acutatum
LC171673	Fungi	Ascomycota	Sordariomycetes	Glomerellales	Glomerellaceae	Colletotrichum	Colletotrichum acutatum
LC171686	Fungi	Ascomycota	Sordariomycetes	Diaporthales	Valsaceae	Phomopsis	Phomopsis sp.
LC171658	Fungi	Ascomycota	Pezizomycetes	Pezizales	Sarcoscyphaceae	Desmazierella	Desmazierella acicola
LC171653	Fungi	Ascomycota	Sordariomycetes	Hypocreales	Nectriaceae	Fusarium	Fusarium acuminatum
LC171668	Fungi	Ascomycota	Dothideomycetes	Pleosporales	Didymellaceae	Phoma	Phoma herbarum
LC171680	Fungi	Ascomycota	Sordariomycetes	Xylariales	Amphisphaeriaceae	Seimatosporium	Seimatosporium lichenicola
LC171649	Fungi	Ascomycota	Dothideomycetes	Pleosporales	Didymellaceae	Didymella	Didymella macrostoma
LC171709	Fungi	Ascomycota	Sordariomycetes	Diaporthales	Valsaceae	Phomopsis	Phomopsis sp.
LC171651	Fungi	Ascomycota	Sordariomycetes	Diaporthales	Diaporthaceae	Diaporthe	Diaporthe rudis
LC171691	Fungi	Ascomycota	Sordariomycetes	Glomerellales	Glomerellaceae	Colletotrichum	Colletotrichum godetiae
LC171716	Fungi	Ascomycota	Dothideomycetes	Pleosporales	Phaeosphaeriaceae	Phaeosphaeria	Phaeosphaeria pontiformis
