# Supplementary material for: The Endophytic Mycobiome of European Ash and Sycamore Maple Leaves – Geographic Patterns, Host Specificity and Influence of Ash Dieback
Source: Front Microbiol. 2018 Oct 24;9:2345. doi: 10.3389/fmicb.2018.02345 (PMC6207852; doi:10.3389/fmicb.2018.02345)
Supplement: Supplementary file 9 [file Data_Sheet_4.zip › Data_Sheet_4_code/data/fraxinus_literature/kowalski/freqs.txt]

species	accession	initial_lesions	dead_stems_twigs
Alternaria alternata  (Fr.) Keissl.	KT004593	13.9	1.1
Arthrinium arundinis (Corda) Dyko & B. Sutton	KT004564	0.3	
Aureobasidium pullulans	KT004589	3.1	
Bloxamia cf. truncata			0.3
Cadophora sp. 1	KT004571	0.3	
Cadophora sp. 2	KT004566	1.1	
Camarosporium orni Henn.			1.4
Chaetomium globosum Kunze	KT004591	0.3	
Cladosporium cladosporioides	KT004588	0.8	0.3
Coleophoma empetri (Rostr.)			2.2
Cryptosphaeria eunomia			2.5
Cyphellophora sessilis	KT004582	0.6	
Cytospora spp.		0.8	2.5
Dactylaria sp.	KT004561	0.3	
Diaporthe eres Nitschke	KT004549	21.9	20.6
Diatrype stigma (Hoffm.) Fr.	KT004563	0.6	
Didymosphaeria acerina			0.8
Diplodia mutila	KT004548	16.9	33.1
Diplodia seriata	KT004551	1.4	1.1
Diplodina cf. acerina			0.3
Dothiorella sarmentorum	KT004552	1.1	1.7
Dothiorella sp.			2.5
Encoelia furfuracea			1.1
Epicoccum nigrum	KT004587	1.7	1.1
Fusarium avenaceum	KT004586	11.9	0.8
Fusarium lateritium	KT004553	15	0.8
Fusarium solani	KT004555	0.3	
Gloeosporidiella turgida			1.7
Hymenoscyphus fraxineus	KT004554	59.2	2.2
Hypoxylon serpens (Pers.) J. Kickx	KT004590	1.4	
Lecytophora sp.	KT004574	0.8	
Lophiostoma corticola	KT004559	2.2	8.6
Melanomma pulvis-pyrius			0.8
Microdiplodia microsporella			1.1
Mollisia cf. cinerea			0.3
Nectria cinnabarina			1.4
Neonectria coccinea			0.3
 Neonectria galligena			1.7
Neonectria sp. 			0.8
Paraconiothyrium sporulosum	KT004560	1.4	0.6
Peniophora cinerea			0,8
Periconia byssoides Pers.	KT004592	0.3	
Phoma exigua Desm.	KT004579	2.5	1.4
Phoma herbarum Westend.	KT004577	0.3	
Phoma macrostoma Mont.	KT004572	0.3	
Phoma multirostrata (P.N. Mathur, S.K. Menon &	KT004594	0.3	
Phoma sp.	KT004556	1.1	0.6
Phomopsis spp.		17.5	15.6
Plectosphaerella  cucumerina (Lindf.) W. Gams	KT004576	0.6	
Pleurophoma pleurospora (Sacc.) Ho� hn.			3.1
Rutstroemia firma (Pers.) P. Karst.	KT004575		0.3
Sarocladium strictum (W. Gams) Summerb.	KT004567	0.6	
Simplicillium lamellicola (F.E.V. Sm.) Zare & W.	KT004573	0.6	
Sirodothis sp.			5.3
Sistotrema brinkmannii (Bres.) J. Erikss.	KT004583	0.3	
Stictosepta cupularis Petr.			1.1
Teichospora obducens (Schumach.) Fuckel			1.9
Trimmatostroma sp.			0.3
Valsa ambiens (Pers.) Fr.	KT004550	0.3	1.1
Valsa cypri (Tul.) Tul. & C. Tul.	KT004557	3.9	30.3
Xylaria sp. 1	KT004580	0.6	
Xylaria sp. 2	KT004562	0.3	
Unidentified Ascomycota 3687/1	KT004565	0.3	
Unidentified Ascomycota 6235	KT004568	0.3	
Unidentified Ascomycota 6241/2	KT004569	0.3	
Unidentified Ascomycota 6294	KT004570	0.6	
Unidentified Ascomycota 6553/2	KT004578	0.6	
Unidentified Ascomycota 6757	KT004581	0.6	
Unidentified Ascomycota 6778	KT004584	0.6	
Unidentified Ascomycota 6835	KT004585	0.6	
Unidentified Ascomycota 20302	KT004558	0.3	
