# Supplementary material for: The Endophytic Mycobiome of European Ash and Sycamore Maple Leaves – Geographic Patterns, Host Specificity and Influence of Ash Dieback
Source: Front Microbiol. 2018 Oct 24;9:2345. doi: 10.3389/fmicb.2018.02345 (PMC6207852; doi:10.3389/fmicb.2018.02345)
Supplement: Supplementary file 9 [file Data_Sheet_4.zip › Data_Sheet_4_code/data/fraxinus_literature/kowalski/sequence.fasta]

>KT004548.1 Diplodia mutila isolate 19240 18S ribosomal RNA gene, partial sequence; internal transcribed spacer 1, 5.8S ribosomal RNA gene, and internal transcribed spacer 2, complete sequence; and 28S ribosomal RNA gene, partial sequence
GCGGAAGGATCATTACCGAGTTCTCGAGCTTCGGCTCGATCTCCCACCCTTTGTGAACATACCTCTGTTG
CTTTGGCGGCTCTTGCCGCGTGGAGGCCCTCAAAAAGCCCCCCCGTGCGCTTCCGCCAGAGGACCTTCAA
ACTCCAGTCAGTAAACGTCGACGTCTGAAAAACAAGTTAATAAACTAAAACTTTCAACAACGGATCTCTT
GGTTCTGGCATCGATGAAGAACGCAGCGAAATGCGATAAGTAATGTGAATTGCAGAATTCAGTGAATCAT
CGAATCTTTGAACGCACATTGCGCCCCTTGGCATTCCGAGGGGCATGCCTGTTCGAGCGTCATTACAACC
CTCAAGCTCTGCTTGGTATTGGGCGACGTCCTCTCTGCGGACGCGCCTCAAAGACCTCGGCGGTGGCTGT
TCAGCCCTCAAGCGTAGTAGAATACACCTCGCTTTGGAGCGGTTGGCGTCGCCCGCCGGACGAACCTTCT
GAACTTTTCTCAAGGTTGACCTCGGATCAGGTAGGGATACCCGCTGAACTTAAGCATATC
>KT004549.1 Diaporthe eres isolate 19242 18S ribosomal RNA gene, partial sequence; internal transcribed spacer 1, 5.8S ribosomal RNA gene, and internal transcribed spacer 2, complete sequence; and 28S ribosomal RNA gene, partial sequence
TGAACCAGCGGAGGGATCATTGCTGGAACGCGCCCCAGGCGCACCCAGAAACCCTTTGTGAACTTATACC
TTACTGTTGCCTCGGCGCTAGCTGGTCCTTCGGGGCCCCTCACCCCCGGGTGTTGAGACAGCCCGCCGGC
GGCCAACCCAACTCTTGTTTTTACACTGAAACTCTGAGAATAAAACATAAATGAATCAAAACTTTCAACA
ACGGATCTCTTGGTTCTGGCATCGATGAAGAACGCAGCGAAATGCGATAAGTAATGTGAATTGCAGAATT
CAGTGAATCATCGAATCTTTGAACGCACATTGCGCCCTCTGGTATTCCGGAGGGCATGCCTGTTCGAGCG
TCATTTCAACCCTCAAGCCTGGCTTGGTGATGGGGCACTGCTTCTTACCCAAGGAGCAGGCCCTGAAATT
CAGTGGCGAGCTCGCCAGGACCCCGAGCGCAGTAGTTAAACCCTCGCTCTGGAAGGCCCTGGCGGTGCCC
TGCCGTTAAACCCCCAACTTCTGAAAATTTGACCTCGGATCAGGTAGGAATACCCGCTGAACTTAAGCAT
ATC
>KT004550.1 Valsa ambiens isolate 19330 18S ribosomal RNA gene, partial sequence; internal transcribed spacer 1, 5.8S ribosomal RNA gene, and internal transcribed spacer 2, complete sequence; and 28S ribosomal RNA gene, partial sequence
TCCGTAGGTGAACCTGCGGAAGGGATCATTACCAGAGTGCCCTAGGCTCTCCACCCATTGTGAACTTACC
AAACGTTCCCTCGGCGGGCTCAGCGCGCGGTGGCCTCCGGGCCTCCGGGCGTCCGCCGGGGAAAACCAAA
CCCTGATTTAATCGTATTTCTCTGAGGGGCGAAAGCCCGAAAACAAAATGAATCAAAACTTTCAACAACG
GATCTCTTGGCTCTGGCATCGATGAAGAACGCAGCGAAATGCGATAAGTAATGTGAATTGGAGAATTCAG
TGAATCATCGAATCTTTGAACGCACATTGCGCCCGCCGGCACTCCGGCGGGCATGCCTGTCCGAGCGTCA
TTTCAACCCTCAGGCCCTCCCTTCCGGGGGAGCGGGCCTGGTTCTGGGGATCGGCGGCCCTCCCGGCCCC
CGTCCCTCAAATTCGTTGGCGGTCGCGCCGCAGCCTCCCCTGCGTAGTATCACAACCTCTCACCGGACAG
CGGAACGACCACTCCGTAAAACACCCAATTTTTTAAGGTTGACCTCGGATCAGGTAGGAATACCCGCTGA
ACTTAAGCATATCAATAAG
>KT004551.1 Diplodia seriata isolate 19485 18S ribosomal RNA gene, partial sequence; internal transcribed spacer 1, 5.8S ribosomal RNA gene, and internal transcribed spacer 2, complete sequence; and 28S ribosomal RNA gene, partial sequence
TCCGTAGGTGAACCTGCGGAAGGATCATTACCGAGTTCTCGGGCTTCGGCTCGATCTCCCACCCTTTGTG
AACATACCTCTGTTGCTTTGGCGGCTCTTTGCCGCGAGGAGGCCCTCGCGGGCCCCCCCGCGCGCTTTCT
GCCAGAGGACCTTCAAACTCCAGTCAGTAAACGTCGACGTCTGATAAACAAGTTAATAAACTAAAACTTT
CAACAACGGATCTCTTGGTTCTGGCATCGATGAAGAACGCAGCGAAATGCGATAAGTAATGTGAATTGCA
GAATTCAGTGAATCATCGAATCTTTGAACGCACATTGCGCCCCCTGGCATTCCGGGGGGCATGCCTGTTC
GAGCGTCATTACAACCCTCAAGCTCTGCTTGGTATTGGGCGCCGTCCTCTCTGCGGACGCGCCTTAAAGA
CCTCGGCGGTGGCTGTTCAGCCCTCAAGCGTAGTAGAATACACCTCGCTTTGGAGCGGTTGGCGTCGCCC
GCCGGACGAACCTTCTGAACTTTTCTCAAGGTTGACCTCGGATCAGGTAGGGATACCCGCTGAACTTAAG
CATATCAATAAGCGGAGGAA
>KT004552.1 Dothiorella sarmentorum isolate 19513 18S ribosomal RNA gene, partial sequence; internal transcribed spacer 1, 5.8S ribosomal RNA gene, and internal transcribed spacer 2, complete sequence; and 28S ribosomal RNA gene, partial sequence
AACCTGCGGAAGGATCATTACCGAGTTGATTCGAGCTCCGGCTCGACTCTCCCACCCTTTGTGTACCTAC
CTCTGTTGCTTTGGCGGGCCCGCGGTCGGCCTCGTGCCGTCCAGCACCCGCCAGAGGACTACAAAACTCC
AGTCAGTGAACGTCTCAGTCTGAAAAACAAGTTAATAAACTAAAACTTTCAACAACGGATCTCTTGGTTC
TGGCATCGATGAAGAACGCAGCGAAATGCGATAAGTAATGTGAATTGCAGAATTCAGTGAATCATCGAAT
CTTTGAACGCACATTGCGCCCCTTGGTATTCCGGGGGGCATGCCTGTTCGAGCGTCATTTCAACCCTCAA
GCTCTGCTTGGTATTGGGCTCCGTCCTCAGGGACGCGCCTCAAAGACCTCGGCGGTGGCGTCTTGCCTCA
AGCGTAGTAGAAAACACCTCGCTTTGGAGCGCACGGCGTCGCCCGCCGGACGAACCTTTGAATTTTTCTC
AAGGTTGACCTCGGATCAGGTAGGGATACCCGCTGAACTTAAGCATATCAATA
>KT004553.1 Fusarium lateritium isolate 19521 18S ribosomal RNA gene, partial sequence; internal transcribed spacer 1, 5.8S ribosomal RNA gene, and internal transcribed spacer 2, complete sequence; and 28S ribosomal RNA gene, partial sequence
GCGGAGGGACATTACCGAGTTTACAACTCCCAAACCCCTGTGAACATACCTTAATGTTGCCTCGGCGGAT
CAGCCCGCTCCCCGTAAAACGGGACGGCCCGCCAGAGGACCCAAACTCTAATGTTTCTTATTGTAACTTC
TGAGTAAAACAAACAAATAAATCAAAACTTTCAACAACGGATCTCTTGGTTCTGGCATCGATGAAGAACG
CAGCAAAATGCGATAAGTAATGTGAATTGCAGAATTCAGTGAATCATCGAATCTTTGAACGCACATTGCG
CCCGCTGGTATTCCGGCGGGCATGCCTGTTCGAGCGTCATTTCAACCCTCAAGCCCCCGGGTTTGGTGTT
GGGGATCGGCTCTGCCTCACGGCGGTGCCGCCCCCGAAATACATTGGCGGTCTCGCTGCAGCCTCCATTG
CGTAGTAGCTAACACCTCGCAACTGGAACGCGGCGCGGCCATGCCGTAAAACCCCAACTTCTGAATGTTG
ACCTCGGATCAGGTAGGAATACCCGCTGAACTTAAGCATATCATAAA
>KT004554.1 Hymenoscyphus fraxineus isolate 19596 18S ribosomal RNA gene, partial sequence; internal transcribed spacer 1, 5.8S ribosomal RNA gene, and internal transcribed spacer 2, complete sequence; and 28S ribosomal RNA gene, partial sequence
AACCTGCGGAAGGATCATTACAGAGTTCCTGCCCTCACGGGTAGAACCCCACCCTTGTGTATATTATATT
GTTGCTTTAGCAGGTCGCCCTCTGGGCGTCGGCCTCGGCTGACTGTGCCTGCTAGAGGACCCTAAATTTT
GAAATACAGTGTCGTCTGAGTACTATTTAATAGTTAAAACTTTCAACAACGGATCTCTTGGTTCTGGCAT
CGATGAAGAACGCAGCGAAATGCGATAAGTAATGTGAATTGCAGAATTCAGTGAATCATCGAATCTTTGA
ACGCACATTGCGCCCCTTGGTATTCCGGGGGGCATGCCTGTTCGAGCGTCATTTAGACCAACTCCCGCTC
CGGCGGGGTCTTGGGCTGCGCCTTTGGGCGGGCCTTAAAACCAGTGGCGGTGCCCTAAGGCTCTACGCGT
AGTAATTCTTCTCGCGATAGGGTCCTTGCGGTGTCTTGCCAGCAACCCCCAACTCTCTAGGGTTGACCTC
GGATCAGGTAGGGATACCCGCTGAACTTAAGCATATCAATAA
>KT004555.1 Fusarium solani isolate 19875 18S ribosomal RNA gene, partial sequence; internal transcribed spacer 1, 5.8S ribosomal RNA gene, and internal transcribed spacer 2, complete sequence; and 28S ribosomal RNA gene, partial sequence
GAAAAAGGCGCGAACAATTTCAGTAGCTGGTACNGAATCAGTNTAANCCTGTGAACATACCTATAACGTT
GCCTCGGCGGGAACAGACGGCCCCGTAACACGGGCCGCCCCCGCCAGAGGACCCCTAACTCTGTTTCTAT
AATGTTTCTTCTGAGTAAACAAGCAAATAAATTAAAACTTTCAACAACGGATCTCTTGGCTCTGGCATCG
ATGAAGAACGCAGCGAAATGCGATAAGTAATGTGAATTGCAGAATTCAGTGAATCATCGAATCTTTGAAC
GCACATTGCGCCCGCCAGTATTCTGGCGGGCATGCCTGTTCGAGCGTCATTACAACCCTCAGGCCCCCGG
GCCTGGCGTTGGGGATCGGCGGAAGCCCCCTGCGGGCACAACGCCGTCCCCCAAATACAGTGGCGGTCCC
GCGCAGCTTCCATTGCGTAGTAGCTTACACCTCGCAACTGGAGAGCGGGCGGCACGCCGTAAAAACAACC
CAATTCTGAAATGTTGACCTCGAAATCAGGTAGGAATACCCGCTGAACTTAAGCAT
>KT004556.1 Phoma sp. 19959 internal transcribed spacer 1, partial sequence; 5.8S ribosomal RNA gene and internal transcribed spacer 2, complete sequence; and 28S ribosomal RNA gene, partial sequence
GGTGGGTTCGCCCGCCGATTGGACAATTTAAACCCTTTGCAGTTGCAATCAGCGTCTGAAAAACATAATA
GTTACAACTTTCAACAACGGATCTCTTGGTTCTGGCATCGATGAAGAACGCAGCGAAATGCGATAAGTAG
TGTGAATTGCAGAATTCAGTGAATCATCGAATCTTTGAACGCACATTGCGCCCCTTGGTATTCCATGGGG
CATGCCTGTTCGAGCGTCATTTGTACCTTCAAGCTTTGCTTGGTGTTGGGTGTTTGTCTCGCCTTTGCGT
GTAGACTCGCCTTAAAACAATTGGCAGCCGGCGTATTGATTTCGGAGCGCAGTACATCTCGCGCTTTGCA
CTCATAACGACGACGTCCAAAAGTACTTTTTTACACTCTTGACCTCGGATCAGGTAGGGATACCCGCTGA
ACTTAAGCATATCAATAAGCGGAGG
>KT004557.1 Valsa cypri isolate 20293 18S ribosomal RNA gene, partial sequence; internal transcribed spacer 1, 5.8S ribosomal RNA gene, and internal transcribed spacer 2, complete sequence; and 28S ribosomal RNA gene, partial sequence
GGAATTACAGGTCTCCGTTGGTGACCAGCGGAGGGATCATTGCTGGAAGCGCCGCAAGGTGCACCCAGAA
ACCCTTTGTGAACTTATACCTACATCGTTGCCTCGGCGCTGGCTGCCCCTCCTCTCGGGGAGGGGGCCCC
CTCCCGGTCGTAAAAACCCGGGGGAGGACAGCAGGCCCGCCGGCGGCCTACTAAACTCTTGTATTTTTGA
GTAAAATCTGAGTAAAGCTTCTAAATGAATCAAAACTTTCAACAACGGATCTCTTGGTTCTGGCATCGAT
GAAGAACGCAGCGAAATGCGATAAGTAATGTGAATTGCAGAATTCAGTGAATCATCGAATCTTTGAACGC
ACATTGCGCCCTCTGGTATTCCAGAGGGCATGCCTGTTCGAGCGTCATTTCAACCCTCAAGCCTAGCTTG
GTGTTGGGGCATTACCCGGCCGCCTTCTGGCGGGAGGGTAAGCCCTGAAATTTAGTGGCGAGCTCGCCAG
GACTCCGAGCGCAGTAGTGTAAACCTCGCTCTGGATCGTACTGGCGCGGCCCTGCCGTAAAACCCCCAAC
TTCTGAAAATTTGACCTCG
>KT004558.1 Ascomycota sp. 20302 18S ribosomal RNA gene, partial sequence; internal transcribed spacer 1, 5.8S ribosomal RNA gene, and internal transcribed spacer 2, complete sequence; and 28S ribosomal RNA gene, partial sequence
CGTAGGTGACCTGCGGAAGGATATTACCTTTCAGTATGGAGTTTATAGTCCGCTATAGCTCCTGTCTGTA
TCCATGTCTTTTGCGTACTACATGTTTCCTCGGCGGGTCTGACCCGCCGATTGGACAACTTTAAACTCTT
TGCAATTGCAATCAGCGTCTGAAAAAAATAATAGTTACAACTTTCAACAACGGATCTCTTGGTTCTGGCA
TCGATGAAGAACGCAGCGAAATGCGATAAGTAGTGTGAATTGCAGAATTCAGTGAATCATCGAATCTTTG
AACGCACATTGCGCCCCATGGTATTCCATGGGGCATGCCTGTTCGAGCGTCATTTGTACCCTCAAGCTCT
GCTTGGTGTTGGGTGTTTGTCCTATCCTTGCGATTGGACTCGCCTTAAAGTTATTGGCAGCCGGCATATT
GGCCTTGGAGCGCAGCACATTTTGCGATTCAAGCCTGTAGACTGGCGTCCATCAAGCCTTTTTATCACTT
TTGACCTCGGATCAGGTAGGGATACCCGCTGAACTTAAGCATATCAA
>KT004559.1 Lophiostoma corticola isolate 20304 18S ribosomal RNA gene, partial sequence; internal transcribed spacer 1, 5.8S ribosomal RNA gene, and internal transcribed spacer 2, complete sequence; and 28S ribosomal RNA gene, partial sequence
CCGTAGGTGAACCTGCGGAAGGATCATTATCGTAGGGCTTTTGTCCTGTCGAGATAGCGTCCTTGCCTAT
TTTTTGGAGCACCGTTCGTTTCCTCAGCAGGCTTGCCTGCTACTGGGGACCCCTCAAACTCTTTGTAAAT
ACAGTAATCGTCTGAAAAACAAACAAAAAATCAAAACTTTCAACAATGGATCTCTTGGTTCTGGCATCGA
TGAAGAACGCAGCAAAATGCGATAAGTAGTGTGAATTGCAGAATTCAGTGAATCATCGAATCTTTGAACG
CACATTGCGCCCTTTGGTATTCCTTAGGGCATGCCTGTTCGAGCGTCATTTACACCCTCAAGCACAGCTT
GGTGTTGGGCGTCTGTCCCGCTTCGGCGCGGACTCGCCTCAAAACGATTGGCAGCCACTTCAGCGGCTTT
GAGCGCAGCAGAATTGCGTCTCTCGTCGCGGCGGGTGGCATCCAGTAAGCAACATTTATATCTTGACCTC
GGATCAGGTAGGGATACCCGCTGAACTTAAGCATATCATAAG
>KT004560.1 Paraphaeosphaeria sporulosa isolate 20306 18S ribosomal RNA gene, partial sequence; internal transcribed spacer 1, 5.8S ribosomal RNA gene, and internal transcribed spacer 2, complete sequence; and 28S ribosomal RNA gene, partial sequence
ACCTGCGGAAGGATATTATCCATCTCAAACCAGGTGCGGTCGCGGCCCCCGGGGGCTTGCTCCCGGGTGG
TAGGGGTAACACCCTCACGCGCCGCCTGCCTGTACCCTCTTTTTACGAGCACCTTTCGTTCTCCTTCGGC
GGGGCAACCTGCCGCTGGAACCAAAACAAAACCTTTTTTGCATCTAGCATTACCTGTTCTGATACAAATA
ATCGTTACAACTTTCAACAATGGATCTCTTGGCTCTGGCATCGATGAAGAACGCAGCGAAATGCGATAAG
TAGTGTGAATTGCAGAATTCAGTGAATCATCGAATCTTTGAACGCACATTGCGCCCCTTGGTATTCCATG
GGGCATGCCTGTTCGAGCGTCATCTACACCCTCAAGCTCTGCTTGGTGTTGGGCGTCTGTCCCGCCTCTG
CGCGCGGACTCGCCCCAAATTCATTGGCAGCGGTCTTTGCCTCCTCTCGCGCAGCACAATTGCGTCTGCG
GGGGGGCGTGGCCCGCGTCCACGAAGCAACATTACCGTCTTTGACCTCGGATCAGGTAGGGATACCCGCT
GAACTTAAGCATATCAA
>KT004561.1 Dactylaria sp. 20417 18S ribosomal RNA gene, partial sequence; internal transcribed spacer 1, 5.8S ribosomal RNA gene, and internal transcribed spacer 2, complete sequence; and 28S ribosomal RNA gene, partial sequence
GGTGAACAGCGGAGGGACATTATAGAGTTGTAAAACTCCCAAACCCATGTGAACATACCTCTGTTGCCTC
GGTGGCCTATAAGGTTCCTACCCTGTAGTTACCCTGTAGTCCGCCGACGGTCTATACAAACTCTGTTTTT
TTAATATCTCTGAGTCAACTATAAATAAGTTAAAACTTTCAACAACGGATCTCTTGGTTCTGGCATCGAT
GAAGAACGCAGCGAAATGCGATAAGTAATGTGAATTGCAGAATTCAGTGAATCATCGAATCTTTGAACGC
ACATTGCGCCCATTAGTATTCTAGTGGGCATGCCTGTTCGAGCGTCATTAAGTCCACTTAAGCCCTGCTT
AGTGTTGGGAACCTACAGAAGCTACCCTGTAGCTACCCTGTAGTTCCTTAAAGACAGCGGCGGAGTTGTA
GTACCCTCTGAGCTTAGTAATTTTTTCTAGCTTTCGAGATGCTACTGCTTCTGCCGTTAAACACCCTTCT
TCTGAATGGTTGACCTCGGATCAGGTAGGAATACCCGCTGAACTTAAGCATACAA
>KT004562.1 Xylaria sp. 20874 18S ribosomal RNA gene, partial sequence; internal transcribed spacer 1 and 5.8S ribosomal RNA gene, complete sequence; and internal transcribed spacer 2, partial sequence
AGTAAAAGTCGTAACAAGGTCTCCGTTGGTGAACCAGCGGAGGGATCATTAAAGAGTTACATAACTCCCA
AACCCATGTGAACTTACCTCTGTTGCCTCGGCAGGTCGCACCTTACCCCGTAAGAACCTACCCTGTAGGA
ACTTACCCGGTAGGTGCGGATAGCCTGCCGGTGGCCCACGAAACTCTGTTTTAATATTGTATTCTGAACC
TATAACTAAATAAGTTAAAACTTTCAACAACGGATCTCTTGGTTCTGGCATCGATGAAGAACGCAGCGAA
ATGCGATAAGTAATGTGAATTGCAGAATTCAGTGAATCATCGAATCTTTGAACGCACATTGCGCCCATTA
GTATTCTAGTGGGCATGCCTGTTCGAGCGTCATTTCAACCCTTAAGCCCCCGTTGCTTAGCGTTGGGAGC
CTACAGTCCGCTGTAGCTCCCCAAAGTCAGTGGCGGAGTCGGTTCAAGCTCTAGACGTAGTAAATCTTTT
ATCTCGCCTATAGATGCGCCGGTCCCCTGCCATAAAACACCCCA
>KT004563.1 Diatrype stigma isolate Js_2938 18S ribosomal RNA gene, partial sequence; internal transcribed spacer 1, 5.8S ribosomal RNA gene, and internal transcribed spacer 2, complete sequence; and 28S ribosomal RNA gene, partial sequence
GGGATCATTACAGAGTTATCTAACTCCCCAACCCATGTGAACTTACCTATGTTGCCTCGGCGGAGAAGCC
TACCCGGTACCTACCCTGTAGGGACCCGGGAGCGAGCTACCCTGTAGCCCGCTGCTGGCCGACCCGCCGG
TGGACAGCCAAACTCTTGTTTTACAGTGAAACTTCTGATATTTTATACTTAATAAGTTAAAACTTTCAAC
AACGGATCTCTTGGTTCTGGCATCGATGAAGAACGCAGCGAAATGCGATAAGTAATGTGAATTGCAGAAT
TCAGTGAATCATCGAATCTTTGAACGCACATTGCGCCCATTAGTATTCTAGTGGGCATGCCTGTTCGAGC
GTCATTTCGACCATCAAGCCTCAGTTGCTTGGTTTTGGGAGCCTACCTCTGGGTAGCTCCTCAAATGGAG
TGGCGGAGTCGTGCCGACCCCAAGCGTAGTAATTTTTTCTCGCTTCAGGTGCCGGTGCTGACGTCCTGCC
GTTAAACCCCCCTATTTTTAACAGGTTTGACCTCGGATCAGGTAGGAATACCCGCTGAACTTAAGCATAT
CAATAGCCGGAGGAA
>KT004564.1 Arthrinium arundinis isolate Js_3212 18S ribosomal RNA gene, partial sequence; internal transcribed spacer 1, 5.8S ribosomal RNA gene, and internal transcribed spacer 2, complete sequence; and 28S ribosomal RNA gene, partial sequence
TCCGTTGGTGAACCAGCGGAGGGATCATTACAGAGTTATACAACTCCTCCATACCATCTGTTAACCTACC
CAGTTATGCCTCGGCGTAAGCTCGGTTGGAGGCACCTGCAGCTACCCTGTAGTTGCGGACTGCCAACTCC
AGCCGCGGCCCGCCGGCGGTACACTAAACTCTGTTTTATTTTATATTCTGAGCGTCTTATTTTAATAAGT
TAAAACTTTCAACAACGGATCTCTTGGTTCTGGCATCGATGAAGAACGCAGCGAAATGCGATAAGTAATG
TGAATTGCAGAATTCAGTGAATCATCGAATCTTTGAACGCACATTGCGCCCATCAGTATTCTGGTGGGCA
TGCCTGTTCGAGCGTCATTTCAACCCTTAAGCCTAGCTTAGTGTTGGGAATCTGCTGTACTGCAGTTCCT
TAAAGACAGTGGCGGAGCGGCGGTAGTCCTCTGAGCGTAGTAATTTATTTCTCGCTTTTGTCAGGCTCTG
TCCTCCCGCCATAAAACCCCCAATTTTTTAGTGGTTGACCTCGGATCAGGTAGGAATACCCGCTGAACTT
AAGCATATCAATAA
>KT004565.1 Ascomycota sp. Js_3687/1 18S ribosomal RNA gene, partial sequence; internal transcribed spacer 1 and 5.8S ribosomal RNA gene, complete sequence; and internal transcribed spacer 2, partial sequence
GGTTTCCGTAGGTGAACGTGCGGAAGGATCATTACCGTTGGAGCTCTGCTCCAATCTGGGATAGAACCCT
TGCCTTTGAGTACCTTCTCGTTTCCTCGGTGGGCTCGCCCGCCGGTGGACAACCATAAACTCTCTGTAAT
AGCAGTATCTTCTGAGAAAAACAAATAGTCAAAACTTTCAACAACGGATCTCTTGGTTCTGGCATCGATG
AAGAACGCAGCGAAATGCGATAAGTAGTGTGAATTGCAGAATTCAGTGAATCATCGAATCTTTGAACGCA
CATTGCGCCCTTCGGTATTCCGTTGGGCATGCCTGTTCGAGCGTCATTGTAACTTTCAAGCTCAGCTTGG
TGTTGGGTGCTTGTCCTCCCCCGCGGCGGACTCACCTCAAATGCATTGGCGGCCGGTATGTTGGCTTCGA
GCGCAGTAGAACGCGCCTCGCGTCTTGACGTACTGGTCCTCCACAAGCCCAT
>KT004566.1 Cadophora sp. Js_4025 18S ribosomal RNA gene, partial sequence; internal transcribed spacer 1, 5.8S ribosomal RNA gene, and internal transcribed spacer 2, complete sequence; and 28S ribosomal RNA gene, partial sequence
TTCGTAGGTGAAACTGCGGAGGGATCATTAGCTAGGAGCACAGGACAGGCTGCGCCCCAAACAATCTTGC
TTCTTGGCGGGGCTACCCTACTTCGGTAGGGTTTGCAGCCCTCCACCCTCACGGAGAACGTCCGTCCTGA
ACTCCACCCTTGAATAAGACTACCTTTGTTGCTGTGGCGGGCCACCTCCCGGCATCTGCTTCTGCTGTCT
GAGTGCCCGCCTCAGGAGCACAACTCTTGTTTTTAGTGATGTCTGATGTACTATATAATAGTTAAAAATT
TCAACAACGGGATCTCTTGTGTTCGTGGCATTGCATGAATAACGGAACTCAACTGCATATAAGTAATGTG
AATTGCACAATCTCGGTGAATCAACGAATCGTTGAACGCAAATTGCGCCCTCTGGTATTCCGGGGGGCGT
GCCTGTTCCAGCGTCATTATAACCACTCAAGCTCTCGCTTGGTATTGGGGTTCGCGGTTTCGCGGCTCCG
ACTATCAATGGCGGTGCCTGTCGGCTCTACGCGTACTAATAGTCCTCGCGTCTGGGTCCGGTAGGTCTAC
TTGCCAGCAACCCCCAATTTTTAAGGTTGACCTCGGATCAAGTAAGGATACCCGT
>KT004567.1 Sarocladium strictum isolate Js_4156 18S ribosomal RNA gene, partial sequence; internal transcribed spacer 1, 5.8S ribosomal RNA gene, and internal transcribed spacer 2, complete sequence; and 28S ribosomal RNA gene, partial sequence
AGCGGAGGGATCATTACCAGAGTGCCCTAGGCTCTCCAACCCATTGTGAACTTACCAAACGTTCCCTCGG
CGGGCTCAGCGCGCGGTGGCCTCCGGGCCTCCGGGCGTCCGCCGGGGAAAACCAAACCCTGATTTAATCG
TATTTCTCTGAGGGGCGAAAGCCCGAAAACAAAATGAATCAAAACTTTCAACAACGGATCTCTTGGCTCT
GGCATCGATGAAGAACGCAGCGAAATGCGATAAGTAATGTGAATTGCAGAATTCAGTGAATCATCGAATC
TTTGAACGCACATTGCGCCCGCCGGCACTCCGGCGGGCATGCCTGTCCGAGCGTCATTTCAACCCTCAGG
CCCACCCTTCCGGGGGAGCGGGCCTGGTTCTGGGGATCGGCGGCCCTCGCGGCCCCCGTCCCTCAAATTC
AGTGGCGGTCGCGCCGCAGCCTCCCCTGCGTAGTAGCACAACCTCGCACCGGAGAGCGGAACGACCACGC
CGTAAAACACCCAATTTTTTAAGGTTGACCTCGGATCAGGTAGGAATACCCGCTGAACTTAAGCATATCA
TA
>KT004568.1 Ascomycota sp. Js_6235 18S ribosomal RNA gene, partial sequence; internal transcribed spacer 1, 5.8S ribosomal RNA gene, and internal transcribed spacer 2, complete sequence; and 28S ribosomal RNA gene, partial sequence
TCCGTAGGTGAACCTGCGGAAGGATCATTACACTTAGTAGATCTCTACTACTCAGGGGAGAGAGGAAAGT
TTTCAGCTTGCTTTGCCAGCTGGGATACAAGTACGCTCTCTGTCTGATACCCTTGTCTTTTTGCGTACTC
AAGTTTCCTCGCTAGGCTTGCCTGCCGGTTGGACAACCTTTATAACCTTTTTAATTTTCAATCAGCGTCT
GAGTAATTATAATAATTACAACTATTCAACAACGGATCTCTTGGATCTGGCATCGATGAAGAACGCAGCG
AAATGCGATAAGTAGTGTGAATTGCAGAATTCAGTGAATCATCGAATCTTTGAACGCACATTGCGCCCCT
TGCTATTCCATGTGGCATGCTTGGTCGAGCGTCATTTGTACTCTCAAGCTTTGCTTGGCGTTGGGGTTTG
TCCTTGCCTCTGCGTTTGGACTCGCCTTAAATGAATTGGCAGCCGATGTATTGGTTTGAAGCGCAGCACA
ATTTGCGGTTCTGACTGGATATCATTAGCGTCCATGAAGCACAATTAACACTTTTGACATCGGATCAAGT
AGGGATACCCGCTGAACTTAAGCATATCAATAAGCGGAAGGAA
>KT004569.1 Ascomycota sp. Js_6241/2 18S ribosomal RNA gene, partial sequence; internal transcribed spacer 1, 5.8S ribosomal RNA gene, and internal transcribed spacer 2, complete sequence; and 28S ribosomal RNA gene, partial sequence
TCCGTAGGTGAACCTGCGGAGGGATCATTAAGATGCGTCCAGCCTCTGCGCGTGGCGGCCCTCGGGCTGC
CCCGCGCACGCCCTGCATCCTCGATATTACAGCACCTTGCGTTCTCCTTCGGCGGGTCAGCCCGCCGTTG
GAACCGAAACACTCACCTCTTGCATGCAGCAATACCCGTTCCGAAACAAACAATCGTTACAACTTTCAAC
AATGGATCTCTTGGCTCTGGCATCGATGAAGAACGCAGCGAAATGCGATAAGTAGTGTGAATTGCAGAAT
TCAGTGAATCATCGAATCTTTGAACGCACATTGCGCCCCTCGGTATTCCGTGGGGCATGCCTGTTCGAGC
GTCATCTACACCCTCAAGCCCTGCTTGGTGTTGGGTGCCTGTCCCGCCCCGCGCGGCGACTCACCCCAAA
TGCATTGGCGGCGGCGCCTTGCCCCTCCCGCGCAGCACATTGCGCTTCTCGAGGCGGCGGGACCGCGTTC
CACGAAGCCGACAACCCGTCTTTGACCTCGGATCAG
>KT004570.1 Ascomycota sp. Js_6294 18S ribosomal RNA gene, partial sequence; internal transcribed spacer 1, 5.8S ribosomal RNA gene, and internal transcribed spacer 2, complete sequence; and 28S ribosomal RNA gene, partial sequence
CGGGAGGACATTACCGAAATGCAGCGGGGGCAGACGGCCGCAAGGTCGCCGGCCGCCGCGTACACGCATT
CCACCACCCTTGACTTTGAGCACCGTTATGTTTCCTCGGCAGGGACGCCTGCCAGCGGGGACCCATCGAA
CACTTGCAGTAGCAGTATTTGTCTGAGAATAAACACAAAAATCAAAACTTTCAACAATGGATCTCTTGGT
TCTGGCATCGATGAAGAACGCAGCGAAATGCGATAAGTAGTGTGAATTGCAGAATTCAGTGAATCATCGA
ATCTTTGAACGCACATTGCGCCCCTTGGTATTCCGGGGGGCATGCCTGTTCGAGCGTCATTTAACCCCTC
AAGCCCAGCTTGGTGTTGGGTGCTTGTCCCGCCCCCGCGCGGCGACTCACCTCAAAGTCATTGGCAGCCC
GCATCCGCCGGCCACGAGCGCAGCACAGTCGCGATCGAGGCCAGGCAGGTCGGCTCTCCAGAAGCAACCC
CAATATTGACCTCGGATCAGGTAGGGATACCCGCTGAACTTAAGCATATCATAA
>KT004571.1 Cadophora sp. Js_6446 18S ribosomal RNA gene, partial sequence; internal transcribed spacer 1, 5.8S ribosomal RNA gene, and internal transcribed spacer 2, complete sequence; and 28S ribosomal RNA gene, partial sequence
TGCGGAAGGATCATTCCTGGACAACGCGCTGACTAGAGCATATGACAGAGGCGAGGAACAGGAGCTTGCT
CCGTGGCGGGCTACCCTACTTCGGGAGGGTTTAAAGTCGTCGAACCTCTCGAAGAAGTTCGGTCCTGAAC
TCCACCCTTGAATAAATTAGCTTTGTTGCTTTGGCAGGCCGCCTCGTGCCAGCGGCTTCGGCTGTTGAGT
GCCTGCCAGAGGACCACAACTCTTGTTTTTAGTGATGTCTGAGTACTATATAATAGTTAAAACTTTCAAC
AACGGATCTCTTGATTCTGGCGTCGATGAAGAACGCTGCGAAATGCGATAAGTAATGGGAATTGCAGAAT
TCAGTGAATCATCAAATCTTTGAACGCACATTGCGCCTTCTGGTATTCCGGGGGGTATGCCTGTTCGAGC
GTCATTATAACCACTCAAGCTCACGCTTGCTATTGGGGTTCGCGGTCTCGCGGCCCCTAAGATCAGTGGG
GGGTGTCTGTCGGCATCTACGCGTAGTAATACTCTTCGCGATTGACTCCGGTAGGTATACGTGCCATCTA
CGCCCACATATCAGGGGATGGACCTCGGATCAGGTAGGGATACCCGCTGACTTAAGCATATCAAAAGGGG
AGAGAGAAA
>KT004572.1 Didymella macrostoma isolate Js_6447 18S ribosomal RNA gene, partial sequence; internal transcribed spacer 1, 5.8S ribosomal RNA gene, and internal transcribed spacer 2, complete sequence; and 28S ribosomal RNA gene, partial sequence
ACCTGCGGAGGATCATTTACCTGAGAGCTGTAGGCTTTGCCTGCTATCTCTTACCCATGTCGTTTGAGTA
CCTTCGTTTCCTCGGCGGGTTCGCCCGCCGATTGGACAATTTAAACCATTTGCAGTTGCAATCAGCGTCT
GAAAAAACATAATAGTTACAACTTTCAACAACGGATCTCTTGGTTCTGGCATCGATGAAGAACGCAGCGA
AATGCGATAAGTAGTGTGAATTGCAGAATTCAGTGAATCATCGAATCTTTGAACGCACATTGCGCCCCTT
GGTATTCCATGGGGCATGCCTGTTCGAGCGTCATTTGTACCTTCAAGCTCTGCTTGGTGTTGGGTGTTTG
TCTCGCCTCTGCGTGTAGACTCGCCTCAAAACAATTGGCAGCCGGCGTATTGATTTCGGAGCGCAGTACA
TCTCGCGCTTTGCACTCAGAACGACGACGTCCAAAAGTACATTTTTACACTCTTGACCTCGGATCAGGTA
GGGATACCCGCTGAACTTAA
>KT004573.1 Simplicillium lamellicola isolate Js_6452 18S ribosomal RNA gene, partial sequence; internal transcribed spacer 1, 5.8S ribosomal RNA gene, and internal transcribed spacer 2, complete sequence; and 28S ribosomal RNA gene, partial sequence
AGCGGAGGGATCATTAACGAGTTATACAACTCCCAAACCCTTTGTGAACCTTACCATTTACGTTGCTTCG
GCGGAACGCGCTGGTGTCGCCCTCACGGGTGCCCCAGGTCAACGCGCCCGCCGGGGACTACAAACTCTTG
ATTTTGCGAAAGCAGTATTCTTCTGAGTGGCCGAAAGGCAAAAAACAAATGAATCAAAACTTTCAACAAC
GGATCTCTTGGTTCTGGCATCGATGAAGAACGCAGCAAAATGCGATAAGTAATGTGAATTGCAGAATTCA
GTGAATCATCGAATCTTTGAACGCACATTGCGCCCGCCAGCATTCTGGCGGGCATGCCTGTTCGAGCGTC
ATTTCAACCCTCGACTTCACGTCTTTACGGACGAGAAGCCGGTGTTGGGGCGCGGCGATCGAGCCTAGCT
CGCGCCGGCTCCGAAATTTAGTGGCGGCCCGTTGCGGCGACCTCTGCGTAGTAACTTAACCTCGCACTGG
GACAGCAGCGCGGCCACGCCGTAAAACCCCCGACTTTTTTAAGGT
>KT004574.1 Coniochaeta sp. Js_6538 18S ribosomal RNA gene, partial sequence; internal transcribed spacer 1, 5.8S ribosomal RNA gene, and internal transcribed spacer 2, complete sequence; and 28S ribosomal RNA gene, partial sequence
ACTGCGGAAGGATCTTACCGAGAACGCGTCCTCTGGGCGCATCTCCCACCCTTTGTTTACCATACCTTTG
TTGCTTTGGCGGGCCCGTCTCGCGACCGCCGGCTTCGGCTGGCCCGCGCCCGCCAGAGGACCACCAACTC
TGATTATCATGCCGTCTGAGTATTACACAAATACGTTAAAACTTTCAACAACGGATCTCTTGGTTCTGGC
ATCGATGAAGAACGCAGCGAAATGCGATAAGTAATGTGAATTGCAGAATTCAGTGAATCATCGAATCTTT
GAACGCACATTGCGCCCTCTGGTATTCCGGGGGGCATGCCTGTTCGAGCGTCATTACAACCCTCAAGCTC
TGCTTGGTGTTGGGCGGTACCGCGCGCGGTACGCCTCAAACGCAGTGGCGGCGCCGCTCGGCTCCTAGCG
TAGTAGCAACTCTCGCTACGGGGACCGGGCGGTCTGCCTGCCAGCAACCCACACTTCTAAAGGTTGACCT
CGGATCAGGTAGGGATACCCGCTGAACTTAAGCATATCAAA
>KT004575.1 Rutstroemia firma isolate Js_6539 18S ribosomal RNA gene, partial sequence; internal transcribed spacer 1, 5.8S ribosomal RNA gene, and internal transcribed spacer 2, complete sequence; and 28S ribosomal RNA gene, partial sequence
CATTACAGAGTTCATGCCCTCACGGGTAGACCTCCCACCCTTGTGTATCTATACATTGTTGCTTTGGCGA
GCTGCCTTGGCCTTAACTGCCCCAAGGCCTCAAGCTTTCGAGCCTGAGAGTCGCCCGCCGGAGGAAAAAT
AAACCCTGATAATTAATGTCGTCTGAGTACTATATAATAGTTAAAACTTTCAACAACGGATCTCTTGGTT
CTGGCATCGATGAAGAACGCAGCGAAATGCGATAAGTAATGTGAATTGCAGAATTCAGTGAATCATCGAA
TCTTTGAACGCACATTGCGCCCCTTGGCATTCCGGGGGGCATGCCTGTTCGAGCGTCATTTCAACCCTCA
AGCTCAGCTTGGTATTGGGCCTCGTCGGTTACACGACGGGCCTTAAAGTCAGTGGCGGCGCCGTTGGGTC
CCTGAACGTAGTAATATATTTCCGTTACAGGTGCCCCGGCGTGCTTCTGCCATTAAACCCCCAATCTTTT
TATGGTTGACCTC
>KT004576.1 Plectosphaerella cucumerina isolate Js_6547 18S ribosomal RNA gene, partial sequence; internal transcribed spacer 1, 5.8S ribosomal RNA gene, and internal transcribed spacer 2, complete sequence; and 28S ribosomal RNA gene, partial sequence
GGATCATTACTGAGTACTACACTCTCTACCCTTTGTGAACTATTATACCTGTTGCTTCGGCGGCGCCCGC
AAGGGTGCCCGCCGGTCTCATCAGAATCTCTGTTTTCGAACCCGACGATACTTCTGAGTGTTCTTAGCGA
ACTGTCAAAACTTTTAACAACGGATCTCTTGGCTCCAGCATCGATGAAGAACGCAGCGAAACGCGATATG
TAATGTGAATTGCAGAATTCAGTGAATCATCGAATCTTTGAACGCACATGGCGCCTTCCAGTATCCTGGG
AGGCATGCCTGTCCGAGCGTCGTTTCAACCCTCGAGCCCCTGTGGCCCGGCGTTGGGGATCTGCCACGGC
AGGCCCCTAAAACCAGTGGCGGACCCGAAGGGCCCTCTCCTTTGCGCAGTAGCATTCGCCTCGCATCGGG
AGTCCTCGGCGTCCTGCCTCTAAACCCCCCACAAGCCCGCCTCGGCGGCACCAAGGTTGACCTCGGATCA
GGTAGGAATACCCGCTGAACTTAAGCATATCT
>KT004577.1 Phoma herbarum isolate Js_6551 18S ribosomal RNA gene, partial sequence; internal transcribed spacer 1, 5.8S ribosomal RNA gene, and internal transcribed spacer 2, complete sequence; and 28S ribosomal RNA gene, partial sequence
ACCTGCGGAGGATCATTACCTAGAGTTGTGGGCTTTGCCTGCTATCTCTTACCCATGTCTTTTGAGTACT
TACGTTTCCTCGGTGGGTTCGCCCGCCGATTGGACAATTTAAACCCTTTGCAGTTGCAATCAGCGTCTGA
AAAACATAATAGTTACAACTTTCAACAACGGATCTCTTGGTTCTGGCATCGATGAAGAACGCAGCGAAAT
GCGATAAGTAGTGTGAATTGCAGAATTCAGTGAATCATCGAATCTTTGAACGCACATTGCGCCCCTTGGT
ATTCCATGGGGCATGCCTGTTCGAGCGTCATTTGTACCTTCAAGCTCTGCTTGGTGTTGGGTGTTTGTCT
CGCCTTTGCGTGTAGACTCGCCTTAAAACAATTGGCAGCCGGCGTATTGATTTCGGAGCGCAGTACATCT
CGCGCTTTGCACTCATAACGACGACGTCCAAAAGTACTTTTTTACACTCTTGACCTCGGATCAGGTAGGG
ATACCCGCTGAACTTAAGCATATCA
>KT004578.1 Ascomycota sp. Js_6553/2 internal transcribed spacer 1, partial sequence; 5.8S ribosomal RNA gene and internal transcribed spacer 2, complete sequence; and 28S ribosomal RNA gene, partial sequence
ACCCTTGCTTATGTATACCTATTGTTATTCCCTCGGCGGGGAGACCCGCCGCCGGGATCAATTAAACCCA
TTTTGTATAAAGCATCAAAACTTCTGAAAACAAATTAATAATTACAACTTTTAACAATGGATCTCTTGGT
TCTGGCATCGATGAAGAACGCAGCGAAATGCGATAAGTAGTGTGAATTGCAGACTTTAGTGAATCATCGA
ATCTTTGAACGCACATTGCGCCCCTTGGTATTCCATTGGGCATGCCTGTTCGAGCGTCATTTACATCCTC
AAGCTCATGCTAGGTGTTGGGCGTCTGTCCGCGCTTTCGGCGCGGACTCGCCCCAAATCCATTGGCAGCG
GCTTCGCCGGCTTCTCGCGCAGACATTGCGATCTTGAAGGCTTTCGGCGGGCTCGCGTCCATCAAGTAAC
CCCCAATTTTGACCTCGAATCAGGTAGGGATACCCGCTGAATTAAGCATATCA
>KT004579.1 Boeremia exigua isolate Js_6737 18S ribosomal RNA gene, partial sequence; internal transcribed spacer 1, 5.8S ribosomal RNA gene, and internal transcribed spacer 2, complete sequence; and 28S ribosomal RNA gene, partial sequence
TGCGGAAGGACATTACCTAGAGTTGTAGGCTTTGCCTACCATCTCTTACCCATGTCTTTTGAGTACCTTC
GTTTCCTCGGCGGGTCCGCCCGCCGATTGGACAAACTTAAACCCTTTGTAATTGAAATCAGCGTCTGAAA
AAACATAATAGTTACAACTTTCAACAACGGATCTCTTGGTTCTGGCATCGATGAAGAACGCAGCGAAATG
CGATAAGTAGTGTGAATTGCAGAATTCAGTGAATCATCGAATCTTTGAACGCACATTGCGCCCCTTGGTA
TTCCATGGGGCATGCCTGTTCGAGCGTCATTTGTACCTTCAAGCTCTGCTTGGTGTTGGGTGTTTGTCTC
GCCTCTGCGTGTAGACTCGCCTTAAAACAATTGGCAGCCGGCGTATTGATTTCGGAGCGCAGTACATCTC
GCGCTTTGCACTCATAACGACGACGTCCAAAAAGTACTTTTTACACTCTTGACCTCGGATCAGGTAGGGA
TACCCGCTGAACTTAAGCATATCAATAAGCCGGAGGA
>KT004580.1 Xylaria sp. Js_6754/1 18S ribosomal RNA gene, partial sequence; internal transcribed spacer 1, 5.8S ribosomal RNA gene, and internal transcribed spacer 2, complete sequence; and 28S ribosomal RNA gene, partial sequence
GATCATTAAAGAGTGTAATAACTCCCAAACCCATGTGAACATACCTCATGTTGCCTCGGCAGGTCGCGCC
TCCCTCGTAGGCCCTACCCCGTAGGCTCCTACGCGGAAGGCGCGGGTACCCCTGCCGGTGGCCCACGAAA
CTCTGTCTCATCGTTGAATTCTGAACCTATAACTAAATAAGTTAAAACTTTCAACAACGGATCTCTTGGT
TCTGGCATCGATGAAGAACGCAGCGAAATGCGATAAGTAATGTGAATTGCAGAATTCAGTGAATCATCGA
ATCTTTGAACGCACATTGCGCCCATTAGTATTCTAGTGGGCATGCCTGTTCGAGCGTCATTTCAACCCTT
AAGCCCTTGTTGCTTAGCGTTGGGAGCCTACGGCACCGTAGCTCCCCAAAGTCAGTGGCGGAGCCGGCTC
ACACTCTAGACGTAGTAATTACTCACCTCGCCTATAGTTGGACCGGTCCCCTGCCGTAAAACGCCCCAGT
ATCTAAAAGGTTGACC
>KT004581.1 Ascomycota sp. Js_6757 18S ribosomal RNA gene, partial sequence; internal transcribed spacer 1, 5.8S ribosomal RNA gene, and internal transcribed spacer 2, complete sequence; and 28S ribosomal RNA gene, partial sequence
AAAGTGTAACAAGTCTCCGTAGGTGACCTGCGGAGGGATCATTAAGATGCGTCCAGCCTTTGCGCGTGGC
GGCCCTCGGGCTGCCCCGCGCACGCCCTGCATCCTCGATATTACAGCACCTTGCGTTCTCCTTCGGCGGG
TCAGCCCGCCGTTGGAACCGAAACACTCACCGCAGCAATACCCGTTCCGAAACAAACAATCGTTACAACT
TTCAACAATGGATCTCTTGGCTCTGGCATCGATGAAGAACGCAGCGAAATGCGATAAGTAGTGTGAATTG
CAGAATTCAGTGAATCATCGAATCTTTGAACGCACATTGCGCCCCTCGGTATTCCGTGGGGCATGCCTGT
TCGAGCGTCATCTACACCCTCAAGCCCTGCTTGGTGTTGGGTGCCTGTCCCGCCCCGCGCGGCGACTCAC
CCCAAATGCATTGGCGGCGGCGCCTTGCCCCTCCCGCGCAGCACATTGCGCTTCTCGAGGCGGCGGGACC
GCGTTCCACGAAGCCGACAACCCGTCTTTGACCTCGGATCAGGTAGG
>KT004582.1 Cyphellophora sessilis isolate Js_6758/1 18S ribosomal RNA gene, partial sequence; internal transcribed spacer 1, 5.8S ribosomal RNA gene, and internal transcribed spacer 2, complete sequence; and 28S ribosomal RNA gene, partial sequence
TCATTACCGAGTTAGGGTGTCGCCTCGGCACGCCCGACCTCCCAACCCTTTGTCTACCTTACCACACCGT
TGCTTCGGCAGGCCGCGCCGACCCCCGGGGATTCGTCCCTGGGGCGAGGCCGTCGGGGGCCCTCGCGCCC
CGGGCTCGCGCCTGTCGATGGCCACTATCAAACTCATGTCTAAACGTGTCGTCTGAGTAAAATATTAAAT
ACAAACCAAAACTTTCAACAACGGATCTCTTGGTTCTGGCATCGATGAAGAACGCAGCGAAATGCGATAA
GTAATGCGAATTGCAGAATCCGTGAGTCATCGAATCTTTGAACGCACATTGCGCCCTTTGGTATTCCGAA
GGGCATGCCTGTTCGAGCGTCATTATCACCCCTCAAGCCCGGCTTGCTGTTGGTGGTGGCGCGGCCCCCT
CCCGGGCCGCCGCCCCGCCCAAAGATAATGACGGCGTCTGTGAGGACTCCTGTACACTGAGCTTTCGGGC
ACGTACACGGTTAGAAATTCAGACGCCGGTCGCCGCCTTCCCCCCGGGGGAGGCACCCTTTTTATACCAA
GGTTGACCTCGGATCAGGTAGGGATACCCGCTGAACTTAAGCATATCAA
>KT004583.1 Sistotrema brinkmannii isolate Js_6763 18S ribosomal RNA gene, partial sequence; internal transcribed spacer 1, 5.8S ribosomal RNA gene, and internal transcribed spacer 2, complete sequence; and 28S ribosomal RNA gene, partial sequence
TGCGGCAGGACATTAATGAGATAGTAAAGGTCATAGTTGATGCTGGCGGTCACCCGCATGTGCTCACTTT
TTCCGACTTTTCTTATCCATACACCTGTGCACACTCTTGGAAGAGTTGGGATTGGAGAAGCTAGTCTTTT
CCGTTATATTCCGCTCTTTCATGCTTTAATACAAACTCTTATTATAAACATTGAACAATCAATTGTGCCG
AAAGGCCTTTTAATCAAATACAACTTTTAACAACGGATCTCTTGGCTCTCGCATCGATGAAGAACGCAGC
GAATTGCGATAAGTAATGTGAATTGCAGAATTCAGTGAATCATCGAATCTTTGAACGCACCTTGCGCTCC
CTGGCATTCCGGGGAGCACGCCTGTTCGAGTATCGTGAAATCTTCAAGCCAGACAGGCTTTGTTGACTGT
CTTGGATTGGATGTGGACTTTGCCGTTGGAGTTAAATCCGACGGCTGGTCTTAAAAGTGTTAGCTGAATC
TTGGTTCAGAAGGGATCTACTCGGCGGGATAATTATCTTTTCGCTGAGGACATTTCCTTCGGGATCTGGC
CCGTTCTTTGACCTCGAGTCGCTTCTAATCTGCTGGTGAGATCTGGGACTTTACCGTCTCGGGTTTTCCG
CAACCTTTTCAACTTTGATCTCGAATCAGGTGGGACTACCCGCTGACTTAACATATCATAG
>KT004584.1 Ascomycota sp. Js_6778 18S ribosomal RNA gene, partial sequence; internal transcribed spacer 1, 5.8S ribosomal RNA gene, and internal transcribed spacer 2, complete sequence; and 28S ribosomal RNA gene, partial sequence
AAGTCGTAACAAGGTCTCCGTAGGTGAACCTGCGGAGGGATCATTAAGATGCGTCCAGCCTCTGCGCGTG
GCGGCCCTCGGGCTGCCCCGCGCACGCCCTGCATCCTCGATATTACAGCACCTTGCGTTCTCCTTCGGCG
GGTCAGCCCGCCGTTGGAACCGAAACACTCACCTCTTGCATGCAGCAATACCCGTTCCGAAACAAACAAT
CGTTACAACTTTCAACAATGGATCTCTTGGCTCTGGCATCGATGAAGAACGCAGCGAAATGCGATAAGTA
GTGTGAATTGCAGAATTCAGTGAATCATCGAATCTTTGAACGCACATTGCGCCCCTCGGTATTCCGTGGG
GCATGCCTGTTCGAGCGTCATCTACACCCTCAAGCCCTGCTTGGTGTTGGGTGCCTGTCCCGCCCCGCGC
GGCGACTCACCCCAAATGCATTGGCGGCGGCGCCTTGCCCCTCCCGCGCAGCACATTGCGCTTCTCGAGG
CGGCGGGACCGCGTTCCACGAAGCCGACAACCCGTCTTTGACCTCGGATCAG
>KT004585.1 Ascomycota sp. Js_6835 18S ribosomal RNA gene, partial sequence; internal transcribed spacer 1, 5.8S ribosomal RNA gene, and internal transcribed spacer 2, complete sequence; and 28S ribosomal RNA gene, partial sequence
CTGCGGAGATCATTTACAGAGAGTAGGCCCTTAGCCTACATCCCCACCCTGTTTAATTTTATTGTTGCTT
TTCCTCGGCGGCCTCACCCGGGGATTGGCGGATTCCCAAGCTTTTTCCTGAAAAAAGCAACCAACTTTTA
AGATTTTTTTCAACTTACTACAAGACATTACTTGCTTCTTTATCGAACCGAAACGCGGCGTCTTGCGGTA
ATGAGTGTGGATTGGAAAATTCACAGAATCTGCGAATCTATGAACTCATCTTGTACCCCTTGATTTACCC
TGGTGCTGGCCTGGTTGAGCGTCATTTGTACCTTCAAGCTCTGCTTGGAGTTGGGTCTTTGTCCCCCCCC
TGCTTGTGCCTCTCCTTAAAACGATTCGCAGCCTGCGTAGTGGCTTCGCCTCCCAGTACATCTCGTGCTT
TTCACGCCTTAGGACGTCGAAGACCGAGTAATTTTTACACTCTTGACCTCGGATCAGGTAGGAATACCCG
CTGAACTTAAGCATATCCTCTCG
>KT004586.1 Fusarium avenaceum isolate Js_6911/2 18S ribosomal RNA gene, partial sequence; internal transcribed spacer 1, 5.8S ribosomal RNA gene, and internal transcribed spacer 2, complete sequence; and 28S ribosomal RNA gene, partial sequence
ACCAGCGGAGGGATCATTACCGAGTTTACAACTCCCAAACCCCTGTGAACATACCTTAATGTTGCCTCGG
CGGATCAGCCCGCGCCCCGTAAAACGGGACGGCCCGCCAGAGGACCCAAACTCTAATGTTTCTTATTGTA
ACTTCTGAGTAAAACAAACAAATAAATCAAAACTTTCAACAACGGATCTCTTGGTTCTGGCATCGATGAA
GAACGCAGCAAAATGCGATAAGTAATGTGAATTGCAGAATTCAGTGAATCATCGAATCTTTGAACGCACA
TTGCGCCCGCTGGTATTCCGGCGGGCATGCCTGTTCGAGCGTCATTTCAACCCTCAAGCCCCCGGGTTTG
GTGTTGGGGATCGGCTCTGCCTTCTGGCGGTGCCGCCCCCGAAATACATTGGCGGTCTCGCTGCAGCCTC
CATTGCGTAGTAGCTAACACCTCGCAACTGGAACGCGGCGCGGCCATGCCGTAAAACCCCAACTTCTGAA
TGTTGACCTCGGATCAGGTAGGAATACCCGCTGAACTTAAGCATATCAA
>KT004587.1 Epicoccum nigrum isolate Js_9008 18S ribosomal RNA gene, partial sequence; internal transcribed spacer 1 and 5.8S ribosomal RNA gene, complete sequence; and internal transcribed spacer 2, partial sequence
GAAGTAAAAGTCGTAACAAGGTTTCCGTAGGTGAACCTGCGGAAGGATCATTACCTAGAGTTTGTAGACT
TCGGTCTGCTACCTCTTACCCATGTCTTTTGAGTACCTTCGTTTCCTCGGCGGGTCCGCCCGCCGATTGG
ACAACATTCAAACCCTTTGCAGTTGCAATCAGCGTCTGAAAAAACATAATAGTTACAACTTTCAACAACG
GATCTCTTGGTTCTGGCATCGATGAAGAACGCAGCGAAATGCGATAAGTAGTGTGAATTGCAGAATTCAG
TGAATCATCGAATCTTTGAACGCACATTGCGCCCCTTGGTATTCCATGGGGCATGCCTGTTCGAGCGTCA
TTTGTACCTTCAAGCTCTGCTTGGTGTTGGGTGTTTGTCTCGCCTCTGCGTGTAGACTCGCCTTAAAACA
ATTGGCAGCCGGCGTATTGATTTCGGAGCGCAGTACATCTCGCGCTTTGCACTCATAACGACGACGTCCA
AAAGTACA
>KT004588.1 Cladosporium cladosporioides isolate Js_9009 18S ribosomal RNA gene, partial sequence; internal transcribed spacer 1 and 5.8S ribosomal RNA gene, complete sequence; and internal transcribed spacer 2, partial sequence
AAGTAAAAGTCGTAACAAGGTCTCCGTAGGTGAACCTGCGGAGGGATCATTACAAGTGACCCCGGTCTAA
CCACCGGGATGTTCATAACCCTTTGTTGTCCGACTCTGTTGCCTCCGGGGCGACCCTGCCTTCGGGCGGG
GGCTCCGGGTGGACACTTCAAACTCTTGCGTAACTTTGCAGTCTGAGTAAACTTAATTAATAAATTAAAA
CTTTTAACAACGGATCTCTTGGTTCTGGCATCGATGAAGAACGCAGCGAAATGCGATAAGTAATGTGAAT
TGCAGAATTCAGTGAATCATCGAATCTTTGAACGCACATTGCGCCCCCTGGTATTCCGGGGGGCATGCCT
GTTCGAGCGTCATTTCACCACTCAAGCCTCGCTTGGTATTGGGCAACGCGGTCCGCCGCGTGCCTCAAAT
CGACCGGCTGGGTCTTCTGTCCCCTAAGCGTTGTGGAAACTATTCGCTAAAGGGTGTTCGGGAGGCTACG
CCGTAAAACAACCCC
>KT004589.1 Aureobasidium pullulans isolate Js_9010 18S ribosomal RNA gene, partial sequence; internal transcribed spacer 1 and 5.8S ribosomal RNA gene, complete sequence; and internal transcribed spacer 2, partial sequence
AAGTAAAAGTCGTAACAAGGTTTCCGTAGGTGAACCTGCGGAAGGATCATTAAAGAGTAAGGGTGCTCAG
CGCCCGACCTCCAACCCTTTGTTGTTAAAACTACCTTGTTGCTTTGGCGGGACCGCTCGGTCTCGAGCCG
CTGGGGATTCGTCCCAGGCGAGCGCCCGCCAGAGTTAAACCAAACTCTTGTTATTTAACCGGTCGTCTGA
GTTAAAATTTTGAATAAATCAAAACTTTCAACAACGGATCTCTTGGTTCTCGCATCGATGAAGAACGCAG
CGAAATGCGATAAGTAATGTGAATTGCAGAATTCAGTGAATCATCGAATCTTTGAACGCACATTGCGCCC
CTTGGTATTCCGAGGGGCATGCCTGTTCGAGCGTCATTACACCACTCAAGCTATGCTTGGTATTGGGCGT
CGTCCTTAGTTGGGCGCGCCTTAAAGACCTCGGCGAGGCCACTCCGGCTTTAGGCGTAGTAGAATTTATT
CGAACGTCTGTCAAAGGAGAGGAACTCTGCCGACTGAAACCTTTA
>KT004590.1 Hypoxylon serpens isolate Js_9013 18S ribosomal RNA gene, partial sequence; internal transcribed spacer 1 and 5.8S ribosomal RNA gene, complete sequence; and internal transcribed spacer 2, partial sequence
GGGATCATTACAGAGTTATCAAAACTCCCAAACCCATGTGAACATACCTCGCGTTGCCTCGGCAGGTGGC
GTCTCGCCCCGTAAGAACCTACCCTGTAGGACCTTACCCGGTAGACGACCCTGCCGACGGCCCCCGAAAC
TCTGTTTTATAGCATTAAACTTCTGAAAATATAACTAAATAAGTTAAAACTTTCAACAACGGATCTCTTG
GTTCTGGCATCGATGAAGAACGCAGCGAAATGCGATAAGTAATGTGAATTGCAGAATTCAGTGAATCATC
GAATCTTTGAACGCACATTGCGCCCACTAGTATTCTGGTGGGCATGCCTGTTCGAGCGTCATTTCAACCC
TTAAGCCCCTGTTGCTTAGCGTTAGGAGCCTACCGGAACTCTCTGGTAGCTCCCCAAAGTCAGTGGCGGA
GCCGGTTCGCACTCCAGACGTAGTAGCTTTTACACGTCGCCTGTAGCGCGGGCCGGTCCCCTGCCGTAAA
ACACCCCAA
>KT004591.1 Chaetomium globosum isolate Js_9017 18S ribosomal RNA gene, partial sequence; internal transcribed spacer 1 and 5.8S ribosomal RNA gene, complete sequence; and internal transcribed spacer 2, partial sequence
GGAAGTAAAAGTCGTAACAAGGTCTCCGTTGGTGAACCAGCGGAGGGATCATTACAGAGTTGCAAAACTC
CCTAAACCATTGTGAACGTTACCTAAACCGTTGCTTGGGCGGGCGGCCCCGGGGTTTACCCCCCGGGCGC
CCCTGGGCCCCACCGCGGGCGCCCGCCGGAGGTCACCAAACTCTTGTTAATTTATGGCCTCTCTGAGTCT
TCTGTACTGAATAAGTCAAAACTTTCAACAACGGATCTCTTGGTTCTGGCATCGATGAAGAACGCAGCGA
AATGCGATAAGTAATGTGAATTGCAGAATTCAGTGAATCATCGAATCTTTGAACGCACATTGCGCCCGCC
AGTATTCTGGCGGGCATGCCTGTTCGAGCGTCATTTCAACCATCAAGCCCCCGGGCTTGTGTTGGGGACC
TGCGGCTGCCGCAGGCCCTGAAAAGCAGTGGCGGGCTCGCTGTCACACCGAGCGTAGTAGCATACATCTC
GCTCTGGGCGTGCTGCGGGTTCCGGCCGTTAAACCACCTTAACCCAA
>KT004592.1 Periconia byssoides isolate Js_9036 18S ribosomal RNA gene, partial sequence; internal transcribed spacer 1 and 5.8S ribosomal RNA gene, complete sequence; and internal transcribed spacer 2, partial sequence
GATCATTACAACAAGGTTCCCTGGCCCTCGAAGCTTCGGCGGAGGGGTGCTACAGCCTGACTTTATACCC
ACCCTTTGCCTATGTGTACCCCTATTGCTTCCCTCGGCGGGTTCGCCCGCCGACAGGAACCAACTAAACC
CTTTGCATTATACATTTAACACTTCCGATACAAAACTAAATTATTACAACTTTTAACAATGGATCTCTTG
GTTCTGGCATCGATGAAGAACGCAGCGAAATGCGATAAGTAGTGTGAATTGCAGAATTCAGTGAATCATC
GAATCTTTGAACGCACATTGCGCCCCTCGGTATTCCGTGGGGCATGCCTGTTCGAGCGTCATTTACACCC
TCAAGCTCTGCTTGGTGTTGGGCGTCTGTCCCGCCTCCGTGCGCGGACTCGCCTCAAAGTCATTGGCAGC
GGTCTCGTCGGCTTCTCGCGCAGCACATTTGCGCTTCTTGGAGCCCCGGCGGATCAGCGTCCAGCAAGCA
ATTCATGACTGACC
>KT004593.1 Alternaria alternata isolate Js_9050 18S ribosomal RNA gene, partial sequence; internal transcribed spacer 1 and 5.8S ribosomal RNA gene, complete sequence; and internal transcribed spacer 2, partial sequence
AAGTAAAAGTCGTAACAAGGTCTCCGTAGGTGAACCTGCGGAGGGATCATTACACAAATATGAAGGCGGG
CTGGAACCTCTCGGGGTTACAGCCTTGCTGAATTATTCACCCTTGTCTTTTGCGTACTTCTTGTTTCCTT
GGTGGGTTCGCCCACCACTAGGACAAACATAAACCTTTTGTAATTGCAATCAGCGTCAGTAACAAATTAA
TAATTACAACTTTCAACAACGGATCTCTTGGTTCTGGCATCGATGAAGAACGCAGCGAAATGCGATAAGT
AGTGTGAATTGCAGAATTCAGTGAATCATCGAATCTTTGAACGCACATTGCGCCCTTTGGTATTCCAAAG
GGCATGCCTGTTCGAGCGTCATTTGTACCCTCAAGCTTTGCTTGGTGTTGGGCGTCTTGTCTCTAGCTTT
GCTGGAGACTCGCCTTAAAGTAATTGGCAGCCGGCCTACTGGTTTCGGAGCGCAGCACAAGTCGCACTCT
CTATCAGCAAAGGTCTAGCATCCATTAAGCC
>KT004594.1 Phoma multirostrata isolate Js 9217 18S ribosomal RNA gene, partial sequence; internal transcribed spacer 1, 5.8S ribosomal RNA gene, and internal transcribed spacer 2, complete sequence; and 28S ribosomal RNA gene, partial sequence
GTAGGTGACCTGCGGAAGGACATTACCTAGAGTTGTAGGCTTTGCCTACCATCTCTTACCCATGTCTTTT
GAGTACCTTCGTTTCCTCGGCGGGTCCGCCCGCCGATTGGACAAACTTAAACCCTTTGTAATTGAAATCA
GCGTCTGAAAAAACATAATAGTTACAACTTTCAACAACGGATCTCTTGGTTCTGGCATCGATGAAGAACG
CAGCGAAATGCGATAAGTAGTGTGAATTGCAGAATTCAGTGAATCATCGAATCTTTGAACGCACATTGCG
CCCCTTGGTATTCCATGGGGCATGCCTGTTCGAGCGTCATTTGTACCTTCAAGCTCTGCTTGGTGTTGGG
TGTTTGTCTCGCCTTTGCGTGTAGACTCGCCTTAAAACAATTGGCAGCCGGCGTATTGATTTCGGAGCGC
AGTACATCTCGCGCTTTGCACTCATAACGACGACGTCCAAAAAGTACTTTTTACACTCTTGACCTCGGAT
CAGGTAGGGATACCCGCTGAACTTAAGCATACAA
