# Supplementary material for: The Endophytic Mycobiome of European Ash and Sycamore Maple Leaves – Geographic Patterns, Host Specificity and Influence of Ash Dieback
Source: Front Microbiol. 2018 Oct 24;9:2345. doi: 10.3389/fmicb.2018.02345 (PMC6207852; doi:10.3389/fmicb.2018.02345)
Supplement: Supplementary file 9 [file Data_Sheet_4.zip › Data_Sheet_4_code/data/fraxinus_literature/kowalski/tax.txt]

id	kingdom	phylum	class	order	family	genus	species
KT004560	Fungi	Ascomycota	Dothideomycetes	Pleosporales	Didymosphaeriaceae	Paraphaeosphaeria	Paraphaeosphaeria_sporulosa
KT004579	Fungi	Ascomycota	Dothideomycetes	Pleosporales	Didymellaceae	Boeremia	Boeremia_exigua
KT004568	Fungi	Ascomycota	Ascomycota_unknown	Ascomycota_unknown	Ascomycota_unknown	Ascomycota_unknown	Ascomycota_sp._Js_6235
KT004571	Fungi	Ascomycota	Leotiomycetes	Helotiales	Helotiales_unknown	Cadophora	Cadophora_sp._Js_6446
KT004550	Fungi	Ascomycota	Sordariomycetes	Diaporthales	Valsaceae	Valsa	Valsa_ambiens
KT004567	Fungi	Ascomycota	Sordariomycetes	Hypocreales	Hypocreales_unknown	Sarocladium	Sarocladium_strictum
KT004591	Fungi	Ascomycota	Sordariomycetes	Sordariales	Chaetomiaceae	Chaetomium	Chaetomium_globosum
KT004548	Fungi	Ascomycota	Dothideomycetes	Botryosphaeriales	Botryosphaeriaceae	Diplodia	Diplodia_mutila
KT004553	Fungi	Ascomycota	Sordariomycetes	Hypocreales	Nectriaceae	Fusarium	Fusarium_lateritium
KT004565	Fungi	Ascomycota	Ascomycota_unknown	Ascomycota_unknown	Ascomycota_unknown	Ascomycota_unknown	Ascomycota_sp._Js_3687/1
KT004585	Fungi	Ascomycota	Ascomycota_unknown	Ascomycota_unknown	Ascomycota_unknown	Ascomycota_unknown	Ascomycota_sp._Js_6835
KT004562	Fungi	Ascomycota	Sordariomycetes	Xylariales	Xylariaceae	Xylaria	Xylaria_sp._20874
KT004581	Fungi	Ascomycota	Ascomycota_unknown	Ascomycota_unknown	Ascomycota_unknown	Ascomycota_unknown	Ascomycota_sp._Js_6757
KT004554	Fungi	Ascomycota	Leotiomycetes	Helotiales	Helotiaceae	Hymenoscyphus	Hymenoscyphus_fraxineus
KT004564	Fungi	Ascomycota	Sordariomycetes	Xylariales	Apiosporaceae	Arthrinium	Arthrinium_arundinis
KT004549	Fungi	Ascomycota	Sordariomycetes	Diaporthales	Diaporthaceae	Diaporthe	Diaporthe_eres
KT004592	Fungi	Ascomycota	Dothideomycetes	Pleosporales	Periconiaceae	Periconia	Periconia_byssoides
KT004583	Fungi	Basidiomycota	Agaricomycetes	Corticiales	Corticiaceae	Sistotrema	Sistotrema_brinkmannii
KT004573	Fungi	Ascomycota	Sordariomycetes	Hypocreales	Cordycipitaceae	Simplicillium	Simplicillium_lamellicola
KT004551	Fungi	Ascomycota	Dothideomycetes	Botryosphaeriales	Botryosphaeriaceae	Diplodia	Diplodia_seriata
KT004572	Fungi	Ascomycota	Dothideomycetes	Pleosporales	Didymellaceae	Didymella	Didymella_macrostoma
KT004584	Fungi	Ascomycota	Ascomycota_unknown	Ascomycota_unknown	Ascomycota_unknown	Ascomycota_unknown	Ascomycota_sp._Js_6778
KT004577	Fungi	Ascomycota	Dothideomycetes	Pleosporales	Didymellaceae	Phoma	Phoma_herbarum
KT004593	Fungi	Ascomycota	Dothideomycetes	Pleosporales	Pleosporaceae	Alternaria	Alternaria_alternata
KT004570	Fungi	Ascomycota	Ascomycota_unknown	Ascomycota_unknown	Ascomycota_unknown	Ascomycota_unknown	Ascomycota_sp._Js_6294
KT004588	Fungi	Ascomycota	Dothideomycetes	Capnodiales	Cladosporiaceae	Cladosporium	Cladosporium_cladosporioides
KT004587	Fungi	Ascomycota	Dothideomycetes	Pleosporales	Didymellaceae	Epicoccum	Epicoccum_nigrum
KT004569	Fungi	Ascomycota	Ascomycota_unknown	Ascomycota_unknown	Ascomycota_unknown	Ascomycota_unknown	Ascomycota_sp._Js_6241/2
KT004575	Fungi	Ascomycota	Leotiomycetes	Helotiales	Rutstroemiaceae	Rutstroemia	Rutstroemia_firma
KT004580	Fungi	Ascomycota	Sordariomycetes	Xylariales	Xylariaceae	Xylaria	Xylaria_sp._Js_6754/1
KT004552	Fungi	Ascomycota	Dothideomycetes	Botryosphaeriales	Botryosphaeriaceae	Dothiorella	Dothiorella_sarmentorum
KT004574	Fungi	Ascomycota	Sordariomycetes	Coniochaetales	Coniochaetaceae	Coniochaeta	Coniochaeta_sp._Js_6538
KT004556	Fungi	Ascomycota	Dothideomycetes	Pleosporales	Didymellaceae	Phoma	Phoma_sp._19959
KT004559	Fungi	Ascomycota	Dothideomycetes	Pleosporales	Lophiostomataceae	Lophiostoma	Lophiostoma_corticola
KT004594	Fungi	Ascomycota	Dothideomycetes	Pleosporales	Didymellaceae	Phoma	Phoma_multirostrata
KT004563	Fungi	Ascomycota	Sordariomycetes	Xylariales	Diatrypaceae	Diatrype	Diatrype_stigma
KT004558	Fungi	Ascomycota	Ascomycota_unknown	Ascomycota_unknown	Ascomycota_unknown	Ascomycota_unknown	Ascomycota_sp._20302
KT004590	Fungi	Ascomycota	Sordariomycetes	Xylariales	Hypoxylaceae	Hypoxylon	Hypoxylon_serpens
KT004555	Fungi	Ascomycota	Sordariomycetes	Hypocreales	Nectriaceae	Fusarium	Fusarium_solani
KT004582	Fungi	Ascomycota	Eurotiomycetes	Chaetothyriales	Cyphellophoraceae	Cyphellophora	Cyphellophora_sessilis
KT004589	Fungi	Ascomycota	Dothideomycetes	Dothideales	Saccotheciaceae	Aureobasidium	Aureobasidium_pullulans
KT004576	Fungi	Ascomycota	Sordariomycetes	Glomerellales	Plectosphaerellaceae	Plectosphaerella	Plectosphaerella_cucumerina
KT004566	Fungi	Ascomycota	Leotiomycetes	Helotiales	Helotiales_unknown	Cadophora	Cadophora_sp._Js_4025
KT004578	Fungi	Ascomycota	Ascomycota_unknown	Ascomycota_unknown	Ascomycota_unknown	Ascomycota_unknown	Ascomycota_sp._Js_6553/2
KT004586	Fungi	Ascomycota	Sordariomycetes	Hypocreales	Nectriaceae	Fusarium	Fusarium_avenaceum
KT004557	Fungi	Ascomycota	Sordariomycetes	Diaporthales	Valsaceae	Valsa	Valsa_cypri
KT004561	Fungi	Ascomycota	Orbiliomycetes	Orbiliales	Orbiliaceae	Dactylaria	Dactylaria_sp._20417
