# Supplementary material for: The Endophytic Mycobiome of European Ash and Sycamore Maple Leaves – Geographic Patterns, Host Specificity and Influence of Ash Dieback
Source: Front Microbiol. 2018 Oct 24;9:2345. doi: 10.3389/fmicb.2018.02345 (PMC6207852; doi:10.3389/fmicb.2018.02345)
Supplement: Supplementary file 9 [file Data_Sheet_4.zip › Data_Sheet_4_code/data/fraxinus_literature/schlegel_2016/spore_germ_rates.txt]

code	germ_rate
Bd_1	0.845792445
Jasp_1	0.717489129
Myc_4	0.981132075
Mysp_1	0.956927353
Mysp_3	0.956878307
Mysp2_1	0.727283759
Mysp_4	0.922219665
Di1_1	0.933238636
Di2_1	0.851775104
Di1_3	0.93560364
Di1_6	0.893968254
Dq_1	0.87964625
Aup_1	0.952958971
Aus_1	0.950421978
Ca1_2	0.890093059
Na_2	0.47778907
Coa_1	0.954146629
Fusp_1	0.949761697
Fusp_2	0
Elsp_1	0
Be_1	0
Dim_1	0.931756467
Aq_1	0.347373592
Pyr_1	0.019507697
Pa1_1	0.004898279
Ple2_4	0.934782609
Ple2_5	0.886792453
Nesp_1	0.964421568
Aa_1	0.754716981
Bn_3	0.94212963
Dac_1	0.929745283
Kd_1	0
Xyl_1	0.14083537
Rc_1	0.94924812
Rc_2	0.946750239
Rc_3	0.949473134
Rosp_2	0.945691545
Rosp_4	0.774287961
