# Supplementary material for: The Endophytic Mycobiome of European Ash and Sycamore Maple Leaves – Geographic Patterns, Host Specificity and Influence of Ash Dieback
Source: Front Microbiol. 2018 Oct 24;9:2345. doi: 10.3389/fmicb.2018.02345 (PMC6207852; doi:10.3389/fmicb.2018.02345)
Supplement: Supplementary file 9 [file Data_Sheet_4.zip › Data_Sheet_4_code/data/fraxinus_literature/scholtysik/freqs.txt]

species	culture	accession	n
Alternaria infectoria 	A 	FJ214897 	148
Alternaria alternata 	A 	AY673074 	127
Xylaria sp. 	A 	HQ414612 	60
Ramularia endophylla 	A 	AY853186 	53
Septoria sp. 	A 	HQ414614 	52
Fusicladium fraxini 	A 	EU035457 	43
Cladosporium herbarum 	A 	DQ289799 	40
Phoma sp. 	A 	GU237874 	40
Colletotrichum 	A 	HQ414608 	36
Phomopsis sp. 	A 	DQ286285 	31
Fusarium lateritium Nees 	A 	DQ655720 	25
Aureobasidium pullulans 	A 	FJ150902 	23
Coniothyrium sp. 	A 	HQ414589 	19
Anamorphic state of 	A 	DQ491516 	15
Basidiomycetous yeast 	A 	HQ414616 	12
Morphotype MT0819 	n.s. 	HQ414598 	7
Acrodontium sp. 	A 	AY843112 	6
Epicoccum nigrum Link 	A 	HQ414592 	6
Morphotype MT0815 	n.s. 	HQ414591 	6
Nodulisporium sp. 	A 	HQ414613 	6
Diplodina acerina (Pass.) 	A 	HQ414605 	5
Apiognomonia errabunda 	A 	HQ414604 	5
Monodictys sp. 	A 	AJ238678 	5
Morphotype MT0824 	n.s. 	HQ414609 	4
Morphotype MT0812 	n.s. 	HQ414615 	3
Chaetomium sp. 	T 	FN548164 	2
Cladosporium oxysporum 	A 	AJ300332 	2
Morphotype MT0801 	n.s. 	_ 	2
Morphotype MT0817 	n.s. 	HQ414610 	2
Morphotype MT0825 	n.s. 	_ 	2
Morphotype MT0826 	n.s. 	_ 	2
Ulocladium chartarum 	A 	HQ414600 	2
Lecythophora hoffmannii 	A 	HQ414607 	1
Morphotype MT0807 	n.s. 	HQ414590 	1
Morphotype MT0813 	n.s. 	HQ414594 	1
Morphotype MT0821 	n.s. 	_ 	1
Morphotype MT0822 	n.s. 	_ 	1
Morphotype MT0827 	n.s. 	HQ414601 	1
Morphotype MT0830 	n.s. 	HQ414611 	1
Morphotype MT0831 	n.s. 	HQ414597 	1
Morphotype MT0840 	n.s. 	HQ414602 	1
Morphotype MT0841 	n.s. 	HQ414606 	1
Morphotype MT0842 	n.s. 	HQ414599 	1
Morphotype MT0843 	n.s. 	HQ414588 	1
