# Supplementary material for: The Endophytic Mycobiome of European Ash and Sycamore Maple Leaves – Geographic Patterns, Host Specificity and Influence of Ash Dieback
Source: Front Microbiol. 2018 Oct 24;9:2345. doi: 10.3389/fmicb.2018.02345 (PMC6207852; doi:10.3389/fmicb.2018.02345)
Supplement: Supplementary file 9 [file Data_Sheet_4.zip › Data_Sheet_4_code/data/fraxinus_literature/scholtysik/other.fasta]

>AY843112.1 Acrodontium crateriforme strain TRN267 internal transcribed spacer 1, 5.8S ribosomal RNA gene, and internal transcribed spacer 2, complete sequence
CATTACTGAGTGAGGGCCCTCGTGGCTCGACCTCCAACCCTTTGTCGTCCGACTCTGTTGCCTCGGGGGC
GACCCGGCCCTCGCGGCCGGGGCCCCCGGCGGTCCACACAACTCTGCATCTTTGCGTCTGAGTAAACATT
AAATGAAACAAAACTTTCAACAACGGATCTCTTGGTTCTGGCATCGATGAAGAACGCAGCGAAATGCGAT
AAGTAATGTGAATTGCAGAATTCAGTGAATCATCGAATCTTTGAACGCACATTGCGCCCCTTGGTATTCC
GGGGGGCATGCCTGTTCGAGCGTCATTACACCACTCAAGCCTGGCTTGGTATTGGGCGCCGCGGTCCGCC
GCGCGCCCCAATGTCGCCGGCCGAGTCGTCTGTCTCCGAGCGTTGTGAATCTTCAATTCGCTCACGGGAT
CAGGCGGCGCGCGCCGTTAAACCTCTTTTTACAGGTTGACC

>GU237874.1 Phoma herbarum strain CBS 502.91 18S ribosomal RNA gene, partial sequence; internal transcribed spacer 1, 5.8S ribosomal RNA gene, and internal transcribed spacer 2, complete sequence; and 28S ribosomal RNA gene, partial sequence
ATCATTACCTAGAGTTTGTGGGCTTTGCCTGCTATCTCTTACCCATGTCTTTTGAGTACTTACGTTTCCT
CGGTGGGTTCGCCCGCCGATTGGACAATTTAAACCCTTTGCAGTTGCAATCAGCGTCTGAAAAACATAAT
AGTTACAACTTTCAACAACGGATCTCTTGGTTCTGGCATCGATGAAGAACGCAGCGAAATGCGATAAGTA
GTGTGAATTGCAGAATTCAGTGAATCATCGAATCTTTGAACGCACATTGCGCCCCTTGGTATTCCATGGG
GCATGCCTGTTCGAGCGTCATTTGTACCTTCAAGCATTGCTTGGTGTTGGGTGTTTGTCTCGCCTTTGCG
TGTAGACTCGCCTTAAAACAATTGGCAGCCGGCGTATTGATTTCGGAGCGCAGTACATCTCGCGCTTTGC
ACTCATAACGACGACGTCCAAAAGTACATTTTAACACTCTTGACCTCGGATCAGGTAGGGATACC

>FJ150902.1 Aureobasidium pullulans strain CBS 146.30 18S ribosomal RNA gene, partial sequence; internal transcribed spacer 1 and 5.8S ribosomal RNA gene, complete sequence; and internal transcribed spacer 2, partial sequence
ATCATTAAAGAGTAAGGGTGCTCAGCGCCCGACCTCCAACCCTTTGTTGTTAAAACTACCTTGTTGCTTT
GGCGGGACCGCTCGGTCTCGAGCCGCTGGGGATTCGTCCCAGGCGAGCGCCCGCCAGAGTTAAACCAAAC
TCTTGTTATTTAACCGGTCGTCTGAGTTAAAATTTTGAATAAATCAAAACTTTCAACAACGGATCTCTTG
GTTCTCGCATCGATGAAGAACGCAGCGAAATGCGATAAGTAATGTGAATTGCAGAATTCAGTGAATCATC
GAATCTTTGAACGCACATTGCGCCCCTTGGTATTCCGAGGGGCATGCCTGTTCGAGCGTCATTACACCAC
TCAAGCTATGCTTGGTATTGGGCGTCGTCCTTAGTTGGGCGCGCCTTAAAGACCTCGGCGAGGCCACTCC
GGCTTTAGGCGTAGTAGAATTTATTCGAACGTCTGTCAAAGGAGAGGAACTCTGCCGACTGAAACC

>EU035457.1 Venturia fraxini strain CBS 374.55 18S ribosomal RNA gene, partial sequence; internal transcribed spacer 1, 5.8S ribosomal RNA gene, and internal transcribed spacer 2, complete sequence; and 28S ribosomal RNA gene, partial sequence
CTAAGTGAGGCTTTCGGACTGGCTCCAGGAGGTCGGCAACGACCACCCAGAGCCGGAAAGTTATCCAAAC
TTGGTCATTTAGAGGAAGTAAAAGTCGTAACAAGGTTTCCGTAGGTGAACCTGCGGAAGGATCATTAATG
GGTCGACGCCTCCGGGCACATCCCCCACCCTTTGTAACCGCGGCCAGGATTCGGCGCCTGGCGGAACCAC
CCCCCGCTCGCGGGGGGCTCCGCCTGCCGGAATCAGCCAACCCTGCCTAGAAGTTGAAGTCTGAGAACAA
GTTAAATCAAATAAAACTTTCAACAACGGATCTCTTGGTTCTGGCAACGATGAAGAACGCAGCGAAATGC
GATAAGTAATGTGAATTGCAGAATTCAGTGAATCATCGAATCTTTGAACGCACATTGCGCCCCCTGGTAT
TCCGGGGGGCACACCTGTTCGAGCGCCATTTCAACCCTGGAGCCCTGCTCTGTGATGGGCCCCGTCCTCA
GGGACGGGCCCGAAACCCGTGGGCGCCTCCGTAAGGCCCTGAGCGTAGCAAGAGAAATCCCTCGCTCGGA
GTGCCCTATGGCGGCCGCCCCGAACCATCTTAAAAGGTTGGCCTCGGATCAGGTGGGGATACCCGCTGAA
CTTAAGCATATCAATAAGCGGAGGAAAAGAAACCAACAGGGATTGCCTCAGTAACGGCGAGTGAAGCGGC
AACAGCTCAAATTTGAAATCTGGCTCACGCCCGAGTTGTAATTTGTAGAGGATGTTTCGGGTGAAGCCAC
GGTCCAAGTCCCTTGGAACAGGACGTCAGAGAGGGTGAGAACCCCGTACCTGGCCGTCGGTGCCCCCCGC
TGTGAAACTCCTTCGACGAGTCGAGTTGTTTGGGAATGCAGCTCTAAATTGGTGGTAAATTCCATCTAAA
GCTAAATACCGGCCAGAGACCGATAGCGCACAAGTAGAGTGATCGAAAGATGAAAAGCACTTTGAAAAGA
GAGTTAAAAAGTACGTGAAATTGTTGAAAGGGAAGCGCTTGCGGCCAGACTTGCCCGCGGTTGCTCAACC
CGCCTTTTGGCGGGTGCACTCTTCCGCGGTCAGGCCAGCATCGGTTTGGGCGGTCGGATAAAGACGCCGG
GAACGTAGCCTCCTCTCGGGGAGGTGTTATAGCCCGGCGTGCAATGCGGCCAGCCCGGACCGAGGTTCGC
GCTTTGCTAGGATGCTGGCGTAATGGCCGTAAGCGGCCCGTCTTGAAACACGGACCAAGGAGTCTAACAT
CTATGCGAGTGTTTGGGTGTCAAACCCGTGCGCGTAATGAAAGTGAACGGAGGTGGGAACCCGCAAGGGC
GCACCATCGACCGATCCTGATGTCTTCGGAAGGATTTGAGTAAGAGCATAGCTGTTGGGACCCGAAAGAT
GGTGAACTATGCGTGAATAGGGTGAAGCCAGAGGAAACTCTGGTGGAGGCTCGCAGCGGTTCTGACGTGC
AAATCGATCGTCAAATTTGCGTATAGGGGCGAAAGACTAATCGAACC

>DQ655720.1 Fusarium lateritium voucher CBS:122447 18S ribosomal RNA gene, partial sequence; internal transcribed spacer 1, 5.8S ribosomal RNA gene, and internal transcribed spacer 2, complete sequence; and 28S ribosomal RNA gene, partial sequence
TCATTACCGAGTTATTCAACTCATCAACCCTGTGAACATACCTAAATGTTGCTTCGGCGGGAATAGACGG
CCCCGTGAAACGGGCCGCCCCCGCCAGAGGACCCTTAACTCTGTTTCTATAATGTTTCTTCTGAGTAAAA
CAAGCAAATAAATTAAAACTTTCAACAACGGATCTCTTGGCTCTGGCATCGATGAAGAACGCAGCGAAAT
GCGATAAGTAATGTGAATTGCAGAATTCAGTGAATCATCGAATCTTTGAACGCACATTGCGCCCGCCAGT
ATTCTGGCGGGCATGCCTGTTCGAGCGTCATTACAACCCTCAGGCCCCCGGGCCTGGCGTTGGGGATCGG
CGGAGCCTCTCTGTGGGCACACGCCGTCCCCCAAATACAGTGGCGGTCCCGCCGCAGCTTCCATCGCGTA
GTAGCTAACACCTCGCGACTGGAGAGCGGCGCGGCCACGCCGTAAAACACCCAACTCTTCTGAAGTTGAC
CT

>DQ491516.1 Pleospora herbarum isolate AFTOL-ID 940 internal transcribed spacer 1, partial sequence; 5.8S ribosomal RNA gene, complete sequence; and internal transcribed spacer 2, partial sequence
AAATGGCGTAACAAGGTCTCCGTAGGTGAACCTGCGGAGGGATCATTACACAATATGAAAGCGGGTTGGG
ACCTCACCTCGGTGAGGGCTCCAGCTTGTCTGAATTATTCACCCATGTCTTTTGCGCACTTCTTGTTTCC
TGGGCGGGTTCGCCCGCCACCAGGACCAAACCATAAACCTTTTTGTAATTGCAATCAGCGTCAGTAAACA
ATGTAATTATTACAACTTTCAACAACGGATCTCTTGGTTCTGGCATCGATGAAGAACGCAGCGAAATGCG
ATACGTAGTGTGAATTGCAGAATTCAGTGAATCATCGAATCTTTGAACGCACATTGCGCCCTTTGGTATT
CCAAAGGGCATGCCTGTTCGAGCGTCATTTGTACCCTCAAGCTTTGCTTGGTGTTGGGCGTCTTTGTCTC
TCACGAGACTCGCCTTAAAATGATTGGCAGCCGACCTACTGGTTTCGGAGCGCAGCACAATTCTTGCACT
TTGAATCAGCCTTGGTTGAGCATCCATCAAGACCACATTTTTTTCAACTTTTGACCTC

>DQ289799.2 Davidiella tassiana strain CBS 572.78 18S ribosomal RNA gene, partial sequence; internal transcribed spacer 1, 5.8S ribosomal RNA gene, and internal transcribed spacer 2, complete sequence; and 28S ribosomal RNA gene, partial sequence
ATCATTACAAGAACGCCCGGGCTTCGGCCTGGTTATTCATAACCCTTTGTTGTCCGACTCTGTTGCCTCC
GGGGCGACCCTGCCTTCGGGCGGGGGCTCCGGGTGGACACTTCAAACTCTTGCGTAACTTTGCAGTCTGA
GTAAACTTAATTAATAAATTAAAACTTTTAACAACGGATCTCTTGGTTCTGGCATCGATGAAGAACGCAG
CGAAATGCGATAAGTAATGTGAATTGCAGAATTCAGTGAATCATCGAATCTTTGAACGCACATTGCGCCC
CCTGGTATTCCGGGGGGCATGCCTGTTCGAGCGTCATTTCACCACTCAAGCCTCGCTTGGTATTGGGCAA
CGCGGTCCGCCGCGTGCCTCAAATCGTCCGGCTGGGTCTTCTGTCCCCTAAGCGTTGTGGAAACTATTCG
CTAAAGGGTGTTCGGGAGGCTACGCCGTAAAACAACCCCATTTCTAAGGTTGACCTCGGATCAGGTAGGG
ATACCCGCTGAACTTAAGCATATCAATAAGCGGAGGAAAAGAAACCAACAGGGATTGCTCTAGTAACGGC
GAGTGAAGCAGCAATAGCTCAAATTTGAAATCTGGCGTCTTCGACGTCCGAGTTGTAATTTGTAGAGGAT
GCTTCTGAGTGGCCACCGACCTAAGTTCCTTGGAACAGGACGTCATAGAGGGTGAGAATCCCGTATGCGG
TCGGAAAGGCGCTCTATACGTAGCTCCTTCGACGAGTCGAGTTGTTTGGGAATGCAGCTCTAAATGGGAG
GTAAATTTCTTCTAAAGCTAAATATTGGCCAGAGACCGATAGCGCACAAGTAGAGTGATCGAAAGATGAA
AAGCACTTTGGAAAGAGAGTTAAAAAGCACGTGAAATTGTTAAAAGGGAAGGGATTGCAACCAGACTTGC
TCGCGGTGTTCCGCCGGTCTTCTGACCGGTCTACTCGCCGCGTTGCAGGCCAGCATCGTCTGGTGCCGCT
GGATAAGACTTGAGGAATGTAGCTCCCTCGGGAGTGTTATAGCCTCTTGTGATGCAGCGAGCGCCGGGCG
AGGTCCGCGCTTCGGCTAGGATGCTGGCGTAATGGTCGTAATCCGCCCGTCTTGAAACACGGACCAAGGA
GTCTAACATCTATGCGAGTGTTCGGGTGTCAAACCCCTACGCGTAATGAAAGTGAACGGAGGTGAGAACC
GCAAGGTGCATCATCGACCGATCCTGATGTCTTCGGATGGATTTGAGTAAGAGCATAGCTGTTGGGACCC
GAAAGATGGTGAACTATGCCTGAATAGGGTGAAGCCAGAGGAAACTCTGGTGGAGGCTCGCAGCGGTTCT
GACGTGCAAATCGATCGTCAAATTTGGGTATAGGG

>DQ286285.1 Phomopsis sp. CBS 117165 strain CBS 117165 18S ribosomal RNA gene, partial sequence; internal transcribed spacer 1, 5.8S ribosomal RNA gene, and internal transcribed spacer 2, complete sequence; and 28S ribosomal RNA gene, partial sequence
TCATTGCTGGAACGCGCTTCGGCGCACCCAGAAACCCTTTGTGAACTTATACCCACTGTTGCCTCGGCGC
AGGCCGGCCTCTTCACTGAGGCCCCCTGGAAACAGGGAGCAGCCCGCCGGTGGCCAACTAAACTCTGTTT
CTATAGTGAATCTCTGAGTAAAAAACATAAATGAATCAAAACTTTCAACAACGGATCTCTTGGTTCTGGC
ATCGATGAAGAACGCAGCGAAATGCGATAAGTAATGTGAATTGCAGAATTCAGTGAATCATCGAATCTTT
GAACGCACATTGCGCCCTCTGGTATTCCGGAGGGCATGCCTGTTCGAGCGTCATTTCAACCCTCAAGCCT
GGCTTGGTGATGGGGCACTGCCTGTAAAAGGGCAGGCCCTGAAATCTAGTGGCGAGCTCGCCAGGACCCC
GAGCGTAGTAGTTATATCTCGCTCTGGAAGGCCCTGGCGGTGCCCTGCCGTTAAACCCCCAACTTCTGAA
AATTTGACCTCGGATCAGGTAGGAATA

>FN548164.1 Chaetomium cf. funicola MU-2009 DNA containing 18S rRNA gene (partial), ITS1, 5.8S rRNA gene and ITS2 (partial), isolate T12
TCAGTGAGGCTTCCGGACTGGCCCAGGGAGGTCGGCAACGACCACCCAGGGCCGGAAAGCTATCCAAACT
CGGTCATTTAGAGGAAGTAAAAGTCGTAACAAGGTCTCCGTTGGTGAACCAGCGGAGGGATCATTACAGA
GTTGCAAAACTCCCAAACCATCGTGAACGTTACCTACATCGTTGCTTCGGCGGGTGGCGGGCTTCGGCCC
CGCCCTCGGCCCCTCCCGGGGGCCCGCCGGAGGTACACCAAACTCTTGAATTTACATGGCCTCTCTGAGT
CTTCTGTACTGAATAAGTCAAAACTTTCAACAACGGATCTCTTGGTTCTGGCATCGATGAAGAACGCAGC
GAAATGCGATAAGTAATGTGAATTGCAGAATTCAGTGAATCATCGAATCTTTGAACGCACATTGCGCCCG
CCAGTATTCTGGCGGGCATGCCTGTCCGAGCGTCATTTCAACCATCAAGCCCCCGGCTTGTGTTGGGGAC
CTGCGGCACACCCGCAGGCCCTGAAAACCAGTGGCGGGCTCGCTGTCCACACCGAGCGTAGTAGCATATC
TTTGTCTCGCTCAGGGCGTGCGGCGGGTTCCGGCCGTGAAACCCACCTTCTCGAAGGTACCCAAA

>AY853186.1 Mycosphaerella punctiformis strain CBS 115303 internal transcribed spacer 1, 5.8S ribosomal RNA gene, and internal transcribed spacer 2, complete sequence
ACTAGAGTGAGGGCTTCTAGCCCGACCTCCAACCCTCTTGTGAACACATCTTGTTGCGTTCGGGGGCGAC
CCTGCCGTTCGCGGCATTCCCCCCGGAGGTCATCAAAACACTGCATTCTTACGTCGGAGTAAAAAGTTAA
TTTAATAAAACTTTCAACAACGGATCTCTTGGTTCTGGCATCGATGAAGAACGCAGCGAAATGCGATAAG
TAATGTGAATTGCAGAATTCAGTGAATCATCGAATCTTTGAACGCACATTGCGCCCCCTGGTATTCCGGG
GGGCATGCCTGTTCGAGCGTCATTTCACCACTCAAGCCTCGCTTGGTATTGGGCGTCGCGAGTCCCTCGC
GCGCCTCAAAGTCTCCGGCTGTGCGGTTCGTCTCCCAGCGTTGTGGCAACTATTTCGCAGTGGAGTTCGA
GTCGTCGTGGCCGTTAAATCTTTCAAAGG

>FJ214897.1 Lewia infectoria strain CBS 112250 18S ribosomal RNA gene, partial sequence; internal transcribed spacer 1, 5.8S ribosomal RNA gene, and internal transcribed spacer 2, complete sequence; and 28S ribosomal RNA gene, partial sequence
ATCATTACACAATAACAAGGCGGGCTGGACACCCCCCGCTGGGCACTGCTTCACGGCGTGCGCGGCGGGG
CCGGCCCTGCTGAATTATTCACCCGTGTCTTTTGCGTACTTCTTGTTTCCTGGGTGGGCTCGCCCGCCCT
CAGGACCAACCACAAACCTTTTGCAATAGCAATCAGCGTCAGTAACAACGTAATTAATTACAACTTTCAA
CAACGGATCTCTTGGTTCTGGCATCGATGAAGAACGCAGCGAAATGCGATACGTAGTGTGAATTGCAGAA
TTCAGTGAATCATCGAATCTTTGAACGCACATTGCGCCCTTTGGTATTCCAAAGGGCATGCCTGTTCGAG
CGTCATTTGTACCCTCAAGCTTTGCTTGGTGTTGGGCGTCTTTTGTCTCCAGTTCGCTGGAGACTCGCCT
TAAAGTCATTGGCAGCCGGCCTACTGGTTTCGGAGCGCAGCACAAGTCGCGCTCTTCGCCAGCCAAGGTC
AGCGTCCAGCAAGCCTTTTTTTTCAACCTTTGA

>AY673074.1 Alternaria alternata strain CBS 112018 18S ribosomal RNA gene, partial sequence; internal transcribed spacer 1, 5.8S ribosomal RNA gene, and internal transcribed spacer 2, complete sequence; and 28S ribosomal RNA gene, partial sequence
ATCATTACACAAATATGAAGGCGGGCTGGAACCTCTCGGGGTTACAGCCTTGCTGAATTATTCACCCTTG
TCTTTTGCGTACTTCTTGTTTCCTTGGTGGGTTCGCCCACCACTAGGACAAACATAAACCTTTTGTAATT
GCAATCAGCGTCAGTAACAAATTAATAATTACAACTTTCAACAACGGATCTCTTGGTTCTGGCATCGATG
AAGAACGCAGCGAAATGCGATAAGTAGTGTGAATTGCAGAATTCAGTGAATCATCGAATCTTTGAACGCA
CATTGCGCCCTTTGGTATTCCAAAGGGCATGCCTGTTCGAGCGTCATTTGTACCCTCAAGCTTTGCTTGG
TGTTGGGCGTCTTGTCTCTAGCTTTGCTGGAGACTCGCCTTAAAGTAATTGGCAGCCGGCCTACTGGTTT
CGGAGCGCAGCACAAGTCGCACTCTCTATCAGCAAAGGTCTAGCATCCATTAAGCCTTTTTTTCAACTTT
TGACC

>AJ238678.1 Monodictys castaneae 5.8S rRNA gene and ITS1 and 2, strain CBS 100.07
ATCATTATCGTGGGGCTCCGGCCCCGTCGAGATAGAACCCTTGCCTTTTCGAGTACCGTCCGTTTCCTCG
GCAGGCCCGCCTGCCAACGGGGACCCCAAACAAACTCTTTTATGTACCTGTACCCGTCTGAACAACAAAC
AAAAGTTAAAACTTTCAACAACGGATCTCTTGGTTCTGGCATCGATGAAGAACGCAGCGAAATGCGATAA
GTAGTGTGAATTGCAGAATTCAGTGAATCATCGAATCTTTGAACGCACATTGCGCCCTTTGGTATTCCTT
AGGGCATGCCTGTTCGAGCGTCATTGAAAACCTCAAGCTCGGCTTGGTGTTGGGCGCCTGTCCCCGCCCC
CCGCGGGGACTCGCCTTAAAATCATTGGCGGCCGGTACATTGGCTTCGAGCGCAGCAGAAACGCGAACTC
GGGCCCGGTGGATCGGCTCCCAGAAGCAACCCCTTCTCAGTGTGACC

>AJ300332.1 Cladosporium oxysporium 18S rRNA gene (partial), 5.8S rRNA gene, 28S rRNA gene (partial), internal transcribed spacer 1 (ITS1) and internal transcribed spacer 2 (ITS2), strain CBS 125.80
TCCGTAGGTGAACCTGCGGAGGGATCATTACAAGTGACCCCGGTCTAACCACCGGGATGTTCATAACCCT
TTGTTGTCCGACTCTGTTGCCTCCGGGGCGACCCTGCCTTCGGGCGGGGGCTCCGGGTGGACACTTCAAA
CTCTTGCGTAACTTTGCAGTCTGAGTAAACTTAATTAATAAATTAAAACTTTTAACAACGGATCTCTTGG
TTCTGGCATCGATGAAGAACGCAGCGAAATGCGATAAGTAATGTGAATTGCAGAATTCAGTGAATCATCG
AATCTTTGAACGCACATTGCGCCCCCTGGTATTCCGGGGGGCATGCCTGTTCGAGCGTCATTTCACCACT
CAAGCCTCGCTTGGTATTGGGCAACGCGGTCCGCCGCGTGCCTCAAATCGACCGGCTGGGTCTTCTGTCC
CCTAAGCGTTGTGGAAACTATTCGCTAAAGGGTGTTCGGGAGGCTACGCCGTAAAACAACCCCATTTCTA
AGGTTGACCTCGGATCAGGTAGGGATACCCGCTGAACTTAAGCATATCAATAAGCGGAGG
