# Supplementary material for: The Endophytic Mycobiome of European Ash and Sycamore Maple Leaves – Geographic Patterns, Host Specificity and Influence of Ash Dieback
Source: Front Microbiol. 2018 Oct 24;9:2345. doi: 10.3389/fmicb.2018.02345 (PMC6207852; doi:10.3389/fmicb.2018.02345)
Supplement: Supplementary file 9 [file Data_Sheet_4.zip › Data_Sheet_4_code/data/fraxinus_literature/scholtysik/sequence.fasta]

>HQ414588.1 Fungal sp. MT0843 internal transcribed spacer 1, partial sequence; 5.8S ribosomal RNA gene and internal transcribed spacer 2, complete sequence; and 28S ribosomal RNA gene, partial sequence
GGGGATTCGTCCCCATTGAGATAGCACCCTTTGTTTATGAGCACCATTGTTTCCTTGGCAGGCTTGCTTG
CCAGTGGACACCCCAAAAACCCTTTGCAGTAGCAGTATCTTCAGTAAAAACAAATATTAAAACTTTCAAC
AACGGATCTCTTGGTTCTGGCATCGATGAAGAACGCAGCGAAATGCGATAAGTAGTGTGAATTGCAGAAT
TCAGTGAATCATCGAATCTTTGAACGCACATTGCGCCCTTCGGTATTCCGTTGGGCATGCCTGTTCGAGC
GTCATTTAAACCTTCAAGCTATGCTTGGTGTTGGGTCTTGTTCGCGTCTTTGTGCGTGGACTGGCCTTAA
ATTCATTGGCAGCCGGTATGTTGGTTTCGTGCGCAGCACATTGCGTTTTGATTCCAGCCTGCCCCCTTCC
ATTAAGCCTCTTTTTTACTTTGACCTCGGATCAGGTAGGGATACCCGCTGAACTTAAGCATATAT
>HQ414589.1 Coniothyrium sp. MT0803 internal transcribed spacer 1, partial sequence; 5.8S ribosomal RNA gene and internal transcribed spacer 2, complete sequence; and 28S ribosomal RNA gene, partial sequence
GTACCTTACGTTTCCTCGGCGGGTCCGCCCGCCGATTGGACAATTTAAACCATTTGCAGTTGCAATCAGC
GTCTGAAAAAACTTAATAGTTACAACTTTCAACAACGGATCTCTTGGTTCTGGCATCGATGAAGAACGCA
GCGAAATGCGATAAGTAGTGTGAATTGCAGAATTCAGTGAATCATCGAATCTTTGAACGCACATTGCGCC
CCTTGGTATTCCATGGGGCATGCCTGTTCGAGCGTCATTTGTACCTTCAAGCTCTGCTTGGTGTTGGGTG
TTTGTCTCGCCTCTGCGTGTAGACTCGCCTCAAAACAATTGGCAGCCGGCGTATTGATTTCGGAGCGCAG
TACATCTCGCGCTTTGCACTCATAACGACGACGTCCAAAAGTACATTTTTACACTCTTGACCTCGGATCA
GGTAGGGATACCCGCTGAACTTAAGCATATCAATAAGCG
>HQ414590.1 Fungal sp. MT0807 internal transcribed spacer 1, partial sequence; 5.8S ribosomal RNA gene and internal transcribed spacer 2, complete sequence; and 28S ribosomal RNA gene, partial sequence
TTTGCCTGCTATCTCNNNCCATGTCTTTTGAGTACCTTCGTTTCCTCGGCGGGTCCGCCCGCCGATTGGA
CAATTTAAACCATTTGCAGTTGCAATCAGCGTCTGAAAAAACTTAATAGTTACAACTTTCAACAACGGAT
CTCTTGGTTCTGGCATCGATGAAGAACGCAGCGAAATGCGATAAGTAGTGTGAATTGCAGAATTCAGTGA
ATCATCGAATCTTTGAACGCACATTGCGCCCCTTGGTATTCCATGGGGCATGCCTGTTCGAGCGTCATTT
GTACCTTCAAGCTTTGCTTGGTGTTGGGTGTTTGTCTCGCCTCTGCGTGTAGACTCGCCTCAAAACAATT
GGCAGCCGGCATATTGATTTCGGAGCGCAATACATCTCGCGCTTTGCACTCAGAACGACGACGTCCAAAA
GTACATTTTTACACTCTTGACCTCGGATCAGGTAGGGATACCCGCTGAACTTAAGCATATC
>HQ414591.1 Fungal sp. MT0815 internal transcribed spacer 1, partial sequence; 5.8S ribosomal RNA gene and internal transcribed spacer 2, complete sequence; and 28S ribosomal RNA gene, partial sequence
CTTTGCCTGCTATCTCTTACCATGTCTTTTGAGTACCTTCGTTTCCTCGGCGGGTTCGCCCGCCGATTGG
ACAATTTAAACCATTTGCAGTTGCAATCAGCGTCTGAAAAAACATAATAGTTACAACTTTCAACAACGGA
TCTCTTGGTTCTGGCATCGATGAAGAACGCAGCGAAATGCGATAAGTAGTGTGAATTGCAGAATTCAGTG
AATCATCGAATCTTTGAACGCACATTGCGCCCCTTGGTATTCCATGGGGCATGCCTGTTCGAGCGTCATT
TGTACCTTCAAGCTCTGCTTGGTGTTGGGTGTTTGTCTCGCCTCTGCGTGTAGACTCGCCTCAAAACAAT
TGGCAGCCGGCGTATTGATTTCGGAGCGCATACATCTCGCGCTTTGCACTCAGAACGACGACGTCCAAAA
GTACATTTTTACACTCTTGACCTCAGATCAGGTAGGGATACCCGCTGAACTTAAGCATATCAATAAGCGG
AGGA
>HQ414592.1 Epicoccum nigrum isolate cult_08_A04 internal transcribed spacer 1, partial sequence; 5.8S ribosomal RNA gene and internal transcribed spacer 2, complete sequence; and 28S ribosomal RNA gene, partial sequence
CATGTCTTTTGAGTACCTTCGTTTCCTCGGCGGGTCCGCCCGCCGATTGGACAACATTCAAACCCTTTGC
AGTTGCAATCAGCGTCTGAAAAAACATAATAGTTACAACTTTCAACAACGGATCTCTTGGTTCTGGCATC
GATGAAGAACGCAGCGAAATGCGATAAGTAGTGTGAATTGCAGAATTCAGTGAATCATCGAATCTTTGAA
CGCACATTGCGCCCCTTGGTATTCCATGGGGCATGCCTGTTCGAGCGTCATTTGTACCTTCAAGCTCTGC
TTGGTGTTGGGTGTTTGTCTCGCCTCTGCGTGTAGACTCGCCTTAAAACAATTGGCAGCCGGCGTATTGA
TTTCGGAGCGCAGTACATCTCGCGCTTTGCACTCATAACGACGACGTCCAAAAGTACATTTTTACACTCT
TGACCTCGGATCAGGTAGGGATACCCCGCTGGAACTTAAGCATATCAATAAGCGGAGGA
>HQ414593.1 Fungal sp. MT0838 internal transcribed spacer 1, partial sequence; 5.8S ribosomal RNA gene and internal transcribed spacer 2, complete sequence; and 28S ribosomal RNA gene, partial sequence
ACCCATGTTTTTTGAGCACTTACGTTTCCTCGGTGGGTTCGCCCGCCGATTGGACCACTTAAACCCTTTG
TAGTTTTGTAATCAGCGTCTGAAAAACTTAATAGTTACAACTTTCAACAACGGATCTCTTGGTTCTGGCA
TCGATGAAGAACGCAGCGAAATGCGATAAGTAGTGTGAATTGCAGAATTCAGTGAATCATCGAATCTTTG
AACGCACATTGCGCCCCTTGGTATTCCATGGGGCATGCCTGTTCGAGCGTCATTTGTACCTTCAAGCTCT
GCTTGGTGTTGGGTGTTTGTCTCGCCTTTGCGTGTAGACTCGCCTTAAAACAATTGGCAGCCGGCGTATT
GATTTCGGAGCGCAGTACATCTCGCGCTTTGCACTCATAACGACGACGTCCAAAAGTACTTTTTACACTC
TTGACCTCGGATCAGGTAGGGATACCCGCTGAACTTAAGCATATC
>HQ414594.1 Fungal sp. MT0813 internal transcribed spacer 1, partial sequence; 5.8S ribosomal RNA gene and internal transcribed spacer 2, complete sequence; and 28S ribosomal RNA gene, partial sequence
GACCCTTGTCTTTTGCGTACTAGTTGTTTCCTCGGTAGGCTTGCCTGCCGGTTGGACAGTAAAAAAACCT
TTTGTAATTGCAATCAGCGTCAGAAAAACATAATAGTTACAACTTTCAACAACGGATCTCTTGGTTCTGG
CATCGATGAAGAACGCAGCGAAATGCGAAAAGTAGTGTGAATTGCAGAATTCAGTGAATCATCGAATCTT
TGAACGCACATTGCGCCCCTTGGTATTCCATGGGGCATGCCTGTTCGAGCGTCATTTGTACCTTCAAGCT
CTGCTTGGTGTTGGGTGTTTGTCCCCGCGTTATGCGCGGACTCGCCTCAAAGCAATTGGCAGCCGGCGTA
CTGGCCTTGGAGCGCAGCACATTTTGCGCCCCTCAGCTTGAACGCTTGCGTCCATTAAGCCTACAATTTT
TGCTCTTGACCTCGGATCAGGTAGGGATACCCGCTGAACTTAAGCATATC
>HQ414595.1 Fungal sp. MT0833 internal transcribed spacer 1, partial sequence; 5.8S ribosomal RNA gene and internal transcribed spacer 2, complete sequence; and 28S ribosomal RNA gene, partial sequence
AGTAGCCTAGCTACTTGTTTATACCCTTGTTTTTTGCGTACCTATTGTTTCCTCGGTGGGCTTGCCCGCC
GGTTGGACAAAACTATAACCTTTTTAAATTTTCAATCAGCGTCTGAATTATACATAATAATTACAACTTT
CAACAACGGATCTCTTGGTTCTGGCATCGATGAAGAACGCAGCGAAATGCGATAAGTAGTGTGAATTGCA
GAATTCAGTGAATCATCGAATCTTTGAACGCACATTGCGCCCCTTGGTATTCCATGGGGCATGCCTGTTC
GAGCGTCATTTGTACCCTCAAGCTTTGCTTGGTGTTGGGCGTTTTGTCTTTTCACAAAGACTCGCCTTAA
AGTAATTGGCAGCCAGTGTTTTGGTAGTAAGCGCAGCACATTTTGCGTCTTAGTCCCTTAACAACGGCAA
CCATAAAGCCTCTTTCTCACTTTTGACCTCGGATCAGGTAGGGATACCCGCTGAACTTAAGCATATCAAT
AAGCGGAGGA
>HQ414596.1 Fungal sp. MT0837 internal transcribed spacer 1, partial sequence; 5.8S ribosomal RNA gene and internal transcribed spacer 2, complete sequence; and 28S ribosomal RNA gene, partial sequence
AGTAGTTTACTACTGTAAAGGAGGCTGTTAGTCTGTATAGCGCAAGCTGATGAGCAGCTAGTCTCTTTTA
TCCACCCTTGTCTTTTGCGTACCCACGTTTCCTCGGCAGGCTTGCCTGCCGATTGGACAAACCTACAACC
TTTTTAATTTTCAATCAGCGTCTGAAAAACTTAATAATTACAACTTTCAACAACGGATCTCTTGGTTCTG
GCATCGATGAAGAACGCAGCGAAATGCGATAAGTAGTGTGAATTGCAGAATTCAGTGAATCATCGAATCT
TTGAACGCACATTGCGCCCCTTGGTATTCCATGGGGCATGCCTGTTCGAGCGTCATTTGTACCCTCAAGC
TCTGCTTGGTGTTGGGTGTTTGTCCTCTCCCTAGTGTTTGGACTCGCCTTAAAATAATTGGCAGCCAGTG
TTTTGGTATTGAAGCGCAGCACAAGTCGCGATTCTTATCAAATACTTGCGTCCACAAGCCCTTTTTTAAC
TTTTGACCTCGGATCAGGTAGGGATACCCGCTGAACTTAAGCATATC
>HQ414597.1 Fungal sp. MT0831 internal transcribed spacer 1, partial sequence; 5.8S ribosomal RNA gene and internal transcribed spacer 2, complete sequence; and 28S ribosomal RNA gene, partial sequence
ATTAGCCTGTATAGTATCACTACTGATGAGCAGCACGACCCTCTGTCTGTACCCTTGTCTTTTGCGCACT
CATGTTTCCTCGGCGGCTAACCCCCGCCGGCTGGACAACACTATAACCTTTTCAATTTTCAATCAGCGTC
TGAAAAACTTAAAAATTACAACTTTCAACAACGGATCTCTTGGTTCTGGCATCGATGAAGAACGCAGCGA
AATGCGATAAGTAGTGTGAATTGCAGAATTCAGTGAATCATCGAATCTTTGAACGCACATTGCGCCCCTT
GGTATTCCATGGGGCATGCCTGTTCGAGCGTCATTTGTACCCTCAAGCTCTGCTTGGTGTTGGGTGTTTG
TCCACTCCGTTGTGTGTGGACTCGCCTCAAAGCAATTGGCAGCCAGTGTTTTGGTATTGAAGCGCAGCAC
ATTTTGCGAGTCATGCCTGCAACGCTGGCGTCCAGTAAGTCTTTTTCCACTTTTGACCTCGGATCAGGTA
GGGATACCCGCTGAACTTAAGCATATC
>HQ414598.1 Fungal sp. MT0819 internal transcribed spacer 1, partial sequence; 5.8S ribosomal RNA gene and internal transcribed spacer 2, complete sequence; and 28S ribosomal RNA gene, partial sequence
CAGTAGCTTGCTACTGTCAGGGGGGTCGATCAGCCTGTATAGTATCACTACTGATGAGCAGCACAACCCC
CTGTCTGTACCCTTGTCTTTTGCGCACTCATGTTTCCTCGGCGGGTCTATGCCCGCCGGCTGGACAACTC
TATAACCTTTTTAATTTTCAATCAGCGTCTGAAAAACCTAATAATTACAACTTTCAACAACGGATCTCTT
GGTTCTGGCATCGATGAAGAACGCAGCGAAATGCGATAAGTAGTGTGAATTGCAGAATTCAGTGAATCAT
CGAATCTTTGAACGCACATTGCGCCCCTTGGTATTCCATGGGGCATGCCTGTTCGAGCGTCATTTGTACC
CTCAAGCTCTGCTTGGTGTTGGGTGTTTGTCCACTCCCTGGTGTTTGGACTCGCCTTAAAGCAATTGGCA
GCCAGTGTTTTGGTATTGAAGCGCAGCACATTTTGCGTCTCCAGCCTAGAACACTTGCGTCCAGTAAGCC
TTTTTCCACTTTTGACCTCGGATCAGGTAGGGATACCCGCTGAACTTAAGCATATC
>HQ414599.1 Fungal sp. MT0842 internal transcribed spacer 1, partial sequence; 5.8S ribosomal RNA gene and internal transcribed spacer 2, complete sequence; and 28S ribosomal RNA gene, partial sequence
TTTGGGGGTTTGCCCATTCTGGCGCCATATTCACCCATGTCTTTTGCGTACTACTTGTTTCCTTGGCGGG
CTCGCCCGCCAATTGGACTTTATTCAAACCTTTTTTTTTATTGCAATCAGCGTCAGCAAAACAATGTAAT
CAATTACAACTTTCAACAACGGATCTCTTGGTTCTGGCATCGATGAAGAACGCAGCGAAATGCGATAAGT
AGTGTGAATTGCAGAATTCAGTGAATCATCGAATCTTTGAACGCACATTGCGCCCTTTGGTATTCCAAAG
GGCATGCCTGTTCGAGCGTCATTTGTACCCTCAAGCTTTGCTTGGTGTTGGGCGTCTTTTGTCTCTCCCC
CGAGACTCGCCTTAAAAACATTGGCAGCCGGCCTACTGGTTTCGGAGCGCAGCACATTATTTGCGCTCTT
GTCCAGCCGCGGTCGCGCGTCCATGAAGCCTTTTTTTTCAACCTTTTGACCTCGGATCAGGTNGGGATAC
CCGCTGAACTTAAGCATATCAATAAGCGGAGGA
>HQ414600.1 Ulocladium chartarum isolate cult_08_A35 internal transcribed spacer 1, partial sequence; 5.8S ribosomal RNA gene and internal transcribed spacer 2, complete sequence; and 28S ribosomal RNA gene, partial sequence
ATATGAAGGCGGGCTGGAACCTCTCGGGGGTTACAGCCTTGCTGAATTATTCACCCTTGTCTTTTGCGTA
CTTCTTGTTTCCTTGGTGGGTTCGCCCACCACTAGGACAAACATAAACCTTTTGTAATTGCAATCAGCGT
CAGTAACAAATTAATAATTACAACTTTCAACAACGGATCTCTTGGTTCTGGCATCGATGAAGAACGCAGC
GAAATGCGATAAGTAGTGTGAATTGCAGAATTCAGTGAATCATCGAATCTTTGAACGCACATTGCGCCCT
TTGGTATTCCAAAGGGCATGCCTGTTCGAGCGTCATTTGTACCCTCAAGCTTTGCTTGGTGTTGGGCGTC
TTGTCTCTAGCTTTGCTGGAGACTCGCCTTAAAGTAATTGGCAGCCGGCCTACTGGTTTCGGAGCGCAGC
ACAAGTCGCACTCTCTATCAGCAAAGGTCTAGCATCCATTAAGCCTTTTTTCAACTTTTGACCTCGGATC
AGGTAGGGATACCCGCTGAACTTAAGCATATCA
>HQ414601.1 Fungal sp. MT0827 internal transcribed spacer 1, partial sequence; 5.8S ribosomal RNA gene and internal transcribed spacer 2, complete sequence; and 28S ribosomal RNA gene, partial sequence
GGCCGCGCCGTGAGCGCCCTGGTGCAGGATCGGCCGGCCACTGACCACACCCTTACTTTACGAGCACCTT
TCGTTCTCCTTCGGCGGGGCAACCCGCCGCTGGAACCTCATCAAACCTTTTTTGCATCTAGCATTACCTG
TTCTGATAAAAAACAATCGTAACAACTTTCAACAATGGATCTCTTGGCTCTGGCATCGATGAAGAACGCA
GCGAAATGCGATAAGTAGTGTGAATTGCAGAATTCAGTGAATCATCGAATCTTTGAACGCACATTGCGCC
CCTTGGTATTCCATGGGGCATGCCTGTTCGAGCGTCATCTACACCCTCAAGCTCTGCTTGGTGTTGGGCG
TCTGTCCCGCCTCTGCGCGCGGACTCGCCCCAAAGGCATTGGCAGCGGTCCACGGCCCCTCTCGCGCAGC
ACATTGCGCTTCTCGAGGCGGCCCGGCCCGCATCCACGAAGCCCACATTACCGTCTTTGACCTCGGATCA
GGTAGGGATACCCGCTGAACTTAAGCATATCAATAAGCGGAGGA
>HQ414602.1 UNVERIFIED_ORG: Fungal sp. MT0840 internal transcribed spacer 1, partial sequence; 5.8S ribosomal RNA gene and internal transcribed spacer 2, complete sequence; and 28S ribosomal RNA gene, partial sequence
CCACTGCTGACGGACTCTGCCCTATGGGCGGGCAGAGCCTGAATAATGCATGCTTTATCGGGTGAGTGGC
GGCCATAGAGGTGGGCGCGGGTGGGGAATTAAGTTTCTAAGCCGGCGGGCATGCACGTGGAGTATGGAGT
GCTGAACCGACCGACCCTTACCTTCGTCCATAGTAGCTCCGGCTCAAACTCTATGAAGATGACCAGTTCT
AAAGACTCGGACTTTACGCGCTCATGACTGCATCCTTATTATACTTGTACCTCTCGTTCTCCTTCGGTGG
GGCAACCTGCCGCTGGAATTTTACAAAACCCTTTTTTGCATCTAGCATTACCTGTTCTGATAAAAACAAT
TGTTACAACTTTCAACAATGGATCTCTTGGCTCTGGCATCGATGAAGAACGCAGCGAAATGCGATAAGTA
GTGTGAATTGCAGAATTCAGTGAATCATCGAATCTTTGAACGCACATTGCGCCCCTTGGTATTCCATGGG
GCATGCCTGTTCGAGCGTCATCTACACCCTCAAGCTCTGCTTGGTGTTGGGCGTCTGTCCCGCCTTTGCG
CGTGGACTCGCCCCAAATTCATTGGCAGCGGTCTCCGCCTCCTCTCGCGCAGCACATTGCGCTTCTTGAG
GTGCTGCGGCCCGCGTCCAGCAAGCAATTTACCGTCTTTGACCTCGGATCAGGTAGGGATACCCGCTGAA
CTTAAGCATAT
>HQ414603.1 Fungal sp. MT0836 internal transcribed spacer 1, partial sequence; 5.8S ribosomal RNA gene and internal transcribed spacer 2, complete sequence; and 28S ribosomal RNA gene, partial sequence
GGGCTTTTGTCCTGTCGAGATAGCGTCCTTGCCTATTTTTTGGAGCACCGTTCGTTTCCTCAGCAGGCTT
GCCTGCTACTGGGGACCCCTCAAACGCTTTGTAAATACAGTAATCGTCTGAAAAACAAACAAAAAATCAA
AACTTTCAACAATGGATCTCTTGGTTCTGGCATCGATGAAGAACGCAGCAAAATGCGATAAGTAGTGTGA
ATTGCAGAATTCAGTGAATCATCGAATCTTTGAACGCACATTGCGCCCTTTGGTATTCCTTAGGGCATGC
CTGTTCGAGCGTCATTTACACCCTCAAGCACAGCTTGGTGTTGGGCGTCTGTCCCGCTTCGGCGCGGACT
CGCCTCAAAACGATTGGCAGCCACTTCAGCGGCTTTGAGCGCAGCAGAATTGCGTCTCTCTTCGCGGCGG
ATGGCATCCAGTAAGCAACATTTATATCTTGACCTCGGATCAGGTAGGGATACCCGCTGAACTTAAGCAT
A
>HQ414604.1 Apiognomonia errabunda isolate cult_08_A06 internal transcribed spacer 1, partial sequence; 5.8S ribosomal RNA gene and internal transcribed spacer 2, complete sequence; and 28S ribosomal RNA gene, partial sequence
CCCTTTGTGAATACTACCTAAAATGTTGCCTCGGCATTGGTTGGCCTCTTTGAGGTNNNTTTCCCTCGGG
GAAGGAGCAGACCGGCCGGTGGCCGTATAAACTCTTGTTTTTGTAATATCATCTGAGTAAAAAACATGAA
TAAATCAAAACTTTCAACAACGGATCTCTTGGTTCTGGCATCGATGAAGAACGCAGCGAAATGCGATAAG
TAATGTGAATTGCAGAATTCAGTGAATCATCGAATCTTTGAACGCACATTGCGCCCGGTGGTATTCCACC
GGGCATGCCTGTTCGAGCGTCATTTCAACCCTCAAAGCTTGCTTTGGTGTTGGAGGAATACCCAGTAAAA
CGGGTACCCTCTGAAATTTAGTGGCGGGCTCGCTAGAATTTTGAGCGTAGTAATTTTACCTCGTTTTTAA
AGACTAGTGGGACTTCTTGCCGTAAAACCCCCAACTTTCNGAAAATTGACCTCGAATCAGGTAGGAATAC
CCGCTGAACTTAAGCATATCA
>HQ414605.1 Diplodina acerina isolate cult_08_A08 internal transcribed spacer 1, partial sequence; 5.8S ribosomal RNA gene and internal transcribed spacer 2, complete sequence; and 28S ribosomal RNA gene, partial sequence
CTCACGGGTGCTACCCAGAAACCCTTTGTGAATACTACCTAAAAAAATGTTGCCTCGGCATTGGTTGGCC
TCTTTGCAGGTCCCTTCCCCTAGGGGAAGGAGCAGACCGGCCGGTGGCCCTATAAACTCTTGTTTTTGTA
ATATCATCTGAGTAAAAAACTAAAATAAATCAAAACTTTCAACAACGGATCTCTTGGTTCTGGCATCGAT
GAAGAACGCAGCGAAATGCGATAAGTAATGTGAATTGCAGAATTCAGTGAATCATCGAATCTTTGAACGC
ACATTGCGCCCGGTGGTATTCCACCGGGCATGCCTGTTCGAGCGTCATTTCAACCCTCAAAGCTTGCTTT
GGTGTTGGAGGAATACCCTGTAAAAAGGGTACCCTCTGAAATTTAGTGGCGGGCTCGCTAGAATTTTGAG
CGTAGTAATTTTACCTCGTTTTTAAAGACTAGTGGGACTTCTTGCCGTAAAACCCCCCAACTTTCTGAAA
ATTGACCTCGAATCAGGTAGGAATACCCGCTGAACTTAAGCATATC
>HQ414606.1 Fungal sp. MT0841 internal transcribed spacer 1, partial sequence; 5.8S ribosomal RNA gene and internal transcribed spacer 2, complete sequence; and 28S ribosomal RNA gene, partial sequence
CTCCCAAACCATATGTTTATCTACCTGTTTCGTTGCTTCGGCAGGCGGCCCCTGGGAGGGGCTCTGGCCT
CGAGAGAGGTGCCTGCCGGAGGTCATAAAACTACTGTTAGTTAATGTTCTGTCTGAGTAAAAATCATAAT
AAGTTAAAACTTTCAACAACGGATCTCTTGGTTCTGGCATCGATGAAGAACGCAGCGAAATGCGATAAGT
AATGTGAATTGCAGAATTCAGTGAATCATCGAATCTTTGAACGCACATTGCGCCTATTAGTATTCTAGTA
GGCATGCCTGTTCGAGCGTCATTTCAACCCTCAAGCTCTGCTTGGTGTTGGGGCGTCTGCAGCTCCGGCT
GCAGGCCCTGAAATCTAGTGGCGGGCTCGCTACAACTCCGAGCGTAGTAATATCTCTCGCTTTGGAAGTG
TAGCGGGTTTCCGGCCGTTAAACCCCCAAAATTCTGAATGTTGACCTCGGATCAGGTAGGAATACCCGCT
GAACTTAAGCATATCA
>HQ414607.1 Lecythophora hoffmannii isolate cult_08_A36 internal transcribed spacer 1, partial sequence; 5.8S ribosomal RNA gene and internal transcribed spacer 2, complete sequence; and 28S ribosomal RNA gene, partial sequence
CTACTTCAAACCATCGCGAACTCGTCCAAGTTGCTTCGGCGGCGCGGCACCCCTTAACGGGGGCGCCGCA
GCCCTGCCTCTCCGGAGGTTCGGGGCGCCCGCCGGAGGTACGAAACTCTGTATTATAGTGGCATCTCTGA
GTATAAAACAAATAAGTTAAAACTTTCAACAACGGATCTCTTGGTTCTGGCATCGATGAAGAACGCAGCG
AAATGCGATAAGTAATGTGAATTGCAGAATTCAGTGAATCATCGAATCTTTGAACGCACATTGCGCCCGG
TAGTACTCTACCGGGCATGCCTGTTCGAGCGTCATTTCAACCCTCAAGCCCTGCTTGGTGTTGGGGCCCT
ACGGCTGCCGTAGGCCCTGAAAGGAAGTGGCGGGCTCGCTACAACTCCGAGCGTAGTAATTCATTATCTC
GCTAGGGAGGTTGCGGCGTGCTCCTGCCGTTAAAGACCCATCTTTAACCAAGGTTGACCTCGGATCAGGT
AGGAATACCCGCTGAACTTAAGCATAT
>HQ414608.1 Colletotrichum gloeosporioides isolate cult_08_A24 internal transcribed spacer 1, partial sequence; 5.8S ribosomal RNA gene and internal transcribed spacer 2, complete sequence; and 28S ribosomal RNA gene, partial sequence
TTACCGCTCTACAACCCTTTGTGAACATACCTAACCGTTGCTTCGGCGGGCAGGGGAAGCCTCTCGCGGG
CGACCCCTCCCGGCGCCGGCCCCATCACGGGGGCGGAGCGCCCGCCGGAGGAAACCAAACTCTATTTACA
CGACGTCTCTTCTGAGTGGCACAAGCAAATAATTAAAACTTTTAACAACGGATCTCTTGGTTCTGGCATC
GATGAAGAACGCAGCGAAATGCGATAAGTAATGTGAATTGCAGAATTCAGTGAATCATCGAATCTTTGAA
CGCACATTGCGCTCGCCAGCATTCTGGCGAGCATGCCTGTTCGAGCGTCATTTCAACCCTCAAGCACCGC
TTGGTTTTGGGGCCCCACGGCCGACGTGGGCCCTTAAAGGTAGTGGCGGACCCTCCCGGAGCCTCCTTTG
CGTAGTAACTAACGTCTCGCACTGGGATCCGGAGGGACTCTTGCCGTTAAACCCCCAAATTTTTTCAGGT
TGACCTCGGATCAGGTAGGACTACCCGCTGAACTTAAGCATATCAATAAGCGGAGGA
>HQ414609.1 Fungal sp. MT0824 internal transcribed spacer 1, partial sequence; 5.8S ribosomal RNA gene and internal transcribed spacer 2, complete sequence; and 28S ribosomal RNA gene, partial sequence
TAACCGTTGCTTCGGCGGGCAGGGGAAGCCTCTCGCGGGCCTCCCCTCCCGGCGCCTGCCCCCACCACGG
GGACGGGGCGCCCGCCGGAGGAAACCAAACTCTATTTACACGACGTCTCTTCTGAGTGGCACAAGCAAAT
AATTAAAACTTTTAACAACGGATCTCTTGGTTCTGGCATCGATGAAGAACGCAGCGAAATGCGATAAGTA
ATGTGAATTGCAGAATTCAGTGAATCATCGAATCTTTGAACGCACATTGCGCTCGCCAGCATTCTGGCGA
GCATGCCTGTTCGAGCGTCATTTCAACCCTCAAGCACCGCTTGGTTTTGGGGCCCCACGGCACACGTGGG
CCCTTAAAGGTAGTGGCGGACCCTCCCGGAGCCTCCTTTGCGTAGTAACTAACGTCTCGCACTGGGATTC
GGAGGGACTCTTGCCGTAAAACCCCCAAATTTTTTACAGGTTGACCTCGGATCAGGTAGGAATACCCGCT
GAACTTATTCATATCAATAAGCGGAGGA
>HQ414610.1 Fungal sp. MT0817 internal transcribed spacer 1, partial sequence; 5.8S ribosomal RNA gene and internal transcribed spacer 2, complete sequence; and 28S ribosomal RNA gene, partial sequence
CTCGGCGGATCAGCCCGCGCCCCGTAAAACGGGACGGCCCGCCGAGGACCCAAACTCTAATGTTTCTTAT
TGTAACTTCTGAGTAAAACAAACAAATAAATCAAAACTTTCAACAACGGATCTCTTGGTTCTGGCATCGA
TGAAGAACGCAGCAAAATGCGATAAGTAATGTGAATTGCAGAATTCAGTGAATCATCGAATCTTTGAACG
CACATTGCGCCCGCTGGTATTCCGGCGGGCATGCCTGTTCGAGCGTCATTTCAACCCTCAAGCCCCCGGG
TTTGGTGTTGGGGATCGGCTCTGCCTTCTGGCGGTGCCGCCCCCGAAATACATTGGCGGTCTCGCTGCAG
CCTCCATTGCGTAGTAGCTAACACCTCGCAACTGGAACGCGGCGCGGCCATGCCGTAAAACCCCAACTTC
TGAATGTTGACCTCGGATCAGGTAGGAATACCCGCTGAACTTAAGCATATCAATAAGCGGAGGA
>HQ414611.1 Fungal sp. MT0830 internal transcribed spacer 1, partial sequence; 5.8S ribosomal RNA gene and internal transcribed spacer 2, complete sequence; and 28S ribosomal RNA gene, partial sequence
GTTTACAACTCCCAAACCCCTGTGAACATACCTTTATGTTGCCTCGGCGGATCAGCCCGTTCCTCGGAAC
GGCCCGCCGCAGGACCCTAAACTCTGTTTTTAGTGGAACTTCTGAGTAAAAAAACAAATAAATCAAAACT
TTCAACAACGGATCTCTTGGTTCTGGCATCGATGAAGAACGCAGCAAAATGCGATAAGTAATGTGAATTG
CAGAATTCAGTGAATCATCGAATCTTTGAACGCACATTGCGCCCGCCAGTATTCTGGCGGGCATGCCTGT
TCGAGCGTCATTTCAACCCTCAAGCCCAGCTTGGTGTTGGGAGCTGTCGTCTGACACTCCCCAAATACAT
TGGCGGTCACGTCGAGCTTCCATAGCGTAGTAATTTACACATCGTTACTGGTAATCGTCGCGGCCACGCC
GTTAAACCCCAACTTCTGAATGTTGACCTCGGATCAGGTAGGAATACCCGCTGAACTTAAGCATATCAAT
AAGCGGAGGA
>HQ414612.1 Xylaria sp. MT0810 internal transcribed spacer 1, partial sequence; 5.8S ribosomal RNA gene and internal transcribed spacer 2, complete sequence; and 28S ribosomal RNA gene, partial sequence
CCCAGTGAACANACCTCATGTTGCCTCGGCAGGTCGCGCCTCCCTCGTAGGCCCTACCCCGTAGGCTCCT
ACGCGGAAGGCGCGGGTACCCCTGCCGGTGGCCCACGAAACTCTGTCTCATCGTTGAATTCTGAACCTAT
AACTAAATAAGTTAAAACTTTCAACAACGGATCTCTTGGTTCTGGCATCGATGAAGAACGCAGCGAAATG
CGATAAGTAATGTGAATTGCAGAATTCAGTGAATCATCGAATCTTTGAACGCACATTGCGCCCATTAGTA
TTCTAGTGGGCATGCCTGTTCGAGCGTCATTTCAACCCTTAAGCCCTTGTTGCTTAGCGTTGGGAGCCTA
CGGCACCGTAGCTCCCCAAAGTCAGTGGCGGAGCCGGCTCACACTCTAGACGTAGTAATTACTCACCTCG
CCTATAGTTGGACCGGTCCCCTGCCGTAAAACGCCCCAGTATCTAAAAGGTTGACCTCGAATCAGGTAGG
AATACCCGCTGAACTTAAGCATATCA
>HQ414613.1 Nodulisporium sp. MT0814 internal transcribed spacer 1, partial sequence; 5.8S ribosomal RNA gene and internal transcribed spacer 2, complete sequence; and 28S ribosomal RNA gene, partial sequence
CTACTGTTGCCTCGGCAGGTCGTGCTGTGCGGTGGTGATACCTACCCTGGAGTAGGAACCTACCCTGTAG
TGACCTACCCTGGAGTGGAGCTACCCTGCAGCACGCAACCGGGCCTGCCAAAGGACCCCTAAACTCTGTT
ATAACGTACCTCTGAGTCAACTATACAAATAAGTTAAAACTTTCAACAACGGATCTCTTGGTTCTGGCAT
CGATGAAGAACGCAGCGAAATGCGATAAGTAATGTGAATTGCAGAATTCAGTGAATCATCGAATCTTTGA
ACGCACATTGCGCCTAATAGTATTCTGTTAGGCATGCCTGTTCGAGCGTCATTTCAACCCCCAAGCGCTA
TTTAGCTTGACGTTGGGAATTTACAGCTGCTGTAATTCCTCAAATTTAGTGGCGGAGCTAGGTCATGCTC
TGAGCGTAGTAATTCTGTTCTCGCTCCTGAAGCTGCCCTATATCCTGCCGTAAAACCCCTAAATTATAAT
CTGGTTGACCTCGGATCAGGTAGGAATACCCGCTGAACTTAAGCATATC
>HQ414614.1 Septoria sp. MT0818 internal transcribed spacer 1, partial sequence; 5.8S ribosomal RNA gene and internal transcribed spacer 2, complete sequence; and 28S ribosomal RNA gene, partial sequence
TTGTGAACACAACTTGTTGCTTCGGGGGCGACCCTGCCGTTTCGACGGCGAGCGCCCCCGGAGGCCTTCA
AACACTGCATCTTTGCGTCGGAGTTTAAGTAAATTAAACAAAACTTTCAACAACGGATCTCTTGGTTCTG
GCATCGATGAAGAACGCAGCGAAATGCGATAAGTAATGTGAATTGCAGAATTCAGTGAATCATCGAATCT
TTGAACGCACATTGCGCCCCTTGGTATTCCGAGGGGCATGCCTGTTCGAGCGTCATTTCACCACTCAAGC
CTGGCTTGGTATTGGGCGCCGCGGTCAATCCGCGCGCCTCAAAGTCTCCGGCTGAGCTGTCCGTCTCTAA
GCGTTGTGATTTCATTAATCGCTTCGGAGTGCGGGCGGCCGCGGCCGTTAAATCTTTCAAAGGTTGACCT
CGGATCAGGTAGGGATACCCGCTGAACTTAAGCATATCAATAAGCGGAGGA
>HQ414615.1 Fungal sp. MT0812 internal transcribed spacer 1, partial sequence; 5.8S ribosomal RNA gene and internal transcribed spacer 2, complete sequence; and 28S ribosomal RNA gene, partial sequence
TTTGTGAACATACCTCTGTTGCTTTGGCGGCTCTTGCCGCGTGGAGGCCCTCAAAAAGCCCCCCCGTGCG
CTTCCGCCAGAGGACCTTCAAACTCCAGTCAGTAAACGTCGACGTCTGAAAAACAAGTTAATAAACTAAA
ACTTTCAACAACGGATCTCTTGGTTCTGGCATCGATGAAGAACGCAGCGAAATGCGATAAGTAATGTGAA
TTGCAGAATTCAGTGAATCATCGAATCTTTGAACGCACATTGCGCCCCTTGGCATTCCGAGGGGCATGCC
TGTTCGAGCGTCATTACAACCCTCAAGCTCTGCTTGGTATTGGGCGACGTCCTCTCTGCGGACGCGCCTC
AAAGACCTCGGCGGTGGCTGTTCAGCCCTCAAGCGTAGTAGAATACACCTCGCTTTGGAGCGGTTGGCGT
CGCCCGCCGGACGAACCTTCTGAACTTTTCTCAAGGTTGACCTCGGATCAGGTAGGGATACCCGCTGAAC
TTAAGCATATC
>HQ414616.1 Basidiomycota sp. MT0811 internal transcribed spacer 1, partial sequence; 5.8S ribosomal RNA gene and internal transcribed spacer 2, complete sequence; and 28S ribosomal RNA gene, partial sequence
CACTGTGAACCGTGGCTTCGGCCCAAACTTGAAGTCTAGAATGTAACATATCATAACAAAATACAACTTT
TAACAACGGATCTCTTGGCTCTCGCATCGATGAAGAACGCAGCGAAATGCGATAAGTAATGTGAATTGCA
GAATTCAGTGAATCATCGAATCTTTGAACGCACCTTGCGCCCTCTGGTATTCCGGAGGGCATGCCTGTTT
GAGTGTCATGAACACCTCACCCCCTCGGGTTTCCGATCGGGTGGACTTGGGCGCTGCCAGTGAAATGGCT
CGCCTTAAACGCATTAGCGGTTGTTGACGTAATAAGTTTCGTCTTGTCGACCGCTCCTAATCTCCTTCGG
GATGTCTCTGGACACTTCATGATCTGACCTCAAATCAGGTAGGACTACCCGCTGAACTTAAGCATATCA
