# Supplementary material for: The Endophytic Mycobiome of European Ash and Sycamore Maple Leaves – Geographic Patterns, Host Specificity and Influence of Ash Dieback
Source: Front Microbiol. 2018 Oct 24;9:2345. doi: 10.3389/fmicb.2018.02345 (PMC6207852; doi:10.3389/fmicb.2018.02345)
Supplement: Supplementary file 9 [file Data_Sheet_4.zip › Data_Sheet_4_code/data/fraxinus_literature/scholtysik/tax.txt]

id	kingdom	phylum	class	order	family	genus	species
FJ150902	Fungi	Ascomycota	Dothideomycetes	Dothideales	Saccotheciaceae	Aureobasidium	Aureobasidium_pullulans
DQ286285	Fungi	Ascomycota	Sordariomycetes	Diaporthales	Valsaceae	Phomopsis	Phomopsis_sp._CBS_117165
HQ414598	Fungi	Fungi_unknown	Fungi_unknown	Fungi_unknown	Fungi_unknown	Fungi_unknown	fungal_sp._MT0819
HQ414597	Fungi	Fungi_unknown	Fungi_unknown	Fungi_unknown	Fungi_unknown	Fungi_unknown	fungal_sp._MT0831
HQ414603	Fungi	Fungi_unknown	Fungi_unknown	Fungi_unknown	Fungi_unknown	Fungi_unknown	fungal_sp._MT0836
HQ414611	Fungi	Fungi_unknown	Fungi_unknown	Fungi_unknown	Fungi_unknown	Fungi_unknown	fungal_sp._MT0830
AY843112	Fungi	Ascomycota	Dothideomycetes	Capnodiales	Mycosphaerellaceae	Acrodontium	Acrodontium_crateriforme
HQ414610	Fungi	Fungi_unknown	Fungi_unknown	Fungi_unknown	Fungi_unknown	Fungi_unknown	fungal_sp._MT0817
HQ414608	Fungi	Ascomycota	Sordariomycetes	Glomerellales	Glomerellaceae	Colletotrichum	Colletotrichum_gloeosporioides
DQ491516	Fungi	Ascomycota	Dothideomycetes	Pleosporales	Pleosporaceae	Stemphylium	Stemphylium_vesicarium
HQ414601	Fungi	Fungi_unknown	Fungi_unknown	Fungi_unknown	Fungi_unknown	Fungi_unknown	fungal_sp._MT0827
DQ655720	Fungi	Ascomycota	Sordariomycetes	Hypocreales	Nectriaceae	Fusarium	Fusarium_lateritium
HQ414589	Fungi	Ascomycota	Dothideomycetes	Pleosporales	Coniothyriaceae	Coniothyrium	Coniothyrium_sp._MT0803
HQ414615	Fungi	Fungi_unknown	Fungi_unknown	Fungi_unknown	Fungi_unknown	Fungi_unknown	fungal_sp._MT0812
HQ414600	Fungi	Ascomycota	Dothideomycetes	Pleosporales	Pleosporaceae	Alternaria	Alternaria_chartarum
HQ414599	Fungi	Fungi_unknown	Fungi_unknown	Fungi_unknown	Fungi_unknown	Fungi_unknown	fungal_sp._MT0842
HQ414590	Fungi	Fungi_unknown	Fungi_unknown	Fungi_unknown	Fungi_unknown	Fungi_unknown	fungal_sp._MT0807
HQ414613	Fungi	Ascomycota	Sordariomycetes	Xylariales	Xylariaceae	Nodulisporium	Nodulisporium_sp._MT0814
AY673074	Fungi	Ascomycota	Dothideomycetes	Pleosporales	Pleosporaceae	Alternaria	Alternaria_alternata
FN548164	Fungi	Ascomycota	Sordariomycetes	Sordariales	Chaetomiaceae	Dichotomopilus	Dichotomopilus_cf._funicola_MU-2009
HQ414605	Fungi	Ascomycota	Sordariomycetes	Diaporthales	Gnomoniaceae	Diplodina	Diplodina_acerina
HQ414595	Fungi	Fungi_unknown	Fungi_unknown	Fungi_unknown	Fungi_unknown	Fungi_unknown	fungal_sp._MT0833
FJ214897	Fungi	Ascomycota	Dothideomycetes	Pleosporales	Pleosporaceae	Alternaria	Alternaria_infectoria
HQ414593	Fungi	Fungi_unknown	Fungi_unknown	Fungi_unknown	Fungi_unknown	Fungi_unknown	fungal_sp._MT0838
HQ414612	Fungi	Ascomycota	Sordariomycetes	Xylariales	Xylariaceae	Xylaria	Xylaria_sp._MT0810
AJ300332	Fungi	Ascomycota	Dothideomycetes	Capnodiales	Cladosporiaceae	Cladosporium	Cladosporium_oxysporum
HQ414596	Fungi	Fungi_unknown	Fungi_unknown	Fungi_unknown	Fungi_unknown	Fungi_unknown	fungal_sp._MT0837
HQ414614	Fungi	Ascomycota	Dothideomycetes	Capnodiales	Mycosphaerellaceae	Septoria	Septoria_sp._MT0818
HQ414594	Fungi	Fungi_unknown	Fungi_unknown	Fungi_unknown	Fungi_unknown	Fungi_unknown	fungal_sp._MT0813
HQ414602	Fungi	Fungi_unknown	Fungi_unknown	Fungi_unknown	Fungi_unknown	Fungi_unknown	fungal_sp._MT0840
GU237874	Fungi	Ascomycota	Dothideomycetes	Pleosporales	Didymellaceae	Phoma	Phoma_herbarum
HQ414607	Fungi	Ascomycota	Sordariomycetes	Coniochaetales	Coniochaetaceae	Coniochaeta	Coniochaeta_hoffmannii
HQ414616	Fungi	Basidiomycota	Basidiomycota_unknown	Basidiomycota_unknown	Basidiomycota_unknown	Basidiomycota_unknown	Basidiomycota_sp._MT0811
EU035457	Fungi	Ascomycota	Dothideomycetes	Venturiales	Venturiaceae	Venturia	Venturia_fraxini
HQ414592	Fungi	Ascomycota	Dothideomycetes	Pleosporales	Didymellaceae	Epicoccum	Epicoccum_nigrum
HQ414591	Fungi	Fungi_unknown	Fungi_unknown	Fungi_unknown	Fungi_unknown	Fungi_unknown	fungal_sp._MT0815
HQ414606	Fungi	Fungi_unknown	Fungi_unknown	Fungi_unknown	Fungi_unknown	Fungi_unknown	fungal_sp._MT0841
AJ238678	Fungi	Ascomycota	Dothideomycetes	Pleosporales	Pleosporales_unknown	Monodictys	Monodictys_castaneae
HQ414609	Fungi	Fungi_unknown	Fungi_unknown	Fungi_unknown	Fungi_unknown	Fungi_unknown	fungal_sp._MT0824
AY853186	Fungi	Ascomycota	Dothideomycetes	Capnodiales	Mycosphaerellaceae	Ramularia	Ramularia_endophylla
DQ289799	Fungi	Ascomycota	Dothideomycetes	Capnodiales	Cladosporiaceae	Cladosporium	Cladosporium_herbarum
HQ414588	Fungi	Fungi_unknown	Fungi_unknown	Fungi_unknown	Fungi_unknown	Fungi_unknown	fungal_sp._MT0843
HQ414604	Fungi	Ascomycota	Sordariomycetes	Diaporthales	Gnomoniaceae	Apiognomonia	Apiognomonia_errabunda
