# Supplementary material for: The Endophytic Mycobiome of European Ash and Sycamore Maple Leaves – Geographic Patterns, Host Specificity and Influence of Ash Dieback
Source: Front Microbiol. 2018 Oct 24;9:2345. doi: 10.3389/fmicb.2018.02345 (PMC6207852; doi:10.3389/fmicb.2018.02345)
Supplement: Supplementary file 9 [file Data_Sheet_4.zip › Data_Sheet_4_code/data/leaf_samples/analysis/counts_per_sample.txt]

A1_T10_L	54413
A1_T10_P	40531
A1_T12_L	30302
A1_T12_P	38632
A1_T13_L	51442
A1_T13_L_ITS4	1
A1_T13_P	50053
A1_T15_L	53745
A1_T15_P	65008
A1_T1_P	46899
A1_T3_L	56614
A1_T3_P	40474
A1_T41_L	57536
A1_T41_P	36703
A1_T41_P_ITS4	1
A1_T43_L	42728
A1_T43_P	51471
A1_T45_L	61724
A1_T45_P	40185
A1_T45_P_ITS4	1
A1_T46_L	55240
A1_T46_P	47931
A1_T50_P	21341
A1_T52_P	60254
A1_T53_P	29142
A1_T54_L	48175
A1_T54_P	26299
A1_T5_L	56840
A1_T5_P	10133
A1_T6_L	49685
A1_T6_P	47416
A1_T6_P_ITS4	1
A2_T11_L	43333
A2_T11_P	52046
A2_T13_L	34325
A2_T13_P	43351
A2_T15_L	54737
A2_T15_P	48687
A2_T1_L	52775
A2_T1_P	58084
A2_T3_L	36605
A2_T3_P	52512
A2_T41_L	60611
A2_T41_P	30891
A2_T43_L	49666
A2_T43_P	60243
A2_T45_L	32633
A2_T45_P	39896
A2_T47_L	41740
A2_T47_P	56955
A2_T49_L	56996
A2_T49_P	41032
A2_T51_L	41880
A2_T51_P	44483
A2_T53_L	32866
A2_T53_P	38141
A2_T55_L	49347
A2_T55_P	56647
A2_T5_L	49957
A2_T5_P	57232
A2_T7_L	45413
A2_T7_P	50038
A2_T9_L	48191
A2_T9_P	56346
N1_T10_P	33455
N1_T13_L	63986
N1_T13_P	39833
N1_T15_L	55129
N1_T15_P	39662
N1_T22_L	53965
N1_T22_L_ITS4	1
N1_T22_P	45303
N1_T23_L	52088
N1_T23_P	44451
N1_T26_L	56006
N1_T26_P	40107
N1_T27_L	57902
N1_T27_P	33096
N1_T29_L	60460
N1_T29_P	46291
N1_T30_L	49012
N1_T30_P	16567
N1_T33_L	41359
N1_T33_P	33644
N1_T35_L	45624
N1_T35_P	45342
N1_T3_L	59623
N1_T3_P	36275
N1_T43_L	457
N1_T43_P	40119
N1_T44_L	21948
N1_T44_P	29120
N1_T46_L	64490
N1_T46_P	5391
N1_T47_L	33711
N1_T47_P	44875
N1_T4_L	56851
N1_T4_P	31593
N1_T51_L	30933
N1_T51_P	46182
N1_T52_L	32970
N1_T52_P	36834
N1_T53_L	27690
N1_T53_P	31935
N1_T54_L	46393
N1_T54_P	15846
N1_T6_L	55265
N1_T6_P	45972
N1_T7_L	52754
N1_T7_P	38899
N1_T9_P	23054
N2_T10_L	58242
N2_T10_P	21505
N2_T12_L	60228
N2_T12_P	58369
N2_T13_L	60525
N2_T13_P	48309
N2_T15_L	56628
N2_T15_P	60754
N2_T1_L	36514
N2_T1_P	48508
N2_T21_L	50833
N2_T21_L_ITS4	1
N2_T21_P	54274
N2_T22_L	38009
N2_T22_P	60402
N2_T27_L	31979
N2_T27_P	46599
N2_T28_L	75975
N2_T28_P	49119
N2_T2_L	57859
N2_T2_P	54769
N2_T30_L	40400
N2_T30_P	38456
N2_T32_L	76727
N2_T32_P	44445
N2_T33_L	49545
N2_T33_P	58756
N2_T35_L	40439
N2_T35_P	32535
N2_T41_L	50714
N2_T41_P	58064
N2_T42_L	45856
N2_T42_P	58941
N2_T47_L	51954
N2_T47_P	50264
N2_T48_L	28264
N2_T48_P	50859
N2_T50_L	31788
N2_T50_P	21226
N2_T52_L	33161
N2_T52_P	44108
N2_T53_L	28223
N2_T53_P	57303
N2_T55_L	31163
N2_T55_P	48684
N2_T7_L	45580
N2_T7_P	45921
N2_T8_L	46059
N2_T8_P	15798
S1_T10_L	51536
S1_T10_P	14635
S1_T11_L	49160
S1_T11_P	14796
S1_T14_L	44162
S1_T14_P	9605
S1_T15_L	54768
S1_T15_P	4669
S1_T1_L	59220
S1_T1_P	45877
S1_T21_L	57917
S1_T21_P	23646
S1_T23_L	65842
S1_T23_P	27088
S1_T27_L	57795
S1_T27_P	54705
S1_T28_L	49118
S1_T28_P	47301
S1_T30_L	55438
S1_T30_P	43882
S1_T31_L	44719
S1_T31_P	38562
S1_T34_L	43066
S1_T34_P	38018
S1_T35_L	48266
S1_T35_P	38981
S1_T3_L	73885
S1_T3_P	19106
S1_T41_L	45088
S1_T41_P	21413
S1_T43_L	59293
S1_T43_P	46919
S1_T47_L	52293
S1_T47_P	24624
S1_T47_P_ITS4	4
S1_T48_L	66996
S1_T48_P	54457
S1_T50_L	54439
S1_T50_P	31420
S1_T51_L	44709
S1_T51_P	51760
S1_T54_L	48118
S1_T54_P	58727
S1_T55_L	51596
S1_T55_P	14041
S1_T7_L	60812
S1_T7_P	31172
S1_T8_L	48521
S1_T8_P	3532
S2_T10_L	66639
S2_T10_P	53826
S2_T15_L	54203
S2_T15_P	61724
S2_T16_L	53050
S2_T23_P	56079
S2_T24_L	68023
S2_T24_P	44491
S2_T25_L	57247
S2_T25_P	34368
S2_T26_L	52770
S2_T26_L_ITS4	1
S2_T26_P	58666
S2_T29_L	73296
S2_T29_P	55998
S2_T30_P	51377
S2_T35_L	37389
S2_T35_P	54522
S2_T36_L	44777
S2_T36_P	41897
S2_T3_L	45131
S2_T3_P	47240
S2_T43_L	37323
S2_T43_P	47306
S2_T44_L	36440
S2_T44_P	52773
S2_T45_L	33054
S2_T45_P	46558
S2_T46_L	51725
S2_T46_P	53274
S2_T49_L	27695
S2_T49_P	42203
S2_T4_L	48594
S2_T4_P	58427
S2_T50_L	50127
S2_T50_P	46904
S2_T55_L	36850
S2_T55_P	55146
S2_T56_L	34015
S2_T56_P	28534
S2_T5_L	51080
S2_T5_P	50185
S2_T6_L	50232
S2_T6_P	49053
S2_T9_L	65261
S2_T9_P	49421
SO1_T22_L	43535
SO1_T22_P	44649
SO1_T23_L	29708
SO1_T23_P	32925
SO1_T27_L	41552
SO1_T27_P	47342
SO1_T28_L	42417
SO1_T28_P	45751
SO1_T29_L	40825
SO1_T29_P	46811
SO1_T31_L	28177
SO1_T31_P	40421
SO1_T34_L	43862
SO1_T34_P	48727
SO1_T36_L	51148
SO1_T36_P	47164
V1_T13_L	50104
V1_T13_P	36342
V1_T13_P_ITS4	1
V1_T15_L	28249
V1_T15_P	35602
V1_T1_L	27938
V1_T1_P	51196
V1_T21_L	27858
V1_T21_P	29201
V1_T22_L	40849
V1_T22_P	42126
V1_T25_L	48309
V1_T25_P	36933
V1_T27_L	46814
V1_T27_P	50418
V1_T29_L	48226
V1_T29_L_ITS4	1
V1_T29_P	40491
V1_T32_L	47559
V1_T32_P	56921
V1_T33_L	45224
V1_T33_P	43676
V1_T35_L	42472
V1_T35_P	53410
V1_T3_L	58439
V1_T3_P	38291
V1_T42_L	46259
V1_T42_P	9264
V1_T43_L	37902
V1_T43_P	11650
V1_T45_L	44830
V1_T45_P	76934
V1_T47_L	43402
V1_T47_P	11045
V1_T49_L	38580
V1_T49_P	7911
V1_T52_L	45863
V1_T52_P	46330
V1_T54_L	48265
V1_T54_P	47759
V1_T55_L	45240
V1_T55_P	40599
V1_T5_L	54080
V1_T5_P	33140
V2_T11_L	40180
V2_T11_P	48906
V2_T12_L	51657
V2_T12_P	38900
V2_T13_L	42643
V2_T13_P	43477
V2_T15_L	52979
V2_T15_P	27688
V2_T21_L	51846
V2_T21_P	46701
V2_T24_L	56136
V2_T24_P	50922
V2_T27_L	43796
V2_T27_P	48875
V2_T27_P_ITS4	1
V2_T28_L	32161
V2_T28_P	44111
V2_T2_L	31646
V2_T2_P	45878
V2_T31_L	53722
V2_T31_P	71517
V2_T32_L	37124
V2_T32_P	64858
V2_T33_L	49499
V2_T33_P	51687
V2_T35_L	48275
V2_T35_P	60046
V2_T41_L	37731
V2_T41_P	38241
V2_T44_L	54641
V2_T44_P	45276
V2_T47_L	54148
V2_T47_P	49017
V2_T47_P_ITS4	1
V2_T48_L	49651
V2_T48_P	53950
V2_T4_L	53468
V2_T4_P	52380
V2_T51_L	30037
V2_T51_P	55393
V2_T52_L	36464
V2_T52_P	25072
V2_T53_L	32181
V2_T53_P	36048
V2_T55_L	43888
V2_T55_P	23922
V2_T7_L	46961
V2_T7_P	50305
V2_T8_L	30468
V2_T8_P	53225
mock_19_1	37604
mock_19_2	33981
mock_24_1	26966
mock_24_2	49021
mock_29_1	45509
mock_29_2	55235
mock_33_1	41158
mock_33_2	41474
neg_19	48
neg_19_24	43
neg_29	51
neg_33	51
ptest_ITS4_1_ITS4	122603
ptest_ITS4_2_ITS4	128245
ptest_ITS4_3	1
ptest_ITS4_3_ITS4	123989
ptest_ITS4f2_1	47816
ptest_ITS4f2_2	51815
ptest_ITS4f2_3	51471
ptest_ITS4f_1	46519
ptest_ITS4f_2	46511
ptest_ITS4f_3	43450
