# Supplementary material for: The Endophytic Mycobiome of European Ash and Sycamore Maple Leaves – Geographic Patterns, Host Specificity and Influence of Ash Dieback
Source: Front Microbiol. 2018 Oct 24;9:2345. doi: 10.3389/fmicb.2018.02345 (PMC6207852; doi:10.3389/fmicb.2018.02345)
Supplement: Supplementary file 9 [file Data_Sheet_4.zip › Data_Sheet_4_code/data/leaf_samples/analysis/clusters/denoised.fa]

>Zotu1
ATGCGATAAGTAATGTGAATTGCAGAATTCAGTGAATCATCGAATCTTTGAACGCACATTGCGCCCCCTGGTATTCCGGGGGGCACACCTGTTCGAGCGCCATTTCAACCCTGGAGCCCTGCTCTGTGATGGGCCCCGTCCTCAGGGACGGGCCCGAAACCCGTGGGCGCCTCCGTAAGGCCCTGAGCGTAGCAAGAGAAATCCCTCGCTCGGAGTGCCCTATGGCGGCCGCCCCGAACCATCTTAAAAGGTTGGCCTCGGATCAGGTGGGGATACCCGCTGA
>Zotu2
ATGCGATAAGTAATGTGAATTGCAGAATTCAGTGAATCATCGAATCTTTGAACGCACATTGCGCCCCCTGGTATTCCGGGGGGCACACCTGTTCGAGCGCCATTTCAACCCTGGAGCCCTGCTCTGTGATGGGCCCCGTCCTCAGGGACGGGCCCGAAACCCGTGGGCGCCTCCGTAAGGCCCTGAGCGTAGCAAGAGAAATCCCTCGCTCGGAGTGCCCTATGGCGGCCGCCCCGAACCATCTCAAAAGGTTGGCCTCGGATCAGGTGGGGATACCCGCTGA
>Zotu3
ATGCGATAAGTAATGTGAATTGCAGAATTCAGTGAATCATCGAATCTTTGAACGCACATTGCGCCCCCTGGTATTCCGGGGGGCACACCTGTTCGAGCGCCATTTCTACCCTGGAGCCCTGCTCTGTGATGGGCCCCGTCCTCGCGGACGGGCCCGAAACCCGTGGGCGCCGTCGTCCGGCCCTGAGCGTAGCAAGAGAAATCCCTCGCTCGGATGCCCGGCCGCCGGCCGCCCCGAAACCCAATCTTTACAAGGTTGGCCTCGGATCAGGTGGGGATACCCGCTGA
>Zotu4
ATGCGATAAGTAATGTGAATTGCAGAATTTAGTGAATCATCGAATCTTTGAACGCACATTGCGCCCCCCGGTATTCCGAGGGGCATGCCTGTTCGAGCGTCATAACAACCCCTCAAGCCTAGCTTGGTCTTGGGGCCTGCCCGCTGGGCGGCCCTTAAACACAGTGGCGGTGCCGTCGTGCTCTACGCGTAGTAACTCTTCTCGCGACAGGGCGCTGACGGGACCTGCCGAAGCTCCATCTCTCGGTTGACCTCGGATCAGGTAGGGATACCCGCTGA
>Zotu5
ATGCGATAAGTAATGTGAATTGCAGAATTCAGTGAATCATCGAATCTTTGAACGCACATTGCGCCCCCTGGTATTCCGGGGGGCACACCTGTTCGAGCGCCATTTCAACCCTGGAGCCCTGCTCTGCGATGGGCCCCGTCCTCAGGGACGGGCCCGAAACCCGTGGGCGCCTCCGTAAGGCCCTGAGCGTAGCAAGAGAAATCCCTCGCTCGGAGTGCCCTATGGCGGCCGCCCCGAACCATCTCAAAAGGTTGGCCTCGGATCAGGTGGGGATACCCGCTGA
>Zotu6
ATGCGATAAGTAATGTGAATTGCAGAATCTAGTGAATCATCGAATCTTTGAACGCACATTGCGCCCCTTGGTATTCCGAGGGGCATGCCTGTTCGAGCGTCATAACAACCCCTCAGGCCGCTCAGGCTTGGTCTTGGGGCTCGCCCGCCTTGGCGCGGCGGCCCTTAAACACCGTGGCGGTGCTGGTGGTGCTCTCCGCGTAGTCACGTTCTCGCGACAGGGCGGCACTGGACCCAGCCAAAACCCGACGCCGGCAAGGTGTCAACCCCCCCTCTCTAGGTTGACCTCGAATCAGGTAGGGATACCCGCTGA
>Zotu7
ATGCGATAAGTAATGTGAATTGCAGAATTCAGTGAATCATCGAATCTTTGAACGCACATTGCGCCCCCTGGTATTCCGGGGGGCACACCTGTTCGAGCGCCATTTCAACCCTGGAGCCCTGCTCTGTGATGGGCCCCGTCCTCAGGGACGGGCCCGAAACCCGTGGGCGCCTCCGTAAGGCCCTGAGCGTAGCAAGAGAAATCCCTCGCTCGGAGTGCCCCGTGGCGGCCGCCCCGAACCATCTTACAAGGTTGGCCTCGGATCAGGTGGGGATACCCGCTGA
>Zotu8
ATGCGATAAGTAATGTGAATTGCAGAATTCAGTGAATCATCGAATCTTTGAACGCACATTGCGCCCTCTGGTATTCCGGAGGGCATGCCTGTTCGAGCGTCATTTCACCACTCAAGCCTGGCTTGGTATTGGGCGCCGCGGTGTTCCGCGCGCCTCAAAGTCTCCGGCTGAGCTGTCCGTCTCCAAGCGTCGTGATTTCATTAATCGCTTCGGGGCGCGGGCGGCCGCGGCCGTTAAATCTTTCACCAGGTTGACCTCGGATCAGGTAGGGATACCCGCTGA
>Zotu9
ATGCGATAAGTAATGTGAATTGCAGAATTCAGTGAATCATCGAATCTTTGAACGCACATTGCGCCCCTTGGTATTCCGGGGGGCATGCCTGTTCGAGCGTCATTTAGACCAACTCCCGCTCCGGCGGGGTCTTGGGCTGCGCCTTTGGGCGGGCCTTAAAACCAGTGGCGGTGCCCTAAGGCTCTACGCGTAGTAATTCTTCTCGCGATAGGGTCCTTGCGGTGTCTTGCCAGCAACCCCCAACTCTCTAGGGTTGACCTCGGATCAGGTAGGGATACCCGCTGA
>Zotu10
ATGCGATACTTGGTGTGAATTGCAGAATCCCGTGAACCATCGAGTTTTTGAACGCAAGTTGCGCCCGAAGCCATTATGCCGAGGGCACGTCTGCCTGGGCGTCACGCACATCGTCGCCCTCCGCCTCGGCCCGTAAAGGGATCGCGGGTGTTGGGTCGGATATTGGCCCCCCGTGCGCTTCGGCGCGCGGTCGGCCCAAATGTGATTCGGCATCGACGCGTGCCGCGACGATTGGTGGTTGAAGAACTCAACTCGCGCGTTGTCGCGGCGTCGTTCGGCTCGAACGTGTTGACCCCGACGGTGCATCGCACCTCGACAGCGACCCCAGGTCAGGCGGGATTACCCGCTGA
>Zotu11
ATGCGATAAGTAATGTGAATTGCAGAATTCAGTGAATCATCGAATCTTTGAACGCACATTGCGCCCCCTGGCATTCCGGGGGGCACACCTGTTCGAGCGCCATTTCTACCCTGGAGCCATGCTCTGTGATGGGCCCCGTCCTCGCGGACGGGCCAGAAACCCGTGGGCGCCGTCGTCCGGCCCGGAGCGTAGCAAGAGAAATCCCTCGCTCGGATGCCTGGCGGCCGGCCGCCCCGAACCCGATTTTTACAAGGTTGGCCTCGGATCAGGTGGGGATACCCGCTGA
>Zotu12
ATGCGATAAGTAATGTGAATTGCAGAATTCAGTGAATCATCGAATCTTTGAACGCACATTGCGCCCCCTGGTATTCCGGGGGGCACACCTGTTCGAGCGCCATTTCAACCCTGGAGCCCTGCTCTGTGATGGGCCCCGTCCTCAGGGACGGGCCCGAAACCCGTGGGCGCCTCCGTAAGGCCCTGAGCGTAGCAAGAGAAATCCCTCGCTCGGAGTGCCCCATGGCGGCCGCCCCGAACCATCTTAAAAGGTTGGCCTCGGATCAGGTGGGGATACCCGCTGA
>Zotu13
ATGCGATAAGTAATGTGAATTGCAGAATTCAGTGAATCATCGAATCTTTGAACGCACATTGCGCCCCCTGGTATTCCGGGGGGCATGCCTGTTCGAGCGTCATTTCACCACTCAAGCCTCGCTTGGTATTGGGCGTCGCGGGTCCCCCGCGCGCCTCAAAGTCTCCGGCTGAGCGGTTCGTCTCCCAGCGTTGTGGCAACTATTTCGCAGTGGAGTTCGAGTCGTCGCGGCCGTTAAATCTTTCAAAGGTTGACCTCGGATCAGGTAGGGATACCCGCTGA
>Zotu14
ATGCGATAAGTAGTGTGAATTGCAGAATTCAGTGAATCATCGAATCTTTGAACGCACATTGCGCCCCTTGGTATTCCATGGGGCATGCCTGTTCGAGCGTCATTTGTACCTTCAAGCTCTGCTTGGTGTTGGGTGTTTGTCTCGCCTCTGCGTGTAGACTCGCCTCAAAACAATTGGCAGCCGGCGTATTGATTTCGGAGCGCAGTACATCTCGCGCTTTGCACTCAGAACGACGACGTCCAAAAGTACATTTTTACACTCTTGACCTCGGATCAGGTAGGGATACCCGCTGA
>Zotu15
ATGCGATAAGTAGTGTGAATTGCAGAATTCAGTGAATCATCGAATCTTTGAACGCACATTGCGCCCCTTGGTATTCCATGGGGCATGCCTGTTCGAGCGTCATCTACACCCTCAAGCTCTGCTTGGTGTTGGGCGTCTGTCCCGCCTTTGCGCGTGGACTCGCCCCAAATTCATTGGCAGCGGTCTCCGCCTCCTCTCGCGCAGCACATTGCGCTTCTTGAGGTGCTGCGGCCCGCGTCCAGCAAGCAATTTACCGTCTTTGACCTCGGATCAGGTAGGGATACCCGCTGA
>Zotu16
ATGCGATAAGTAATGTGAATTGCAGAATTCAGTGAATCATCGAATCTTTGAACGCACATTGCGCCCTTTGGTATTCCGAAGGGCATGCCTGTTCGAGCGTCATTTCACCACTCAAGCCTCGCTTGGTATTGGGCGCCGCGGTTTTCCGCGCGCCTCAAAGTTTCCGGCTGAGCTGTCCGTCTCTAAGCGTTGTGATACATATTCGCTTCGGAGTGCGGGCGGTCGCGGCCGTTAAATCTTTCACAAGGTTGACCTCGGATCAGGTAGGGATACCCGCTGA
>Zotu18
ATGCGATAAGTAATGTGAATTGCAGAATTCAGTGAATCATCGAATCTTTGAACGCACATTGCGCTCGCCAGCATTCTGGCGAGCATGCCTGTTCGAGCGTCATTTCAACCCTCAAGCACCGCTTGGTTTTGGGGCCCCACGGCCGACGTGGGCCCTTAAAGGTAGTGGCGGACCCTCCCGGAGCCTCCTTTGCGTAGTAACTAACGTCTCGCACTGGGATCCGGAGGGACTCTTGCCGTTAAACCCCCAAATTCTTTACAGGTTGACCTCGGATCAGGTAGGAATACCCGCTGA
>Zotu19
ATGCGATAAGTAATGTGAATTGCAGAATTCAGTGAATCATCGAATCTTTGAACGCACATTGCGCCCCCTGGTATTCCGGGGGGCACACCTGTTCGAGCGCCATTTCAACCCTGGAGCCCTGCTCTGTGATGGGCCCCGTCCTCAGGGACGGGCCCGAAACCCGTGGGCGCCTCCGTAAGGCCCTGAGCGTAGCAAGAGAAATCCCTCGCTCGGAGTGCCCTGTGGCGGCCGCCCCGAACCATCTTACAAGGTTGGCCTCGGATCAGGTGGGGATACCCGCTGA
>Zotu20
ATGCGATAAGTAATGTGAATTGCAGAATTCAGTGAATCATCGAATCTTTGAACGCACATTGCGCCCCCTGGCATTCCGGGGGGCACACCTGTTCGAGCGCCATTTCTACCCTGGAGCCATGCTCTGTGATGGGCCCCGTCCTCGCGGACGGGCCAGAAACCCGTGGGCGCCGTCGTCCGGCCCCGAGCGTAGCAAGAGAAATCCCTCGCTCGGATGCCTGGCTGCCGGCCGCCCCGAACCCGATTTTTACAAGGTTGGCCTCGGATCAGGTGGGGATACCCGCTGA
>Zotu21
ATGCGATAAGTAATGTGAATTGCAGAATTCCGTGAATCATCGAATCTTTGAACGCACATTGCGCCCCCTGGCTTTCCAGGGGGCATGCCTGTTCGAGCGTCATTACAACCCTCAAGCCCCGGCTTGGTCTTGGGCCCGCCATTCATGGCCCGCCTCAAAAACAGTGGCGGCCCCGTCCGGTCTCAAGCGTAGTAATACTCGCCGCTTGTTGGGCTCGGGCGGCGGCTGGCCATCAAGCCCCTCACACACCAGGTTGACCTCGGATCAGGTAGGGATACCCGCTGA
>Zotu22
ATGCGATAAGTAATGTGAATTGCAGAATTCAGTGAATCATCGAATCTTTGAACGCACATTGCGCCCTTTGGTATTCCGAAGGGCATGCCTGTTCGAGCGTCATTTCACCAATCAAGCCTGGCTTGGTATTGGGCGCCGCGGTGTGTCCGCGCGCCTCAAAGTCTCCGGCTGAGCTGTCCGTCTCCAAGCGTTGTGACTTCATTAATCGCTTCGGGGCGCGGGCGGTCGCGGCCGTTAAATCTTTCACCAGGTTGACCTCGGATCAGGTAGGGATACCCGCTGA
>Zotu24
ATGCGATAAGTAATGTGAATTGCAGAATTCAGTGAATCATCGAATCTTTGAACGCACATTGCGCCCTCTGGTATTCCGGAGGGCATGCCTGTTCGAGCGTCATTTCACCACTCAAGCCTGGCTTGGTATTGGGCGCCGCGGTGTTCCGCGCGCCTCAAAGTCTCCGGCTGAGCTGTCCGTCTCCAAGCGTTGTGATTTCATTAATCGCTTCGGGGTGCGGGCGGCCGCGGCCGTTAAATCTTTCACAAGGTTGACCTCGGATCAGGTAGGGATACCCGCTGA
>Zotu25
ATGCGATAAGTAATGTGAATTGCAGAATTCAGTGAATCATCGAATCTTTGAACGCACATTGCGCCCCCTGGTATTCCGGGGGGCATGCCTGTTCGAGCGTCATTTCACCACTCAAGCCTCGCTTGGTATTGGGCAACGCGGTCCGCCGCGTGCCTCAAATCGACCGGCTGGGTCTTCTGTCCCCTAAGCGTTGTGGAAACTATTCGCTAAAGGGTGTTCGGGAGGCTACGCCGTAAAACAACCCCATTTCTAAGGTTGACCTCGGATCAGGTAGGGATACCCGCTGA
>Zotu26
ATGCGATAAGTAATGTGAATTGCAGAATTCAGTGAATCATCGAATCTTTGAACGCACATTGCGCCCCCTGGTATTCCGGGGGGCATGCCTGTTCGAGCGTCATTTCACCACTCAAGCCTCGCTTGGTATTGGGCGTCGCGAGTCTCTCGCGCGCCTTAAAGTCTCCGGCTGTTTGACCCGTCTCCCAGCGTTGTGGCAACTATTTCGCAGTGGAGTTCGAGTTGGATCGGCCGTTAAATCTTTCAAAGGTTGACCTCGGATCAGGTAGGGATACCCGCTGA
>Zotu27
ATGCGATAAGTAATGTGAATTGCAGAATTCAGTGAATCATCGAATCTTTGAACGCACATTGCGCCCTCTGGTATTCCGGAGGGCATGCCTGTTCGAGCGTCATTTCAACCCTCAAGCCTGGCTTGGTGATGGGACACTGCCTTTGAGAAAAGGCAGGTCCTGAAATTCAGTGGCGAGCTCGCCAGGACCCCGAGCGCAGTAGTTAAACCCTCGCTTTGGAAGGTCTTGGTGCGGCCCTGCCGTTAAACCCCCAACTTCTGAAAATTTGACCTCGGATCAGGTAGGAATACCCGCTGA
>Zotu28
ATGCGATAAGTAATGTGAATTGCAGAATTCAGTGAATCATCGAATCTTTGAACGCACCTTGCGCTCCTTGGTATTCCGAGGAGCATGCCTGTTTGAGTGTCATTAAATTCTCAACCTTATTAACTTTTGTTGATAATGGATTGGATTGTGGGGGTTTCTTTTGCTGGATTCTTCACAGAGATCAGCTCCCCTTAAATGCATTAGCTGGTGCCCCGCGTGGACCATCTATTGGTGTGATAATTATCTACGCCGTGGATGTCTGCAATCATATGGGTTTTGCACTGCTTCTAACCGTCTGTTCATTCGGACAATACATGACAATTTGACCTCAAATCAGGTAGGACTACCCGCTGA
>Zotu29
ATGCGATAAGTAGTGTGAATTGCAGAATTCAGTGAATCATCGAATCTTTGAACGCACATTGCGCCCCTTGGTATTCCATGGGGCATGCCTGTTCGAGCGTCATTTGTACCCTCAAGCTCTGCTTGGTGTTGGGTGTTTGTCCCGCTTTTCGCGTGGACTCGCCTTAAAACAATTGGCAGCCGGCATATTGGCCTGGAGCGCAGCACAATTTGCGCCTCTTGTCATGATTGTTGGCATCCATCAAGACCATTTTTTGCTCTTGACCTCGGATCAGGTAGGGATACCCGCTGA
>Zotu30
ATGCGATAAGTAATGTGAATTGCAGAATTCAGTGAATCATCGAATCTTTGAACGCACATTGCGCCCGGTGGTATTCCACCGGGCATGCCTGTTCGAGCGTCATTTCAACCCTCAAAGCTTGCTTTGGTGTTGGAGGAATACCCTGTAAAAAGGGTACCCTCTGAAATTTAGTGGCGGGCTCGCTAGAATTTTGAGCGTAGTAATTTTACCTCGTTTTTAAAGACTAGTGGGACTTCTTGCCGTAAAACCCCCCAACTTTCTGAAAATTGACCTCGAATCAGGTAGGAATACCCGCTGA
>Zotu31
ATGCGATAAGTAGTGTGAATTGCAGAATTCAGTGAATCATCGAATCTTTGAACGCACATTGCGCCCCTTGGTATTCCATGGGGCATGCCTGTTCGAGCGTCATTTGTACCTTCAAGCTCTGCTTGGTGTTGGGTGTTTGTCTCGCCTCTGCGTGTAGACTCGCCTTAAAACAATTGGCAGCCGGCGTATTGATTTCGGAGCGCAGTACATCTCGCGCTTTGCACTCATAACGACGACGTCCAAAAAGTACTTTTTACACTCTTGACCTCGGATCAGGTAGGGATACCCGCTGA
>Zotu33
ATGCGATAAGTAATGTGAATTGCAGAATTCAGTGAATCATCGAATCTTTGAACGCACATTGCGCCCCCTGGTATTCCGGGGGGCATGCCTGTTCGAGCGTCATTTCACCACTCAAGCCTCGCTTGGTATTGGGCAACGCGGTCCGCCGCGTGCCTCAAATCGTCCGGCTGGGTCTTCTGTCCCCTAAGCGTTGTGGAAACTATTCGCTAAAGGGTGTTCGGGAGGCTACGCCGTAAAACAACCCCATTTCTAAGGTTGACCTCGGATCAGGTAGGGATACCCGCTGA
>Zotu34
ATGCGATAAGTAATGTGAATTGCAGAATTCAGTGAATCATCGAATCTTTGAACGCACATTGCGCCCCTTGGTATTCCGAGGGGCATGCCTGTTCGAGCGTCATTACACCACTCAAGCTATGCTTGGTATTGGGCGTCGTCCTTAGTTGGGCGCGCCTTAAAGACCTCGGCGAGGCCACTCCGGCTTTAGGCGTAGTAGAATTTATTCGAACGTCTGTCAAAGGAGAGGAACTCTGCCGACTGAAACCTTTATTTTTCTAGGTTGACCTCGGATCAGGTAGGGATACCCGCTGA
>Zotu36
ATGCGATAAGTAATGTGAATTGCAGAATTCAGTGAATCATCGAATCTTTGAACGCACATTGCGCCCCTTGGTATTCCGAGGGGCATGCCTGTTCGAGCGTCATTTCACCACTCAAGCCTGGCTTGGTATTGGGCGCCGCGGTCAATCCGCGCGCCTCAAAGTCTCCGGCTGAGCTGTCCGTCTCTAAGCGTTGTGATTTCATTAATCGCTTCGGAGTGCGGGCGGCCGCGGCCGTTAAATCTTTCAAAGGTTGACCTCGGATCAGGTAGGGATACCCGCTGA
>Zotu37
ATGCGATAAGTAATGTGAATTGCAGAATTCAGTGAATCATCGAATCTTTGAACGCACATTGCGCCCCCTGGTATTCCGGGGGGCATGCCTGTTCGAGCGTCATTTCACCACTCAAGCCTCGCTTGGTATTGGGCGTCGCGAGTCTCTCGCGCGCCTCAAAGTCTCCGGCTGTTTGACCCGTCTCCCAGCGTTGTGGCAACTATTTCGCAGTGGAGTTCGAGTTGGATCGGCCGTTAAATCTTTCAAAGGTTGACCTCGGATCAGGTAGGGATACCCGCTGA
>Zotu38
ATGCGATAAGTAATGTGAATTGCAGAATTCAGTGAATCATCGAATCTTTGAACGCACATTGCGCCCTCTGGTATTCCGGAGGGCATGCCTGTTCGAGCGTCATTTCAACCCTCAAGCCTGGCTTGGTGATGGGGCACTGCTTCTTACCCAAGAAGCAGGCCCTGAAATTCAGTGGCGAGCTCGCCAGGACCCCGAGCGCAGTAGTTAAACCCTCGCTCTGGAAGGCCCTGGCGGTGCCCTGCCGTTAAACCCCCAACTTCTGAAAATTTGACCTCGGATCAGGTAGGAATACCCGCTGA
>Zotu39
ATGCGATAAGTAATGTGAATTGCAGAATTCAGTGAATCATCGAATCTTTGAACGCACATTGCGCCCCGTGGTATTCCGCGGGGCATGCCTGTTCGAGCGTCATTTCACCACTCAAGCCTAGCTTGGTATTGGGCGTCGCGGTTCCGCGCGCCTTAAAGTCTCCGGCTGAGCAGTTCGTCTCTAAGCGTTGTGGCATATATTTCGCTGAAGAGTTCGGACGGCTTTTGGCCGTTAAATCTTTCTTAAGGTTGACCTCGGATCAGGTAGGGATACCCGCTGA
>Zotu40
ACGCGATAGGTAATGTGAATTGCAGAATTCCGTGAATCATCGAATCTTTGAACGCACCTTGCGCTCTATGGCAATCCGTAGAGCATGCCTGTTTGAGTGCCATGAAATCTCCCACCCCAAGCGGTTTTTGAATGAAACGGCTTGGCGGATGGGGTCTGGATGGGTGCCTCTGCCTGTGCTTACCTTTTAGCCCACAGGCTCGCCCGAAATGCATGAGCGCCTTGGGACACTTTGCATCCGCCTCTCTTGTGGGAGGAGGCGGCCAAGCAGTGTTTTTCTCCAGGCATGGCATGATACGTCATTTGCTATGTCGCCCAATGGAGGAATGCTTGGTTGTGTCTGCGTGTGCTTCGAACTTTGCCTCTGTGCAAATCCCCTTTCACTTCTGGTCTCAAATCAGGTAGGATCACCCGCTGA
>Zotu42
ATGCGATACGTAATGTGAATTGCAGAATTCAGTGAATCATCGAATCTTTGAACGCACCTTGCACTCTTTGGTATTCCGAAGAGTATGTCTGTTTGAGTGTCATGAAACTCTCAACCCCCTTGTTTTGTAATGAAGCAGGCGTGGGCTTGGATTGTGGCTGTCTGCTGGACTCTTTAAGTAGAGATCGGCTCGGCTGAAATATACGAGTAACCCAGTTTGAATATTAACGGCTTGACTCGGCGTAATAGCTTTATTTCGCTGAGGACGTTTCATATCAAGATAGTGGTGCTTCTAATGCGTCGTAGCGTCAGCTGCACAACCTTTAAGCTTTAGACCTCAAATCAGTCAGGACTACCCGCTGA
>Zotu43
ATGCGATAAGTAATGTGAATTGCAGAATTCAGTGAATCATCGAATCTTTGAACGCACATTGCGCTCGCCAGCATTCTGGCGAGCATGCCTGTTCGAGCGTCATTTCAACCCTCAAGCACCGCTTGGTTTTGGGGCCCCACGGCCGACGTGGGCCCTTAAAGGTAGTGGCGGACCCTCCCGGAGCCTCCTTTGCGTAGTAACTAACGTCTCGCACTGGGATCCGGAGGGACTCTTGCCGTTAAACCCCCAAATTTTTTCAGGTTGACCTCGGATCAGGTAGGACTACCCGCTGA
>Zotu44
ATGCGATAAGTAATGTGAATTGCAGAATTCAGTGAATCATCGAATCTTTGAACGCACATTGCGCCCCCTGGTATTCCGGGGGGCACACCTGTTCGAGCGCCATTTCAACCCTGGAGCCGTGCTCTGTGATGGGCCCCGTCCTCAGGGACGGGCCCGAAACCCGTGGGCGCCTCCGCAAGGCCCTGAGCGTAGCAAGAGAAATCCCTCGCTCGGAGTGCCCTGCGGCGGCCGCCCCGAACCATCTCAAAAGGTTGGCCTCGGATCAGGTGGGGATACCCGCTGA
>Zotu45
ATGCGATAAGTAATGTGAATTGCAGAATTCAGTGAATCATCGAATCTTTGAACGCACATTGCGCCCCCTGGTATTCCGGGGGGCATGCCTGTTCGAGCGTCATTTCACCACTCAAGCCTCGCTTGGTATTGGGCGTCGCGAGTCTCTCGCGCGCCTCAAAGTCTCCGGCTGAGCGGTTCGTCTCCCAGCGTTGTGGCAACTATTTCGCAGTGGAGTTCGAGTCGTCGCGGCCGTTAAATCTTTCAAAGGTTGACCTCGGATCAGGTAGGGATACCCGCTGA
>Zotu46
ATGCGATAAGTAGTGTGAATTGCAGAATTCAGTGAATCATCGAATCTTTGAACGCACATTGCGCCCCTTGGTATTCCATGGGGCATGCCTGTTCGAGCGTCATTTGTACCTTCAAGCCTTGCTTGGTGTTGGGTGTTTGTCTCGCCTTTGCGCGCAGACTCGCCTCAAAACAATTGGCAGCCGGCGTATTGATTTCGGAGCGCAGTACATCTCGCGCTTTGCACTCATAACGACGACGTCCAAAAAGTACATTTTTACACTCTTGACCTCGGATCAGGTAGGGATACCCGCTGA
>Zotu47
ATGCGATAAGTAGTGTGAATTGCAGAATTCAGTGAATCATCGAATCTTTGAACGCACATTGCGCCCCTTGGTATTCCATGGGGCATGCCTGTTCGAGCGTCATTTGTACCCTCAAGCTCTGCTTGGTGTTGGGTGTTTGTCCACCATCGTGGACTCGCCTTAAAGTCATTGGCAGCCAGTGTTTTGGTATTGAAGCGCAGCACATTTTGCGCCTCTAGCCTAGAATACTAGCGTCCAGTAAGTCTTTTTCCACTTTTGACCTCGGATCAGGTAGGGATACCCGCTGA
>Zotu48
ATGCGATAAGTAATGTGAATTGCAGAATTCAGTGAATCATCGAATCTTTGAACGCACATTGCGCCCCTTGGTATTCCGGGGGGCATGCCTGTTCGAGCGTCATTATCACCCCTCAAGCTCAGCTTGGTGTTGGGGCCTGCCGTCACAGGCAGCCCCTAAAAGCAGTGGCGGTGCCGTCAGGCTCTAAGCGTAGTAATACTCCTCGCTATAGGGTCCTGGTGGTGTCCTGCCAAAACCCCCCAATTTTTCATGATTGACCTCGGATCAGGTAGGGATACCCGCTGA
>Zotu49
ATGCGATACTTGGTGTGAATTGCAGAATCCCGTGAACCATCGAGTCTTTGAACGCAAGTTGCGCCCCAAGCCGTTAGGCCGAGGGCACGCCTGCCTGGGTGTCACGCATCGTTGCCCCCCCCAAACCCCTCCCCTCTCGAAACAGAGAGACGAGGGGACTTGGCCGTGGGCGGATATTGGCCTCCCGTGTGCCGAACGGCCTGCGGTTGGCCTAAATACGAGTTGTCGTCGGCGATAGACGTCGTGACGTTCGGTGGTCAAATAAAACCTCGAGCTCCCGTCGCGCGTACGTCGTCGGCCTAATAAGGCTCACTGACCCTGAAGCGTTGTCAACAGCGCACGCATTGCGACCCCAGGTCAGGCGGGATTACCCGCTG
>Zotu50
ATGCGATACTTGGTGTGAATTGCAGAATCCCGTGAACCATCGAGTTTTTGAACGCAAGTTGCGCCCGAAGCTATTATGCCGAGGGCACGTCTGCCTGGGCGTCACGCACATCGTCGCCCTCCACCTCGACTCGTAAAGGGATCGTGGGTGTTGGGTCGGAAATTGGCCTCCCGTGCGCATCGGCGTGCGGCTGGCCTAAATGTGATTCGGCATCGACGCATGTCGCGACAATTGGTGGTTGAAGAACTCAACTCGCGCGTTGTCGTGGCGGACTGCGTCGTTCCGCTCGAATGTGCTGACCCCGACGGTGCTTCGCACTTCGACAGCGACCCCAGGTCAGGCGGGATTACCCGCTGA
>Zotu51
ATGCGATAAGTAATGTGAATTGCAGAATTCAGTGAATCATCGAATCTTTGAACGCACATTGCGCTCGCCAGTATTCTGGCGAGCATGCCTGTTCGAGCGTCATTTCAACCATCAAGCTCTGCTTGCGTTGGGGATCCGCGGCTGCCCGCGGTCCCTCAAAATCAGTGGCGGGCTCGCTAGTCACACCGAGCGTAGTAACTCTACATCGCTATGGTCGTGCGGCGGGTTCTTGCCGTAAAACCCCCCATTTCTAAGGTTGACCTCGGATCAGGTAGGAATACCCGCTGA
>Zotu52
ATGCGATAAGTAGTGTGAATTGCAGAATTCAGTGAATCATCGAATCTTTGAACGCACATTGCGCCCCTCGGTATTCCGTGGGGCATGCCTGTTCGAGCGTCATTTACACCCTCAAGCTATGCTTGGTGTTGGGCGTCTGTCCCGCCTCCGTGCGTGGACTCGCCTCAAAGTCATTGGCAGCGGTCTTGTCGGCTTCTCGCGCAGCACATTTGCGCTTCTCGGAGCCCCGGCGGATCAGCGTCCAGCAAGCAATTTTCATGACTTGACCTCGGATCAGGTAGGGATACCCGCTGA
>Zotu53
ATGCGATAAGTAATGTGAATTGCAGAATTCAGTGAATCATCGAATCTTTGAACGCACATTGCGCCCCCTGGCATTCCGGGGGGCACACCTGTTCGAGCGCCATTTCTACCCTGGAGCCATGCTCTGTGATGGGCCCCGTCCTCGCGGACGGGCCAGAAACCCGTGGGCGCCGTCGTCCGGCCCCGAGCGTAGCAAGAGAAATCCCTCGCTCGGATGCCTGGCTGCCGGCCGCCCCGAACCCGATTTTCACAAGGTTGGCCTCGGATCAGGTGGGGATACCCGCTGA
>Zotu54
ATGCGATAAGTAGTGTGAATTGCAGAATTCAGTGAATCATCGAATCTTTGAACGCACATTGCGCCCTTTGGTATTCCAAAGGGCATGCCTGTTCGAGCGTCATTTGTACCCTCAAGCTTTGCTTGGTGTTGGGCGTCTTGTCTCTAGCTTTGCTGGAGACTCGCCTTAAAGTAATTGGCAGCCGGCCTACTGGTTTCGGAGCGCAGCACAAGTCGCACTCTCTATCAGCAAAGGTCTAGCATCCATTAAGCCTTTTTTTCAACTTTTGACCTCGGATCAGGTAGGGATACCCGCTGA
>Zotu55
ATGCGATAAGTAGTGTGAATTGCAGAATTCAGTGAATCATCGAATCTTTGAACGCACATTGCGCCCCTTGGTATTCCATGGGGCATGCCTGTTCGAGCGTCATTTGTACCTTCAAGCTCTGCTTGGTGTTGGGTGTTTGTCTCGCCTCTGCGTGTAGACTCGCCTCAAAACAATTGGCAGCCGGCGTATTGATTTCGGAGCGCAGTACATCTCGCGCTTTGCACTCATAACGACGACGTCCAAAAAGTACTTTTTACACTCTTGACCTCGGATCAGGTAGGGATACCCGCTGA
>Zotu56
ATGCGATAAGTAATGTGAATTGCAGAATTCAGTGAATCATCGAATCTTTGAACGCACATTGCGCCCTCTGGTATTCCGGGGGGCATGCCTGTTCGAGCGTCATTATAACCACTCAAGCTCTCGCTTGGTATTGGGGTTCGCGTCTTCGCGGCCTCTAAAATCAGTGGCGGTGCCTGTCGGCTCTACGCGTAGTAATACTCCTCGCGATTGAGTTCCGGTAGGTTTACTTGCCAACAACCCCCAATTTTTTAAGGTTGACCTCGGATCAGGTAGGGATACCCGCTGA
>Zotu57
ATGCGATAAGTAGTGTGAATTGCAGAATTCAGTGAATCATCGAATCTTTGAACGCACATTGCGCCCCTTGGTATTCCATGGGGCATGCCTGTTCGAGCGTCATTTGTACCTTCAAGCTTTGCTTGGTGTTGGGTGTTTGTCTCGCCTTTGCGTGTAGACTCGCCTCAAAACAATTGGCAGCCGGCGTATTGATTTCGGAGCGCAGTACATCTCGCGCTTTGCACTCATAACGACGACGTCCAAAAGTACATTTTACACTCTTGACCTCGGATCAGGTAGGGATACCCGCTGA
>Zotu58
ATGCGATAAGTAGTGTGAATTGCAGAATTCAGTGAATCATCGAATCTTTGAACGCACATTGCGCCCCTTGGTATTCCATGGGGCATGCCTGTTCGAGCGTCATTTGTACCCTCAAGCTATGCTTGGTGTTGGGTGATTGTCCGGCCTTTATAGCCAGGACTCGCCTTAAAGTAATTGGCAGCCAGTGTTTTGGTATAAAGCGCAGCACATTTTGCGATTTACTCCAATAATATTAGCAACCATAAAGCTCATCTATCACTTTTGACCTCGGATCAGGTAGGGATACCCGCTGA
>Zotu59
ATGCGAAAAGTAGTGTGAATTGCAGAATTCAGTGAATCATCGAATCTTTGAACGCACATTGCGCCCCTTGGTATTCCATGGGGCATGCCTGTTCGAGCGTCATTTGTACCTTCAAGCTCTGCTTGGTGTTGGGTGTTTGTCCCGCTTTTTGCGTGGACTCGCCTCAAAGCAATTGGCAGCCGGCGTACTAGCCTGGGAGCGCAGCACATTTTGCGCATCTCGACTGGAGCGCTTGCGTCCATTAAGCCTACACTTTTGCTCTTGACCTCGGATCAGGTAGGGATACCCGCTGA
>Zotu61
ATGCGATAAGTAATGTGAATTGCAGAATTCAGTGAATCATCGAATCTTTGAACGCACCTTGCGCTCCTTGGTATTCCGAGGAGCATGCCTGTTTGAGTGTCATTAAATTCTCAACCTTTATCAACTTTTGTTGATAATGGCTTGGATATGGGGGTTTATTTTGCTGGCTTCTTTACAGATGGTCAGCTCCCCTTAAATGCATTAGCCGGTGCCCCGCGTGGACTGTCTATTGGTGTGATAATTATCTACGCCGTGGACATCTGCAATCATATGGGTTTGCACTGCTTCCAACTGTCTGTTGAATCAGACAATACATGACAATTTGACCTCAAATCAGGTAGGACTACCCGCTGA
>Zotu62
ATGCGATAAGTAATGTGAATTGCAGAATTCAGTGAATCATCGAATCTTTGAACGCACATTGCGCCCCCTGGTATTCCGGGGGGCACACCTGTTCGAGCGCCATTTCAACCCTGGAGCCCTGCTCTGTGATGGGCCCCGTCCTTAGGGACGGGCCCGAAACCCGTGGGCGCCTCCGTAAGGCCCTGAGCGTAGCAAGAGAAATCCCTCGCTCGGAGTGCCCTGTGGCGGCCGCCCCGAACCATCTTACAAGGTTGGCCTCGGATCAGGTGGGGATACCCGCTGA
>Zotu63
AAGTAAAACAATTCCAATTTCCATACAATGATCTGCTTTGTGTTTAGATAGAAATTGTGATATAAATTATACTTTTGATGAATTCTGCAAACTCCTTTGCTGATTCTCGAACTCGAATGATCACAATCTATAATTCAAGTTGTCCAATTATCTAGCCTCCAATAATTTTCTTTTCTCGTGATAGCAAAAATAATAATTTTTTCCTACAGTTTTTCAAACCCTAGTAGCATGTTAATATAAGTTCAAGTGGGTTTGACTCGTCTTTTAAACTTAATCCGGTCCAATATTTATTTAATCAAATTAATTAAATCTGGTCCATGAATTAATTAATTCAATTAATTA
>Zotu64
ATGCGATAAGTAATGTGAATTGCAGAATTCAGTGAATCATCGAATCTTTGAACGCACATTGCGCCCTCTGGTATTCCGGAGGGCATGCCTGTTCGAGCGTCATTTCAACCCTCAAGCCTGGCTTGGTGATGGGGCACTGCTTCTTACCCAAGGAGCAGGCCCTGAAATTCAGTGGCGAGCTCGCCAGGACCCCGAGCGCAGTAGTTAAACCCTCGCTCTGGAAGGCCCTGGCGGTGCCCTGCCGTTAAACCCCCAACTTCTGAAAATTTGACCTCGGATCAGGTAGGAATACCCGCTGA
>Zotu67
ATGCGATAAGTAATGTGAATTGCAGAATTCAGTGAATCATCGAATCTTTGAACGCACCTTGCGCCTTTTGGTATTCCGAAAGGCATGCCTGTTTGAGTGTCATGAAATCTCAATCCCCCCGGGTTTTCTGAACCCGAGGTGGACTTGGACATGGGTGTCTGCCGTCTTGTACGGCTCGCCTTAAATGACTCAGTGGGATCTTCAGCATCCGTGGCAGACGTAATAAGTTTCGTCTCGTCCCTTGCTGTGAGGACCGCTCATAACCTGCCATCGCGCACCACTTTTGACTCTGACCTCAAATCAGGTAGGACTACCCGCTGA
>Zotu68
ATGCGATAAGTAATGTGAATTGCAGAATTCAGTGAATCATCGAATCTTTGAACGCACCTTGCGCCCCTTGGTATTCCGAGGGGCATGCCTGTTTGAGTGTCATGGTATTCTCAATACCCTAAATCTTTGCAGATGAGGGTGTATTGGATTTGGAGGTTTTTGCAGGCAATATTCATTGTCAGCTCCTCTTAAATACATTAGCAGAGATATTACTGCTACTCTCCAGTGTGATAATTGTCTACACTGTTAGTAGTGCGGTATAATCAAAGTCTTTGCTTCTAATCGTCTTCGGACAATTCTTTGACATCTGACCTCAAATCAGGTAGGACTACCCGCTGA
>Zotu69
ATGCGATAAGTAATGTGAATTGCAGAATTCAGTGAATCATCGAATCTTTGAACGCACATTGCGCCCCCTGGTATTCCGGGGGGCACACCTGTTCGAGCGCCATTTCAACCCTGGAGCCGTGCTCTGTGATGGGCCCCGTCCTCAGGGACGGGCCCGAAACCCGTGGGCGCCTCCGTAAGGCCCTGAGCGTAGCAAGAGAAATCCCTCGCTCGGAGTGCCCTGCGGCGGCCGCCCCGAACCATCTCAAAAGGTTGGCCTCGGATCAGGTGGGGATACCCGCTGA
>Zotu70
ATGCGATAAGTAATGTGAATTGCAGAATTCAGTGAATCATCGAATCTTTGAACGCACATTGCGCCCTCTGGTATTCCGGGGGGCATGCCTGTTCGAGCGTCATTACAACCACTCAAGCTCACGCTTGGTCTTGGGGTTCGCGATTCCGCGGCCTCTAAAATCAGTGGCGGTGCCTGTCGGCTCTACGCGTAGTAATACTCCTCGCGTTTGAGTCCGGTAGGTTTACTTGCCAGCAACCCCCAATTTTTACAGGTTGACCTCGGATCAGGTAGGGATACCCGCTGA
>Zotu71
ATGCGATAAGTAGTGTGAATTGCAGAATTCAGTGAATCATCGAATCTTTGAACGCACATTGCGCCCCTTGGTATTCCATGGGGCATGCTTGTTCGAGCGTCATTTGTACTCTCAAGCTTTGCTTGGTGTTGGGTGTTTGTCCTTGCCTCTGCGTTTGGACTCGCCTTAAATGAATTGGCAGCCGATGTATTGGTTTGAAGCGCAGCACAATTTGCGGTTCTGACTGGTTATCATTAGCGTCCATGAAGCACAATTAACACTTTTGACCTCGGATCAAGTAGGGATACCCGCTGA
>Zotu72
ATGCGATAAGTAATGTGAATTGCAGAATTCAGTGAATCATCGAATCTTTGAACGCACATTGCGCCCGGTGGTATTCCACCGGGCATGCCTGTTCGAGCGTCATTTCAACCCTCAAAGCTTGCTTTGGTGTTGGAGGAATACCCTGTGAAAAGGGTATCCTCTGAAATTTAGTGGCGGGCTCGCTAGAGTTTTGAGCGTAGTAATTTTACCTCGTTTTTAAACACTAGTGGGACTTCTTGCCGTAAAACCCCCCAACTTTCTGAAAATTGACCTCGAATCAGGTAGGAATACCCGCTGA
>Zotu73
ATGCGATAAGTAATGTGAATTGCAGAATTCAGTGAATCATCGAATCTTTGAACGCACCTTGCGCCCTTTGGTATTCCGAAGGGCATGCCTGTTTGAGTGTCATGAAACCTCACCCCACTTGGGTTTTTGCCCGAGCGGTGGTGGATTGGGCGTCTGCCGTTAATGGCTCGCCTGAAAAGCATAAGCAACTTTGGATGTAATACGTTTCATCCTTTCGAGTGGCTGACAACCCAACATATCTCATGATCTGGCCTCAAATCAGGTAGGGCTACCCGCTGA
>Zotu74
TTGCGATATGTAATGTGAATTGCAGATTTTCAGTGAATCATCGAATCTTTGAACGCACCTTGCGCTCCTTGGTATTCCGAGGAGCATGCCTGTTTGAGTGTCATTAAATTCTCAACTCTCTTTGATTTCTTCAAAGGCGAGCTTGGATCTTGGAGGCTTTGCCGGCTGTGAAGTCGGCTCCTCTGAAAAGCATTGGTAAAGACGTATTGCATGCCTCTGTAATGGAGGTGTGTGCTGGCCTCTGTAATGGAGGTTGGTATCAGGTCGGCCTTTCGGTGTGATAATGATCACCGTGGCTAGCTGGCTATTAATGTCTATGCCTTACTTGCTACTTTTTCCATTGACTTGGAAAAAAGCACTTTGACCATTTTGACCTCAAATCAGGTAGGACTACCCGCTGA
>Zotu75
ATGCGATAAGTAATGTGAATTGCAGAATTCAGTGAATCATCGAATCTTTGAACGCACATTGCGCCCTCTGGTATTCCGGAGGGCATGCCTGTTCGAGCGTCATTTCAACCCTCAAGCCTGGCTTGGTGATGGGGCACTGCCTGTAAAAGGGCAGGCCCTGAAATTCAGTGGCGAGCTCGCCAGGACCCCGAGCGCAGTAGTTAAACCCTCGCTCTGGAAGGCCCTGGCGGTGCCCTGCCGTTAAACCCCCAACTTCTGAAAATTTGACCTCGGATCAGGTAGGAATACCCGCTGA
>Zotu77
ATGCGATAAGTAATGTGAATTGCAGAATTCAGTGAATCATCGAATCTTTGAACGCACATTGCGCCCGCTGGTATTCCGGCGGGCATGCCTGTTCGAGCGTCATTTCAACCCTCAAGCCCCCGGGTTTGGTGTTGGGGATCGGCTCTGCCTTCTGGCGGTGCCGCCCCCGAAATACATTGGCGGTCTCGCTGCAGCCTCCATTGCGTAGTAGCTAACACCTCGCAACTGGAACGCGGCGCGGCCATGCCGTAAAACCCCAACTTCTGAATGTTGACCTCGGATCAGGTAGGAATACCCGCTGA
>Zotu78
ATGCGATACTTGGTGTGAATTGCAGAATCCCGTGAACCATCGAGTTTTTGAACGCAAGTTGCGCCCGAAGCTATTATGCCGAGGGCACGTCTGCCTGGGCGTCACGCACATCGTCGCCCTCCACCTCGACTCGTAAAGGGATCGCGGGTGTTGGGTCGGAAATTGGCCTCCCGTGCGCATCGGCGTGCGGCCGGCCTAAATGTGATTCGGCATCGACGCATGTCGCGACAATTGGTGGTTGAAGAACTCAACTCGCGCGTTGTCGTGGCGGACTGCGTCGTTCCGCTCGAATGTGCTGACCCCGACGGTGCTTCGCACTTCGACAGCGACCCCAGGTCAGGCGGGATTACCCGCTG
>Zotu79
AAATAAAACAATTTCAATTCCCATACAATGATCTACTTTGTGTTTAGATAGAAATTGTGATATAAATTATACTTTTGATGAATTTTGCAAACTCATTTGCTGATTCTCGAACTCGAATGCTCACAATCTATAATTCAAGTTGTCCAATTATCTAGCCTTCAATAGTTTTCTTTTCTCGTGATAGCAATAATAATAATTTTTTCCTACAGTTTTTCAAACCCTAGTAGCATGTTAATATAAGTTCAAGTGGGTTTGACTCGTCTTTTAAACTTAATCCGGTCCAATATTTAATTAATCAAATTAATTAAATCTGGTTCGTGGATTAATTA
>Zotu80
ATGCGATAAGTAATGTGAATTGCAGAATTCAGTGAATCATCGAATCTTTGAACGCACATTGCGCCCTGTGGTATTCCGCAGGGCATGCCTGTTCGAGCGTCATTACAACCACTCAAGCCTGGCTTGGTATTGGGGTTTGCGGTTCCGCAGCCCCTAAAACTAGTGGCGGTGCCGGTGTGGCTCTACGCGTAGTAATTCTTCTCGCGATGGAGTTCCCCTGGATACTTGCCAGAACCCCCCAATTTTTACAGGTTGACCTCGGATCAGGTAGGGATACCCGCTGA
>Zotu82
ATGCGATAAGTAGTGTGAATTGCAGAATTCAGTGAATCATCGAATCTTTGAACGCACATTGCGCCCCTTGGTATTCCATGGGGCATGCCTGTTCGAGCGTCATTTGTACCCTCAAGCTATGCTTGGTGTTGGGTGTTTGTCCTTTGCTTTATTGCTTGGACTCGCCTTAAAATAATTGGCAGCCATTGTTTTGGTAGAAAGCGCAGCACATTTTGCAATTTCCTCCAGGAGTATTAGCGACCAACAAGCCTTTTTAACACTTTTGACCTCGGATCAGGTAGGGATACCCGCTGA
>Zotu83
ATGCGATAAGTAATATGAATTGCAGATTTTCGTGAATCATTGAATCTTTGAACGCACATTGCACCTTTTGGTATTCCAAAAGGTATGCTTGTTTGAGCGTCATTTCTCTCTCAAATTTCTATTTGGTGTTGAGCGATAGTGACTACGCTTCAAAAAGATTGTGGTAGTATGCAAGTGTTGCTGCCACCTCCTTTTGACCTCAAATCAAGCAGGACTACCCGCTGA
>Zotu84
ATGCGATAAGTAATGTGAATTGCAGAATTCAGTGAATCATCGAATCTTTGAACGCACATTGCGCCCCTTGGTATTCCGGGGGGCATGCCTGTTCGAGCGTCATTACAACCCTCAAGCTCTGCTTGGTATTGGGCGTCCCCGGCGACGGGGTGCCCTAAAATCAGTGGCGGTGCCGTCTGGCTCTAAGCGTAGTAAATCTCTCGCTCTGGATGCCCGGTGGATGCTCGCCAGAACCCCCCATTTTTTACAGGTTGACCTCGGATCAGGTAGGGATACCCGCTGA
>Zotu85
ATGCGATAAGTAATGTGAATTGCAGAATTCAGTGAATCATCGAATCTTTGAACGCACATTGCGCCCCTTGGTATTCCGAGGGGCATGCCTGTTCGAGCGTCATTACACCACTCAAGCACTGCTTGGTATTGGGCATCGTCCGTCGAAAGACGGGCGTGCCTCGAAGACCTCGGCGGGGTTTCTCCAACTTCGGGCGTAGTAGAGTTAAATCAAAACGTCTTATAAGCTTGTTGAGATCTCATTGCCGTAAAACCTTTTATTTTTTCAGGTTGACCTCGGATCAGGTAGGGATACCCGCTGA
>Zotu86
GATGCGATACTTGGTGTGAATTGCAGAATCCCGTGAACTATCGAGTCTTTGAACGTAAGTTACGCCCCAAGCCGTTAGGCCGAGGGCATATCTACCTGGGTGTCATGCATCGTTGCCCTCACAAACGCTTCTCCTCTAAGGAGATGATGGGACATGGCCGTGGGAGGATATTGGCCTTCCGTGTGCCAAATGGCTTGCGGTTGGCCTAAATATGAGTTGTCGGCGATGAACGTCGTGACGTTCGGTTGTCAAATAAACCTCGAGCTCTCGTTACGTGTACGTCATCGGTCTAGTAAGGCTCACCGACCCTGAAGCGTTGTCAACAATGCATGTATCGCGACCCCAGGTCAAGCAGGATTACCCGCTAA
>Zotu87
ATGCGATAAGTAATGTGAATTGCAGAATTCAGTGAATCATCGAATCTTTGAACGCACATTGCGCCCAGTGGTATTCCACTGGGCATGCCTGTTCGAGCGTCATTTCAACCCTCAAAGCCTAAGCTTTGTTGTTGGAGGAAGGCCTGTAAAAAGGCCCCCTCTCAAATTTAGTGGCGGGCTCGCTAGAATTTTGAGCGTAGTAATTTTACCTCGTTTTTAAAGACTAGTGAGACTTCTTGCCGTAAAACACCCCAATTTCTGAAAATTGACCTCGGATCAGGTAGGAATACCCGCTGA
>Zotu88
AAGTAAAACATTTTCAATTTTCAAACAAATCTCCGCTTTGTGTTTAAATAGAAACTGTGATAAGAATTGTACCTTAGATGAATTCTACAAACTCTTTTGCTGATTCTCGAACTCGAATGATCACGAACTGTAATCCAAGTTCTCTAATTGTTCAGCCTCCAATGGCGATCTTACAGAGAACAAGAATGACGACTATGGTTTTCTTTTCTCGTGCTAGCAAGAATAATGAATTTTTTCATCATACTTTTTTTAAACCCTAGCAACCTATTAATATAAGTCCAAGTGGGCTTGACCCGCTTCTTAAACTTAACTCGGTACAATATTTAATTAATCAAATTAATTAAATCTGGTCCATGAATTAATTAATCCAATTAATTA
>Zotu89
ATGCGATACTTGGTGTGAATTGCAGAATCCCGTGAACCATCGAGTTTTTGAACGCAAGTTGCGCCCGAAGCTATTATGCCGAGGGCACGTCTGCCTGGGCGTCACGCACATCGTCGCCCTCCACCTCGACTCGTAAAGGGATCGTGGGTGTTGGGTTGGAAATTGGCCTCCCGTGCGCATCGACGTGCGGCTGGCCTAAATGTGATTCGGCATCGACGCATGTCGCGACAATTGGTGGTTGAAGAACTCAACTCGCGCGTTGTCGTGGCGGACTGCGTCGTTTCGCTCGAATGTGCTGACCCCGATGGTGCTTTGCACTTCGACAGCGACCCCAGGTCAGGCGGGATTACCCGCTGA
>Zotu90
ATGCGATACGTAATGTGAATTGCAGAATTCCGTGAATCATCGAATCTTTGAACGCACATTGCGCCCCTTGGTATTCCAGGGGGCATGCCTGTTTGAGCGTCATTTCCTTCTCAAACATTCTGTTTGGTAGTGAGTGATACTCTTTGGAGTTAACTTGAAATTGCTGGCCTTTTCATTGGATGTTTTTTTTTTCCAAAGAGAGGTTTCTCTGCGTGCTTGAGGTATAATGCAAGTACGGTCGTTTTAGGTTTTACCAACTGCGGCTAATCTTTTTTATACTGAGCGTATTGGAACGTTATCGATAAGAAGAGAGCGTCTAGGCGAACAATGTTCTTAAAGTTTGACCTCAAATCAGGTAGGAGTACCCGCTGA
>Zotu91
ATGCGATAAGTAGTGTGAATTGCAGAATTCCGTGAATCATCGAATCTTTGAACGCACATTGCGCCTCCTGGTAATCCGTGAGGCATGCCTGTTCGAGCGTCACCAAAATCAAATCAACCACTCCGGTGATTGGTCATGGAGGAAGAGTCCGTCGTGTTGTGGTCTCCCCTCCCAAAATAAATGGCGGAAAGTTGCTGGCACTCGGTGTAGGAGTATTATTCGCCGATTGTCCAGTGTCGTTCCTGCCGTCAAATCCCCACAATTATCTTGATTGACCTCGGATCAGGTAGGGATACCCGCTGA
>Zotu92
ATGCGATAAGTAATGTGAATTGCAGAATTCAGTGAATCATCGAATCTTTGAACGCACATTGCGCCCCTTGGTATTCCGAGGGGCATGCCTGTTCGAGCGTCATTTCACCCATCAAGCCCCGCTTGGTATTGGGCGCAGGCCGGCGGAGGGGACCCCCCAGGGGGCCCCCCCCTGCCGGCCCGCCCGGAATGCATCGGCGAGGCACCGACCCCCGGCGTGTTAGAATACTCGAAACGTCGGGAGCACCGGTCTGACCTCTCTGCCGTCGAAACCAGGCGGACGCCCGCGTCCGCCGGACCCCACAAGGTTGACCTCGGATCAGGTAGGAATACCCGCTGA
>Zotu93
ATGCGATAAGTAATGTGAATTGCAGAATTCAGTGAATCATCGAATCTTTGAACGCACCTTGCGCCCCTTGGTTATTCCTCGGGGCATGCCTGTTTGAGTATCATGAACACCTCAACTCTCGTGGTCTTCCATGATGAGCTTGGACTTTGGGGGTTTGCTGGCCCTGTGGCCAGCTCCTCTCAAACGAATCAGCTTGCCAGTGTTTGGCGGCGTCACGGGTGTGATAACCATCTACGCTTGCGATCGCCTGCCAGATAACCCTCAGCGATGAAGGTTCATTGGGGCTTACAAAAGTCTCTCCACAGCGAGGACGAATTTTGAATGTTCGATCTCAAATCAGGTAGGACTACCCGCTGA
>Zotu94
ATGCGATAAGTAGTGTGAATTGCAGAATTCAGTGAATCATCGAATCTTTGAACGCACATTGCGCCCCTTGGTATTCCATGGGGCATGCCTGTTCGAGCGTCATTTGTACCTTCAAGCTCTGCTTGGTGTTGGGTGGTTGTCTCGCCTCTGCGTGTAGACTCGCCTTAAAACAATTGGCAGCCGGCGTATTGATTTCGGAGCGCAGTACATCTCGCGCTTTGCACTCATAACGACGACGTCCAAAAGTACATTTTTTACACTCTTGACCTCGGATCAGGTAGGGATACCCGCTGA
>Zotu95
ATGCGATAAGTAATGTGAATTGCAGAATTCAGTGAATCATCGAATCTTTGAACGCACATTGCGCCCGGTGGTATTCCACCGGGCATGCCTGTTCGAGCGTCATTTCAACCCTCAAAGCTTGCTTTGGTGTTGGAGGAATACCCAGTAAAACGGGTACCCTCTGAAATTTAGTGGCGGGCTCGCTAGAATTTTGAGCGTAGTAATTTTACCTCGTTTTTAAAGACTAGTGGGACTTCTTGCCGTAAAACCCCCAACTTTCTGAAAATTGACCTCGAATCAGGTAGGAATACCCGCTGA
>Zotu96
ATGCGATAAGTAATGTGAATTGCAGAATTCAGTGAATCATCGAATCTTTGAACGCACATTGCGCCCGCTAGTACTCTAGCGGGCATGCCTGTTCGAGCGTCATTTCAACCCTCAAGCCCGGCTTGGTGTTGGGGCCCTACGGCTGCCGTAGGCCCTGAAAGGAAGTGGCGGGCTCGCTGCAACCCCGAGCGTAGTAATTCATTTTCTCGCTACGGACGTTGCGGCGGTGCTCCTGCCGTCAAAGACCCATCTTTAACCAAAGGTTGACCTCGGATCAGGTAGGAATACCCGCTGA
>Zotu97
ATGCGATAAGTAATGTGAATTGCAGAATTCAGTGAATCATCGAATCTTTGAACGCACATTGCGCCCGCTGGTATTCCGGCGGGCATGCCTGTTCGAGCGTCATTTCAACCCTCAAGCCCCCGGGTTTGGTGTTGGGGATCGGCTCTGCCTCACGGCGGTGCCGCCCCCGAAATACATTGGCGGTCTCGCTGCAGCCTCCATTGCGTAGTAGCTAACACCTCGCAACTGGAACGCGGCGCGGCCATGCCGTAAAACCCCAACTTCTGAATGTTGACCTCGGATCAGGTAGGAATACCCGCTGA
>Zotu98
ATGCGATAAGTAGTGTGAATTGCAGAATTCAGTGAATCATCGAATCTTTGAACGCACATTGCGCCCCTTGGTATTCCATGGGGCATGCCTGTTCGAGCGTCATTTGTACCCTCAAGCTTTGCTTGGTGTTGGGTGTTTGTCTCTTCCCTTGCGGGGAGACTCGCCTTAAAGTAATTGGCAGCCAGTGTTTTGGTAGTAAGCGCAGCACATTTTGCGTCTTGGTCCCTAAAATAATGGCAACCATAAGCTCTTTTTCACGTTTGACCTCGGATCAGGTAGGGATACCCGCTGA
>Zotu99
ATGCGATAAGTAATGTGAATTGCAGAATTCAGTGAATCATCGAATCTTTGAACGCACATTGCGCCCCGTGGTATTCCGCGGGGCATGCCTGTTCGAGCGTCATTTCACCACTCAAGCCTCGCTTGGTATTGGGCGTCGCGGTTCCGCGCGCCTTAAAGTCTCCGGCTGAGCAGTTCGTCTCTAAGCGTTGTGGCATATATTTCGCTGAAGAGTTCGGACGGCTTTTGGCCGTTAAATCTTTTACAAGGTTGACCTCGGATCAGGTAGGGATACCCGCTGA
>Zotu100
ATGCGATAAGTAGTGTGAATTGCAGAATTCAGTGAATCATCGAATCTTTGAACGCACATTGCGCCCCTTGGTATTCCATGGGGCATGCCTGTTCGAGCGTCATTTGTACCTTCAAGCTATGCTTGGTGATGGGTGTTTGTCCTGTTCTTTTGTAACTGGACTCGCCTTAAAATTATTGGCAGCCGGCATATTGGCCTTTGGAGCGCAGCACATTTTGCGATCTAAGCCTGTATACTAGTATCCATAAAGCTAATTTATCACTTTTGACCTCGGATCAGGTAGGGATACCCGCTGA
>Zotu101
ATGCGATAAGTAATGTGAATTGCAGAATTCAGTGAATCATCGAATCTTTGAACGCACCTTGCGCTCCTTGGTATTCCGAGGAGCATGCCTGTTTGAGTGTCATTAAATTCTCAACCTTTCCAGTTTGTTATGAACGGGTCAGGCTTGGATGTGGGGGTTGCAGGCTTCTCAGAAGTCAGCTCCTCTTAAATACATTAGCAGTACCTTTGTGGACCAGCTTTGGTGTGATAATTATCTACGCCATGGTTGTGAAGCAGCTTTACATGGGGTTCAGCTTCTAACAGTCCATTGACTTGGACAATTTTTGACATTTTGACCTCAAATCAGGTAGGACTACCCGCTGA
>Zotu104
ATGCGATAAGTAATGTGAATTGCAGAATTCAGTGAATCATCGAATCTTTGAACGCACATTGCGCCCGGTGGTATTCCACCGGGCATGCCTGTTCGAGCGTCATTTCAACCCTCAAAGCCCTGGCTTTGGTGTTGGAGGAATACCCTGTAAAACGGGTACCCTCTGAAATTTAGTGGCGGGCTCGCTAGAATTTTGAGCGTAGTAATTTTACCTCGTTTTTAAAGACTAGTGGGACTTCTTGCCGTAAAACCCCCCAACTTTCTGAAAATTGACCTCGGATCAGGTAGGAATACCCGCTGA
>Zotu106
ATGCGATAAGTAGTGTGAATTGCAGAATTCAGTGAATCATCGAATCTTTGAACGCACATTGCGCCCCTTGGTATTCCATGGGGCATGCCTGTTCGAGCGTCATTTGTACCTTCAAGCTCTGCTTGGTGTTGGGTGTTTGTCTCGCCTTTGCGTGTAGACTCGCCTTAAAACAATTGGCAGCCGGCGTATTGATTTCGGAGCGCAGTACATCTCGCGCTTTGCACTCATAACGACGACGTCCAAAAGTACTTTTTACACTCTTGACCTCGGATCAGGTAGGGATACCCGCTGA
>Zotu107
ATGCGATACTTGGTGTGAATTGCAGAATCCCGTGAACCATCGAGTTTTTGAACGCAAGTTGCGCCCGAAGCCATTATGCCGAGGGCACGTCTGCCTGGGCGTCACGCACATCGTCGCCCTCCGCCTCGGCCCGTAAAGGGATCGCGGGTGTTGGGTCGGATATTGGCCCCCCGTGCGCTTCGGCGCGCGGTCGGCCCAAATGTGATTCGGCATCGACGCGTGCCGCGACGATTGGTGGTTGAAGAACTCAACTCGCGCGTTGTCGCGGCGTCGTTCGGCTCGAACGTGTTGACCCCGACGGTGCATCGCACCTCGACAGCGACCCCCGAACAAGGCACTATTACCCGCTGA
>Zotu108
ATGCGATAAGTAATGTGAATTGCAGAATTCAGTGAATCATCGAATCTTTGAACGCATCTTGCGCCCTTTGGTATTCCGAAGGGCATGCCTGTTTGAGTGTCATGGTATTCTCAATACCCCAAATCTTTGCGGATAAGGGTGTGTTGGACTTGGAGGTTTTTGCAGGTAATGATTGTGTTACCAGCTCCTCTTAAATGCATTAGCAGAGATAATACTGCTACTCTCCAGTGTGATAATTGTCTACACTGTTAGTAGTGCGGTATAACAAAATGTCTATGCTTCTAATCGTCTTCGGACAACTTTTGACAATCTGACCTCAAATCAGGTAGGACTACCCGCTGA
>Zotu109
ATGCGATAAGTAATGTGAATTGCAGAATTCAGTGAATCATCGAATCTTTGAACGCACATTGCGCCCCCTGGTATTCCGGGGGGCATGCCTGTTCGAGCGTCATTTCACCACTCAAGCCTCGCTTGGTATTGGGCGTCGCGAGTCTCTCGCGCGCCTCAAAGTCTCCGGCTGTTTGACCCGTCTCCCAGCGTTGTGGCAACTATTTCGCAGTGGAGTTCGAGTCGGATCGGCCGTTAAATCTTTCAAAGGTTGACCTCGGATCAGGTAGGGATACCCGCTGA
>Zotu110
ATGCGATAAGTAATGTGAATTGCAGAATTCAGTGAATCATCGAATCTTTGAACGCACATTGCGCCCTTTGGTATTCCGAAGGGCATGCCTGTTCGAGCGTCATTACAACCCTCAAGCTCTGCTTGGTATTGGGCACCGTCCTTTGCGGGCGCGCCTCAAAGACCTCGGCGGTGGCGTCTTGCCTCAAGCGTAGTAGAACATACATCTCGCTTCGGAGCGCAGGGCGTCGCCCGCCGGACGAACCTTCTGAACTTTTCTCAAGGTTGACCTCGGATCAGGTAGGGATACCCGCTGA
>Zotu111
ATGCGATACTTGGTGTGAATTGCAGAATCCCGTGAACCATCGAGTCTTTGAACGCAAGTTGCGCCCCAAGCCGTTAGGCCGAGGGCACGCCTGCCTGGGTGTCACGCATCGTTGCCCCCCCCAAACCCCTCCCCTCTCGAAACAGAGAGACGAGGGGACTTGGCCGTGGGCGGATATTGGCCTCCCGTGTGCCGAACGGCCTGCGGTTGGCCTAAATACGAGTTGTCGTCGGCGATAGACGTCGTGACGTTCGGTGGTCAAATAAAACCTCGAGCTCCCGTCGCGCGTACGTCGTCGGCCTAATAAGGCTCACTGACCCTGAAGCGTTGTCAACAGCGCACGCATTGCGACCCCAGGTCAGGCTGGATTACCCGCTGA
>Zotu112
ATGCGATAAGTAGTGTGAATTGCAGAATTCAGTGAATCATCGAATCTTTGAACGCACATTGCGCCCCTTGGTATTCCATGGGGCATGCCTGTTCGAGCGTCATTTACACCCTCAAGCTCAGCTTGGTGTTGGGCGTCTGTCCCGCTTCGTGCGTGGACTCGCCCCAAAGGTATTGGCAGCGGTCCTTGCCAGCTTCTCGCGCAGCACATTGCGCTTCTCGAGGCTGGCGGATCGGCGTCCATCAAGCCCACTTCCACAGTTTGACCTCGGATCAGGTAGGGATACCCGCTGA
>Zotu113
ATGCGATAAGTAATGTGAATTGCAGAATTCAGTGAATCATCGAATCTTTGAACGCACATTGCGCCCTCTGGTATTCCGGGGGGCATGCCTGTTCGAGCGTCATTATAACCACTCAAGCTCTCGCTTGGTATTGGGGTTCGCGGTTTCGCGGCTCCTAAAATCAGTGGCGGTGCCTGTCGGCTCTACGCGTAGTAATACTCCTCGCGTCTGGGTCCGGTAGGTCTACTTGCCAGCAACCCCCAATTTTTACAGGTTGACCTCGGATCAGGTAGGGATACCCGCTGA
>Zotu114
ATGCGATAAGTAATGTGAATTGCAGAATTCAGTGAATCATCGAATCTTTGAACGCACCTTGCGCCCTTTGGTATTCCGAAGGGCACGCCTGTTTGAGTGTCGTGAAATTCTCAACCCTGCGCTTTTCTTGTGAAAGCGCGTGGGCTTGGACTTGGAGGCTTTGCTGGTCCTCGCGGATCGGCTCCTCTCAAATGCATTAGCGAGACCCTTGTGGTGCCGCCCCCGGTGTGATAATTGTCTACGCCGTGGGTACACCGCGATTGTGGGGGACCTGCTTCCAACCGTCGAAAGACAACTTCATCGAAACTTGACCTCAAATCAGGCGGGACTACCCGCTGA
>Zotu115
ATGCGATACTTGGTGTGAATTGCAGAATCCCGTGAACCATCGAGTTTTTGAACGCAAGTTGCGCCCGAAGCCATTATGCCGAGGGCACGTCTGCCTGGGCGTCACGCACATCGTCGCCCTCCGCCTCGGCCCGTAAAGGGATCGCGGGTGTTGGGTCGGATATTGGCCCCCCGTGCGCTTCGGCGCGCGGCCGGCCCAAATGTGATTCGGCATCGACGCGTGCCGCGACGATTGGTGGTTGAAGAACTCAACTCGCGCGTTGTCGCGGCGTCGTTCGGCTCGAACGTGTTGACCCCGACGGTGCATCGCACCTCGACAGCGACCCCAGGTCAGGCAGGATTACCCGCTGA
>Zotu116
ATGCGATAAGTAGTGTGAATTGCAGAATTCAGTGAATCATCGAATCTTTGAACGCACATTGCGCCCCTTGGTATTCCATGGGGCATGCCTGTTCGAGCGTCATTTGTACCTTCAAGCTTTGCTTGGTGTTGGGTGTTTGTCTCGCCTTTGCGTGTAGACTCGCCTTAAAACAATTGGCAGCCGGCGTATTGATTTCGGAGCGCAGTACATCTCGCGCTTTGCACTCATAACGACGACGTCCAAAAGTACTTTTTTACACTCTTGACCTCGGATCAGGTAGGGATACCCGCTGA
>Zotu117
AACAACACAGACATCACCACACCACAACTTCCATTCACCACAAACCTGCCACCAACTCCACCACCATCGTCACCACCAGATCGCACAAACGGAGAGACATATGCAGAATACAACAAAAGAGAGAGAGAGAGATCGAGCCACATAAACAGATCGCACCATGCCATAGAGAAGGACAGACCGAGCATGTCCTT
>Zotu118
ATGCGAAAAGTAGTGTGAATTGCAGAATTCAGTGAATCATCGAATCTTTGAACGCACATTGCGCCCCTTGGTATTCCATGGGGCATGCCTGTTCGAGCGTCATTTGTATCTTCAAGCTCTGCTTGGTGTTGGGTGTTTGTCCCGCTTTGTGCGTGGACTCGCCTTAAAGCAATTGGCAGCCGGCGTACTAGTCTGGGAGCGCAGCACAATTTGCGCCTCTGAACCTGAACGCTTGCGTCCATGAAGTCTATACTTTTGCTTTTGACCTCGGATCAGGTAGGGATACCCGCTGA
>Zotu120
ATGCGATACTTGGTGTGAATTGCAGAATCCCGTGAACCATCGAGTCTTTGAACGCAAGTTGCGCCCCAAGCCGTTAGGCCGAGGGCACGCCTGCCTGGGTGTCACGCATCGTTGCCCCCCCCAAACCCCTCCCCTCTCGAAACAGAGAGATGAGGGGACTTGGCCGTGGGCGGATATTGGCCTCCCGTGTGCCGAACGGCCTGCGGTTGGCCTAAATACGAGTTGTCGTCGGCGATAGACGTCGTGACGTTCGGTGGTCAAATAAAACCTCGAGCTCCCGTCGCGCGTACGTCGTCGGCCTAATAAGGCTCACTGACCCTGAAGCGTTGTCAACAGCGCACGCATTGCGACCCCAGGTCAGGCGGGATTACCCGCTG
>Zotu121
ACGCGATAGGTAATGTGAATTGCAGAATTCCGTGAATCATCGAATCTTTGAACGCACCTTGCGCTCTATGGTATTCCGTAGAGCATGCCTGTTTGAGTGCCGTGAATTCTCCCATCCCAAGCGGTTTTTATCAAAGAATTGCTAGGCGAAGGGGTTGAGATGGGCGTTATTATAACTGCTTTTCTTCTCTAGAAAAGCTCGCCCGAAAAACAGCTAACGCCTCTGGGCCACTTTGCATCCGCTTCTCTGAGGGGAGAAGCGGCCAAGCGCGCTCTGATCATCAGGCATAGCATGATACGTCATTTGCTATGCTGTAGGAGAGCATTTGGTTGTGGTTATACCGCGTGCGTCATTTTTTTTTCTTGCAAAGAGGAAAAAAAAAGCCCCCCTTTCATTTCTGGTCTCAAATCAGGTAGGATCACCCGCTGA
>Zotu122
ATGCGATAAGTAATGTGAATTGCAGAATTCAGTGAATCATCGAATCTTTGAACGCACATTGCGCCCCCTGGTATTCCGGGGGGCATGCCTGTTCGAGCGTCATTTCACCAATCAAGCCCCGCTTGGTATTAGGCGACCAGGCCGGCCCATCGCGGCCGGCCCGCCCGAAATGCATCGGCGAGGCACCGACCCCCGGCGTGTTAGAATTTCTTTTAACGTCGAGAGCACCGGTGACCCTCCGCCGTGAAACCTTTTACATTTTTCAAGGTTGACCTCGGATCAGGTAGGAATACCCGCTGA
>Zotu123
ATGCGATAAGTAATGTGAATTGCAGAATTCAGTGAATCATCGAATCTTTGAACGCACCTTGCGCCCTTTGGTATTCCGAAGGGCATGCCTGTTTGAGTGTCATGAAACCTCACCCCACTTGGGTTTTTGCCCGAGCGGTGGTGGATTGGGCGTCTGCCGTTAATGGCTCGCCTGAAAAGCATAAGCAACTTTGGATGTAATACGTTTCATCCTTTCGAGTGGCTGACAACCCCACATATCTCATGATCTGGCCTCAAATCAGGTAGGGCTACCCGCTGA
>Zotu124
ATGCGATACTTGGTGTGAATTGCAGAATCCCGTGAACCATCGAGTTTTTGAACGCAAGTTGCGCCCGAAGCCATTATGCCGAGGGCACGTCTGCCTGGGCGTCACGCACATCGTCGCCCTCCGCCTCGTCCCGTAAAGGGATCGTGTGTGCTGGGTCGGATATTGGCCCCCCGTGCGCTTCGGCGCGCGGCCGGCCCAAATGTGATTCGGCATCGACGCGTGCCGCGACGATTGGTGGTTGAAGAACTCAACTCGCGCGTTGTCGCGGCGTCGTGAATCACTGCTCGAACGTGTTGACCCCGACGGTGCTTCGCACCTCGACAGCGACCCCAGGTCAGGCAGGATTACCCGCTGA
>Zotu125
ATGCGATAAGTAGTGTGAATTGCAGAATTCAGTGAATCATCGAATCTTTGAACGCACATTGCGCCCCTTGGTATTCCATGGGGCATGCCTGTTCGAGCGTCATCTACACCCTCAAGCTCTGCTTGGTGTTGGGCGTCTGTCCCGCCTCTTGCGCGTGGACTCGCCCCAAATTCATTGGCAGCGGTCTTTGCCTCCTCTCGCGCAGCACATTGCGCTCGTAGGGGTGGAGATCCGCATCCACGAAGCACATTTACCGTCTTTGACCTCGGATCAGGTAGGGATACCCGCTGA
>Zotu126
ATGCGATACGTAATGCGAATTGCAGAATCCAGCGAGTCATCGAATCTTTGAACGCACATTGCGCCCGCCAGCATTCTGGCGGGCATGCCTGTCCGAGCGTCATTTCCCCCCTCAGCGCGCCCTCTGGGTGCGCTGGCGTTGGGGCTCCTCCGCCCTCTGGGGCGGCAGGGCCCTCAAATCCAGTGGCGGGCCCGTCTGGCTGGCTCCGAGCGCAGTACCGAACGCAAGTTCTCTCTCGCTTCGTGGCCCCGGCCGGCGCCCAGCCGTCAAGCCGCGCAGGCGACCCTTCTCGCAGGGGCCGTCTCGCACTTTTATACAAGGTTGACCTCGGATCAGGTAGGACTACCCGCTGA
>Zotu127
ATGCGATAAGTAATGTGAATTGCAGAATTCAGTGAATCATCGAATCTTTGAACGCACATTGCGCCCCTTGGTATTCCGGGGGGCATGCCTGTTCGAGCGTCATTATCACCCCTCAAGCTCAGCTTGGTGTTGGGGCCTGCCGTCAAAGGCAGCCCCTAAAATCAGTGGCGGTGCCGTCAGGCTCTAAGCGTAGTAATACTCCTCGCTATAGGGTCCTGGTGGTGTCTTGCCAAAACCCCCCATTTTTTCATGATTGACCTCGGATCAGGTAGGGATACCCGCTGA
>Zotu128
ATGCGATAAGTAATGTGAATTGCAGAATTCAGTGAATCATCGAATCTTTGAACGCACATTGCGCCCTCTGGTATTCCGGGGGGCATGCCTGTTCGAGCGTCATTGCAACAGTCAAGCTTTGCTTGGTATTGGGTGATCATCCTTTGGGGTGTCCCCGAAAATTAGCGGCGATGCAGCTGGAATCCGAGCGTAGTAAACTTTACAGTTCGCTTTGGAGCTCCTTCTGTGTTTGCCGGCCAACAAACCATACTTATTCAATGGTTGACCTCGGATCAGGTAGGGATACCCGCTGA
>Zotu129
ATGCGATAAGTAGTGTGAATTGCAGAATTCAGTGAATCATCGAATCTTTGAACGCACATTGCGCCCCTTGGTATTCCATGGGGCATGCCTGTTCGAGCGTCATTTGTACCTTCAAGCTCTGCTTGGTGTTGGGTGTTTGTCTCGCCTTTGCGTGTAGACTCGCCTCAAAACAATTGGCAGCCGGCGTATTGATTTCGGAGCGCAGTACATCTCGCGCTTTGCACTCATAACGACGACGTCCAAAAAGTACATTTTTACACTCTTGACCTCGGATCAGGTAGGGATACCCGCTGA
>Zotu130
ATGCGATAAGTAGTGTGAATTGCAGAATTCAGTGAATCATCGAATCTTTGAACGCACATTGCGCCCCTTGGTATTCCATGGGGCATGCCTGTTCGAGCGTCATCTACACCCTCAAGCTCTGCTTGGTGTTGGGCGTCTGTCCCGCCTCTGCGCGCGGACTCGCCCCAAATTCATTGGCAGCGGTCCTTGCCTCCTCTCGCGCAGCACATTGCGCTTCTCGAGGTGCGCGGCCCGCGTCCACGAAGCAACATTACCGTCTTTGACCTCGGATCAGGTAGGGATACCCGCTGA
>Zotu132
ATGCGATAAGTAGTGTGAATTGCAGAATTCAGTGAATCATCGAATCTTTGAACGCACATTGCGCCCCTTGGTATTCCATGGGGCATGCCTGTTCGAGCGTCATTTGTACCTTCAAGCTCTGCTTGGTGTTGGGTGTTTTGTCTCGCCTCCGCGCGCAGACTCGCCTTAAAACAATTGGCAGCCGGCGTATTGATTTCGGAGCGCAGTACATCTCGCGCTTTGCACTCATAACGACGACGTCCAAAAGTACATTTTTACACTCTTGACCTCGGATCAGGTAGGGATACCCGCTGA
>Zotu133
ATGCGATAAGTAGTGTGAATTGCAGAATTCAGTGAATCATCGAATCTTTGAACGCACATTGCGCCCCTTGGTATTCCATGGGGCATGCCTGTTCGAGCGTCATTTGTACCTTCAAGCTCTGCTTGGTGTTGGGTGTTTGTCTCGCTTCGCGCGTAGACTCGCCTTAAAACAATTGGCAGCCGGCATATTGGCCTGGAGCGCAGCACAATTTGCGCCTCTTGTCATGAATGTCAGCATCCATCAAGACCACTTTTTGCTCTTGACCTCGGATCAGGTAGGGATACCCGCTGA
>Zotu134
ATGCGATACTTGGTGTGAATTGCAGAATCCCGTGAACCATCGAGTTTTTGAACGCAAGTTGCGCCCGAAGCTATTATGCCTAGGGCACGTCTGCCTGGGCGTCACGCACATCGTTGCCCTCCACCTCGACTCGTAAAGGGATCGCGGGTGTTGGGTCGGAAATTGGCCTCCCGTGCGCATCGGCGTGCGGCCGGCCTAAATGTGATTCGGCATCGACGCATGTCGCGACAATTGGTGGTTGAAGAACTCAACTCGCGCGTTGTCGTGGCGGACTGCGTCGTTCCGCTCGAATGTGCTGACCCCGACGGTGCTTCGCACTTCGACAGCGACCCCAGATCAGGCGGGATTACCCGCTGA
>Zotu135
AGTAAAGCAAATTTCGATTCCCAAATAAGGATCTACATTGTGTTTAGATAGAAACCGTATTTAGAATAATACATTAGATGAATTCCGCAAACTCTTTTGCTGATTCACGAACTCCAATGATCACGATCTGCAATCCAAACTGTCTAATTGTGCAGCCTCCAATGGTGATCCACAGAGAACAAGAATGACGGCTAGAGTTTTCTTTTCTCGTGCTAGCAAGAATAATGAATAATTCTATTAGATTTTTCAAACCCTAACAGCCTATTAATATAAGTCCAAACGGGTTGGCCCATCTCTTAACTTAACCCGATCCAATATTTAATTAATTAAATTAATTAAATCCGGTCCATGAATTAATTAATCCAATCAATTA
>Zotu136
ATGCGATAAGTAGTGTGAATTGCAGAATTCAGTGAATCATCGAATCTTTGAACGCACATTGCGCCCTCTGGTATTCCGGAGGGCATGCCTGTCCGAGCGTCGTCAAACCCCCTCGAGCAGCCTTTGCTGCTTGGTCTTGGCCGGTGATCGCGTCCCCTCGGGGAGGTGTTCACGGCTGAAAGGGATCTGGCGGAGAGCCTGGTCTCCACGGTTGTAGTAAGCTTATGCCTATCTTCCGCGTGAGTGACCAGTTATCCAGCCGTCAACCTCACTTCTTCTGGTTGACCTCGGATCAGGTAGGGATACCCGCTGA
>Zotu137
ATGCGATACGTAATGTGAATTGCAGAATTCAGTGAATCATCGAATCTTTGAACGCACATTGCGCCTATTAGTATTCTAGTAGGCATGCCTGTTCGAGCGTCATTTCACCACTCAAGCTTCACTGCTTGGAGTTGGGACATTACCGCCCCCCCGGCGGCAAGTCCTCAAATATAGTGGCGAGGCCGGATGTCCTCTAAGCGTAGTAATCTTCTTTTCTCGCTTTGGCTAGGCATCTGGTTGCAGCCAGAAACCACTTTATTATTCAATGGTTGACCTCGGATCAGGTAGGAATACCCGCTGA
>Zotu138
ATGCGATAAGTAATGTGAATTGCAGAATTCAGTGAATCATCGAATCTTTGAACGCACATTGCGCCCTCTGGTATTCCGGAGGGCATGCCTGTTCGAGCGTCATTTCAACCCTCAAGCCTGGCTTGGTGATGGGGCACTGCTTCCGCGAGGGAGCAGGCCCTGAAATCTAGTGGCGAGCTCGCCAGGACCCCGAGCGCAGTAGTTAAACCCTCGCTCTGGAAGGCCCTGGCGGTGCCCTGCCGTTAAACCCCCAACTTCTGAAAATTTGACCTCGGATCAGGTAGGAATACCCGCTGA
>Zotu139
ATGCGATAAGTAATGTGAATTGCAGAATTCAGTGAATCATCGAATCTTTGAACGCACATTGCGCCCATTAGTATTCTAGTGGGCATGCCTGTTCGAGCGTCATTTCAACCCTTAAGCCCTTGTTGCTTAGCGTTGGGAGCCTACGGCACCGTAGCTCCCCAAAGTCAGTGGCGGAGCCGGCTCACACTCTAGACGTAGTAATTACTCACCTCGCCTATAGTTGGACCGGTCCCCTGCCGTAAAACGCCCCAGTATCTAAAAGGTTGACCTCGAATCAGGTAGGAATACCCGCTGA
>Zotu140
ATGCGATAAGTAATGTGAATTGCAGAATTCAGTGAATCATCGAATCTTTGAACGCACATTGCGCCCTCTGGTATTCCGGGGGGCATGCCTGTTCGAGCGTCATTACAACCACTCAAGCTCACGCTTGGTCTTGGGGTTCGCGGTTCCGCGGCCTCTAAAATCAGTGGCGGTGCCTGTCGGCTCTACGCGTAGTAATACTCCTCGCGTTTGAGTCCGGTAGGTTTACTTGCCAGTAACCCCCAATTTTTACAGGTTGACCTCGGATCAGGTAGGGATACCCGCTGA
>Zotu141
ATGCGATACTTGGTGTGAATTGCAGAATCCCGTGAACCATCGAGTTTTTGAACGCAAGTTGCGCCCGAAGCCATTATGCCGAGGGCACGTCTGCCTGGGCGTCACGCACATCGTCGCCCTCCACCTCGGCTCGTAAAGGGATCGCGGGTGTTGGGTCGGATATTGGCCCCCCGTGCGCTTCGGCGCGCGGTCGGCCCAAATGTGATTCGGCATCGACGCGTGCCGCGACGATTGGTGGTTGAAGAACTCAACTCGCGCGTTGTCGCGGCGTCGTTCGGCTCGAACGTGTTGACCCCGACGGTGCATCGCACCTCGACAGCGACCCCAGGTCAGGCGGGATTACCCGCTGA
>Zotu142
ATGCGATAAGTAATGTGAATTGCAGAATTCAGTGAATCATCGAATCTTTGAACGCACCTTGCGCTCCTTGGTATTCCGAGGAGCATGCCTGTTTGAGTGTCATGGAATTCTCAACTCTATTTGCTTTTGTGAATAGAGCTTGGACTTGGAGGTTTATTGCCGGTACCTGTGATCGGCTCCTCTTGAATGCATTAGCTCGAACCTTTTGTGGATCAGCTTATCGGTGTGATAAAATGTCTACGCCGTTACTGTGAAGCATATTATTCGGCTTCCAATCGTCCTTCACGGGACAATAACTTTGACCTTTGACCTCAAATCAGGTAGGATTACCCGCTGA
>Zotu144
ATGCGATAAGTAATGTGAATTGCAGAATTCAGTGAATCATCGAATCTTTGAACGCACCTTGCGCCCCTTGGTCATTCCTCGGGGCATGCCTGTTTGAGTATCATGAACACCTCAACTCTCGTGGTCTTCCATGATGAGCTTGGACTTTGGGGGTTTGCTGGCCCTGTGGCCGGCTCCTCTCAAACGAATCAGCTTGCCAGTGTTTGGCGGCGTCACGGGTGTGATAACCATCTACGCTTGCGATCGCCTGCCAGATAACCCTCAGCGATGAAGGTTCATTGGGGCTCACAAAAGTCTCTCCACGGCGAGGACGAATTTTGAATGTTCGATCTCAAATCAGGTAGGACTACCCGCTGA
>Zotu145
ATGCGATAAGTAATGTGAATTGCAGAACTCAGTGAATCATCGAATCTTTGAACGCACATTGCGCCCGCCAGCACTCTGGCGGGCATGCCTGTCCGAGCGTCATTTCACCCCTCGAGCCCGGCTCGGTGTTGGGGGCCCGGCGGCCGCGCGCCGCCCCCCCGAAATGCAGGGGCGACCCCGCCGCGTCCTCCCCTGCGCAGTAGCTCCCCAGAGAACCTCGCACCGGAAGCGCGGAGGCGGTCACGCCGTAAAGGGAAAGGGCGCGAAGCCCCCCCCCAAATGAGTTGACCTCGGATCAGGTAGGGATACCCGCTGA
>Zotu146
ATGCGATAAGTAATGTGAATTGCAGAATTCAGTGAATCATCGAATCTTTGAACGCACATTGCGCCCCTTGGTATTCCGAGGGGCATGCCTGTTCGAGCGTCATTACAACCCTCAAGCTCTGCTTGGTATTGGGCCTCACCCGTCAGGGCGTGCCTTAAAATCAGTGGCGGTGCCATCTGGCTCTAAGCGTAGTAATTCTCTCGCTATAGGGTCCTGTGGACGCTTGCCAGCAACCCCAAATTTTTCTATGGTTGACCTCGGATCAGGTAGGGATACCCGCTGA
>Zotu147
ATGCGATACTTGGTGTGAATTGCAGAATCCCGTGAACCATCGAGTTTTTGAACGCAAGTTGCGCCCGAAGCCATTATGCCGAGGGCACGTCTGCCTGGGCGTCACGCACATCGTCGCCCTCCGCCTCGTCCCGTAAAGGGATCGTGTGTGCTGGGTCGGATATTGGCCCCCCGTGCGCTTCGGCGCGTGGCCGGCCCAAATGTGATTCGGCATCGACGCGTGCCGCGACGATTGGTGGTTGAAGAACTCAACTCGCGCGTTGTCGCGGCGTCGTGAATCACTGCTCGAACGTGTTGACCCCGACGGTGCTTCGCACCTCGACAGCGACCCCAGGTCAGGCAGGATTACCCGCTGA
>Zotu148
ATGCGATAAGTAGTGTGAATTGCAGAATTCAGTGAATCATCGAATCTTTGAACGCACATTGCGCCCTATGGTATTCCATAGGGCATGCCTGTTCGAGCGTCATTTGTACCTTCAAGCTCTGCTTGGTGTTGGGTGTTTGTCCCGCCTTTGTGCGCGGACTCGCCTTAAAGCAATTGGCAGCCGACGTCTAGGTTTCGGAGCGCAGCACAAATCGCGCTCTGTGTCCTGGTACGGCGGCGTCCATCAAGACTATTTTACACTCTTGACCTCGGATCAGGTAGGGATACCCGCTGA
>Zotu149
ATGCGATAAGTAATGTGAATTGCAGAATTCAGTGAATCATCGAATCTTTGAACGCACATTGCGCCCATTAGTATTCTATTGGGCATGCCTGTTCGAGCGTCATTTCAACCCTTAAGCCTTTGTTGCTTAGCGTTGGGAGCCTACGGCAACGTAGCTCCTCAAAGTTAGTGGCGGAGTCGGCTCGTACTCTAGACGTAGTAGAATCTTTTTATCTCGCCTGTAGTATGTGTCGGTCCCCTGCCGTAAAACCCCCCAAATTTATCAAAGGTTGACCTCGGATCAGGTAGGAATACCCGCTGA
>Zotu150
ATGCGATAAGTAGTGTGAATTGCAGAATTCAGTGAATCATCGAATCTTTGAACGCACATTGCGCCCCTTGGTATTCCATGGGGCATGCCTGTTCGAGCGTCATTTGTACCCTCAAGCTCTGCTTGGTGTTGGGTGTTTGTCCACTCCCTGGTGTTTGGACTCGCCTTAAAGCAATTGGCAGCCAGTGTTTTGGTATTGAAGCGCAGCACATTTTGCGTCTCCAGCCTAGAACACTTGCGTCCAGTAAGCCTTTTTCCACTTTTGACCTCGGATCAGGTAGGGATACCCGCTGA
>Zotu152
ATGCGATACTTGGTGTGAATTGCAGAATCCCGTGAACCATCGAGTTTTTGAACGCAAGTTGCGCCCGAAGCTATTATGCCGAGGGCACGTCTGCCTGGGCGTCACGCACATCGTCGCCCTCCACCTCGACTCGTAAAGGGATCGTGGGTGTTGGGTCGGAAATTGGCCTCCCGTGCGCATCGGCGTGCGGCTGGCCTAAATGTGATTCGACATCGACGCATGTCGCGACAATTGGTGGTTGAAGAACTCAACTCGCGCGTTGTCGTGGCGGACTGCGTCGTTCCGCTCGAATGTGCTGACCCCGACGGTGCTTCGCACTTCGACAGCGACCCCAGGTCAGGCGGGATTACCCGCTG
>Zotu153
ATGCGATAAGTAATGTGAATTGCAGAATTCAGTGAATCATCGAATCTTTGAACGCACATTGCGCCCAGTGGTATTCCACTGGGCATGCCTGTTCGAGCGTCATTTCAACCCTCAAAGCCTAAGCTTTGTTGTTGGAGGAAGGCCTGTAAAAAGGCCCCCTCTCAAATTTAGTGGCGGGCTCGCTAGAATTTTGAGCGTAGTAATTTTACCTCGTTTTTAAAGACTAGTGAGACTTCTTGCCGTAAAACACCCTAATTTCTGAAAATTGACCTCGGATCAGGTAGGAATACCCGCTGA
>Zotu154
ACGCGATAGGTAATGTGAATTGCAGAATTCCGTGAATCATCGAATCTTTGAACGCACCTTGCGCTCTATGGCAATCCGTAGAGCATGCCTGTTTGAGTGCCATGAAATCTCCCACCCCAAGCGGTTTTTGAATGTGAAACGGCTTGGCGGATGGGGTCTGGATGGGTGCCTCTGCCTGTGCTAAACCTTAGCCCACAGGCTCGCCCGAAATGCATGAGCGCCTTGGGACACTTTGCATCCGCCTCTCTTGTGGGAGGAGGCGGCCAAGCAGTGTTTTTCTCCAGGCATGGCATGATACGTCATTTGCTATGTCGCCCAATGGAGGAATGTTTGGTTGTGTCTGCGTGTGCTTCGAACTTGCCTCTGTGCAAAATCCCCTTTCACTTCTGGTCTCAAATCAGGTAGGATCACCCGCTGA
>Zotu155
ATGCGATAAGTAATGTGAATTGCAGAATTTAGTGAATCATCGAATCTTTGAACGCACATTGCGCCCATTAGTATTCTAGTGGGCATGCCTGTTCGAGCGTCATTTCAACCCTTAAGCCTCTGTTGCTTAGTGTTGGGAGCCTACCGCATTCTTTGCTGTAGCTCCTTAAAGTTAGTGGCGGAGTCGGTTCACACTCTAGGCGTAGTAAAGATTTTATTCTCGCCTGTAGAGATGAGCCGGTCCCCTGCCGTAAAACACCCCCCTATTTTTTATAAGGTTGACCTCGGATCAGGTAGGAATACCCGCTGA
>Zotu156
ATGCGATAAGTAATGTGAATTGCAGAATTCAGTGAATCATCGAATCTTTGAACGCACATTGCGCCCGCTAGTATTCTGGCGGGCATGCCTGTCCGAGCGTCATTTCAACCATCAAGCCCCCAGGCTTGCGTTGGGGCACCGCGGCCGCCGCGGTCCCTGAAAACCAGTGGCGGGCTCGCTGTCACTCCGGGCGCAGTACTATATCTCGCTCTGGTTGTGCGGCGGGTGCCGGCCGTTAAACACCCCCCTTCATACCAAGGTTGACCTCGGATCAGGTAGGAATACCCGCTGA
>Zotu157
ATGCGATAAGTAATGCGAATTGCAGAATTCCGTGAGTCATCGAATCTTTGAACGCACATTGCGCCCTCTGGTATTCCGGAGGGCATGCCTGTTCGAGCGTCATTATCAACCCTCAAGCCCCGGCTTGGTGTTGGAGGCCCGGCGAGGTTCTGAACCTGGCCGCTCCGAAAGATAACGACGGCGTCCGGCGGACCCCTGGTACAATGGGCTTTCCAAGCACGTATCGGTTGCGGTCCCCGGGGGCTGGTCTATAACCCATTTTTTACAAGGTTGACCTCGGATCAGGTAGGGATACCCGCTGA
>Zotu158
ATGCGATAAGTAATGTGAATTGCAGAATTCAGTGAATCATCGAATCTTTGAACGCACCTTGCGCCCTCTGGTATTCCGGAGGGCATGCCTGTTTGAGTGTCATGAACACCTCACCCCCTCGGGTTTCCGACCGGGTGGAATTGGGCGCTTGCCAGTCACATGGCTCGCCTTAAATGCATTAGCGGTTGTTGACGTAATAAGTTTCGTCTGACCGGCCGCTGCCAATCTCCTTCGGGATGTCTGTTACCGGACACTTCATGATCTGACCTCAAATCAGGTAGGACTACCCGCTGA
>Zotu160
AAGTAAAACAATTCCAATTTCCATACAATGATCTGCTTTGTGTTTAGATAGAAATTGTGATATAAATTATACTTTTGATAAATTCTGCAAACTCCTTTGCTGATTCTCGAACTCGAATGATCACAATCTATAATTCAAGTTGTCCAATTATCTAGCCTCCAATAATTTTCTTTTCTCGTGATAGCAAAAATAATAATTTTTTCCTACAGTTTTTCAAACCCTAGTAGCATGTTAATATAAGTTCAAGTGGGTTTGACTCGTCTTTTAAACTTAATCCGGTCCAATATTTATTTAATCAAATTAATTAAATCTGGTCCATGAATTAATTA
>Zotu161
ATGCGATAAGTAATGTGAATTGCAGAATTCAGTGAATCATCGAATCTTTGAACGCACATTGCGCCCCTTGGTATTCCGAGGGGCATGCCTGTTCGAGCGTCATTTCACCCATCAAGCCCCGCTTGGTATTGGGCGCAGGCCGGCGGAGGGGACCCCCCAGGGGGCCCCCCCTGCCGGCCCGCCCGGAATGCATCGGCGAGGCACCGACCCCCGGCGTGTTAGAATACTCGAAACGTCGGGAGCACCGGTCTGACCTCTCTGCCGTCGAAACCAGGCGGACGCCCGCGTCCGCCGGACCCCACAAGGTTGACCTCGGATCAGGTAGGAATACCCGCTGA
>Zotu162
ATGCGATAAGTAGTGTGAATTGCAGAATTCAGTGAATCATCGAATCTTTGAACGCACATTGCACCTCTCGGTATTCCGGGAGGTATGCCTGTTCGAGCGTCATTTGTACCCTCAAGCTCTGCTTGGTGTTGGGTGTTTGTTCCGCCTCTGCGTGTGAACTCGCCTTAAAACAATTGGCAGCCGGGCACTTGTTCTGGAGCGCAGCAAATTCTTTGCGCCCCGGTCCAACGTGCAGCGGCATCCAAGAAGCCTTATTTTAACGCTCTTGACCTCGGATCAGGTAGGGATACCCGCTGA
>Zotu163
ATGCGATAAGTAATGTGAATTGCAGAATTCAGTGAATCATCGAATCTTTGAACGCAGATTGCGCCCTTTGGTATTCCGAAGGGCATGCCTGTTGGAGTGTCTTATAAACCTCACCTCTATAGTTTTCTATAGTTGTGCTTTGGGTGTTGCCATTCAGTTGGCTCGCCTTAAATGTCTAAGTGGAATGCGTAATAAGTTCTCGCAACCCTCCACTCTAACACACTTTATATTCTGACCTCCAATCAGGTAGGACTACCCGCTGA
>Zotu164
ACGCGATAGGTAATGTGAATTGCAGAATTCCGTGAATCATCGAATCTTTGAACGCACCTTGCGCTCTATGGTATTCCGTAGAGCATGCCTGTTTGAGTGCCGTGAATTCTCCCATCCCAAGCGGTTTTTATCAAAGAATTGCTAGGCGAAGGGGTTGAGATGGGCGTTGTTATAACTGCTTTTCTTCTCTAGAAAAGCTCGCCCGAAAAACAGCTAACGCCTCTGGGCCACTTTGCATCCGCTTCTCTGAGGGGAGAAGCGGCCAAGCGCGCTCTGATCATCAGGCATAGCATGATACGTCATTTGCTATGCTGTAGGAGAGCATTTGGTTGTGGTTATACCGCGTGCGTTATTTTTTTTTTTGCAAACGCAAAGAAAAAAAAGCCCCCTTTCATTTCTGGTCTCAAATCAGGTAGGATCACCCGCTGA
>Zotu165
ATGCGATACGTAATGTGAATTGCAGAATTCAGTGAATCATCGAGTCTTTGAACGCACATTGCGCCCTCTGGTATTCCGGAGGGCATGCCTGTCCGAGCGTCATTGCTGCCCTCAAGCACGGCTTGTGTGTTGGGCTCCGTCCTCCTTCCGGGGGACGGGCCCGAAAGGCAGCGGCGGCACCGCGTCCGGTCCTCAAGCGTATGGGGCTTTGTCACCCGCTTTGTAGGACTGGCCGGCGCCTGCCGATCAACCAAACTTTTTTCCAGGTTGACCTCGGATCAGGTAGGGATACCCGCTGA
>Zotu166
ATGCGATACGTAATGTGAATTGCAGAATTCCGTGAATCATCAAATCTTTGAACGCACATTGCACTCTGTTTGCGCAGAGTATGCCTGTTTGAGAATCTATAGTATTCTTTTTCTCTATAAAGTTTTTAATTTTATATGGGAAAGTTTTGCGGATTTTGGGTTATTAAAAATACCCAATTCTGTTAAATCTATAGTCATTTTTTTTATAGTCAATGTTTGAAGTCTCTATAAAAACTTTGCAGAAATGTATTTGAATGAACCTACCAGTTCTCCTTATACAAATTACGCAGAGAGAGATTAGTTTTCTATAGAAAATAATGCCCATAACCATTAAAAAAGTGAATTGTAAAGATTGACTTTTTGAACCATGGTCTCAAATCAGGTAGGATTACCCGCTGA
>Zotu167
CTCGTCCCCTAAACTCACGTGACCCCTCTTTCATCACATGTGCCCCTAGAATACTAGCTCAATTCAAACACTAACTCCTCAGTTGCCTTAAGTTTCACTTTAACTCAAATAACACAATCCTAGCACAGCAAAAACACATCCAATGAGGGAAGTTGAGTCCTTTTAGGACACGACCTCCACCATCTGTAAATACACAGCCCAGCCCTATGGTTCATGTACGTTTTTCAATAAGCATTCAGTATAAGTTTCTCTTGAGCACTTGACTG
>Zotu168
ACGCGATAGGTAATGTGAATTGCAGAATTCCGTGAATCATCGAATCTTTGAACGCACCTTGCGCTCCATGGCATTCCGTGGAGCATGCCTGTTTGAGTGCCGCGAAATCTCCCACCCCTAGCGGTTGCCGCAAGGCGCCGCCGGGCGGCGGGGTTGGTTGGGTGCCGCTGCCTGGGCTTTGGCCCAGGCTCGCCCGAAATGCATGAGCGCTTAGCACTCGCACCGTCTCGAGGGAAGGCGGCGGAGCTGGCATCTGCGCATGGCATGATACGTCATTTGCTGTGTGGCAGCCCAGCGACCCGAGAGTGTGTGTGCGCTACTACACGCCCTTTCATTTCTGGTCTCAAATCAGGTAGGATCACCCGCTGA
>Zotu169
ATGCGATAAGTAATGTGAATTGCAGAATTCAGTGAATCATCGAATCTTTGAACGCACATTGCGCCTAGCAGTATTCTGCTAGGCATGCCTGTCCGAGCGTCATTTCACCACTCAAGCTTCGCTTGGTGTTGGAGGACCCGCTGTCAAGCGGGCCGCCGAAATGCATCGGCTGTAGTATTTGCAGCTTCCCTGCGTAGTAAAACTTTGTGTTACGCTTTGAACCTCTTGTACAACATGCCGTAAAACAACCCACTTTTGTAAGGTTGACCTCGGATCAGGTAGGAATACCCGCTGA
>Zotu170
ATGCGATAAGTAATGTGAATTGCAGAATTCAGTGAATCATCGAATCTTTGAACGCACATTGCGCCCATTAGCATTCTAATGGGCATGCCTGTTCGAGCGTCATTTCGACCCTTAAGCCCTGCTGCTTAGTGTTGGGAGCCTACTTACCCTGTAGCTCCTCAAAGTTAGTGGCGGAGTTGGGTTACACTCTAGGCGTAGTAATATTTTCTCGCCTCTGTAGTTGTCCCGGTTCCTGCCGTAAAACACCTATATTTATCTAGGTTGACCTCGGATCAGGTAGGAATACCCGCTGA
>Zotu171
ATGCGATAAGTAATGTGAATTGCAGAATTCAGTGAATCATCGAATCTTTGAACGCACATTGCGCCCCTTGGTATTCCGAGGGGCATGCCTGTTCGAGCGTCATTTCACCACTCAAGCCTGGCTTGGTATTGGGCGCCGCGGTCAATCCGCGCGCCTCAAAGTCTCCGGCTGAGCTGTCCGTCTCTAAGCGTTGTGATATCATTAATCGCTTCGGAGTGCGGGCGGCCGCGGCCGTTAAATCTTTCAAAGGTTGACCTCGGATCAGGTAGGGATACCCGCTGA
>Zotu172
ATGCGATAAGTAATGTGAATTGCAGAATTCAGTGAATCATCGAATCTTTGAACGCACATTGCGCCCCTTGGTATTCCGAGGGGCATGCCTGTTCGAGCGTCATTACAACCCTCAAGCAATGCTTGGTGTTGGGCCACGCCGCTAACCCGGCGGGCCCTAAAACCAGTGGCGGTGCCGTCGGGCTCTGAGCGTAGTAATTCTTCTCGCTATAGAGCCCCGGCGGATGCTAGCCAGCAACCCCTAATTTTCTATGGTTGACCTCGGATCAGGTAGGGATACCCGCTGA
>Zotu174
ATGCGATACTTGGTGTGAATTGCAGAATCCCGTGAACCATCGAGTTTTTGAACGCAAGTTGCGCCCGAAGCCATTATGCCGAGGGCACGTCTGCCTGGGCGTCACGCACATCGTCGCCCTCCGCCTCGGCCCGTAAAGGGATCGCGGGTGTTGGGTCGGATATTGGCCCCCCGTGCGCTTCGGCGCGCGGTCGGCCCAAATGTGATTCGGCATCGACGCGTGCCGCGACGATTGGTGGTTGAAGAACTCAACTCGCGCGTTGTCGCGGCGTCGTTCGGCTAGAACGTGTTGACCCCGACGGTGCATCGCACCTCGACAGCGACCCCAGGTCAGGCAGGATCACCCGCTGA
>Zotu175
ATGCGATAAGTAGTGTGAATTGCAGAATTCAGTGAATCATCGAATCTTTGAACGCACATTGCGCCCTTCGGTATTCCGTTGGGCATGCCTGTTCGAGCGTCATTTAAACCTTCAAGCTATGCTTGGTGTTGGGTGTTTGTCCGCGCCTCAGCGCGTGGACTCGCCTCAAATCCATTGGCAGCCGGTATGTTGGCTTCGTGCGCAGCACATTGCAAGCGGAACTCAGCAGACCTCCTCCCAGAAGCCCTTTTTTTACTTTGACCTCGGATCAGGTAGGGATACCCGCTGA
>Zotu176
ATGCGATACTTGGTGTGAATTGCAGAATCCCGTGAACCATCGAGTTTTTGAACGCAAGTTGCGCCCGAAGCTATTATGCCGAGGGCACGTCTGCCTGGGCGTCACGCACATCGTCGCCCTCCACCTCGACTCGTAAAGGGATCGTGGGTGTTGGGACGGAAATTGGCCTCCCGTGCGCATCGGCGTGCGGCTGGCCTAAATGTGATTCGGCATCGACGCATGTCGCGACAATTGGTGGTTGAAGAACTCAACTCGCGCGTTGTCGTGGCGGACTGCGTCGTTCCGCTCGAATGTGCTGACCCCGACGGTGCTTCGCACTTCGACAGCGACCCCAGGTCAGGCGGGATTACCCGCTG
>Zotu177
ATGCGATAAGTAGTGTGAATTGCAGAATTCAGTGAATCATCGAATCTTTGAACGCACATTGCGCCCCTTGGTATTCCATGGGGCATGCCTGTTCGAGCGTCATTTGTACTTTCAAGCCTTGCTTGGTGTTGGGTGTTTGTCTTTGCTCTGCCTAGACTCGCCTTAAATATATTGGCAGCTGGTATACTGGCTTGAAGCGCAGCACATTTGCAATTCAGGCTTGCTATTATTGGCATCCATGAAGCTAATCAACACTTTTGACCTCGGATCAGGTAGGGATACCCGCTGA
>Zotu178
ATGCGATAAGTAATGTGAATTGCAGAATTCAGTGAATCATCGAATCTTTGAACGCACATTGCGCCCATTAGTATTCTAGTGGGCATGCCTGTTCGAGCGTCATTTCAACCCTTAAGCCCCTGTTGCTTAGTGTTGGGAGCCTACGGTAATAGTAGCTCCTGAAAGTTAGTGGCGGAGTCGGTTCACACTCTAGACGTAGTAGATTTTATCTCGCCTATCAGTTGGACCGGTCCCTTGCCGTAAAACCACCTAATTTCTAAAGGTTGACCTCGGATCAGGTAGGAATACCCGCTGA
>Zotu179
ATGCGATAAGTAATGTGAATTGCAGAATTCAGTGAATCATCGAATCTTTGAACGCACCTTGCGCCCTTTGGTATTCCGAAGGGCATGCCTGTTTGAGTGTCATGAAACCTCACCCCACTTAGGTTTTTGCCTAAGCGGTGGTGTATTGGGTGTTGCCTTGCTAAAGGCTCGCCTTAAAGACATAAGCACCTTGGATGTAATACGTTTCATCCTTCTGGGTGGCTGATAACCCCACATATTCATGATCTGGCCTCAAATCAGGTAGGGCTACCCGCTGA
>Zotu180
ATGCGATAAGTAATGTGAATTGCAGAATTCAGTGAATCATCGAATCTTTGAACGCACATTGCGCCCGCTAGTACTCTAGCGGGCATGCCTGTTCGAGCGTCATTTCAACCCTCAAGCCCTGCTTGGTGTTGGGGCCCTACGTCTGACGTAGGCCCTGAAAGGAAGTGGCGGGCTCGCTACAACTCCGAGCGTAGTAATTCATTATCTCGCTAGGGAAGTGTGGCTTGCTCCTGCCGTTAAAGACCCCATCTTTAACCAAGGTTGACCTCGGATCAGGTAGGAATACCCGCTGA
>Zotu181
ATGCGAAAAGTAGTGTGAATTGCAGAATTCAGTGAATCATCGAATCTTTGAACGCACATTGCGCCCCTTGGTATTCCATGGGGCATGCCTGTTCGAGCGTCATTTGTACCTTCAAGCTCTGCTTGGTGTTGGGTGTTTGTCCCCGCGTTATGCGCGGACTCGCCTCAAAGCAATTGGCAGCCGGCGTACTGGCCTTGGAGCGCAGCACATTTTGCGCCCCTCAGCTTGAACGCTTGCGTCCATTAAGCCTACAATTTTTGCTCTTGACCTCGGATCAGGTAGGGATACCCGCTGA
>Zotu182
ATGCGATAAGTAATGTGAATTGCAGAATTCAGTGAATCATCGAATCTTTGAACGCACATTGCGCCCCCTGGTATTCCGGGGGGCACACCTGTTCGAGCGCCATTTCAACCCTGGAGCCGTGCTCTGTGATGGGCCCCGTCCTCAGGGACGGGCCCGAAACCCGTGGGCGCCCCCGCAAGGCCCTGAGCGTAGCAAGAGAAATCCCTCGCTCGGAGTGCCCTGCGGCGGCCGCCCCGAACCATCTCAAAAGGTTGGCCTCGGATCAGGTGGGGATACCCGCTGA
>Zotu183
ATGCGATAAGTAATGTGAATTGCAGAATTCAGTGAATCATCGAATCTTTGAACGCACATTGCGCCCATTAGTATTCTAGTGGGCATGCCTGTTCGAGCGTCATTTCAACCCTTAAGCCTAGCTTAGTGTTGGGAGACTGCCTAATACGCAGCTCCTCAAAACCAGTGGCGGAGTCGGTTCGTGCTCTGAGCGTAGTAATTTTTTATCTCGCTTCTGCAAGCCGGACTGGCAACAGCCATAAACCGCACCCTTCGGGGGCACTTTTTAATGGTTGACCTCGGATCAGGTAGGAATACCCGCTGA
>Zotu184
ATGCGATAAGTAATGTGAATTGCAGAATTCAGTGAATCATCGAATCTTTGAACGCACCTTGCGCCTTTTGGTATTCCGAAAGGCATGCCTGTTTCAGTGTCATGAAATCTCAATCTAATATGTTTTCTGAACATGTTAGGCTTGGACTTGGGTGTCTGCCAGCAATGGCTCACCTCAAATGACTTAGTGGAACATCCCACATCAGTGTTAGACGTAATAAGTTTCGTCTCTCCTTGTGGTGATGACTGCTCAAAACCTGCCATCGCGCACCTTTTGACTTTGACCTGAAATCAGGTAGGGCTACCCGCTGA
>Zotu185
ACGCGATAGGTAGTGTGAATTGCAGAATTCCGTGAATCATCGAATCTTTGAACGCACATTGCGCCCCTCGGTATTCCGTGGGGCATGCCTGTTCGAGCGTCATTTACACCCTCAAGCACTGCTTGGTGTTGGGCGTCTGTCCCGCCTCTCCGGCGCGGACTCGCCTCAAAGCGATTGGCGGCTGGTGCCACGGCCTGGAGTGCAGCAGAATTGCGCCCCTCGCCCGCGGCCCGGCTCCCAGAAGCGAACCCTCTCAATTGTTTGACCTCGAATCAGGTAGGGATACCCGCTGA
>Zotu186
ATGCGATAAGTAGTGTGAATTGCAGAATTCAGTGAATCATCGAATCTTTGAACGCACATTGCGCCCTTTGGTATTCCTTAGGGCATGCCTGTTCGAGCGTCATTTAAACCTTCAAGCTCAGCTTGGTGATGGGTGACTGTCCTCCCCTCGCGGGGGGACTCGCCTCAAAAACATTGGCGGCCGGTACATTGGCTTCGAGCGCAGCAGAAACGCGGTCTCGAGTCCGATGGACTGGCTCCCATAAGCCTTCTTTTATTTTGACCTCGGATCAGGTAGGGATACCCGCTGA
>Zotu187
ATGCGATAAGTAATGTGAATTGCAGAATTCAGTGAATCATCGAATCTTTGAACGCACATTGCGCCCGTTAGCATTCTAGCGGGCATGCCTGTCCGAGCGTCATTTCAACCCTCAGGGTCCCCGTTCCGGCGGGGAACCTGGTGTTGGGGATCGGCCCGCCCCGTGCGGCGCCGTCCCCCAAATTCAGTGGCGGTCTCGCTGCAGCCTCCCCTGCGTAGTAGTTACAACCTCGCATCGGAGCTCAGCGCGGCCACGCCGTAAAACCCCCGACTTTCTGAACGTTGACCTCGGATCAGGTAGGAATACCCGCTGA
>Zotu188
ATGCGATAAGTAATGTGAATTGCAGAATTCAGTGAATCATCGAATCTTTGAACGCACATTGCGCCCATTAGTATTCTAGTGGGCATGCCTATTCGAGCGTCATTTCAACCCTTAAGCCCAAGTTGCTTAGCGTTGGGAATCTGCCCTGTATTACGGGGCAGTTCCCTAAAGTTATCGGCGGAGTTAGGGCATACTCTAAGCGTAGTACTATTATTCTCGCTTCTGCAGTTGTCCCGACGGCTTGCCGCTAAACCCCTATATTTTCTAGTGGTTGACCTCGGATTAGGTAGGAATACCCGCTGA
>Zotu189
ATGCGATAAGTAATGTGAATTGCAGAATTCAGTGAATCATCGAATCTTTGAACGCACATTGCGCCCACTAGTATTCTGGTGGGCATGCCTGTTCGAGCGTCATTTCAACCCTTAAGCCCCTGTTGCTTAGCGTTAGGAGCCTACCGGAACTCTCTGGTAGCTCCCCAAAGTCAGTGGCGGAGCCGGTTCGCACTCCAGACGTAGTAGCTTTTACACGTCGCCTGTAGCGCGGGCCGGTCCCCTGCCGTAAAACACCCCAATTTTTATAGGTTGACCTCGGATCAGGTAGGAATACCCGCTGA
>Zotu190
ATGCGATACTTGGTGTGAATTGCAGAATCCCGTGAACCATCGAGTTTTTGAACGCAAGTTGCGCCCGAAGCTATTATGCCGAGGGCACGTCTGCCTGGGCGTCACGCACATCGTCGCCCTCCACCTCGACTCCTAAAGGGATCGCGGGTGTTGGGTCGGAAATTGGCCTCCCGTGCGCATCGGCGTGCGGCCGGCCTAAATGTGATTCGGCATCGACGCATGTCGCGACAATTGGTGGTTGAAGAACTCAACTCGCGCGTTGTCGTGGCGGACTGCGTCGTTCCGCTCGAATGTGCTGACCCCGACGGTGCTTCGCACTTCGACAGCGACCCCAGGTCAGGCGGGATTACCCGCTGA
>Zotu191
ATGCGATAAGTAATGTGAATTGCAGAATTCAGTGAATCATCGAATCTTTGAACGCACATTGCGCCCATTAGTATTCTAGTGGGCATGCCTATTCGAGCGTCATTTCAACCCTTAAGCCCCTGTTGCTTAGCGTTGGGAGTCCACAGGTTACCCTGTAGCTCCTGAAAACCATTGGCGGAGTCTGGGAGCACTCTAAGCGTATTATACATTTTTGTCTCGCTTTGGATCTTGCCCCGCCTCCACGCCGTAAAACACCCCATATCAAATGTTGACCTCGGATTAGGTAGGAATACCCGCTGA
>Zotu192
ATGCGATAAGTAATATGAATTGCAGATTTTCGTGAATCATCGAATCTTTGAACGCACATTGCGCCCTCTGGTATTCCAGAGGGCATGCCTGTTTGAGCGTCATTTCTCTCTCAAACCTTCGGGTTTGGTATTGAGTGATACTCTTAGTTGAACTAGGCGTTTGCTTGAAATGTATTGGCATGAGTGGTACTGGATAGTGCTATATGACTTTCAATGTATTAGGTTTATCCAACTCGTTGAATAGTTTAATGGTATATTTCTCGGTATTCTAGGCTCGGCCTTACAATATAACAAACAAGTTTGACCTCAAATCAGGTAGGATTACCCGCTGA
>Zotu193
ATGCGATAAGTAATGTGAATTGCAGAATTCAGTGAATCATCGAATCTTTGAACGCATATTGCGCCCACTAGTATTCTGGTGGGCATGCCTATTCGAGCGTCATTTCAACCCTTAAGCCCTGTTGCTTAGTGTTAGGAGCCTACTACCTTACGGCGTAGCTCCCTAAAGGCAGTGGCGGTGTTAGGTACACTCGTAGCGTAGTAATTCTTTTTCTCGCTCCTGCTGTGTACCTAGGGCCTGCCGTAAAACCCCTATACTTCTAGTGGTTGACCTCGGATTAGGTAGGAATACCCGCTGA
>Zotu194
ATGCGATAAGTAATGTGAATTGCAGAATTCAGTGAATCATCGAATCTTTGAACGCACATTGCGCCCCCTGGTATTCCGGGGGGCATGCCTATTCGAGCGTCATTATCACCCCTCAAGCCTAGCTTGGTGTTGAGGCCTGCTGTCAAGGCAGCCTCTAAAATCAGTGGCAGTGCTGTCAGGCTCTAAGCGTAGTAAAATAAATCGCTATAGCGTCCTGGTGGACACTCGTCAGAACCCCCCCATTTTTTAATGATTGACCTCGGATTAGGTAGGGATACCCGCTGA
>Zotu195
ATGCGATAAGTAATGTGAATTGCAGAATTCAGTGAATCATCGAATCTTTGAACGCACCTTGCACTCCTTGGTATTCCGAGGAGTATGCCTGTTTGAGTGTCATGTTAATCTCAATTCAACATGTTTTTGTGTTTGAATTGGACTTGGAGTCTGCTGGCGTCAAAGTCGGCTTCTCTTGAATGCATTAGCTGGGCTTTTGCTCGAGTAATTGGTGTAATAGTTCTCTACATTCGCCGTTACACTTGCTTAGAAAGTCTGCTTCTAACCGTCTTGTAATGAGACAATATAACTTTGACTTTTGGCCTCAAATCAGGTAGGACTACCCGCTGA
>Zotu196
ATGCGATAAGTAATGTGAATTGCAGAATTTAGTGAATCATCGAATCTTTGAACGCACATTGCGCCCCTTGGTATTCCGAGGGGCATGCCTGTTCGAGCGTCATAACACCCCCCTCCAGCTGCCTTTGTGTGGCTGCGGTGTTGGGGCTCGTCGCGACGCGGCGGCCCTTAAAGACAGTGGCGGTCCCGACGTAGGCTCTACGCGTAGTAACTTGCTTCTCGCGACAGAGTGACGACGGCGGCTTGCCAAAACAACCCACTTTGCTCCAGTCACATGGATCACAGGTTGACCTCGAATCAGGTAGGAATACCCGCTGA
>Zotu197
ATGCGATAAGTAATGTGAATTGCAGAATTCAGTGAATCATCGAATCTTTGAACGCACCTTGCGCCCTTTGGTATTCCGAAGGGCATGCCTGTTTGAGTGTCATGAAACCTCACCCCACTTGGGTTTTTGCCCGAGCGGTGGTGGATTGGGTGTTTGCCGTCACTGGCTCACCTTAAAAGCATAAGCAACTTTGGATGTAATACGTTTCATCCTTCTAAGTGGCTGATAACCCCACATATCTCATGATCTGGCCTCAAATCAGGTAGGGCTACCCGCTGA
>Zotu198
ATGCGATAAGTAATGTGAATTGCAGAATTCAGTGAATCATCGAATCTTTGAACGCAGATTGCGCCCTTTGGTATTCCGAAGGGCATGCCTGTTTGAGTGTCTTATAAACCTCACCTCTATAGTTTTCTATAGTTGTGCTTTGGGTGTCTGCCATTCGTGGCTCGCCTTAAATGTCTAAGTGGAATGCGTAATAAGTTCTCGCAACCCTCCACTCTAACTACACTTTATATTCTGACCTCAAATCAGGTAGGACTACCCGCTGA
>Zotu199
ATGCGATAAGTAATGTGAATTGCAGAATTCAGTGAATCATCGAATCTTTGAACGCACATTGCGCCCGGTGGTATTCCACCGGGCATGCCTGTTCGAGCGTCATTTCAACCCTCAAAGCCCTGGCTTTGGTGTTGGAGGAATACCCTGTAAAACGGGTACCCTCTGAAATTTAGTGGCGGGCTCGCTAGAATTTTGAGCGTAGTAATCTTACCTCGTTTTTAAAGACTAGTGGGACTTCTTGCCGTAAAACCCCCCAACTTTCTGAAAATTGACCTCGGATCAGGTAGGAATACCCGCTGA
>Zotu200
ATGCGATACTTGGTGTGAATTGCAGAATCCCGTGAACCATCGAGTTTTTGAACGCAAGTTGCGCCCGAAGCCATTATGCCGAGGGCACGTCTGCCTGGGCGTCACGCACATTGTCGCCCTCCGCCTCGGCCCGTAAAGGGATCGTGGGTGCTGGGTCGGATATTGGCCCCCCGTGCGCATCGGCGCGCGGCCGGCCCAAATGTGATTCGGCATCGACGCGTGCCGCGACGATTGGTGGTTGAAGAACTCAACTCGCGCGTTGTCGCGGCGCGTTCGGCTCGAACGTGTTGACCCCGACGGTGCTTCGCACCTCGACAGCGACCCCAGGTCAGGCAGGATTACCCGCTGA
>Zotu201
ATGCGATACTTGGTGTGAATTGCAGAATCCCGTGAACCATCGAGTTTTTGAACGCAAGTTGCGCCCGAAGCCATTATGCCGAGGGCACGTCTGCCTGGGCGTCACGCACATCGTCGCCCTCCGCCTCGGCCCGTAAAGGGATCGTGGGTGCTGGGTCGGATATTGGCCCCCCGTGCGCATCGGCGCGCGGCCGGCCCAAATGTGATTCGGCATCGACGCGTGCCGCGACGATTGGTGGTTGAAGAACTCAACTCGCGCGTTGTCGCGGCGCGTTCGGCTCGAACGTGTTGACCCCGACGGTGCTTCGCACCTCGACAGCGACCCCAGGTCAGGCGAGATTACCCGCTGA
>Zotu202
ATGCGATACTTGGTGTGAATTGCAGAATCCCGTGAACCATCGAGTTTTTGAACGCAAGTTGCGCCCGAAGCCATTATGCCGAGGGCACGTCTGCCTGGGCGTCACGCACATCGTCGCCCTCCGCCTCGGCCCGTAAAGGGATCGTGGGTGCTGGGTCGGATATTGGCCCCCCGTGCGCATCGGCGCGCGGCCGGCCCAAATGTGATTCGGCATCGACGCGTGCCGCGACGATTGGTGGTTGAAGAACTCAACTCGCGCGTTGTCGCGGCGCGTTCGGCTCGAACGTGTTGACCCCGACGGTGCTTCGCACCTCGACAGCGACCCCAGGTCAGGCAGGATTACCCGCTGA
>Zotu203
ATGCGATAAGTAATGTGAATTGCAGAATTCAGTGAATCATCGAATCTTTGAACGCAAATTGCGCCCTTTGGTATTCCGAAGGGCATGCCTGTTTGAGTGTCTTATAAACCTCACCCCTAATGTTTTATTACAATAGGTTGGTGCTTTGGGTGTTGCCATTTACCTGGCTCGCCTTAAATGTCTAAGTGGAATGCGTAATAAGTTCTCGCAACCCTCCACTCTAATACAATTTATATTCTGACCTCAAATCAGGTAGGACTACCCGCTGA
>Zotu204
ATGCGATAAGTAATGTGAATTGCAGATTTCAGTGAATCATCGAATCTTTGAACGCACCTTGCACCCTATGGTATTCCGTAGGGTATGCCCGTTTGAGTGTTATTAAATCATCAAACTCGATTACATTTTTGTTTTCGAGTCTTGGTCATGAGGGTTTTTTGCGGGCTTTCATTAGTCGGCTCCCTTTAAATGCATTAGCGAGAATTCCCTTTGTTTTGAACGCAAATATGGGTGTATATGTCTCTGGCGTGATAATTATCTGCGTCAAAGTATAGCATATATGCACGCGTTCTCGTTGGGCTTGCTTCTAATCGTCTCTGCATCTTTGAGACAACTGGATTGGAGTGCATATATGCGCTTTTTTCTGAACCATTTTAACCTCAAATCGGGTAGGATTACCCGCTGA
>Zotu205
ATGCGATAAGTAATGTGAATTGCAGAATTCAGTGAATCATCGAATCTTTGAACGCACATTGCGCCCGCTAGTATTCTGGCGGGCATGCCTGTCCGAGCGTCATTTCAACCATCAAGCCCCCAGGCTTGCGTTGGGGCACCGCGGCCGCCGCGGTCCCTGAAAACCAGTGGCGGGCTCGCTGTCACACCGGGCGCAGTACTATATCTCGCTCTGGTTGTGCGGCGGGTGCCGGCCGTTAAACACCCCCCTTCATACCAAGGTTGACCTCGGATCAGGTAGGAATACCCGCTGA
>Zotu207
AAATAAAACAATTTCAATTCCCATACAATGATCTGCTTTGTGTTTAGATAGAAATTGTGATATAAATTATACTTTTGATGAATTTTGCAAACTCATTTGCTGATTCTCGAACTCGAATGCTCACAATCTATAATTCAAGTTGTCCAATTATCTAGCCTTCAATAGTTTTCTTTTCTCGTGATAGCAATAATAATAATTTTTTCCTACAGTTTTTCAAACCCTAGTAGCATGTTAATATAAGTTCAAGTGGGTTTGACTCGTCTTTTAAACTTAATCCGGTCCAATATTTAATTAATCAAATTAATTAAATCTGGTTCATGGATTAATTA
>Zotu208
ATGCGATAAGTAATGTGAATTGCAGAATTCAGTGAATCATCGAATCTTTGAACGCACATTGCGCCCCTTGGTATTCCGGGGGGCATGCCTGTTCGAGCGTCATTTCAACCCTCAAGCTTAGCTTGGTATTGAGTCTATGTCAGTAATGGCAGGCTCTAAAATCAGTGGCGGCGCCGCTGGGTCCTGAACGTAGTAATATCTCTCGTTACAGGTTCTCGGTGTGCTTCTGCCAAAACCCAAATTTTTCTATGGTTGACCTCGGATCAGGTAGGGATACCCGCTGA
>Zotu209
ATGCGATAAGTAGTGTGAATTGCAGAATTCAGTGAATCATCGAATCTTTGAACGCACATTGCGCCCCTTGGTATTCCATGGGGCATGCCTGTTCGAGCGTCATTTGTACCCTCAAGCTATGCTTGGTGTTGGGTGTTTGTCCTGGTCCCTTTGGAACAGGACTCGCCTTAAAGTAATTGGCAGCCAATATTCTGGTTTGAAGTGCAGCACAAGTCGCAATTCAAGCCTGCGTATTAGCTTCCATCAAGTAATCTATCACTTTTGACCTCGGATCAGGTAGGGATACCCGCTGA
>Zotu210
ACGCGATAGGTAATGTGAATTGCAGAATTCCGTGAATCATCGAATCTTTGAACGCACCTTGCGCTCTATGGTATTCCGTAGAGCATGCCTGTTTGAGTGCCGTGAATTCTCCCATCCCAAGCGGTTTTTATCAAAGAATTGCTAGGCGATGGGGTTGAGATGGGCGTTATTATAACTGCTTTTCTTCTCTAGAAAAAGCTCGCCCGAAAAACAGCTAACGCCTCTGGGCCACTTTGCATCCGCTTCTCTGAGGGGAGAAGCGGCCAAGCGCGCTCTGATCATCAGGCATAGCATGATACGTCATTTGCTATGCTGTAGGAGAGCATTTGGTTGTGGTTATACCGCGTGCGTCATTTTTTTTTCTTGCAAAGAGGAAAAAAAAAGCCCCCCTTTCATTTCTGGTCTCAAATCAGGTAGGATCACCCGCTGA
>Zotu211
ATGCGAAAAGTAGTGTGAATTGCAGAATTCAGTGAATCATCGAATCTTTGAACGCACATTGCGCCCCTTGGTATTCCATGGGGCATGCCTGTTCGAGCGTCATTTGTACCCTCAAGCTCTGCTTGGTGTTGGGTGTTTGTCCCGCCTCGCGCGTGGACTCGCCTTAAAGTCATTGGCAGCCGGAATAATTCTGGGGAACGCAGCACAACTGCAGCCTCCATTTTACGCCGAGCGTCCAGTAAGCCTTTTTTTCAACGTTTGACCTCGGATCAGGTAGGGATACCCGCTGA
>Zotu212
CCGCGATATTTTTTGTGACTTGCAGATGTGAATCATCAATCTTTGAACGCACATTGCGCGGTATGGCATTCCGTACCGCACGGATGGAGGAGCGTGTTCCCTCTGGGATCGCATTGCTTTCTTGAAATGGATTTTTTTAAACTCTCAATTATTACGTCATTTCACCTCCTTCATCCGAGATTACCCGCTGA
>Zotu213
ATGCGATACGTAATGTGAATTGCAGAATTCAGTGAATCATCGAATCTTTGAACGCATATTGCGCTCTTTGGTATTCCGAAGAGCATGCTTGTTTGAGTATCAGTAAACACCTCAACCTCTCTTTTTTGATAAAAAAAAGGGAGGGTGGACTTGAGCTATCCCAACGACCTTCACCGGTAGGCGGGCGGCTTGAAATGCAGGTGCAGCTGGACTTTTATCTGAGCTAAAAGCATATCTATTTAGTCCTCGTCAAACAGGATTATTACTTTTGCTGCAGCTAACATAAAGGATAATTGTCCTCTTTGCTGACTGATGCAGGATTTTACGACACTTTATGTGTTGTTCAACTCGATCTCAAATCAAGTAAGACTACCCGCTGA
>Zotu214
CTCGTCCCTAAACTCACGTGACCCCTCCCTCGTCACACGTGCCCCTAGAATACTAGTTCAATTCAAACACTAACTCCCCCAGTTGCCTTAAGTTTCACCTTAACTCAAATAACACAATCCTAGCACAGCAGAAACACACCCAATGAGGGAAGTTGAATCCTTTTAGGACACCACCTCCACCATCTATAAATACACAGTCGAGTCCCATGGTTCAGGTACTTTTTTCAATAAGCATTCAGTATACGTTTCTCTTGAGCACTTGACTG
>Zotu215
ATGCGATAAGTAATGTGAATTGCAGAATTCAGTGAATCATCGAATCTTTGAACGCACATTGCGCCCTTTGGTATTCCGAAGGGCATGCCTGTTCGAGCGTCATTATCAACCCTCAAGCCCGGCTTGTTATTGGGTCTCCTTTATCGGTTAAACGATAGGCCTGAAAGATAATGGCGGTGTCACAATTAGACCCCAGGTGCAGCGAGCTTATAGCATACACTGAGGTGGTCGTTGTGTCCCGGCCTTCCTTTTATATTTTCTTAAGGTTGACCTCGGATCAGGTAGGAATACCCGCTGA
>Zotu216
ATGCGATAAGTAATGTGAATTGCAGAATTCAGTGAATCATCGAATCTTTGAACGCACATTGCGCCCGCCGGCACTCCGGCGGGCATGCCTGTCCGAGCGTCATTTCAACCCTCAGGACCCCCTTTCGGGGGGGACCTGGTGCTGGGGATCAGCGGCCTCCGGGCCCCTGTCCCCCAAATTGAGTGGCGGTCGCGCCGCAGCCTCCCCTGCGTAGTAGCACACCTCGCACCGGAGAGCGGCTCGGCCACGCCGTGAAACCCCCAATTTTTTAAGGTTGACCTCGGATCAGGTAGGAATACCCGCTGA
>Zotu217
ACGCGATAGGTATTGTGAATTGCAGAATTTAGTGAATCATCGAATCTTTGAACGCACATTGCGCCCTTTGGTATTCCGAAGGGCATGCCTGTCCGAGCGTCATTTCAACCCTCCAGCCCGGCTGGTGTGTTGGGCCTTCGTCCCCCGGGACGGGCCCCAAAGACAGGGACGGCGCCGCGTCCAGCCCCCGAGCGTATGGGACTATCGTCACTGCTCGTGTGAGGCTGGCCGGCCCGGTCCAACCCCCCATCTATTTTTCCAGGTGGACCTCGGATCAGGTAAGGATACCCGCTGA
>Zotu218
TTGCGATAAGTAATGTGAATTGCAGAATTCAGTGAATCATCGAATCTTTGAACGCAGCTTGCGCTCTCTGGTATTCCGGAGAGCATGCCTGTTTCAGTGTCATGAAATCTCAACCACTAGGGTTTCCTAATGGATTGGATTTGGGCGTCTGCGATTTCTGATCGCTCGCCTTAAAAGAGTTAGCAAGTTTGACATTAATGTCTGGTGTAATAAGTTTCACTGGGTCCATTGTGTTGAAGCGTGCTTCTAATCGTCCGCAAGGACAATTACTTTGACTCTGGCCTGAAATCAGGTAGGACTACCCGCTGA
>Zotu219
ATGCGATAAGTAGTGTGAATTGCAGAATTCAGTGAATCATCGAATCTTTGAACGCACATTGCGCCCCTTGGTATTCCATGGGGCATGCCTGTTCGAGCGTCATTTGTACCCTCAAGCTTTGCTTGGTGTTGGGTGTTTGTCCTCTCCTTTGCGTTTGGACTCGCCTTAAAGCAATTGGCAGCCAGTGTTTTGGTATTGAAGCGCAGCACATTTTGCGATTCTAGCCGAAAAACTGACGTCCATAAGCCTTTTTTAACTTTTGACCTCGGATCAGGTAGGGATACCCGCTGA
>Zotu220
ATGCGATAAGTAATGTGAATTGCAGAATTCAGTGAATCATCGAATCTTTGAACGCACCTTGCGCTCCTTGGTATTCCGAGGAGCATGCCTGTTTGAGTGTCGTGAAATCATCAACTCTTCAGAGTTGGAATTGAGGGTTCTGCTGGCTCCTCGCGGGGTCGGCTCCCTTTGAATGCATTTCAAAAGATTGAAGCTCCGTCAATTGGCGTGATAAGTGTCTCGTCTTGAGGCGTGAGCATTTCATTCATTCATGACTCTTTTGACCTCAAATCAGGTAGGACTACCCGCTGA
>Zotu221
AAATAAAACAATTTCAATTCCCATACAATGATCTACTTTGTGTTTAGATAGAAATTGTGATATAAATTATACTTTTGATGAATTTTGCAAACTCATTTGTTGATTCTCGAACTCGAATGCTCACAATCTATAATTCAAGTTGTCCAATTATCTAGCCTTCAATAGTTTTCTTTTCTCGTGATAGCAATAATAATAATTTTTTCCTACAGTTTTTCAAACCCTAGTAGCATGTTAATATAAGTTCAAGTGGGTTTGACTCGTCTTTTAAACTTAATCCGGTCCAATATTTAATTAATCAAATTAATTAAATCTGGTTCGTGGATTAATTA
>Zotu222
ATGCGATAAGTAATGTGAATTGCAGAATTCAGTGAATCATCGAATCTTTGAACGCACCTTGCGCCCTTTGGTATTCCGAAGGGCATGCCTGTTTGAGTGTCATGAAACCTCACCCCACTTGGGTTTTTGCCCGAGCGGTGGTGGATTGGGCGTCTGCCGTTAATGGCTCGCCTGAAAAGCATAAGCAACTTTGGATGTAATACGTTTCATCCTTACGAGTGGCTGACAACCCAACATATCTCATGATCTGGCCTCAAATCAGGTAGGGCTACCCGCTGA
>Zotu223
ATGCGATACTTGGTGTGAATTGCAGAATCCCGTGAACCATCGAGTTTTTGAACGCAAGTTGCGCCCGAAGCCATTATGCCGAGGGCACGTCTGCCTGGGCGTCACGCACATCGTCGCCCTCCGCCTCGTCCCGTAAAGGGATCGTGGGTGCTGGGTCGGATATTGGCCCCCCGTGCGCTTCGGCGCGCGGCCGGCCCAAATGTGATTCGGCGTCGACGCGTGCCGCGACGATTGGTGGTTGAAGAACTCAACTCGCGCGTTGTCGCGGCGCGTTCGGCTCGAACGTGTTGACCCCGACGGTGCTTCGCACCTCGACAGCGACCCCAGGTCAGGCCGGATTACCCGCTGA
>Zotu224
ATGCGATACTTGGTGTGAATTGCAGAATCCCGTGAACCATCGAGTCTTTGAACGCAAGTTGCGCCCCAAGCCGTTAGGCCGAGGGCACGCCTGCCTGGGTGTCACGCATCGTTGCCCCCCCCAAACCCCTCCCCTCTCGAAACAGAGAGATGAGGGGACTTGGCCGTGGGCGGATATTGGCCTCCCGTGTGCCGAACGGCCTGCGGTTGGCCTAAATACGAGTTGTCGTCGGCGATAGACGTCGTGACGTTCGGTGGTCAAATAAAACCTCGAGCTCCCGTCGCGCGTACGTCGTCGGCCTAATAAGGCTCACTGACCCTGAAGCGTTGTCAACAGCGCACGCATTGCGACCCCAGGTCAGGTGGGATTACCCGCTGA
>Zotu225
ATGCGATAAGTAATGTGAATTGCAGAATTCAGTGAATCATCGAATCTTTGAACGCACATTGCGCCCTCTGGTATTCCGGAGGGCATGCCTGTTCGAGCGTCATTTCAACCCTCAAGCCTGGCTTGGTGATGGGGCACTGCCTGTAAAAGGGCAGGCCCTGAAATTCAGTGGCGAGCTCGCCAGGACCCCGAGCGCAGTAGTTAAGCCCTCGCTCTGGAAGGCCCTGGCGGTGCCCTGCCGTTAAACCCCCAACTTCTGAAAATTTGACCTCGGATCAGGTAGGAATACCCGCTGA
>Zotu226
ATGCGATAAGTAATGTGAATTGCAGAATTCAGTGAATCATCGAATCTTTGAACGCACATTGCGCCCCCTGGTATTCCGGGGGGCATGCCTGTTCGAGCGTCATTTCACCACTCAAGCCTCGCTTGGTATTGGGCGACGCGGTCCGCCGCGCGCCTCAAATCGACCGGCTGGGTCTTCTGTCCCCTCAGCGTTGTGGAAACTATTCGCTAAAGGGTGCCACGGGAGGCCACGCCGAAAAACAAACCCATTTCTAAGGTTGACCTCGGATCAGGTAGGGATACCCGCTGA
>Zotu227
ATGCGATAAGTAATGTGAATTGCAGAATTCAGTGAATCATCGAATCTTTGAACGCAGATTGCGCCCTTTGGTATTCCGAAGGGCATGCCTGTTTGAGTGTCTTATAAACCTCACCTCTATAGTTTTCTATAGTTGTGCTTTGGGTGTTGCCGTTTACTCTGGCTCGCCTTAAATGTCTAAGTGGAATGCGTAATAAGTTCTCGCAACCCTCCACTCTAACACACTTTATATTCTGACCTCAAATCAGGTAGGACTACCCGCTGA
>Zotu228
ATGCGATAAGTAATGTGAATTGCAGAATTCAGTGAATCATCGAATCTTTGAACGCACCTTGCGCTCCTTGGTATTCCGAGGAGCATGCCTGTTTGAGTGTCATTAAATTCTCAACTTCATCAACTTTGTTGTTGAAGCTTGGATGTGGGGGTCTTGCAGGTCTGCCTTAATTGTGTGGTCTGCTCCTCTGAAATATATTAGCGGGTTGGCTTCCCTCTATCAGTGTGATAATTATCTACGCTGTGGATGGGTTTAGCTTTCAGACCAGCTTCTAATCGTCCTTCTAGGACAATCTCTTGACATTTTTGACCTCAAATCAGGTAGGACTACCCGCTGA
>Zotu229
TCCATCTGAAGGAGAACGATATTTCCTACGAGTTCTTCTTAATCATATTCGAGGTCCAACATCATTTCATAATTTACGAACTTTGAACGGGGTAACTG
>Zotu231
ATGCGATAAGTAATGTGAATTGCAGAATTCAGTGAATCATCGAATCTTTGAACGCACCTTGCGCTCCTTGGTATTCCGAGGAGCATGCCTGTTTGAGTGTCATAAACCTCTCAAACCCAAGTTTTGGATTTATCCTTGCTTGAGTTTGGATTTGGGTGTTTGCCAGTGATGAACTGACTCACCTTAAAAGTATTAGCTAGATCTGTCTTTGACTGGTTTGACTTGGCATAATAAGTATTTTGCTAAGGACATCTTCGGATGGCCAGGACTTGACTTTTGTCTGCTTACTAAACCTTACTTTAAGTGCATCTCTGGTGTTACTTATAGTATTACTTTGACATATGGCCTCAAATCAGGTAGGACTACCCGCTGA
>Zotu232
ATGCGAAAAGTAGTGTGAATTGCAGAATTCAGTGAATCATCGAATCTTTGAACGCACATTGCGCCCCTTGGTATTCCATGGGGCATGCCTGTTCGAGCGTCATTTGTACCTTCAAGCTCTGCTTGGTGTTGGGTGTTTGTCCCGCTTTTTGCGTGGACTCGCCTCAAAGCAATTGGCAGCCGGCGTACTAGCCTGGGAGCGCAGCACATTTTGCGAATCTCGACTGGAACGCTTGCGTCCATTAAGCCTTTTTTTAACTCTTGACCTCGGATCAGGTAGGGATACCCGCTGA
>Zotu233
ATGCGATAAGTAGTGTGAATTGCAGAATTCAGTGAATCATCGAATCTTTGAACGCACATTGCGCCCCTTGGTATTCCATGGGGCATGCCTGTTCGAGCGTCATTTGTACCTTCAAGCTCTGCTTGGTGTTGGGTGTTTGTCTCGCCTCTGCGCGCAGACTCGCCTCAAAACAATTGGCAGCCGGCGTATTGATTTCGGAGCGCAGTACATCTCGCGCTTTGCATTCAGAACGACGACGTCCAAAAGTACATTTTTACACTCTTGACCTCGGATCAGGTAGGGATACCCGCTGA
>Zotu234
ATGCGATAAGTAATGTGAATTGCAGAATTCAGTGAATCATCGAATCTTTGAACGCACATTGCGCCCTTTGGTATTCCGAAGGGCATGCCTGTTCGAGCGTCATTATCAACCCTCAAGCCCGGCTTGTTATTGGGTCTTTTTATCGGTGTAAAAACCGATAGGCCTGAAAGATAATGGCGGTGTCATGATTAGACCCCAGGTGCAGCGAGCTATAAGCATACACTGAGGTGGTCGTCGTGTCCCGGCCTTAACGATATTTTTTTCAAAGGTTGACCTCGGATCAGGTAGGAATACCCGCTGA
>Zotu235
ATGCGATAAGTAATGTGAATTGCAGAATTCAGTGAATCATCGAATCTTTGAACGCACATTGCGCCCCTTGGTATTCCGAGGGGCATGCCTGTTCGAGCGTCATTACACCACTCAAGCCTCGCTTGGTATTGGGCGCCGCGGTCCGCCGCGCGCCTCAATGTTTCCGGCTGAGCTCTCTGTCTCTAAGCGTTGTGGTTAAAACTATCCGCTTGCGAGATCGGGGGGCGTCTGGCCGTTAAACCATTACTCAAAGGTTGACCTCGGATCAGGTAGGGATACCCGCTGA
>Zotu236
ATGCGATAAGTAATGTGAATTGCAGAATTCAGTGAATCATCGAATCTTTGAACGCACATTGCGCCCCTTGGTATTCCGGGGGGCATGCCTGTTCGAGCGTCATTTCAACCCTCAAGCTCAGCTTGGTATTGAGTCTATGTCAGCAGTGGCAGGCTCTAAAATCAGTGGCGGCGCCGCTGGGTCCTGAACGTAGTAATATCTCTCGTTACAGGTTCTCGGTGTGCTTCTGCCAAAAACCCAAATTCTATGGTTGACCTCGGATCAGGTAGGGATACCCGCTGA
>Zotu237
ATGCGATAAGTAATGTGAATTGCAGAATTCAGTGAATCATCGAATCTTTGAACGCACATTGCGCCCCTTGGTATTCCGAGGGGCATGCCTGTTCGAGCGTCATTTCACCAATCAAGCCCCGCTTGGTATTAGGCGTCAGGCCGGATCCCACCCCGTCAAAAAGGGGGGAGCCGGCCCGCCCGAAATGCATCGGCGAGGCACCGACCCCCGGCGTGTTAGAATTTCGAAACGTCAGGAGCACCGGTGTTAACCTCTGCCGTCAAACCTTTTTTTAAAAATATTTTCTTAAGGTTGACCTCGGATCAGGTAGGAATACCCGCTGA
>Zotu238
ATGTGATAAGTAATGTGAATTGCAGAATTCAGTGAATCATCGAATCTTTGAACGCACCTTGCGCTCTCTGGTATTCCGGAGAGCATGTCTGTTTGAGTGTCATGAACTCTTCAACCTACCGATTTCTAGTAAATCGGATTAGTGTTTGGATTTTGAACGCTTGCTGGCCTTTATTGGCGAAGCTCGTTCGTAAATGATTAGCATCTCATATTCGAAAAATCGGATTGACTCAGTGTAATAGACTATTCGCTGAGGACGCTCTTTCGGGAGTGGCCGAGTTTTGTAAAGTAGAAGCTTCTAATTCTATTAGTCAACTTTAGATTAGACCTCAGATCAGGCAGGATTACCCGCTGA
>Zotu239
ATGCGATAAGTAATGTGAATTGCAGAATTCAGTGAATCATCGAATCTTTGAACGCACATTGCGCCCGCTGGTATTCCGGCGGGCATGCCTGTTCGAGCGTCATTTCAACCCTCAAGCCTGGCTTGGTGTTGGAGCACTCCCTGTCACCGGGGAGGCTCTGAAATGTAGTGGCGGGCTCGCTAGAATTTTGAGCGTAGTAATTTTTATACCTCGTTTGTAAAGACTAGCGGTGCTTTTCTTGCCGTAAAACCCCCCAACTTTCTGAAAATTGACCTCGGATCAGGTAGGAATACCCGCTGA
>Zotu240
ATGCGATAAGTAGTGTGAATTGCAGAATTCAGTGAATCATCGAATCTTTGAACGCACATTGCGCCCCTTGGTATTCCATGGGGCATGCCTGTTCGAGCGTCATTTGTACCTTCAAGCTTTGCTTGGTGTTGGGTGTTTGTCTCGCCTTTGCGTGTAGACTCGCCTCAAAACAATTGGCAGCCGGCGTATTGATTTCGGAGCGCAGTACATCTCGCGCTTTGCACTCATAACGACGACGTCCAAAAGTACACTTTACACTCTTGACCTCGGATCAGGTAGGGATACCCGCTGA
>Zotu241
ATGTGATAAGTAATGTGAATTGCAGAATTCAGTGAATCATCGAATCTTTGAACGCATCTTGCACTCTCTGGTATTCCGGAGAGTATGTCTGTTTGAGTGTCATGAATTCTTCAACCCTCCCTTTTCTTAGTGAATTGAGAGGAGTTTGGATTCTGAGTGTTGCTCCTAACCCGAGCTCATTCGTAATACATTAGCATCCATATTCGATTTCGGATTGACTTGGCGTAATAGACTATTCGCTGAGGAATCTAACTTCGGTTAGAGCCGTTTTTGAACTAGGAAGCTGCTAATCTAGCTTAGTCTACCTTTAGATTAGATCTCAAATCAGATAGGATTACCCGCTGA
>Zotu242
GTGCGATAAGCAATGCGAATTGCAGAACCGTGAGTCATCAGATTTTTGAACGCAACTGGCACTTAGGGGTTCTCCCCTGAGTATGCTTCTTTCAGTGTGTTTTTCTCTCCTCACCCAAATCATAATGTGATAGATACCCTTCTATTGCTAAACATGAAAGCACTCTGTTTTTACAGTGTCTGGAAACGGACACACTCAATGCAGACGTCACATTTTACAATGTGAACTCATTGATGGTGAAAGCAGCGTAGTGAAAGCTACAAGTGCTTAGAGACTTTAATTTTCTCAGCATCTGAAATGAAGTAGGACCACCCGCTGA
>Zotu243
ATGCGATAAGTAGTGTGAATTGCAGAATTCAGTGAATCATCGAATCTTTGAACGCACATTGCGCCCCTCGGTATTCCGTGGGGCATGCCTGTTCGAGCGTCATTTACACCCTCAAGCTCTGCTTGGTGTTGGGCGTCTGTCCCGCGTTTCCGCGTGGACTCGCCTCAAAGTCATTGGCAGCGGTCTTTGCCAGCTTCTTGCGCAGCACAATTGCGCTCACAGGGGCTCTGGCGGATCGGCGTCCATCAAGCTATTCTATGACTTGACCTCGGATCAGGTAGGGATACCCGCTGA
>Zotu244
ATGCGATAAGTAATGCGAATTGCAGAATTTCCGTGAGTCATCGAATCTTTGAACGCACATTGCGCCCTTTGGTATTCCGAAGGGCATGCCTGTTCGAGCGTCATTATCCCCCCTCAAACCTCGGGTTTGGTGTTGGACCGACGTTGGTCGTTACCCCGACCAACTGGTCTCAAAGACAATGACGGCGTCCGTGGGACCCTCGATACACCGAGCTTTCTTTTCGAAGCACGTACCGAGTTGCAAGGACCCACGCCCGCCGGTCGCTCTCCCCTTCTCGGAGAAACGCAAGTTTTTTCACAAGGTTGACCTCGGATCAGGTAGGAATACCCGCTGA
>Zotu245
ATGCGATAAGTAGTGTGAATTGCAGAATTCAGTGAATCATCGAATCTTTGAACGCACATTGCGCCCCTTGGTATTCCATGGGGCATGCCTGTTCGAGCGTCATTTGTACCCTCAAGCTCTGCTTGGTGTTGGGTGTTTGTCCTCTCCTCTGCGTTTGGACTCGCCTTAAAGCAATTGGCAGCCAGTGTTTTGGTATTGAAGCGCAGCACATTTTGCGATTCTAGCCTATAATACTTGCGTCCACAAGCCTTTTTTCACTTTTGACCTCGGATCAGGTAGGGATACCCGCTGA
>Zotu246
ATGCGATAAGTAATGTGAATTGCAGAATTCAGTGAATCATCGAATCTTTGAACGCACATTGCGCCCTCTGGTATTCCGGAGGGCATGCCTGTTCGAGCGTCATTTCAACCCTCAAGCCTGGCTTGGTGTTGGGGCACTGCTCTCTGACGAGAGCAGGCCCTGAAATATAGTGGCGAGCTCGCCAGGACTCCGAGCGTAGTAGTTAAACCCTCGCTTTGGAAGGCCTGGCGGTGCCCTGCCGTTAAACCCCAACTTCTGAAAATTTGACCTCGGATCAGGTAGGAATACCCGCTGA
>Zotu247
ATGCGATAAGTAATGTGAATTGCAGAATTCAGTGAATCATCGAATCTTTGAACGCACATTGCGCCCCTTGGTATTCCGAGGGGCATGCCTGTTCGAGCGTCATATTGACCAACTCCCGCTTCGGCGGGGTCTTGGGCCGTCGCCTCCGGGCGGGCCTTAAAACCAGTGGCGGAGCCTGCTTGGCCCTACGCGTAGTAATACTCCTCGCGATAGGGACCGGTGGACGCTTGCCAGCAACCCCCAACTTTCTTAGGTTGACCTCGGATCAGGTAGGGATACCCGCTGA
>Zotu249
ATGCGATAAGTAATGTGAATTGCAGAATTCAGTGAATCATCGAATCTTTGAACGCACCTTGCGCTCCTTGGTATTCCGAGGAGCATGCCTGTTTGAGTGTCATTAAATTCTCAACCTTATTAGCTTTTGTTGATAATGGATTGGATGTGGGGGTTTATTTGCTGGCTTCTTCACAGAGATCAGCTCCCCTTAAATGCATTAGCTGGTGCCCCGCGTGGACCATCTATTGGTGTGATAATTATCTACGCCGTGGATGTCTGCAATCATATGGGTTTTGCACTGCTTCTAACCGTCTGTTCATTCGGACAATACATGACAATTTGACCTCAAATCAGGTAGGACTACCCGCTGA
>Zotu250
ATGCGATACGTAATGTGAATTGCAGAATTCAGTGAATCATCGAATCTTTGAACGCATATTGCGCTCTTTGGTATTCCGAAGAGCATGCTTGTTTGAGTATCAGTAAACACCTCAAAACTCTTGATCTTTTTCAAGCGTTTTGGACTTGAGCAAACCCAACGCCTTTTCTTTTAAGATCTGTTGCGGCGGGTTGCTTGAAATGCAGGTGCAGCTGGACAATCTCCTGAGCTAAAAGCATATTTATTTAGTCCCGTCAAACGGATTATTACTTTTTGCTGCAGCTAACATAAAGGGAGTTTTGACCATTATGGCTGACTGATGCAGGATTTCACAGAGAAAAGGCCGGCAACGGTTTTGTCTCTGTCAAACTCGATCTCAAATCAAGTAAGACTACCCGCTGA
>Zotu251
ATGCGATAAGTAGTGTGAATTGCAGAATTCAGTGAATCATCGAATCTTTGAACGCACATTGCGCCCCTTGGTATTCCATGGGGCATGCTTGTTCGAGCGTCATTTGTACCCTCAAGCCTTGCTTGGTGTTGGGTGTTTGTCCTTTCCCTGCGTTAGGACTCGCCTTAAATTCATTGGCAGCCGATATATTGGTTTGAAGCGCAGCACAATTTGCGATTCAGGCTGGTTACTATCTGCGTCCAGACAGTACAATTAACACGTTTGACCTCGGATCAAGTAGGGATACCCGCTGA
>Zotu252
ATGCGATAAGTAATGTGAATTGCAGAATTCAGTGAATCATCGAATCTTTGAACGCACATTGCGCCCTCTGGTATTCCGGGGGGCATGCCTGTTCGAGCGTCATTACAACCCTCAAGCTCTGCTTGGTATTGGGCGCCACCGTCCCGGTGCGCCTCAAAGTCAGTGGCGGCGCCGTCCGGCCCCAAGCGTAGTAATTCTTCTCGCTCTGGAGGCCCGGGTGCGTGCTAGCCAGCAACCCCCAATTTATCAAAGGTTGACCTCGGATCAGGTAGGGATACCCGCTGA
>Zotu253
ATGCGATACGTAATGTGAATTGCAGGTTTTCGTGAATCATCGAATCTTTGAACGCATATTGCGCTCTCTGGCATTCCAGAGAGCATGCCTGTTTGAGCGTCATTTCTCTCTCAAGATCCTCTAGGGGACTTGGTATTGAGTGATACTCTGTGTTAACTTGAAATACTCTAGGCAGAGCTCCCCCTAGAAATCCTCTGGGCCGAAATAATGTATTAGGTTCTACCAACTCGTTATTTTCCAGACAGACTTCCAGGCAGAGCTCGGCTGAACAACCTTTCTAAGCTTGACCTCAAATCAGGTAGGACTACCCGCTGA
>Zotu254
ATGCGATAAGTAGTGTGAATTGCAGAATTCAGTGAATCATCGAATCTTTGAACGCACATTGCGCCCTTTGGTATTCCTTAGGGCATGCCTGTTCGAGCGTCATTTAAACCTTCAAGCTCAGCTTGGTGATGGGTGACTGTCCTCCCCTCGCGGGGGGACTCGCCTCAAAAACATTGGCGGCCGGTACATTGGCTTCGAGCGCAGCAGAAACGCGGTCTCGAGCCCGGTGGATCGGCTCCCATAAGTCTATTCTTTTATTTTGACCTCGGATCAGGTAGGGATACCCGCTGA
>Zotu255
ATGCGATAAGTAATGTGAATTGCAGAATTCAGTGAATCATCGAATCTTTGAACGCACATTGCGCCCTCTGGCATTCCGGAGGGCATGCCTGTTCGAGCGTCATTATCAACCATCAAGCTCTGCTTGGCATTGAGTGTCACCCCCCCTCACCGGGTGGGCGCGCTTCAAACCGGTCGGCGGTGGCTCAGGCCTCTTAAGCGTTAGTAATACTTCCCGCTTGTAGAGTCTGTGGTCGCCCGCCTCCAAAACCCAACACCTCAAGGTTGACCTCGGATCAGGTAGGGATACCCGCTGA
>Zotu256
ATGCGATAAGTAATGCGAATTGCAGAATTTCCGTGAGTCATCGAATCTTTGAACGCACATTGCGCCCATTGGTATTCCGATGGGCATGCCTGTTCGAGCGTCATTATCCTCCCTCAAACCCCGGGTTTGGTGTTGGACCCAAGTTGGCCGCCCCCGGGTGGCCAACTGGTCTCAAAGACAATGACGGCGTCCGTGGGACCCTCGGTGCAACGAGCTTTCATTAGCACGCGTCGAGTTTCAAGGTCCCTCCGGGCCGGTCTACCCCTTTTAATTTTACAAGGTTGACCTCGGATCAGGTAGGAATACCCGCTGA
>Zotu257
ATGCGATAAGTAGTGTGAATTGCAGAATTCAGTGAATCATCGAATCTTTGAACGCACATTGCGCCCTTTGGTATTCCTTAGGGCATGCCTGTTCGAGCGTCATTTAAACCTTCAAGCTCAGCTTGGTGATGGGTGACTGTCCTCCCCTCGCGGGGGGACTCGCCTCAAAAACATTGGCGGCCGGTACATTGGCTTCGAGCGCAGCAGAAACGCGGTCTCGAGCCCGGTGGATCGGCTCCCATAAGCCTATTCTTTTATTTTGACCTCGGATCAGGTAGGGATACCCGCTGA
>Zotu258
ATGCGATACGTAATGTGAATCGCAGTTCTCGTGAATCATCAAATCTTTGAACGCACTTTGCACTTCCAGGTAACTGGAAGTATATCTATTCGAGTATCATCTTGTTCTCATTATACAACCTGGTGTTGATGATGGATTTGAGTGTTCCGTCTGGGCAGCTTTGCCAGACTGTCACTTTAAATATAAGAGTTTGCGAGTTGTTGTAAAGACACCCACTTGTTTCCTTGACTTGTTCAAAATGGGCCTTGGAAACTTTAGTCTTTACGTTAAAAACAGCTTAGGTTCCGAAACAAACTCTAGGTTCCGTGGGGCATAAAGACTTTGTCTTTCACTTTGAATCTCGAATTAGATAAGATTACCCGCTGA
>Zotu259
ATGCGATAAGTAATGTGAATTGCAGAATTCAGTGAATCATCGAATCTTTGAACGCACATTGCGCCCTTTGGTATTCCGAAGGGCATGCCTGTTCGAGCGTCATTATCAACCCTCAAGCCCGGCTTGTTATTGGGTCTCTTTTATCGGTTAAACGATAGGCCTGAAAGATAATGGCGGTGTCACAATTAGACCCCAGGTGCAGCGAGCTTATAGCATACACTGAGGTGGTCGTTGTGTCCCGGCCTTCCTTTTATATTTTCTTAAGGTTGACCTCGGATCAGGTAGGAATACCCGCTGA
>Zotu260
ATGCGATAAGTAATGTGAATTGCAGAATTCAGTGAATCATCGAATCTTTGAACGCACATTGCGCCCGCCAGTATTCTGGCGGGCATGCCTGTTCGAGCGTCATTTCAACCCTCAAGCCCCCGGGCTTGGTGTTGGGGATCGGCGTGCCCTCGCGGCGCGCCGTCCCCGAAATCTAGTGGCGGTCTCGCTGTAGCTTCCTCTGCGTAGTAGCACACCTCGCACTGGAAAGCAGCGCGGCCACGCCGTTAAACCCCCCACTTCTGAAAGGTTGACCTCGGATCAGGTAGGAATACCCGCTGA
>Zotu261
ATGCGATACTTGGTGTGAATTGCAGAATCCCGTGAACCATCGAGTTTTTGAACGCAAGTTGCGCCCGAAGCCATTATGCCGAGGGCACGTCTGCCTGGGCGTCACGCACATCGTCGCCCTCCACCTCGGCTCGTAAAGGGATCGCGGGTGTTGGGTCGGATATTGGCCCCCCGTGCGCTTCGGCGCGCGGTCGGCCCAAATGTGATTCGGCATCGACGCGTGCCGCGACGATTGGTGGTTGAAGAACTCAACTCGCGCGTTGTCGCGGCGTCGTTCGGCTCGAACGTGTTGACCCCGACGGTGCATCGCACCTCGACAGCGACCCCAGGTCAGGCAGGATTACCCGCTGA
>Zotu262
AATAAAGCAATTTCGATCCCAAACAAGGATCTGCTTTGTATTTAGATAGAAACTGTGATAAAAATAATACTTTTGATAAATTCTGCAAACTCCTTTGCTATTCTCGAGCTGGAATGATCACGAAATACAATCCATGTTGTCCAACTGTCCGCCTCCAATGGTGATCCACACAGAGAACAAGAATGACGGCTAGGATTTCCCATTACGGTTTTCAAACCCTAGTAGCCTATTAATACAAGTCCAAACGGGCATGGCCCATCTCTTAACTTAACCCGATTCAGCATTTAATTAATCAAATTAATTAAATCCAATCCATGAATTAGTTAATCCAATTAATTA
>Zotu263
AAGTAAAACAATTCCAATTTCCATACAATAATCTGTTTTGTGTTTAGATAGAAACTGTGATATAAATTATACTTTTGATGAATTCTGCAAACTCCTTTGCTGATTCTCGAACTCGAATGATCACAATCTATAATTCAAGTTGTCCAATTATCTAGCCTCCAATAATTTTCTTTTCTCGTGATAGCAAAAATAATAATTTTTTCCTACAGTTTTTCAAACCCTAGTAGCATGTTAATATAAGTTCAAGTGGGTTTGACTCGTCTTTTAAACTTAATCCGGTCCAATATTTATTTAATCAAATTAATTAAATCTGGTCCATGAATTAATTAATTCAATTAATTA
>Zotu264
ATGCGATAAGTAATGTGAATTGCAGAATTCAGTGAATCATCGAATCTTTGAACGCACATTGCGCCCCCTGGCATTCCGGGGGGCACACCTGTCCGAGCGCCATTTCTACCCTGGAGCCCCGCTCTGTGATGGGCCCCGTCCACGCGGACGGGCCCGAAACCCGTGGGCGCCGACGCCCGGCCCCGAGCGTAGCAAGAGAAATCCCTCGCTCGGAGCGCCGGCCGCCGGCCGCCCCGAGAACCCACCCTCACAAGGTTGGCCTCGGATCAGGTGGGGATACCCGCTGA
>Zotu265
ATGCGATAAGTAATGTGAATTGCAGAATTCAGTGAATCATCGAATCTTTGAACGCACATTGCGCCCGCCAGTATTCTGGCGGGCATGCCTGTTCGAGCGTCATTTCAACCCTCAAGCCCCCGGGTTTGGTGTTGGGGATCGGCGAGCCCTCGCGGCAAGCCGGCCCCGAAATCTAGTGGCGGTCTCGCTGCAGCTTCCATTGCGTAGTAGTAAAACCCTCGCAACTGGTACGCGGCGCGGCCAAGCCGTTAAACCCCCAACTTCTGAATGTTGACCTCGGATCAGGTAGGAATACCCGCTGA
>Zotu266
ATGCGATAAGTAATGTGAATTGCAGAATTCAGTGAATCATCGAATCTTTGAACGCACATTGCGCCCTCTGGTATTCCGGGGGGCATGCCTGTTCGAGCGTCATTACAACCCTCAAGCTCTGCTTGGTATTGGGTCAGCCCCTAGGGGCTTTCCTCAAATTCAGTGGCGGCGTCCATTGGGCTTCAAGCGTAGTAATTCTTCTCGCTTCGGAGTTCCGGTGGGAGCTCGCCAGCAACCCCAAACTTTCTATGGTTGACCTCGGATCAGGTAGGGATACCCGCTGA
>Zotu267
ATGCGATAAGTAGTGTGAATTGCAGACTTTAGTGAATCATCGAATCTTTGAACGCACATTGCGCCCCTTGGTATTCCATTGGGCATGCCTGTTCGAGCGTCATTTACACCCTCAAGCTACGCTTGGTGTTGGGCGTCTGTCCCCGCTTCCCGCGAGGACTCGCCCCAAATCCATTGGCAGCGGCATCGCCGGCTTCTCGCGCAGCACATTGCGCTCCAGAAGGCTCCCGGCGGGCTCGCGTCCAGCAAGAACCCCCCCAGTTTGACCTCGAATCAGGTAGGGATACCCGCTGA
>Zotu268
ATGCGATAAGTAATGTGAATTGCAGAATTCAGTGAATCATCGAATCTTTGAACGCACATTGCGCCCCTTGGTATTCCGAGGGGCATGCCTGTTCGAGCGTCATTTCACCAATCAAGCCCCGCTTGGTATTAGGCGTCTGGCCGGACGCTCTCCCCCGGGGGAGCCCCGGCCCGCCCGAAATGCATCGGCGAGGCACCGACCCCCGGCGTGTTAGAATTTCGAAACGTCAGGAGCACCGGTGTTAACCTCTGCCGTGAAACCTTTATGTAATGTAAATTTTCTCAAGGTTGACCTCGGATCAGGTAGGAATACCCGCTGA
>Zotu269
ATGCGATAAGTAATGTGAATTGCAGAATTCAGTGAATCATCGAATCTTTGAACGCACATTGCGCCCTCTGGTATTCCGGAGGGCATGCCTGTTCGAGCGTCATGTCACCACTCAAGCTTGGCTTGGTGTTGGGCGCCGCGGTCCCCCCGCGCGCCTCAAAGTCCCCCGGCTGAGCCGTCCGCCTCCAAGCGTCGTGATTTCATTAATCGCTTCGGGGCGCGGGCGGCCGCGGCCGTTAAATCTCGTCACTGGTTGACCTCGGATCAGGTAGGGATACCCGCTGA
>Zotu270
ATGCGATAAGTAGTGTGAATTGCAGAATTCAGTGAATCATCGAATCTTTGAACGCACATTGCGCCCCTTGGTATTCCATGGGGCATGCCTGTTCGAGCGTCATTTGTACTCTCAAGCCTTGCTTGGTGTTGGGTGTTTGTCTTCGCCTCGCTTAGACTCGCCTTAAATATATTGGCAGCCGGTATACTGGTTTGAAGCGCAGCACAATTGCATTTCAGGCTCTTAGTACTAGCATCCACAAAGATTATCAACACTTTTGACCTCGGATCAGGTAGGGATACCCGCTGA
>Zotu271
ATGCGATACTTGGTGTGAATTGCAGAATCCCGTGAACCATCGAGTTTTTGAACGCAAGTTGCGCCCGAAGCTATTATGCCGAGGGCACGTCTGCCTGGGCGTCACGCACATCGTCGCCCTCCACCTCGACTCGTAAAGGGATCGCGGGTGTTGGGTCGGAAATTGGCCTCCCGTGCGCATCGGCGTGCGGTCGGCCTAAATGTGATTCGGCATCGACGCATGTCGCGACAATTGGTGGTTGAAGAACTCAACTCGCGCGTTGTCGTGGCGGACTGCGTCGTTCCGCTCGAATGTGCTGACCCCGACGGTGCTTCGCACTTCGACAGCGACCCCAGGTCAGGCGGGATTACCCGCTG
>Zotu272
ATGCGATAAGTAATGTGAATTGCAGAATTCAGTGAATCATCGAATCTTTGAACGCACATTGCGCCCACTAGTATTCTGGTGGGCATGCCTGTTCGAGCGTCATTTCAACCCTTAAGCCCCCGTTGCTTAGTGTTGGGAGCCTACTGGAACTCTCCTGTAGCTCCCCAAAGTCAGTGGCGGAGCCGGTTCGCACTCCAGACGTAGTAGCTTTTACACATCGCCTGTAGCTTGGACCCGGTCCCCTGCCGTAAAACACCCCCCAATTTTATAGGTTGACCTCGGATCAGGTAGGAATACCCGCTGA
>Zotu273
ATGCGATAAGTAGTGTGAATTGCAGAATTCAGTGAATCATCGAATCTTTGAACGCACATTGCGCCCTTTGGTATTCCAAAGGGCATGCCTGTTCGAGCGTCATTTGTACCCTCAAGCTTTGCTTGGTGTTGGGCGTCTTGTCTTGGGGGCTTCCTCTCAAGACTCGCCTTAAAATCATTGGCAGCCGGCCTACTGGTTACGGAGCGCAGCACATTATTTGCGTTCTTGTCCAGCCGCGGTCGCGCGTCCATGAAGCTTCTTTCAACCTTTTGACCTCGGATCAGGTAGGGATACCCGCTGA
>Zotu274
ATGCGATACTTGGTGTGAATTGCAGAATCCCGTGAACCATCGAGTTTTTGAACGCAAGTTGCGCCCGAAGCTATTATGCCGAGGGCACGTCTGCCTGGGCGTCACGCACATCGTCGCCCTCCACCTCGTCTCGTAAAGGGATCGCGGGTGTTGGGTCGGAAATTGGCCTCCCGTGCGCATCGGCGTGCGGCTGGCCTAAATGTGATTCGGCATCGACGCATGTCGCGACAATTGGTGGTTGAAGAACTCAACTCGCGCGTTGTCGTGTTGGACTGCGTCGTTCCGCTCGAATGTGCTGACCCCGACGGTGCTTCGCACTTCGACAGCGACCCCAGGTCAGGCGGGATTACCCGCTGA
>Zotu275
AAATAAAACAATTTCAATTCCCATACAATGATCTACTTTGTGTTTAGATAGAAATTGTGATATAAATTATACTTTTGATGAATTTTGCAAACTCATTTGCTGATTCTCGAACTCGAATGCTCACAATCTATAATTCAAGTTGTCCAATTATCTAGCCTTCAATAGTTTTCTTTTCTCGTGATAGCAATAATAATAATTTTTTCCTACAGTTTTTCAAACCCTAGTAGCATGTTAATATAAGTTCAAGTGAGTTTGACTCGTCTTTTAAACTTAATCCGGTCCAATATTTAATTAATCAAATTAATTAAATCTGGTTCGTGGATTAATTA
>Zotu276
CCAAACCCTAATCTACAAGAATAAAGGCACTCTCAGAAGAACCTAGAAGACGAAGAACTCAAAAGACAGAACTAAGTGAAAAATATCTGCATAGTTCACTTATATATATCTCACACCATCAAAGCAATAATCCAATGCTAGAGATAAACCACATGTCACCGTCTCATAATAAGTGCACCATTAAGAAAAACGGGTTCAACAGAAACACGACTTTGAGCCAATTT
>Zotu278
ATGCGATAAGTAATGTGAATTGCAGAATTTAGTGAATCATCGAATCTTTGAACGCACATTGCGCCCCTTGGTATTCCGAGGGGCATGCCTGTTCGAGCGTCATAACACCCCCTCCAGCTGCCTTTGTGTGGCTGCGGTGTTGGGGCTCGTCGCGATGCGGCGGCCCTTAAAGACAGTGGCGGTCCCGGCGTGGGCTCTACGCGTAGTAACTTGCTTCTCGCGACAGGGTGACGACGGCGGCTTGCCAGAACAACCCACTTTGCTCCAGTCACATGGATCACAGGTTGACCTCGAATCAGGTAGGAATACCCGCTGA
>Zotu279
ATGCGATAAGTAGTGTGAATTGCAGAATTCAGTGAATCATCGAATCTTTGAACGCACATTGCGCCCCTTGGTATTCCATGGGGCATGCCTGTTCGAGCGTCATTTGTACCCTCAAGCTCTGCTTGGTGTTGGGTGTTTGTCTATGCTTTTGCTTGGACTCACCTCAAAGCAATTGGCAGCCAGTGTTTTGGCATAGAAGCGCAGCACATCTTGCACTTCCAGTCTTAAACACCAGCTTCCAGTAAGTCCCTTTACGTTTGACCTCGGATCAGGTAGGGATACCCGCTGA
>Zotu280
ATGCGATACGTAATGTGAATTGCAGAACTCAGTGAATCATCGAATCTTTGAACGCACATTGCGCCCGCCAGTATTCTGGCGGGCATGCCTGTTCGAGCGTCATTTCAACCCTTAAGCCTCTGTCGCTTAGTGTTGGGAGACCGCTAGGATGTCCTTGCAGCTCCCTAAATTCAGTGGCGGAGTAGGTCTTCACCCCAGACGTAGTAGCTATTACATCGCCTGTGGTATAGGCCCTCCCTTGCCGTAAAAATGCCCTAAAAAGCACTATAGGTTGACCTCGGATCAGGTAGGAATACCCGCTGA
>Zotu281
GTGGAGCAGCCGCGACGCGACCTTACCTTAGCTGGATCTCGCTGGTGCCACCTAAACGGTAGGTAGGCGGCGGATGTGTGACGTTTGGAGTTGTCGTTCGTGCACCTGTCCCCAATGGAAGAATGAGTGATATTT
>Zotu282
ATGCGATAAGTAGTGTGAATTGCAGAATTCAGTGAATCATCGAATCTTTGAACGCACATTGCGCCCCTTGGTATTCCATGGGGCATGCCTGTTCGAGCGTCATTTGTACCTTCAAGCTCTGCTTGGTGTTGGGTGTTTGTCTCGCCTCTGCGCGCAGACTCGCCTCAAAACAATTGGCAGCCGGCGTATTGATTTCGGAGCGCAGTACATCTCGCGCTTTGCACTCATAACGACGACGTCCATAAAGTACATTTTTTACACTCTTGACCTCGGATCAGGTAGGGATACCCGCTGA
>Zotu283
ATGCGATAAGTAATGTGAATTGCAGAATTCAGTGAATCATCGAATCTTTGAACGCACATTGCGCCCCCTGGTATTCCGGGGGGCATGCCTGTTCGAGCGTCATTTCACCACTCAAGCCTCGCTTGGTATTGGGCGTCGCGAGTCTCTCGCGCGCCTCAAAGTCTCCGGCTCGGCGGTTCGTCTCCCAGCGTTGTGGCAACTATTTCGCAGTGGAGTTCGGGTCGTGGGGGCCGTTAAATCTTTCAAAGGTTGACCTCGGATCAGGTAGGGATACCCGCTGA
>Zotu284
ATGCGATAAGTAATGTGAATTGCAGAATTCAGTGAATCATCGAATCTTTGAACGCACATTGCGCCCATTAGTATTCTAGTGGGCATGCCTGTTCGAGCGTCATTTCAACCCTTAAGCCTAGCTTAGTATTGGGAATCTGCTTAACCGCAGCTCCTTAAATATAGTTGGCAGAGCACAGCTGTACTCTGAGCGTAGTAATTCATTATCTCGCTTTCTGAAGACAGTCGTACGATCGCCACAAACCTATTTATTTTTTAATGGTTGACCTCGGATCAGGTAGGAATACCCGCTGA
>Zotu285
GTGTAAAAAATGATGGAAAGAACAATATACACGTAGCATGAGTAATAGAATACAGGCAAGCCACTCGAAATTTGGTCGTTGCATAGGGTTAGAGAGACCTAATCTCATTTGTTTAATAAGTTAAAACCTGTGGTTTCTACTCTTGACTTTTCTCGAAAAACTTTTGTGCATCAATTACACCATCCAATATGACTAAATTGCCATTAACATGTGATGATCCATAAATGTGGACCTAATAAAACATTTCCATATGGATTCTTTTCATTTAAGATTTATGCGCGAAAAATCTTTAAAGGCCATTAAATATTTGAACAGCCTTATAATAAAATGATTAGAGCCGAGTTCGATCACCTCTTTTGATAACAACCTGTTTTATTCTAACGGTGTATATCTGTGCGGCTACTAATATATAGCACGGAAAGAGATTACACGAAGGTCAAGGGCAGTGAGGACGATCGGAGTGAAGGTTC
>Zotu286
ATGCGATAAGTAGTGTGAATTGCAGAATTCCGTGAATCATCGAATCTTTGAACGCACATTGCGCCTCCTGGTAATCCGGGAGGCATGCCTGTTCGAGCGTCACCAAATCCAACTCAAGCGGTTTTGCGCTTGGTCGTGGAGGAAGAGTCGGTCTGGTTGCCATCTCCCCTCCGAAAATCAACGGCGGAAAGTCACTGGCAGTCAGCGTAGTAGTATCGTTCGCCGAACATCCTGTGACATTCCTGCCGACGTACCCCCACAATTCTCATGATTGACCTCGGATCAGGTAGGGATACCCGCTGA
>Zotu287
ATGCGATAAGTAATGTGAATTGCAGAATTCAGTGAATCATCGAATCTTTGAACGCAGATTGCGCCCTTTGGTATTCCGAAGGGCATGCCTGTTTGAGTGTCTTATAAACCTCACCTCTATAGTTTTCTATAGTTGTGCTTTGGGTGTTGCCGTCTTGGCTCGCCTTAAATATCTAAGTGGAATGCGTAATAAGTTCTCGCAACCCTCCACTCTAACACACTTTATATTCTGACCTCAAATCAGGTAGGACTACCCGCTGA
>Zotu288
ACGCGATAGGTAATGTGAATTGCAGAATTCCGTGAATCATCGAATCTTTGAACGCACCTTGCGCTCTATGGTATTCCGTAGAGCATGCCTGTTTGAGTGCCGTGAATTCTCCCATCCCAAGCGGTTTTTATCAAAGAATTGCTAGGCGAAGGGGTTGAGATGGGCGTTATTATAACTGCTTTTCTTCTCTAGAAAAGCTCGCCCGAAAAACAGCTAACGCCTCTGGGCCACTTTGCATCCGCTTCTCTGAGGGGAGAAGCGGCCAAGCGCGCTCTGATCATCAGGCATAGCATGATACGTCATTTGCTATGCTGTAGGAGAGCATTTGGTTGTGGTTATACCGCGTGCGTCATTTTTTTTTCTTGCAAAGAGGAAAAAAAAGCCCCCCTTTCATTTCTGGTCTCAAATCAGGTAGGATCACCCGCTGA
>Zotu289
ATGCGATACTTGGTGTGAATTGCAGAATCCCGTGAACCATCGAGTTTTTGAACGCAAGTTGCGCCCGAAGCTATTATGCCGAGGGCACGTCTGCCTGGGCGTCACGCACATCGTCGCCCTCCACCTCGACTCGTAAAGGGATCGTGGGTGTTGGGTTGGAAATTGGCCTCCCGTGCGCATCGACGTGCGGCTGGCCTAAATGTGATTCGGCATCGACGCATGTCGCGACAATTGGTGGTTGAAGAACTCAACTCGCGCGTTGTCGTGGCGGACTGCGTCGTTTCGCTCGAATGTGCTGACCCCGATGGTGCTTTGCACTTCGACAGCGACCCCAGGTCAGGCAGGATTACCCGCTGA
>Zotu290
GCTACGATAACCGGTGTGAATTGCAGAACACGCTGAACACTTGATCTTTGAACGCGAATTGCGGGCTAGCATCATTGACTAGCCCATGTCTGTGTGAGGGTTGTAAAGAGAAAGATTGACTCCTAATACGGAGAGGGGTGGAGAGCTAGTCCGTCTCTGGTAACTCGTCCTACGTCTCATGACGTAGGTGAGGGCAGGCTGGACTTGCGATCGATCCCTTAAGCAATCATCCGCGAGTACACGGTCGGTGTATGAGAGCGAGATGCCACGCGCATCGCCACGGCCTCATACCGTCTCAGGCCTTACTCACAATACTGTTACAAACACAACCTCACATCAGGCAGGAGCACCCGCTGA
>Zotu291
GAATGCGATATGCAATGTGAATTGCAGAACATGAATCATTAGATTTTCGAACGCATATGGCGCTGGCTCTGCCAGTATACTTGTTTCAGTGTGCCCAACCAAATATAAAACTAAATGTAAGAGAATATTCTCTTATTAAGTTTATGCTCCAAGTAGCAGTCATATTTATTTATGAGCTATTAGGATGTAATTTTATTTGCACCTGAAATCAAGTAAGATGACCCGCTGG
>Zotu292
ATGCGATAAGTAGTGTGAATTGCAGAATTCAGTGAATCATCGAATCTTTGAACGCACATTGCGCCCCTTGGTATTCCATGGGGCATGCCTGTTCGAGCGTCATCTACACCCTCAAGCTCTGCTTGGTGTTGGGCGTCTGTCCCGCCTCTGCGCGCGGACTCGCCCCAAATTCATTGGCAGCGGTCCTTGCCTCCTCTCGCGCAGCACATTGCGCTTCTCGAGGTGCGCGGGCCGCGTCCACGAAGCAACATTACCGTCTTTGACCTCGGATCAGGTAGGGATACCCGCTGA
>Zotu293
ATGCGATAAGTAGTGTGAATTGCAGAATTCAGTGAATCATCGAATCTTTGAACGCACATTGCGCCCCTTGGTATTCCATGGGGCATGCCTGTTCGAGCGTCATTTGTACCTTCAAGCTTTGCTTGGTGTTGGGTGTTTGTCTCGCCTCTGCGTGTAGACTCGCCTTAAAACAATTGGCAGCCGGCGTATTGATTTCGGAGCGCAGTACATCTCGCGCTTTGCACTCATAACGACGACGTCCAAAAGTACATTTTTACACTCTTGACCTCGGATCAGGTAGGGATACCCGCTGA
>Zotu294
ATGCGATACGTAATGTGAATTGCAAATTCAGTGAATCATCGAGTCTTTGAACGCACATTGCGCCCCCTGGTATTCCGGGGGGCATGCCTGTCCGAGCGTCATTGCTGCCCTCAAGCCCGGCTTGTGTGTTGGGCCCCGTCCCCCGATCTCCGGGGGACGGGCCCGAAAGGCAGCGGCGGCACCGCGTCCGGTCCTCGAGCGTATGGGGCTTTGTCACCCGCTCTGTAGGCCCGGCCGGCGCTTGCCGATCAACCCAAATTTTTATCCAGGTTGACCTCGGATCAGGTAGGGATACCCGCTGA
>Zotu295
ATGCGATAAGTAATGTGAATTGCAGAATTCAGTGAATCATCGAATCTTTGAACGCACCTTGCGCCCTTTGGTATTCCGAAGGGCATGCCTGTTTGAGTGTCATGAAACCTCACCCCACTTGGGTTTTTGCCTGAGCGGTGGTGTATTGGGTGTTGCCTTGCTAAAGGCTCGCCTTAAAGACATAAGCACCTTGGATGTAATACGTTTCATCCTTCTGGGTGGCTGATAACCCCACATATTCATGATCTGGCCTCAAATCAGGTAGGGCTACCCGCTGA
>Zotu297
TTGCGATAAGTAATGTGAATTGCAGATTTTCAGTGAATCATCGAATCTTTGAACGCACCTTGCGCTCCTTGGTATTCCGAGGAGCATGCCTGTTTGAGTGTCATTTAATTCTCAACCGTCCCTCGATTGATTTTCGAGGGTTTGGCTTGGACTTTGGGAGCTGCCGGCGACCGATCGGGTCTTCGGCTCTCCTCAAAAGCATTAGCGACGGCGGTGTGACCTCCCCCGTGCACGAACGGCCTTCGACGTGATAATGATCGTCGTGGGCTGGAGTGCTAGCGGGCGTCGTGTCGCGTTCGGCGCTTCTAATTCTCGTCGAAAGACGAAATATATCGAAACTTGACCTCAAATCAGGTAGGACTACCCGCTGA
>Zotu298
ATGCGATAAGTAATGTGAATTGCAGAATTCAGTGAATCATCGAATCTTTGAACGCACCTTGCGCTCCTTGGTATTCCGAGGAGCATGCCTGTTTGAGTGTCATGGAATTCTCAACTTATAAATCCTTGTGATCTATAAGCTTGGACTTGGAGGCTTGCTGGCCCTTGCGGTCGGCTCCTCTTGAATGCATTAGCTCGATTCCGTACGGATCGGCTCTCAGTGTGATAATTGTCTACGCTGTGACCGTGAAGTGTTTTGGCGAGCTTCTAACCGTCCATTAGGACAACTTTTTAACATCTGACCTCAAATCAGGTAGGACTACCCGCTGA
>Zotu299
ATGCGATAAGTAATGTGAATTGCAGAATTCAGTGAATCATCGAATCTTTGAACGCACATTGCGCCCTCTGGTATTCCGGGGGGCATGCCTGTTCGAGCGTCATTATAACCACTCAAGCTCTCGCTTGGTATTGGGGTTCGCGGTTTCGCGGCCCCTAAAATCAGTGGCGGTGCCTGTCGGCTCTACGCGTAGTAATACTCCTCGCGATTGAGTCCGGCAGGTCTACTTGCCAGCAACCCCTAATTTTTTAAGGTTGACCTCGGATCAGGTAGGGATACCCGCTGA
>Zotu300
ATGCGATAAGTAGTGTGAATTGCAGAATTCAGTGAATCATCGAATCTTTGAACGCACATTGCGCCCTTTGGTATTCCAAAGGGCATGCCTGTTCGAGCGTCATTTGTACCCTCAAGCTTTGCTTGGTGTTGGGCGTCTTTTTGTCTCCCCTTGCGGGAGACTCGCCTTAAAGTCATTGGCAGCCGGCCTACTGGTTTCGGAGCGCAGCACAAGTCGCGCTCTCTTCCAGCCCCAAGGTCTAGCATCCACCAAGCCTTTTTTTCAACTTTTGACCTCGGATCAGGTAGGGATACCCGCTGA
>Zotu301
ATGCGATACTTGGTGTGAATTGCAGAATCCCGTGAACCATCGAGTTTTTGAACGCAAGTTGCGCCCGAAGCCATTATGCCGAGGGCACGTCTGCCTGGGCGTCACGCACATCGTCGCCCTCCGCCTCGGCCCGTAAAGGGATCGTGGGTGCTGGGTCGGATATTGGCCCCCCGTGCGCATCGGCGCGCGGCCGGCCCAAATGTGATTCGGCGTCGACGCGTGCCGCGACGATTGGTGGTTGAAGAACTCAACTCGCGCGTTGTCGCGGCGCGTTCGGCTCGAACGTGTTGACCCCGACGGTGCTTCGCACCTCGACAGCGACCCCAGGTCAGGCAGGATTACCCGCTGA
>Zotu302
ATGCGATACTTGGTGTGAATTGCAGAATCCCGTGAACCATCGAGTTTTTGAACGCAAGTTGCGCCCGAAGCCATTATGCCGAGGGCACGTCTGCCTGGGCGTCACGCACATCGTCGCCCTCCGCCTCGGCCCGTAAAGGGATCGTGGGTGCTGGGTCGGATATTGGCCCCCCGTGCGCATCGGCGCGCGGCCGGCCCAAATGTGATTCGGCATCGACGCGTGCCGCGACGATTGGTGGTTGAAGAACTCAACTCGCGCGTTGTCGCGGCGCGTTCGGCTCGAACGTGTTGACCCCGACGGTGCTTCGCACCTCGACAGCGACCCCAGGTCAGGAGGGATTACCCGCTGA
>Zotu303
ATGCGATACGTAATGTGAATTGCAGAATTCAGTGAATCATCGAATCTTTGAACGCATATTGCGCTCTCTGGTATTCCGGAGAGCATGCTTGTTTGAGTATCAGTAAACACCTCAAATCCCTCTACTTGTTGGAGGAATTTGGACTTGAGCAATCCCAACTTTTCGAAAGAGAAGGCGGGTTGCTTGAAATGCAGGTGCAGCTAGATTCTTTCTTCTGAGCTATAAGCATACTTATTTAATCCCGTCAAACGGATTATTACTTTTGCTGCAGCTAACATAAAGGTTGAAGAGTCGCTATGGCTGACTGATGCAGGATTTAACATTTCGCGCAAGCGATTTGTAAACTCGATCTCAAATCAAGCAAGACTACCCGCTGA
>Zotu304
ATGCGATAAGTAATGTGAATTGCAGAATTCAGTGAATCATCGAATCTTTGAACGCACATTGCGCCCCTTGGTATTCCGGGGGGCATGCCTGTTCGAGCGTCATTTCAACCCTCACGCCTGGCGTGGTATTGGGCCTTTCGCGGGGTTAAACCCGCGGGCCTCAAAGCAAGTGGCGGTGCCGTCGGGCCCTGAGCGTAGTAATACTCCTCGCTACGGGACCCCGGTGGTGACCTGCCAGCAACCCCAACTTTCTAAGTTTGACCTCGGATCAGGTAGGGATACCCGCTGA
>Zotu305
ATGCGATAAGTAATGTGAATTGCAGAATTCAGTGAATCATCGAATCTTTGAACGCACATTGCGCCCTCTGGTATTCCGGAGGGCATGCCTGTTCGAGCGTCATTTCAACCCTCAAGCCTGGCTTGGTGTTGGGGCACTGCCTGCGAAAGGGCAGGCCCTGAAATCTAGTGGCGAGCTCGCCAGGACCCCGAGCGCAGTAGTTAAACCCTCGCTCCGGAAGGCCCTGGCGGTGCCCTGCCGTTAAACCCCCAACTCCTTGAAAATTTGACCTCGGATCAGGTAGGAATACCCGCTGA
>Zotu306
ATGCGATAAGTAATGTGAATTGCAGAACTTCGTGAATCATTGAATCTTTGAACGCACATTGCACTCTGTGGAAACGCAGAGTATGCCTGTTTGAGTATCATTTAAACCTTCTCACTCGATGTTGTCCTCTTTCGAGGGGTGCAGCTTCGGCGTGGACTTGAAGCTCTGGCTTTTAACGGTCAGTGCTTTTAAAACGATTTAAAATGTTTTTCAGGGAACTTTTGTCGAAAGGCAAGAACCTGGGCCCATTCGCAGTCTTCGTAATTGGATTGTGGATGGTACAGGGAATTAAACGCGTTCGAAAGAACTCTTTTTTAAACTACAAGTTACGCTCCCCTAAAAAGGGCAAACTTTGATGAAAATTCTTAAGTGGTTTGGAAAAGAGAGAGACTTGGACTGTTTGGTTTCTCATTTAAATTTTTGGTCTCAAATCAGGCAGGATTACCCGCTGA
>Zotu307
ATGCGATAAGTAGTGTGAATTGCAGACTTTAGTGAATCATCGAATCTTTGAACGCACATTGCGCCCCTTGGTATTCCATTGGGCATGCCTGTTCGAGCGTCATTTAAACCCTCAAGCTCACGCTTGGTGTTGGGCGTCTGTCCGCGCTTTCGAGCGTGGACTCGCCCCAAATCCATTGGCAGCGGCTCCGCCGGCTTCTCGCGCAGCACTTTGCGCTCCAGAAGGCTTTCGGCGGACTCGCGTCCATCAAGTCACCCCTCATTTTGACCTCGAATCAGGTAGGGATACCCGCTGA
>Zotu308
GTGTAAAAAATGATGGAAAGAACAATATACATGTAGCATGAGTAATAGAATACAGGCAAGCCACTCGAAATTTGGTCGTTGCATAGGGTTAGAGAGACCTAATCTCATTTGTTTAATAAGTTAAAACCTGTGGTTTCTACTCTTGACTTTTCTCGAAAAACTTTTGTGCATCAATTACACCATCCAATATGACTAAATTGCCATTAACATGTGATGATCCATAAATGTGGACCTAATAAAACATTTCCATATGGATTCTTTTCATTTAAGATTTATGCGCGAAAAATCTTTAAAGGCCATTAAATATTTGAACAGCCTTATAATAAAATGATTAGAGCCGAGTTCGATCACCTCTTTTGATAACAACCTGTTTTATTCTAACGGTGTATATCTGTGCGGCTACTAATATATAGCACGGAAAGAGATTACACGAAGGTCAAGGGCAGTGAGGACGATCGGAGTGAAGGTTC
>Zotu309
ATGCGATAAGTAATGTGAATTGCAGAATTCAGTGAATCATCGAATCTTTGAACGCACCTTGCGCTCCTTGGTATTCCGAGGAGCATGCCTGTTTGAGTGTCATGAAATCTTCAACCTATAAGCTTTTGTGGTTTGTAGGCTTGGACTTGGAGGCTTGTCGGCCTTGATCGGTCGGCTCCTCTTAAATGCATTAGCTTGATTCCTTGCGGATCGGCTCTCGGTGTGATAATATCTACGCCGCGACCGTGAAGCGTTTGGCGAGCTTCTAACCGTCTCACTTGAGAGACAACTTTATGACCTCTGACCTCAAATCAGGTAGGACTACCCGCTGA
>Zotu310
ATGCGATAAGTAATGTGAATTGCAGAATTCAGTGAATCATCGAATCTTTGAACGCACATTGCGCCCGCCAGCACTCTGGCGGGCATGCCTGTTCGAGCGTCATTTCAACCATCAGGCCCCCCCCCGGGGGGCCTGTGCTGGGGCCCTGCGGCTGCCCGCAGGCCCTGAAAACCAGTGGCGGGCTCGCTAGTCACACCGAGCGCAGTAGCACATCTCGCTCAGGGCGTGCGGCGGGCTCCTGCCGTGAAACCCCCCCACTGTAACCCAAAGGTTGACCTCGGATCAGGTAGGAATACCCGCTGA
>Zotu311
ATGCGATACGTAATGTGAATTGCAGATTTCAGTGAATCATCGAATCTTTGAACGCACATTGCGCCCGCTAGTATTCTGGCGGGCATGCCTGTTCGAGCGTCATTTCAACCATCAAGCCCTAGGCTTGCGTTGGAGCCCTGCGGCTGCCGCAGGCTCCCAAATCCAGTGGCGGGCTCGTCGTCGTACCGAGTGCAGTAAACATCCTCGCTCAGGGAACGTGACGGGTTCTTGCCGTGAAACCCCCCACATATCAAGGTTGACCTCGGATCAGGTAGGAATACCCGCTGA
>Zotu312
AAATAAAACAATTTCAATTTCCATACAATGATCTGCTTTGTGTTTAGATAGAAATTGTGATATAAATTATACTTTTGATGAATTCTACAAACTCTTTTGCTGATTCTCGAACTCGAATGCTCACAATCTATAATTCAAGTTGTCCAATTATCTAGCCTTCAATAGTTTTCTTTTCTCGTAATAGCAAAAATAATAATTTTTTCCTACAGTTTTTCAAACCCTAGTAGCATATTAATATAAGTTCAAGTGGGTTTGGCTCGTCTATTAAACTTAATCTGGTCCAATATTTAATTAATCAAATTAATTAAATCTGGTTCATGAATTAATTA
>Zotu313
ATGCGATACTTGGTGTGAATTGCAGAATCCCGTGAACCATCGAGTTTTTGAACGCAAGTTGCGCCCGAAGCCATTATGCCGAGGGCACGTCTGCCTGGGCGTCACGCACATCGTCGCCCTCCGCCTCGTCCCGTAAAGGGATCGTGTGTGCTGGGTCGGATATTGGCCCCCCGTACGCTTCGGCGCGCGGCCGGCCCAAATGTGATTCGGCATCGACGCGTGCCGCGACGATTGGTGGTTGAAGAACTCAACTCGCGCGTTGTCGCGGCGCGTTCGGCTCGAACGTGTTGACCCCGACGGTGCTTCGCACCTCGACAGCGACCCCAGGTCAGGCAGGATTACCCGCTGA
>Zotu314
ATGCGATAAGTAATGTGAATTGCAGAATTCAGTGAATCATCGAATCTTTGAACGCACATTGCGCCCCTTGGTATTCCGGGGGGCATGCCTGTTCGAGCGTCATTACAACCCTCAAGCTCTGCTTGGTCTTGGGCGCCACCGGTCCCCCGGTGTGCCTTAAAATCAGTGGCGGCGCCACCTGGCTCTAAGCGTAGTACCTACTCTCGCTACAGATGCCCGGCGGACGCTGGCCAGCAACCCCCAATCTATCAAGGTTGACCTCGGATCAGGTAGGGATACCCGCTGA
>Zotu315
ATGCGATACTTGGTGTGAATTGCAGAATCCCGTGAACCATCGAGTTTTTGAACGCAAGTTGCGCCCGAAGCTATTATGCCGAGGGCACGTCTGCCTGGGCGTCACGCACATCGTCGCCCTCCACCTCGTCTCGTAAAGGGATCGCGGGTGTTGGGTCGGAAATTGGCCTCCCGTGCGCATCGACGTGCGGCCGGCCTAAATGTGATTCGGCATCGACGCATGTCGCGACAATTGGTGGTTGAAGAACTCAACTCGCGCGTTGTCGTGGCGAACCGCGTCGTTTTGCTCGAACGTGTTGACCCCGACGGTGCTTCGCACTTCGACAGCGACCCCAGGTCAGGCGGGATTACCCGCTG
>Zotu316
ATGCGATACTTGGTGTGAATTGCAGAATCCCGTGAACCATCGAGTTTTTGAACGCAAGTTGCGCCCGAAGCCATTATGCCGAGGGCACGTCTGCCTGGGCGTCACGCACATCGTCGCCCTCCGCCTCGTCCCGTAAAGGGATCGTGTGTGCTGGGTCGGATATTGGCCCCCCGTGCGCTTCGGCGCGCGGCCGGCCCAAATGTGATTCGGCATCGACGCGTGCCGCGACGATTGGTGGTTGAAGAACTCAACTCGCGCGTTGTCGCGGCGTCGTGAATCACTGCTCGAACGTGTTGACCCCGACGGTGCTTCGCACCTCGACAGCGACCCCAGGTCAGGAGGGATTACCCGCTGA
>Zotu317
ATGCGATACTTGGTGTGAATTGCAGAATCCCGTGAACCATCGAGTCTTTGAACGCAAGTTGCGCCCCAAGCCGTTAGGCCGAGGGCACGCCTGCCTGGGTGTCACGCATCGTTGCCCCCCCCAAACCCCTCCCCTCTCGAAACAGAGAGATGAGGGGACTTGGCCGTGGGCGGATATTGGCCTCCCGTGTGCCGAACGGCCTGCGGTTGGCCTAAATACGAGTTGTCGTCGGCGATAGACGTCGTGACGTTCGGTGGTCAAATAAAACCTCGAGCTCCCGTCGCGCGTACGTCGTCGGCCTAATAAGGCTCACTGACCCTGAAGCGTTGTCAACAGCGCACGCATTGCGACCCCAGGTCAGGCAGGATTACCCGCTGA
>Zotu318
ATGCGATAAGTAGTGTGAATTGCAGAATTCAGTGAATCATCGAATCTTTGAACGCACATTGCGCCCCTTGGTATTCCATGGGGCATGCCTGTTCGAGCGTCATTTGTACCTTCAAGCTCTGCTTGGTGTTGGGTGTTTGTCCATGCCTCTCTGGGGTAGGACTCGCCTTAAAGTAATTGGCAGCCAGTATTTTGGTTTGAAGCGCAGCACAAGTCGCGATTCAAGCTTGAATAATAGCTTCCATTAAGTTATATATCACTTTTGACCTCGGATCAGGTAGGGATACCCGCTGA
>Zotu319
ATGCGATAAGTAATGTGAATTGCAGAATTCAGTGAATCATCGAATCTTTGAACGCATATTGCGCCTACTAGTATTCTGGTAGGCATGCCTGTTCGAGCGTCATTTCGACCCTCAAGCCCCCTGTGGGCTTGGTGTTGGGGCTTTTCTACGGCGGGCCTGGTCCCCCGTAGGCCCTTAAAGTCAGTGGCGGGCTCGCCAGTGCTCCGAGCGTAGTAGCTTTACGTTTTTCTCGCTTAGGAGGCCTGGCGGGTTGCTGGCCGTTAAACCCCCCTATATTTTAGAAGGTTGACCTCGGATCAGGTAGGAATACCCGCTGA
>Zotu320
ATGCGATAAGTAATGTGAATTGCAGAATCTCGTGAATCATCGAATCTTTGAACGCACATTGCGCCCTATGGTATTCCGTAGGGCATGCCTGTCTGAGCGTCAGCTCCCACCCACTCAAGTATCTTTTTTTTCGGGATTCTTGGAATCATTTGGAGAGGTATCTTGTTACAGAGATGTCCTCCAGAAATTTATAGGCAGTATGGTTTGTACCTGAACCAGACGTAATAATAATAAAATCGTTTGTTTGGGAATAATTGTGCTTGCCTTAACCCACCCATTTTTTTTTATTTGGGTGACCTCAGATCAGGTAGGGATACCCGCTGA
>Zotu321
CTCGTCCCTAAACTCACGTGACCCCTCCCTCGTCACACTTGCCCCTAGAATACTAGTTCAATTCAAACACTAACTCCCCCAGTTGCCTTAAGTTTCACCTTAACTCAAATAACACAATCCTAGCACAGCAGAAACACATCCAATGAGGGAAGTTGAATCCTTTTAGGACACCACCTCCACCATCTATAAATACACAATCGAGTCCCATGGTTCAGGTACTTTTTTCAATAAGCATTCAGTATACGTTTCTCTTGAGCACTTGACTG
>Zotu322
ATGCGATAAGTAATGTGAATTGCAGAATTCAGTGAATCATCGAATCTTTGAACGCACATTGCGCCCTCTGGTATTCCGGAGGGCATGCCTGTTTGAGTGTCATTAATCTCTCACAAGACCTTCTGGTCTTGTCGATGTTGGGAGCTGCGACCCCCCAGGGGGACGCTCTCCTCAAATGCATTGGTGCGGCCCGCCGCCCGGTTACACAACGTTCTAGGTTCGTCCAACTCGTTGAAGCCGGCGCAAATCTGGCGCTGCACCTTAAGCCCGCCCTGAGCCTCGAGCTCCTGGCATAACTTCATTTATTGACCTCAGATCAGGTAGGAATACGCGCTGA
>Zotu323
ATGCGATAAGTATTGTGAATTGCAGAATTCAGTGAATCATCGAATCTTTGAACGCACATTGCGCCCCTCGGTATTCCGGGGGGCATGCCTGTTCGAGCGTCATTATCGACCATCAAGCACTGCTTGGCATTGGGCTTCCGTCCCCGCAGCGGACGGGCCCTAAAGACCTCGGCGGCGGCGCAGTGGCCTCAAGCGTAGTAGAAAACTATCCCGCTTTACAGAGGCCTCGCGACGCCCGCTCCGAAAACCCCCAACATTCTAAAAGGTTGACCTCGGATCAGGTAGGGATACCCGCTGA
>Zotu324
ATGCGATAAGTAATGTGAATTGCAGAATTCAGTGAATCATCGAATCTTTGAACGCACCTTGCGCTCCTTGGTATTCCGAGGAGCATGCCTGTTTGAGTGTCATGAAACCCTCAAACCCAAGTTTTGGATTTCGATCCATGCTTGAGTTTGGATTTGGATGTTTGCCGGTGATGAACCGACTCATCTTAAAAGTATTAGCTTGGATCTGTCTATATGACTGGTTTGACTTGGCATAATAAGTATTTTGCTGAGGACATCTTCGGATGGCCAGGACCTAGACTACTGTCTGCTAACTAAACCATCACTTTAAGTGCATCTTTGGATGTTACTCATTGTGTAACTTTGACATCTGGCCTCAAATCAAGTAGGACTACCCGCTGA
>Zotu325
ATGCGATAAGTAATGTGAATTGCAGAATTCAGTGAATCATCGAATCTTTGAACGCACATTGCGCCCCTTGGTATTCCGGGGGGCATGCCTGTTCGAGCGTCATTATCACCCCTCAAGCTCAGCTTGGTGTTGGGGCTTGCCCGTCACAGGGCAGCCCCTAAAATCAGTGGCGGTGCCATCTGGCTCTACGCGTAGTAATACTTCTCGCGACGGAGTCCCGGTGGTGTCCTGCCAGAACCCCCCATTTTTTAATGATTGACCTCGGATCAGGTAGGGATACCCGCTGA
>Zotu326
ATGCGATAAGTAATGCGAATTGCAGAATTCAGTGAGTCATCGAATCTTTGAACGCATATTGCGCCCTGTGGTATTCCGCAGGGCATGCCTGTTCGAGCGTCATTTCAACCCTCAAGCTCTGCTTGGTGTTGGGCCACGCCCTCGCGGCCGGCCCCAAAGCCAGTGGCGGCGCCGTCCGGCTCTAAGCGTAGTACATCTCTCGCTCTAGGGCCCGGCGGCTGCCTGCCAGAACCCCAGACTCTTATGGTTGACCTCGGATCAGGTAGGGATACCCGCTGA
>Zotu327
ATGCGATAAGTAGTGTGAATTGCAGAATTCAGTGAATCATCGAATCTTTGAACGCACATTGCGCCCTTCGGTATTCCGTTGGGCATGCCTGTTCGAGCGTCATTTAAACCTTCAAGCTCTGCTTGGTGTTGGGTGTTTGTTCCGCCTCTGCGCGTGGACTCGCCTCAAATTCATTGGCAGCCGGTAAGTTGGCTTCGTGCGCAGCACATTGCGTGTCGATTCCAGCCTGCCCCCTCCCATTAAGCCTCTTTTTTACTTTGACCTCGGATCAGGTAGGGATACCCGCTGA
>Zotu328
ATGCGATACTTGGTGTGAATTGCAGAATCCCGTGAACCATCGAGTTTTTGAACGCAAGTTGCGCCCGAAGCCATTATGCCGAGGGCACGTCTGCCTGGGCGTCACGCACATCGTCGCCCTCCGCCTCGTCCCGTAAAGGGATCGTGTGTGCTGGGTCGGATATTGGCCCCCCGTGCGCTTCGGCGCGCGGCCGGCCCAAATGTGATTCGGCATCGACGCGTGCCGCGACGATTGGTGGTTGAAGAACTCAACTCGCGCGTTGTCGCGGCGTCGTGAATCACTGCTCGAACGTGTTGACCCCGACGGTGCTTCGCACCTCGACAGCGACCCCAGGTCAAGCGGGATTACCCGCTGA
>Zotu329
TGTTTTCGGACAGAATCAGTGATGTTGACCTTTTCCAGAGAGTACACGGCTGCATCCATGCATGAATCTTATTCATGCAGACGTGTACTTTCAAAATAGAACAACACCACGAAACCAATCTAATATCTCAAAAATTTATCAATTCCATGTTAAGAAAATATACTCTTTGCTTCATTGCCTAGATT
>Zotu330
ATGCGATAACTAATGTGAATTGCAGAATTCAGTGAATCATCGAGTCTTTGAACGCACATTGCGCCCTCTGGTATTCCGGAGGGCATGCCTGTCCGAGCGTCATTGCTGCCCTCAAGCCCGGCTTGTGTGTTGGGCCCCGTCCCCCCCGCCGGGGGGACGGGCCCGAAAGGCAGCGGCGGCACCGCGTCCGGTCCTCGAGCGTATGGGGCTTCGTCACCCGCTCTAGTAGGCCCGGCCGGCGCCAGCCGACCCCCAACCTTTAATTATCTCAGGTTGACCTCGGATCAGGTAGGGATACCCGCTGA
>Zotu331
ATGCGATAAGTAATGTGAATTGCAGAATTCAGTGAATCATCGAATCTTTGAACGCACATTGCGCTCCCTGGTATTCCGGGGAGCATGCCTGTTCGAGCGTCATTACAACCCTCAAGCTCTGCTTGGTATTGGGAGCTACTCGCAAGGGTACTCCTTAAAATCAGTGGCGGTGCCATTCGGCTCCAAGCGTAGTAATTCTTCTCGCTTAGGAAGTCCGGGTGTGTTGCTTGCCAGTAACCCCCAATTTTTTAAGGTTGACCTCGGATCAGGTAGGGATACCCGCTGA
>Zotu332
ATGCGATAAGTAGTGTGAATTGCAGAATTCAGTGAATCATCGAATCTTTGAACGCACATTGCGCCCTTTGGTATTCCAAAGGGCATGCCTGTTCGAGCGTCATTTGTACCCTCAAGCTTTGCTTGGTGTTGGGCGTCTTGTCTCCAGTTCGCTGGAGACTCGCCTTAAAGTCATTGGCAGCCGGCCTACTGGTTTCGGAGCGCAGCACAAGTCGCGCTCTCTTCCAGCCAAGGTCAGCATCCACAAAGCCTTTTTTCAACTTTTGACCTCGGATCAGGTAGGGATACCCGCTGA
>Zotu333
ATGCGATACGTAATGTGAATTGCAGAATTCAGTGAATCATCGAATCTTTGAACGCATATTGCGCTCTTTGGTATTCCGAAGAGCATGCTTGTTTGAGTATCAGTAAACACCTCAAAGACTTCAATTTGTTTTGAATGGCTTTGGACTTGAGCAATCCCAACACCAGTCTTTACGATCGGTGGAGGGTTGCTTGAAATGCAGGTGCAGCTGGACATTCTCCTGAGCTAAAAGCATATTTATTTAGTCCCGTCAAACGGATTATTACTTTTGCTGCAGCTAACATAAAGGGAGTTTGACCGTATTGGCTGACTGATGCAGGATTTCACAAGGGTCGGCAACGATTCTTGTAAAACTCGATCTCAAATCAAGTAAGACTACCCGCTGA
>Zotu334
ACGCGATAGGTAATGTGAATTGCAGAATTCCGTGAATCATCGAATCTTTGAACGCACCTTGCGCTCTATGGTATTCCGTAGAGCATGCCTGTTTGAGTGCCGTGAATTCTCCCATCCCAAGCGGTTTTTATCAAAGAATTGCTAGGCGATGGGGTTGAGATGGGCGTTATTATAACTGCTTTTCTTCTCTAGAAAAAGCTCGCCCGAAAAACAGCTAACGCCTCTGGGCCACTTTGCATCCGCTTCTCTGAGGGGAGAAGCGGCCAAGCGCGCTCTGATCATCAGGCATAGCATGATACGTCATTTGCTATGCTGTAGGAGAGCATTTGGTTGTGGTTATACCGCGTGCGTCATTTTTTTTTCTTGCAAAGAGAAAAAAAAAGCCCCCCTTTCATTTCTGGTCTCAAATCAGGTAGGATCACCCGCTGA
>Zotu335
ACGCGATAGGTATTGTGAATTGCAGAATTTAGTGAATCATCGAATCTTTGAACGCACATTGCGCCCCCTGGCACTCCGGGGGGCATGCCTGTCCGAGCGTCATTTCAACCCTCCAGCCCGGCTGGTGTTTGGGCCTCGTCCTCCGGGGCGGGCCTCAAAGTTAGGGACGACGCCGCGTCGATTACCCCCGAGCGTATGGGACTCTGTCACTGCTCGATCGGGACGACCGGCTCGGTCCAACCAACCCATCTTTCTCAGGTGGACCTCGGATCAGGTAGGGATACCCGCTGA
>Zotu336
ATGCGATAAGTAGTGTGAATTGCAGAATTCAGTGAATCATCGAATCTTTGAACGCACATTGCGCCCCTTGGTATTCCATGGGGCATGCTTGTTCGAGCGTCATTTGTACTCTCAAGCTTTGCTTGGTGTTGGGTGTTTGTCCTTTCCTTGTGGTTGGACTCGCCTTAAATTCATTGGCAGCCAAAGTATTGGTTTGAAGCGCAGCACAATTTGCGATTCTGACTGGTATTGTTAGCGTCCAGTAAGCACATTTAACACTTTTGACCTCGGATCAAGTAGGGATACCCGCTGA
>Zotu337
ATGCGATAAGTAATGTGAATTGCAGAATTCAGTGAATCATCGAATCTTTGAACGCACCTTGCGCTCCTTGGTATTCCGAGGAGCATGCCTGTTTGAGTGTCATGAATCTCTCAAACCCTCAGCTTGCTATTGTGAGCTTGTGGGCTTTGGACTTGGAGGCTTGCCGGCGTTTCAGTCGGCTCCTCTCTAAATGCATTAGCAGGATCTTACGATAAGCGTCCTCGGTGTGATAATTGTCTACGCCGTGTGTATGCTTGTTGCGTGTGTTACCGCCGCTTGCGGCCGTGTAGCCACGGGCTCTTGAGCCTGAGCATCACGCTTACAGCCGTCCGAAAGGACAACTTCTTGACCATCTGACCTCAAATCAGGTAGGATTACCCGCTGA
>Zotu338
ATGCGATAAGTAATGTGAATTGCAGAATTCAGTGAATCATCGAATCTTTGAACGCACATTGCGCCCTCTGGTATTCCGGGGGGCATGCCTGTTCGAGCGTCATTACAACCCTCAAGCTCTGCTTGGTATTGGGTCAGCCCCTAGGGGCTTTCCTCAAATTCAGTGGCGGCGTCCATTGGGCTTCAAGCGTAGTAATTCTTCTCGCTTCGGAGTTCCGGTGGGAGCTTGCCAGCAACCCCAAACTTTCTATGGTTGACCTCGGATCAGGTAGGGATACCCGCTGA
>Zotu339
ATGCGATAAGTAATGTGAATTGCAGAATTCAGTGAATCATCGAATCTTTGAACGCACCTTGCGCTCCTTGGTATTCCGAGGAGCATGCCTGTTTGAGTGTCATGGAATTCTCAACTTATAAATCCTTGTGATCTATAAGCTTGGACTTGGAGGCTTGCTGGCCCTTGTTGGTCGGCTCCTCTTGAATGCATTAGCTCGATTCCGTACGGATCGGCTCTCAGTGTGATAATTGTCTACGCTGTGACCGTGAAGTGTTTTGGCGAGCTTCTAACCGTCCATTAGGACAATTTTTTAACATCTGACCTCAAATCAGGTAGGACTACCCGCTGA
>Zotu340
ATGCGATACGTAATGTGAATTGCAGAATTCAGTGAATCATCGAGTCTTTGAACGCACATTGCGCCCCCTGGTATTCCGGGGGGCATGCCTGTCCGAGCGTCATTGCTGCCCTCAAGCACGGCTTGTGTGTTGGGCCCCGTCCCCCTCACCCGGGGGACGGGCCCGAAAGGCAGCGGCGGCACCGCGTCCGGTCCTCGAGCGTATGGGGCTTTGTCACCCGCTCTGTAGGCCCGGCCGGCGCCTGCCGATCAACCACATTTTTTCCAGGTTGACCTCGGATCAGGTAGGGATACCCGCTGA
>Zotu341
ATGCGATACGTAATGTGAATTGCAGAATTCAGTGAATCATCGAATCTTTGAACGCACATTGCGCCCGCCAGTATTCTGGCGGGCATGCCTGTTCGAGCGTCATTTCAACCCTCAAGCCCTGCTTGGTGTTGGGGACCGGCTCAGCGGGTGCGGGCTTCGGCCCGTCCCGTGCCGCCCCCGAAATGGATCGGCGGTCTCGTCGCAGCCTTCTTTGCGTAGTAACATACCACCTCGCAACAGGAGCGCGGCGCGGCCACTGCCGTAAAACGCCCAACTTTTTAGAGTTGACCTCGAATCAGGTAGGAATACCCGCTGA
>Zotu342
GAAATAGAAATCAACAACCTATTTTCAGCAACCTAAAAGGAACGCTCTGATACCAAATGATAGATCTTTTTGTAAACCCACAAATGCAATGGAAAAAGGAACAAAAACCAGCTGCTATGAACGTGATGAAATGAGGAAGATCAGATCAGAATGTGACACCCCGT
>Zotu343
ATGCGATAAGTAGTGTGAATTGCAGAATTCAGTGAATCATCGAATCTTTGAACGCACATTGCGCCCTTTGGTATTCCTTAGGGCATGCCTGTTCGAGCGTCATTTAAACCTTCAAGCTCCGCTTGGTGATGGGTGACTGTCCTCCCCTCGCGGGGGGACTCGCCTCAAAAACATTGGCGGCCGGTACATTGGCTTCGAGCGCAGCAGAAACGCGGTCTCGAGTCCGATGGACTGGCTCCCATAAGCCTTCTTTTATTTTGACCTCGGATCAGGTAGGGATACCCGCTGA
>Zotu344
ATGCGATAAGTAATGTGAATTGCAGAATTCAGTGAATCATCGAATCTTTGAACGCACATTGCGCCCGCCAGTATTCTGGCGGGCATGCCTGTTCGAGCGTCATTACAACCCTCAGGCCCCCGGGCCTGGCGTTGGGGATCGGCGGAGCCCCCCGTGGGCACACGCCGTCCCCCAAATACAGTGGCGGTCCCGCCGCAGCTTCCATCGCGTAGTAGCTAACACCTCGCGACTGGAGAGCGGCGCGGCCACGCCGTAAAACACCCCAACTCTTCTGAAGTTGACCTCGAATCAGGTAGGAATACCCGCTGA
>Zotu346
ATGCGATAAGTAGTGTGAATTGCAGAATTCAGTGAATCATCGAATCTTTGAACGCACATTGCGCCCTTTGGTATTCCTTAGGGCATGCCTGTTCGAGCGTCATTTAAACCTTCAAGCTCAGCTTGGTGTTGGGTGACTGTCCGCCGCCCCCGGGCGCGTGGACTCGCCTCAAAATTATTGGCGGCCGGTACATTGGCTTCGAGCGCAGCAGAAACGCGAACTCGGGCCCGTCGTATTGGCTCCCAGAAGCTATCTTCACAATTTTGACCTCGGATCAGGTAGGGATACCCGCTGA
>Zotu347
CACCAGGATCAAAATAACTATCACCAGAAATAAAGGCCCAGATGGAAGCACATACACCAAAGCCATCCTCTTCGGAACACAGCAGGAAACTCGTACATTAACCCGTAGAGATTTGTTCATGACAACTTAGAAACAATCTTATTCATTCAATATCAACCAATTTTTAATCTGCTTACTTTTTTTCTTGATTACCTTCTTCTTCCCTAAT
>Zotu348
GTGTAAAAAATGATGGAAATAACAATATACATGTAGCATGAGTAATAGAATACAGGCAAGCCACTCGAAATTTGGTCGTTGCATAGGGTTAGAGAGACCTAATCTCATTTGTTTAATAAGTTAAAACCTGTGGTTTCTACTCTTGACTTTTCTCGAAAAACTTTTGTGCATCAATTACACCATCCAATATGACTAAATTGCCATTAACATGTGATGATCCATAAATGTGGACCTAATAAAACATTTCCATATGGATTCTTTTCATTTAAGATTTATGCGCGAAAAATCTTTAAAGGCCATTAAATATTTGAACAGCCTTATAATAAAATGATTAGAGCCGAGTTCGATCACCTCTTTTGATAACAACCTGTTTTATTCTAACGGTGTATATCTGTGCGGCTACTAATATATAGCACGGAAAGAGATTACACGAAGGTCAAGGGCAGTGAGGACGATCGGAGTGAAGGTTC
>Zotu349
ATGCGATAAGTAATGTGAATTGCAGAATTCAGTGAATCATCGAATCTTTGAACGCACATTGCGCCCAGTGGTATTCCACTGGGCATGCCTGTTCGAGCGTCATTTCAACCCTCAAAGCCTAAGCTTTGTTGTTGGAGGAAGGCCTGTAAAAAGGCCCCCTCTCAAATTTAATGGCGGGCTCGCTAGAATTTTGAGCGTAGTAATTTTACCTCGTTTTTAAAGACTAGTGAGACTTCTTGCCGTAAAACACCCTAATTTCTGAAAATTGACCTCGGATCAGGTAGGAATACCCGCTGA
>Zotu350
ATGCGATAAGTAATGTGAATTGCAGAATTCCGTGAATCATCGAATCTTTGAACGCACATTGCGCCCGCCAGTATTCTGGCGGGCATGCCTGTTCGAGCGCCATTTCAACCCTCAAGCCCCCGGGCTTGGTGTTGGGGCTCGGCCCGTCCCTAGCGGCGCGCCGTCCCCGAAATCTAGTGGCGGTCACGCTGTACTCCTCTGCGTAGTAATCTAACCTCGCAACGGGACAAAGCGCGGCCACGCCGTTAAACCCCCAACTTCTGAAGGTTGACCTCGGATCAGGTAGGAATACCCGCTGA
>Zotu351
ATGCGATAAGTAATGTGAATTGCAGAATTCAGTGAATCATCGAATCTTTGAACGCACATTGCGCCCGCCAGTATTCTGGCGGGCATGCCTGTCCGAGCGTCATTTCAACCCTCAGGCCCTGGTTGCCTGGTGTTGGGGCGCCGCGCACCCTAGCGGGCGCGGGCCCCGAAAGTCAGTGGCGGGCTCGCCAGGACTCCGAGCGCAGTAATATTGCCTCGCTGCGGAGGACCTGGTGGGCTACCCAGCCGTAAAACACCCCAATTTCTAAAGGTTGACCTCGGATCAGGTAGGAATACCCGCTGA
>Zotu352
ATGCGATAAGTAATGTGAATTGCAGAATTCAGTGAATCATCGAATCTTTGAACGCACATTGCGCCCATTAGTATTCTAGTGGGCATGCCTGTTCGAGCGTCATTTCAACCCTTAAGCCTAGCTTAGTATTGGGAGCTGACTTTACTGTCACTCCTCAAATTCAACGGCGGATTTATAGCAATCTCTGAACGTAGTAATTTTTATCTCGTTTTTGAAATACTATAAACCTCAGCCGCTAAACCCCCAATTTTTAATGGTTGACCTCGGATCAGGTAGGAATACCCGCTGA
>Zotu353
ATGCGATACTTGGTGTGAATTGCAGAATCCCGTGAACCATCGAGTTTTTGAACGCAAGTTGCGCCCGAAGCCATTATGCCGAGGGCACGTCTGCCTGGGCGTCACGCACATCGTCGCCCTCCGCCTCGGCCCGTAAAGGGATCGTGGGTGCTGGGTCGGATATTGGCCCCCCGTGCGCATCGGCGCGCGGCCGGCCCAAATGTGATTCGGCATCGACGCGTGCCGCGACGATTGGTGGTTGAAGAACTCAACTCGCGCGTTGTCGCGGCGCGTTCGGCTCGAACGTGTTGACCCCGACGGTGCTTCGCACCTCGACAGCGACCCCAGGTCAAGCGGGATTACCCGCTGA
>Zotu354
TTGCGATAAGTAATGTGAATTGCAGAATTCAGTGAATCATCGAATCTTTGAACGCACCTTGCGCTCCCTGGTATTCCTAGGAGCATGCCTGTTTGAGTGTCATGAATCCCTCAAATCCCAATGTTTTTTTAAAAAGAAGCGTTGCTTGGATTTGGTTGTGGGCCCTTGCAGTCTTTCACGAGTCTGCTGGCCTTAAAGATATTAGCTGGACCTCTCTAATCTCTAAGCAGAGTACTTCCATTTGATGTAATAAAATTGCATTGGTGGAAGCTCGACTTGGTACCTAGAGGAAGTCTGCTTCTTAACCCGGCGCGAGTGGCAACACTCAACCCACTATTTCATAACTCTGGCCTCAAATCAGGTAGGACTACCCGCTGA
>Zotu355
ATGCGATAAGTAGTGTGAATTGCAGAATTCAGTGAATCATCGAATCTTTGAACGCACATTGCGCCCCTTGGTATTCCATGGGGCATGCCTGTTCGAGCGTCATTTGTACCTTCAAGCCTTGCTTGGTGTTGGGTGTTTGTCTCGCCTCCGCGTGTAGACTCGCCTCAAAACAATTGGCAGCCGGCGTATTGATTTCGGAGCGCAGTACATCTCGCGCTTTGCATTCAGAACGACGACGTCCAAAAGTACATTTTTACACTCTTGACCTCGGATCAGGTAGGGATACCCGCTGA
>Zotu356
ATGCGATAAGTAGTGTGAATTGCAGAATTCAGCGAATCATCGAATCTTTGAACGCACATTGCGCCCTTTGGTTATTCCTTAGGGCATGCCTGTTCGAGCGTCATTTCAACCTTCAAGCTCAGCTTGGTGTTGGGTGTTTGTCCCGCCCCCCGCGCGTGGACTCGCCTCAAATTGATTGGCAGCCGCATCCCCCCGCCGCGAGCGCAGCACAGTCGCGCTTACGACGAGGGCGGGTCGGCGCTCCAGAAGCCTATTTCAACGTCTTGACCTCGGATCAGGTAGGGATACCCGCTGA
>Zotu357
ATGCGATAAGTAATGTGAATTGCAGAATTCAGTGAATCATCGAATCTTTGAACGCACATTGCGCCCTTTGGTATTCCGAAGGGCATGCCTGTTCGAGCGTCATTATCAACCCTCAAGCCCGGCTTGTTATTGGGTCTTTTTATCGGTGTAAAAACCGATAGGCCTGAAAGATAATGGCGGTGTCATGATTAGACCCCAGGTGCAGCGAGCTATAAGCATACACTGAGGTGGTCGTCGTGTCCCGGCCTTAACGATATTTTTTTCTAAGGTTGACCTCGGATCAGGTAGGAATACCCGCTGA
>Zotu358
ATGCGATAAGTAATGTGAATTGCAGAATTCAGTGAATCATCGAATCTTTGAACGCACATTGCGCCCCGTGGTATTCCGCGGGGCATGCCTGTTCGAGCGTCATTTCACCACTCAAGCCTAGCTTGGTATTGGGCGTCGCGGTTCCGCGCGCCTTAAAGTCTCCGGCTGAGCAGTTCGTCTCTAAGCGTTGTGACATATATTTCGCTGAAGAGTTCGGGCGGCTTTTGGCCGTTAAATCTTTCTTAAGGTTGACCTCGGATCAGGTAGGGATACCCGCTGA
>Zotu359
ACGCGATAGGTAATGTGAATTGCAGAATTCCGTGAATCATCGAATCTTTGAACGCACCTTGCGCTCTATGGTATTCCGTAGAGCATGCCTGTTTGAGTGCCGTGAATTCTCCCATCCCAAGCGGTTTTTATCAAAGAATTGCTAGGCGAAGGGGTTGAGATGGGCGTTATTATAACTGCTTTTCTTCTCTAGAAAAGCTCGCCCGAAAAACAGCTAACGCCTCTGGGCCACTTTGCATCCGCTTCTCTGAGGGGAGAAGCGGCCAAGCGCGCTCTGATCATCAGGCATAGCATGATACGTCATTTGCTATGCTGTAGGAGAGCATTTGGTTGTGGTTATACCGCGTGCGTCATTTTTTTTTTCTTGCAAAGAGAAAAAAAAAGCCCCCCTTTCATTTCTGGTCTCAAATCAGGTAGGATCACCCGCTGA
>Zotu360
ATGCGATAAGTAATGTGAATTGCAGAATTCAGTGAATCATCGAATCTTTGAACGCACCTTGCGCCTTTTGGTATTCCGAAAGGCATGCCTGTTTGAGTGTCATGAAATCTCAATCCCTCTGGTTCTTCTGGACTGGTTGGATTGGACTTGGGTGATTTGCCAGCAATGGCTCGCCTCAAATGACTTAGTGGAACATCCCACATCAGTGTTAGACGTAATAAGTTTCGTCTCTCCTTGTGGTGATGACTGCTCAGAACCTGCCATCGCGCACTTTTGACATTGACCTCAAATCAGGTAGGGCTACCCGCTGA
>Zotu361
ATGCGATAAGTAATGTGAATTGCAGAATTCAGTGAATCATCGAATCTTTGAACGCACATTGCGCCCGCCAGCATTCTGGCGGGCATGCCTGTTCGAGCGTCATTTCAACCCTCGAGCCCCCCCGGGGGCCTCGGTGTTGGGGGACGGCACACCAGCCGCCCCCGAAATGCAGTGGCGACCCCGCCGCAGCCTCCCCTGCGTAGTAGCACACACCTCGCACCGGAGCGCGGAGGCGGTCACGCCGTAAAACGCCCAACTTTCTTAGAGTTGACCTCGGATCAGGTAGGAATACCCGCTGA
>Zotu362
ATGCGATAAGTAGTGTGAATTGCAGAATTCAGTGAATCATCGAATCTTTGAACGCACATTGCGCCCCTTGGTATTCCATGGGGCATGCCTGTTCGAGCGTCATCTACACCCTCAAGCTCTGCTTGGTGTTGGGCGTCTGTCCCGCCTCTGCGCGCGGACTCGCCCCAAATTCATTGGCAGCGGTCTTTGCCTCCTCTCGCGCAGCACAATTGCGTCTGCGAGGGGGCGTGGCCCGCGTCCACGAAGCAACATTACCGTCTTTGACCTCGGATCAGGTAGGGATACCCGCTGA
>Zotu363
TCGAAGGAATCCTAAGACGCAAAGGAGTCATCTCTTTGGAAACAATCCCAACAAGGTAAGACTCCTACCGGGTGTCCAATACCCGTTCCCGCAACCACTCCGAAAAGTAAGGAGAGAAGTCCTACTTGAACTCCACTACCTACCACTATAAATATGTTACCCCTATTCATTATTCAGGTACGCTTTACACATATTTTCAGCATATATTTACTCTTTCTATTCTCTCTCTG
>Zotu364
ATGCGATAAGTAGTGTGAATTGCAGAATTCAGTGAATCATCGAATCTTTGAACGCACATTGCGCCCTTCGGTATTCCGTTGGGCATGCCTGTTCGAGCGTCATTTAAACCTTCAAGCTATGCTTGGTGTTGGGTCTTGTTCGCGTCTTTGTGCGTGGACTGGCCTTAAATTCATTGGCAGCCGGTATGTTGGTTTCGTGCGCAGCACATTGCGTTTTGATTCCAGCCTGCCCCCTTCCATTAAGCCTCTTTTTTACTTTGACCTCGGATCAGGTAGGGATACCCGCTGA
>Zotu365
AATAAAGCAAATCTCGATTTCCAAATAAGAATCTACATTGTGTTTAGATAGAAACTGTGTTTAGAATAATACCTTAGATGAATTCTGCAAACTCTTTTGCTAGTTCACGAACTCCAATGATCACGATCTGCAATCCAAGTTGTCCAATTGTCCAGCCTCCAATGGTGATCCACATAGAGAACAAGAATGACGGCTAGGGTTTTCTTTTCTCATGCTAGCAAGAATAATTAATAATTCTCTATAGTTTTCAAACCCTAGAAGCCCATTAATGTAAGTCCAATTGGGCTCGGCCCATCTCTCAAACTAAACCAAGTCCAATATTTAATCAAATTAATTAAATTTGGTCCATAAATTAATTAATCTAATTAATTA
>Zotu366
ATGCGATAAGTAATGTGAATTGCAGAATTCAGTGAATCATCGAATCTTTGAACGCACATTGCGCTCCCTGGTATTCCGGGGAGCATGCCTGTTCGAGCGTCATTATCAACCATCAAGCACTGCTTAGTATTGGGCGTCGTCCCCCCGTGGACGTGCCTTAAACGCCTCGGCGGCGGTTCCAAACCTCAAGCGTAGTAGAATATCTTATTTAGCTTTCTTGGTTTGGGGCTGCTCTGCCTCTAGACACCATTTACCTCAAGGTTGACCTCGGATCAGGTAGGGATACCCGCTGA
>Zotu367
AAGTAAAACAATTCCAATTTCCATACAATAATCTGTTTTGTGTTTAGATAGAAATTGTGATATAAATTATACTTTTGATGAATTCTGCAAACTCCTTTGCTGATTCTCGAACTCGAATGATCACAATCTATAATTCAAGTTGTCCAATTATCTAGCCTCCAATAATTTTCTTTTCTCGTGATAGCAAAAATAATAATTTTTTCCTACAGTTTTTCAAACCCTAGTAGCATGTTAATATAAGTTCAAGTGGGTTTGACTCGTCTTTTAAACTTAATCCGGTCCAATATTTATTTAATCAAATTAATTAAATCTGGTCCATGAATTAATTAATTCAATTAATTA
>Zotu368
ATGCGATAAGTAGTGTGAATTGCAGAATTCAGTGAATCATCGAATCTTTGAACGCACATTGCGCCCCTTGGTATTCCATGGGGCATGCCTGTTCGAGCGTCATTTGTACTCTCAAGCCTTGCTTGGTGTTGGGTGTTTGTCTCTGCTCTGCTTAGACTCGCCTTAAATATATTGGCAGCCGGTATACTGGTTTGAAGCGCAGCACATTTGCAATTCAAGCCTGCTATTATTGGTATCCACAAAGAATATCAACACTTTTGACCTCGGATCAGGTAGGGATACCCGCTGA
>Zotu369
ATGCGATAAGTAATGTGAATTGCAGAATTCAGTGAATCATCGAATCTTTGAACGCACATTGCGCCCGCTAGTATTCTGGCGGGCATGCCTGTTCGAGCGTCATTTCAACCCTCAAGCCCCCGGGCTTGGTGTTGGGGATCGGCGAGCCTCCGCGCCCGCCGTCCCCTAAATCTAGTGGCGGTCTCGCTGTAGCTTCCTCTGCGTAGTAGCACACCTCGCACTGGGAAACAGCGCGGCCACGCCGTTAAACACCCAACTTCTGAAAGTTTGACCTCGGATCAGGTAGGAATACCCGCTGA
>Zotu371
ATGCGATAAGTAATGTGAATTGCAGAATTCAGTGAATCATCGAATCTTTGAACGCACATTGCGCCCGCCGGTATTCCGGCGGGCATGCCTGTTCGAGCGTCATTTCACCACTCAAGCCCAGCTTGGTGTTGGGGCACCCGGCCGCCCAGCGGCCCGGGGCCCCCAAGTCCATCGGCGGGCTCGTCGGGACCCTGAACGCAGTAACACGCGGTAAAACGCGCCCTCGTTCGGCGGCTCCAGTCGGGTTCTTGCCGCTAAAACCTCCTAATCTTCTTAGGTTGACCTCGGATCAGGTAGGAATACCCGCTGA
>Zotu372
ATGCGATACTTGGTGTGAATTGCAGAATCCCGTGAACCATCGAGTTTTTGAACGCAAGTTGCGCCCGAAGCCATTATGCCGAGGGCACGTCTGCCTGGGCGTCACGCACATCGTCGCCCTCCGCCTCGGCCCGTAAAGGGATCGTGGGTGCTGGGTCGGATATTGGCCCCCCGTGCGCTTCGGCGCGCGGCCGGCCCAAATGTGATTCGGCATCGACGCGTGCCGCGACGATTGGTGGTTGAAGAACTCAACTCGCGCGTTGTCGCGGCGCGTTCGGCTCGAACGTGTTGACCCCGACGGTGCTTCGCACCTCGACAGCGACCCCAGGTCAGGCAGGATTACCCGCTGA
>Zotu373
ATGCGATAAGTAATGTGAATTGCAGAATTCAGTGAATCATCGAATCTTTGAACGCACCTTGCGCTCCTTGGTATTCCGAGGAGCATGCCTGTTTGAGTGTCATTAAATTCTCAACCTTTATTAACTTTTTGGTTAGTAAGTGGATTGGAAGTGGGGGCATGTTGGTTTCTTCATTGAAATAAACTCCCCTGAAATGCATTAGCTGGTTGCCTTGTGCGAACATGTCTATTGGTGTGATAATTATCTACGCCGTGGGCTATTTGCCGTTTATAGCACTGCTTATAATCGTCTGTTCATTCAGACAATATATGACAATTTGACCTCAAATCAGGTAGGACTACCCGCTGA
>Zotu374
ATGCGATAAGTAATGTGAATTGCAGAATTCAGTGAATCATCGAATCTTTGAACGCACCTTGCACTCCTTGGTATTCCGAGGAGTATGCCTGTTTGAGTGTCATGAATATCTCAACTCACCCGGTTTTTGTAAATTGTGGTGGGCTTGGACTTGGAGGTATGCTGGCTTTACTAGTCGGCTCCTCTTTAAATGTATTAGCTGGACCCGTTACGGATCAGTACTCGGTGTGATAATTGTCTACGCCGTGTCTGTGAAGTGCCTTAGTGGATCAGCTGCTAATCGTCTTCGGACAATTTGACATTTTGACCTCAAATCAGGTAGGATTACCCGCTGA
>Zotu375
GTGCGATAAGCAATGCGAATTGCAGAACCGTGAGTCATCAGATTTTTGAACGCAACTGGCGCCGGTTGGTTCTCCAGCCGGCATGCTTGTTTCAGTGTCTCTTTATCTCATCACCCAAATCATAATGCGAGAGATACCCTTCTCTTGTTAAACATGAAAGCACTCTGCGCTCTGCGAGCGGCTTCGACTTGTTCGATGGTCGCACTCAATGCAGCAGTCACATTGCTCACAATGTGAACTCATTGAGAGTAGAGGCAGTGCAGCGTAAGCTGCCAGTGCTTAGCCACACAAACTTATTTGCATCTGAAATCAAGCAGGATCACCCGCTGA
>Zotu376
ATGCGATAAGTAATGTGAATTGCAGAATTCAGTGAATCATCGAATCTTTGAACGCACATTGCGCCCCTTGGTATTCCGAGGGGCATGCCTGTTCGAGCGTCATTACAACCCTCAAGCCTTGCTTGGTATTGGGCGCCACCCGTTAGGGTGTGCCTTAAACATAGTGGCGGCGCCATCTGGCTCTAAGCGTAGTAATTCTCTCGCTATAGGGTCCTGTGGATGCTTGCCAGCAACCCCAATTTTATCTATGGTTGACCTCGGATCAGGTAGGGATACCCGCTGA
>Zotu377
ATGCGATAAGTAATGTGAATTGCAGAATTCAGTGAATCATCGAATCTTTGAACGCACATTGCGCCCCGTGGTATTCCGCGGGGCATGCCTGTTCGAGCGTCATTTCACCACTCAAGCCTCGCTTGGTATTGGGCGCCGCGGCCTCGCCCGCGCGCCTCGAAATCTCCGGCTGAGCCGTCCGTCTCCCCGCGTTGTGACTTCATTGTTTCGCTGCGGAGCACGGGCGATTTCGGCCGTTAAATCTCATCAAAGGTTGACCTCGGATCAGGTAGGGATACCCGCTGA
>Zotu378
ATGCGATAAGTAATGTGAATTGCAGAATTCAGTGAATCATCGAATCTTTGAACGCACATTGCGCCCTCTGGTATTCCGGAGGGCATGCCTGTTCGAGCGTCATTTCAACCCTCAAGCCTGGCTTGGTGTTGGGGCACTGCCTCCTCGCGGGGGCAGGCCCTGAAATACAGTGGCGAGCTCGCCAGGACTCCGAGCGCAGTAGTTAAACCCTCGCTCTGGAAGGCCTGGCGGTGCCCTGCCGTTAAACCCCAACTCCTGAAAATTTGACCTCGGATCAGGTAGGAATACCCGCTGA
>Zotu379
ATGCGATAAGTAATGTGAATTGCAGAATTCAGTGAATCATCGAATCTTTGAACGCACATTGCGCCCTCTGGTATTCCGGAGGGCATGCCTGTTCGAGCGTCATTTCAACCCTCAAGCCTGGCTTGGTGATGGGGCACTGCCTGTGAAAGGGCAGGCCCTGAAATCTAGTGGCGAGCTCGCCAGGACCCCGAGCGTAGTAGTTATATCTCGCTCTGGAAGGCCCTGGCGGTGCCCTGCCGTTAAACCCCCAACTTCTGAAAATTTGACCTCGGATCAGGTAGGAATACCCGCTGA
>Zotu380
ACGCGATAGGTAATGTGAATTGCAGAATTCCGTGAATCATCGAATCTTTGAACGCACCTTGCGCTCCATGGTATTCCGTGGAGCATGCCTGTTTGAGTGCCGCGAATTCTCCCTCCCCTTACGGTGGCCGAAAGGCCGAAGTAGGGCGGACGGGGTAGGATGGGTGTTGCTGCCTGGGGATTGTACCAGGCTCGCCCGAAATGCATAAGCGCCAGGACCCTCGCTACCGCTCTCTAGGGAAGAGTGGCTAAGCGACCGCTGAGCATGGCATGATACGTCATTTGCTGTGTGTGGGCGGCCGGTTGGAGAGGTGTCTGCTTTACCAGCCCTTTTTTAATTCTGGTCTCAAATCAGGTAGGATCACCCGCTGA
>Zotu383
ATGCGATAAGTAATGTGAATTGCAGAATTCAGTGAATCATCGAATCTTTGAACGCACCTTGCGCTCCTTGGTATTCCGAGGAGCATGCCTGTTTGAGTGTCATGAAACCCTCAACCTCTGACTTTCTTAATCGTCGGTCAGCGGCTTGGACTTGGGTGTCTGCCGGTCTTCATTGATCGGCTCACCTGAAATATATTAGCGAATCCCTTCTGTAATCGGTTCCACTCGACGTGATAAGTATTTCGTCGAGGACATCTTTATTGATGGCCGAGATAAAGCTGGTTCTAGATCTGCTTCTAACTCTTTCGTTGCCTTCTGGTAAAGAAAAACCCCTCATGATCTGGCCTCAAATCAGGTAGGACTACCCGCTGA
>Zotu384
ATGCGATACTTGGTGTGAATTGCAGAATCCCGTGAACCATCGAGTTTTTGAACGCAAGTTGCGCCCGAAGCCATTATGCCGAGGGCACGTCTGCCTGGGCGTCACGCACATCGTCGCCCTCCGCCTCGTCCCGTAAAGGGATCGTGGGTGCTGGGTCGGATATTGGCCCCCCGTGCGCTTCGGCGCGCGGCCGGCCCAAATGTGATTCGGCGTCGACGCGTGCCGCGACGATTGGTGGTTGAAGAACTCAACTCGCGCGTTGTCGCGGCGCGTTCGGCTCGAACGTGTTGACCCCGACGGTGCTTCGCACCTCGACAGCGACCCCAGGTCAGGCAGGATTACCCGCTGA
>Zotu385
ATGCGATACTTGGTGTGAATTGCAGAATCCCGTGAACCATCGAGTTTTTGAACGCAAGTTGCGCCCGAAGCCATTATGCCGAGGGCACGTCTGCCTGGGCGTCACGCACATCGTCGCCCTCCGCCTCGGCCCGTCAAGGGATCGTGGGTGCTGGGTCGGATATTGGCCCCCCGTGCGCATCGGCGCGCGGCCGGCCCAAATGTGATTCGGCATCGACGCGTGCCGCGACGATTGGTGGTTGAAGAACTCAACTCGCGCGTTGTCGCGGCGCGTTCGGCTCGAACGTGTTGACCCCGACGGTGCTTCGCACCTCGACAGCGACCCCAGGTCAGGCAGGATTACCCGCTGA
>Zotu386
ATGCGATAAGTATTGTGAATTGCAGAATCCAGTGAATCATCGAATCTTTGAACGCACATTGCGCCCGCCGGAATTCCGGCGGGCATGCCTGTTCGAGCGTCATTTCAACCCTCAAATCCCCAGGATTTGGTGTTGGGACGTCCGCGTCAGCGGGGGTCCTCAAATCTATAGGCGGTACCGCACGGCACTGAACGCAGTAATCTTTATTCGTTCGGCTGTTCTGGCGGCTTGCTTGCCCCTAAACCCTCCCTTCGGGAATCAAGGTTGACCTCGGATCAGGTAGGAATACCCGCTGA
>Zotu387
ATGCGATAAGTAATGTGAATTGCAGAATTCAGTGAATCATCGAATCTTTGAACGCACATTGCGCCCATTAGTATTCTAGTGGGCATGCCTATTCGAGCGTCATTTCAACCCTTAAGCCTCTGTTGCTTAGCGTTGGGAGTCTACGGGTTACCCTGTAGTTCCTGAAAACCATTGGCGGAGTCAGGGAGCACTCTAAGCGTATTACACAATCTTTTTGTCTCGCTTTGGATATTGCCCCGCCTCCACGCCGTAAAACCCCCCATATCAAATGTTGACCTCGGATTAGGTAGGAATACCCGCTGA
>Zotu388
ATGCGATAAGTAATGTGAATTGCAGAATTCAGTGAATCATCGAATCTTTGAACGCACATTGCGCCCTCTGGTATTCCGGAGGGCATGCCTGTTTGAGTGTCATTAATCTCTCACAGAACCTTTTGGTTTCTGTCGAAGTTGGGAGCTGCGACCCCTCGTGGGACGCTCTCCTCAAATGCATTGGTGCGGCCTGCCGCCCGGTTACACAACGTTCTAGGTTCGTCCAACTCGTTGCATTGCCGGTGCACTTCTGGTGCTGCACCTTAAGCCCGCCTCGTGCCTCGTGCTCTTGGCTCATCTTCATTTATTGACCTCAGATCAGGTAGGAATACGCGCTGA
>Zotu389
ATGCGATAAGTAATGTGAATTGCAGAATTCAGTGAATCATCGAATCTTTGAACGCACATTGCGCCCACTAGTATTCTGGTGGGCATGCCTGTTCGAGCGTCATTTCAACCCTTAAGCCCCTGTTGCTTAGCGTTAGGAGCCTACCGGAACTCTCTGGTAGCTCCCCAAAGTCAGTGGCGGAGCCGGTTCGCACTCCAGACGTAGTAGCTTTTACATGTCGCCTGTAGCGCGGGCCGGTCCCCTGCCGTAAAACACCCCAATTTTTATAGGTTGACCTCGGATCAGGTAGGAATACCCGCTGA
>Zotu390
ATGCGATAAGTAGTGTGAATTGCAGAATTCAGTGAATCATCGAATCTTTGAACGCACATTGCGCCCCTCGGTATTCCGTGGGGCATGCCTGTTCGAGCGTCATCTACACCCTCAAGCTCTGCTTGGTGTTGGGCGTCTGTCCCGCCTCCGCGCGTGGACTCGCCCCAAATTCATTGGCAGCGGTCCTTGCCTCCTCTCGCGCAGCACATTGCGCTTCTCGAGGGGCTACGGCTCGCGTCCAACAAGCACATTTACCGTCTTTGACCTCGGATCAGGTAGGGATACCCGCTGA
>Zotu391
ATGCGATACTTGGTGTGAATTGCAGAATCCCGTGAACCATCGAGTTTTTGAACGCAAGTTGCGCCCGAAGCCATTATGCCGAGGGCACGTCTGCCTGGGCGTCACGCACATCGTCGCCCTCCGCCTCGGCCCGTAAAGGGAACGCGGGTGTTGGGTCGGATATTGGCCCCCCGTGCGCTTCGGCGCGCGGCCGGCCCAAATGTGATTCGGCATCGACGCGTGCCGCGACGATTGGTGGTTGAAGAACTCAACTCGCGCGTTGTCGCGGCGTCGTTCGGCTCGAACGTGTTGACCCCGACGGTGCATCGCACCTCGACAGCGACCCCAGGTCGGCCGGGATTACCCGCTG
>Zotu392
ATGCGATAAGTAATGTGAATTGCAGAATTCAGTGAATCATCGAATCTTTGAACGCACATTGCGCCCACCAGTATTCTGGTGGGCATGCCTGTTCGAGCGTCATTTCAACCCTTAAGCCTAGCTTAGTGTTGGGAATCTACGTCTTGCGGTCTTACCCAGTAGCGACTTACCCTGTAACGACCTACCCGGTAACGATCTCGTAGTTCCTCAAATTTAGCGGCGGAGTGACAGTAACCTCTGAGCGTAGTAGCTTCTATCTCGCTTCTGACGGTGCTGTGGCGCTTGCCGTAAAACCCCCTAATTTTTTATTTTAAAGGTTGACCTCGGATCAGGTAGGAATACCCGCTGA
>Zotu393
CACCAGGATCCAAATAACGATCACCATAAATAATGGCCTAGATGGAAGCACATACACCAAAGCCATCCTCTTTGGAACACAGCAAGAAACTCGTACATTAACCCGCAGGGATTTGTTCATGACAACTTAGAAACAATCTTATTCATTCAATATCAACCAATTTTTAATCTGCGTACTTTTTTTCTTGATTACCTTCTTCTTCCCTAAT
>Zotu395
CTCGTCCCCTAAACTCATGTGACCTCTCCCTCGTCACGCGTGCCCCTAGAGTATTAGTTCAATTCAAACATTAACTCTCCAATTGCCTTAAGTTTCACCTTAATTCAAATAACACAATCCTAGCACAGCAAAAACACATCCAGTGAAGGAAGTTGAGTCCTTTCAGGACACTACTTCCACCATCTATAAATACACAACACAGCCCCATGATTCAGATACGTTCTTTCGTAGCAATCAGTATAAGTTTTTCTTGAGCACCTATTTG
>Zotu396
ATGCGATAAGTAGTGTGAATTGCAGAATTCAGTGAATCATCGAATCTTTGAACGCACATTGCGCCCCTTGGTATTCCATGGGGCATGCCTGTTCGAGCGTCATTTGTACCCTCAAGCTTTGCTTGGTGTTGGGCGTTTTGTCTTTTCACAAAGACTCGCCTTAAAGTAATTGGCAGCCAGTGTTTTGGTAGTAAGCGCAGCACATTTTGCGTCTTAGTCCCTCAGCAACGGCAACCATAAAGCCTCTTTCTCACTTTTGACCTCGGATCAGGTAGGGATACCCGCTGA
>Zotu397
ATGCGATACGCAATGCGAATTGCAGAATTCCGCGAGTCATCAGATCTTTGAACGCAGACCGCGCCAGAGGGATATCCTTCTGGCATGTTTGTTTCAGTGTGTTAAGTTTACTTCAAACAACTAAATGCGATTGAGATTCGTCTCTCTTGTTAAGTACGAGTGAGTGAAGCTAGGCTTCCAACGGAGTGGTCACTTGAAAAAGTGATTTCGTTGGGATACGTCGAGCATCAAAAACTCACTGAATAAATTTCTTCAATCAGCACCTGAAATCAAGCAAGAACACCCGCTGA
>Zotu398
ATGCGATAAGTAGTGTGAATTGCAGAATTCAGTGAATCATCGAATCTTTGAACGCACATTGCGCCCCTTGGTATTCCATGGGGCATGCTTGTTCGAGCGTCATTTGTACTCTCAAGCTTTGCTTGGTGTTGGGTGTTTGTCCTTTCCATTGCGTTTGGACTCGCCTCAAATTCATTGGCAGCCTATATATTGGTTTGAAGCGCAGCACATTTTGCGGTTCTGTCGAATACTATTAGCGTCCATAAAGCACAATTAACACTTTTGACCTCGGATCAAGTAGGGATACCCGCTGA
>Zotu399
TTGCGATAACTAGTGTGAATTGCATTTTCAGTGAATCATCGAGTCTTTGAACGCATCTTGCACTCTAGGGCATTCCCTAGAGTACGCCTGTTTCAGTGACAGAAAGACCCCTCGTCTTAAAATTTATTTTTAGACGGATTTGACTAGTTGGGTACGTCCTCGGATGAACTCAATTCAAGTCTAATAATTGATGACTTATATTGACTATAAGCTTGATTACAGGTATCAACTTGTATCTTTTTGATATCATTAGGATATAAGGCCTTGAATTAGGTTGCTCAGTATGCGAGTCTAAACAACTCTATACCGTAAGGTATATACTTCATATTTGTTCTGAAATCAGGTGGGATTACCCGCTGA
>Zotu400
ATGCGATAAGTAATGTGAATTGCAGAATTCAGTGAATCATCGAATCTTTGAACGCACATTGCGCCCTCTGGTATTCCGGAGGGCATGCCTGTTCGAGCGTCATAATGACCAAATCACCCCCGTGGTGGACTTGGAGCTGGCCTGTACTGGCCTCTCTTAAAATCAGTGGCGGTGCTCTTAAGCTCTACGCGTAGTAATCTTTCTCGCTACAGAGTCTTAGTTGTACTTGCCAACAACCCCAATTTTTATAAGGTTGACCTCGGATCAGGTAGGGATACCCGCTGA
>Zotu401
ATGCGATAAGTAGTGTGAATTGCAGAATTCAGTGAATCATCGAATCTTTGAACGCACATTGCGCCCCTTGGTATTCCATGGGGCATGCTTGTTCGAGCGTCATTTGTACCCTCAAGCTTTGCTTGGTGTTGGGTGTTTGTCCTTTTCTTTGCAATTGGACTCGCCCTAAATTCATTGGCAGCTACAGTAGTAGTGGAAAGCGCAGCACAATTTGCGCCTTTTGCTGGTATTATGGGCGTCCATTAAGCACAATTAACACTTTTGACCTCGGATCAAGTAGGGATACCCGCTGA
>Zotu402
ATGCGATAAGTAGTGTGAATTGCAGAATTCAGTGAATCATCGAATCTTTGAACGCACATTGCGCCCCTTGGTATTCCGGGGGGCATGCCTGTTCGAGCGTCATTTAACCCCTCAAGCCCAGCTTGGTGTTGGGTGCTTGTCCCGCCCCCGCGCGGCGACTCACCTCAAAGTCATTGGCAGCCCGCATCCGCCGGCCACGAGCGCAGCACAGTCGCGATCGAGGCCAGGCAGGTCGGCTCTCCAGAAGCAACCCCAATATTGACCTCGGATCAGGTAGGGATACCCGCTGA
>Zotu403
ATGCGATAAGTAATGTGAATTGCAGAATTCAGTGAATCATCGAATCTTTGAACGCACATTGCGCCCTCTGGTATTCCGGAGGGCATGCCTGTTCGAGCGTCATTTCAACCCTCAAGCAATGCTTGGTGATGGGGCACCGCCTGTGAAAGGGCGGGCCCTGAAATCTAGTGGCGAGCTCGCCAGGACCCCGAGCGTAGTAGTTACATCTCGCTTTGGAAGGCCCTGGCGGTGCCCTGCCGTTAAACCCCCAACTTCTGAAATTTTGACCTCGGATCAGGTAGGAATACCCGCTGA
>Zotu404
ATGCGATAAGTAATGTGAATTGCAGAATTCAGTGAATCATCGAATCTTTGAACGCACATTGCGCCCTCTGGTATTCCGGGGGGCATGCCTGTTCGAGCGTCATTACAACCCTCAAGCTCTGCTTGGTATTGGGTCAGCCCCTCGGGGCTTTCCTCAAATTCAGTGGCGGCGTCCATTGGGCTTCAAGCGTAGTAATTCTTCTCGCTTTGGAGTTCCGGTGGGAGCTTGCCAGCAACCCCAAACTTTCTATGGTTGACCTCGGATCAGGTAGGGATACCCGCTGA
>Zotu405
ACGCGAAAATCAATGTGTTTTGCGACCATCATTAAAAATTAAGTATCTGAACACACGAGTGATTGGAATCCAGTCATGGTGACATCAGCGCCTGTTAATTAATACATTCAGTCTTTCGCTGGATGCTGCAAGCGAATCGTGAAGTCGCTGAGTTTGCGTGGAATGTCGAAAGTGCAAACTAACTCGAACCATGTCAATTGATTAGGCCTGAAGTGACACAGAGACACCCGCTGA
>Zotu406
ATGCGATAAGTAATGTGAATTGCAGAATTCAGTGAATCATCGAATCTTTGAACGCACCTTGCGCTCCTTGGTATTCCGAGGAGCATGCCTGTTTGAGTGTCATGGAACTCTCAACTCTATTTGCTTTTGTGAATAGAGCTTGGACTTGGAGGTTTATTGCCGGTACCTGTGATCGGCTCCTCTTGAATGCATTAGCTCGAACCTTTTGTGGATCAGCTTATCGGTGTGATAAAATGTCTACGCCGTTACTGTGAAGCATACTATTCGGCTTCCAATCGTCCTTCACGGGACAATAACTTTGACCTTTGACCTCAAATCAGGTAGGATTACCCGCTGA
>Zotu407
ATGCGATAAGTAGTGTGAATTGCAGAATTCAGTGAATCATCGAATCTTTGAACGCACATTGCGCCCCTTGGTATTCCATGGGGCATGCCTGTTCGAGCGTCATTTGTACCCTCAAGCTAAGCTTGGTGTTGGGTGTTTGTCCACTCCCTCGTGTTTGGACTCGCCTTAAAACAATTGGCAGCCAGTGTTTTGGTATTGAAGCGCAGCACAATTTGCGATTCTAGCCTAGAATACTAGCATCCATCAAGTCATTTTTAACGCTTGACCTCGGATCAGGTAGGGATACCCGCTGA
>Zotu408
ATGCGATAAGTAATGTGAATTGCAGAATTCAGTGAATCATCGAATCTTTGAACGCACATTGCGCCCTCTGGTATTCCGGGGGGCATGCCTGTTCGAGCGTCATTACAACCACTCAAGCTCACGCTTGGTCTTGGGGTTCGCGGTTCCGCGGCCTCTAAAATCAGTGGCGGTGCCTGTCGGCTCTACGCGTAGTAATACTCCTCGCGTTTGAGTCCGGTAGGTTTACTTGCCAGTAACCCCCAATCTTTACAGGTTGACCTCGGATCAGGTAGGGATACCCGCTGA
>Zotu409
ATGCGATAAGTAGTGTGAATTGCAGAATTCAGTGAATCATCGAATCTTTGAACGCACATTGCGCCCCTTGGTATTCCATGGGGCATGCCTGTTCGAGCGTCATTTGTACTCTCAAGCCTTGCTTGGTGTTGGGTGTTTGTCTTTGCTCTGCCTAGACTCGCCTTAAATATATTGGCAGCCGGTATTTTGGTTTGAAGCGCAGCACATTTGCTTTTCAAATCTTTATTATTGGTACCCATAAGCATTTTAACACTTTTGACCTCGGATCAGGTAGGGATACCCGCTGA
>Zotu410
ATGCGATAAGTAATGTGAATTGCAGAATTCAGTGAATCATCGAATCTTTGAACGCACATTGCGCCCGCCAGCATTCTGGCGGGCATGCCTGTTCGAGCGTCATTTCAACCCTCAAGCACCGCTTGGCGTTGGGGCCCTACGGCTTCCGTAGGCCCCGAAATACAGTGGCGGACCCTCCCGGAGCCTCCTTTGCGTAGTAACATACCACCTCGCACTGGGATCCGGAGGGACTCCTGCCGTAAAACCCCCCAATTTTCCAAAGGTTGACCTCGGATCAGGTAGGAATACCCGCTGA
>Zotu411
ATGCGATAAGTAATGTGAATTGCAGAATTCAGTGAATCATCGAATCTTTGAACGCACCTTGCGCTCCTTGGTATTCCGAGGAGCATGCCTGTTTGAGTGTCATGAAATTCTCAAACCCATAAGTCTTTGCGGGCTTACGGGCTTTGGACTTGGAGGCTTTGTCGGCGACCGCGAGGTCTGTCGACTCCTCTCAAATGCATTAGCTTGATTCCTTGCGGATCGGCTCTCGGTGTGATAATTGTCTACGCCGTGACCGTGAAGCGTTTTGGCGAGCTTCTAATCGTCTCTTACGAGACAGTTTACATTGACCTCTGACCTCAAATCAGGTAGGACTACCCGCTGA
>Zotu412
GTGCGATAAGCAATGCGAATTGCAGAACCGTGAGTCATCAGATTTTTGAACGCAACTGGCGCTGGATGGAAACCCATTCAGCATGCTTGTTTCAGTGTCTTTTTTTCTCATCACCCAAATCATAATGCGAGAGATACCCTTCTCTTGTTAAGCATGAAAGCACTCTGCGCTCTGCGAGCGACTTCGACTTGTTCGATGGTCGCACTCAATGCAGCAGTCACATTGCTCACAATGTGAACTCATTGAGAGCAGAGGCAGTGCGGCGAAAGCTGCCAGTGCTTAGTCACTCAAACTTTACTTGCATCTGAAATCAAGCAGGATCACCCGCTGA
>Zotu413
ATGCGATAAGTAATGTGAATTGCAGAATTCAGTGAATCATCGAATCTTTGAACGCACCTTGCGCTCCTTGGTATTCCGAGGAGCATGCCTGTTTGAGTGTCATGGAATTCTCAACTTATAAATCCTTGTGATCTATAAGCTTGGACTTGGAGGCTTGCTGGCCCTTGTTGGTCGGCTCCTCTTGAATGCATTAGCTCGATTCCGTACGGATCGGCTCTCAGTGTGATAATTGTCTACGCTGTGACCGTGAAGTGTTTTGGCGAGCTTCTAACCGTCCATTAGGACAACTTTTTAACATCTGACCTCAAATCAGGTAGGACTACCCGCTGA
>Zotu414
ATGCGATAAGTAATGTGAATTGCAGAATTCAGTGAATCATCGAATCTTTGAACGCACATTGCGCCCCGTGGTATTCCGCGGGGCATGCCTGTTCGAGCGTCATTACACCACTCAAGCCTCGCTTGGTATTGGGCGACGCGGTACGTCCGCGCGCTTCAAATCTTCCGGCTGGTTCGAATCGTCCCTCAGCGTTGTGAAAACTATTCGCTAAAGGTGCGCGTTTCGGTCACGCCGTTAAACAAGCCAATTTCATTAAAGGTTGACCTCGGATCAGGTAGGGATACCCGCTGA
>Zotu415
ATGCGATAAGTAATGTGAATTGCAGAATTCAGTGAATCATCGAATCTTTGAACGCACATTGCGCCCGGTGGTATTCCGCCGGGCATGCCTGTTCGAGCGTCATTATAACCACTCAAGCCTGGCTTGGTATTGGGGTTCGCGGTTCCGCGGCCCCTAAAATCAGTGGCGGTGCCGGTGGGCTCTAAGCGTAGTAAATCTCCTCGCTATAGGGTCCCTCCGGTTGCTCGCCAGAACCCCCAATTTTTTAAGGTTGACCTCGGATCAGGTAGGGATACCCGCTGA
>Zotu416
ATGCGATAAGTAATATGAATTGCAGATTTTCGTGAATCATCGAATCTTTGAACGCACATTGCGCCCTCTGGTATTCCAGAGGGCATGCCTGTTTGAGCGTCATTTCTCTCTCAAACCCCCGGGTTTGGTATTGAGTGATACTCTTAGTCGGACTAGGCGTTTGCTTGAAAAGTATTGGCATGGGTAGTACTAGATAGTGCTGTCGACCTCTCAATGTATTAGGTTTATCCAACTCGTTGAATGGTGTGGCGGGATATTTCTGGTATTGTTGGCCCGGCCTTACAACAACCAAACAAGTTTGACCTCAAATCAGGTAGGAATACCCGCTGA
>Zotu417
ATGCGATAAGTAGTGTGAATTGCAGAATTCAGTGAATCATCGAATCTTTGAACGCACATTGCGCCCCTTGGTATTCCATGGGGCATGCCTGTTCGAGCGTCATTTGTACCCTCAAGCTCTGCTTGGTGTTGGGTGTTTGTCCACTCCCCAGTGTTTGGACTCGCCTCAAAGCAATTGGCAGCCAGTGTTTTGGTATTGAAGCGCAGCACATTTTGCGATTCTAGCCTAGAATACTAGCGTCCAGTAAGCCTTTTTCCACTTTTGACCTCGGATCAGGTAGGGATACCCGCTGA
>Zotu418
ATGCGATACGTAATGTGAATTGCAGAATTCCGTGAATCATCAAATCTTTGAACGCACATTGCACTCTATTTCGGTAGAGTATGCCTGTTTGAGAATCTAATGTATTCTTTTTCCTATAAATAATTTTATTGTATATAGGAAAGATTTGTGGAATCTCTAAGCTTTTTTTTTTAGAGTTCTATTAATTACATAGCTTGGTAATTAATCTTGGCTGAAAAGTATTTGAATGGAACTTTTTCGTTTCTCCCTATACAGAATAAGCTGTTTAATAAAATCCAAGTTCTCAAAACCTATGAAAAAGTTTTTATGAATAACCAAAATTTGATGTAAAAAATCAATTGTTTGATGAAAATAAATCTTTTTGAACCATGGTCTCAAATCAGGCAGGATTACCCGCTGA
>Zotu419
ACGCGATAGGTAATGTGAATTGCAGAATTCCGTGAATCATCGAATCTTTGAACGCACCTTGCGCTCTATGGTATTCCGTAGAGCATGCCTGTTTGAGTGCCGTGAATTCTCCCATCCCAAGCGGTTTTTATCAAAGAATTGCTAGGCGATGGGGTTGAGATGGGCGTTATTATAACTGCTTTTCTTCTCTAGAAAAAGCTCGCCCGAAAAACAGCTAACGCCTCTGGGCCACTTTGCATCCGCTTCTCTGAGGGGAGAAGCGGCCAAGCGCGCTCTGATCATCAGGCATAGCATGATACGTCATTTGCTATGCTGTAGGAGAGCATTTGGTTGTGGTTATACCGCGTGCGTCATTTTTTCTTTTGCAAAACGCAAAGGAAAAAAACCCCCTTTCATTTCTGGTCTCAAATCAGGTAGGATCACCCGCTGA
>Zotu420
ATGCGATAAGTAGTGTGAATTGCAGAATTCAGTGAATCATCGAATCTTTGAACGCACATTGCGCCCCTTGGTATTCCATGGGGCATGCCTGTTCGAGCGTCATTTGTACCCTCAAGCTCTGCTTGGTGTTGGGCGTTTGTCCCCTTTACAAGGACTCGCCTCAAAAATATTGGCAGCCGGCATTCTGGTCTCGGAGCGCAGCACATTTTGCGCCCCATTTCCTGAATACTGGCGTCCATGAAGCCCATATATTTTAACTCTTGACCTCGGATCAGGTAGGGATACCCGCTGA
>Zotu421
ATGCGATAAGTAATGTGAATTGCAGAATTCAGTGAATCATCGAATCTTTGAACGCACCTTGCGCTCCTTGGTATTCCGAGGAGCATGCCTGTTTGAGTGTCATGAAACTCTCAACCTCTGACTTTCTTAATCGTCGGTCAGCGGCTTGGATGTGGGCGCTGCCGGTCTTAATTGATCGGCTCGCCTGAAAAACATTAGCGAATCCCTTCTGTAATCGGTTCCACTCGACGTGATAAGTATTTCGTCGAGGACATCTTTATTGATGGCCGAGATAAAGCTGGTTTAAGATCTGCTTCTAACTCTTTCGTTGCCTTCTGGTAAAGAAAACCCCTCATGATCTGGCCTCAAATCAGGTAGGACTACCCGCTGA
>Zotu422
ATGCGATAAGTAATGTGAATTGCAGAATTCAGTGAATCATCGAATCTTTGAACGCACATTGCGCCCCCTGGTATTCCGGGGGGCATGCCTGTTCGAGCGTCATAAAAACCTCCTCCCCCTTCGGGTTTTGTTACTATCGTTGGGGGGTTTTGGCCTAATGGGATAGCGATTGGCAATTCGTTTCCCAATGTCCTAAATAGACGTAGACCCGCCTCCAGATGCGACAGCACCGAGGCCATCAACCGTGGAGTTATGGGATATAATAGGCTTGCAGTAAAATGCTCACCTCTCTCCACACGCCGATGGCACGACAGTTGCAGTTGCGGGCGTAAATTGGAGCCCTTTTCAGGACCCTTGTGGCCTAGCATCCACCATACATAATTTGACCTCGGATCAGGTAGGGATACCCGCTGA
>Zotu423
ATGCGATACGTAGTGTGAATTGCAGAATTCCGTGAACCATCGAATCTTTGAACGCATATTGCGCCCCACGGCCTCGGCCCAGGGCATGTCTGCCTCAGCGTCTGTTTACCCCCTCTCCCCAATTCCGACCAGGAAACGGGAAGGTCATGGCCCTGTGCTTTGGCACTTGGCCGAAATACAGTGATACTGCAGGGACCGTCAATCGGACTCCAGCTTGGTAGGCTTTATGCATGCCGCTGTTGGCCGTGGCCCCTGTCAGGCCGTCATGCAGGGAAACACCTTTCAAATTTAGACCTGAGGTCAGGCAAGACCACCCGCTGA
>Zotu424
ATGCGATACTTGGTGTGAATTGCAGAATCCCGTGAACCATCGAGTTTTTGAACGCAAGTTGCGCCCGAAGCCATTATGCCGAGGGCACGTCTGCCTGGGCGTCACGCACATCGTCGCCCTCCGCCTCGTCCCGTAAAGGGATCGTGTGTGCTGGGTCGGATATTGGCCCCCCGTGCGCTTCGGCGCGCGGCCGGCCCAAATGTGATTCGGCATCGACGCGTGCCGCGACGATTGGTGGTTGAAGAACTCAACTCGCGCGTTGTCGCGGCGCGTTCGGCTCGAACGTGTTGACCCCGACGGTGCTTCGCACCTCGACAGCGACCCCAGGTCAGGCAGGATTACCCGCTGA
>Zotu425
ATGCGATAAGTAATGTGAATTGCAGAATTCAGTGAATCATCGAATCTTTGAACGCACATTGCGCCCGGTGGTATTCCACCGGGCATGCCTGTTCGAGCGTCATTTCACCCCTCAAAGCCTGGCTTTGGTGTTGGAGGAATACCTATAAAAGGGTATCCTCTGAAATTTAGTGGCGGGCTCGCTAGCATTTTGAGCGTAGTAATTTTACCTCGTTTTTAAAGACTAGTGAGACTTCTTGCCGTAAAACCCCCCTACTTTCTGAAATTTGACCTCGGATCAGGTAGGAATACCCGCTGA
>Zotu426
ATGCGATAAGTAATGTGAATTGCAGAATTCAGTGAATCATCGAATCTTTGAACGCACATTGCGCCCGCCAGTATTCTGGCGGGCATGCCTGTTCGAGCGTCATTTCAACCATCAAGCCCTGCTTGTGTTGGGGTCCTGCGGCTGCCCGCAGGCCCTGAAAACCAGTGGCGGGCTCGCTAGTCACACCGAGCGCAGTAGCACATCTCGCTTTGGTCGTGCGGCGGGTTCTTGCCGTAAAACACCCCCCTTTTATCAAGGTTGACCTCGGATCAGGTAGGAATACCCGCTGA
>Zotu427
ATGCGATACGTAATGTGAATTGCAGAATTCCGTGAATCATCAAATCTTTGAACGCACATTGCACTCAATTTCGGTTGAGTATGCCTGTTTGAGAATCTATAGTATTTATTTTCCATCCTTTGACTTTTACTAGTCTTTGGGTAGAGAGACTTGGGGTTTCTGCGCAAGCAGTGCCTTTAATTCTATAGTTGACTCTGTGTCTCTAGCAACGGTTTAGAATAGTGTTTAACACTTTTGCGACTGTTACTAGGAATACTCTTAGTAGTCGGCCTTTAACTTTTACTACGGTAAAAGTTTATAGACTTTCCTAGGAAAGTTTGAACCATGGTCTCAAATCAGGTAGGAAGACCCGCTGA
>Zotu428
ATGCGATAAGTAATGTGAATTGCAGATTTCAGTGAATCATCGAATCTTTGAACGCATATTGCGCCCTTTGGTATTCCGAAGGGCATGCCTATTCGAGCGTCATTATCAACCCTCAAGCCTGGCTTGTTATTGGGTCTCTATCGTCGTTAAGATGATAGGCCCGAAAGATAATGGCGGTGTTAAGATCTAACCCCAGGTGCAGCGAGCTTTAAGCATACACTGACAGGTGGTCTTAACCCGGCCTCAACCCCATATTTTTTTAAAGGTTGACCTCGGATTAGGTAGGAATACCCGCTGA
>Zotu429
ATGCGATAAGTAATGTGAATTGCAGAATTTAGTGAATCATCGAATCTTTGAACGCACATTGCGCCCCTTGGTATTCCGAGGGGCATGCCTGTTCGAGCGTCATAACACCCCCTCCAGCTGCCTTTGTGTGGCTGCGGTGTTGGGGCACGTCGCGATGCGGCGGCCCTTAAAGACAGTGGCGGTCCCGGCGTGGGCTCTACGCGTAGTAACTTGCTTCTCGCGACAGAGTGACGACGGTGGCTTGCCAGAACACCCCTCTTTTGCTCCAGTCACATGGATCACAGGTTGACCTCGAATCAGGTAGGAATACCCGCTGA
>Zotu430
ATGCGATACGTAATGTGAATTGCAGATTTCAGTGAATCATCGAATCTTTGAACGCACATTGCGCCCGCTAGTATTCTGGCGGGCATGCCTGTTCGAGCGTCATTTCAACCATCAAGCGCATGCGCTTGTGTTGGAGCCCTGCGGCTGCCGCAGGCTCCCAAACCCAGTGGCGGGCTCGTCGTCGTACCGAGTGCAGTAAATTTACCACGCTCAGGGCGCGCGACGGGTGACCGGCCGTAAAACCCCCAACTTATCAAGGTTGACCTCGGATCAGGTAGGAATACCCGCTGA
>Zotu431
ATGCGATAAGTAGTGTGAATTGCAGAATTCAGTGAATCATCGAATCTTTGAACGCACATTGCGCCCCTTGGTATTCCATGGGGCATGCCTGTTCGAGCGTCATTTGTACTCTCAAGCCTTGCTTGGTGTTGGGTGTTTGTCTCTGCTCTGCTCAGACTCGCCTTAAATATATTGGCAGCCGGTATACTGGTTTGAAGCGCAGCACAATTGCATTTCAGGCTCTTATCACTAGCATCCACAAAGATAATTAACACTTTTGACCTCGGATCAGGTAGGGATACCCGCTGA
>Zotu432
ATGCGATAAGTAGTGTGAATTGCAGAATTCAGTGAATCATCGAATCTTTGAACGCACATTGCGCCCCTCGGTATTCCGTGGGGCATGCCTGTTCGAGCGTCATCTACACCCTCAAGCTTTGCTTGGTGTTGGGCGTCTGTCCCGCCTCTGCGCGCGGACTCGCCCCAAATTCATTGGCAGCGGTCTTTGCCTCCTCTCGCGCAGCACAATTGCGTCTGCGAGGGGGCGTGGCCCGCATCCACGAAGCAACATTACCGTCTTTGACCTCGGATCAGGTAGGGATACCCGCTGA
>Zotu433
ATGCGATAAGTAATGTGAATTGCAGAATTCAGTGAATCATCGAATCTTTGAACGCACATTGCGCCCGCCAGCATTCTGGCGGGCATGCCTGTTCGAGCGTCATTTCAACCCCTCAGGCCCTGGTGCCTGGCGTCGGGGCTCTCCCTCGCGGGAGGCCCTCAGAGACAGTGGCGGACCCGCCGCGGCTCCGAGCGCAGTAGTAAAATTCTCGCTTAGGATTGTCGCGGTGGAGATTAACCGGCCGTAAAAATAGGTCCTCACGGACCGACCCAAACAAGGTTGACCTCGGATCAGGTAGGAATACCCGCTGA
>Zotu434
CACCAGGATCAAAATAACTATCACCAGAAATAAAGGCCCAGATGGAAGCACATACACCAAAGCCATCCTCTTCGGAACACAGCAGGAAACTCGTACATTAACCCGTAGAGATTTGTTCATGAAAACTTAGAAACAATCTTATTCATTCAATATCAACCAATTTTTAATCTGCTTACTTTTTTTCTTGATTACCTTCTTCTTCCCTAAT
>Zotu435
AGTAAAGTAAATTTCGATTCCCAAACAGGATCTGCTTTATGTTTAGGTAGAAACTGTGATAGAAATAATACCTTTGATGAATTCTACAAACTCTTTTGCTGATTCACGAACTCCAATGATCACGTTCTACAATCCAAGTTGTCCAATTGTCCAGCCTCCAATGGTGATCCACACAGAGAACAAGAATGACGGCCATGGTTTTCTTTTCTCGTGCTAGCAAGAATAATAAATAATCTCTACAGTTTTCCAAACCCTAACAGCCTATTAATACAAGTCCAAACGGGTTTGACCCATATCTTAACTTAACCCGGTCCAACATTTAATTAATCAAATTAATTAAATCCGGTCCATGAATTAATTA
>Zotu436
GAGTAAAACAATTTCAATTCTCATACAAGGATCTGCTTTGTATTTAGATATAAACTGTGTTTAGAATAATACTTTTGATAATTTCTACAAACTTTTTTACTGATTCTTGAACTCGAATGATCACGAACTGCAATCCAAACAGTCCAATTGTCCAGCCTCCAATTATGATCCACACAGAGAATAAGAATAATGACTAAAGTTTTCTTTTCTTGTGCTAGCAAGAATAATGAATTATTTTTCATACTGTTTTCAAACCCTAGCAGTATATTAATATAAGTCCAAACGAGATTGACACGTCTCTTAAACTTAACTCGATCTAACATTTAATTACAAATTAATTAAATCTGGTCCATGAATAAATTAATCCAATTAATTA
>Zotu437
ATGCGATAAGTAATGTGAATTGCAGAATTCAGTGAATCATCGAATCTTTGAACGCACATTGCGCCCGCTGGTATTCCAGCGGGCATGCCTGTTCGAGCGTCATTTCAACCCTCAAAACTTCGGTTTTGGTGTTGGAGGAATACTTGTAAAAGAGTACCCTCTGAAATTTAGTGGCGGGCTCGCTAGAATTTTGAGCGTAGTAATTTTATACCTCGTTTATAAAGACTGGCGGTTGCTCTTGCCGTAAAACCCCCCAACTTTCTGAAAATTGACCTCGGATCAGGTAGGAATACCCGCTGA
>Zotu438
ATGCGATACGTAATGTGAATTGCAGATTCGTGACTCATTGAAATTTTGAACGCACATTGCACCTAGTGGCACTCCACTAGGTATGCTTGTTTGAGGGTCTGTTTTTTCTTCTTTTTGGCAACAAAAAGGACATGGCCGGGTGGAATCCACTCGGCTACAATTCAGACCGTGGTCAGCCCCTGGCGGACTGCAGACATATCCATATCAGCCATTCGTGGTTTTGGGTGGGCGCTGTTTTCCAACACTGGCGGGATCTCGTTAAAATCCAACTTGGACCTCAAATCAAGCAAGGCTACCCGCTGA
>Zotu439
ATGCGATAACTAGTGTGAATTGCAGAATTCCGTGAATCATCGAGTCTTTGAACGCACATTGCGCCCCCTGGTATTCCGGGGGGCATGCCTGTCCGAGCGTCATTGCTGCCCATCAAGCACGGCTTGTGTGTTGGGTCGTCGTCCCCTCCTCCGGGGGGGGACGGGCCCTAAAGGCAGCGGCGGCACCGCGTCCGATCCTCGAGCGTATGGGGCTTTGTCACCCGCTCTGTAGGCCCGGCCGGCGCTTGCCGAACGCAAAACAACCATTCTTTCCAGGTTGACCTCGGATCAGGTAGGGATACCCGCTGA
>Zotu440
ATGCGATAAGTAATGTGAATTGCAGAATTCAGTGAATCATCGAATCTTTGAACGCACCTTGCGCTCCTTGGTATTCCGAGGAGCATGCCTGTTTGAGTCTCATGGAATTCTCAACCTTGCAGTTTTGTTACTGCAAGGCTTGGACTTGGAGGTCGTGTCGGCTCTCGCGAGTCGACTCCTCTGAAATGCATTAGTGCGGACGTTACCGGTCGCTTCAGCGTGATAATTATCTGCGCTGCCGTCGACTGGTATGTGAAGTACGCGCTTCTAACCGTCCTTCACGGGACAATACATTGAAACTCTGAGCTCAAATCAGGTAGGACTACCCGCTGA
>Zotu441
ATGCGATAAGTAATGTGAATTGCAGAATTCAGTGAATCATCGAATCTTTGAACGCAGATTGCGCCCTTTGGTATTCCGAAGGGCATGCCTGTTGGAGTGTCTTATAAACCTCACCTCTATAGTTATCTATAGTTGTGCTTTGGGTGTTGCCATTCAGTTGGCTCGCCTTAAATGTCTAAGTGGAATGCGTAATAAGTTCTCGCAACCCTCCACTCTAACACACTTTATATTCTGACCTCCAATCAGGTAGGACTACCCGCTGA
>Zotu442
ATGCGATAAGTAATGTGAATTGCAGAATTCAGTGAATCATCGAATCTTTGAACGCACATTGCGCTCTTTGGTATTCCGAAGAGCATGCCTGTTTGAGTGTCATATAGACTCATCCTCTCGGGTTTCCGAGTTGGGTGCTTTGGACGTCTGCCATGCTTTGGCTCGTCTTAAATGTCTAAGTGGAATGCGTAATAAGTTTTCGCTCCCTCCACTCTAATACACTTTTATCTCTGACCTCAAATCAGGTAGGACTACCCGCTGA
>Zotu443
CTCGTCCCTAAACTCACGTGACCCCTCCCTCGTCACACGTGCCCCTAGAATACTAGTTCAATTCAAACACTAACTCCCCCAGTTGCCTTAAGTTTCACCTTAACTCAAATAACACAATCCTAGCACAGCAGAAACACATCCAATGAGGGAAGTTGAATCCTTTTAGGACACCACCTCCACCATCTATAAATACACAGTCGAGTCCCATGGTTCAGGTACTTTTTTCAATAAGCATTCAGTATACGTTTCTCTTGAGCACTTGACTG
>Zotu444
GTGCGATAAGCAATGCGAATTGCAGAACCGTGAGTCATCAGATTTTTGAACGCAACTGGCGCTAATTGGAATCCCAATTAGCATGCTTGTTTCAGTGTCTCTTTTTCTCATCACCCAAATCATAATGCGAGAGATACCCTTCTCTTGCTAAGCATGAAAGCACTCTGCGCTCTGCGAGCGACTTCGGTCGCACTCAATGCAGCAGTCACGTTGTTCGCAATGTGAACTCATTGAGAGCCGAGGCAGTGCGGCGAAAGCTGCCAGTGCTTAGACACACAAACTTTACTTGCATCTGAAATCAAGCAGGATCACCCGCTGA
>Zotu445
ATGCGATAAGTAATGTGAATTGCAGAATTCAGTGAATCATCGAATCTTTGAACGCACATTGCGCCCCGTGGTATTCCGCGGGGCATGCCTGTTCGAGCGTCATTTCAACCCATCAAGCTTCGGCTTGGTCTTGGGGCCTGCGGTTTCGCAGCCTCTAAACCCAGTGGCGGTGCTATTGAGCTCTGAGCGTAGTAATTTCTCTCGCTATAGAGTCTCGGTGGTGACTTGCCAACAACCCCCAATTTTTATCAGGTTGACCTCGGATCAGGTAGGGATACCCGCTGA
>Zotu446
ATGCGATAAGTAATGTGAATTGCAGAATTCAGTGAATCATCGAATCTTTGAACGCACATTGCGCCCCTCGGTATTCCGGGGGGCATGCCTGTTCGAGCGTCATTTCAACCCTCACGCCTGGCGTGGTATCGGGCCCCGCCGGCGACGGCGGGCCTTAGAGCGAGTGGCGGCGCCCGAAGGCCCTGAACGTAGTACATCTCTCGTTACAGGCGCCGGAGGGACGCTGGCCAGCAACCCCAACTTTCTATGGTTGACCTCGGATCAGGTAGGGATACCCGCTGA
>Zotu447
ATGCGATAAGTAGTGTGAATTGCAGAATTCAGTGAATCATCGAATCTTTGAACGCACATTGCGCCCCTTGGTATTCCATGGGGCATGCCTGTTCGAGCGTCATTTGTACCCTCAAGCTCTGCTTGGTGTTGGGTGTTTGTCCACTCCCCAGTGTTTGGACTCGCCTCAAAGCAATTGGCAGCCAGTGTTTTGGTATTGAAGCGCAGCACATTTTGCGATTCTAGCCTAGAATACTAGCGTCCAGTAAGCCTTTTTTCACTTTTGACCTCGGATCAGGTAGGGATACCCGCTGA
>Zotu448
ATGCGATAAGTAGTGTGAATTGCAGAATTCAGTGAATCATCGAATCTTTGAACGCACATTGCGCCCCTTGGTATTCCATGGGGCATGCTTGTTCGAGCGTCATTTGTACTCTCAAGCTTTGCTTGGTGTTGGGTGTTTGTCCTTTCCTCTGCGTTTGGACTCGCCTTAAATTCATTGGCAGCCAATATACTGGTTTGAAGCGCAGCACAATTTGCGATTCTTTCTAGCATTATTGCATCCATTAAGTATATTTAACACTTTTGACCTCGGATCAAGTAGGGATACCCGCTGA
>Zotu449
ATGCGATAAGTAATGTGAATTGCAGAATTCAGTGAATCATCGAATCTTTGAACGCACATTGCGCCCCTTGGTATTCCGAGGGGCATGCCTATTCGAGCGTCATTATCACCCCTCAAGCTTCGGCTTGGTGTTGAGGCCTGCTGTAAAGGCACCCTCTAAAATCAGTGGCAGTGCTGTCAGGCTCTAAGCGTAGTAATTTCATCGCTATAGGGTCCTGGTGGATACTCGTCAAAACCCCCCCATTTTTTAATGATTGACCTCGGATTAGGTAGGGATACCCGCTGA
>Zotu450
ATGCGATAAGTAATGTGAATTGCAGAATTCAGTGAATCATCGAATCTTTGAACGCACATTGCGCCCGCTGGTATTCCGGCGGGCATGCCTGTTCGAGCGTCATTATGACCAATCAAGCTCTGCTTGGCCTTGGGGCCCGCTGTACCGGCGGCCCTTAAAATCAGTGGCAGTGCCGTCTGGCTCTAAGCGTAGTAATACTTCTCGCTACAGGGTCCAGTCGTCCACCCGCCAGAACCCCCAACTTTCTTAGGTTGACCTCGGATCAGGTAGGGATACCCGCTGA
>Zotu451
ATGCGATAAGTAATGTGAATTGCAGAATTCAGTGAATCATCGAATCTTTGAACGCACATTGCGCCCGCCGGCACTCCGGCGGGCATGCCTGTCCGAGCGTCATTTCAACCCTCAGGCCCACCCTTCCGGGGGAGCGGGCCTGGTGCTGGGGATCGGCGGCCCTCGCGGCCCCCGTCCCTCAAATACAGTGGCGGTCGCGCCGCAGCCTCCCCTGCGTAGTAGCACAACCTCGCACCGGAGAGCGGAACGACCACGCCGTGAAACCCCCAATTTTTTAAGGTTGACCTCGGATCAGGTAGGAATACCCGCTGA
>Zotu452
ATGCGATAAGTAATGTGAATTGCAGAATTCAGTGAATCATCGAATCTTTGAACGCACCTTGCGCTCCTTGGTATTCCGAGGAGCATGCCCGTTTGAGTGTCTTGATATCATCAAACGCCCCTGCCTTTTCTGGTGGGTCGGCGATTTGGACTTGGACGTGCTGCTGGGCGCTCTGCGCTCGGCTCGTCTTGAATGCATTAGCTGGATCTCCCTCCGGCCTCGGACCTTATGGCGTGATAAGATCACCCGTCGAGCAGTCCTTGGTCAACGTTGGGTTCCGCTTCCAACCGTCCCCCCGCGGACAACACCGAAACCTGGTTTTCGACATCTGACCTCAAATCGGGTAGGACTACCCGCTGA
>Zotu453
ATGCGATAAGTAGTGTGAATTGCAGAATTCCGTGAATCATCGAATCTTTGAACGCACATTGCGCCCCTTGGTATTCCTTGGGGCATGCCTGTTCGAGCGTCATTTACACCCTCAAGCTCTGCTTGGTGTTGGGCGTCTGTCCCGCCTCCCGCGCGTGGACTCGCCTCAAAGCGATTGGCGGCTGGTATGATGGCCTGGAGTGCAGCAGGATTGCGCCCCTTGTCCGGAGGCCGGCTCCCACAAGCTAAACCCCCACTATTTTTGACCTCGAATCAGGTAGGGATACCCGCTGA
>Zotu454
ATGCGATAAGTAATGTGAATTGCAGAATTCAGTGAATCATCGAATCTTTGAACGCACCTTGCGCTCCTTGGTATTCCGAGGAGCATGCCTGTTTGAGTGTCATGAAATTCTCAACCTACAAATCTTTGCGGGTTTGTAGGCTTGGACTTGGAGGTTTTTGTTGGCTTCTCGCAAGTCGGCTCCTCTTAAATGCATTAGCCTGTTTCCTTGCGGATCGGCTCTCGGTGTGATAATTATCTGCGCCGCGACCGTGAAGCGTTTGGCTGGCTTCTAATCGTCTCGCTCAAGAGACAGCTTCTTATGACCTCTGACCTCAAATCAGGTAGGACTACCCGCTGA
>Zotu455
ATGCGATAAGTAATGTGAATTGCAGAATTCAGTGAATCATCGAATCTTTGAACGCACATTGCGCCCCTTGGTATTCCGAGGGGCATGCCTATTCGAGCGTCATTATCACCCCTCAAGCCTAGCTTGGTGTTGAGACCTGCTGTCAAGGCAGTCTCTAAAATCAGTGGCAGTGCTGTCAGGCTCTAAGCGTAGTAAATTCATCGCTATAGACACCTGGTGGCCACTCGCCAGAACCCCCCCATTTTTTAATGATTGACCTCGGATTAGGTAGGGATACCCGCTGA
>Zotu456
ATGCGAAAAGTAGTGTGAATTGCAGAATTCAGTGAATCATCGAATCTTTGAACGCACATTGCGCCCCTTGGTATTCCATGGGGCATGCCTGTTCGAGCGTCATTTTGTACCCTCAAGCACTGCTTGGTGTTGGGCGTTTGTCCTGCAAAGGACTCGCCTGAAAGCGATTGGCGGCCAACGTACTGGTGGTAGAGCGCAGCACAATTTGCGTCTCTCCCTTCTACGTCGGCGTCCATGAAGCCTTATTCAAACGTTTGACCTCGGATCAGGTAGGGATACCCGCTGA
>Zotu457
ATGCGATAAGTAATGTGAATTGCAGAATTCAGTGAATCATCGAATCTTTGAACGCACATTGCGCCCAGTGGTATTCCACTGGGCATGCCTGTTCGAGCGTCATTTCAACCCTCAAAAGCTTGCTTTTGGTGTTGGAGGAATACCTGTAAAAGGGTACCCTCTGAAATTTAGTGGCGGGCTCGCTAGAATTTTGAGCGTAGTAATTTTACCTCGTTTTTAAAGACTAGTGGGACTTCTTGCCGTAAAACCCCCAACTTTCTGAAATTTGACCTCGGATCAGGTAGGAATACCCGCTGA
>Zotu458
ATGCGATACGTAATGTGAATTGCAGAATTCAGTGAATCATCGAGTCTTTGAACGCACATTGCGCCCTCTGGTATTCCGGAGGGCATGCCTGTCCGAGCGTCATTGCTGCCCTCAAGCACGGCTTGTGTGTTGGGCCCCGTCCTCCTTCCGGGGGACGGGTCCGAAAGGCAGCGGCGGCACCGCGTCCGGTCCTCAAGCGTATGGGGCTTTGTCACTCGCTTTGTAGGCCTGGCCGGCGCTTGCCGATCAACCAAACTTTTTATCAGGTTGACCTCGGATCAGGTAGGGATACCCGCTGA
>Zotu459
TTGCGATACGTAATATGACTTGCAGACGTGAATCATTGAATCTTTGAACGCACATTGCGCCTTAAGGTATTCCTCAAGGCATGCGTGAATGAGCGATATTTACCCTCAAACCCTTGGTTTGGTTTTGGCCCTAAATATCAAATGGCTCTAGAATAAGTTTTAGAACCACTACTTCTTCCTCATTCTCGTAAGACTACCCGCTGA
>Zotu460
ATGCGATAAGTAATGTGAATTGCAGAATTTAGTGAATCATCGAATCTTTGAACGCACATTGCGCCCCTTGGTATTCCGAGGGGCATGCCTGTTCGAGCGTCATAACACCCCCCTCCAGCTGCCTTTGTGTGGCTGCGGTGTTGGGGCTCGTCGCGACGCGGCGGCCCTTAAAGACAGTGGCGGTCCCGACGTAGGCTCTACGCGTAGTAACTTGCTTCTCGCGACAGAGTGACGACGGCGGCTTGCCAAAACAACCCACTTTGCTCCAGTCACATTGATCACAGGTTGACCTCGAATCAGGTAGGAATACCCGCTGA
>Zotu461
ATGCGATACGTAATGTGAATTGCAGAATTCAGTGAATCATCGAATCTTTGAACGCATATTGCGCTCTTTGGTATTCCGAAGAGCATGCTTGTTTGAGTATCAGTAAACACCTCAAAGTCTTTTTTTGTTAAGAGACTTTGGACTTGAGCAATCCCAACACCTCTCTCTCCAAGAGAGAGGCGGCGGGTTGCTTGAAATGCAGGTGCAGCTGGACTTTCTCCTGAGCTAAAAGCATATTCATTTAGTCCCGTCAAACGGATTATTACTTTTGCTGCAGCTAACATAAAGGGAGATTGACCATTTTGGCTGACTGATGCAGGATTTTCACAAGAGTCTTCAAACCACTCTTGTTAAACTCGATCTCAAATCAAGTAAGACTACCCGCTGA
>Zotu462
ATGCGATAAGTAATGTGAATTGCAGAATTCAGTGAATCATCGAATCTTTGAACGCACCTTGCGCTCCTTGGTATTCCGAGGAGCATGCCTGTTTGAGTGTCATTAAATTATCAATCTTTGCAGCTTTTGTTGTTAAAGACTTGGATGTGGGGGTTTTATTTGGAGGCTTTTCGGAGCGTCCTCCCCTAAAATGTATTAGCTAGTCGCTCGTGCGGACTTGTCTATTGGTGTGATAATTATCTACGCCATGGTCAGACTGCCATTAAGTAGCACTGCTTCTAATCGTCCTTTACTGGACAACTTATGACAATTTGACCTCAAATCAGGTAGGACTACCCGCTGA
>Zotu463
ATGCGATACGTAATGTGAATCGCAGTTCTCGTGAATCATCAAATCTTTGAACGCACCTTGCACTTCCAGGTAACTGGAAGTATATCTGTTCGAGTATCATGTTGTTCTCATCTACAACATTGTTGTAAATGGACTTGAGTGTTCAGTCTGGCCGATTCCGCAGACTGTCACTTTAAATGTAAGAGTTTGAGAGTGCTACTACTAGACGCCTCTGTTCCCTTGACTTGTTCAAAATGAGCCTTGGGGACTTTTGTCTATAGCACAAAGGACCGCAGCAAACTCTAGGACCGTGTAGCAAAAAGACCTAGAGTCTTTCACCTTGAATCTCGAATCAGATAAGAGTACCCGCTGA
>Zotu464
ATGCGATAAGTAATGTGAATTGCAGAATTCAGTGAATCATCGAATCTTTGAACGCACATTGCGCCCACTAGTATTCTGGTGGGCATGCCTGTTCGAGCGTCATTTCGACCCCTAAGCCTTAGTTGTTTAGCGTTGGGGGCTTGCGTCCTCGCGGCGCAACCCCTTAAATTTCGTGGCAGGGCTCGCGTCGCCTTGAAGTGTAGTAATTATGTTCTCACTTTTAGGGGGTGTTCGCGCGGCACAGCCAAGTGAAACCTTATATATCTAGTGGTTGACCTCGGATCAGGTAGGAATACCCGCTGA
>Zotu465
ATGCGATAAGTAGTGTGAATTGCAGAATTCAGTGAATCATCGAATCTTTGAACGCACATTGCGCCCTTTGGTATTCCTTAGGGCATGCCTGTTCGAGCGTCATCTCACCCCTCAAGCTATGCTTGGTGTTGGGCGTTGTCTCGCCTCCGGCGCGGACTCGCCTTAAAATCATTGGCGGCCTGTGTATTTGGGCTACGAGCGCAGCAGATTCGCGCCTCTACCCGCGTCACTGGCATCCAGTAAGCGAAAACCATAGTTTTGACCTCGGATCAGGTAGGGATACCCGCTGA
>Zotu466
ATGCGATAAGTAATGCGAATTGCAGAATTCCGTGAGTCATCGAATCTTTGAACGCACATTGCGCCCTCTGGTATTCCGGAGGGCATGCCTGTTCGAGCGTCATTATCAACCCTCAAGCCCCGGCTTGGTGTTGGAGGCCCGGCGAGGTTCTGAACCTGGCCGCTCCGAAAGATAACGACGGCGTCCGGCGGACCCCTGGTACAATGAGCTTTCCACGCACGTATCGGTTGCGGTCCCCGGGGGCTGGTCTATAACCCATTTTTTACAAGGTTGACCTCGGATCAGGTAGGGATACCCGCTGA
>Zotu467
ATGCGATACTTGGTGTGAATTGCAGAATCCCGTGAACCATCGAGTTTTTGAACGCAAGTTGCGCCCGAAGCCATTATGCCGAGGGCACGTCTGCCTGGGCGTCACGCACATCGTCGCCCTCCGCCTCGGCCCGTAAAGGGATCGTGGGTGCTGGGTCGGATATTGGCCCCCCGTGCGCATCGGCGCGCGGCCGGCCCAAATGTGATTCGGCGTCGACGCGTGCCGCGACGATTGGTGGTTGAAGAACTCAACTCGCGCGTTGTCGCGGCGCGTTCGGCTCGAACGTGTTGACCCCGACGGTGCTTCGCACCTCGACAGCGACCCCAGGTCAGGAGGGATTACCCGCTGA
>Zotu468
ATGCGATAAGTAATGTGAATTGCAGAATTCCGTGAATCATTAAATCTTTGAACGCACATTGCGCCCTCTGGTATTCCTAAGGGCATGCCTGTTCGAGAATCAGTTTAATCATCAAACCTATAGGGTAAAAGCTATATGTTTGGACTTGGGACTTCTGGATACAGAGACCCTAATAACATCTGTTGCCTAGCTCTAACGACGCTATGTGAAAGGCATGACCATTGAACGCAAGTTCTTCTGATTGCTGGTAGCATTGTCTAGTTGGTTTTAGCGCACATTAAATATCACAAGGAGGTAAAACTCTTTAAGACTTGATCTCGAATCAGACAAGACTACCCGCTGA
>Zotu469
ATGCGATAAGTAATGTGAATTGCAGAATTCAGTGAATCATCGAATCTTTGAACGCACATTGCGCCCTCTGGTATTCCGGAGGGCATGCCTGTTTGAGTGTCATTGTTCTCTCACAAGACCATTTGGTTTCAAACCGTCTGGTCTCTGTCGAAGTTGGGACTTGCGACCTCTCGAGTTCGCTCTCCTCAAATGTATTGGTGCGGCCCGCCGCCCGGTTACACAACGTTCTAGGTTCGTCCAACTCGTTGCTCTCCGGTGCATTCATGGTGCTGCACCTTAAGCCCGCCTGGTGCCTTGTGCTCCTTGCTAATTCATTTATTGACCTCAGATCAGGCAGGAATACGCGCTGA
>Zotu470
ATGCGATAAGTAATGTGAATTGCAGAATTCAGTGAATCATCGAATCTTTGAACGCACATTGCGCCCCTTGGTATTCCGAGGGGCATGCCTGTCCGAGCGTCATTTCAACCCTCAAGCACAGCTTGGTCTTGGGCTTCGCTGCTAACCCAGCGGGTCTTAAAATTAGTGGCGGTGCCGTCGGGCCCTGAGCGCAGTAATTCTTCTCGCTATAGGGTCCCGGTGGATACTGGCCATCAACCCCCAACTTCTATGGTTGACCTCGGATCAGGTAGGGATACCCGCTGA
>Zotu471
GTGCGATAAGCAATGCGAATTGCAGACTGTGAGTCATTAGAATTTTGAACGCATATGGCACTGATTGGTTATCCAGTCAGTATGCTTGCTTCAGTGTATTTTTAATCAATGCACAATATCTTAATGCAAGTGAGTCAACAACTCTCTTGTTTAATACGAGAGCACGCTGTCTCTACGGGTGGCCTATGGTCACGCTCAATGCAGCCGTCACTTTATGTGAACTCATTGTGAGTAGAACAGGGATTACCGAGTGCTCAGAGTTTTGTAACTCTTCTTTATCTGAAGTCAAGTGAGATCACCCGCTGA
>Zotu472
AAATAAAACAATTTCAATTCCCATACAATGATCTGCTTTGTGTTTAGATAGAAATTGTGATATAAATTATACTTTTGATGAATTCTACAAACTCTTTTGCTGATTCTCGAACTCGAATGCTCACAATCTATAATTCAAGTTGTCCAATTATCTAGCCTTCAATAGTTTTCTTTTCTCGTAATAGCAAAAATAATAATTTTTTCCTACAGTTTTTCAAACCCTAGTAGCATATTAATATAAGTTCAAGTGGGTTTGGCTCGTCTTTTAAACTTAATCTGGTCCAATATTTAATTAATCAAATTAATTAAATCTGGTTCATGAATTAATTA
>Zotu473
ATGCGATAAGTAATGTGAATTGCAGAATTCAGTGAATCATCGAATCTTTGAACGCACATTGCGCCCATTAGTATTCTAGTGGGCATGCCTATTCGAGCGTCATTTCAACCCTTAAGCCCCTGTTGCTTAGCGTTGGGAGTCCACAGGTTACCCTGTAGCTCCTGAAAACCATTGGCGGAGTCTGGGAGCACTCTAAGCGTATTATACATTTTTGTCTCGCTTTGGATCTTGCCCCGCCTCCACGCCGTAAAACACCCCATATCAAATGTTGACCTCGGATCAGGTAGGGATACCCGCTGA
>Zotu474
ATGCGATACGTAGTGTGAATTGCAGAATTCAGTGAATCATCGAATCTTTGAACGCACATTGCGCCCTTTGGTATTCCAAAGGGCATGCCTGTTCGAGCGTCATTTGTACCCTCAAGCTTTGCTTGGTGTTGGGCGTCTTTGTCTCTCACGAGACTCGCCTTAAAATGATTGGCAGCCGACCTACTGGTTTCGGAGCGCAGCACAATTCTTGCACTTTGAATCAGCCTTGGTTGAGCATCCATCAAGACCACATTTTTTTCAACTTTTGACCTCGGATCAGGTAGGGATACCCGCTGA
>Zotu475
ATGCGATAAGTAATGTGAATTGCAGAATTCAGTGAATCATCGAATCTTTGAACGCACATTGCGCCCCGTGGTATTCCGCGGGGCATGCCTGTTCGAGCGTCATTTAAACCAATCCAGCTTGCTGGGTCTTGGGCTTCGCCTCCGGGCGGGCCTTAAAATCAGTGGCGGCGCCTCTCGGCTCTAAGCGTAGTAATACTCCTCGCTACAGAGTCCCGGGTGGATGCTTGCCAACAACCCCCAATTTTATCAGGTTGACCTCGGATCAGGTAGGGATACCCGCTGA
>Zotu476
ATGCGATAAGTAATGTGAATTGCAGAATTCAGTGAATCATCGAATCTTTGAACGCACCTTGCGCTCCCTGGTATTCCGGGGAGCATGCCTGTTTGAGTGTCATGGTATTCTCATCCTTCATAACTTTTTGTTATCGAAGGCATGGACTTGGAGGTCGTGCTGGTTCCTCGTTGAATCGGTTCCTCTTAAATGTATTAGCGTGAGTGTAACGGATCGCTTCGGTGTGATAATTATCTGCGCCGTGGTCGTGAAGTAACATAAGCTTGCGCTTCTAACCGTCCTTAAGTTGGACAACTTACTTTGACATCTGACCTCAAATCAGGTAGGACTACCCGCTGA
>Zotu477
ATGCGATACGTAATGTGAATTGCAGAATCTCGTGAATCATCAAATCTTTGAACGCATATTGCACTCTATTTTTATAGAGTATGCCTGTTTGAGAATCTATAGTATTCATTTTATGTTTTCTATAACTTTTTAGTTATAGGTATATATAAAGATATGAAGTTTCCTATAATTATTTATAGGTACTTTGAAAACTATAGCTTTTTATATTATAGAAATGTTTGAGTTTTTATATATAACTAGTAGAAAAGTATTCGAATGAAACCTAGTTTCTCCTTATGCTGACTATACTTGTTGTTGTATAATTATTAGTTACTATAGTATATTAAAGTTCATAAACCATATAAAAAGTTAGTAATAATTTTTTGAACCATGGTCTCAAATCAGGTAGGAAGACCCGCTGA
>Zotu478
ATGCGATAAGTAATGTGAATTGCAGAATTCAGTGAATCATCGAATCTTTGAACGCACATTGCGCCCGCCAGTATTCTGGCGGGCATGCCTGTCCGAGCGTCATTTCAACCCTCAAGCCCCCGGGCTTGGTGTTGGAGATCGGCGAGCCCCCCGGGGCGCGCCGTCTCCCAAATATAGTGGCGGTCCCGCTGTAGCTTCCTCTGCGTAGTAGCACACCTCGCACTGGGAAACAGCGTGGCCACGCCGTAAAACCCCCCACTTCTGAAAGGTTGACCTCGGATCAGGTAGGAATACCCGCTGA
>Zotu479
ATGCGATACGTAATGTGAATTGCAGAATTCAGTGAATCATCGAATCTTTGAACGCATCTTGCGCTCTCTGGTATTCCGGAGAGCATGTCTGTTTGAGTGTCATGAATTCTTCAACCCAATCTTTTCTTGTAATCGATTGGTGTTTGGATTTTGAGCGCTGCTGGCTTCGGCCTAGCTCGTTCGTAATACATTAGCATCCCTAATACAAGTTTGGATTGACTTGGCGTAATAGACTATTCGCTAAGGATTCGGTGGAAACATCGAGCCAACTTCATTAAGGAAGCTCCTAATTTAAAAGTCTACCTTTTGATTAGATCTCAAATCAGGCAGGATTACCCGCTGA
>Zotu480
ATGCGATAAGTAATGTGAATTGCAGAACTTCGTGAATCATTGAATCTTTGAACGCACATTGCACTCTGTGGAAACGCAGAGTATGCCTGTTTGAGTATCATTTAAACCTTCTCATTTAGATTTGTCCTTTGGGCAAGTCGAATGGATCTGAAGCTCTGGTCTAACCATCAGTGCTTTGAAAATGACTTAAAATGTTTCAGGGAATTTTGGTGAGTGTGTTTATCGCCTCCCAGAACCTGGGCCCATCCACGGCTTTTTAGCTGGCGGATGGTGTAGGGAATTAAACTGTTTGGAAAGCTGTTTTTAAACTACAAGTTCTGCTCCCCTAAAAAGGGCAAACTTTGATGAATTCACCCTTTGCTTAATTGCGAGGCTATTCTCTTAAGTAGGTTAGATGATGCCTCTAAAATCGTGTTTGGTTCTCATTTTAATTTTGGTCTCAAATCAGGCAGGATTACCCGCTGA
>Zotu481
GCTACGATAACCGGTGTGAATTGCAGAACACGCTGAACACTTGATCTTTGAACGCGAATTGCGGGCTAGCATCATTGACTAGCCCATGTCTGTGTGAGGGTTGTAAAGAGAAAGATTGACTCCTAATACGGAGAGGGGTGGAGAGCGAGTCCGTCTCTGGTAACTCGTCCTACATCAATTGATGTAGGTGAGGGCAGGCTGGACTTGCGATCGATCCCTTAAGCAATCATCCGCGAGTACACGGTCGGTGTATGAGAGCGAGATGCCACGCGCATCGCCACGGCCTCATACCGTCTCAGACCTTACTCACAAAATCTCACAAACACAACCTCACATCAGGCAGGAGCACCCGCTGA
>Zotu482
ACGCGATAGGTAATGTGAATTGCAGAATTCCGTGAATCATCGAATCTTTGAACGCACCTTGCGCTCTATGGTATTCCGTAGAGCATGCCTGTTTGAGTGCCGTGAATTCTCCCATCCCAAGCGGTTTTTATCAAAGAATTGCTAGGCGAAGGGGTTGAGATGGGCGTTGTTATAACTGCTTTTCTTCTCTAGAAAAGCTCGCCCGAAAAACAGCTAACGCCTCTGGGCCACTTTGCATCCGCTTCTCTGAGGGGAGAAGCGGCCAAGCGCGCTCTGATCATCAGGCATAGCATGATACGTCATTTGCTATGCTGTAGGAGAGCATTTGGTTGTGGTTATACCGCGTGCGTCATTTTTTTTTTTGCAAACGCAAAGAAAAAAGCCCCCTTTCATTTCTGGTCTCAAATCAGGTAGGATCACCCGCTGA
>Zotu483
ATATCAAGCCCTTATCATTGGCTTAGAGACAGCTATAGGTATAGGTATTCACCAGCTGGAAGTCTTTGGGAATTCTAAATTGATAGTCAACCAACTTCTAGCCGAGTACGAAGTCCGTAATTCCGACTTGAAGCCATATCATGAATATGCATCAACGCTTATGAAACGATTTGATTCGTGAAAAATCAAATTCATACCTAGGGCTGAAAATAGGGAAGATGATGTCTTAGCTAATCGGTCGCTGTTCTAGCCAGGTCAGATGAAGAGTTCTC
>Zotu484
ATGCGATACTTGGTGTGAATTGCAGAATCCCGTGAACCATCGAGTTTTTGAACGCAAGTTGCGCCCGAAGCCATTATGCCGAGGGCACGTCTGCCTGGGCGTCACGCACATCGTCGCCCTCCGCCTCGTCCCGTAAAGGGATCGTGTGTGCTGGGTCGGATATTGGCCCCCCGTACGCTTCGGCGCGCGGCCGGCCCAAATGTGATTCGGCATCGACGCGTGCCGCGACGATTGGTGGTTGAAGAACTCAACTCGCGCGTTGTCGCGGCGCGTTCGGCTCGAACGTGTTGACCCCGACGGTGCTTCGCACCTCGACAGCGACCCCAGGTCAGGAGGGATTACCCGCTGA
>Zotu485
CTCGTCCCCTAAACTCATGTGACCTCTCCCTCGTCACACGTGCCCTAAAGTATTAGTTCAATTCAAACGCTAACTCCCCAGTTGCCTTAAGTTTCACCTTAACTCAAATAACACAATCATAGCATAGGAAAAAACACGTCTAATGAAGGAAGTTGAGTCCTTTTAGGACACCACTTCCACCATCTATAAATACACAACCCTGTCCCATGATTCATGTACGTTCTTTCATAGCAATCAGCATAAGTTTCTCTTAAGCACCTATCTG
>Zotu486
ATGCGATAAGTAATGTGAATTGCAGAATTCAGTGAATCATCGAATCTTTGAACGCACCTTGCGCTCCATGGTATTCCGTGGAGCATGCCTGTTTGAGTGTCATGAATACTTCAACCCTCCTCTTTCTTAATGATTGAAGAGGTGTTTGGTTTCTGAGCGCTGCTGGCCTTTACGGTCTAGCTCGTTCGTAATGCATTAGCATCCGCAATCGAACTTCGGATTGACTTGGCGTAATAGACTATTCGCTGAGGAATTCTAGTCTTCGGACTAGAGCCGGGTTGGGTTAAAGGAAGCTTCTAATCAGAATGTCTACATTTTAAGATTAGATCTCAAATCAGGTAGGACTACCCGCTGA
>Zotu487
ATGCGATAAGTAATGTGAATTGCAGAATTCAGTGAATCATCGAATCTTTGAACGCACATTGCGCCCTCTGGTATTCCGGAGGGCATGCCTGTTTGAGTGTCATTAATCTCTCACAACCACCTGTGGTATTGTGATGTTGGGAGCTGCGCTGTGCTTGCACGACGCTCTCCTCAAATGCATTGGTGCGGCCTGCCGCCCGGTTACACAACGTTCTAGGTTCGTCCAACTCGTTGCTACTCCGGTGCAATCATGGTGCTGCACCTAAAGCCCGTCTCGTGCCTTGTGCTCTTGACATCTTCATTTATTGACCTCAGATCAGGTAGGAATACGCGCTGA
>Zotu488
CTGCGATAAGTAATGTGAATTGCAGAATTCAGTGAATCATCGAGTCTTTGAACGCACATTGCGCCCCCTGGCATTCCGGGGGGCATGCCTGTCCGAGCGTCATTGCTGCCCATCAAGCCCGGCTTGTGTGTTGGGTCGTCGTCCCCCCCGGGGGACGGGCCCGAAAGGCAGCGGCGGCACCGTGTCCGGTCCTCGAGCGTATGGGGCTTTGTCACCCGCTCGATTAGGGCCGGCCGGGCGCCAGCCGACGTCTCCAACCATTTTCTTCAGGTTGACCTCGGATCAGGTAGGGATACCCGCTGA
>Zotu489
ATGCGATAAGTAGTGTGAATTGCAGAATTCAGTGAATCATCGAATCTTTGAACGCACATTGCGGCCTTTGGTATTCCTTAGGGCATGCCTGTTCGAGCGTCATCTCACCCCTCAAGCTATGCTTGGTGTTGGGCGTTGTCTCGCCTCCGGCGCGGACTCGCCTTAAAATCATTGGCGGCCTGTGTATTTGGGCTACGAGCGCAGCAGATTCGCGCCTCGACCCGCGTCACTGGCATCCAGTAAGCGAAAACCATAGTTTTGACCTCGGATCAGGTAGGGATACCCGCTGA
>Zotu490
ATGCGATAAGTAATGTGAATTGCAGAATTCAGTGAATCATCGAATCTTTGAACGCACATTGCGCCCGCCAGCACTCTGGCGGGCATGCCTGTCCGAGCGTCATTTCACCCCTCGAGCGCGCCTCGGTGTTGGGGGACCACGGCCCAGCGCCGCCCCCGAAATGCAGTGGCGACCCCGCCGCGGACCCCCCTGCGCAGTAGCTCCCAGAGAACCTCGCACCGGAGACGCGGAGGCGGTCACGCCGTAAAACGCCCCCCCTTCGAAAGTTGACCTCGGATCAGGTAGGGATACCCGCTGA
>Zotu491
ATGCGATAAGTAATGTGAATTGCAGAATTCAGTGAATCATCGAATCTTTGAACGCACCTTGCGCTCCTTGGTATTCCGAGGAGCATGCCTGTTTGAGTGTCATTAAATTCTCAACCCCACTAGCTTTTGTGAGCTATGCTGGGGCTTGGATGTTGGGAGTTTGCGGGCCTTTACTAGGTCGGCTCTCCTGAAATACATTAGCGGAACCGTTTGCAGTCCCGTCACTAGTGTGATAATTATCTACACTGTGATGACTGCTCTCTGACTAGTTCAGCTGCTAATCGTCCACTGTGGACAATCATTAATGAACTTCTTGACCTCAAATCAGGTAGGACTACCCGCTGA
>Zotu492
ATGCGATAAGTAATGTGAATTGCAGAATTCAGTGAATCATCGAATCTTTGAACGCACCTTGCGCTCCTTGGTATTCCGAGGAGCATGCCTGTTTGAGTGTCGTGAAATCATCAACTCCCTTTACTTTTTGGCGAAGGTGAGCTTGGATTTGGGGACTTGCTGGCCTTTACGGGTTCTGGCTTCCCTTGAATGCATTAGCTGGTAATTGATTTGCAGCATATATGCGGTGTGATAATGTCTTCACTGTGTAGCTCAAGTCGACTGGCTTCTAATCGTCCTTCACGGGACAACATTTTGATCATTAGACCTCAAATCAGGTAGGACTACCCGCTGA
>Zotu493
ATGCGATAAGTAATGTGAATTGCAGAATTCAGTGAATCATCGAATCTTTGAACGCACCTTGCGCCCTTTGGTATTCCGAGGGGCATGCCTGTTTGAGTGTCATTAAATACCATCAACCCTCTTTTGACTTCGGTCTCGAGAGTGGCTTGGAAGTGGAGGTCTGCTGGAGCCTAACGGAGCCAGCTCCTCTTAAATGTATTAGCGGATTTCCCTTGCGGGATCGCGTCTCCGATGTGATAATTTCTACGTCGTTGACCATCTCGGGGCTGACCTAGTCAGTTTCAATAGGAGTCTGCTTCCAACCGTCTCTTGACCGAGACTAGCGACTTGTGCGCTAACTTTTGACTTGACCTCAAATCAGGTAGGACTACCCGCTGA
>Zotu494
CACCAGGATCCAAATAACGATCACCATAAATAATGGCCCAGATGGAAGCACATACACCAAAGCCATCCTCTTTGGAACACAGCAAGAAACTCGTACATTAACCCGCAGGGATTTGTTCATGACAACTTAGAAACAATCTTATTCATTCAATATCAACCAATTTTTAATCTGCGTACTTTTTTTCTTGATTACCTTCTTCTTCCCTAAT
>Zotu495
TTGGGAAAGACCATACCTGATCACGAAGGTCGTTGGACAAGGAGCTTACAAGTTATGTAGCCCGGACGGTGGAGATATCAACAACAGTTGGAACGCCATTCATCTTCGCAAATATTATTTCTAAGCCTTCTAAAAAACTCTTTTCATTTCTTGCGTTCTCATTTACGCTCATAACTTGTACTGACTTAAGCATAGGAGAGCCGATGGCAGAAATGCCATCGGTGGTCCTAACCTTCTCTGCTTTTAGGATGATAGATGATAAAGTTTCGTATGGACCAAACATGTCGTCGTCCCATCACAGGATATCTTCTTTATTTCTTTAAAAATTTTGTGATTTTCCTTTTCAAATTATTTACTATTATCAAGATTGACACTAACTTAAGCATCGGTGACCCTAACGTGTCTTTACTTTCAGGAGATTCA
>Zotu496
ATGCGATAAGTAGTGTGAATTGCAGAATTCAGTGAATCATCGAATCTTTGAACGCACATTGCGCCCCTTGGTATTCCATGGGGCATGCCTGTTCGAGCGTCATTTGTACCCTCAAGCTTTGCTTGGTGTTGGGCGTTTTGTCTTTTCACAAAGACTCGCCTTAAAGTAATTGGCAGCCAGTGTTTTGGTAGTAAGCGCAGCACATTTTGCGTCTTAGTCCCTTAGCAACGGCAACCATAAAGCCTCTTTCTCACTTTTGACCTCGGATCAGGTAGGGATACCCGCTGA
>Zotu497
GTGCGATAAGCAATGCGAATTGCAGAACCGTGAGTCATCAGATTTTTGAACGCAACTGGCGCCGGCTGGCTCTCCAGCCGGCATGCTTGTTTCAGTGTCTCTTTACCTCATCACCCAAATCATAATGCGAGAGATATCCTTCTCTTGCCAAGCACGAAAGCACTCTGCGCTCTGCGAGCGGCTTCGACTTGTTCGATGGTCGCACTCAATGCAGCGGTCACATTGCTCACAATGTGAACTCATTGAGAGCTGAGGCAGTGCAGCGAAAGCTGCCAGTGCTTAGTCACACAAACTTTACTTGCATCTGAAATCAAGCAGGATCACCCGCTGA
>Zotu498
ATGCGATAAGTAATGTGAATTGCAGAATTCAGTGAATCATCGAATCTTTGAACGCACATTGCGCCCTTTGGTATTCCGAAGGGCATGCCTGTTCGAGCGTCATTATCAACCCTCAAGCCCGGCTTGTTATTGGGTCTTTTTATCGGTGTAAAACCCGATAGGCCTGAAAGATAATGGCGGTGTCATGATTAGACCCCAGGTGCAGCGAGCTATAAGCATACACTGAGGTGGTCGTCGTGTCCCGGCCTTAACGATATTTTTTTCTAAGGTTGACCTCGGATCAGGTAGGAATACCCGCTGA
>Zotu499
ATGCGATAAGTAATGTGAATTGCAGAATTCAGTGAATCATCGAATCTTTGAACGCACATTGCGCCCCTTGGTATTCCGAGGGGCATGCCTGTTCGAGCGTCATTACACCACTCAAGCACTGCTTGGTATTGGGCACTCGTCCGCCGCAAGGCGGGCGTGCCTCGAAGACCTCGGCGGGGTTTCACCAACTTCGGGCGTAGTAGAGTTAAATCGAACGTCTTACAAGCTTGATGGGACCTCATTGCCGTTAAACCTCAATTTTTTTCAGGTTGACCTCGGATCAGGTAGGGATACCCGCTGA
>Zotu500
ATGCGATAAGTAATGTGAATTGCAGAATTCAGTGAATCATCGAATCTTTGAACGCATATTGCGCCCAGTAGTATTCTACTGGGCATGCCTATTCGAGCGTCATTTCAACCCTTACGCCCTGTAGCGTAGTGTTAGGACTCTACTCTTTAGAGAGCAGTTCCCTAAAACCAGTGGCAGTGTTCGGTACACTCATAGCGTAGTAATTCTTCTCGCTTCTGCAGTGGCCCGTACTATTCGCCGTAAAACCCCTAATTTTCTAATGGTTGACCTCGGATTAGGTAGGAATACCCGCTGA
>Zotu501
ATGCGATAAGTAATGTGAATTGCAGAATTCAGTGAATCATCGAATCTTTGAACGCAACTTGCGCCCTTTGGTATTCCGAAGGGCATGCCTGTTTGAGTGTCATATAAACCTCACCTCTACTGTTTTTCATTAGACATGTGGACTGGTGCTTTGGGCGTCTGCCGTTTACTCTGGCTCGCCTTAAATGTCTAAGTGGAATGCGTAATAAGTCTTCGCAACCCTCCACTCTAATACAAACTTTTATATTCTGACCTCAAATCAGGTAGGACTACCCGCTGA
>Zotu502
ATGCGATAAGTAATGTGAATTGCAGAATTTAGTGAATCATCGAATCTTTGAACGCACATTGCGCCCCTTGGTATTCCGAGGGGCATGCCTGTTCGAGCGTCATAACACCCCCCTCCAGCTGCCTTTGTGTGGCTGCGGTGTTGGGGCTAGTCGCGACGCGGCGGCCCTTAAAGACAGTGGCGGTCCCGACGTAGGCTCTACGCGTAGTAACTTGCTTCTCGCGACAGAGTGACGACGGCGGCTTGCCAAAACAACCCACTTTGCTCCAGTCACATGGATCACAGGTTGACCTCGAATCAGGTAGGAATACCCGCTGA
>Zotu503
ATGCGATAAGTAGTGTGAATTGCAGAATTCAGTGAATCATCGAATCTTTGAACGCACATTGCGCCTCCTGGTATTCCGGGAGGCATGCCTGTTCGAGCGTCATTAAATACCTCTCAAGCAAATTTGCTTGGTCGTGGAAGATGAGTATGCTTGCATTCTCCCTTCTGAAATTCAAAGGCGGATGATCTCATATCCCCAGGTGTAGTAAGTTTATCTTTTCGCTTGGTGTGTGTGATTGTCCTGCCGTTGACCCCCATTTTTTTTCAAGGTTGACCTCGGATCAGGTAGGGATACCCGCTGA
>Zotu504
ATGCGATACGTAATGTGAATTGCAGATTCGTGACTCATTGAAATTTTGAACGCACATTGCACCTAGTGGCACTCCACTAGGTATGCTTGTTTGAGGGTCTGTTTTTTCTTCTTTTTGGCAACAAAAAGGACATGGCCGGGTGGAATCCACTCGGCTACAATTCAGACCGTGGTCAGCCTCTGGCGGACTGCAGACATATCCATATCAGCCATTCGTGGTTTTGGGTGGGCGCTGTTTTCCAACACTGGCAGGATCTCGTTAAAATCCAACTTGGACCTCAAATCAAGCAAGGCTACCCGCTGA
>Zotu505
CACCAGGATCAAAATAACTATCACCAGAAATAAAGGCCCAGATGGAAGCACATACACCAAAGCCATCCTCTTCAGAACACAGCAGGAAACTCGTACATTAACCCGCAGAGATTTGTTCATGACAACTTAGAAACAATCTTATTCATTCAATATCAACCAATTTTTAATCTGCTTACTTTTTTTCTTGATTACCTTCTTCTTCCCTAAT
>Zotu506
ACGCGAAATGTAATGTGAATTGCAGATACCGTGAATCATCAAATCTTTGAACGCACATTGCGCTGTCTGGAATTCCGGGCAGCATGCCTGTTTGAGTATCAGTAACAACTCTCCTACACCATCTTTGCTTGCAAAGGTCTGTAGCGAGGACTTGAGTAGCCGTCTCTTGGGGCGCTACTTTAAATGAATTATGCCGCAGCCGTACTTGGAGCTGACAGAGTTAATGGGCACTTGTGTCTGTCGCTGTCTCACTTCTGGGTGCTGTGCGTGGCATTTAATCAAACTAAACAGTGTTAAACTGTGACTTTGATCTCAAATCAGGCAAGATTACCCGCTGA
>Zotu507
ATGCGATAAGTAATGTGAATTGCAGAATTCAGTGAATCATCGAATCTTTGAACGCACCTTGCGCTCCTTGGTATTCCGAGGAGCATGCCTGTTTGAGTGTCATTAAATTCTCAACCTCACCCGTTTTCTGAACGGTACCCGAGGCTTGGATGTGGGGGTTTGTGCAGGCTGCCTCAGCGCTGGTCTGCTCCCCTGAAATGCATTAGCGAGTTCATACTGAACCTCCGTCTATTGGTGTGATAATTATCTACGCCGTGGACTGGGTTTAGACTCGCTTCTAACCGTCCGCAAGGACAATACCTTTGACAATTTGACCTCAAATCAGGTAGGACTACCCGCTGA
>Zotu508
ACGCGATATGTAATGTGAATTGCAGAATTCAGTGAATCATCGAATCTTTGAACGCACATGGCGCCTTCCAGTATCCTGGGAGGCATGCCTGTCCGAGCGTCGTTTCAACCCTCGAGCCCCCGTGGCCCGGCGTTGGGGATCTGCCCAGGCAGTCCCCCAAAACCAGTGGCGGACCCGTCAGGCCCTTCCTTTGCGTAGTAACATCTGCCTCGCATCGGGAGCCGGCGGGCTTTCCAGCCTCTAAACCCCCCTCAAGCCCGCTCCGGCGGCACCAAGGTTGACCTCGGATCAGGTAGGAATACCCGCTGA
>Zotu509
ATGCGATACTTGGTGTGAATTGCAGAATCCCGTGAACCATCGAGTTTTTGAACGCAAGTTGCGCCCGAAGCCATTATGCCGAGGGCACGTCTGCCTGGGCGTCACGCACATCGTCGCCCTCCGCCTCGTCCCGTAAAGGGATCGTGTGTGCTGGGTCGGATATTGGCCCCCCGTGCGCTTCGGCGCGCGGCCGGCCCAAATGTGATTCGGCATCGACGCGTGCCGCGACGATTGGTGGTTGAAGAACTCAACTCGCGCGTTGTCGCGGCGTCGTGAATCACTGCTCGAACGTGTTGACCCCGACGGTGCTTCGCACCTCGACAGCGACCCCAGGTCAGGCGAGATTACCCGCTGA
>Zotu510
ATGCGATAAGTAATGTGAATTGCAGAATTCAGTGAATCATCGAATCTTTGAACGCACATTGCGCCCGGTGGTATTCCACCGGGCATGCCTGTTCGAGCGTCATTTCAACCCTCAAAAGCTTGCTTTTGGTGTTGGAGGAATACCTGTAAAAGGGTACCCTCTGAAATTTAGTGGCGGGCTCGCTAGAATTTTGAGCGTAGTAATTTTACCTCGTTTTTAAAGACTAGTGGGACTTCTTGCCGTAAAACCCCCAACTTTCTGAAATTTGACCTCGGATCAGGTAGGAATACCCGCTGA
>Zotu511
ATGCGATAAGTAATGTGAATTGCAGAATTCAGTGAATCATCGAATCTTTGAACGCACATTGCGCCCGCCAGTATTCTGGCGGGCATGCCTGTTCGAGCGTCATTACAACCCTCAGGCCCCCGGGCCTGGCGTTGGGGATCGGCGGAAGCCCCCTGTGGGCACACGCCGTCCCTCAAATACAGTGGCGGTCCCGCCGCAGCTTCCATTGCGTAGTAGCTAACACCTCGCAACTGGAGAGCGGCGCGGCCATGCCGTAAAACACCCAACTTCTGAATGTTGACCTCGAATCAGGTAGGAATACCCGCTGA
>Zotu512
ATGCGATAAGTAATGTGAATTGCAGAATTCAGTGAATCATCGAATCTTTGAACGCAAATTGCGCCCTTTGGTATTCCGAAGGGCATGCCTGTTTGAGTGTCTTATAAACCTCCAACTATAGTTTATTCTGTAGTTGGCTTTGGGTGCTGCCAGCGATGGCTCGCCTTAAATGTCTAAGTGGAATGCATAATAAGTTCTTGCAACCCTCCACTCTAACACACTTTATATTCTGACCTCAAATCAGGTAGGACTACCCGCTGA
>Zotu513
ATGCGATAAGTAATGTGAATTGCAGAATTCAGTGAATCATCGAATCTTTGAACGCACATTGCGCCCCCTGGTATTCCGGGGGGCATGCCTGTTCGAGCGTCATAAAAACCTCCTCCCCCTTCGGGTTTTGTTACTATCGTTGGGGGGTTTTGGCCTAATGGGATAGCGATTGGCAATTCGTTTCCCAATGTCCTAAATAGACGTAGACCCGCCTCCAGATGCGACAGCACCGAGGCCATCAACCGTGGAGTTATGGGATATAATAGGCTTGCAGTAAAATGCTCACCTCTCTCCACACGCCGATGGCGCGACAGTTGCAGTTGCGGGCGTAAATTGGAGCCCTTTTCAGGACCCTTGTGGCCTAGCATCCACCATACATAATTTGACCTCGGATCAGGTAGGGATACCCGCTGA
>Zotu514
ATGCGATAAGTAGTGTGAATTGCAGAATTCAGTGAATCATCGAATCTTTGAACGCACATTGCGCCCTTTGGTATTCCTTAGGGCATGCCTGTTCGAGCGTCATTTACAACTTCAAGCTCCGCTTGGTGTTGGGTGTCTGTCCCGCCCCCCGGGGTGCGGACTCGCCTCAAATTCATTGGCGGCCGGTACATTGGCTTCGAGCGCAGCAGAAACGCGAACTCGAGGACGGTGGATCCGCTCCCAGAAGCCAACCCCATATTTTGACCTCGGATCAGGTAGGGATACCCGCTGA
>Zotu515
ATGCGATAAGTAATGTGAATTGCAGAATTCAGTGAATCATCGAATCTTTGAACGCATCTTGCGCTTCTTGGTATTCCGAGGAGCATGTCTGTTTGAGTGTCATTAAATTCTCAAATCACAACTTTGTTTTGTGGCTTGGATAGTTGGGTATTGCCTGTTGTTATATATAGGCTGGCTTACCTTAAATATATAAGTGGTATTTTTCAGAAACTTGTTGGATGTTGTAAATATATTTAATACATCCTATTTTCCTGAATAATTCTGCTTCTAATTCTCTTTTGTGATGATTTTGGCCTCAAATCAGATAGGATTACCCGCTGA
>Zotu516
ATGCGATAAGTAATGTGAATTGCAGAATTCAGTGAATCATCGAATCTTTGAACGCACATTGCGCCCGCTAGTATTCTGGCGGGCATGCCTGTTCGAGCGTCATTTCAACCATCAAGCCCTAGGCTTGTGTTGGGGCCCTGCGGCCGTCCGCAGCCCCCTAAAAACAGTGGCGGGCTCGCTATATACCGAGTGCAGTAGTTTACTCTTCGCTCAGGACATGTAGTGGGTTCTTGCCGTAAAACCCCCCATTTTTTAAGGTTGACCTCGGATCAGGTAGGAATACCCGCTGA
>Zotu517
TTGCGATAAGTAATGTGAATTGCAGAATTCAGTGAATCATCGAATCTTTGAACGCACCTTGCGCTCCTGGGTATTCCTAGGAGCATGCCTGTTTGAGTGTCATGAATCCCTCAAATCCCAATGTTTTGTAAAAGAAGCGTTGCTTGGATTTGGTTGTGGGCCTTTGCAGTCTTTCACGAGTCTGCTGGCCTTAAAGATATTAGCTGGACCTCTTTAATCTCTGAGAAGAGTACTTCCATTTGATGTAATAAATTTGCATTGGTGGAAGCTCTACTTAGTACATAAAGCAAGTCTGCTTCTAACCCGGCGCGAGTCTTTGCACTCAACCCACTATTTATAACTCTGGCCTCAAATCAGGTAGGACTACCCGCTGA
>Zotu518
ATGCGATAAGTAATGTGAATTGCAGAATTCAGTGAATCATCGAATCTTTGAACGCACATTGCGCCCCTTGGTATTCCGAGGGGCATGCCTGTTCGAGCGTCATTTCACCAATCAAGCCCCGCTTGGTATTGGGCGTCCAGGCCCGCGAGCCCTCACCGGCGAGCGGGCCCGCCCCAAAGGCATCGGCGAGGAAGACGACCCCCGGCGTGTTAGAATCTTTTCACGAAGATACGTCGAGAGCACCGTCCGTACTCCGCCGCGAGATGACGGGCCCCGGAAACGGGACCCCGACCACACACAAGGTTGACCTCGGATCAGGTAGGAATACCCGCTGA
>Zotu519
ATGCGATAAGTAATGTGAATTGCAGAATTCCGTGAATCATTAAATCTTTGAACGCACATTGCGCCTTTTGGTATTCCTCAAGGCATGCCTGTTCGAGAATCAGTTTAACCCTCAAACCTATTGTGGTAACATAATAGGTTTGGATTTGGGACTTCTCGATAGAGAGACCCTAATTACATTTGTTGCCGAATCTTCAATTGAATTTATATGAAGGGCATGACCATTGAACGAAAGTTCTTATGATTGCAGCTAGTATAAGCTAGGTTGAAGCTGCGGCCAGAAATTTCACGAAGACTAATAATCTTTAAGACTTGATCTCGAATCAGACAAGACTACCCGCTGA
>Zotu520
ATGCGATACTTGGTGTGAATTGCAGAATCCCGTGAACCATCGAGTTTTTGAACGCAAGTTGCGCCCGAAGCCATTATGCCGAGGGCACGTCTGCCTGGGCGTCACGCACATCGTCGCCCTCCGCCTCGGCCCGTAAAGGGATCGTGTGTGCTGGGTCGGATATTGGCCCCCCGTGCGCTTCGGCGCGCGGCCGGCCCAAATGTGATTCGGCATCGACGCGTGCCGCGACGATTGGTGGTTGAAGAACTCAACTCGCGCGTTGTCGCGGCGCGTTCGGCTCGAACGTGTTGACCCCGACGGTGCTTCGCACCTCGACAGCGACCCCAGGTCAGGCAGGATTACCCGCTGA
>Zotu521
ATGCGATAAGTAATGTGAATTGCAGAATTCAGTGAATCATCGAATCTTTGAACGCACATTGCGCCCTCTGGTATTCCGGGGGGCATGCCTGTTCGAGCGTCATTATAACCACTCAAGCTCTCGCTTGGTATTGGGGTTCGCGGTTCCGCGGCCCCTAAAATCAGTGGCGGTGCCTGTCGGCTCTACGCGTAGTAATACTCCTCGCGATTGAGTCCGGCAGGTCTACCTGCCAGCAACCCCTAATTTTTCCAGGTTGACCTCGGATCAGGTAGGGATACCCGCTGA
>Zotu522
ATGCGATACGTAATGTGAATTGCAGAATTCCGTGAATCATCGAATCTTTGAACGCACATTGCACTCTGTTTCGGCAGAGTATGCCTGTTTGAGAATCTATAGTATTCATTTCCCTGCTCTCTAGATCTAACGGTCTAGACAACAGGGGAGATTTGAAGCGTCTCTGTTAAAAAGAGTGCTTTTAAAACTATGGCTGTCTAATCTTTTCTGCAGCGAGTATGTGAATGGAACCTCGGTTTCTCTATTGCTCTACGCAGGAAATTGCTGGGCACTCAACTATTAGAGTTTACAGGGCAACCTTTGAACTTGAACCATGGTCTCAAATCAGGCAGGAAGACCCGCTGA
>Zotu523
ATGCGATAAGTAATGTGAATTGCAGAATTCAGTGAATCATCGAATCTTTGAACGCAGATTGCGCCCTTTGGTATTCCGAAGGGCATGCCTGTTTGAGTGTCTTATAAACCTCACCTCTACTGTTTTTCATTAAACATGTGGACTGGTGCTTTGGGTGTTGCCGTTTACTCTGGCTCGCCTTAAATGTCTAAGTGGAATGCGTAATAAGTTCTTTCGCAACCCTCCACTCTAATAACACACTTTATACTCTGACCTCAAATCAGGTAGGACTACCCGCTGA
>Zotu524
ATGCGATAAGTAATGTGAATTGCAGAATTCAGTGAATCATCGAATCTTTGAACGCACATTGCGCCCATTAGTATTCTAGTGGGCATGCCTATTCGAGCGTCATTTCAACCCTTAAGCCTCTGTTGCTTAGCGTTGGGAGTCTACGTCTTAGGGCGTAGCTCCCTAAAGATAGTGGCGGAGTCAGGGCGTACTCTAAGCGTAGTAAACTATTTCTCGCTTCTGCAGTAGTCCTGGGTGCCTGCCGTAAAACCCCTTATATTTCTAATGGTTGACCTCGGATTAGGTAGGAATACCCGCTGA
>Zotu525
ATGCGATACGTAATGTGAATTGCAGATTCGTGACTCATTGAAATTTTGAACGCACATTGCACCTAGTGGCACTCCACTAGGTATGCTTGTTTGAGGGTCTGTTTTTTCTTCTTTTTGGCAACAAAAAGGACATGGCCGGGTGGAATCCACTCGGCTACAATTCAGACCGTGGTCAGCCTCTGGCGGACTGCAGACATATCCATATCAGCCATTCGTGGTTTTGGGTGGGCGCTGTTTTCCAACACTGGCGGGATCTCGTTAAAATCCAACTTGGACCTCAAATCAAGCAAGGCTACCCGCTGA
>Zotu526
ATGCGATAAGTAGTGTGAATTGCAGAATTCAGTGAATCATCGAATCTTTGAACGCACATTGCGCCCCTTGGTATTCCATGGGGCATGCCTGTTCGAGCGTCATTTGTACCCTCAAGCTCTGCTTGGTGTTGGGTGTTTGTCCACTCCGCCGTGTGTGGACTCGCCTTAAAGCAATTGGCAGCCAGTGTTTTGGTATTGAAGCGCAGCACATTTTGCGAGTCATGCCTGTAATGCTGGCGTCCAGTAAGCCTTTTTCCACTTTTGACCTCGGATCAGGTAGGGATACCCGCTGA
>Zotu527
ATGCGATAAGTAATGTGAATTGCAGAATTCAGTGAATCATCGAATCTTTGAACGCACATTGCGCCCCTTGGTATTCCGAGGGGCATGCCTGTTCGAGCGTCATTTCACCAATCAAGCCCCGCTTGGTATTAGGCGTCCGGCCGGGCTCGTGAGAACGAGACCGGCCCGCCCGAAATGCATCGGCGAGGCACCGACCCCCGGCGTGTTAGAATTTCGAAACGCCAGGAGCACCGGTGTTAACCTCTGCCGTGAAACCTTTAAATCATTTTTCTAAGGTTGACCTCGGATCAGGTAGGAATACCCGCTGA
>Zotu528
ATGCGATAAGTAGTGTGAATTGCAGAATTCAGTGAATCATCGAATCTTTGAACGCACATTGCGCCCTTTGGTATTCCTTAGGGCATGCCTGTTCGAGCGTCATCTCACCCCTCAAGCTATGCTTGGTGTTGGGCGTTGTCCCGCCTCCGGCGCGGACTCGCCTTAAAATCATTGGCGGCCTGTGTATTTGGGCTACGAGCGCAGCAGATTCGCGCCTCGACCCGCGTCACTGGCATCCAGTAAGCGAAAACCATAGTTTTGACCTCGGATCAGGTAGGGATACCCGCTGA
>Zotu529
ATGCGATACGTAATGTGAATTGCTTTCCGTGAATCATCGAATCTTTGAACGCACATTGCACTCCTTTGGAGTATGCCTGTTTGAGAATCTATAGTATTCATTTCTGCCTTTGCTTCTTAGGAAGTCTGGGCAGAAGATTTGAGTCTCCCGCTATAATGGGTTACTTGAAATAGATTGCCTCTGTCTAGTAGAAACGACGACGTTTTTCACACCCTGCAGAAAAGTATTTGAATGGAACTCTGGTTTCTTATGATGCTGAATACGTAGGAGAAAAAAAGAGTTTTGTACGGTCAAAGGTTCATAACCATAAAGCTCTCTGAGCTTGAACCATGGTCTCAAATCAGGTAGGAAGACCCGCTGA
>Zotu530
AAATAAAACAAATTTCAATTCCCACCAAGGATATGCTTTGTGTTTAAATAGAAACTATATTTAGAATAATACATTTGATGAATTATGCAAACTCTTTTACTGATTCTCGAACACGAACAATTACGAACTAAAATTCACAGCTGTCCAATTGTCAAACCTCCAATGAAAATCCACACAGAGAACAAGAATGACGACTAGAGTTTTCTTTTCTTGTGCAAGCAAGAATAATGAAATATATATCTTCTGTTTTCAAACCATAACAGTTTGTTAATATAAGTCCAAGTGGGCTTGACTTGTCTGTTAAACTTAACACGATCAAATATTTAATTAATCAAATTAATTAAATATGGTCCATTAATTAATTAATTCAATTAACTA
>Zotu531
ATGCGATAAGTAGTGTGAATTGCAGAATTCAGTGAATCATCGAATCTTTGAACGCACATTGCGCCCCTTGGTATTCCATGGGGCATGCCTGTTCGAGCGTCATTTGTACCTTCAAGCTCTGCTTGGTGTTGGGTGTTTGTCTCGCTTTATGTGTAGACTCGCCTTAAAGATATTGGCAGCCGGCATTATGGCCTGGAGCGCAGCACAATTTGCGCCTCTTGTCACAAGTGTTAGCATCCATGAAGCTTACAATTTAACTCTTGACCTCGGATCAGGTAGGGATACCCGCTGA
>Zotu532
ATGCGATACGTAATGTGAATTGCAGAATTCAGTGAATCATCGAATCTTTGAACGCATATTGCGCTCTTTGGTATTCCGAAGAGCATGCTTGTTTGAGTATCAGTAAACACCTCAAAGCTTTTGATTTTTTTCAAATGTTTTGGACTTGAGCAATCCCAACACCAATCTTTTTTAGATCGGCGGCGGGTTGCTTGAAATGCAGGTGCAGCTGGACATTCTCCTGAGCTAAAAGCATATTTATTTAGTCCCGTCAAACGGATTATTACTTTTGCTGCAGCTAATATAAAGGGAGTTTGACCATTTTGGCTGACTGATGCAGGATTTCACAAGGGTCGGCAACGATCCTTGTAAAACTCGATCTCAAATCAAGTAAGACTACCCGCTGA
>Zotu533
ATGCGATAAGTAATGTGAATTGCAGAATTCAGTGAATCATCGAATCTTTGAACGCACATTGCGCCTAATAGTATTCTGTTAGGCATGCCTGTTCGAGCGTCATTTCAACCCCCAAGCGCTATTTAGCTTGACGTTGGGAATTTACAGCTGCTGTAATTCCTCAAATTTAGTGGCGGAGCTAGGTCATGCTCTGAGCGTAGTAATTCTGTTCTCGCTCCTGAAGCTGCCCTATATCCTGCCGTAAAACCCCTAAATTATAATCTGGTTGACCTCGGATCAGGTAGGAATACCCGCTGA
>Zotu534
ATGCGATAAGTAGTGTGAATTGCAGAATTCAGTGAATCATCGAATCTTTGAACGCACATTGCGCCCCTTGGTATTCCATGGGGCATGCCTGTTCGAGCGTCATTTGTACTCTCAAGCTCTGCTTGGTGTTGGGTGTTTGTCCTCTCCCTTGTGTTTGGACTCGCCTTAAAATCATTGGCAGCCAGTGTTTTGGTATTGAAGCGCAGCACAATTTGCGATTTGAGCCCATGAATACTAGCGACCAGTAAGCTCATATTTAACGCTTGACCTCGGATCAGGTAGGGATACCCGCTGA
>Zotu535
ATGCGATAAGTAATATAAATTGCAGAATTTAGTAAATTATCGAATCTTTGAACGCATATTGCGCCCCCTAGTATTCCGGGGGGTACACCTGTTCGAGCGCTATTTCAACCCTAGAGCCCTGCTCTATAATAGGCCCCGTCCTTAGGGACGGGCCCGAAACCCGTAGGCGCCTCCGCAAGGCCCTGAGCGTAGTAAGAGAAATCCCTCGCTCGGAGTGCCCCGTAGCGGCCGCCCCGAACCATCTTACAAGGTTAGCCTCGGATTAGGTAGGGATACCCGCTGA
>Zotu536
GTGCGATAAGCAATGCGAATTGCAGAACCGTGAGTCATCAGATTTTTGAACGCAACTGGCGCTAGCTGGAACTCCAGCTAGCATGCTTGTTTCAGTGTCTTTTTCTTTCCTAACCGAAATCATAATGCGAGAGATAACCTTCTCTTGTTAAACATGAAAGCACTCTGCGCTCTGCGAGCGACTTTGATTCGTCTTAGTCGCACTCAATGCAGCAGTCACATTGTTTACAGTGTGAACTCATTGAGAGTAGAGGCAGCGCGGCCTTACAGCTGCAAGTGCTTAGACACTCAAACTTTTCTTGTATCTGAAATCAAGCAGGACCACCCGCTGA
>Zotu537
ATGCGATAAGTAATGTGAATTGCAGAATTCAGTGAATCATCGAATCTTTGAACGCACCTTGCGCCCTTTGGTATTCCGAAGGGCATGCCTGTTTGAGTGTCATTAAATTATCAACCTTGTTCGCTTTCACGAGCTTGAGCGAGGCTTGGATGTGAGGGCTTGCTGGCTTCCTTCAGTGGATGGTCTGCTCCCTTTAATAGCATTAGTGGGATCTCTTGTGGACCGTCACTCGGTGTGATAATTATCTATGCCGCTTGACTTTGAAGCAAAATTATGGGAACCTGCTTATAACCGTCTCGCAAGGGACAATTTAATTGACTATTTGACCTCAAATCAGGTAGGACTACCCGCTGA
>Zotu538
ATGCGATAAGTAATGTGAATTGCAGAATTCAGTGAATCATCGAATCTTTGAACGCACCTTGCACTCCTTGGTATTCCGAGGAGTATGCCTGTTTGAGTGTCATGTTATCCTCACTTTTCTCGGATTTTCTTCTGAGATAGAGTGGAATTGGAAGCTGCTGGTTGATATCAATCAGCTCTTCTTAAATGTATTAGTGTGAATGTTACCAATGTTCTCCAGTGTAATAATTATTTGCGCTGCCGGGACACGGGTGAAATATAGATTCATGCTTCAAACCGTCTGCTACAGACAATATACTATTGCATTTGACCTCAAATCAGGTAGGATTACCCGCTGA
>Zotu539
ATGCGATAAGTAATGTGAATTGCAGAATTCAGTGAATCATCGAATCTTTGAACGCACATTGCGCCCGCCAGTATTCTGGCGGGCATGCCTGTCCGAGCGTCATTTCAACCCTCGAACCCCTCCGGGGGGTCGGCGTTGGGGACCTCGGGAGCCCCTAAGACGGGATCCCGGCCCCGAAATACAGTGGCGGTCTCGCCGCAGCCTCTCCTGCGCAGTAGTTTGCACAACTCGCACCGGGAGCGCGGCGCGTCCACGTCCGTAAAACACCCAACTTCTGAAATGTTGACCTCGGATCAGGTAGGAATACCCGCTGA
>Zotu540
AGTAAAGCAAGTTTCGATTCCCAAACAAGGATCTACATTGTGTTTAGATAGAAACTGTGTTTAGAATAATACCTTGATGAATTCTGCAAACTCTTTTGCTGATTCACGAACTCCAATGATCACGATCTACAATCCAAGCTGTCCAATTGTCCAGCCTCCAATGGTGATCCACACAGAGAATAAGAATGACGGCTAGGGTTTTCTTTTCTCGTGCTAGCAAGAATAATGAATAATTCATTAGGTTTTTCAAACCCTAGCAGCCTATTAATATAAGTCCAAACGGGCTGGCCTATCTCTTAACTTAACCCGGTCCAACATTTAATTAATCAAATTAATTAAATCCGGTCCATGAATTAATTAATCCAATTAATTA
>Zotu541
ATGCGATACTTGGTGTGAATTGCAGAATCCCGTGAACCATCGAGTTTTTGAACGCAAGTTGCGCCCGAAGCCATTATGCCGAGGGCACGTCTGCCTGGGCGTCACGCACATCGTCGCCCTCCGCCTCGTCCCGTAAAGGGATCGTGTGTGCTGGGTCGGATATTGGCCCCCCGTACGCTTCGGCGCGCGGCCGGCCCAAATGTGATTCGGCATCGACGCGTGCCGCGACGATTGGTGGTTGAAGAACTCAACTCGCGCGTTGTCGCGGCGCGTTCGGCTCGAACGTGTTGACCCCGACGGTGCTTCGCACCTCGACAGCGACCCCAGGTCAAGCGGGATTACCCGCTGA
>Zotu542
TTGCGATAACTAGTGTGAATTGCATTTTCAGTGAATCATCGAGTCTTTGAACGCATCTTGCACTCTAGGGCATTCCCTAGAGTACGCCTGTTTCAGTGACAGAAAGACCCCTCGTCTTAAAATTTATTTTTAGACGGATTTGACTAGTTGGGTACGTCCTCGGATGAACTCAATTCAAGTCTAATAATTGATGACTTATATTGACTATAAGCTTGATTACAGGTATCAACTTGTATCTTTTTGATATCATTAGGATATAAGGCCTTGAATTAGGTTGTTCAGTATGCGAGTCTAAACAACTCTATACCGTAAGGTATATACTTCATATTTGTTCTGAAATCAGGTGGGATTACCCGCTGA
>Zotu543
ATGCGATAAGTAATGTGAATTGCAGAATTCAGTGAATCATCGAATCTTTGAACGCACATTGCGCCCGTTAGCATTCTAGCGGGCATGCCTGTCCGAGCGTCATTTCAACCCTCAGGGTCCCCGTTCCGGCGGGGAACCTGGTGTTGGGGATCGGCCCGCCCCGCGCGGCGCCGTCCCCCAAATTCAGTGGCGGTCTCGCTGCAGCCTCCCCTGCGTAGTAGTTACAACCTCGCATCGGAGCTCAGCGCGGCCACGCCGTAAAACCCCCGACTTTCTGAACGTTGACCTCGGATCAGGTAGGAATACCCGCTGA
>Zotu544
AGTAAAGCAAATTTCAATTCCCAAACAGGATCTGCTTTATGTTTAGATAGAAATCGTGATAGAAATAATACCTTTGATGAATTCTGCAAACTCTTTTGTTGATTCACGAACTCCAATGATCACGATCTACAATCCAAGCTGTCTAATTGTCCAGCCTCCAATGGTGATCCACACAAAGAATAAGAAGACGGCTAGGATTTTCTTTTCTCGTGCTAGCAAGAATAATAAAAATTTTATTATAGTTTTCAAACTCTAGTAGCCTATTAATATAAATTCAAACGGGCTAACTCTTCTCTTTACTTAACCCGATCCAACATTTAATTAATCAAATTAATTAAATCAAGTCCATGAATTAATTA
>Zotu545
ATGCGATAAGTAATGTGAATTGCAGAATTCAGTGAATCATCGAGTCTTTGAACGCACATTGCGCCCCCTGGTATTCCGGGGGGCATGCCTGTCCGAGCGTCATTGCTGCCCTCAAGCACGGCTTGTGTGTTGGGCCCCCGTCCCCCTCTCCCGGGGGACGGGCCCGAAAGGCAGCGGCGGCACCGCGTCCGGTCCTCGAGCGTATGGGGCTTTGTCACCTGCTCTGTAGGCCCGGCCGGCGCCAGCCGACACCCAACTTTATTTTTCTAAGGTTGACCTCGGATCAGGTAGGGATACCCGCTGA
>Zotu546
ATGCGATAAGTAATGTGAATTGCAGAATTCAGTGAATCATCGAATCTTTGAACGCATATTGCGCCCACTAGTATTCTGGTGGGCATGCCTATTCGAGCGTCATTTCAACCCTTAAGCCCTGTTGCTTAGTGTTAGGAGCCTACTACCTTATGGCGTAGCTCCCTAAAGGCAGTGGCGGTGTTAGGTACACTCGTAGCGTAGTAATTCTTTTTCTCGCTCCTGCTGTGTACCTAGGGCCTGCCGTAAAACCCCTATACTTCTAGTGGTTGACCTCGGATTAGGTAGGAATACCCGCTGA
>Zotu547
ATGCGATAAGTAGTGTGAATTGCAGAATTCAGTGAATCATCGAATCTTTGAACGCACATTGCGCCTCCTGGTATTCCGGGAGGCATGCCTGTTCGAGCGTCATTAAAAACCACTCAAGCCGATTTTATGGTTTGGTATTGGGAGAGGAGTGCACCTGCTGCCCTCCCTTCCGAAATCGAATGGCGGAAAGCCCCACGTGCCCCGGCGTAGTAAGATTTTCTTTCGCCCGGAACATGAGGTGATCCTGCCGTGAACCCCCAATTCTTTACAGGTTGACCTCGGATCAGGTAGGGATACCCGCTGA
>Zotu548
ATGCGATAAGTAATGTGAATTGCAGAATTCAGTGAATCATCGAATCTTTGAACGCACCTTGCGCTCCTTGGTATTCCGAGGAGCATGCCTGTTTGAGTGTCATGAAATTCTCAACCCATAAATCCTTGTGATCTATGGGCTTGGATTTGGAGGCTTGCTGGCCCTAGCGGTCGGCTCCTCTTGAATGCATTAGCTTGATTCCGTGCGGATCGGCTCTCAGTGTGATAATTGTCTACGCTGTGACCGTGAAGCGTTTTGGCAAGCTTCTAACCGTCCATTAGGACAATTTTATAACATCTGACCTCAAATCAGGTAGGACTACCCGCTGA
>Zotu549
ATGCGATAAGTAATGTGAATTGCAGAATTCAGTGAATCATCGAATCTTTGAACGCACCTTGCGCTCCTTGGTATTCCGAGGAGCATGCCTGTTTGAGTGTCATTAAATTCTCAACCTTATTAGCTTTTGTTGATAATGGATTGGATGTGGGGGTTTATTTGCTGGCTTCTTCACAGAGATCAGCTCCCCTTAAATGCATTAGCTGGTGCCCCGCGTGGACCATCTATTGGTGTGATAATTATCTACGCCGTGGATGTCTGCAATTATATGGGTTTTGCACTGCTTCTAACCGTCTGTTCATTCGGACAATACCTGACAATTTGACCTCAAATCAGGTAGGACTACCCGCTGA
>Zotu550
ATGCGATAAGTAGTGTGAATTGCAGAATTCAGTGAATCATCGAATCTTTGAACGCACATTGCGCCCCTTGGTATTCCATGGGGCATGCCTGTTCGAGCGTCATTTGTACCCTCAAGCTATGCTTGGTGTTGGGTGATTGTCCCGTCTTTTCTAGTCAGGACTCGCCTTAAAGTAATTGGCAGCCAGTATTTTGGGGTAAAGCGCAGCACATTTTGCGATTTAGTCCAGTAATATTAGCAACCATCAAGTTTTATATATCACTTTTGACCTCGGATCAGGTAGGGATACCCGCTGA
>Zotu551
ATGCGATAAGTAGTGTGAATTGCAGAATTCAGTGAATCATCGAATCTTTGAACGCACATTGCGCCCCTTGGTATTCCATGGGGCATGCCTGTTCGAGCGTCATTTGTACCCTCAAGCTCTGCTTGGTGTTGGGTGTTTGTCCTCTCCTTTGCGTTTGGACTCGCCTTAAAGCAATTGGCAGCCAGTGTTTTGGTATTGAAGCGCAGCACATTTTGCGATTCTAGCCGATAATACTTGCGTCCATAAGCCTTTTTTAACTTTTGACCTCGGATCAGGTAGGGATACCCGCTGA
>Zotu552
ATGCGATAAGTAATGTGAATTGCAGAATTCAGTGAATCATCGAATCTTTGAACGCACATTGCGCCCCGTGGTATTCCGCGGGGCATGCCTGTTCGAGCGTCATTTCAACCCATCAAGCTTCGGCTTGGTCTTGGGGCCTGCGATTCCGCAGCCTCTAAACCCAGTGGCGGTGCCTCCGAGCTCTGAGCGTAGTAATTCTTCTCGCTATAGGGTCTCGGTGGTGTCTTGCCAGTAACCCCCAATTTTTTACAGGTTGACCTCGGATCAGGTAGGGATACCCGCTGA
>Zotu553
ATGCGATAAGTAGTGTGAATTGCAGAATTCAGTGAATCATCGAATCTTTGAACGCACATTGCGCCCCTTGGTATTCCATGGGGCATGCCTGTTCGAGCGTCATTTGTACCTTCAAGCTCTGCTTGGTGTTGGGTGTTTGTCCCGCCTTTGTGCGCGGACTCGCCTTAAAGCAATTGGCAGCCGGCGTATTAGTTTCGGAGCGCAGCACAAATCGCGCTCTGTGTCTTATACGGTAGCATCCATCAAGACTATTTTACACTCTTGACCTCGGATCAGGTAGGGATACCCGCTGA
>Zotu554
ATGCGATAAGTAATGTGAATTGCAGAATTCAGTGAATCATCGAATCTTTGAACGCACATTGCGCCCCTTGGTATTCCGAGGGGCATGCCTGTTCGAGCGTCATTTCACCAATCAAGCCCCGCTTGGTATTAGGCGTCTGGCCGGACCCTCCCCCCTGGGGAGGACCGGCCCGCCCGAAATGCATCGGCGAGGCACCGACCCCCGGCGTGTTAGAATTTCGAAACGTCAGGAGCACCGGTGTTAACCTCCGCCGTGAAACCTTTATATAATGTAAATTTTTTCAAGGTTGACCTCGGATCAGGTAGGAATACCCGCTGA
>Zotu555
ATGCGATACGTAATGTGAATTGCAGAATTCCGTGAATCATCAAATCTTTGAACGCACATTGCACTCAATTTCGGTTGAGTATGCCTGTTTGAGAATCTATAGTATTTATTTTCCATCCTTTGACTTTTACTAGTCTTTGGGTAGAGAGACTTGGGGTTTCTGCGCAAGCAGTGCCTTTAATTCTATAGTTGACTCTGTGTCTCTAGCAACGGTTTAGAATAGTGTTTAACACTTTTGCGACTGTTACTAGGGATACTCTTAGTAGTCGGCCTTTAACTTTTACTACGGTAAAAGTTTATAGACTTTCCTAGGAAAGTTTGAACCATGGTCTCAAATCAGGTAGGAAGACCCGCTGA
>Zotu556
ATGCGATAAGTAGTGTGAATTGCAGAATTCAGTGAATCATCGAATCTTTGAACGCACATTGCGCCCTTTGGTATTCCTTAGGGCATGCCTGTTCGAGCGTCATCTCACCCCTCAAGCTATGCTTGGTGTTGGGCGTTGTCTCGCCTCCGGCGCGGACTCGCCTTAAAATCATTGGCGGCCTGTGTATTTGGGCTACGAGCGCAGCAGATTCGCGCCTCGACCCGCGTCACTGGCACCCAGTAAGCGAAAACCATAGTTTTGACCTCGGATCAGGTAGGGATACCCGCTGA
>Zotu557
ATGCGATAAGTAGTGTGAATTGCAGAATTCAGTGAATCATCGAATCTTTGAACGCACATTGCGCCCCTTGGTATTCCATGGGGCATGCCTGTTCGAGCGTCATTTGTACCTTCAAGCTTTGCTTGGTGTTGGGTGTTTGTCCTCCCCGTTTGTGTTTGGACTCGCCTTAAAACAATTGGCAGCCAGTGTTTTGGTATAGAAGCGCAGCACAAGTCGCGATTCTAGCCAATCAACGCTGACAACCAGAAGTCTTTTTTCAACTTTTGACCTCGGATCAGGTAGGGATACCCGCTGA
>Zotu558
ATGCGATAAGTAGTGTGAATTGCAGAATTCAGTGAATCATCGAATCTTTGAACGCACATTGCGCCCCTTGGTATTCCATGGGGCATGCCTGTTCGAGCGTCATTTGTACTCTCAAGCCTTGCTTGGTGTTGGGTGTTTGTCTTTGCTCTGCCTAGACTCGCCTTAAATATATTGGCAGCCGGTATTTTGGTTTGAAGCGCAGCACATTTGCTTTTCAAATCTTTGTTATTGGTACCCATGAGCATTTTAACACTTTTGACCTCGGATCAGGTAGGGATACCCGCTGA
>Zotu559
ATGCGATAAGTAATGCGAATTGCAGAATTCCAGTGAGTCATCGAATCTTTGAACGCACATTGCGCCCTTTGGTATTCCGAAGGGCATGCCTGTTCGAGCGTCATTATCAACCCTCAAGCCCTGTGCTTGGTATTGGACGGTTTGGTGCGGCCATCGGCCCCACCCCTCCTAAAGACAATGACGGCGGCCTGTGGTTCCCCCGGTACACTGAGCTTTTAACTAGGCACGTATCGGACAAGGGCGTCCAGGACTCGGTCCTTCTCCTTTCACGAGGAAATTTACAAGGTTGACCTCGGATCAGGTAGGAATACGCGCTGA
>Zotu560
ATGCGATAAGTAATGTGAATTGCAGAATTCAGTGAATCATCGAATCTTTGAACGCACCTTGCGCTCCTTGGTATTCCGAGGAGCATGCCTGTTTGAGTGTCGTGAAATTATCAACTCCCTTTCTTTGTTGAAAGGTGAGCTTGGACTTGGGGACTTGCTGGTTTTCAATCAGCTTCCCTTGAATGCATTAGCTGGACTTTGATTTGCAGCATATATGCGGTGTGATAATGTCGTCACTGTGTAGCTCAAGTCGTTTGGCTTCTAATCGTCCTTTCACGAGGACATTCTGATCAATTAGACCTCAAATCAGGTAGGACTACCCGCTGA
>Zotu561
GTGTAAAAAATGATGGAAAGAACAATATACATGTAGCATGAGTAATAGAATACAGGCAAGCCACTCGAAATTTGGTCGTTGCATAGGGTTAGAGAGACCTAATCTCATTTGTTTAATAAGTTAAAACCTGTGGTTTCTACTCTTGACTTTTCTCGAAAAACTTTTGTGCATCAATTACACCATCCAATATGACTAAATTGCCATTAACATGTGATGATCCATAAATGTGGACCTAATAAAACATTTCCATATGGATTCTTTTCATTTAAGATTTATGCGCGAAAAATCTTTAAAGGCCATTAAATATTTGAACAGCCTTATAATAAAATGATTAGAGCCGAGTTCGATCACCTCTTTTGATAACAACCTGTTTTATTCTAACGGTGTATATCTGTGCGGCTACTAATATATAGCACGGAAAGAGATTACACGAAGGTCAAGTGCAGTGAGGACGATCGGAGTGAAGGTTC
>Zotu563
ATGCGATAACTAGTGTGAACTGCAGATATTTTGAACACTAAGATTTCGAATGCACATTGCGCCATGGGAATTTTATCCCTTGGCACATCTGGTTCAGGGTCGTTTTTGTCTAAAGCGAATGCTTACACAGTGAAACCGCAAACAGTTGCACGATCACTTTGCGATGTCCAGTCACAAGCTTGTGTGGCTGGCTTGCATTGTGTTCGCGCATATTGGAGAAGTCCTTTCCTGCCCATTGATTCTGGTGGCAGGCCCGTGGCGTGGCATTGTAGCTTTAAAGCCGCACACGGTGCCTTGCTCTGGGTCTATTGGGCGCAATCGCTATTTCGACCTGAACTCAGGTGTGAGTACCTGCTGA
>Zotu564
ACGCGATATGTAATGTGAATTGCAGAATTCAGTGAATCATCGAATCTTTGAACGCACATGGCGCCTTCCAGTATCCTGGGAGGCATGCCTGTCCGAGCGTCGTTTCAACCCTCGAGCCCCCGTGGCCCGGCGTTGGGGATCTGCCACGGCAGGCCCCTAAAACCAGTGGCGGACCCGAAGGGCCCTCTCCTTTGCGCAGTAGCATCAGCCTCGCATCGGGAGTCCTCGGCGTCCTGCCTCTAAACCCCCTACAAGCCCGCCCCGGCGGCACCAAGGTTGACCTCGGATCAGGTAGGAATACCCGCTGA
>Zotu565
ATGCGATACGTAATGTGAATTGCAGAATTCAGTGAATCATCGAATCTTTGAACGCATATTGCGCTCTTTGGTATTCCGAAGAGCATGCTTGTTTGAGTATCAGTAAACACCTCAAAGCTTTTGATTTTTTTTAAAAGTTTTGGACTTGAGCAATCCCAACACCAATCTTTTTCAGATCGGCGGCGGGTTGCTTGAAATGCAGGTGCAGCTGGACATTCTCCTGAGCTAAAAGCATATTTATTTAGTCCCGTCAAACGGATTATTACTTTTGCTGCAGCTAATATAAAGGGAGTTTGACCGTATTGGCTGACTGATGCAGGATTTCACAAGGGTCGGCAACGATTCTTGTAAAACTCGATCTCAAATCAAGTAAGACTACCCGCTGA
>Zotu566
ATGCGATAAGTAATGTGAATTGCAGAATTCAGTGAATCATCGAATCTTTGAACGCACATTGCGCCCCTTGGTATTCCGAGGGGCATGCCTGTTCGAGCGTCATTTCACCAATCAAGCCCCGCTTGGTATTGGGTGCGACAGGCCGGCCCCCCCGTGGCCGGCCCGCCCGAAATGCATCGGCGAGGCACCGACCCCCGGCGTGTTAGAATTTCGAAACGTCGGGAGCACCGGTGACCCTCCGCCGTCAACCGAAGCCCGCCCCCCCCGGGGTGGGCCTCACCCCCCTCAAGGTTGACCTCGGATCAGGTAGGAATACCCGCTGA
>Zotu567
ATGCGATACGCAATGCGAATTGCAGAACCGCGAGTCATCAGATCTTTGAACGCAAGTGGCGATAGCTATGGCTATCATGTTTGCTTCAGTGTATCCGGTTAATTACATCAAAGAACTTAATGTGATTGAAGCGATTCTCTCACCAAGTACGAAGTTATTCTAACGTAACACCTAACCGAAGTAGTCACTAAATGGTGATCGTCGTTTAGAGTGGAAACGTTGATAAACAATAACTTGATAAGAAATTATCCACTAATGATACCTGAAGTAAGCAAGGCTACCCGCTGA
>Zotu568
ATGCGATAAGTAGTGTGAATTGCAGAATTCAGTGAATCATCGAATCTTTGAACGCACATTGCGCCCCTTGGTATTCCATGGGGCATGCTTGTTCGAGCGTCATTTGTACCCTCAAGCTTTGCTTGGTGTTGGGTGTTTGTCCTTACCTTTGCGTTTGGACTCGCCTTAAATTCATTGGCAGCCTATATATTGGTTTGAAGCGCAGCACATTTTGCGGTTCTGTCTAATATTATTAGCGTCCATAAAGCACAATTAACACTTTTGACCTCGGATCAAGTAGGGATACCCGCTGA
>Zotu569
ATGCGATAAGTAATGTGAATTGCAGAATTCAGTGAATCATCGAATCTTTGAACGCACATTGCGCCCCGTGGTATTCCGCGGGGCATGCCTGTTCGAGCGTCAGTACAACACTCAAGCTCTGCTTGGTCTTGAGCCGCGTCAGTTCTGACCGGCCTTAAAATCAGTGGCGGTGCCATCGTGCTCTAAGCGTAGTAATACTCCTCGCTACAGGGTCTCGGTGCGTGCTTGCCAGCAACCCCCAACTTTCTAAGTTTGACCTCGGATCAGGTAGGGATACCCGCTGA
>Zotu570
ATGCGATAAGTAGTGTGAATTGCAGACTTTAGTGAATCATCGAATCTTTGAACGCACATTGCGCCCCTTGGTATTCCATTGGGCATGCCTGTTCGAGCGTCATTTACACCCTCAAGCTATGCTTGGTGTTGGGCGTCTGTCCGCGCTTCTCGCGAGGACTCGCCCTAAATATATTGGCAGCGGCATCGCCGGCTTCTTGCGCAGCACTTTGCGCTTCAGAAGGCTATCGGTGGGTTCGCGTCCATTAAGAACTCCTCAGTTTGACCTCGAATCAGGTAGGGATACCCGCTGA
>Zotu571
ATGCGATAAGTAGTGTGAATTGCAGAATTTAGTGAATCATCGAATCTTTGAACGCACATTACGCCCCTTAGTATTCCATAGGGCATGCCTGTTCGAGCGTCATCTACACCCTCAAGCTCTGCTTAGTGTTAGGCGTCTGTCCCGCCTCTTACGCGTGGACTCGCCCCAAATTCATTAGCAGCAGTCTTTGCCTCCTCTCGCACAGCACATTGCGCTTCTTGAGGTGTTGCGGCCTGCGTCCACGAAGCACATTTACTGTCTTTAACCTTAGATTAGGTAGGGATACCCGCTGA
>Zotu572
AATAAAACAATTTTTCAATTTCTACCAAGAATGTGCTTCGTATTTAGATAGAAACTGTGTTTAGAATAATACATTTGATGAATTCTACAAACTCTTTTACTGATTCTTGAACACGAAGAATCACAAACTGAAATCCACAAATGTCCAATTGTCCAGCTTCCAATGGTGATCTACACAGAGAACAAGAATGACGACTAGTGTTTTCTTTTCTTATGCTAGCAAGAATAATGAATTTTTCTCATACTGTTTTCAGACCATATCAGCCTATTAATATAAGTCCAACCAGGCTTGGCATGTCTCTTAAACTTAACTTGATCCAACATTTAATTAATCAAATTAATTAAATCTGGTTCATGAATTAATTAATC
>Zotu573
ATATCAAGCCCTTATCATTGGCTTAGAGATAGCTATAGGTATGGGTATTCACCAGCTGGAAGTCTTTGGGAATTCTAAATTGATAGTCAACCAACTTCTAGCCGAGTACGAAGTCCGTAATTCCGACTTGAAGCCATATCATGAATATGCATCAACGCTTATGAAACGATTTGATTCGTGAAAAATCAAATTCGTACCTAGGGCTGAAAATAGGGAAGATGATGTCTCAGCTAATCTGTCGTTGTTCTAGTCAGGTTAGATGAAGATTTCTC
>Zotu574
ATGCGATAAGTAGTGTGAATTGCAGAATTCAGTGAATCATCGAATCTTTGAACGCACATTGCGCCCCTTGGTATTCCATGGGGCATGCTTGTTCGAGCGTCATTTGTACTCTCAAGCTTTGCTTGGTGTTGGGTGTTTGTCCTTTCCTTTGCGTTTGGACTCGCCTTAAATTCATTGGCAGCCTATATATTGGTTTGAAGCGCAGCACATATTGCGGTTCTGTCGAATACTATTAGCGTCCATAAAGCACAATTAACACTTTTGACCTCGGATCAAGTAGGGATACCCGCTGA
>Zotu575
ATGCGATACGTAATGTGAATTGCAGAATTCCGTGAATCATCGAATCTTTGAACGCATATTGCACTCTATTTCGGTAGAGTATGCCTGTTTGAGAATCTATAGTATTTATTTTGCCTTTTGTGTCAAAACAAAAGCCAAAGATGTGAGATTTGACTATTGTCTATCTTGAAATCTATAGCTGAACTGCGCCAAGAGTGTTTGACTCTTTGCAAAGCATCAGAAAAGTATTTGAATGGTTCTAAACCTAATAATGCCAATTATGATGCAGTAAAGATTAGCTTGAAAGCGCTTTGCAGTCCACACCTATAAAGCCGTAAAACAGCTTGAACCATGGTCTCAAATCAGGTAGGAATACCCGCTGA
>Zotu576
ATGCGATAAGTAATGTGAATTGCAGAATTCAGTGAATCATCGAATCTTTGAACGCACCTTGCGCCCTTTGGCTATTCCGAAGGGCATGCCTGTTTGAGTATCATGAACACCTCAACTCTTCATGGTTTTCCATGATGGGCTTGGACTTTGGGGGTCTTGCTGGCCTGTAGTCAGCTCCTCTCAAATGAATCAGCTTTCCAGTGTTTGGCAGCGTCACAGGTGTGATAACTATCTACGCTTGTGGTTTTCTGCCAGGTAATCCTCAGTGATGGGGATTCGCTGGGGCTTATAAATGTCTCTCCTCAGCGAAGACAGCTTTGTGAACATTTGATCTCAAATCAGGTAGGACTACCCGCTGA
>Zotu577
ATGCGATACTTGGTGTGAATTGCAGAATCCCGTGAACCATCGAGTTTTTGAACGCAAGTTGCGCCCGAAGCCATTATGCCGAGGGCACGTCTGCCTGGGCGTCACGCACATCGTCGCCCTCCGCCTCGGCCCGTAAAGGGATCGTGGGTGCTGGGTCGGATATTGGCCCCCCGTGTGCATCGGCGCGCGGCCGGCCCAAATGTGATTCGGCATCGACGCGTGCCGCGACGATTGGTGGTTGAAGAACTCAACTCGCGCGTTGTCGCGGCGCGTTCGGCTCGAACGTGTTGACCCCGACGGTGCTTCGCACCTCGACAGCGACCCCAGGTCAGGCAGGATTACCCGCTGA
>Zotu578
ATGCGATAAGTAATGTGAATTGCAGAATTCAGTGAATCATCGAATCTTTGAACGCACATTGCGCCCTCTGGTATTCCGGGGGGCATGCCTGTCCGAGCGTCATTACAACCCTCAAGCTCTGCTTGGTATTGGGTCAGCCCCTCGGGGCTTTCCTCAAATTCAGTGGCGGCGTCCATTGGGCTTCAAGCGTAGTAATTCTTCTCGCTTTGGAGTTCCGGTGGGAGCTTGCCAGCAACCCCAAACTTTCTATGGTTGACCTCGGATCAGGTAGGGATACCCGCTGA
>Zotu579
ATGCGATAAGTAATGCGAATTGCAGAATTCCAGTGAGTCATCGAATCTTTGAACGCACATTGCGCCCTTTGGTATTCCGAAGGGCATGCCTGTTCGAGCGTCATTTTCACCCCTCAAGCCCTCGGGCTTGGTTTTGGACGGCTTGGTCTAGGCATCGCCTCGACCCCTCCTAAAGACAATGACGGCGGCCTCGTTGGACCCCCGGTACACTGAGCTTCTTAACTGAGCACGTATCGGATTTAGGGTGCGCGGGCCACGGTCTTCAACCCCCCTTTTTTTCTAAGGTTGACCTCGGATCAGGTAGGAATACCCGCTGA
>Zotu580
GCATTCCGTACCCCTAAAGGCATATATTGTTATAAAGTTATGTCGACAGGAACCAAGAAAAAAAACCACGGTGGGAACCAAGAAAGCAATAAAAAAAAATTACCTTTTGTTTGCAAATTTTAACCAATTGTCCCTAGACCTAATAATTCTTTTACATAAATAGGTAGATATCGGGCTTC
>Zotu581
ATGCGATACGTAGTGTGAATTGCAGAATTCCGTGAATCATCGAATCTTTGAACGCATATTGCGCTCGAGACCTCGGTCAAGAGCATGTCTGGCTCAGCGTCGGCCCACCCCCTCGTCAACCACTTCCCTTGCGGAAGTGGAAAGACGGATCTGGCCGTCTCTGTGCTCCTCGAGAGAACAGGGTCGGCTGAAGAACAGAGGCTTGAGCATGGTCCCGCTGAAAGGGCGCCAGCTTGGTAGGTAGCTCACGCTGCATGCCGCTGTCACCCCCAGGGACCTGTGCTGTAAAGCCGGCAGGAATCGGTGGCTCACGCCCCGAACTCTTACATTCGACCTGAGCTCAGGCAAGACTACCCGCTGA
>Zotu582
ATGCGATAAGTAATGTGAATTGCAGAATTCAGTGAATCATCGAATCTTTGAACGCACATTGCGCCCACTAGTATTCTGGTGGGCATGCCTGTTCGAGCGTCATTTCAACCCTTAAGCCCCTGTTGCTTAGCGTTGGGAGCCTACTGGAACTCTCCTGTAGCTCTCCAAAGTCAGTGGCGGAGCCGGTTCGCACTCCAGACGTAGTAGCTTTTACATATCGCCTGTAGCTTGGACCCGGTCCCCTGCCGTAAAACACCCCAAATCTTCTAGGTTGACCTCGGATCAGGTAGGAATACCCGCTGA
>Zotu583
ACGCGATAGGTAATGTGAATTGCAGAATTCCGTGAATCATCGAATCTTTGAACGCACCTTGCGCTCCATGGTATTCCGTGGAGCATGCCTGTTTGAGTGCCGCGAATTCTCCCTCCCCTTACGGTGGCCGAAAGGCCGAAGTAGGGCGGACGGGGTAGGATGGGTGTTTGCTGCCTGGGGATTGTACCAGGCTCGCCCGAAATGCATAAGCGCCAGGACCCTCGCTACCGCTCTCTAGGGAAGAGTGGCTAAGCGACCGCTGAGCATGGCATGATACGTCATTTGCTGTGTGTGGGCGGCCGGTTGGAGAGGTGTCTGCTTTACCAGCCCTATTTTAATTCTGGTCTCAAATCAGGTAGGATCACCCGCTGA
>Zotu584
AATAAAGCAATTTCGATTTTCAAAAAAGGATTTGCTTTATATTTAGATAGAAACTGTGATAGAAATAATACATTTGATGAATTATTCAAACTCCGTTACTGATTCTCGAACTCGAATGATCACGATCTACAATCCAAGCTGTCCAATTGTCCAACCTCCAATGGTAATCCACACAGAGAACATGAATGGTGTCTAGGGTTTTCTTTTCGTTCTAGCAAGAATAATGAAAATTCCATTCGATTTTTCAAATCCTAGCAGCCTATTAATATAAGTCCAAACTGGTTTGGCCCGTCTCTTAAACTTAACTCGATCCAATATTTAATTAATCAAATTAATTAAATCCGGTCAATGAATTAATTAATCTAATTAATTA
>Zotu585
ATGCGATAAGTAATGTGAATTGCAGAATTTAGTGAATCATCGAATCTTTGAACGCACATTGCGCCCCCCGGCATTCCGAGGGGCATGCCTGTTCGAGCGTCAGAACACCCCTCAAGCCTGGCTTGGTCTTGGGGCTCGCCGGCTCGGCGGCCCCTAAACGCAGTGGCGGTGCTGTCGTGCTCTCCGCGTAGTCATGTATCTCGCGACAGGGCGGCGACGGCACCCGCCAGAACCCCAATTTTTGGACGACCTCGGATCAGGTAGGGATACCCGCTGA
>Zotu586
CAGCCTACACACTGCAACCCAGGCAGCAGAGCAGAGCATGCAACTATAGACCAAAGCAACTAGAGAACACAAGCCTCAACTAAAGCCATCAGTGGAAATCCCAAATCAAGCAGTCCCCCTCCATACCAGACCCTTTTTTAGCAAGCATATCAGCAAAAGTATTACTGCCTCTTGAGTTAAAAATGATCGTTGCCAAGAAA
>Zotu587
ATGCGATAAGTAATGTGAATTGCAGAATTCAGTGAATCATCGAATCTTTGAACGCACATTGCGCCCCTTGGTATTCCGAGGGGCATGCCTGTTCGAGCGTCATTTCACCAATCAAGCCCCGCTTGGTATTGGGCGTCCAGGCCCGCGAGCCCTCACCGGCGAGCGGGCCCGCCCCAAAGGCATCGGCGAGGAAGACGACCCCCGGCGTGTTAGAATCTTTTCACGAAGATACGTCGAGAGCACCGTCCGCACTCCGCCGCGAGATGACGGGCCCCGGAAACGGGACCCCGACCACACACAAGGTTGACCTCGGATCAGGTAGGAATACCCGCTGA
>Zotu588
ATGCGATAAGTAATGTAAATTGCAGAATTCAGTAAATCATCGAATCTTTGAACGCACATTGCGCCCCCTAGTATTCCGGGGGGCACACCTGTTCGAGCGCTATTTCAACCCTAGAGCCCTGCTCTGTGATGGGCCCCGTCCTTAGGGACGGGCCCGAAACCCGTAGGCGCCTCCGTAAGGCCCTGAGCGTAGCAAGAGAAATCCCTCGCTCGGAGTGCCCCGTAGCGGCCGCCCCGAACCATCTTACAAGGTTAGCCTCGGATCAGGTGGGGATACCCGCTGA
>Zotu589
ATGCGATAAGTAGTGTGAATTGCAGAATTCAGTGAATCATCGAATCTTTGAACGCACATTGCGCCCCTTGGTATTCCATGGGGCATGCCTGTTCGAGCGTCATTTGTACCCTCAAGCACTGCTTGGTGTTGGGTGTATGTTTTCCTTGCGCTTGCGTAAGTGAGGACTCGCCTTAAAACAATTGGCAGCCGGCATATTGGCCTGGAGCGCAGCACATTTTGCGCCTCTTGTCATGATTGTTGGCATCCATCAAGACCTTTTATTAGCTCTTGACCTCGGATCAGGTAGGGATACCCGCTGA
>Zotu590
ATGCGATAACTAATGTGAATTGCAGAATTCAGTGAATCATCGAGTCTTTGAACGCACCTTGCGCCCTTTGGTATTCCGAAGGGCATGCCTGTTTGAGTGTCATTAAATTCTCAACCTCCCCTTCTTTCATTAGGAGTGCGGCGGATTGGATATGGGGGTTTGCTGGTTTCTAACGAGATCAGCTCCTCTGAAATGCATTAGCAGAAACCGTTTGACTTTGGCTGCTAGGCTGTGATAATATCTACGCCTTGTAGTTAGGTCGGAATACGAGTCATACAGTGGTAACTAATCAGGCTTTCGGGTCTGGCTTAGAATCGGTTTGGAAGGTGCTTAACGGCTCCTTCTGCTTTCTTCCTTTGCGGAGATACTTGTCCGATTCTAAGAGAGGAGTTGCTTAGCGCGAGCTTAGCTTTCCTTGATTTTTCCCTTTGACTCTGTAGAAGGATTCAGCTTCTAACCGTCCATTGACTTGGACAATTTATTGACTATTTGACCTCAAATCAGGTAGGACTACCCGCTGA
>Zotu591
ATGCGATAAGTAATGTGAATTGCAGAATTCAGTGAATCATCGAATCTTTGAACGCACCTTGCGCTCCTTGGTATTCCGAGGAGCATGCCTGTTTGAGTGTCGTGAAATTATCAACTCTCTTACTTTATTGTGAGATGAGCTTGGACTTGGGGATTGCTGGTGTAAGTCAGCTTCTCTTGAATGCATTAGCTGGAATTTAGTTCGCAGCATATATGCGGTGTGATAATGTCGTCACTGTGTAGCTCGAATTGTCTGGCTTCTAATCGTCCTTCACGGGACAATTTGATCATTTTGACCTCAAATCAGGTAGGACTACCCGCTGA
>Zotu592
ATGCGATAAGTAGTGTGAATTGCAGAATTCAGTGAATCATCGAATCTTTGAACGCACATTGCGCCCCTTGGTATTCCATGGGGCATGCCTGTTCGAGCGTCATTTGAACTCTCAAGCTTTGCTTGGTGTTGGGTGTTTGTCCTGTTAGGACTCGCCTCAAAATAATTGGCAGCCAGCGTATTAGTCTTGGAGCGCAGCACATTTTGCGATCTAGCTAGTAAATTGGCAACCATTAAGCCTATTTTAACACTTGACCTCGGATCAGGTAGGGATACCCGCTGA
>Zotu593
ATGCGATAAGTAATGTGAATTGCAGAATTCAGCGAATCATCGAATCTTTGAACGCACATTGCGCCTACCAGCACTCTGGTAGGCATGCCTGTTCGAGCGTCATTTTCCACCCTCAAGCCCCTGTGGACTTGGTGTTGGGGCACTCTACGGCGCGGGCTCGTCCCCCGTAGGCCCTGAAAGATAGTGGCAGGCTCGCTGGTGTTCCGGGCGTAGTACTTGTATTCTCGCCTAGGAGGCTCAGCGGGTTGCTAGCCGTTAAACCCCTATATCTTAGAAGGTTGACCTCGGATCAGGTAGGAATACCCGCTGA
>Zotu594
ATGCGATAAGTAATGTGAATTGCAGAATTCAGTGAATCATCGAATCTTTGAACGCACATTGCGCCCGCCAGTATTCTGGCGGGCATGCCTGTTCGAGCGTCATTTCAACCATCAAGCCCCCGGCTTGTGTTGGGGACCTGCGGCTGCCGCAGGCCCTGAAAACCAGTGGCGGGCTCGCTAGTCACTCCGAGCGTAGTAATACATCTCGCTCAGGGCGTGCTGCGGGTTCCGGCCGTTAAAAAGCCTTATTTACCCAAGGTTGACCTCGGATCAGGTAGGAAGACCCGCTGA
>Zotu595
ATGCGATAAGTAGTGTGAATTGCAGAATTCAGTGAATCATCGAATCTTTGAACGCACATTGCGCCCTTTGGTATTCCTTAGGGCATGCCTGTTCGAGCGTCATTTACACCCTCAAGCACAGCTTGGTGTTGGGCGTCTGTCCCGCTTCGGCGCGGACTCGCCTCAAAACGATTGGCAGCCACTTCAGCGGCTTTGAGCGCAGCAGAATTGCGTCTCTCGTCGCGGCGGGTGGCATCCAGTAAGCAACATTTATATCTTGACCTCGGATCAGGTAGGGATACCCGCTGA
>Zotu596
ATGCGATAAGTAGTGTGAATTGCAGAATTCAGTGAATTATCGAATCTTTGAACGCACATTGCGCCTCTTGGTATTCCATGAGGCATGCCTGTTCAAGCGTCATTTGTACCTTCAAGCCTTGCTTGGTGTTAGGTGTTTGTCTCGCCTTTGCGCGCAGACTCGCCTCAAAACAATTGGCAGCTGGCGTATTGATTTTGGAGCGCAGTACATCTCGCGCTTTGCACTTATAACAACAACGTCCAAAAAGTACATTTTTACACTCTTGACCTCAGATCAGGTAGGGATACCCGCTGA
>Zotu597
ATGCGATAAGTAATGTGAATTGCAGAATTCCGCGAATCATCGAATCTTTGAACGCACATTGCGCCCACTAGTACTCTGGTGGGCATGCCTGTTCGAGCGTCATTTCAACCCCTCAGGCGCCCTCGCGGGCCTGGCGTTGGGGCGCTACAGCGCGGTGCGGCCTGGCCGCGCCGCCTGTAGGCCCCGAAATACAGTGGCGGGCCTGCCCGGACCCCCAGCGCAGTAGACTTCTCGCTGAGGGCCAGTCCGGCGCGGGTTACCCTGCCAGCAAGCAGCGACCCTCCCCCCGGGGAGCGGGCGACAGCACACTTTGACCTCGGATCAGGTAGGGATACCCGCTGA
>Zotu598
ATGCGATAAGTAATGTGAATTGCAGAATTCAGTGAATCATCGAATCTTTGAACGCACATTGCGCCCCCTGGTATTCCGGGGGGCATGCCTGTTCGAGCGTCATTTCACCACTCAAGCCTCGCTTGGTATTGGGCGACGCGGTCCGCCGCGCGCCTCAAATCGACCGGCTGGGTCTTTCGTCCCCTCAGCGTTGTGGAAACTATTCGCTAAAGGGTGCCGCGGGAGGCCACGCCGTAAAACAACCCCATTTCTAAGGTTGACCTCGGATCAGGTAGGGATACCCGCTGA
>Zotu599
ATGCGATAAGTAATGTGAATTGCAGAATTCAGTGAATCATCGAATCTTTGAACGCACATTGCGCCCATTAGTATTCTAGTGGGCATGCCTGTTCGAGCGTCATTTCAACCCTTAAGCCTAGCTTAGTATTGGGAACTGGCTTTACTGCCATTCCTCAAATTCAACGGCGGATTTATAGCAATCTCTGAACGTAGTAATTTTTTTCTCGTTTTTGAAATACTGTAAACCTCAGCCGCTAAACCCCCCAATTTTTAATGGTTGACCTCGGATCAGGTAGGAATACCCGCTGA
>Zotu600
ATGCGATACGTAATGTGAATTGCAGAATTCAGTGAATCATCGAGTCTTTGAACGCACATTGCGCCCCCTGGTATTCCGGGGGGCATGCCTGTCCGAGCGTCATTGCTGCCCTCAAGCACGGCTTGTGTGTTGGGCCCCCGTCCCCCTCCCAGGAAGGGGACGGGCCCGAAAGGCAGCGGCGGCACCGTGTCCGGTCCTCGAGCGTATGGGAAGCAACTTTTTGTCACCCGCTCCTGTAGGTCCGGCCGGCGGCCTGCCCAACCCCAACCTTTTTTTAACCAGGTTGACCTCGGATCAGGTAGGGATACCCGCTGA
>Zotu601
ATGCGATACGTAATGTGAATTGCAGATTCGTGACTCATTGAAATTTTGAACGCACATTGCACCTAGTGGCACTCCACTAGGTATGCTTGTTTGAGGGTCTGTTTTTTCTTCTTTTTGGCAACAAAAAGGACATGGCCGGGTGGAATCCACTCGGCTACAATTCAGACCGTGGTCAGCCCCTGGCGGACTGCAGACATATCCATATCAGCCATTCGTGGTTTTGGGTGGGCGCTGTTTTCCAACACTGGCAGGATCTCGTTAAAATCCAACTTGGACCTCAAATCAAGCAAGGCTACCCGCTGA
>Zotu602
ATGCGATAAGTAATGTGAATTGCAGAATTCAGTGAATCATCGAATCTTTGAACGCACATTGCGCCCATTAGTATTCTAGTGGGCATGCCTATTCGAGCGTCATTTCAACCCTTAAGCCTCTGTTGCTTAGCGTTGGGAGTCTACGTCTTAGGGCGTAGCTCCCTAAAGATAGTGGCGGAGTCAGGGCGTACTCTAAGCGTAGTAAACTATTTCTCGCTTCTGCAGTAGTCCTGGGTGCCTGCCGTAAAACCCCTTATGTTTCTAATGGTTGACCTCGGATTAGGTAGGAATACCCGCTGA
>Zotu603
ATGCGATAAGTAGTGTGAATTGCAGAATTCAGTGAATCATCGAATCTTTGAACGCACATTGCGCCCCTTGGTATTCCATGGGGCATGCCTGTTCGAGCGTCATTTGTACCCTCAAGCTCTGCTTGGTGTTGGGTGTTTGTCCCCGTTTCGTCGCGGTGGACTCGCCTTAAAGCAATTGGCAGCCGGCACACATGGCTTGGAGCGCAGCACAATTTGCGCCTCTTGCCGTGCGTATTGGCGTCCATCAAGACCACATTTTTGTTCTCTTGACCTCGGATCAGGTAGGGATACCCGCTGA
>Zotu604
ATGCGATAAGTAATGTGAATTGCAGAATTCAGTGAATCATCGAATCTTTGAACGCACCTTGCGCTCCTTGGTATTCCTTGGAGCATGCCTGTTTGAGTGTCTTGAAATTCTCTACTATCCAACTTTTTTCACGAAAAGCTGGACTAGTAGGTGCTTGGGCTTGCTTGCGGTTTGGTTACAGACACACGCTCGCCTTAAATGCATTAGCTGGACTTCAGTAGAGTTGTTAAGTAACATTGAAAACTCTTGTCATCGAAGTCTGCTTTCGAACCTGTCTCCTCTTCTGAGGTAGATGTATATTTTTTCAATTTTGGCCTCAAATCAGGTAGGACTACCCGCTGA
>Zotu605
ATGCGATAAGTAATGTGAATTGCAGAATTCAGTGAATCATCGAATCTTTGAACGCACATTGCGCCCTCTGGTATTCCGGGGGGCATGCCTGTTCGAGCGTCATTACAACCCTCAAGCTCTGCTTGGTATTAGGCTTCACCCTTAGGGGCGGGCTTTAAAATCAGTGGCGGTGCCATTCGGCTTCAAGCGTAGTAATTTTCTCGCTTTGGAGGACTGGGTGTGTGCTTGCCAACAACCCCAATTTTTTAAAGGTTGACCTCGGATCAGGTAGGGATACCCGCTGA
>Zotu606
ATGCGATAAGTAATGTGAATTGCAGAATTCAGTGAATCATCGAATCTTTGAACGCACATTGCGCCCCTTGGTATTCCGAGGGGCATGCCTGTTCGAGCGTCATTACAACCCTCAAGCTCTGCTTGGTATTGGGCATCACCCGTTAGGGCGTGCCTTAAAATCAGTGGCGGTGCCATCTGGCTCTAAGCGTAGTAATTTTTCTCGCTATAGTGTTAGGCGTCCACCCGCCAGAACCCCCAACTCCTCAAGGGTTGACCTCGGATCAGGTAGGGATACCCGCTGA
>Zotu607
ATGCGATACTTGGTGTGAATTGCAGAATCCCGTGAACCATCGAGTTTTTGAACGCAAGTTGCGCCCGAAGCCATTATGCCGAGGGCACGTCTGCCTGGGCGTCACGCACATCGTCGCCCTCCGCCTCGGCCCGTAAAGGGATCGTGGGTGCTGGGTCGGATATTGGCCCCCCGTGCGCATCGGCGCGCGGCCGGCCCAAATGTGATTCGGCGTCGACGCGTGCCGCGACGATTGGTGGTTGAAGAACTCAACTCGCGCGTTGTCGCGGCGCGTTCGGCTCGAACGTGTTGACCCCGACGGTGCTTCGCACCTCGACAGCGACCCCAGGTCAAGCGGGATTACCCGCTGA
>Zotu608
ATGCGATAAGTAATGTGAATTGCAGAATTCAGTGAATCATCGAATCTTTGAACGCACCTTGCGCTCCTTGGTATTCCGAGGAGCATGCCTGTTTGAGTGTCATGGAATTCTCAACTTATAAATCCTTGTGATCTATAAGCTTGGACTTGGAGGCTTGCTGGCCCTCGTTGGTCGGCTCCTCTTGAATGCATTAGCTCGATTCCGTACGGATCGGCTCTCAGTGTGATAATTGTCTACGCTGTGACCGTGAAGTGTTTTGGCGAGCTTCTAACCGTCCATTAGGACAACTTTTTAACATCTGACCTCAAATCAGGTAGGACTACCCGCTGA
>Zotu609
ATGCGATACGTAATGTGAATTGCAGAATTCCGTGAATCATCGAATCTTTGAACGCACATTGCACTCTATTTCGGTAGAGTATGCCTGTTTGAGAATCTAAAGTATTTCTTTACTGCTTTGACCACTGTTCGCAGTGGACTCTGCCGTAAGATTTGAGCGTTCCGGTTGGTATAAACCGGTCGCTTGAAATCCATTGCCGGGCCGCAGAGACCAATGCTTGAACACAGGCAAGGTCGCTGAACCGTATTTGAATGGGACTTTGGTCCTTTAATCATGCGAAGTAAGCGGCAGTCGGTGCTAGTTGCTCCCTGCAGTTCGGTTCAAATCCTAAAGCGCTAACCTGCAAAGGCAAACCGCTTGAACCATGGTCTCAAATCAGGTAGGAATACCCGCTGA
>Zotu610
ATGCGATACTTGGTGTGAATTGCAGAATCCCGTGAACCATCGAGTTTTTGAACGCAAGTTGCGCCCGAAGCCATTATGCCGAGGGCACGTCTGCCTGGGCGTCACGCACATCGTCGCCCTCCGCCTCGGCCCGTAAAGGGATCGTGGGTGCTGGGTCGGATATTGGCCCCCCGTGCGCTTCGGCGCGCGGCCGGCCCAAATGTGATTCGGCATCGACGCGTGCCGCGACGATTGGTGGTTGAAGAACTCAACTCGCGCGTTGTCGCGGCGCGTTCGGCTCGAACGTGTTGACCCCGACGGTGCTTCGCACCTCGACAGCGACCCCAGGTCAGGAGGGATTACCCGCTGA
>Zotu611
ATGCGATAAGTAATGTGAATTGCAGAATTTAGTGAATCATCGAATCTTTGAACGCACATTGCGCCCACTAGTATTCTAGTGGGCATGCCTGTTCGAGCGTCATTTCAACCCTTAAGCCCCTGTTGCTTAGTGTTGGGAGCCTACGGTCAGCGTAGCTCCTCAAATGTAGTGGCGGAGTTGGTTCACACTCTAGACGTAGTAATTTTTATCTCGCCTGTGAGTTGGACCGGTCCCTCGCCGTAAAACCCCCAAAAATTTTAAAGGTTGACCTCGGATCAGGTAGGAATACCCGCTGA
>Zotu612
ATGCGATAAGTAATGTGAATTGCAGAATTCAGTGAATCATCGAATCTTTGAACGCACATTGCGCCCGCCAGTACTCTGGCGGGCATGCCTGTTCGAGCGTCATTTCAACCCCTCAGGCCTACCGGCCTGGTGCTGGGGCCCCTACGTGCGCCGTAGGCCCCGAATTACAGTGGCGGGCTCGCCGCGGTCCCGAGCGTAGTAGTACACCTCGCTCCAGGGCCCCGCGGCGGGCGCCGGCCGTGAAAGAAACCGCCTACAAGGTTGACCTCGGATCAGGTAGGAATACCCGCTGA
>Zotu613
ATGCGATACTTGGTGTGAATTGCAGAATCCCGTGAACCATCGAGTTTTTGAACGCAAGTTGCGCCCGAAGCTATTATGCCGAGGGCACGTCTGCCTGGGCGTCACGCACATCGTCGCCCTCCACCTCGTCTCGTAAAGGGATCGCGGGTGTTGGGTCGGAAATTGGCCTCCCGTGCGCATTGACGTGCGGCCGGCCTAAATGTGATTCGGCATCGACGCATGTCGCGACAATTGGTGGTTGAAGAACTCAACTCGCGCGTTGTCGTGGCGAACCGCGTCGTTTTGCTCGAACGTGTTGACCCCCAACGGTGCTTCGCACTTCGACAGCGACCCCAGGTCAGGCGGGATTACCCGCTG
>Zotu614
ATGCGATAAGTAGTGTGAATTGCAGAATTCAGTGAATCATCGAATCTTTGAACGCACATTGCGCCCTTTGGTATTCCTTAGGGCATGCCTGTTCGAGCGTCATCTCACCCCTCAAGCTATGCTTGGTGTTGGGCGTTGTCTCGCCTCCTGCGCGGACTCGCCTTAAAATCATTGGCGGCCTGTGTATTTGGGCTACGAGCGCAGCAGATTCGCGCCTCGACCCGCGTCACTGGCATCCAGTAAGCGAAAACCATAGTTTTGACCTCGGATCAGGTAGGGATACCCGCTGA
>Zotu615
ATGCGATACGTAATGTGAATTGCAGAATTCCGTGAATCATCGAATCTTTGAACGCATATTGCACTCTCTTTACGGGGAGTATGCCTGTTTGAGAATCTAAAGTATTTATTCTACTGTTTTAGGGCCCTTGGGTTCTTTTGCGGTAGAGATATGAGGCATCTCGTACCTTGGTATGAGTGCTTTGAAATTGATAGCTGGTTTGTGCGTAGTGATGCTTGAATCTCTGCAAAGTCAACCCAAAAGTATTTGAATGGAACCTTGGTTTCTCATAATGCCGAGTAGGGGACAGTAGGGGCTAGTTGCTAGGCTAAGGTCAGTCCATAACTATAAAGTCTAGACGGTCAAACGACTAGGCTTGAACCATGGTCTCAAATCAGGTAGGAATACCCGCTGA
>Zotu616
ACGCGATAGGTAATGTGAATTGCAGAATTCAGTGAATCATCGAATCTTTGAACGCACATTGCGCCTCTTGGTATTCCGAGGGGCATGTCTGTTTGAGCGTCAGTACACACCTCCTGTGATCTTCATTGTTGATCAGGGCTCTGGGGCCGGGCCGCGTCAAAACGGCTCGCCCCTAATGTGGCACGCTTGCGGACCTCCGGTCAGTGATCAACGTAGTAAACTCGAAAGAAGCTCGTGGAGAAACTGCCGGATGGCTCATTTCGCCTGAAATCAAACTCATCTCTATGGTTTGACCTCAGATCAGACAAGGATACCCGCTGA
>Zotu617
ATGCGTTACTTTTCATGACTTGCAAACTACATGAATGAAAAAGTTTCGAATGCAAATTGCGCCGTTGGTTTTTAACCAATGGCACATTTGTTTGAGAATCATATATCTATACTATAACTCTCTGTAAAAAGAAAAGTTATGATAATTGAAAGGTTTATTAGGCCTTTTGTATAGAAAAGTAAAGTTTTGGGATTTTTATTGTAAAAATCTATTATAGCTTTACTTGCAAAAATGAAATGTATCCATTACTGGAAAGATCAGTAAGTCTTTTTTCGTTCTGTTAAAACGGATGAATAAATACTTGAATTGACAATTTGTTTATTGTTGAGATAAAAGTTTTTTTATTCAAGTTTTACAGTAATGGAAAAAGGGAAACGATAATATTTCAAATTTATGATCTCAAATCAAGTGTGACTACCCGCTGA
>Zotu618
ATGCGATAAGTAATATAAATTGCAGAATTTAGTAAATTATCGAATCTTTGAACGTATATTACGCCCCCTAGTATTCCGGGGGGCATACCTGTTCGAGCGCTATTTCAACCCTAGAGCCCTACTCTGTAATAGGCCCCGTCCTTAGGGACGGGCCCGAAACCCGTAGGCGCCTCCGTAAGGCCCTGAGCGTAGCAAGAGAAATCCCTCGCTCGGAGTACCCCGTAGCGGCCGCCCCGAACTATCTTATAAGGTTAGCCTCGGATCAGGTAGGGATACCCGCTGA
>Zotu619
ATGCGATAAGTAGTGTGAATTGCAGAATTCAGTGAATCATCGAATCTTTGAACGCACATTGCGCCCTTTGGTATTCCAAAGGGCATGCCTGTTCGAGCGTCATTTGTACCCTCAAGCTTTGCTTGGTGTTGGGCGTCTTGTCTCTCTCCCGAGACTCGCCTTAAAATCATTGGCAGCCGGCCTACTGGTTTCGGAGCGCAGCACATTATTTGCGCTCTTGTCCAGCCGCGGTCGCGCGTCCATGAAGCTTCTTTCAACCTTTTGACCTCGGATCAGGTAGGGATACCCGCTGA
>Zotu620
ATGCGATACGTAATGTGAATTGCAAATTCAGTGAATCATCGAGTCTTTGAACGCACATTGCGCCCCCTGGTATTCCGGGGGGCATGCCTGTCCGAGCGTCATTGCTGCCCTCAAGCCCGGCTTGTGTGTTGGGTCTCGTCCTCCGATTCTGGAGGACGGGCCCGAAAGGCAGCGGCGGCACCGCGTCCGGTCCTCGAGCGTATGGGGCTTTGTCACCCGCTCTGTAGGCCCGGCCGGCGCTTGCCGATCAACCCAAATTTTTATCCAGGTTGACCTCGGATCAGGTAGGGATACCCGCTGA
>Zotu621
ATGGAAAGTCTTCGAGGCAGAGTTGAGGATAATTAAGCCCCGGTAAGTATTATAGAATTTAAATAAAGTACGTTACGCTAATTCATCTATATCTTTTTCAACATTTTTTCAATTTTTATTTACAGACAAAGCCGCCAAGTTGGCTCGAAGATGATAGTAGATGCATATAAGTGGTTTCGCGAGATCACCACTTCAGGGACGTGGCTCGCCGACGATGTAAGTGAAATATTCATTTTGTTGTTTATTATGTATACATTATTTTTTTGTTTTTTGAAATGAAATAACTCGCTAATTTTTTTATTGGTGTTTCCT
>Zotu622
ACGCGATATTTCTTGTGAATTGCAGAAGTGAATCATCAGTTTTTGAACGCACATTGCACTTTGGGGTATCCCCCAAAGTATACTTGTTTGAGCGTTGTTTCTCTCTTGGAATTGCTTTGCTCTTCTAAAATTTCGAATCAAATTCGTTTGAAAAACAACACTATTCAACCTCAGATCAAGTAGGATTACCCGCTGA
>Zotu623
ATGCGATAAGTAATGTGAATTGCAGAATTCAGTGAATCATCGAATCTTTGAACGCACATTGCGCCCTCTGGTATTCCGGGGGGCATGCCTGTTCGAGCGTCATTATAACCACTCAAGCTCACGCTTGGTCTTGGGGTTCGCGGTTCCGCGGCCCCTAAAATCAGTGGCGGTGCCTGTCGGCTCTACGCGTAGTAATACTCCTCGCGATTGAGTCCGGTAGGTCTACTTGCCAACAACCCCCAATTTTTACAGGTTGACCTCGGATCAGGTAGGGATACCCGCTGA
>Zotu624
ATGCGATACGTAATGTGAATTGCAGAATTCAGTGAATCATCGAATCTTTGAACGCACATTGCGCCCGCTAGTATTCTGGCGGGCATGCCTGTTCGAGCGTCATTTCAACCATCAAGCTCTAAGCTTGTGTTGGAGCCCTGCGGCTGCCCGCAGCCTCCTAAAAACAGTGGCGGGCTCGCTATCACACCGAGTGCAGTAGTTTTCTCTTCGCTCTGGACGTGTAGCGGGTTCCGGCCGTGAAACCCCCCAAATTTTCAAGGTTGACCTCGGATCAGGTAGGAATACCCGCTGA
>Zotu625
ATGCGATAAGTAATGTGAATTGCAGAATTCAGTGAATCATCGAATCTTTGAACGCACATTGCGCCCCTTGGTATTCCGGGGGGCATGCCTGTTCGAGCGTCATTTCAACCCTCACGCCTGGCATGGTATTGGGCCTTTCGCGGGGTTAAACCCGCGGGCCTCAAAGCAAGTGGCGGTGCCGTCGGGCCCTGAGCGTAGTAATACTCCTCGCTACGGGACCCCGGTGGTGACCTGCCAGCAACCCCAACTTTCTAAGTTTGACCTCGGATCAGGTAGGGATACCCGCTGA
>Zotu626
ATGCGATAAGTAATGTGAATTGCAGAATTCAGTGAATCATCGAACCTTTGAACGCATATTACGCCCTTTGGTATTCCGAAGGGCATGCCTGTTCGAGCGTCATTTCACCACTCAAGCCTAGCTTGGTATTGGGCGCCGCGGTGTTCCGCGCGCCTTAAAGTCTCCGGCTGAGCTGTCCGTCTCTAAGCGTTGTGATTTCATTAATCGCTTCGGAGCGCGGGCGGTCGCGGCCGTTAAATCTTTCACAAGGTTGACCTCGGATCAGGTAGGGATACCCGCTGA
>Zotu627
GTGCGAAATGTGATGCGATTTGCACGAATCTGTGAGTCATCTAATCTTTGAACGCGAATGGCACTGTTACGTAAGTAGCAGTATGTCTGTTTGAGAATCGCAAACACGATCAACTCTAGTTAGAGTTGGGATTGACCTCATGCGCTGTAATATGGCGCATTTGGTTTGAATTGATCAAGTTGATGGGCTTCCCAGCAATGCTCGATGTGTGCTAGCGAGACAGTCGTCCCGATCTCACATTAGTTGTTTTGTTGCAGAGCCCTAATCACAGCTTGTTTAACCTAATATCATCTATTACGATCTCAAATCAGGCAAGATTACCCGCTGA
>Zotu628
ATGCGAAAAGTAATGTGAATTGCAGAATTCAGTGAATCATCGAATCTTTGAACGCACATTGCGCCCTCTGGTATTCCGGAGGGCATGCCTGTTTGAGTGTCATTATCCTCTCTATCTCTGATAGACGTTGAGGTCTGCATTGCGATGCTTCCTCGAAAATCAAGGGTGCAGCCTTTGGCTGTCAACAACGCATTAGGTTTTTCCACTCGTTGTTTGACGTCATGTAGTGCGGCACCGAAAGCCGTCTTGCATTTTTATGCCTGACATTTCAACTATTGACCTCAGATCAGGTAGGAATACGCGCTGA
>Zotu629
ATGCGATAAGTAATGTGAATTGCAGAATTCAGTGAATCATCGAATCTTTGAACGCACATTGCGCCCCGTGGTATTCCGCGGGGCATGCCTGTTCGAGCGTCATTTCACCACTCAAGCCTCGCTTGGTATTGGGCGCCCGCGGCCTTGCCCGCGCGCCTCGAAATCTCCGGCTGAGCCGTCTGTCTCCCTGCGTTGTGACTTTATTGTTTCGCTGCGGAGCACGGGCGACTTTGGCCGTTAAACCCCATCAAAGGTTGACCTCGGATCAGGTAGGGATACCCGCTGA
>Zotu630
ATGCGATAAGTAATGTGAATTGCAGAATTCAGTGAATCATCGAATCTTTGAACGCACATTGCGCCCCTTGGTATTCCGAGGGGCATGCCTGTTCGAGCGTCATTTCACCACTCAAGCCTCGCTTGGTATTGGGCGCCGCGGTGTTCCGCGCGCCTCAAAGTCTCCGGCTGAGCTGTCCGTCTCTAAGCGTTGTGATTTCATTAATCGCTTCGGAGCGCGGGCGGTCGCGGCCGTTAAATCTTTCACAAGGTTGACCTCGGATCAGGTAGGGATACCCGCTGA
>Zotu631
ATGCGATAAGTAATGTGAATTGCAGAATTCAGTGAATCATCGAATCTTTGAACGCACATTGCGCCCCTTGGTATTCCGGGGGGCATGCCTGTTCGAGCGTCATTTCAACCCTCAAGCACAGCTTGGTCTTGGGCCCTGCCGGCAACGGCTGGCCTTAAAAACAGTGGCGGCGCCATCGAGCTCTACGCGTAGTAATTATACCCTCGCGTGTGAGTCCCGGTGGATGCTGGCCAGCAACCCCCAATTTTCTATGGTTGACCTCGAATCAGGTAGGGATACCCGCTGA
>Zotu632
ATGCGATACGTAATGTGAATTGCAGAATTCAGTGAATCATCGAATCTTTGAACGCACATTGCGCCTATTAGTATTCTAGTAGGCATGCCTGTTCGAGCGTCATTTCACCACTCAAGCTTCACTGCTTGGAGTTGGGACATTACCGCCCTCCCGGCGGCAAGTCCTCAAATATAGTGGCGATGCCGGATGTCCTCTAAGCGTAGTAATCTTCTTTTCTCGCTTTGGCTAGGCATCTGGTTGCAGCCAGAAACCACTTTATTATTCAATGGTTGACCTCGGATCAGGTAGGAATACCCGCTGA
>Zotu633
ATGCGATAAGTAGTGTGAATTGCAGAATTCAGTGAATCATCGAATCTTTGAACGCACATTGCGCCCTGTGGTATTCCGCAGGGCATGCCTGTTCGAGCGTCATTTAACCCCCTCAAGCTCTGCTTGGTGTTGGGCGTTTGTCCCGCCTTTTTGGGTGTGGACTCGCCTTAAAAACATTGGCAGCCGTCACCCTGGCTTCGAGCGCAGCACATTTGCGCCTGATCTCTATGTGGCGGCTCCCCAGAAGCCTATTTCTTACAATTGACCTCGGATCAGGTAGGGATACCCGCTGA
>Zotu634
ATGCGATAAGTAATGTGAATTGCAGAATTCAGTGAATCATCGAATCTTTGAACGCACATTGCGCCCTCTGGTATTCCGGGGGGCATGCCTGTTCGAGCGTCATTACAACCCTCAAGCTCTGCTTGGTATTGGGCACTGCAGGTAACTGCAGGCCTTAAAATCAGTGGCGGTGCCATTCGGCTTCAAGCGTAGTAATTCTTCTCGCTTTGGAGACCCGAGTGGTTACTAGCCATCAACCCCCAATTTTTTCAGGTTGACCTCGGATCAGGTAGGGATACCCGCTGA
>Zotu635
ATGCGATAAGTAATGTGAATTGCAGAATTCAGTGAATCATCGAATCTTTGAACGCACCTTGCACTCCTTGGTATTCCGAGGAGTATGCCTGTTTGAGTGTCATGAAATTATCAACTTCATAGTTTTGTTACTGTGAAGCTTGGACTTGGAAGTTGCTGGCTTTGTTCGGCTCTTCTTAAATACATTAGCTGCTTGTCCGTGGGTTGGCTCAGAGTGTGATAATTATCTGCACTTGGTGGCTGCCTGCAAGGATGTGGCTTCTAATCGTCTTCGGACAATTTCTTAAGATCTGACCTCAAATCAGGTAGGACTACCCGCTGA
>Zotu636
ATGCGATACTTGGTGTGAATTGCAGAATCCCGTGAACCATCGAGTTTTTGAACGCAAGTTGCGCCCGAAGCCATTATGCCGAGGGCACGTCTGCCTGGGCGTCACGCACATCGTCGCCCTCCGCCTCGGCCCGTAAAGGGATCGTGGGTGCTGGGTCGGATATTGGCCCCCCGTGCGCATCGGCGCGCGGCCGGCCCAAATGTGATTCGTCATCGACGCGTGCCGCGACGATTGGTGGTTGAAGAACTCAACTCGCGCGTTGTCGCGGCGCGTTCGGCTCGAACGTGTTGACCCCGACGGTGCTTCGCACCTCGACAGCGACCCCAGGTCAGGCAGGATTACCCGCTGA
>Zotu637
ATGCGATACGTAATGTGAATTGCAGAATTCAGTGAATCATCGAGTCTTTGAACGCACATTGCGCCCCTTGGTATTCCGGGGGGCATGCCTGTCCGAGCGTCATTGCTGCCCTCAAGCACGGCTTGTGTGTTGGGCCCCGTCCTCCTTCCCGGGGGACGGGCCCGAAAGGCAGCGGCGGCACCGCGTCCGGTCCTCGAGCGTATGGGGCTTTGTCACCCGCTCTTGTAGGCCCGGCCGGCGCTTGCCGACAACCATCAATCTTTTTTCAGGTTGACCTCGGATCAGGTAGGGATACCCGCTGA
>Zotu638
ATGCGATAAGTAATGTGAATTGCAGAATTCAGTGAATCATCGAATCTTTGAACGCACATTGCGCCCATGAGTATTCTCTTGGGCATGCCTGTTCGAGCGTCATTTCAACCCTTAAGCTTAGCTTAGTGTTGGGAATCTACTATCCGGGCGGAGCTACCCTGTAGCTTACCCTGTAGTTCCTGAAAACCAACGGCGGATTTACAGTGTCCTCTGAGCGTAGTAATTATTCTCTCGCTTCTGTCAGGCGCTGTAACTCTGGCCGCTAAACCCTTAAACTCAAATGGTTGACCTCGGATCAGGTAGGAATACCCGCTGA
>Zotu639
ATGCGATACGTAATGTGAATTGCAGAATTCCGTGAATCATCAAATCTTTGAACGCACATTGCACTCTATTTCGGTAGAGTATGCCTGTTTGAGAATCTATAGTATTTATTTTGCCTTTATGCTTTTTACAAAGCGTAAAGAACAAAGATGTGCAAATTGATATTTTATCTTTTGCGAAAACTATAGCTGAACTGAGCCGAGAGTGTTTGACTCTTTGCAAAGCATCAGAAACGTATTTGAATGAGATTTATCTCTTATAATGCTGATTATGATGCAGTAAAGATTAGCTCAAAGTTACTTTGCAGTTTATAACCATTAAAGCCGTAAAACAGCTTGAACCATGGTCTCAAATCAGGTAGGAATACCCGCTGA
>Zotu640
ATGCGATAAGTAGTGTGAATTGCAGAATTCAGTGAATCATCGAATCTTTGAACGCACATTGCGCCCTTTGGTATTCCTTAGGGCATGCCTGTTCGAGCGTCATCTCACCCCTCAAGCTATGCTTGGTGTTGGGCGTTGTCTCGCCTCCGGCGCGGACTCGCCTTAAAATCATTGGCGGCCTGTATATTTGGGCTACGAGCGCAGCAGATTCGCGCCTCGACCCGCGTCACTGGCATCCAGTAAGCGAAAACCATAGTTTTGACCTCGGATCAGGTAGGGATACCCGCTGA
>Zotu641
ATGCGATAAGTAGTGTGAATTGCAGAATTCAGTGAATCATCGAATCTTTGAACGCACATTGCGCCCCTTGGTATTCCATGGGGCATGCCTGTTCGAGCGTCATTTGTACTCTCAAGCTAAGCTTGGTGTTGGGTGTTTGTCCACTCCCTCGTGTTTGGACTCGCCTTAAAACAATTGGCAGCCAGTGTTTTGGTATTGAAGCGCAGCACAATTTGCGATTCTAGCCTAGAATACTAGCATCCATCAAGTCATTTTTAACGCTTGACCTCGGATCAGGTAGGGATACCCGCTGA
>Zotu642
ATGCGATAAGTAATGTGAATTGCAGAATTCAGTGAATCATCGAATCTTTGAACGCACCTTGCACTCCTTGGTATTCCGAGGAGTATGCCTGTTTGAGTGTCATTAAATTCTCAACTACACTGGTTTTTACTAACTATGTGTGGCTTGGATGTTGGGATCTGCGGGTTTCATTTGAAATCGGCTGTCCTTAAATGCATTAGCAAGACTTTTGTTGCTGACCATCAGTATGATAACTATCTATGCTGTTGGAACGCTGCATGAATAGAGTTTAGCTTCTAACCGTCCGTCACTGGACAACTTATGACAATTTGACCTCAAATCAGGTAGGACTACCCGCTGA
>Zotu643
ATGCGATAAGTAATGTGAATTGCAGAATTCAGTGAATCATCGAATCTTTGAACGCATCTTGCGCTCCTTGGTATTCCATGGAGCATGCCTGTTTCAGTGTCACGTAAACCCTCACACTCGCGATGTAAAAGTCACGAACTGTGGATTTGGACCGTGCCGTAAATGGCTCGTCCTGAAATGCATTAGCTTGCGCTTGTTAGAGTGCTTGGCACGGTGTGATAATTATCTGCGCCCTCGCCTTAGGCCTCTTCTGAATGTGCTGCTTCCAATCGTCTCTACGGACAACTAATCAAACTTTGGCCTGAAATCAGGTAGGACTACCCGCTGA
>Zotu644
ATGCGATACGTAATGTGAATTGCAGAATTCAGTGAATCATCGAATCTTTGAACGCACATTGCGCCCGCCAGTATTCTGGCGGGCATGCCTGTCCGAGCGTCATTTCAACCCATCAAGCCTAGCGCTTGTGTTGAAGCCCTGCGGCTGCCGCAGCCTTCTAAAATCAGTGGCGGGCTCGCTATCACGCTGAGTGCAGTAGTATTCTTCTCACTCCTGTTGTGTAGCGGGTAACCAGCCGTAAAACCCCCCCATATTTAAAGGTTGACCTCGGATCAGGTAGGAATACCCGCTGA
>Zotu645
GCTACGATAACCGGTGTGAATTGCAGAACACGCCGAGCACTTTGTCTTTCGAACGCACATTGCGGCCTCGGCATCTGTCGTGGCCTCGTTTGTCTGAGTGTCGGATAATCACATCAAACATACTGTTTGTTGTCCGCTTGTTGAACTTTAATGCTCATCGAGTGGAATCGGTTTGCGACTTGCAGCTCTTGAAGCTTGTCGAGTTGACGGTACCCTGCGTACCCGTTGCTCAATGACTTTTGCCTCTTGAAACAGCCTGTTGCCTACTCTCATTCAGTTTTTAACAAATCCAATCTTGTATTGGCTGAAAGTTATAAACTTGTCTGAGACGGAATGCTACCGACTAACATAGTCAGGCCTTTCCAAAAACCACATTATCCTCACGACCTCAGATCAAGCGAAAGTACCCGCTGA
>Zotu646
AGTAAAGCAAATTTCGATTCCCAAACAAGGATCTACATTGTGTTTAGATAGAAACTGCATTTAGAATAATACATTAGATGAATTCCGCAAACTCTTTTGCTGATTCACGAACTCCAATGATCACGATCTGCAATCCAAACTGTCTAATGTGCAGCCTCCAATGGTGATCCACACAGAGAACAAGAATGACGGCTAGAGTTTTCTTTTCTCGTGCTAGCAAGAATAATTAATAATTCTATTAGATTTTTCAAACCCTAACAGCCTATTAATATAAGTCCAAACGGGCTGGCCCATCTCTTAACTTAACCCGATCCAATATTTAATTAATTAAATCCGGTCCATGAATTAATTAATCCAATCAATTA
>Zotu647
ATGCGATAAGTAATGTGAATTGCAGAATTCAGTGAATCATCGAATCTTTGAACGCACATTGCGCCCGCCAGAATTCTGGCGGGCATGCCTGTTCGAGCGTCATTTCAACCCTCGAGCTCCCCTTTCGGGGGGAGCCCGGCGTTGGGGACCCGGCGCTAACAACGCCGGCCCCGAAATGGAGTGGCGGCCCGTCCGCGGCGACCTCTGCGTAGTAACAACCACTCGCACCGGGACCCGGGCGCGGCCACGCCGTAAAACACCCCACCTTCCGAATGTTGACCTCGAATCAGGTAGGAATACCCGCTGA
>Zotu648
AATAAAGTAATTTCGATTCTCAAACAAAGATTTGTTTTGTATTTAGATAAAAACTGTGGTAGAAATAATATATTTGATGAATTCTGCAAATTTCTTTACTGATTCTAGAACTCGAATGATCACGATCTACAATTCAAGATGTCCAATTGTCCAGCCTCCAATGGTGATCCACACAGAGAACAAGAATGACGACTGGAGTTTTCTTTTCTCGTGCTAGCAAGAATAAAATGAATTTTTCATTAAGTTTTTCAAACCCTAACAGCCTATTAATATAAGTCCAAATGGGCTTGGCCCGTCTCGTGAACTTAACCCGATCCAATATTTAATTAATCAAATTTGGTCAATGAATGAATTAACCCAATTAATTA
>Zotu649
ATGCGATAAGTAATGTGAATTGCAGAATTCAGTGAATCATCGAGTCTTTGAACGCACCTTGCGCCCTCTGGTATTCCGGAGGGCATGCCTGTTTGAGTGTCATGAAACTCTCAACCCCTCGGGTTTTACGACCCGATCGTGTTGGATTTGGGCGCTGCCGCTTTGTTGCCGGCTCGCCTCAAAGGTCTTAGTGGGAACACCCGCACCCAATGTCTGGCGTAATAAGTTTCGCCTTTCTCGTGGTCGGTGACGTCCGCTCACAACCCTCATATTCTTTCGATCTGACCTCAAATCAGGTAGGGCTACCCGCTGA
>Zotu650
ATGCGATAAGTAATGTGAATTGCAGAATTCAGTGAATCATCGAATCTTTGAACGCACATTGCGCCCTCTGGTATTCCGGGGGGCATGCCTGTTCGAGCGTCATTATAACCACTCAAGCTCTCGCTTGGTATTGGGGTTCGCGGTCTCGCGGCCCCTAAAATCAGTGGCGGTGCCTGTCGGCTCTACGCGTAGTAATACTCCTCGCGATTGAGTCCGGTAGGTTTACTTGCCAGCAACCCCTAATTTTTACAGGTTGACCTCGGATCAGGTAGGGATACCCGCTGA
>Zotu651
ATGCGATAAGTAGTGTGAATTGCAGAATTCAGTGAATCATCGAATCTTTGAACGCACATTGCGCTCTCTCGGATTTATCCAGGGAGCATGCCTGTTTGACAACATGCACAAATGGTACATAGCAGTAGCCTTTGATGGTGTTGATAGCTAAACCAACAACTGGGAGTTTTTCTTTGAGTGTTTCATTCAAAGTCTCTTGAAATCAGTCATGTGGGTCTACTTATGATCAAGCCCTGATGTAATAGAATATGTTTCATCGGAGTGTCATGAGCGGAACCTTTTTGTAGAGATACAATCTTGCAAGTTGTTGTCAAATCAGGTAGGATTACCCGCTGA
>Zotu652
ATGCGATAAGTAATGTGAATTGCAGAATTCAGTGAATCACCGAATCTTTGAACGCACATTGCGCCCCTTGGTATTCCGAGGGGCATGCCTGTTCGAGCGTCATTACAACCCTCAAGCTCTGCTTGGTATTGGGCACCACCCGTCAGGGTGTGCCTTAAACATAGTGGCGGCGCCATCTGGCTCTAAGCGTAGTAATTCTCTCGCTATAGGGTCCTGTGGGTGCTTGCCAGCAACCCCAATTTTATCTATGGTTGACCTCGGATCAGGTAGGGATACCCGCTGA
>Zotu653
AATAAAGCAATTTCGATTCCCAAATAAGGATCTGCTTTGTATTTAGATAGAAATTGTGATAGAAATAATACATTTGATGAATTCTGCAAACTCCTTTACTAATTCTCGAGCTCGAATGATCATGATCTACAATTCGAGCTGTTCAATTGTCCAGCCTCCAATGGTGATTCACACAGAGAACAAGAATGGTGGCTAGAGTTTTCTTTTTTTTGTGTTAGCAAGAATAATGAAAATTCCATTAGGTTTTTCAAACCGTAGCAGGCTATTAATATAAGTCTAAACTGGTTTGGCTCGTCTCTTAAACTTAACCCGGTCCAACATTTAATTAATCAAATTTATTAAATCTTGTCCATGAATTAATTAATCTAATTAACTA
>Zotu654
ATGCGATAAGTAATGTGAATTGCAGAATTTAGTGAATCATCGAATCTTTGAACGCACATTGCGCCCCTTGGCATTCCGAGGGGCATGCCTGTTCGAGCGTCATAACACCCCCCTCAAGGCACCGTTTGTGTGACTTTGGTGTTGGGGCTCGCCCATTCGGGTGGCCCTTAAAGACAGTGGCGGTGCCGGCGTGGGCTCTACGCGTAGTAACTTTTATCTCGCGACAGAGCACTGACGGCTGCTAGCCAAAAGCTCCATCTTTTTAGATTTATCTATCAAAGGTTGACCTCGAATCAGGTAGGGATACCCGCTGA
>Zotu655
ATGCGATAAGTAATGTGAATTGCAGAATTCAGTGAATCATCGAATCTTTGAACGCACATTGCGCCCATTAGTATTCTAGTGGGCATGCCTATTCGAGCGTCATTTCAACCCTTAAGCCCCTGTTGCTTAGCGTTGGGATTCTACAGGGCTGTCCTGTAGTTCCCTAAAATCAGTGGCGGAGTGGGAGCTCACTCGTAGCGTAGTACTTTTTTTCTCGCTTCGGTAGTGGCTCTGACTTTCGGCCGTAAAACCCCCTATATTTTCAAAGGTTGACCTCGGATTAGGTAGGAATACCCGCTGA
>Zotu656
ATGCGATAAGTAATGTGAATTGCAGAATTCAGTGAATCATCGAATCTTTGAATGCACCTTGCGCCCCTTGGTATTCCGAGGGGCACGCCTGTTTGAGTGTCGTGAAATTCTCAACCCCCCTTCCTTTGCGGGAACGGTGGGGCTTGGACTTGGAGGTTTGCGGGCTCCCCCTTTGTGGGATCCGCTCCTCTCAAATGCATTAGTGAAGCCCTGGTAGGCCTCGGTGTGATAATTGTCTACGCCTTGTACTATCTCCGCGGCGCTCGCTTCTAACCGTCTCTAGAGACAATCATAGAAACTTGACCTCAAATCAGGCGGGACTACCCGCTGA
>Zotu657
ATACGATAAGTAATATAAATTGTAGAATTTAGTAAATTATCGAATCTTTGAACGCATATTACGCCCCCTAGTATTCCGGGGGGCATACCTGTTCGAGCGCTATTTTAACCCTAGAGCCCTACTCTATAATAGGCCCCGTCCTTAGGGACGGGCCCGAAACCCGTAGGCGCCTCCGTAAGGCCCTAAGCGTAGTAAGAGAAATCCCTCGCTCGGAGTACCCCGTAGCGGCCGCCCCGAACTATCTTATAAGGTTGGCCTCGGATTAGGTAGGGATACCCGCTGA
>Zotu658
ATGCGATACTTGGTGTGAATTGCAGAATCCCGTGAACCATCGAGTTTTTGAACGCAAGTTGCGCCCGAAGCCATTATGCCGAGGGCACGTCTGCCTGGGCGTCACGCACATCGTCGCCCTCCGCCTCGGCCCGTCAAGGGATCGTGGGTGCTGGGTCGGATATTGGCCCCCCGTGCGCATCGGCGCGCGGCCGGCCCAAATGTGATTCGGCATCGACGCGTGCCGCGACGATTGGTGGTTGAAGAACTCAACTCGCGCGTTGTCGCGGCGCGTTCGGCTCGAACGTGTTGACCCCGACGGTGCTTCGCACCTCGACAGCGACCCCAGGTCAGGAGGGATTACCCGCTGA
>Zotu659
CCAAAGTTAGAAAGTTCATCATTACACTCGGTATCTAAGGCCGCGCTTAATTTAGTTTGCAGTGTGGCAATGTCACCAGCTGCAAGAGCAACTTGTCCCT
>Zotu660
ATGCGATACGTAATGTGAATCGCAGTTCTCGTGAATCATCAAATCTTTGAACGCACTTTGCACTTCCAGGTAACTGGAAGTATATCTATTCGAGTATCATCTTGTTCTCATTATACAACCTGGTGTTGATGATGGATTTGAGTGTTCCGTCTGGGCAGCTTTGCCAGACTGTCACTTTAAATATAAGAGTTTGCGAGTTGTTGTAAAGACACCCACTTGTTCCCTTGACTTGTTCAAAATGGGCCTTGGAAACTTTAGTCTTTACGTTAAAAACAGCTTAGGTTCCGAAACAAACTCTAGGTTCCGTGGGGCATAAAGACTTTGTCTTTCACTTTGAATCTCGAATTAGATAAGATTACCCGCTGA
>Zotu661
ATGCGATACGTAGTGTGAATTGCAGAATTCCGTGAATCATCGAATCTTTGAACGCATATTGCGCTCGAGACTTCGGTCGAGAGCATGCCTGTCTCAGCGTCGGCTCACCCCTCGCCCACCCTTTCCCCTTTACCGGAGGAGAGGTGCCTGGACGGACGTGGCCGTCTCGCTTTCCCTTTACCGGGAGAGCGGGTCGGCTGAAGTGCAGGGCCCGCGGCGCGACCCGGACGAGAGGGCGCCAGCATGGTAGGTGGCTCAACGCTGCATGCCGCTGTCGCCTTTCATCTCGGCCCGAATCAAGGTCGCATCCAATCGTCCGCTCGGCCACCAAGCAGGAACGGTCGCTCTGTTCGCAGCAATGCGGCGGGCGACTTCAACCCTTCGACCTGAGATCAGACAAGACCACCCGCTGA
>Zotu662
ATGCGATAAGTAGTGTGAATTGCAGAATTCAGTGAATCATCGAATCTTTGAACGCACATTGCGCCCCTTGGTATTCCATGGGGCATGCCTGTTCGAGCGTCATTTGTACCCTCAAGCTCTGCTTGGTGTTGGGTGTTTGTCCTCTCCCTAGTGTTTGGACTCGCCTTAAAATAATTGGCAGCCAGTGTTTTGGTATTGAAGCGCAGCACAAGTCGCGATTCTTATCAAATACTTGCGTCCACAAGCCCTTTTTTAACTTTTGACCTCGGATCAGGTAGGGATACCCGCTGA
>Zotu663
ATGCGATACTTGGTGTGAATTGCAGAATCCCGTGAACCATCGAGTTTTTGAACGCAAGTTGCGCCCGAAGCCATTATGCCGAGGGCACGTCTGCCTGGGCGTCACGCACATCGTCGCCCTCCGCCTCGGCCCGTAAAGGGATCGTGGGTGCTGGGTCGGATATTGGCCCCCCGTGCGCATCGGCGCGCGGCCGGCCCAAATGTGATTCGGCATCGACGCGTGCCGCGACGATTGGTGGTTGAAGAACTCAACTCGCGCGTTGTCGCGGCGCGTTCGGCTCGAACGTGTTGACCCCGACGGTGCTTCGCACCTCGACAGCGACCCCAAGTCAGGCGGGATTACCCGCTGA
>Zotu664
ATGCGATAAGTAATATAAATTACAGAATTTAGTAAATTATCGAATCTTTAAACGCACATTGCGCCCCCTAGTATTCCGGGGGGCATACCTATTCGAGCGCTATTTTAACCCTAGAGCCCTGCTCTGCGATGGGCCCCGTCCTTAGGGACGGGCCCGAAACCCGTGGGCGCCTCCGTAAGGCCCTGAGCGTAGTAAGAGAAATCCCTCGCTCGGAGTGCCCTATAGCGGCCGCCCCGAACTATCTCAAAAGGTTGGCCTCGGATCAGGTAGGGATACCCGCTGA
>Zotu666
ATGCGATACGTAATGTGAATTGCAGAATTCCGTGAATCATCGAATCTTTGAACGCACATTGCACTCTGTTTCGGCAGAGTATGCCTGTTTGAGAATCTATAGTATTCATTCTCCAATCTTGGGTATTTATACCTAGGAGAGGAGAGATTTGAGGCGTCGCACTTACACTGCGTGCCTTTAAAACTATTGCTGCTGGATACTGTCAAGTAACGGAAAAGTATGTGTATGAGACTTCGGTTTCTCTAATACTCAGTACGGGTGATGGTGCTTGTCCGGCACTCAACTATTAAAGGCAACCTTTCGGGGTTGACTTGAACCATGGTCTCAAATCAGGCAGGAAGACCCGCTGA
>Zotu667
ATGCGATAAGTAGTGTGAATTGCAGAATTCAGTGAATCATCGAATCTTTGAACGCACATTGCGCCCTTTGGTATTCCTTAGGGCATGCCTGTTCGAGCGTCATCTCACCCCTCAAGCTATGCTTGGTGTTGGGCGTTGTCTCGCCTCCGGCGCGGACTCGCCTTAAAATCATTGGCGGCCTGTGTATTTGGGCTACGAGCGCAGCAGATTCGCGCATCGACCCGCGTCACTGGCATCCAGTAAGCGAAAACCATAGTTTTGACCTCGGATCAGGTAGGGATACCCGCTGA
>Zotu668
GGGATATAGTTGCTATCTCTGTATTTAGAATGAGACTCTTTCTTATCAGATCTGACAGCTCAGCCTAGCAATTCTTCCAGTCTGGATTCTATTTGTTTGCTTTTGGTAGACAGAATATGGTTAGCTGACACAAACTTCAATGTGTTTTAGAA
>Zotu669
ATGCGATACTTGGTGTGAATTGCAGAATCCCGTGAACCATCGAGTCTTTGAACGCAAGTTGCTCCCCAAGCCGTTAGGCCGAGGGCACGCCTGCCTGGGTGTCACGCATCGTTGCCCCCCCCCCCAAACCCCTCCCCTCTCGAAACAGAGAGACGAGGGGACTTGGCCGTGGGCGGATATTGGCCTCCCGTGTGCCGAACGGCCTGCGGTTGGCCTAAATACGAGTTGTCGTCGGCAATAGACGTCGTGACGTTCGGTGGTCAAATAAAACCTTGAGCTCCCGTCGCGCGTACGTCGTCGGCCTAATAAGGCTCACTGACCCTGAAGCGTTGTCAACAGCGCACGCATTGCGACCCCAAGTCAGGCGGGATTACCCGCTGA
>Zotu670
ATGCGATAAGTAATGTGAATTGCAGAATTCAGTGAATCATCGAATCTTTGAACGCACATTGCGCCCATTAGTATTCTAGTGGGCATGCCTGTTCGAGCGTCATTTCAACCCTTAAGCCCCTGTTGCTTAGCGTTGGGAGCCTACAGCACTGTAGCTCCCCGAAGTTAGTGGCGGAGTCGGCTCACACTCTAGACGTAGTAAATCTTTCACCTCGTCTGTAGTTGGGCCGGTCCCCTGCCGTAAAACACCCAAACTTTTAAAAGGTTGACCTCGGATCAGGTAGGAATACCCGCTGA
>Zotu671
ATGCGATAAGTAATGTGAATTGCAGAATTCAGTGAATCATCGAATCTTTGAACGCACATTGCGCCCTCTGGTATTCCGGGGGGCATGCCTGTTCGAGCGTCATTACAACCCTCAAGCTTTGCTTGGTATTGGACATTGCCAGCTTCTGGCAGGTCTTAAAATCAGTGGCGGTGCCATTTGGCTTCAAGCGTAGTAATTCTTCTCGCTTTGGAGATCCAGGTGGTTACTTGCCAATAACCCCCAATTTTTTCAGGTTGACCTCGGATCAGGTAGGGATACCCGCTGA
>Zotu672
ATGCGATAAGTAATGTGAATTGCAGAATTCAGTGAATCATCGAATCTTTGAACGCACCTTGCGCCCTTTGGTATTCCGAAGGGCATGCCTGTTTGAGTGTCATGAAACCTCACTCCACTTGGGTTTTTGCCTGAGTGGTAGTGTATTGGGTGTTGCCTTGCCAAAGGCTCGCCTTAAAAGAATAAGCACCTTGGATGTAATACGTTTCATCCTTTCGGGTGGCTAATAACCCCACATAACTCATGATCTGGCCTCAAATCAGGTAGGGCTACCCGCTGA
>Zotu673
ATGCGATACGTAGTGTGAATTGCAGATAATGTGAACCATCGAATCTTTGAACGCAAATTGCGCCCGAGGCCTCGGCCAAAGGCATGTCTGCCTCAGCGTCGGCTTCACCCCTCCTCTCCCTTTTTTTCTTTCGAAAGAAAAAAAGGCAGGGGGACCTGGTGGTCTCGGCTCCGGCCGGGTCCGCCGAAGAGCAGAGGCTCAGCCGCTCCCTTCAACGTGGGCAACAGTCCGGTAGGCGACTCGTCGCATGCCGCTGGTGCCCCGGGCGGTCGGCGGCCGGCAGGAAGTGTGCTCGGCACACCAGCACCCAACCTTCGACCTGAGATCAGGCAAGAGCACCCGCTGA
>Zotu674
TTGCGATAAGTAATGTGAATTGCAGAATTCAGTGAATCATCGAATCTTTGAACGCACCTTGCACTCTTTGGTATTCCGAAGAGTATGTCTGTTTGAGTGTCATGAAACTCTCAACCCCCCTGTTTTGTAACGAGATAGGCGTGGGCTTGGATTATGGTTGTCTGCCGGCGTCAAGTCGGCTCAACTGAAATATACGAGCAACCCATTTGAAATAGACGGTTTGACTCGGCGTAATAATTATTTCGCTGAGGACGTCTTCTTTAAAGTCAGTGGTGCTTCTAATGCGTTATAATACATCATAAGCTTTAGACCTCAAATCAGTCAGGACTACCCGCTGA
>Zotu675
ATGCGATAAGTAGTGTGAATTGCAGAATTCAGTGAATCATCGAATCTTTGAACGCACATTGCGCCCCTTGGTATTCCATGGGGCATGCTTGTTCGAGCGTCATTTGTACCCTCAAGCCTTGCTTGGTGTTGGGTGTTTGTCCTTTCCTTTGCGTTTGGACTCGCCTTAAAATTATTGGCAGCCAGTGTAATTGGTTTGAAGCGCAGCACAATTTGCGATTTAAGCTGGTCAACACTTGCGTCCATCAAGGATCATTTTAACACTTTTGACCTCGGATCAAGTAGGGATACCCGCTGA
>Zotu676
ATGCGATAAGTAGTGTGAATTGCAGAATTCAGTGAATCATCGAATCTTTGAACGCACATTGCGCCCCTTGGTATTCCATGGGGCATGCTTGTTCGAGCGTCATTTGTACCCTCAAGCTTTGCTTGGTGTTGGGTGTTTGTCCTTTTCTTTGCAATTGGACTCGCCCTAAATTCATTGGCAGCTACAGTAGTAGTGGAAAGCGCAGCACAATTTGCGTCTTTTGCTGGTATTATAGGCGTCCATTAAGCACAATTAACACTTTTGACCTCGGATCAAGTAGGGATACCCGCTGA
>Zotu677
ATGCGATAAGTAGTGTGAATTGCAGAATTCAGTGAATCATCGAATCTTTGAACGCACATTGCGCCCCTTGGTATTCCATGGGGCATGCCTGTTCGAGCGTCATCTACACCCTCAAGCTCTGCTTGGTGTTGGGCGTCTGTCCCGCCTCCGCGCGTGGACTCGCCCCAAATTCATTGGCAGCGGTCTTCTTGCCCCCTCTCGTGCAGCACATTGCGCTTCTCGAGGGCGGCGGGCCGCGTCCACGAAGCAACATTCACCGTCTTTGACCTCGGATCAGGTAGGGATACCCGCTGA
>Zotu678
ATGCGATACGTAATGTGAATTGCAAAATCTCGTGAATCATCAAATCTTTGAACGCATATTGCACTCTATTTTTATAGAGTATGCCTGTTTGAGAATCTATAGTATTCATTTTATATAATTGTTTTCGAATGATTTATATAAAGATATGAAGTTTCCTATTTTTAAAGTAGGTACTTTGAAATCTATAGCTTTTTATTATATAGTAATGTTTGAGTTTCTATAATATCAAGTTGAAAAGTATTCGAATGAAATTTCTAATTTCTCCTTATTCTTAGTATAATTTGTATATAGTAAATGAGTTATTATTATAGTGAAAAAGTTCATAACCATATAAAGTTGCGAGTCGTAAAAAAACCTTCAACTTTGAACCATGGTCTCAAATCAGGTAGGAAGACCCGCTGA
>Zotu679
ATGCGATACTTGGTGTGAATTGCAGAATCCCGTGAACCATCGAGTTTTTGAACGCAAGTTGCGCCCGAAGCCATTATGCCGAGGGCACGTCTGCCTGGGCGTCACGCACATCGTCGCCCTCCGCCTCGTCCCGTAAAGGGATCGTGTGTGCTGGGTCGGATATTGGCCCCCCGTGCGCTTCGGCGCGCGGCCGGCCCAAATGTGATTCGGCATCGACGCGTGCCGCGACGATTGGTGGTTGAAGAACTCAACTCGCGCGTTGTCGCGGCGTCGTGAATCACTGCTCGAACGTGTTGACCCCGACGGTGCTTCGCACCTCGACAGCGACCCCAGGTAAGGCGGGATTACCCGCTGA
>Zotu680
CACTAGGATCAAAATAACTATCACCATAAATAAAGGCCCAGATTGAAGCACATATACCAAAGCCATCCTCTTCGAAACACAACAAGAAACTCGTACATTAACCCGCAGAGATTTGTTCATGACAACTTAGAAACAATCTTATTCATTCAATATCAACCAATTTTTAATCTACTTACTTTTTTTCTTGATTACCTTCTTCTTCCCTAAT
>Zotu681
ATGCGATAAGTAATGTGAATTGCAGAATTCAGTGAATCATCGAATCTTTGAACGCACATTGCGCCCCTTGGTATTCCGAGGGGCATGCCTGTTCGAGCGTCATTACAACCCTCAAGCTCTGCTTGGTATTGGGCACCACCCGTCAGGGTGTGCCTTAAACATAGTGGCGGTGCCATCTGGCTCTAAGCGTAGTAATTCTCTCGCTATAGGGTCCTGTGGATGCTTGCCAGCAACCCCAATTTTATCTATGGTTGACCTCGGATCAGGTAGGGATACCCGCTGA
>Zotu682
ATGCGATAAGTAATGTGAATTGCAGAATTCAGTGAATCATCGAATCTTTGAACGCACATTGCGCCCTGTGGTATTCCGCAGGGCATGCCTGTTCGAGCGTCATTTAACCACTCACGCCTAGCGTGGTATTGGGGCACGCGGGTCTCCGCGGCCCTCAAAATTAGTGGCGGCGCCGGTGGGCTCTACGCGTAGTAATACTCCTCGCGTCTGGGTCCGGTAGGTCTACTTGCCAGCAACCCCCAATTTTTACGGGTTGACCTCGGATCAGGTAGGGATACCCGCTGA
>Zotu683
ATGCGATAAGTAATGTGAATTGCAGAATTCAGTGAATCATCGAATCTTTGAACGCACATTGCGCCCCTTGGTATTCCGAGGGGCATGCCTGTTCGAGCGTCATTACACCACTCAAGCACCGCTTGGTATTGGGCATCGTCCGTCGAAAGGCGGGCGTGCCTCGAAGACCTCGGCGGGGTTTCTCCAACTTCGGGCGTAGTAGAGTTAAATCAAAACGTCTTATAAGCTTGGTGAGATCTCATTGCCGTTAAACCTTTTATTTTTTCAGGTTGACCTCGGATCAGGTAGGGATACCCGCTGA
>Zotu685
ACATCAGAATTTTGAAACTGCTTTTGACATAATGGAGAGTCTTCAAGAGATGTTTGGACATCAAAGTCGACAAGCTAGGCAAGCTTCCATTAGGGCAATTATGAACACGCGCATGAGAGCAGGCACATCTGTGAGGGACCATATGTTAAACATGATTGGTCACTTCAATGCTACAAAATTTTTAAGAGCTAACATTGATTCCGAGACGCAGATTGACATGGTCCTTGAGACTATCCCTGAGATGTTCTCACAATTCATAGTAGATTATAATCTACACAAGATGGACATGTCTCTGACAGAATTAATGAAAGAGCTCCAAAATGCTGAAAGTGTTCTTAAAACCAGAAATGGAAGTGCTATGATTGTAACAGTCGGACCCTCTCATCCTAAGCCTTCTAGTGGTAAAGGAGGAACTAAGAGGAAAAGGCCAAATAACAAAA
>Zotu686
GTGCGATAAGCAATGCGAATTGCAGAACCGTGAGTCATCAGATTTTTGAACGCAACTGGCGCTGGATGGAAACCCATTCAGCATGCTTGTTTCAGTGTCTTTTTTTCTCATCACCCAAATCATAATGCGAGAGATACCCTTCTCTTGTTAAGCATGAAAGCACTCTGCGCTCTGCGAGCGACTTCGGCTTGTTCGATGGTCGCACTCAATGCAGCAGTCACATTGCTCACAATGTGAACTCATTGAGAGCAGAGGCAGTGCGGCGAAAGCTGCCAGTGCTTAGTCACTCAAACTTTACTTGCATCTGAAATCAAGCAGGATCACCCGCTGA
>Zotu687
ATGCGATAAGTAATGTGAATTGCAGAATTCAGTGAATCATCGAATCTTTGAACGCACATTGCGCCCTCTGGTATTCCGGAGGGCATGCCTGTTCGAGCGTCATTTCAACCCTCAAGCCTGGCTTGGTGATGGGGCGCTGCCTTGGAGACGAGGCAGGCCCTGAAATATAGTGGCGAGCCCGCCAGGACTCCGAGCGCAGTAGTTAAACCCTCGCTCTGGAAGGACTGGCGCGGCCCTGCCGTTAAACCCCCAACTCCTGAAAATTTGACCTCGGATCAGGTAGGAATACCCGCTGA
>Zotu688
ATGCGATACGTAATGTGAATTGCAGAATCTCGTGAATCATTGAATCTTTGAACGCACATTGCGCCCTATGGTATTCCGTAGGGCATGCCTGTCTGAGCGTCAGCTAGCCCCCCCACTCAAGCTCTTTTGCTTGGATTATTTCGGACGAGCAGTCAATTACTGATTGCTGCCCGTAAATTCATAGGCAGTATGGTCCCCTCATTCCAAGCTGAGCGTAATAATTAAAACAATCACGCCCATACATTGAAGTTGAGAATATCGTACTCGCCCTTAACCCACAATATTTTTTACTTGGGTGACCTCAGATCAGGTAGGGATACCCGCTGA
>Zotu689
CTTCAGCATAGCGCAAATCCCTGAACAAGGGATGACTACGAAAAGTGCAGTTAGCTTGGAAGAATTGGATCCCCGTATTATTGACTGTGAGCCTTTAACAGCCCAAGTAGAGGAGTTGGAAGCCTTTCCAGTCGACCCTCTGAACACAGCGAAGCATCTACATGTAGGAAGCAACATACCACAAGAAATGAAAGAGAAGCTGAAAACCTTCTTACTCGACAATCTGGATGTGTTCGCTTGGAAACACGACGACATGATAGGCATCAATCCCAACATCAGCTGTGATC
>Zotu690
ATGCGATACTTGGTGTGAATTGCAGAATCCCGTGAACCATCGAGTTTTTGAACGCAAGTTGCGCCCGAAGCCATTATGCCGAGGGCACGTCTGCCTGGGCGTCACGCACATCGTCGCCCTCCGCCTCGGCCCGTCAAGGGATCGTGGGTGCTGGGTCGGATATTGGCCCCCCGTGCGCATCGGCGCGCGGCCGGCCCAAATGTGATTCGGCATCGACGCGTGCCGCGACGATTGGTGGTTGAAGAACTCAACTCGCGCGTTGTCGCGGCGTCGTGAATCACTGCTCGAACGTGTTGACCCCGACGGTGCTTCGCACCTCGACAGCGACCCCAGGTCAGGCAGGATTACCCGCTGA
>Zotu691
ATGCGATAAGTAGTGTGAATTGCAGAATTCCGTGAATCATCGAATCTTTGAACGCACATTGCGCCTCCTGGTACTCCGGGAGGCATGCCTGTCCGAGCGTCATTATAACCCTCTCAAGCTTAATTTGCTTGGTATTGGAGCTGGAGCGTCCTCAGCGGCGGTCCGCTCCGAATTCCAATGGCAGACGACGGTGTCAACGTCAGCGCAGTGAGCATTTTGCATCGCGAAGCGTAGTCACCCGTCCCGCCGACACAAACCCTTCTTTCTAGTGTTGACCTCGGATCAGGTAGGGATACCCGCTGA
>Zotu692
ATGCGATAAGCAATGCGAATTGCAGAATTCCGCGAGTCATCAGATCTTTGAACGCAACTTGCGCTGGCGTAAAACCCAGCATGTTTGTTTCAGTGTGTCATAAAGTCACAGAACCATCGCCCAACTTAATGCGACCGAAGGTCCGCCTTCCTTCGTCAAACTGTTCCGTCCGGCAATGTATCGCCCCTCGAAGTAGTCACAAACCGCTTGTGATTTCGTTGGGCTTTGCTTTGCCTTTTTGACGGCTCTCTTCTTATTTGCACCTGAAATCAAGCAAGGTCACCCGCTGA
>Zotu693
ATGCGAAAAGTAATGTGAATTGCAGAATTCAGTGAATCATCGAATCTTTGAACGCACATTGCGCCCGCCAGTATTCTGGCGGGCATGCCTGTCTGAGCGTCATTTCAACCCTCATGCCCCTAGGGCGTGGTGTTGGGGATCGGCCAAGGCCCGCAAGGGACGGCCGGCCCCTAAATCTAGTGGCGGACCCGTCGTGGCCTCCCCTGCGAAGTAGTGATATTCCGCATCGGATAGCGACGAGCCCCTGCCGTTAAACCCCCCAAACTTTTACAAGGTTGACCTCAGATCAGGTAGGAATACCCGCTGA
>Zotu694
GTGCGATAAGCAATGCGAATTGCAGAACCGTGAGTCATCAGATTTTTGAACGCAACTGGCGCCGGCTGGCTCTCCAGCCGGCATGCTTGTTTCAGTGTCTCTTTACCTCATCACCCAAATCATAATGCGAGAGATATCCTTCTCTTGCCAAGCACGAAAGCACTCTGCGCTCTGCGAGCGGCTTCGACTTGTTCGATGGTCGCACTCAATGCAGCGGTCACATTGCTCACAATGTGAACTCATTGAGAGCTGAGGCAGCGCAGCGAAAGCTGCCAGTGCTTAGTCACACAAACTTTACTTGCATCTGAAATCAAGCAGGATCACCCGCTGA
>Zotu695
ATGCGATAAGTAATGTGAATTGCAGAATTCAGTGAATCATCGAATCTTTGAACGCACCTTGCGCTCCTTGGTATTCCGAGGAGCATGCCTGTTTGAGTGTCATTAAATTCTCAATCTTACCAGCTTTTGTTGGAAAAGACTTGGATGTGGGGGGGAAAATTTTTGAAGGTTTCTCGCGGAACCTTCTCCCCTGAAATGCATTAGCTGGACGCTCGCGCGGACAGTCTATTGGTGTGATAATTATCTACGCCATTAGCTGACTGCCATTAGTAGCACCGCTTCTAACTGTCTTCGGACAATATATGACAATTTGACCTCAAATCAGGTAGGACTACCCGCTGA
>Zotu696
ATGCGATAAGTAGTGTGAATTGCAGAATTCAGTGAATCATCGAATCTTTGAACGCACATTGCGCCTTATGGTAGTCCGTAAGGCATGCCTGTTCGAACGTCATCAAACCCCCTCGAGTCCCCTGGCTTTGCGGCCACCGGAACCTCGGTCCTGCCCCTGGCGCATCGGCTCTGCCGGTCCTCCTGGGCGAAATCCATTGTGCTGATCCACGGGTCGCCAAAGCGTAGTAGGCCTAAACAGCTCTCGCCTGGCATCAGATCCGGTAGGCGTCACGCCGTCGCAACCCAATTCCAATCAGAGTTTGACTTCGGATCAGGTAGGGATACCCGCTGA
>Zotu697
GTGCGATAAGCAATGCGAATTGCAGAACCGTGAGTCATCAGATTTTTGAACGCAATTGGCGCCGGTTGGTTCTCCAGCCGGCATGCTTGTTTCAGTGTCTTGTTTTCTCCTCACCCAAATCTTAATGTGAGAGATACCCTTCTCTCATCAAGTAAGAAAGCACTCTGAGCTCTGCACGCGGCTTCATTTCGGTGAATCCGCACTCAATGCAGCAGTCACATTTTACAATGTGAACTCATTGAGAGTCGAGTCAGCGCAGCTTGTCTGTAAGTGCTTAGAACTCAAAACTCTTCTTGTATCTGAAATCAAGCAGGATCACCCGCTGA
>Zotu698
ATGCGATAAGTAGTGTGAATTGCAGAATTCAGTGAATCATCGAATCTTTGAACGCACATTGCGCCCTTTGTTATTCCTTAGGGCATGCCTGTTCGAGCGTCATCTCACCCCTCAAGCTATGCTTGGTGTTGGGCGTTGTCTCGCCTCCGGCGCGGACTCGCCTTAAAATCATTGGCGGCCTGTGTATTTGGGCTACGAGCGCAGCAGATTCGCGCCTCGACCCGCGTCACTGGCATCCAGTAAGCGAAAACCATAGTTTTTACCTCGGATCAGGTAGGGATACCCGCTGA
>Zotu699
GTGCGATAAGCAATGCGAATTGCAGAACCGTGAGTCATCAGATTTTTGAACGCAACTGGCGCCGGCTGGCTCTCCAGCCGGCATGCTTGTTTCAGTGTCTCTTTACCTCCTCACCCAGATCATAATGCGAGAGATGCCCTTCTCTTGCCAAGCCTGAAAGCACTCTGCGCTCTGCGAGCGGCCTCGACTTGTCGAGGGTCGCACTCAATGCAGCGGTCACATTGCTCACAATGTGAACTCATTGAGAGCTGAGGCAGTGCAGCGTCAGCTGCCAGTGCTTAGTCACTCAAACTTTACTTGCATCTGAAATCAAGCAGGACCACCCGCTGA
>Zotu700
ATGCGATAAGTAATGTGAATTGCAGAATTCAGTGAATCATCGAATCTTTGAACGCACATTGCGCCCGCCAGTATTCTGGCGGGCATGCCTGTTCGAGCGTCATTTCAACCATCAAGCCCCCGGCTTGCGTTGGGGCCCTGCGGCTGCCGCAGGCCCTTAAAAACAGTGGCGGGCTCGCTGTCACACCGAGCGTAGTAATACATCTCGCTTTGGACGTGCGGCGGGTTCTTGCCGTGAAACACCCCCCCTTCTCAAGGTTGACCTCGGATCAGGTAGGAATACCCGCTGA
>Zotu701
ATGCGATAAGTAATGTGAATTGCAGAATTCAGTGAATCATCGAATCTTTGAACGCACATTGCGCCCCTTGGTATTCCGAGGGGCATGCCTGTTCGAGCGTCATTACAACCCTCAAGCTCTGCTTGGTATTGGGCACCACCCGTCAGGGTGTGCCTTAAACATAGTGGCGGCGCCATCTGGCTCTAAGCGTAGTAATTCTCTCGCTATAGGGTCCTGTGGATGCTTGCCAGCAACCTCAATTTTATCTATGGTTGACCTCGGATCAGGTAGGGATACCCGCTGA
>Zotu702
GTGCGATAAGCAGTGCGAATTGCAGAACCGTGAGTCATCAGATTTTTGAACGCAATTGGCGCCAGTTGGTAATCCAGCTGGCATGCTTGTTTCAGTGTCTTGTTTTCTCCTCACCCAAATCTTAATGTGAGAGATACCCTTCTCTTACTAAGTACGAAAGCACTCTGTACTTTGCAGGCAACCTTGACTTGTCAAGGGTTGCACTCAATGCAGCAGTCACATTTCACAATGTGAACTCATTGAGAGTAGAGACAGTGCAGCTAGTCTGCTAGTGCTTAGATCTCTAAACTTTACTTGCATCTGAAATCAAGCAGGATCACCCGCTGA
>Zotu703
AGTAAAGTAAATTTCGATTCCCAAACAGGATCTGCTTTATGTTTAGGTAGAAACTGTGATAGAAATAATACCTTTGATGAATTCTACAAACTCTTTTGCTGATTCACGAACTCCAATGATCACGTTCTACAATCCAAGTTGTCCAATTGTCCAGCCTCCAATGGTGATCCACACAGAGAACAAGAATGACGGCCAAGGTTTTCTTTTCTCGTGCTAGCAAGAATAATAAATAATCTCTACAGTTTTCCAAACCCTAACAGCCTATTAATACAAGTCCAAACGGGTTTGACCCATCTCTTAACTTAACCCGGTCCAACATTTAATTAATCAAATTAATTAAATCCGGTCCATGAATTAATTA
>Zotu704
AATAAAGTAATTTCGATTCTCAAACAAAGATTTGTTTTGTATTTAGATAAAAACTGTGGTAGAAATAATATATTTGATGAATTCTGCAAATTTCTTTACTGATTCTAGAACTCGAATGATCACGATCTACAATTCAAGATGTCCAATTGTCCAGCCTCCAATGGTGATCCACACAGAGAACAAGAATGACGACTGGAGTTTTCTTTTCTCGTGCTAGTAAGAATAAAATGAATTTTTCATTAAGTTTTTAAAACCCTAACAGCCTATTAATATAAGTCCAAATGGGCTTGGCCCGTCTCGTGAACTTAACCCGATCCAATATTTAATTAATCAAATTTGGTCAATGAATGAATTAACCCAATTAATTA
>Zotu705
CACCAGGATCCAAATAACGATCACCATAAATAATGGCCCAGATGGAAGCACATACACCAAAGCCATCCTCTTTGAAACACAGCAGGAAACTCGTACATTAACCCGCAGGGATTTGTTCATGACAACTTAGAAACAATCTTATTCATTCAATATCAACCAATTTTTAATCTGCGTACTTTTTTTCTTGATTACCTTCTTCTTCCCTAAT
>Zotu706
ATGCGATAAGTAATGTGAATTGCAGATTCAGTGAATCATCGAATTTTTGAACGCAGATGGCGCCCTTTGGTATTCCGAAGGGCATGCCTGTTTGAGTGTCATTTCATCTCACCTCGAGTGGATTTGAGCATGCACGCGCTTGCTCTAAAAGTAATCTGTGTATTAAATCTGACGCAGACAATCGTCGTCATGACAATCTTTTTTGATCGACCTCAAATCAGGTAGGAGTACCCGCCGA
>Zotu707
ATGCGATACTTGGTGTGAATTGCAGAATCCCGTGAACCATCGAGTTTTTGAACGCAAGTTGCGCCCGAAGCCATTATGCCGAGGGCACGTCTGCCTGGGCGTCACGCACATCGTCGCCCTCCGCCTCGTCCCGTAAAGGGATCGTGTGTGCTGGGTCGGATATTGGCCCCCCGTGCGCTTCGGCGCGCGGCCGGCCCAAATGTGATTCGGCATCGACGCGTGCCGCGACGATTGGTGGTTGAAGAACTCAACTCGCGCGTTGTCGCGGCGCGTTCGGCTCGAACGTGTTGACCCCGACGGTGCTTCGCACCTCGACAGCGACCCCAGGTCAGGAGGGATTACCCGCTGA
>Zotu708
CAGCCTACACGCTGCAACCCAGGCAGCAGAATGGAGCATACAACTATAGACCAAAGCAACTAGAGAACACCAGCCTCAACTAAAGCCATCAGTGGAAATCCCAAATCAAGCAGTCCCCCTCCATACCAGACCCATTTTTAGCAAGCATATCAGCAAAAGTATTACTGCCTCTTGAGTTAAAAATGATCCGAGTGTTGCCAAGAAA
>Zotu709
ATGCGATACGTAATGTGAATTGCAGAATTCAGTGAATCATCGAATCTTTGAACGCACCTTGCACTCTTTGGTATTCCGAAGAGTATGTCTGTTTGAGTGTCGTGAATCTCTCAACCCCCCTGTTTTGTAATGAGACAGGCGTGGGCTTGGATTATGGCTGTCTGTCGGACCTCTTAACTGAGCCGGCTCAGCTGAAATATACGAGCGACCCAATGTTTACATTATAAATGTGTTAACGGTTTGACTCGGCGTAATAATACTATTCGCTGAGGACGTTTTCATTATAAGACATTCATTGACGCTTCTAATGCGACTTTAATTAGTCATTCATAACTCTAGACCTCAAATCAGATAGGACTACCCGCTGA
>Zotu710
ATGCGATAAGTAATGTGAATTGCAGAATTCAGTGAATCATCGAATCTTTGAACGCACCTTGCGCTCCTTGGTATTCCGAGGAGCATGCCTGTTTGAGTGTCATTAAATTCTCAACCTCACCAGTTTTCTGAACTGCGTCGAGGCTTGGATGTGGGGGTTTGTGCAGGCTGCCTCAGCGCGGTCTGCTCCCCTGAAATGCATTAGCGAGGTTCATACTGAGCTTCCGTCTATTGGTGTGATAATTATCTACGCCGTGGACAGGGTTCAGACTCGCTTCTAACCGTCCCTCGGGACAATACCCTTGACAATTTGACCTCAAATCAGGTAGGACTACCCGCTGA
>Zotu711
CACCAAGATCAAAATAACTATCACCAGAAATAAAGGCCCAGATGGAAGCACATACACCAAAGCCATCCTCTTCAGAACACAGCAGGAAACTCGTACATTAACTCGCAGAGATTTGTTCATGACAACTTAGAAACAATCTTATTCATTCAATATCAACCAATTTTTAATCTGCTTACTTTTTTTCCTTGATTACCTTCTTCTTCCCTAAT
>Zotu712
ATGCGATAAGTAGTGTGAATTGCAGATTTCAGTGAATCATCGAATCTTTGAACGCACATTGCGCCCTTTGGTATTCCGAAGGGCATGCCTGTCTGAGCGTCAATAATAAAATCAAACCTAGGTTTGGTGTTGGGAGAAGTGGCAATGCCTCTCTCCTTTAAGCTATTGGCGACACTATTTCAGCTTGTAAGACGTAGTAAGTAATTTCTCGTTAAAGCTTCTGTATATAGATGTCTGCCAACTGAATATTTTATTTTAGCACTTGACCTCAGATCAGGTAGGGATACCCCCTGA
>Zotu713
ATGCGATACTTGGTGTGAATTGCAGAATCCCGTGAACCATCGAGTTTTTGAACGCAAGTTGCGCCCGAAGCCATTATGCCGAGGGCACGTCTGCCTGGGCGTCACGCACATCGTCGCCCTCCGCCTCGTCCCGTAAAGGGATCGTGGGTGCTGGGTCGGATATTGGCCCCCCGTGCGCTTCGGCGCGCGGCCGGCCCAAATGTGATTCGGCGTCGACGCGTGCCGCGACGATTGGTGGTTGAAGAACTCAACTCGCGCGTTGTCGCGGCGCGTTCGGCTCGAACGTGTTGACCCCGACGGTGCTTCGCACCTCGACAGCGACCCCAGGTCAGGAGGGATTACCCGCTGA
>Zotu714
ATGCGATAAGTAATGTGAATTGCAGAATTCAGTGAATCATCGAATCTTTGAACGCACATTGCGCCCTCTGGTATTCCGGAGGGCATGCCTGTTCGAGCGTCATTTCAACCCTCAAGCCTGGCTTGGTGTTGGGGCACTGCTTTCTAACGAGAGCAGGCCCTGAAATATAGTGGCGAGCTCGCCAGGACTCCGAGCGTAGTAGTTAAACCCTCGCTTTGGAAGGCCTGGCGGTGCCCTGCCGTTAAACCCCAACTTCTGAAAATTTGACCTCGGATCAGGTAGGAATACCCGCTGA
>Zotu715
AAATAAAACAAATTTCAATTCCCACCAAGGATATGCTTTGTGTTTAAATAGAAACTATATTTAGAATAATACATTTGATGAATTATGCAAACTCTTTTACTGATTCTCGAACACGAACAATTACGAACTAAAATTCACAGCTGTCCAATTGTCAAACCTCCAATGAAAATCCACACAGAGAACAAAAATGACGACTAGAGTTTTCTTTTCTTGTGCAAGCAAGAATAATGAAATATCTATCTTCTGTTTTCAAACCATAACAGTTTGTTAATATAAGTCCAAGTGGGCTTGACTTGTCTGTTAAACTTAACACGATCAAATATTTAATTAATCAAATTAATTAAATATGGTCCATTAATTAATTAATTCAATTAACTA
>Zotu716
TTGCGATAAGTAATGTGAATTGCAGAATTGTGAATCATCGAATCTTTGAACGCACATTGCGCCTTTTGGTAATTCCAAAGGGCATACCTGTTTGAGCGTCATTTCACTCTTAAATCGTTTGATTTAGTATTGAACTTATATTTTTCTGTTGCAAAATAGAAAATAGTTTGAAATTGATTTGGCAAGAAGCAATATCCAGTTTGAAGCTTTCTTTTTACAACGTAATAGGTTTTACCAACTCGTTGGCTAGTAAGGAGCTTTGTTATATTTGGATATATCGCTTTGGCGTTATAATTTTTAAAATTAAAAGTTTGACCTCAAATCAGGTAAGACTACCCGCTGA
>Zotu717
ATGCGATAAGTAATGTGAATTGCAGAATTCAGTGAATCATCGAATCTTTGAACGCACCTTGCGCTCCTTGGTATTCCGAGGAGCATGCCTGTTTGAGTGTCATTAAATTCTCAACCTTATCAGTTTTTTATTAAATTGGTTCAAGGCTTGGATTTTGGGAGTTGCAGGCTTCTCTTTTGAAGTCAGCTCTTCTTAAATGTATTAGTGGAGACTTGTAACCGTCGCCTTGGTGTGATAATTATCTGCGCCTTGGTGTATTGGTGACTAGTAATGTCTTTGCTTATAACAGTCCATTAGATTGGACAATCACTTTATGACTTTTGACCTCAAATCAGGTAGGACTACCCGCTGA
>Zotu718
ATGCGATAAGTAATGTGAATTGCAGAATTCAGTGAATCATCGAATCTTTGAACGCACATTGCGCCCTCTGGTATTCCGGGGGGCATGCCTGTTCGAGCGTCACTACAACCACTCAAGCTCTCGCTTGGTATTGGGGTTCGCGTCTTCGCGGCCCCTAAAATCAGTGGCGGTGCCTGTCGGCTCTACGCGTAGTAATACTCCTCGCGACTGAGTTCCGGTAGGTTTACTGGCCAGCAACCCCCAAATGTCATACGGTTGACCTCGGATCAGGTAGGGATACCCGCTGA
>Zotu719
ATGCGATAAGTAATGTGAATTGCAGAATTCAGTGAATCATCGAATCTTTGAACGCACCTTGCGCTCCTTGGTATTCCGAGGAGCATGCCTGTTTGAGTGTCATGAAACTCTCAATCTTGACTAGTTTTTCACGAAGCTAGTCTTGTATTGGACTTGAGCGTTGCTGGTCTAATCGATCGGCTCGTTCGAAATATATTAGCTGGACCCTTATTGAACTTGGTTCCACTTGACGTGATAAGTATTTCGTCAAGGACATCTTTATTGATGGCCATAATCGATTCGTTGATCTGCTTCTAATCGTCTTTACTTTATCGTAAACACCTTTTATGATCTGGCCTCAAATCAGGTAGGACTACCCGCTGA
>Zotu720
ATGCGATAAGTAATGTGAATTGCAGAATTCAGTGAATCATCGAATCTTTGAACGCACCTTGCGCTCCTTGGTATTCCGAGGAGCATGCCTGTTTGAGTGTCATGAAACTCTCACCCTTCAACTTTCTTAATAGTGGTTGCGGGCGTGGACTTGAGCGTTGCTGGTTTTTATTAACCGGCTCGCTTGAAATGAATTAGCAGATCCTTTTTGTAATCGGTTCCACTCGACGTGATAAGTATTTCGCCGAGGACATCTTAACGGATGGCCGAGATAAAGAAAGTCTTAGATCCGCTTCTAATTCTTAGCTTTACGCAAGTAAACTAAACCCATTTTATGATCTGGCCTCAAATCAGGTAGGACTACCCGCTGA
>Zotu721
ATGCGATAAGTAATGTGAATTGCAGAATTCAGTGAATCATCGAATCTTTGGACGCACATTGCGCCCCTTGGTATTCCGAGGGGCATGCCTGTTCGAGCGTCATTACAACCCTCAAGCCTTGCTTGGTATTGGGCGCCACCCGTTAGGGTGTGCCCTAAACATAGTGGCGGCGCCATCTGGCTCTAAGCGTAGTAATTCTCTCGCTATAGGGTCCTGTGGATGCTTGCCAGCAACCCCAATTTTATCTATGGTTGACCTCGGATCAGGTAGGGATACCCGCTGA
>Zotu722
ATGCGATAAGTAATGTGAATTGCAGAATTCAGTGAATCATCGAATCTTTGAACGCACCTTGCGCTCCTTGGTATTCCGAGGAGCATGCCTGTTTGAGTGTCATGGTATTCTCAATTCGCTCTCATTTTATTGAGGGCGGCATTGGATGTGGAGGCTCTTTGCTGGCCATTTTGTGCCAGCTCCTCTTAAAAATATTAGTGTGAATGCTCACTTCATGCTCAGTGTGATAATTATCTTGCATTGTGCTTGGGTGTGGCAACTTCATGCTTCTAATCGTCGCAAGACAACCTTTGACAATCTGACCTCAAATCAGGTAGGACTACCCGCTGA
>Zotu723
CTGCGTGAATTAATGTGAATTGCAGACACATTGAACATCGACATTTCGAACGCACATTGCGGAAGTGGGTTTTTCCCACTTCCACGCCTGTCTGAGGGTGACAATTGTGACAGCATATATCTATTCTTGCTGCTCTCCGATTCTGAGGGCCTGATTTCTGGCAAGTTTAGCGTCGTGGTTAGCAACATCCTTTTATAATGGATGTACCTTCCATGAGAATATGATAGTCAGGGATAACAGTGCGATATAATCGTACTCTGACTTCACAAAGTGTGCTTACCGGCGGTTATGCTGCTGTGTTTGCTGTTGGAACTTATAGCAAGCACATTAGCAACGACGGTTGTGCTACTTTTTTTCTTCACCTCAGATCAGACGTGGCTACCCGCTGA
>Zotu724
GCTACGATAACCGGTGTGAATTGCAGAACACGCCGAGCACTTTGTCTTTCGAACGCACATTGCGGCCTCGGCATCTGTCGTGGCCTCGTTTGTCTGAGTGTCGGATAATCACATCAAACATACTGTTTGTTGTCCGCTTGTTGAACTTTAATGCTCATCGAGTGGAATCGGTTTGCGACTTGCAGCTCTTGAAGCTTGTCGAGTTGACGGTACCCTGCGTACCCGTTGCTCAATGACTTTTGCCTCTTGAAACAGCTCGTTGCCTACTCTCATTCAGTTTTAACAAATCCAATCTTGTATTGGCTGAAAGTTATCAACTTGTCTGAGACGGAATGCTACCGACTAACATAGTCAGGCCTTTCCAAAACCACATTATCCTCACGACCTCAGATCAAGCGAAAGTACCCGCTGA
>Zotu725
ATGCGATAAGTAATGTGAATTGCAGAATTCAGTGAATCATCGAATCTTTGAACGCACATTGCGCCCCCTGGTATTCCGGGGGGCATGCCTGTTCGAGCGTCGTTAACCCCCTCGAGCCCAGCTCGGTGTTGGGGGCCGTCCCCCGGGGCGCCCCCGAAAGTCAGCGGCGATGCGGCCGGTCCTCGAGCGCAGTAAAACTTTTGTTCCGCTGCGAGGGCCCGGGCGCGTCCGCCGGACAACCCCCCCATACATCCACGATTGACCTCGGATCAGGTAGGGATACCCGCTGA
>Zotu726
ATGCGATAACTAATGTGAATTGCAGAATTCAGTGAATCATCGAGTCTTTGAACGCACATTGCGCCCTCTGGTATTCCGGAGGGCATGCCTGTCCGAGCGTCATTGCTGCCCTCCAGCCCGGCTGGTGTGTTGGGCCCCGCCCCCCTTCCCGGGGGGGCGGGCCCGAAAGGCAGCGGCGGCACCGCGTCCGGTCCTCGAGCGTATGGGGCTTTGTCACCCGCTCTTGTAGGCCCGGCCGGCGTCAGCCGACCCCCTCAATCTATTTTTTCAGGTTGACCTCGGATCAGGTAGGGATACCCGCTGA
>Zotu727
GTGCGATAAGCAATGCGAATTGCAGAATTCCGTGAGTCATCAGATCTTTGAACGCAAACTGCGCCGGTATGAAATTATCGGCATGCTTGTTTCAGTGTCGTATTAAAAATTACCCATATTCTTAATGCAAGTGATATTCATTTATCTCTTGCTAAGTATGAGTGGTATATCTTATCCACTGAGCCTTCAAAAGCTCTCTCAATGCAGCAGTCGCACCTTGTGTGTGTACCTACATTGAGTGTTGAGATTGAGAATATTATCACAGTATGTTAGCCCTCTTTTTAATCTGAAATCAAGCAAGAGCACCCGCTGA
>Zotu728
GCATTCCGTACCCCTAAAGGCATATATTGTTATAAAGTTATGTCGACAGGAACCAAGAAAAAAAAACACGGTGGGAACCAAGAAAGCAATAAAAAAAAATTACCTTTTGTTTGCAAATTTTAACCAATTGTCCCTAGACCTAATAATTCTTTTACATAAATAGGTAGATATCGGGCTTC
>Zotu729
ATGCGATAAGTAATGTGAATTGCAGAATTCAGTGAATCATCGAATCTTTGAACGCACATTGCGCTCGCCAGTATTCTGGCGAGCATGCCTGTTCGAGCGTCATTTCAACCATCAAGCTCTGCTTGCGTTGGGGATCCGCGTCTGACGCGGTCCCTCAAAAACAGTGGCGGGCTCGCTAGTCACACCGAGCGTAGTAACTCTACATCGCTATGGTCGTGCGGCGGGTTCTTGCCGTAAAACCCCCAATTTCTAAGGTTGACCTCGGATCAGGTAGGAATACCCGCTGA
>Zotu730
ATGCGATACGTAATGTGAATTGCAGAATTCAGTGAATCATCGAATCTTTGAACGCACATTGCGCCCATTAGTATTCTAGTGGGCATGCCTGTTCGAGCGTCATTTCAACCCTTAAGCCTAGCTTAGTATTGGGAGCCTACTGTATTGTAGCTCCCCAAATCCAACGGCGGATCTGTGGTATCCTCTGAGCGTAGTAATTTTTATCTCGCTTTTGTTAGGTGCTGCAGCTCTCAGCCGCTAAACCCCTCAATTTTTAATGGTTGACCTCGGATCAGGTAGGAATACCCGCTGA
>Zotu731
CACCAGGATCAAAATAACTATCACCAGAAATAAAGGCCCAGATGGAAGCACATACACCAAAGCCATCCTCTTCGGAACACAGCAGGAAACTCGTACATTAACCCGTAGAGATTTGTTCATGACAACTTAGAAACCATCTTATTCATTCAATATCAACCAATTTTTAATCTGCTTACTTTTTTTCTTGATTACCTTCTTCTTCCCTAAT
>Zotu732
ATGCGATAAGTAATGTGAATTGCAGAATTCAGTGAATCATCGAATCTTTGAACGCACATTGCGCCCATTAGTATTCTAGTGGGCATGCCTGTTCGAGCGTCATTTCAACCCTCAAGCCCCAGCGGCTTGGTGTTGGGAGTTTATCTGCGGATAATTCCTGAAAAGCACCGGCGGAGCCGTGCTGGCCCCAAGCGTAGTAATTTGTTCTCGCTTCAGGTGCTCGGCGCTGGCGTCTAGCCGCTAAACCCCCTAATTTTCTAGTGGTTGACCTCGGATCAGGTAGGAATACCCGCTGA
>Zotu733
CACCAGGATCCAAATAACGATCACCATAAATAATGGCCCAGATGGAAGCACATACACCAAAGCCATCCTCTTTGGAACACAGCAAGAAACTCGTACATTAACTCGCAGGGATTTGTTCATGACAACTTAGAAACAATCTTATTCATTCAATATCAACCAATTTTTAATCTGCGTACTTTTTTTCTTGATTACCTTCTTCTTCCCTAAT
>Zotu734
ATGCGATAAGTAATGTGAATTGCAGAATTCAGTGAACCATCGAATCTTTGAACGCACATTGCGCCCGCCAGTATTCTGGCGGGCATGCCTGTTCGAGCGTCATTTCAACCCTCAAGCCCCCGGGCTTGGTGTTGGGGATCGGCACAAGGCGCTGGCACCCTCGGGAGCCCGCGCCCGCCGTCCCCCAAATCCAGTGGCGGTCACGCCGTGTGTACCTCAGCGTAGTAGCAACACCTCGCTCCGGAACCCTTCTGTGAACCACGCCGTAAAACCCCCGACTTTTTTCTGGTTGACCTCGAATCAGGTAGGACTACCCGCTGA
>Zotu735
AGTAAAGCAATTTTCGATTCCCAAACAGGATCTGCTTTATGTTTAGATAGAAATTGTGATAGGAATAATACCTTTGATGAATTCTGCAAACTCTTTTGCTGATGCACGAACTCCAATGATCACGATCTACAATCCAAGCTGTCCAATTATTTAGCCTCCAATGGTGATCCACATAGAGAACAAGAATGACATCCAGGTTTTTCTTTTCTCGTGCTAGCAAGAATAATGAAAATTCTCTACAGTTTTTCAAACCCTAACAGCCTATTAATACAAGTCCAAACGGGCTTGGCCCATCTCTTCACTTAACCCGGTCCAACATTTAATTAATCAAATTAATTAAATCCGGTCCATGAATTAATTAATCCAATTAATTA
>Zotu736
ATGCGATACTTGGTGTGAATTGCAGAATCCCGTGAACCATCGAGTTTTTGAACGCAAGTTGCGCCCGAAGCCATTATGCCGAGGGCACGTCTGCCTGGGCGTCACGCACATCGTCGCCCTCCGCCTCGGCCCGTAAAGGGATCGTGGGTGCTGGGTCGGATATTGGCCCCCCGTGCGCTTCGGCGCGCGGCCGGCCCAAATGTGATTCGGCATCGACGCGTGCCGCGACGATTGGTGGTTGAAGAACTCAACTCGCGCGTTGTCGCGGCGCGTTCGGCTCGAACGTGTTGACCCCGACGGTGCTTCGCACCTCGACAGCGACCCCAGGTCAAGCGGGATTACCCGCTGA
>Zotu737
ATGCGATAAGTAATGTGAATTGCAGAATTCAGTGAATCATCGAATCTTTGAACGCACATTGCGCCCTCTGGTATTCCGGGGGGCATGCCTGTTCGAGCGTCATTACAACCCTCAAGCTCTGCTTGGTATTGGGCGCCACCGTCCCGGTGCGCCTCAAAGTCAGTGGCGGCGCCGTCCGGCTCCAAGCGTAGTAATTCTTCTCGCTCTGGAGGCCCGGGTGCGTGCTAGCCAGCAACCCCCAATTTATCAAAGGTTGACCTCGGATCAGGTAGGGATACCCGCTGA
>Zotu738
CTGCGATAAGTAATGTGAATTGCAGAATTCAGTGAATCATCGAGTCTTTGAACGCACATTGCGCCCCCTGGCATTCCGGGGGGCATGCCTGTCCGAGCGTCATTGCTGCCCATCAAGCCCGGCTTGTGTGTTGGGTCGTCGTCCCCCCCGGGGGACGGGCCCGAAAGGCAGCGGCGGCACCGTGTCCGGTCCTCGAGCGTATGGGGCTTTGTCACCCGCTCGATTAGGGCCGGCCGGGCGCCAGCCGACGTCTCCAACCATTTTTTTCAGGTTGACCTCGGATCAGGTAGGGATACCCGCTGA
>Zotu739
ATGCGATAAGTAATGTGAATTGCAGAATTCAGTGAATCATCGAATCTTTGAACGCACCTTGCGCCCCTTGGCATTCCGAGGGGCACGCCTGTTTGAGTGTCGTGAACTCCTCCACCCTCTACCTTTTTCGGAAGGCATTGGGCTGGGATTTGGGAGCTTGCGGGTCCCTGGCCGATCCGCTCTCCTTGAATACATTAGCGAAGCCCTTGCGGCCTTGGTGTGATAGTCATCTACGCCTCGGCTTAGCGAACATAACGGGAGTCGCTTCCAACCGTCTCGCAAGAGACAATTCATTACCAACTTGACCTCAAATCAGGCGGGACTACCCGCTGA
>Zotu740
ATGCGATACTTGGTGTGAATTGCAGAATCCCGTGAACCATCGAGTTTTTGAACGCAAGTTGCGCCCGAAGCCATTATGCCGAGGGCACGTCTGCCTGGGCGTCACGCACATCGTCGCCCTCCGCCTCGGCCCGTCAAGGGATCGTGGGTGCTGGGTCGGATATTGGCCCCCCGTGCGCATCGGCGCGCGGCCGGCCCAAATGTGATTCGGCATCGACGCGTGCCGCGACGATTGGTGGTTGAAGAACTCAACTCGCGCGTTGTCGCGGCGCGTTCGGCTCGAACGTGTTGACCCCGACGGTGCTTCGCACCTCGACAGCGACCCCAGGTCAAGCGGGATTACCCGCTGA
>Zotu741
CACCAGGATCCAAATAACGATCACCATAAATAATGGCCCAGATGGAAGCACATACACCAAAGCCATCCTCTTTGGAACACAGCAAGAAACTCGTACATTAACCCGCAGGGATTTGTTCATGACAACTTAGAAACAATCTTATTCATTCAATATCAACCAATTTTTAATCTGCGTACTTTTTTTCTTGATTACCTTGTTCTTCCCTAAT
>Zotu742
ATGCGATAAGTAATGTGAATTGCAGAATTCAGTGAATCATCGAATCTTTGAACGCACCTTGCGCTCCTTGGTATTCCGAGGAGCATGCCTGTTTGAGTGTCATGGAATCATCAACTCTCATCTTTATTGATGAGGGCTTGGACTTGGAGGCTTGTGCTGGTTCTAACGAATCGGCTCCTCTTGAATGCATTAGCTTGAACCTATGCTGTATCGGCTGTTCGGTGTGATAATTGTCTACGCCGTGGCTGTGAGGCTTTAAAATTGTAGGATCAGCTTCGAACCGTCCCTATGAACGGGACAACATCTTCATTGACCTCTGACCTCAAATCAGGTAGGATTACCCGCTGA
>Zotu743
ATGCGATAAGTAATGTGAATTGCAGAATTCAGTGAATCATCGAATCTTTGAACGCACATTGCGCCCCTTGGTATTCCGAGGGGCATGCCTGTTCGAGCGTCATTACAACCCTCAAGCTCTGCTTGGTATTGGGCACCACCCGTCAGGGTGTGCCTTAAACATAGTGGCGGCGCCATCTGGCTCTAAGCGTAGTAATTCTCTCGCTATAGGGTCCTGTGGATGCTTGCCAGCAACCCCAATTTTATCTATGGTTGACCTCGGATCAGGTAGGGATACCCGCTGA
>Zotu744
ATGCGATAAGTAATGTGAATTGCAGAATTCAGTGAATCATCGAATCTTTGAACGCACATTGCGCCCGCCAGTATTCTGGCGGGCATGCCTGTTCGAGCGTCATTTCAACCATCAAGCCCCAGGCTTGTGTTGGGGCCCTGCGGCTGCCGCAGGCCCTGAAAAACAGTGGCGGGCTCGCTGTCACACCGAGCGTAGTAATACATCTCGCTTTGGACGTGCAGCGGGTTCTTGCCGTTAAACACCCCCCTTCTCAAGGTTGACCTCGGATCAGGTAGGAATACCCGCTGA
>Zotu745
ATGCGATACTTGGTGTGAATTGCAGAATCCCGTGAACCATCGAGTTTTTGAACGCAAGTTGCGCCCGAAGCCATTATGCCGAGGGCACGTCTGCCTGGGCGTCACGCACATCGTCGCCCTCCGCCTCGGCCCGTAAAGGGATCGTGGGTGCTGGGTCGGATATTGGCCCCCCGTGCGCATCGGCGCGCGGCCGGCCCAAATGTGATTCGGCATCGACGCGTGCCGCGACGATTGGTGGTTGAAGAACTCAACTCGCGCGTTGTCGCGGCGCGTTCGGCTCGAACGTGTTGACCCCGACGGTGCTTCGCACCTCGACAGCGACCCCAGGTAAGGCGGGATTACCCGCTGA
>Zotu746
ATGCGATAAGTAATGTGAATTGCAAAATTCCGTGAATCATTAAATCTTTGAACGCACCTTGCGCTTTATGGGTCATACCATAAAGCATGTCTGTTTGAGAATCAGTTCAAACCTCATGTTCTTTTTTGGGTAACTCCAACAAAGGGTATGGCACTGGAATTTTTACTGCAAAGCAAATCTTCTTAATTACAAGTTGCCTGGTATTCTTACTAACACTGTACCGGAAAGCATGACCAATGGACACTCGGCCTCACAGCCATGTTCTTGATTGCTGATAAAGGTCTTTGCTCAAGTACTAGTACTCTTATGGCAAGAACAAACAAATCACTAGGATCAGCAATGATCTTTAAGACTTGATCTCAAATCAGACAAGACTACCCGCTGA
>Zotu747
ATGCGATAAGTAATGTGAATTGCAGAATTTAGTAAATCATCGAATCTTTGAACGCACATTGCGCCCCCTGGTATTCCGGGGGGCACACCTGTTCGAGCGCCATTTCAACCCTAGAGCCCTGCTCTACGATGGGCCCCGTCCTCAGGGACGGGCCCGAAACCCGTGGGCGCCTCCGTAAGGCCCTGAGCGTAGTAAGAGAAATCCCTCGCTCGGAGTGCCCTATAGCGGCCGCCCCGAACCATCTCAAAAGGTTAGCCTCGGATCAGGTAGGGATACCCGCTGA
>Zotu748
ATGCGATAAGTAATGCGAATTGCAGAATTTCCGTGAGTCATCGAATCTTTGAACGCACATTGCGCCCACTGGTATTCCGGTGGGCATGCCTGTTCGAGCGTCATTATCCCCCCTCAAAACTCCTGTTTTGGTGTTGGGCCACGTCGGTCCCCCCGACCGACGGGCCTCAAAGACAATGACGGCGTCCGTGGGACCCTCTTCGCAACGAGCTTTCGTTAGCACGCGTCGAGTCTAAAGGACCTTCCGGGCCGGCCACCTTTTATCTATATCACAAGGTTGACCTCGGATCAGGTAGGAATACCCGCTGA
>Zotu749
ATGCGATAAGTAGTGTGAATTGCAGAATTCAGTGAATCATCGAATCTTTGAACGCACATTGCGCCTCCTGGTATTCCGGGAGGCATGCCTGTTCGAGCGTCATTAAAAACCACTCAAGCTCTTTTGCTTGGTCATGGAAGATGAGTGCGCATAGCGTCCTCCCTTTCGAAATACAATGGCGGAAAGCTCCATGTGCCCCGGCGTAGTAAGTTTTTCTTTCGCTTGGAACATGAGGTGATCCTGCCACAAACCCCCAATTTTTCTAGGTTGACCTCGGATCAGGTAGGGATACCCGCTGA
>Zotu750
ATGCGATGAGTAATGTGAATTGCAGAATTTAGTAAATCATCGAATCTTTGAACGCACATTGCGCCCCCTAGTATTCCGGGGGGTACACCTATTCGAGCGCTATTTCAACCCTAGAGCCCTGCTCTGTAATGGGCCCCGTCCTCAGGGACGGGCCCGAAACCCGTAGGCGCCTCCGTAAGGCCCTAAGCGTAGTAAGAGAAATCCCTCGCTCGGAGTACCCCGTAGCGGCCGCCCCGAACTATCTTATAAGGTTGGCCTCGGATTAGGTAGGGATACCCGCTGA
>Zotu751
TTGCGATACGTAATGTGAATTGCAGATTTTCAGTGAATCATCGAATCTTTGAATGCACCTTGCGCTCCTTGGTATTCCGAGGAGCATGCCTGTTTGAGTGTCATCGAATTCTCAACCATCCCTTGATTGATTTCGAGGGATGGCTTGGATCTTGGGAGTTGCTGGCTGTCCCTCGGGACGGTCGGCTCTCCTTAAAAGCATTAGCGAAAGGTTGACAAGCCCTGCATGCACGGCCTTCGACGTGATAATGATCGTCGTGGCTGGAGTGTGAGGCCTAGATTTGATCTTTGCTTCCAAAAACATGGTATTGGGGGGACTTGCGACCCTCTTTACTTTTTGACGCTTGACCTCAAATCAGGTAGGACTACCCGCTGA
>Zotu752
AATAAAGTAATTTCGATTCTCAAACAAAGATTTGTTTTGTATTTAGATAAAAACTGTGGTAGAAATAATATATTTGATGAATTCTGCAAATTTCTTTACTGATTCTAGAACTCGAATGATCACGATCTACAATTCAAGATGTCCAATTGTCCAGCCTCCAATGGTGATCTACACAGAGAACAAGAATGACGACTGGAGTTTTCTTTTCTCGTGCTAGCAAGAATAAAATGAATTTTTCATTAAGTTTTTCAAACCCTAACAGCCTATTAATATAAGTCCAAATGGGCTTGGCCCGTCTCGTGAACTTAACCCGATCCAATATTTAATTAATCAAATTTGGTCAATGAATGAATTAACCCAATTAATTA
>Zotu753
AGTAAAGTAAATTTCGATTCCCAAACAGGATCTGCTTTATGTTTAGGTAGAAACTGTGATAGAAATAATACCTTTGATGAATTCTACAAACTCTTTTCCTGATTCACGAACTCCAATGATCACGTTCTACAATCCAAGTTGTCCAATTGTCCAGCCTCCAATGGTGATCCACACAGAGAACAAGAATGACGGCCAAGGTTTTCTTTTCTCGTGCTAGCAAGAATAATAAATAATCTCTACAGTTTTCCAAACCCTAACAGCCTATTAATACAAGTCCAAACGGGTTTGACCCATCTCTTAACTTAACCCGGTCCAACATTTAATTAATCAAATTAATTAAATCCGGTCCATGAATTAATTA
>Zotu754
ATGCGATAAGTAATGTGAATTGCAGAATTCAGTGAATCATCGAATCTTTGAACGCACATTGCGCCCCGTGGTATTCCGCGGGGCATGCCTGTTCGAGCGTCATTACACCACTCAAGCCTCGCTTGGTATTGGGCGACGCGGTACGCCGCGCGCCTCAAATCTTTCGGCTGGGTCTGAATCGTCCCTCAGCGTTGTGGAAACTATTCGCTAAAGGTGCGCGTTTCGGTCACGCCGTTAAACAAACCAATTTCATTAAAGGTTGACCTCGGATCAGGTAGGGATACCCGCTGA
>Zotu755
ATGCGATAAGTAATGTGAATTGCAGAATTCAGTGAATCATCGAATCTTTGAACGCACATTGCGCCCGCTGGTATTCCGGCGGGCATGCCTGTTCGAGCGTCATTATGACCAATCAAGCTCTGCTTGGCCTTGGGGCCCGCTGTACCGGCGGCCCTTAAAATCAGTGGCGGTGCCGTCTGGCTCTAAGCGTAGTAATACTTCTCGCTACAGGGTCCAGTCGTCCACCCGCCAGAACCCCCAACTTTCTTAGGTTGACCTCGGATCAGGTAGGGATACCCGCTGA
>Zotu756
ATGCGATAAGTAATGTGAATTGCAGAACTTCGTGAATCATCAAATCTTTGAACGCACATTGCGCTCTATGGAAACATAGAGCATGCCTGTTTGAGTATCATTTTAACCCACTCGCAGATCTTTTTCTGTGGATTTGATAGTCTTGGAGTCCTTATCTCTCTTCAAGTCTTTCGAAAAATGAACTTCAAAATTGGTTTCAGAGAATTTTTCCCTGGACCCTCCAATCGTACTTGATTGTATTCAGTCACGATTGGTGTGTGAATTCTTTTTTTGAAGAAGCGAACTTTGAATGCTGTGGCATTTTTTATCGGTTCACAAAAACTCTTCAAACTAAATTTTCTTTACAAATTTTTGGTCTCAAATCAGGCAAGACTACCCGCTGA
>Zotu757
ATGCGATAAGTAATGTGAATTGCAGAATTCAGTGAATCATCGAATCTTTGAACGCACCTTGCGCCTTTTGGTATTCCGAAAGGCATGCCTGTTTGAGTGTCATGAAATCTCAATCCCTCTGGTTCTTCTGGACTGGTTGGATTGGACCTGGGTGATTTGCCAGCAATGGCTCGCCTCAAATGACTTAGTGGAACATCCCACATCAGTGTTAGACGTAATAAGTTTCGTCTCTCCTTGTGGTGATGACTGCTCAGAACCTGCCATCGCGCACTTTTGACATTGACCTCAAATCAGGTAGGGCTACCCGCTGA
>Zotu758
ATGCGATAAGTAATGTGAATTGCAGAATTCAGTGAATCATCGAATCTTTGAACGCACATTGCGCCCGCTAGTATTCTGGCGGGCATGCCTGTTCGAGCGTCATTTCAACCCTCAGGCCTCGCCTGGTGTTGGGGACCCCGCGGCCGCCGCGGGCCCCGAAAATCAGTGGCGTGCTCGCCGCGAGCCCGAGCGTAGTAATCATCCTCGCTCCGGGACCGCGACGGGCGCCCGCCGTGAAACCCCCCACTTATTCAGGTTGACCTCGGATCAGGTAGGAATACCCGCTGA
>Zotu759
ATGCGATAAGTAGTGTGAATTGCAGAATTCAGTGAATCATCGAATCTTTGAACGCACATTGCGCCCTTTGGTATTCCTTAGGGCATGCCTGTTCGAGCGTCATTTAAACCTTCAAGCTCAGCTTGGTGATGGGTGACTGTCCTCCCCTCGCGGGTGGACTCGCCTCAAAAACATTGGCGGCCGGTACATTGGCTTCGAGCGCAGCAGAAACGCGGTCTCGAGCCCGGTGGATCGGCTCCCATAAGCCTATTCTTTTATTTTGACCTCGGATCAGGTAGGGATACCCGCTGA
>Zotu760
ATGCGATAAGTAATGTGAATTGCAGAATTCCGTGAATCATCGAATCTTTGAACGCACATTGCGCCCCCTGGCATTCCGGGGGGCATGCCTGTCCGAGCGTCATTTCACCCCCTCAAGCACGGCTTGTGTGTTGGGCGTTGTCCCCTCGGGGACATGTCCGAAAGGCAGTGGCGGCGCCGCGTTGGGTCCTCGAGCGTATGGGGCTTTGTCACTCGCTCGGGAAAGGACCTGCGGGCGTTGGTCTTCCTTGTACAGCCCCTGTGGTTGTCTTTTATGGTTGACCTCGGATCAGGTAGGGTTACCCGCTGA
>Zotu761
GTGCGATAAGCAATGCGAATTGCAGAACCGTGAGTCATCAGATTTTTGAACGCAACTGGCGCTGACTGGCTCTCCAGTCAGCATGCTTGTTTCAGTGTCTCTTTATCTCATCACCCAGATCATAATGCGAGAGATACCCTTCTCTTGCTAAGCATGAAAGCACTCTGCGCTCTGCGAGCGACTTCGTTAATTCGAGGTCGCACTCAATGCAGCAGTCACATTGCTCACAATGTGAACTCATTGAGAGCTGAGGCAGTGCGGTGCAAACCGCTAGTGCTTAGTCACACAAACTTTTTTTGCATCTGAAATCAAGCAGGATCACCCGCTGA
>Zotu762
ATGCGATAAGTAATGTGAATTGCAGAATTCAGTGAATCATCGAATCTTTGAACGCACCTTGCGCCCTCTGGTATTCCGGAGGGCATGCCTGTTTGAGTGTCATGTAGACTCAATCCCTCGGGTTTCCGAGGAGATTGGACTTGGGTGTTGCCGCTCTGCCGGCTCGCCTTAAAAGACTTAGCGGGATAGCACCGTAGTCGGCGTAATAAGTTTCGTCGGTGAAGGTTGTGATGACTGCTTACAATCGCCCTCGGGCAATTTTTGACTCTGACCTCAAATCAGGTAGGACTACCCGCTGA
>Zotu763
ATGCGATAAGTAATGTGAATTGCAGAATTCAGTGAATCATCGAATCTTTGAACGCACATTGCGCCCCCTGGTATTCCGGGGGGCATGCCTGTTCGAGCGTCATTTCACCACTCAAGCCTCGCTTGGTATTGGGCGTCGCGAGTCTCTCGCGCGCCTCAAAGTCTCCGGCTGTACGACCCGTCTCCCAGCGTTGTGGCAACTATTTCGCAGTGGAGTTCGAGTCGGCATGGCCGTTAAATCTTTCAAAGGTTGACCTCGGATCAGGTAGGGATACCCGCTGA
>Zotu764
ATGCGATAAGTAATGTGAATTGCAGAATTCAGTGAATCATCGAATCTTTGAACGCACATTGCGCCCCTTGGTATTCCGAGGGGCATGCCTGTTCGAGCGTCATTACACCACTCAAGCTATGCTTGGTATTGGGTGCCGTCCTTAGTTGGGCGCGCCTTAAAGACCTCGGCGAGGCCTCACCGGCTTTAGGCGTAGTAGAATTTATTCGAACGTCTGTCAAAGGAGAGGACTTCTGCCGACTGAAACCTTTATTTTTCTAGGTTGACCTCGGATCAGGTAGGGATACCCGCTGA
>Zotu765
ATGCGATAAGTAATGTGAATTGCAGAATTCAGTGAATCATCGAATCTTTGAACGCACATTGCGCCCGCCAGTATTCTGGCGGGCATGCCTGTTCGAGCGTCATTTCAACCCTCAAGCCCCCGGGCTTGGTGTTGGGGATCGGCGTGCCCTCGCGGCGCGCCGTCCCCTAAATCTAGTGGCGGTCTCGCTGTAGCTTCCTCTGCGTAGTAGCAACACTCGCACTGGATCGCAGCGCGGCCACGCCGTTAAACCCCCCACTTCTGAAAGTTTGACCTCGGATCAGGTAGGAATACCCGCTGA
>Zotu766
CACAAATAACTATCACCAGAAATAATGGCCTAGATGGGAGCACATACGCCAAAGCCATCCTCTTCGGAATACATCAGGAAACTCGTACATTAACCCGCAAGGATTTGTTTATGACAACTTAGAAACAATCTTATTCATTCAATATCAACCAATTTTTAATCTGCTTACTTTTTTCTTGATTGCCTTCTTCTTCCCTAAT
>Zotu767
ATGCGATAAGTAATGTGAATTGCAGAATTCAGTGAATCATCGAATCTTTGAACGCACCTTGCGCTCCTTGGTATTCCGAGGAGCATGCCTGTTTGAGTGTCATGAAATTCTCAACCTAACGAGTCTTTGCGGGCTCGGTAGGCTTGGACTTGGAGGTTCTTGTCGGCCTAACGGTCGGCTCCTCTTAAACGCATTAGCTCGGTTCCTTGCGGATCGGCTCACGGTGTGATAATTGTCTACGCCGCGACCGTTGAAGCGTTTTGACCGGCTTCTAATCGTCTCGCTGGAGACACTACTCTTTATGACCTTCTGACCTCAAATCAGGTAGGACTACCCGCTGA
>Zotu768
AGTAAAAACAAATTTCGATTTCCAAACAAGGATCTGCTTTGTGTTTAGATAGAAACTGTGATAGAAATAATACCTTTAATGAATTCTGCAAACTCTTTTGCTGATTCATGAACTCCAATGATCACGATCTACAATCCAAGCTGTCCAATTGTCCAGCCTCCAATGGTGATCCACACAGAGAATAAGAATGACGGCTAGGGTTTTCTTTTCTCGTGCTAGCAAGAATAATGAATAATCCATTAAGTTTTTCAAACCCTAGCAACTTATTAATATAAGTCCAAACGGGCTGGCCCATCTCTTAACTTAACCCGGTCCAACATTTAATTAATCAAATTAATTAAATCCGGTCCATGAATTCATTAATCCAATTAATTA
>Zotu769
CCAAAGTTAGAAAGTTCATCATTACACTCGGTATCTAAGGCCGCGCTTAATTTAGTTTGCAGTGTGGCAATGTCACCAGCTGCAAGAGCATCTTGTCCCT
>Zotu770
ATGCGATACTTGGTGTGAATTGCAGAATCCCGTGAACCATCGAGTTTTTGAACGCAAGTTGCGCCCGAAGCCATTATGCCGAGGGCACGTCTGCCTGGGCGTCACGCACATCGTCGCCCTCCGCCTCGTCCCGTAAAGGGATCGTGGGTGCTGGGTCGGATATTGGCCCCCCGTGCGCTTCGGCGCGCGGCCGGCCCAAATGTGATTCGGCGTCGACGCGTGCCGCGACGATTGGTGGTTGAAGAACTCAACTCGCGCGTTGTCGCGGCGCGTTCGGCTCGAACGTGTTGACCCCGACGGTGCTTCGCACCTCGACAGCGACCCCAGGTCAAGCGGGATTACCCGCTGA
>Zotu771
ATGCGATAAGTAATGTGAATTGCAGAATTCAGTGAATCATCGAATCTTTGAACGCACATTGCGCCCCCTGGTATTCCGGGGGGCATGCCTGTTCGAGCGTCATTTCACCACTCAAGCCTCGCTTGGTATTGGGCGTCGCGAGTCTCTCGCGCGCCTTAAAGTCTCCGGCTGTTTGACCCGTCTCCCAGCGTTGTGACAAATTTCGCAGTGGAGTTCGAGTTAACATGGCCGTTAAATCTTTCAAAGGTTGACCTCGGATCAGGTAGGGATACCCGCTGA
>Zotu772
ATGCGATAAGTAGTGTGAATTGCAGAATTCAGTGAATCATTGAATCTTTGAACGCACATTGCGCCCCTTGGTATTCCATAGGGCATGCCTGTTTGAGCGTCATTTGTACCTTCAAGCTCTGCTTGGTGTTGGGTGTTTGTCTCGCCTCTGCGTGTAGACTCGCCTTAAAACAATTGGCAGCCGGCGTATTGATTTTGGAGCGCAGTACATCTCGCGCTTTGCACTTAGAACGACGACGTCCAAAAGTATATTTTTACACTCTTGACCTTGGATCAGGTAGGGATACCCGCTGA
>Zotu773
GGGATATAGTTGCTATCTCTGTATTTAGAATGAGACTCTTTCTTATAAGATCTGACAGCTCAGCCTAGCAATTCTTCCACTCTGGATTCTATTTGTTTGCTTTTGGTAGACAGAATATGGTTAGCTGACACAAACTTCAATGTGTTTTAGAA
>Zotu774
ATGCGATAAGTAATGTGAATTGCAGAATTCCGTGAATCATCGAATCTTTGAACGCACATTGCGCCCGCTAGTATTCTGGCGGGCATGCCTGTTCGAGCGTCATTTCAACCCTCAAGCCCCCGGGCTTGGTGTTGGGGATCGGCCCCGCCTCCGGGCGCGCCGGCCCCGAAATCTAGTGGCGGTCTCGCTGTAGCCTCCTCTGCGTAGTAGCACACCTCGCACCGGAACGCAGCCTGGCCACGCCGTAAAACCCCCCACTTCTGAAGGTTGACCTCGGATCAGGTAGGAATACCCGCTGA
>Zotu775
ATGCGATAAGTAATGTGAATTGCAGAATTCCGTGAATCATCGAATCTTTGAACGCACATTGCGCCCGCCAGTATTCTGGCGGGCATGCCTGTTCGAGCGTCATTTCAACCCTCAAGCCCCCGGGCTTGGTGTTGGGGCTCGGCCCGTCCCTAGCGGCGCGCCGTCCCCGAAATCTAGTGGCGGTCACGCTGTACTCCTCTGCGTAGTAATCTAACCTCGCAACGGGACAAAGCGCGGCCACGCCGTTAAACCCCCAACTTCTGAAGGTTGACCTCGGATCAGGTAGGAATACCCGCTGA
>Zotu776
ATGCGATAATTAATGTGAATTGCAGAATTCAGTGAATCATCGAGTCTTTGAACGCACATTGCGCCCCCTGGTATTCCGGGGGGCATGCCTGTCCGAGCGTCATTGCTGCCCTCAAGCACGGCTTGTGTGTTGGGCTTCCGTCCCTGGTAACGGGGACGGGCCCAAAAGGCAGTGGCGGCACCATGTCTGGTCCTCGAGCGTATGGGGCTTTGTCACCCGCTCCCGTAGGTCCAGCTGGCAGCTAGCCTCGCAACCAATCTTTTTAACCAGGTTGACCTCGGATCAGGTAGGGATACCCGCTGA
>Zotu777
ATGCGATAAGTAATGTGAATTGCAGAATTCAGTGAATCATCGAATCTTTGAACGCACATTGCGCCCCCTGGTATTCCGGGGGGCATGCCTGTTCGAGCGTCATTACAACCCTCAAGCTCTGCTTGGTATTGGGCTTCGTCGGTCCCCGACGTGCCTCAAAGCTATCGGCGGTGGTGCCTTTCTCTAAGCGTGGTAAATTTTATTCGCTTGTGAGTTGGGCTTGCCTGCCGGACAAACCGGGCTCCGGCCCATTTTCTCAGGTTGACCTCGGATCAGGTAGGGATACCCGCTGA
>Zotu778
ATGCGATAAGTAGTGTGAATTGCAGAATTCAGTGAATCATCGAATCTTTGAACGCACATTGCGCCCTTTGGCATTCCGAAGGGCATACCTGTTCGAGCGTCATTACACCTCTCAAGCACAGCTTGGTGTTGGGCGTCTGTCCCTGCGTTGCGCAGTGGACTCGCCTGAAAAGCATCGGCGTCCGGCGGTTGGTCTTGCGCGTAGCAGATTGTTCGCACAAGAACCAGGCCGCAGGGCTGTCGCACACGTCTTTTGATTCTCAGTTTGACCTCGGATCAGGTAGGGATACCCGCTGA
>Zotu779
AAATAAAACAATTTCAATTCCCATACAATGATCTGCTTTGTGTTTAGATAGAAATTGTGATATAAATTATACTTTTGATGAATTCTACAAACTCTTTTGCTGATTCTCGAACTCGAATGCTCACAATCTATAATTCAAGTTGTCCAATTATCTAGCCTTCAATAGTTTTCTTTTCTCGTAATAGCAAAAATAATAATTTTTTCCTACAGTTTTTCAAACCCTAGTAGCACATTAATATAAGTTCAAGTGGGTTTGGCTCGTCTTTTAAACTTAATCTGATCCAATATTTAATTAATCAAATTAATTAAATCTGGTTCATGAATTAATTA
>Zotu780
ATGCGATACTTGGTGTGAATTGCAGAATCCCGTGAACCATCGAGTTTTTGAACGCAAGTTGCGCCCGAAGCCATTATGCCGAGGGCACGTCTGCCTGGGCGTCACGCACATCGTCGCCCTCCGCCTCGTCCCGTAAAGGGATCGTGTGTGCTGGGTCGGATATTGGCCCCCCGTGCGCTTCGGCGCGCGGCCGGCCCAAATGTGATTCGGCATCGACGCGTGCCGCGACGATTGGTGGTTGAAGAACTCAACTCGCGCGTTGTCGCGGCGCGTTCGGCTCGAACGTGTTGACCCCGACGGTGCTTCGCACCTCGACAGCGACCCCAGGTCAAGCGGGATTACCCGCTGA
>Zotu781
ATGCGATAACTAATGTGAATTGCAGAATTCAGTGAATCATCGAGTCTTTGAACGCACATTGCGCCCCCTGGTATTCCGGGGGGCATGCCTGTCCGAGCGTCATTGCTGCCCTCAAGCACGGCTTGTGTGTTGGGCTCCGTCCCCCCGGGGACGGGCCCGAAAGGCAGCGGCGGCACCGAGTCCGGTCCTCGAGCGTATGGGGCTTTGTCACCCGCTCTGTAGGCCCGGCCGGCGCCAGCCGACAACCCATCATCCTTTTCAGGTTGACCTCGGATCAGGTAGGGATACCCGCTGA
>Zotu782
TTGCGATAAGTAATGTGAATTGCAGATACTCGTGAATCATTGAATTTTTGAACGCACATTGCGCCCTTGAGCATTCTCAGGGGCATGCCTGTTTGAGCGTCATTTCCTTCTCAAAAGATAATTTATTATTTTTTGGTTGTGGGCGATACTCAGGGTTAGCTTGAAATTGGAGACTGTTTCAGTCTTTTTTAATTCAACACTTAGCTTCTTTGGAGACGCTGTTCTCGCTGTGATGTATTTATGGATTTATTCGTTTTACTTTACAAGGGAAATGGTAACGTACCTTAGGCAAAGGGTTGCTTTTAATATTCATCAAGTTTGACCTCAAATCAGGTAGGATTACCCGCTGA
>Zotu783
ATGCGATAAGTAATGTGAATTGCAGAATTCAGTGAATCATCGAATCTTTGAACGCACCTTGCGCTCCTTGGTATTCCGAGGAGCATGCCTGTTTGAGTGTCATGGTATTCTCAATCCCCTCAACCTTTGCTGGATGAGGTGGTATTGGACTTGGAGGTTTTTGCTGGCACCCTCAGTGAGGTCAGCTCCTCTTAAATGCATCAGTGTGAATCCCGCTTCATGCTCAGTGTGATAATTATCTGCACTGTTTTTGGGCGTGGCAACTTCATGCTTCCAACCGTCGCGAGACAAACCTTTTGACATCTGACCTCAAATCAGGTAGGACTACCCGCTGA
>Zotu784
ATGCGATAAGTAGTGTGAATTGCAGAATTCAGTGAATCATCGAATCTTTGAACGCACATTGCGCCCTTCGGTATTCCGTTGGGCATGCCTGTTCGAGCGTCATTTAATCATTCAAGCTCTGCTTGGTGTTGGGTGTTTGTTCCGCCTCAGCGCGTGGACTCGCCTTAAATTCATTGGCAGCCGGTATGTTGGCTTCGTGCGCAGCACATTGCGTCGCGATTCTGGCAGGCCTCCTCCCATTAAGCTTCTTTTAAGTTTGACCTCGGATCAGGTAGGGATACCCGCTGA
>Zotu785
ATGCGATAAGTAATGTGAATTGCAGAATTCAGTAAATTATCGAATCTTTAAACGCACATTGCGCCCCCTGGTATTCCGGGGGGCACACCTGTTCGAGCGCTATTTCAACCCTGGAGCCCTGCTCTGCGATGGGCCCCGTCCCTAAGGACGGGCCCGAAACCCGTAGGCGCCTCCGTAAGGCCCTAAGCGTAGCAAGAGAAATCCCTCGCTCGGAGTGCCCTATAGCGGCCGCCCCGAACCATCTCAAAAGGTTGGCCTCGGATTAGGTAGGGATACCCGCTGA
>Zotu786
ATGCGATACGTAATGTGAATTGCAATTTTTAGTGAACCATCGAATCTTTGAACGCACATTGCGCCCTCTGGTATTCCGGGGGGCATGCCTGTTCGAGCGTCATTACAACCCTCAAGCTACGCTTGGAAATGGATTATACCCCTCTAGAGGGGTTCATCTCAAAGTTATTGGCGGTGTCCAGGGAGACTTTGGAGCGTAGTAATTTAATACCGCTTTTCAAGTACTCTGGTTGCTTGCCTTGAAACACATTTTTTTTTGGTTGACCTCGGATCAGGTAGGGATACCCGCTGA
>Zotu787
ATGCGATAAGTAATGTGAATTGCAGAATTCAGTGAATCATCGAATCTTTGAACGCACATTGCGCCCACTAGTATTCTGGTGGGCATGCCTGTTCGAGCGTCATTAATTCCACTCAAGCTTCAGTGCTTGGTATTGGGAGACTACTTTACTGTAGCTCCTCAAAGTCAGCGGCGGAGTTGTGTCATCCTCTGAGCTTAGTAATTTATTCTAGCTTCTGAAGTGGCCCAGCCCCTGCCGTAAAACACCCATCTTTTCAATGGTTGACCTCGGATCAGGTAGGAATACCCGCTGA
>Zotu788
ATTAAAACAATTTTAATTCCCAAACAAGGATCTGCTTTATGTTTAGATAGAAACTGTGATAGAAATAATATCTTCGATGAATTCTGCAAACTCTTTTGTTGATTCTTGAACTCGAATGATCACGATCTACAATTCAAGCTGTCCAATTGTCCAGCCTCCAATGGTAATCCACACAGAGAACAATAATGACTGCTAGGGTTTTCTTTTCTCGTGCTAGCAAGAATAATGAATTTTTCATTAATTTTTTCAAACCTTAGCAGCCTATTAATATAAGTCCAAACGAGTTTGACCCGTCTCTTAAATTTAACCCGGTCCAATATTTAATTAATCAAATTAATTAAATCCGATCCATAAATTAATTAATCCAATTAATTA
>Zotu789
GAAACATATATTGTCATTCAGAAAGGATACAGAAAATTGACAGAATCACACATTGATTATCCAACCATGGGCAAGGAGAAATAGAAGGTCAATAATTAAGGAAGAGGAATCACCAATGACAGCCAAAACATAATCACCACAAGGGAGTCTAAGTAAATGCCTTAAATGAACCCCAGGGAATAATAGCATTATCAAGTAACATGGTTTCCCAATTCTGTTGTAGTCTTACTAACCAGCAAAACAACACGCTGAAGAAGTATTTATGATTATTTGTCATAAAAAAAAAAGTAACAAATATATCACCA
>Zotu790
ATGCGATACGTAATGTGAATTGCAGAATTCAGTGAATCATCGAGTCTTTGAACGCACATTGCGCCCCCTGGTATTCCGGGGGGCATGCCTGTCCGAGCGTCATTGCTGCCCTCAAGCACGGCTTGTGTGTTGGGCCCCCGTCCCCCCCCCTCTTTTCGGGGGGGACGGGCCCGAAAGGCAGCGGCGGCACCGTGTCCGGTCCTCGAGCGTATGGGAAGCAACTTACTTTTGTCACCCGCTCCTGTAGGTCCGGCCGGCGGCCTGCCCCCAACCCTCAATCAATCTTTTAACCAGGTTGACCTAGGATCAGGTAGGGATACCCGCTGA
>Zotu791
ATGCGATAAGTAGTGTGAATTGCAGAATTCAGTGAATCATCGAATCTTTGAACGCACATTGCGCCCTTTGGTATTCCTTAGGGCATGCCTGTTCGAGCGTCATCTAAACCCTCAAGCTCTGCTTGGTGTTGGGCGCCTGTCCCGCCTCGGGCGCGGACTCGCCTCGAAAGCATTGGCGGCCTGTGTATTGGCTTCGAGCGCAGCAGACTCGCGCCTCGCAACCCTCTGGCACGGGCGTCCATCAAGACGCACCCCCAAAGTTTGACCTCGGATCAGGTAGGGATACCCGCTGA
>Zotu792
ATGCGATAAGTAATGTGAATTGCAGAATTCAGTGAATCATCGAATCTTTGAACGCACCTTGCGCTCCTTGGTATTCCTTGGAGCATGCCTGTTTGAGTATCATGAAATTCTCAAAGTAAATCTTTTTGTTAATTTAATTGGTTTCACTTTGGATTTGGAGGTCTTTTGCAGCTTCACACCTGCTCCTCTTTGTGCATTAGCTGGATCTCAGTGTTATGCTTGGTTCCACTCGGCGTGATAAGTTATCTATCGCTGAGGACACTTTTTTTTTTTCTTAAAAAAAAATTAAGGTGGCCAAGGGAAACGCAGATGAACCGCTTCCAATAGTCCATTAGCTTGGACAAAATACTTTTATGATCTGATCTCAAATCAGGTAGGACTACCCGCTGA
>Zotu793
ATGCGATACGTAATGTGAATTGCAGATTCGTGACTCATTGAAATTTTGAACGCACATTGCACTTGGCAGCTCTCTGCCAAGTATGCTTGCTTGAGGGTCTATTTCTCCTCCACCCAGTGGGATCTGGCCCAGTGGCTTGCCACACGGCTGCAAAATAGACTGTGCTTAGCGAGTTTGTCAACTTGAAAAGACTCGCGGCATCCTCAATTTTGACCTCAAGTCAAGCAAGGCTACCCGCTGA
>Zotu794
AGTAAAGTAAATTTCGATTCCCAAACATGATCTGCTTTATGTTTAGATAGAAATAATACCTTTGATGAATTCTACAAACTCTTTTACTGATTCACGAATTCCAATGATCACGTTCTACAATCGAAGTTGTCCAATTGTCCAGCCTCCAATGGTGATCCACACAGAGAACAAGAATGACAGCCAGGGTTTTCTTTTCTCGTGCTAGCAAGAATAATAAATAATCTCTCCAGTTTTTCAAACCCTAACAGCCTATTAATACAAGTCCAAACGGGTTTGACCCATCTCTTAACTTAACCCGGTCCAACATTTAATTAATCAAATTAATTAAATCCGGTCCATGAATTAATTAATCCAATTAATTA
>Zotu795
ATGCGATAAGTAATGTGAATTGCAAAATTCCGTGAATCATTAAATCTTTGAACGCACCTTGCGCTTTTTGGTCATTCCATAAAGCATGTCTGTTTGAGAATCAGTTCAAACCTCATTCTCTTTGTTAGGTAACTATCAAAGGGTATGGCACTGGAATTTTTACCTAACCCGTGAATCTTCTTAATTTCAAGTTGCCTGGTATTCTTACTAACACTGTACCGGAAAGCATGACCAATGGACACTCGGCCTCACAGCCATGTTCTTGAATGCTGATAAAGGTCTTTGACTAGCACTAGTACTCTTTGGCAAGAACAAACAAACTCACTAGGATCAGCAATGATCTTTAAGACTTGATCTCAAATCAGACAAGACTACCCGCTGA
>Zotu796
ATGCGAAAATTAATGTGAATTGCAGAATTCCGTGAATCATCGAGTCTTTGAACGCACATTGCGCCCTTTGGTATTCCGAAGGGCATGCCTGTTCGAGCGTCATTGCACCTCTCAAGCACTGCTTGGTATTGGGTCGCGCCCCCGTGGCGTGCCTGGAATTCAGTGGCGGTCCAGCGAGACTTCAAGCGTAGCAAGATTTCACGATCCCGCTTTGGAAGGTTCCTGCTGTGTGCCGGCCAGACAACCCCATTATTTATCAATGGTTGACCTCGGATCAGGTAGGGATACCCGCTGA
>Zotu797
ATGCGATACTTGGTGTGAATTGCAGAATCCCGTGAACCATCGAGTTTTTGAACGCAAGTTGCGCCCGAAGCTATTATGCCGAGGGCACGTCTGCCTGGGCGTCACGCACATCGTCGCCCTCCACCTCGTCTCGTAAAGGGATCGCGGGTGTTGGGTCGGAAATTGGCCTCCCGTGCGCATCGGCGTGCGGCCGGCCTAAATGTGATTCGGCATCGACGCATGTCGCGACAATTGGTGGTTGAAGAACTCAACTCGCGCGTTGTCGTGGCGAACCGCGTCGTTTTGCTCGAACGTGTTGACCCCGACGGTGCTTCGCACTTCGACAGCGACCCCAGGTCAGGCAGGATTACCCGCTGA
>Zotu798
ATGCGATAAGTAATGTGAATTGCAGAATTCAGTGAATCATCGAATCTTTGAACGCACATTGCGCCCCTTGGTATTCCGGGGGGCATGCCTGTTCGAGCGTCATTATCACCCCTCAAGCTCAGCTTGGTGTTGGGGCCTGCCCGTCACAGGGCAGCCCCTAAAATCAGTGGCGGTGCCATCTGGCTCTACGCGTAGTAATACTTCTCGCGACGGAGTCCCGGTGGTGTCCTGCCAGAACCCCCCATTTTTTAATGATTGACCTCGGATCAGGTAGGGATACCCGCTGA
>Zotu799
ATGTGATAAGTAATGTGAATTGCAGAATTCAGTGAATCATCGAATCTTTGAGCGCACATTGCGCCCGCTAGTATTCTGGCGGGCATGCCTGTTCGAGCGTCATTTCAACCCTCAAGCCCCCGGGCTTGGTGTTGGGGATCGGCGAGCCTCTGCGCCCGCCGTCCCCTAAATTTAGTGGCGGTCACGTTGTAACTTCCTCTGCGTAGTAGCACACTTAGCACTGGGAATCAGCGAGGCCACGCCGTAAAACACCCAACTTTAGAATGTTTGACCTCGAATCAGGTAGGACTACCCGCTGA
>Zotu800
ATGCGATAAGTAATGTGAATTGCAGAATTCAGTGAATCATCGAATCTTTGAACGCACATTGCGCCCCGTGGTATTCCGCGGGGCATGCCTGTTCGAGCGTCATTTCAACCCATCGAGCTTCGGCTTGGTCTTGGGGCCTGCGGTTTCGCAGCCTCTAAACCCAGTGGCGGTGCTATTGAGCTCTGAGCGTAGTAATTTCTCTCGCTATAGAGTCTCGGTGGTGACCTGCCAACAACCCCCAATTTTTATCAGGTTGACCTCGGATCAGGTAGGGATACCCGCTGA
>Zotu801
ATGCGATAAGTAATGTGAATTGCAGAATTTAGTGAATCATCGAATCTTTGAACGCACATTGCGCCCCCCGGCATTCCGAGGGGCATGCCTGTTCGAGCGTCAGAACACCCCTCAAGCCTAGCTTGGTCTTGGGGCTCGCCGGCTCGGCGGCCCCTAAACGCAGTGGCGGTGCTGGTGTGCTCTCCGCGTAGTCATGTATCTCGCGACAGAGTGGCGACGGCACCCGCCAGAACCCCAGTCTTTGGATGACCTCGGATCAGGTAGGGATACCCGCTGA
>Zotu802
ATGCGATACGCAATGCGAATTGCAGAATCCGCGAGTCATCAGATCTTTGAACGCAAGTGGTGGAGGTTAAAACCTTCATGTTTGTATCAGTGTGGAAAGGAATCATGTATCTTAATGCGATTGAAGTTTGCTTTATTGTCGAATTTCTCTCGTTAAACATGATTGGGTGGTTGGAGGAATCCACTGCCAAAAAACGAAGTAGTCACAGTAATGTGAACAATTCGTTTTACAGGCAAAAAAAAGTGGTTATTCTTCCTAATATACCCCCAGCAAAAAAACTTAAAAACATCTCATTACACCTGATATAAGCAAGATTACCCGCTGA
>Zotu803
CTCGTCCCCTAAACTCATGTGACCTCTCCCTCGTCACACGTGCCCCTAGAGTATTAGTTCAATTCAAACACTAACTCTCCAATTGCCTTAAGTTTCACCTTAATTCAAATAGCACAATCCTAGCACAGCAAAAACACATCCAGTGAAGGAAGTTGAGTCCTTTTAGGACACTACTTCCATCATCTATAAATACACAACACAGCCCCATGATTCAGATACATTCTTTCATAGCAATCAGTATAAGTTTCTCTTGAGCACCTATCTA
>Zotu804
ATGCGATAAGTAGTGTGAATTGCAGAAACTAGTGAATCATTGAATCTTTGAACGCACATTGCGCCTCCTGGTATTCCGGGAGGCATGCCTGTTCGAGCGTCATTAAAAACCACTCAAGCTCTTTTGCTTGGTCATGGAAGAAGAGTTTGCTTGCAATCTCCCTTCCGAAATTCAAAGGCGGAAAGTCTCAGAGCCCCGGCGTAGTAATAATATTTCGCTTGGAACTTGTGATGATCCTGCCCTTAACCCCCAATTTTATCTAGGTTGACCTCGGATCAGGTAGGGATACCCGCTGA
>Zotu805
ATGCGATACGTAATGTGAATTGCAGAATTCCGTGAATCATCGAATCTTTGAACGCAAATTGCGACCTTCTGGTATTCCAGGAGGTATGCCTGTTTGAGAATCGTGACCACCCTCACTTCTTTATTGAAGTGGACAATGAGTTCTCCCTAGACCAATGTGTTCTAACCAACATGTTCGACTTGGGTAACTTGAAATAAAGGCAGGCCTTGGATGGAACACCTACTGGTGAATAGGCGTGATAAAACGTCCATTAGGACAAGTATTAATCGCTTAAAGTAACCATGGGAAACGTGAAGTCCATGTTAGACTGCAACGCAGGAAACTGAGAGTAAACTTCGGTTAACTTTCTGTGTACTGAATCTCAAATCAGGCAAGACTACCCGCTGA
>Zotu806
ATGCGATAAGTAATGCGAATTGCAGAATTCCGTGAGTCATCGAATCTTTGAACGCACATTGCGCCCTCTGGTATTCCGGAGGGCATGCCTGTTCGAGCGTCATTATCAACCCTCAAGCCCCGGCTTGGTGTTGGAGGCCCGGCGAGGTTCTGAACCTGGCCGCTCCGAAAGATAACGACGGCGTCCGGCGGACCCCTGGTACAATGAGCTTTCCAAGCACGTACCGGTTGCGGTCGCCGGGGGCTGGTCTATAACCCATTTTTTACAAGGTTGACCTCGGATCAGGTAGGGATACCCGCTGA
>Zotu807
ATGCGATAAGTAATGTGAATTGCAGAATTCAGTGAATCATCGAATCTTTGAACGCACATTGCGCCCGCCAGTATTCTGGCGGGCATGCCTGTCTGAGCGTCATTTCAACCCTCATGCCCCTAGGGCGTGGTGTTGGGGATCGGCCAAAGCCCGCAAGGGACGGCCGGCCCCTAAATCTAGTGGCGGACCCGTCGTGGCCTCCCCTGCGAAGTAGTAATATTCCGCATCGGAGAGCGATGAGCCCCTGCCGTTAAACCCCCAACTTTCTAAGGTTGACCTCAGATCAGGTAGGAATACCCGCTGA
>Zotu808
ATGCGATACTTGGTGTGAATTGCAGAATCCCGTGAACCATCGAGTTTTTGAACGCAAGTTGCGCCCGAAGCCATTATGCCGAGGGCACGTCTGCCTGGGCGTCACGCACATCGTCGCCCTCCGCCTCGTCCCGTAAAGGGATCGTGGGTGCTGGGTCGGATATTGGCCCCCCGTGCGCATCGGCGCGCGGCCGGCCCAAATGTGATTCGGCGTCGACGCGTGCCGCGACGATTGGTGGTTGAAGAACTCAACTCGCGCGTTGTCGCGGCGCGTTCGGCTCGAACGTGTTGACCCCGACGGTGCTTCGCACCTCGACAGCGACCCCAGGTCAGGCAGGATTACCCGCTGA
>Zotu809
CTCGTCCCCTAAACTCATGTGACCTCTCCCTCGTCACACGTGCCCTAAAGTATTAGTTCAATTCAAACGCTAACTCCCCAGTTGCCTTAAGTTTCACCTTAACTCAAATAACACAATCATAGCATAGCAAAAAATACGTCTAATGAAGGAAGTTGAGTCCTTTTAGGACACCACTTCCACCATCTATAAATACACAACCCAGTCCTATGATTCATGTACATTCTTTCATAGCAATCAGCATAAGTTTCTCTTAAGCACCTATCTG
>Zotu810
ATGCGATAAGTAGTGTGAATTGCAGAATTCAGTGAATCATCGAATCTTTGAACGCACATTGCGCCTCCTGGTATTCCGGGAGGCATGCCTGTTCGAGCGTCATTAAAAACCACTCAAGCTCTTTTGCTTGGTATTGGGAGAGGAGTGCACTCGTTGCCCTCCCTTCCGAAATTCAATGGCGGAAAGCCCCATGTGCCCCGGCGTAGTAAGTTTTCTTTCGCTTGGAACGTGAGGTGATCCTGCCGCAAACCCCCAATTCTTTCTAGGTTGACCTCGGATCAGGTAGGGATACCCGCTGA
>Zotu811
TCGTAGTTAAGATGATTGAGAAAATCTAAATGGGCATTTGTGAAAAATTATTACACCTTGAATGCAGTCTCAAACTAATGACATGGGACATTTTCGCACTACGGATAAGATTTTACTGCAACAGTCTCATAATAAGTATCTGGAACCCCCTAATGCAGGGAAAACAAATAAATTATTAACAAATTGTTACCAAAAAACTAGGCAAGTCTTTTTAGAATAACAAAAATATCATCTACCTGGTATGCAATTCGGACCTTCGAACCATCTTTTAAGATTAGGTGCGGACACGGGTTCTGTA
>Zotu812
CACAAAAGCTCAAAAGGCTCACTGATTAGGGTCCACACCAAGGCTGTCTCTGGTGCCTTTCGTGGTTGTTTCTTATACAAATTCTGGTACTCATCCTAAACAATAAGACATGAATTTAGATATTCTACCAAACAAAGTAAAGAAGGAAGTCACCACAGG
>Zotu813
ATGCGTTACTTTTCATGACTTGCAAACTACATGAATGAAAAAGTTTCGAATGCAAATTGCGCCGTTGGTTTTTAACCAATGGCACATTTGTTTGAGAATCATATATCTATACTATAACTCTCTGTAAAAAGAAAAGTTATGATAATTGAAAGGTTTATTAGGCCTTTTGTATAGAAAAGTAAAGTTTTGGGATTTTTATTGTAAAAATCTATTATAGCTTTACTTATAAAAATGAAATGTATCCATTACTGGAAAGATCAGTAAGTCTTTTTTCGTTCTGTTAAAACGGATGAATAAATACTTGAATTGACAATTTGTTTATTGTTGAGATAAAAGTTCTTTTATTCAAGTTTTACAGTAATGGAAAAAGGGAAACGATAATATTTCAAATTTATGATCTCAAATCAAGTGTGACTACCCGCTGA
>Zotu814
GTGCGATAAGCAATGCGAATTGCAGAACCGTGAGTCATCAGATTTTTGAACGCAACTGGCGCCGGATGGCTATCCAGCCGGCATGCTTGTTTCAGTGTCTTATTTTCTCATCACCCAAATCATAATGCGAGAGATACCCTTCTCTTGCTAAGCATGAAAGCGCTCTGCGCTCTGCGAGCGACTTCGACTTGTTCGATGGTCGCACTCAATGCAGCAGTCACATTGCTCACAATGTGAACTCATTGAGAGCCGAGGCAGTGCAGCGTAAGCTGCCAGTGCTTAGTCACACAAACTTACCCGCATCTGAAATCAAGCAGGATCACCCGCTGA
>Zotu815
AGTAAAGCAATTTCGATTCCCAAACAAGGATCTACGTTGTGTTTAGATAGAAACTGTGTTTAGAATAATACCTTGATGAATTCCGTAAACTCTTTTGCTGATTCACGAACTCCAATGATCACGATCTACAATCCAAGCTGTTCAATTGTCCAGCCTCCAATGGTGATCCACACAGAGAACAAGAATGACGGCTAAGGTTTTCTTTTCTCGTGCTAGCAAGAATAATGAAAATTCTCTACCGTTTTTCAAAACCCTAACAGCATATTAATACAAGTCCAAATGGGCTTGACCAATCTCTTAACTTAACCCGGTCCAACATTTAATTAATCAAATTAATTAAATCCGGTCCATGAATTAATTAATCCAATTAATTA
>Zotu816
ATGCGATACGTAATGTGAATTGCAGAATTCAGTGAATCATCGAATCTTTGAACGCACATTGCGCCTATTAGTATTCTAGTAGGCATGCCTGTTCGAGCGTCATTTCACCACTCAAGCTTCATTGCTTGGAGTTGGGACATTACCGCCTCCGGCGGCAAGTCCTCAAATATAGTGGCGAGGCCGGATGTCCTCTAAGCGTAGTAATCTTCTTTTCTCGCTTTGGCTAGGCGTCTGGTTGCAGCCAGAAACAACTTTATTTTTTTAATGGTTGACCTCGGATCAGGTAGGAATACCCGCTGA
>Zotu817
ATGCGATAAGTAATGTGAATTGCAGAATTCAGTGAATCATCGAATCTTTGAACGCACATTGCGCCCCGTGGTATTCCGCGGGGCATGCCTGTTCGAGCGTCATTACACCACTCAAGCCTCGCTTGGTATTGGGCGACGCGGTACGTCCGCGCGCCTCAAATCTTCCGGCTGGTTCGAATCGTCCCTCAGCGTTGTGGAAACTATTCGCTAAAGGTGCGCGTTTCGGTCACGCCGTTAAACAAGCCAATTTCATTAAAGGTTGACCTCGGATCAGGTAGGGATACCCGCTGA
>Zotu818
ATGCGATAAGTAATGTGAATTGCAGAATTCAGTGAATCATCGAATCTTTGAACGCACCTTGCGCCCTTTGGTATTCCGAGGGGCATGCCTGTTTGAGTGTCATTAAATACCATCAACCCTCTTTTGACTTCGGTCTCGAGAGTGGCTTGGAAGTGGAGGTCTGCTGGAGCCTAACGGAGCCAGCTCCTCTTAAATGTATTAGCGGATTTCCCTTGCGGGATCGCGTCTCCGATGTGATAATTTCTACGTCGTTGACCATCTCGGGGCTGACCTAGTCAGTTTCAATAGGAGTCTGCTTCTAACCGTCTCTTGACCGAGACTAGCGACTTGTGCGCTAACTTTTGACTTGACCTCAAATCAGGTAGGACTACCCGCTGA
>Zotu819
ATGCGATAAGTAATGTGAATTGCAGAATTCAGTGAATCATCGAATCTTTGAACGCACATTGCGCCCTCTGGTATTCCGGGGGGCATGCCTGTTCGAGCGTCATTACAACCCTCAAGCTCTGCTTGGTATTGGGCTACACCCGACTGGGTGGGCCTTAAAATCAGTGGCGGTGCCATCTGGCTCTAAGCGTAGTAATTCTTCTCGCTCTGGAGATCTAGGTGTTTGCTTGCCAGCAACCCCCAATTTATCAAAGGTTGACCTCGGATCAGGTAGGGATACCCGCTGA
>Zotu820
ATGCGATAAGTAATGTGAATTGCAGAATTCAGTGAATCATCGAATCTTTGAACGCACATTGCGCCCGCTAGTATTCTGGCGGGCATGCCTGTCCGAGCGTCATTTCAACCCTCAAGCCCCCGGGCTTGGTGTTGGGGATCGGCGAGCCTCCGCGCCCGCCGTCCCCTAAATCTAGTGGCGGTCTCGCTGTAGCTTCCTCTGCGTAGTAGCACACCTCGCACTGGGAAACAGCGCGGCCACGCCGTTAAACCCCCAACTTCTGAACGTTTGACCTCGGATCAGGTAGGAATACCCGCTGA
>Zotu821
ATGCGATACGTAATGTGAATTGCAGAATTCCGTGAATCATCGAATCTTTGAACGCACATTGCACTCTATTTCGGTAGAGTATGCCTGTTTGAGAATCTAAAGTATCTATTCACGGTTCTTGTCTGTAACAAGACAAGGACAGTGAGATATGAACCTTCTGTGTTCTTTGAACCCAGTGGTTTGAAATTTATAGCCGGTTTGACTTTGTAGCGACGACCTATCCAAAGCGACTGAAAAGTATTGAATGGAGGCCTTAGGGCTACCTAATTTGCTTATTAAGCGCTCAAGCTAGAGAGTTGCAAAGGCTTGTCGGTCCACAAACTGAAACAGTCTAACCACTGTTTGAACCATGGTCTCAAATCAGGTAGGAATACCCGCTGA
>Zotu822
GTGCGATAAGCAATGCGAATTGCAGAACCGTGAGTCATCAGATTTTTGAACGCATCTGGCGCCGGCTGGGTCTCCAACCGGCATGCTTGTTTCAGTGTCTTGTTTTCTCCTCACCCAAATCTTAATGCGAGAGATGCCCTTCTCTTGCCAAGCAAGAAAGCACTCTGCGCTCTGCGAGCGGCTTCGACTTGATCGAGGGCCGCACTCAATGCAGCAGTCACATTGCTCACAATGTGAACTCATTGAGAGCAGAGGCAGTGCAGCATCCGCTGCCAGTGCTTAGTCACACAAACTTTCTTTGCATCTGAAATCAAGCAGGACCACCCGCTGA
>Zotu823
ATGCGATAAGTAATGTGAATTGCAGAATTTAGTGAATCATCGAATCTTTGAACGCACATTGCGCCCCTTGGTATTCCGAGGGGCATGCCTGTTCGAGCGTCATAACACCCCCTCCAGCTGCCTTTGTGTGGCTGCGGTGTTGGGGCTCGTCGCGATGCGGCGGCCCTTAAAGACAGTGGCGGTCCCGGCGTGGGCTCTACGCGTAGTAACTTGCTTCTCGCGACAGAGTGACGACGGTGGCTTGCCAGAACAACCCACTTGCTCCAGTCACATGGATCACAGGTTGACCTCGAATCAGGTAGGAATACCCGCTGA
>Zotu824
ATGCGATAATTAGTGTGAATTGCAGAATTCAGTGAATCATCGAATCTTTGAACGCACATTGCGCTTCCTGGTATTCCGGGGAGCATGCTCGTTTCAGAATCATTAAAACTTTCAATTGTGTTTTTGTGGCTTCGGCTCAGAAATATTGATTGCATGTGAGCGTTTCCTTTGTCAGCTTTGTTGACAATCGCTTTAAAATGATTGTGTGCGTCATATAGTCTGGTGGTTGTGTGTGAAAGTCACCTTTTACACGCAACCCAACTACAACTTACAGATGACTCTCAGTGCAACAGCAATGAATCACTTTGAACTCATCCGTAGCTGCAGGCAACTTGACACATCTTCCAAACCACGAGACCGTAGCGCGTTTTACGCATTATGGTCTTGATAACTTGGTCTGAAATCGAGCAAGAAAACCCGCTGA
>Zotu825
ATGCGATAAGTAATGTGAATTGCAGAATTCAGTGAATCATCGAATCTTTGAACGCACATTGCGCCCGCCAGTATTCTGGCGGGCATGCCTGTCCGAGCGTCATTTCAACCCCTCAAGCCCAGCTTGGTGTTGGGGCCCCTACGTGCGCCGTAGGCCCCGAATTCTAGTGGCGGGCTCGCCGCGATCCCGAGCGTAGTAGTGTTACCTCGCTCAGGGCGCGCGGCGGGCGCCGGCCGTGAAAGAAACCACTTTTACCGAATGGTTGACCTCGGATCAGGTAGGAATACCCGCTGA
>Zotu826
ATGCGATAAGTAGTGTGAATTGCAGAATTCAGTGAATCATCGAATCTTTGAACGCACATTGCGCCCCTTGGTATTCCATGGGGCATGCCTGTTCGAGCGTCATTTGTACCCTCAAGCTTTGCTTGGTGTTGGGTGTTTGTCCTATTCTTTGCAATAAGACTCGCCTTAAAACAATTGGCAGCCAGTGTTTTGGCATTGAAGCGCAGCACATTTTGCAATTCAAGTCCTAACACTTGCGTCCATAAGCGTATTTTACACTTTTGACCTCGGATCAGGTAGGGATACCCGCTGA
>Zotu827
TCGAAGGAATTCTAAGACGCAAAGGAGTCATCTCTTTGGAAACAATCCCAACAAGGTAAGACTCCTACCGGGTGTCCAATACCCGTTCCCGCAACCACTCCGAAAAGTAAGGAGAGAAGTCCTACTTGAACTCCACTACCTACCACTATAAATATGTTACCCCTATTCATTATTCAGGTACGCTTTACACATATTTTCAGCATATATTTACTCTTTCTATTCTCTCTCTG
>Zotu828
ATGCGATAAGTAATGTGAATTGCAGAATTCAGTGAATCATCGAATCTTTGAACGCACCTTGCGCTCCTCGGTAATCCGGGGAGCATGCCTGTTTGAGTGTCATGAAATTCTCAACTCGGATGGTTTCTTGTATTCCATCGTGAGCTTGGACTTTGGGGGTTTTTGCCGGCGTCTGTTGTTGGCTCCCCTCTAAATGTATTGGCCGGATTTGTCTGGCGGCTTGGTGTGATAATTATCTATGCCTTGCTGCCATTTCCATCTGTCTGGTGACTCAAATTTCTATTGACTTTGACCTCAAATCAGGTAGGACTACCCGCTGA
>Zotu829
CTCGTCCCTAAACTCATGTAACCTCTCCCTTGTCACACGTGCCCCTAGAGTATTAGTTCAATTCAAACACTAACACCTCAGTTGCATTAAGTTTTACCTTAACTCAAATAACACAATCCTAGCATAGCAAAAACACGTCCAATGAAGGAAGTTGAGTCCTTTTAGGACACCACTTCCACCATCTATAAATACACAACCCAGCCCCATGATTCAGGTACGTTCTTTCATAGCAATCAACATAAGTTTCTCTTAAGCACCTATATG
>Zotu830
ATGCGATAAGTAGTGTGAATTGCAGAATTCAGTGAATCATCGAATCTTTGAACGCACATTGCGCCCCTTGGTATTCCATGGGGCATGCCTGTTCGAGCGTCATTTGTACTCTCAAGCCTTGCTTGGTGTTGGGTGTTTGTCTCTGCCTATGCCTAGACTCGCCTCAAATTCATTGGCAGCCGATATATTGGTTTGAAGCGCAGCACATTTTGCGATTCAGGCTTGTACTTATTAGCATCCATTAAGATTTTTTTAACACTTTTGACCTCGGATCAGGTAGGGATACCCGCTGA
>Zotu831
ATGCGATACGCAATGCGAATTGCAGAACCCGCGAGTCATCAGATCTTTGAACGCAAGTGGTGGAGGTTAAAACCTTCATGTTCGTTTCAGTGTGGAAAGGAATCATGTATCTAAATGCGATTGAAGCTATTATTTATAATAATTTCTCTCGTTAAACATGATTGGGTGGTCGAGCAATCTTCCGCCAAAACGAAGTAGTCACGTTCGAGTAATGTGAACATTCGTTTGGCAATAAAGGATGATTGTTCAATTTATGCCCCCAATTTAAATTTTATAAAATTTCTCATTACACCTGAAATGGGCAAGATTACCCGCTGA
>Zotu832
ATGCGATAAGTAATGTGAATTGCAGAATTCAGTGAATCATCGAATCTTTGAACGCACCTTGCACCCTTTGGTATTCCGAAGGGTATGCCTGTTTGAGTGTCATTAAATTCTCAACCTCTTCCAGCTTGCTGGTAAAGGCTTGGATATGGAGGATTGCGGGCTTTTCGAAGTCGGCTCCTCTTAAATGCATTAGCAGAATCATTATGCTAGCTCTAGGTGTGATAATATCTACGCCTTAGTGGCTGCATTATTGCGATTTCGCTTCCAACCGTCTGAAAGGACAGCATATTTATGACATTTGACCTCAAATCAGGTAGGACTACCCGCTGA
>Zotu833
ATGCGATAAGGAATGTGAATTGCAGAATTCAGTGAATCATCGAATCTTTGAACGCACATTGCGCCCTGTGGTATTCCGCAGGGCATGCCTGTTCGAGCGTCATTTAACCACCCACGCCTAACGTGGTATTGGGGCACGCGGGTCTCCGCGGCCCTCAAAATTAGTGGCGGCGCCGGTGGGCTCTAAGCGTAGTACATACTCCCGCTATAGAGTTCCCCCGGTGGCTCGCCAGAACCCCCAATTTTTACAGGTTGACCTCGGATCAGGTAGGGATACCCGCTGA
>Zotu834
CACCAGGATCCAAATAACTATCACTAGAAATAATGGCCTAGATGGAAGCACATACGCCAAAGCCATTCTCTTCGGAATACATCAGGAAACTCGTACATTAACCCGCAAGGATTTGTTTATGACAACTTAGAAACAATCTTATTCATTCAATATCAACCAATTTTTAATCTGCTTACTTTTTTCTTGATTGCCTTTCTTCCCTAAT
>Zotu835
ATATACAAATATCAAAATTTATAGGCTCGCAAAATAATGTTAGTTGCTTTGTATTGTATCTAAAAGCTGCGAGCAAGAAGGGGCGCGCCTAGGAAACTTCGAAGAAAAAGTTCGTTGGAATCGACTTCAAAGAACCAAAGGTAAGTTGATATGTTATCCTCTAAAATTAAACGAAATCCTAACATCAATTCTTATTCGCGAGGATGTAAATGCAGGCTCCATCAGGTTCATCCAAATGAAAGAGACCAACTTTAGGGCAAATCTTTCCACCAGATGATGCACC
>Zotu836
ATGTGATAAGTAATGTGAATTGCAGAATTCAGTGAATCATCGAATCTTTGAACGCACCTTGCGCTCCCTGGTATTCCGGGGAGCATGCCTGTTTGAGTGTCATGAACTCTTCAACCCACCAGTTTCTTGTAGACTGATTGGTGTTTGGATTTTGAATGTTGCTGATCCCTCGGGATGTAGCTCGTTCGTAATATATTAGCATCTCTAATTCGAAATCGGATTGACTCAGTGTAATAGACTATTCGCTGAGGACACCTTTGGGTGGCCGAAATAGAAACCAGTAGAAGCTTCCAACTTTTATAGTCAATTTTAGATTAGACCTCAGATCAGGCAGGATTACCCGCTGA
>Zotu837
AATAAAGTAAATTTCGATTCCCAAACAAGGATCTGTTTTATGTTTAGATAGAATTTGTGATTAGAAATGTACCTTAGATGAATTCTGCAAACTCTTTTGCTGATTCACGAACTCTAATGATCACGATCTGCAATCCAAGCTGTCCAATTATCCAGCCTCCAATGGTGATCCACACAAAGAACAAGAATGACGGTTAGAGTTTTCTTTTCTCGTGCTAGCAAGAATAATGAAAAATCTCTTAGGTTTTTTCAAACCCTAGTAGGCTATTAATATAAGTCCAAACGGGCTAGGCCCATCTCTTAACTTAACCCGGTCCAACATTTAATTAATCAAATTAATTAAATCCGGTCCATGAATTAATTAACACAATTAATTA
>Zotu838
TTGCGATAAGTAATGTGAATTGCATTACCTGTGAATCATCGAATCTTTGAACGCATTTTGCACTCTATTTTAAGATAGAGTATATCTGTTTGAGTATCATAAATACTTGTTACAAATGTAACATTTTGAGTAATCAAATATTTGTCATTCAAAATATATACAACAAACTGTGTGGTAATTATTGCACAACTGTTATATCATATATTGATCTCAAATCAGATAAGAATACCCGCTGA
>Zotu839
ATGCGATACGTAATGTGAATTGCAGAATTCCGTGAATCATCAAATCTTTGAACGCACATTGCACTCTATTTCGGTAGAGTATGCCTGTTTGAGAATCTATAGTATTTATTTTCCATCCTTAGACTTTTACTAGTCTTTGGGGGAAAGACTTGGGGTTTCTGCTTAGGCAGTACCTTTAATTCTATAGTTGACTCTGTGTCTCTAGCAACGGTTTAGAATAGTGTCTAACACTTTTGCGACTGTTACTAGGGATACTCTTAGTAGTCGGCCTCTAACTTTTACTACGGTAAGAGTTTATAAGACTTTCGCAAGAAAGTCTTGAACCATGGTCTCAAATCAGGTAGGAAGACCCGCTGA
>Zotu840
ATGCGATACGTAGTGTGAATTGCAGAATTCCGTGAATCATCGAATCTTTGAACGCACATTGCACTCTGTTTCGGCAGAGTATGCCTGTTTGAGAACCTATAACACTATTCTCTGTTCTTAGGATGAAAATCCTACACAGAGAGATTTGAGACTTCGCACTAACCCTGCGTGTCTTTAAACCCATTGCTGTTGGTTGTTTGCTGCAGAAAGTATGCGTATGGGACCTCGGTCTCTCTTATGCTGGAAGCAGTGGACACTAGACTGACACTCACTTATTACGGCTGGGGCCCTCGGGTCTCGGCTGCTACCATGGTCTCAAATCAGGCAGGAAGACCCGCTGA
>Zotu841
AGTAAAGCAAATTTCAATTCCCAAACAAGGACCTGCTTTATGTTTAGATAGAAAATGTGATTAGAATTGTACCTTAGATGAATTCTGCAAACTCTTTTGCTGATTTACGAATTCCAATGATCACGATCTGTAATCCGAGCTGTCCAATTGTCCAACCTCCAATGGTGATCCACACAGAGAACAAGAATGACGGCTAGGGTTTTCTTTTCTCGTGCTAGCAAGAATAATGAATAATACTCTACAGTTTTTCAAACCCTAACAGCCTATTAATACAAGTTCAAACGGGCTTGACCCATCTCTTAACTTAACCTGGTCCAACATTTAATTAATCAAATTAATTAAATCCGGTCCATGAATTAATTAATCCAATTAATTA
>Zotu842
ATGCGATAAGTAGTGTGAATTGCAGAATTCCGTGAATCATCGAATCTTTGAACGCACATTGCGCCCCCTGGCATTCCGGGGGGCATGCCTGTTCGAGCGTCATTAAAAAGGCATCAAGCACCTTGGCTTGGTCGTGAGGGATGAGCGTCTGAGGCGGTCACCCTCGAAATCGATCTGCGGATTTTCCGGAGAGCGGCTTGCAGCGATCATAACTGATTGCCTTCGCAGCGACACGTTCTCCGAGCCGCCTTAAACCCCCAACATTCAATGGTTGACCTCGGATCAGGTAGGGATACCCGCTGA
>Zotu843
ATGCGATACGTAATGTGAATTGCAGAATTCAGTGAATCATCGAATCTTTGAACGCACCTTGCACTCTTTGGTATTCCGAAGAGTATGTCTGTTTGAGTGTCATGAAACTCTCAACCCCCTCATTTTGTAATGAAATGAGTTGTGGGCTTGGTTTATGGCTGTTGCCGGCTTAAGTGCCGACTCAGCTGAAATACACGAGCAACCCAGTTTGAATACTTGACGGCTTGACTCGGCGTAATAACTATTATCGCTGAGGACGTCTACCTTTCAAATCGTTAGTGGTGCTTCTAATGCTTCATCTAGAACTTTTAAGCTTTAGGCCTCAAATCAGTCAGGACTACCCGCTGA
>Zotu844
ATGCGATAAGTAATGTGAATTGCAGAATTCAGTGAATCATCGAATCTTTGAACGCACATTGCGCCCTCTGGTATTCCGGAGGGCATGCCTGTTCGAGCGTCATTTCACCACTCAAGCCTGGCTTGGTATTGGGCGTCGCGGGGTTCCGCGCGCCTCAAAGTCTCCGGCTGAGCTGTCCGTCTCCAAGCGTTGTGACTTCATTGTTCGCTGCGGAGCGCGGGCGGCCGCGGCCGTTAAATCTTTCACAAGGTTGACCTCGGATCAGGTAGGGATACCCGCTGA
>Zotu845
TTGCGATAAGTAATGTGAATTGCATTACCTGTGAATCATCGAATCTTTGAACGCATTTTGCACTCTATTTTACGATAGAGTATATCTGTTTGAGTATCATAAAAACCTGTTACATTCGTAGCATTATGAATCATCAAAATTTGTAATTCAAAATATATAAGTAAACTGTGTGGTAATTATTACACAATTTTCATATCATATATTGATCTCAAATCAGATAAGAATACCCGCTGA
>Zotu846
ATGCGATACGTAATGTGAATTGCAGATTTCAGTGAATCATCGAATCTTTGAACGCACATTGCGCCCGCTAGTATTCTGGCGGGCATGCCTGTTCGAGCGTCATTTCAACCATCAAGCGCATGCGCTTGTGTTGGAGCCCTGCGGCTGCCGCAGGCTCCCAAACTCAGTGGCGGGCTCGTCGTCGTACCGAGTGCAGTAAATTTACCACGCTCAGGGCGCGCGACGGGTGACCGGCCGTAAAACCCCCAACTTATCAAGGTTGACCTCGGATCAGGTAGGAATACCCGCTGA
>Zotu847
ATGCGATAAGTAATGTGAATTGCAGAATTCAGTGAATCATCGAATCTTTGAACGCACATTGCGCCCGCTAGTATTCTGGCGGGCATGCCTGTTCGAGCGTCATTTCAACCATCAAGCCCCCGGGCTTGCGTTGGGGCCCTGCGGCTGCCGCAGGCCCTGAAAAACAGTGGCGGGCTCGCTGTCACACCGAGCGTAGTATTGTATCTCGCTTTGGCCGTGCGGCGGGTGCCAGCCGTTAAACACCCCCCTTCCACAAGGTTGACCTCGGATCAGGTAGGAATACCCGCTGA
>Zotu848
ATGCGATAAGTAATGTGAATTGCAGAATTCAGTGAATCATCGAATCTTTGAACGCACATTGCGCCCGCTGGTATTCCAGCGGGCATGCCTGTTCGAGCGTCATTTCAACCCTCAAAACTTCGGTTTTGGTGTTGGAGGAATACTTGTAAAAGAGTACCCTCTGAAATTTAGTGGCGGGCTCGCTAGAATTTTGAGCGTAGTAATTTTATACCTCGTTTATAAAGACTAGCGGTTCTCTTGCCGTAAAACCCCCCCAACTTTCTGAAAATTGACCTCGGATCAGGTAGGAATACCCGCTGA
>Zotu849
ATGCGATAAGTAATGTGAATTGCAGAATTCAGTGAATCATCGAATCTTTGAACGCACCTTGCGCTCCCTGGTATTCCGGGGAGCATGCCTGTTTGAGTGTCATGAAAACCCTCAACCTTAGATTGGTTAACACCTTTCTTTGGCTTGGATTTGGACGTTTGCCGATGATAAGTCGGCTCGTCTTAAAAGTAATAGCTGGATCTGTCTCGCGACATGGTTTGACTTGGCGTAATAAGTATTTCGCTAAGGACATCTTCGGATGGCCGCGTTGCAAGACTAAAGACCGCTTTCTAATCCATTGATCTTCGGATTAATATTCTTGACATCTGGCCTCAAATCAGGTAGGACTACCCGCTGA
>Zotu850
GAATGCGATATGCAATGTGAATTGCAGAACCATGAATCATCGGATCTTTGAACGCAACTGGCGCTGATTTACCTCAGCATACTTGTTTCAGTGTGCGCAAACAACTAAACAACAAAAATGTGAGAGAATCTCTCTCATAAAGTAAATGCTCATTGCAGCAGTCACATTTATTTGTGAGCTGGAATGCTGAATACAAGCCTTATTTGCACCTGAAATCAAGTAAGATGACCCGCTGG
>Zotu851
ATGCGATAAGTAGTGTGAATTGCAGAATTCAGTGAATCATTGAATCTTTAAACGCACATTGCGCCCCTTGGTATTCCATGAGGCATGCCTGTTCGAGCGTCATTTGTACCTTCAAGCCTTGCTTGGTGTTAGGTGTTTGTCTCGCCTTTGCGCGCAGACTCGCCTCAAAACAATTGGTAGCTGGCGTATTGATTTCAGAGCGCAGTACATCTCGCGCTTTGCACTCATAACAACAACGTCCAAAAAGTACATTTTTACACTCTTGACCTTAGATCAGGTAGGGATACCCGCTGA
>Zotu852
ATGCGATACGTAATGTGAATTGCAGAATTCAGTGAATCATCGAATCTTTGAACGCATATTGCGCTCTTTGGTATTCCGAAGAGCATGCTTGTTTGAGTATCAGTAAACACCTCAAAACTTTTTTTTATTTTTGAAAAACAGTTTTGGACTTGAGCAATCCCAACACCAATCTTTTTTAGATCGGTGGCGGGTTGCTTGAAATGCAGGTGCAGCTGGACATTCTCCTGAGCTAAAAGCATATTTATTTAGTCCCGTCAAACGGATTATTACTTTTGCTGCAGCTAATATAAAGGGAGTTTGACCGTTTTGGCTGACTGATGCAGGATTTCACAAGGGTCGGCAACGATTCTTGTAAAACTCGATCTCAAATCAAGTAAGACTACCCGCTGA
>Zotu853
ATGCGATAAGTAATGTGAATTGCAGAATTCAGTGAATCATCGAATCTTTGAACGCACCTTGCGCTCCTTGGTATTCCGAGGAGCATGCCTGTTTGAGTGTCATTAAATTCTCAACCTCATCAGTTTTCTTGTAAGACTGTGTGAGGCTTGGATGTGGGGGTTTGTGCAGGCTGCCTCAGCGCGGTCTGCTCCCCTGAAATGCATTAGCGAGTTACAACTGGGCTCCGTCTATTGGTGTGATAATTATCTACGCCGTGGATTGGGCTTAGACTTGCTTCTAACCGTCCGCAAGGACAATCTTTTGACAATTTGACCTCAAATCAGGTAGGACTACCCGCTGA
>Zotu854
AAATAAAACAAATTTCAATTCCCACCAAGGATATGCTTTGTGTTTAAATAGAAACTATATTTAGAATAATACATTTGATGAATTATGCAAACTCTTTTACTGATTTTCGAACACGAACAATTACGAACTAAAATTCACAGCTGTCCAATTGTCAAACCTCCAATGAAAATCCACACAGAGAACAAGAATGACGACTAGAGTTTTCTTTTCTTGTGCAAGCAAGAATAATGAAATATCTATCTTCTGTTTTCAAACCATAACAGTTTGTTAATATAAATCCAAGTGGGCTTGACTTGTCTGTTAAACTTAACACGATCAAATATTTAATTAATCAAATTAATTAAATATGGTCCATTAATTAATTAATTCAATTAACTA
>Zotu855
ATGCGATAAGTAATGTGAATTGCAGAATTCAGTGAATCATCGAATCTTTGAACGCACATTGCGCCCTCCGGTATTCCGGAGGGCATGCCTGTTCGAGCGTCATTTCAACCCTCAAGCACTGCTTGGTGTTGGGGCACTGCCTTTTCCGGAAGGCAGGCCCTGAAATTCAGTGGCGAGCTCGCCAGGACCCCGAGCGCAGTAGTTAAACCCTCGCTTTGGAAGGCCCTGGCGGTGCCCTGCCGTTAAACCCCCAACTCTTGAAAATTTGACCTCGGATCAGGTAGGAATACCCGCTGA
>Zotu857
ATGCGATACGTAATGTGAATTGCAGATTTCAGTGAATCATCGAATCTTTGAACGCACATTGCGCCCGCTAGTATTCTGGCGGGCATGCCTGTTCGAGCGTCATTTCAACCATCAAGCCCCCGGCTTGCGTTGGAGCCCTGCGGCTGCCGCAGGCTCCCAAATCCAGTGGCGGGCTCGTCGTCGTACCGAGTGCAGTAAACATCCTCGCTCAGGGAACGCGTCGGGTTCTTGCCGTAAAAACCCCCCCACATCAAGGTTGACCTCGGATCAGGTAGGAATACCCGCTGA
>Zotu858
GTGCGATAAGCAATGCGAATTGCAGAACCGTGAGTCATCAGATTTTTGAACGCAACTGGCGCCGGATGGCTATCCAGCCGGCATGCTTGTTTCAGTGTCTTTTTTTCTCATCACCCAAATCATAATGCGAGAGATACCCTTCTCTTGCTAAGCATGAAAGCACTCTGCGCTCTGCGAGCGACTTCGACTTGTTCGATGGTCGCACTCAATGCAGCAGTCACATTGCTCACAATGTGAACTCATTGAGAGCTGAGGCAGTGCAGCGCAAGCTGCCAGTGCTTAGTCACACAAACTTACCCGCATCTGAAATCAAGCAGGACCACCCGCTGA
>Zotu859
ATGCGATAAGTAATGTGAATTGCAGAATTCAGTGAATCATCGAATCTTTGAACGCACCTTGCGCTCCTTGGTATTCCGAGGAGCATGCCTGTTTGAGTGTCATGAATTCTCAACCCTCGATGCTTTATTGCATTGCTTGGGGTTGGTCCTTGGGTGCTTGCTGTTGTATGACAGCTCACCTCAAATGTATTAGCTGGACCGTATGTAACGCGTAGGTGTCCTCAACGTGATAAAGTCATTCGTTGAGGCGGCGGCTTCTGGCTGCCCCTGCCATCTATGTACACGCGTCTGCTTCTAACCCGGCGAACGACTACTTGTAGTCTGACCCATGACTTAAAGCTCTGGCCTCAAATCAGGTAGGATTACCCGCTGA
>Zotu860
GAATGCGATATGCAATGTGAATTGCAGAACCACGAATCATCGGATCTTTGAACGCAACTGGCGCAGCCTATGGCTAGCATACTTGTTTCAGTGTGCGTAAACAACTAAACCATACAAATGTGAGAGAATATCTCTCATGAAGTACATGCTCCCTGCAGCAGTCACATTCATTTGTGAGCTTCAGGCTGAAAACTGACTTATTGTCACCTGAAATCAAGTAAGATGACCCGCTGG
>Zotu861
ATGCGATAAGTAATGTGAATTGCAGAATTCAGTGAATCATCGAATCTTTGAACGCACATTGCGCCCGCCAGTATTCTGGCGGGCATGCCTGTTCGAGCGTCATTTCAACCCTCAAAACCCCGGTTTTGGTGTTGGAGATCGGCATGAGTCCTTCGGGGCGACGCCGTCTCCCAAATATAGTGGCGGTCTCGCTGTAGCTTCCTATGCGTAGTAGCACACCTCGCACTGGAAAACAGCGTGCCCACGCCGTTAAACCCCCAACTTTCTGAAGTTTGACCTCGAATCAGGTAGGATTACCCGCTGA
>Zotu862
ATGCGATAAGTAATGTGAATTGCAGAATTCAGTGAATCATCGAATCTTTGAACGCACATTGCGCCCTTTGGTATTCCGAAGGGCATGCCTGTTCGAGCGTCATTATCAACCATCAAGCTCTGCTTGGCATTGGGTGTCAACCTCCCCTAACCGGGGGGTCGCGCCTCAAACTGTTCGGCGGTGGCTCAGGGCCTCAAGCGTTAGTAATACTTCCCGCTTCAGAGAAACTGAGTCTCCTGCCTCTAGAAACCCACATCTTAAGGTTGACCTCGGATCAGGTAGGGATACCCGCTGA
>Zotu863
ATTAAAGCAACTTTCAATTCCTAAACAAGGATCTGATTTATGTTTAGATAGAAATCGTGTTTAAAATTGTACATTTGATGAATTATGCAAACTCTTTTGCTGATTCTTGAATTTGAATGATCACGATCTGCAATCCAAATTATCCCATTGTTCAACCTCCAATGGTGATCTACACAGAGAACAAGAATGGTGGCTAGGGTTTACTTTTCTTGTGCTAGCAAGAATAATAAAATTTCACTCGATTTTTCCAAACCCTAGTAGCCTATTAATATAAGTCCGAACGGGCTTGACCCATCTCTTAATATAACTCAGTCCAATATTTAATTAATCAAATTAATTAAATCTAGTTCATGAATTAATTAATCCAATTAATTA
>Zotu864
TGTGAGAATCTTCTGATGGCAGCCATCCCGCGACGGTGTCTTCCATGTGTGCGTGTGTGAGAGAGAGATGGGGAGAGAGAGGAAATGTTAAGGTTTGGGAGTGAAATTAGGTGTGGGTGGATGCGTGGATGGGTGGATGGGTGGATTTATTTTATTTTATGATACTACTATTAATATTAAAAATTTGAATTATCACCTGATTTTTGAATAAAAAACTTTGAAACATGATTTTTGAATTGAAAAGTTAGAATCCATGTGTGGGTGTAATTTCCTCTTGTTTAATTGACTGTTAAGAGTTGGGTTCATTAATTGTTAACTGTTGCCCTCTCCATTTTCTCATTGGAAAATCGTTATTTTCGACAAGAAATGGCGATCTTCGCCTCCAAAAAAATATCTTAAATCTAGTCTAC
>Zotu865
ATGCGATAAGTAATGTGAATTGCAGAATTCAGTGAATCATCGAATCTTTGAACGCACATTGCGCCTAATAGTATTCTGTTAGGCATGCCTGTTCGAGCGTCATTTCAACCCCCAAGCGCTACTTGCTTGACGTTGGGAATTTACAGCTGCTGTAATTCCTCAAATTTAGTGGCGGAGCTAGGTCATGCTCTGAGCGTAGTAATTCTGTTCTCGCTCCTGAAGCTGCCCTATATCCTGCCGTAAAACCCCTAAATTATAATCTGGTTGACCTCGGATCAGGTAGGAATACCCGCTGA
>Zotu866
ATGCGATAAGTAATGTGAATTGCAGAATTCAGTGAATCATCGAATCTTTGAACGCACATTGCGCCCCCTGGTATTCCGGGGGGCACACCTGTTCGAGCGTCATAACAACCCCTCAGGCCGCTCAGGCTTGGTCTTGGGGCTCGCCCGCCTTGGCGCGGCGGCCCTTAAACACCGTGGCGGTGCTGGTGGTGCTCTCCGCGTAGTCACGTTCTCGCGACAGGGCGGCACTGGACCCAGCCAAAACCCGACGCCGGCAAGGTGTCAACCCCCCTCTCTAGGTTGACCTCGAATCAGGTAGGGATACCCGCTGA
>Zotu867
ATGCGATAAGTAATGTGAATTGCAGAATTCAGTGAATCATCGAATCTTTGAACGCACCTTGCGCTCCTTGGTATTCCGAGGAGCATGCCTGTTTGAGTGTCATTAAATTCTCAACCTCACCCGTTTTCTGAACGGTTCTCCGAGGCTTGGATGTGGGGGTTTGTGCAGGCTGCCTCAGCGCGGTCTGCTCCCCTGAAATGTATTAGCGAGATTCATATCTGAACCTCCGTCTATCGGTGTGATAATTATCTACGTCGTTGACTTGGTTCGGACTCGCTTCTAACCGTCCGCGAGGACAACATTACTTGACAATTTGACCTCAAATCAGGTAGGACTACCCGCTGA
>Zotu868
ATGCGATAAGTAGTGTTAATTGCATAATTCAGTGAATCATCGAATCTTTGAACGCACATTGCGCCCTTTGGTATTCCTTAGGGCATGCCTGTTCGAGCGTCATCTCACCCCTCAAGCTATGCTTGGTGTTGGGCGTTGTCTCGCCTCCGGCGCGGACTCGCCTTAAAATCATTGGCGGCCTGTGTATTTGGGCTACTAGCGCAGCAGATTCGCGCCTCGACCCGCGTCACTGGCATCCAGTAAGCGAAAACCATAGTTTTGACCTCGGATCAGGTAGTGATACCCGCTGA
>Zotu869
AGTAAAGCAATTTTCGATTCCCAAACAGGATCTGCTTTATATTTAGATAGAAATTGTGATAGGAATAATACCTTTGATGAATTCTGCAAACTCTTTTGCTGATTCACGAACTCCAATGATCACGATCTACAATCCAAGCTGTTCAATTGTCCAGCCTCCAATGGTGATCCACACAGAGAACAAGAATGACGGCCAGGGTTTTCTTTTCTCGTGCTAGCAAGAATAATGAAAATTCTCTACAGTTTTTCAAACCCTAACTGCCTATTAATATAAGTCTAAATGGGCTTGGCCCATCTCTTAACTTAACCCGGTCCAACATTTAATTAATCAAATTAATTAAATCCGGTCCATGAATTAATTAATCCAATTAATTA
>Zotu870
CTACATCAACACAGAGAAATAAATGTCCGGCTTCAATCACAAATCTAGTTGCATATGATGTTCAATGGAAAAATAGTACATATCTGTGAAATCCAAGAAACGTGGACAACAGGTATAAAAAGGAGCACAT
>Zotu871
AAATAAAACAAATTTCAATTCCCACCAAGGATATGCTTTGTGTTTAAATAGAAACTATATTTAGAATAATACATTTGATGAATTATGCAAACTCTTTTACTGATTCTCGAACACGAACAATTACGAACTAAAATTCACAGCTGTCCAATTGTCAAACCTCCAATGAAAATCCACACAGAGAACAAGAATACCGACTAGAGTTTTCTTTTCTTGTGCAAGCAAGAATAATGAAATATCTATCTTCTGTTTTCAAACCATAACAGTTTGTTAATATAAGTCCAAGTGGGCTTGACTTGTCTGTTAAACTTAACACGATCAAATATTTAATTAATCAAATTAATTAAATATGGTCCATTAATTAATTAATTCAATTAACTA
>Zotu873
ATGCGATAAGTAATGTGAATTGCAGAATTCAGTGAATCATCGAATCTTTGAACGCACATTGCGCCCCCTGGTATTCCGGGGGGCATGCCTGTTCGAGCGTCATTTCACCACTCAAGCCTCGCTTGGTATTGGGCGTCGCGAGTCTCTCGCGCGCCTCAAAGTCTCCGGCTAGGCAGTTCGTCTCCCAGCGTTGTGGCAACTATTTCGCAGTGGAGTTCGAGCCGTCGCGGCCGTTAAATCTTTCAAAGGTTGACCTCGGATCAGGTAGGGATACCCGCTGA
>Zotu874
AATAAAGCAATTTTGATTCCCAAACAAGGATCTGATTTGTATATAGATAGAAACTATGATAGAAATAATACATCTGATGAATTATGCAAACTACTTTGCTGATTCTCTAACTTAAATGATCACGATCTACAATTCGAGCTGTCCAATTGTCTATCCTCCAATGGTGATTTACATAGAGAACAAGAATGGTGAATAGGGTTTACTTTTCTCGTGCTAGCAAGAATAATGAATTTTCGATCAGGTTTCTCAAGCCCTAACAGTCAATTAATATAAGTCCAAACGGGCTTGGCCCGTCTTTTAAACTTAACCCGGTCCAATATTTAATTAATCAAATTTACTAAATCTGGTCCATGAATTAATTAATCCAATTAATTA
>Zotu875
ATGCGATACTTGGTGTGAATTGCAGAATCCCGTGAACCATCGAGTTTTTGAACGCAAGTTGCGCCCGAAGCCATTATGCCGAGGGCACGTCTGCCTGGGCGTCACGCACATCGTCGCCCTCCGCCTCGTCCCGTAAAGGGATCGTGTGTGCTGGGTCGGATATTGGCCCCCCGTACGCTTCGGCGCGCGGCCGGCCCAAATGTGATTCGGCATCGACGCGTGCCGCGACGATTGGTGGTTGAAGAACTCAACTCGCGCGTTGTCGCGGCGCGTTCGGCTCGAACGTGTTGACCCCGACGGTGCTTCGCACCTCGACAGCGACCCCAGGTCAGGCGAGATTACCCGCTGA
>Zotu876
CTGCGATAAGTAATGTGAATTGCAGAATTCAGTGAATCATCGAGTCTTTGAACGCACATTGCGCCCCCTGGCATTCCGGGGGGCATGCCTGTCCGAGCGTCATTGCTGCCCATCAAGCCCGGCTTGTGTGTTGGGTCGTCGTCCCCCCCGGGGGACGGGCCCGAAAGGCAGCGGCGGCACCGTGTCCGGTCCTCGAGCGTATGGGGCTTTATCACCCGCTCGACTAGGGCCGGCCGGGCGCCAGCCGACGTCTCCAACCATTTTTCTTCAGGTTGACCTCGGATCAGGTAGGGATACCCGCTGA
>Zotu877
ATGCGATAAGTAATGTGAATTGCAGAATTCAGTGAATCATCGAATCTTTGAACGCACCTTGCGCTCCTTGGTATTCCTTGGAGCATGCCTGTTTGAGTGTCTTGAAATTCTCTACTATCCAACTTTTTTCACGAAAGGCTGGACAAGTAGGTGCCTGGGCTTGCTTGCGGTTTGGTTACAGACACACGCTCGCCTTAAATGCATTAGCTGGACTTCAGTAGAGTTGTTAAGTAACATTGAAAACTCTTGTCATCGAAGTCTGCTTTCGAACCTGTCTCCTCTTCTGAGGTAGATGTATATTTTTTCAATTTTGGCCTCAAATCAGGTAGGACTACCCGCTGA
>Zotu878
CTAAGAGAAAACGGGAGCTACTTCTAAGAAGAAGAAGAAAGAAGGAAGAAGTCTCACAATAGCCAAGGCCCAAGTAAAATATCGAGCCAAGAAATAATCCCAACCATCGGATAAAATCCAAGGGCCACAAGTAGTTCCAAACAAGCACACAATCCTGGTCATGCTAATGCTACCAATAATTGAGTGCC
>Zotu879
ATGCGATAAGTAATGTGAATTGCAGAATTCAGTGAATCATCGAATCTTTGAACGCACATTGCGCCCTCTGGTATTCCGGGGGGCATGCCTGTTCGAGCGTCATTTCACCACTCCAGCCTCGCTGGGCCTTGGGCGCCGCTGCTCCGTCGGCGCGCCCTAATGTCTCCGGCTGAGCCGTCCGTCTCAAAGCGTTGTGGCAACTCAATCCGCTTGTGGGACCGGGGGGCTCGTCGCCGTCAAAACACACCATTTTACCAGGTTGACCTCGGATCAGGTAGGGATACCCGCTGA
>Zotu880
AGTAAAACAATTTTCGATTCCCAAACAAGGATCTACATTGTGTTTAGATAGAAACTGTGTTTAGAATAATACCTTGATGAATTCCGCAAACTCTTTTGCTGATTCACGAACTCCAATGATCACGATCTGCAATCCAAGCTGTCCAATTGTCCAGCCTCCAATGGTGATCCACACAGAGAACAAGAATGACGGTTAGTGTTTTCTTTTCTCGTGCTAGCAAGAATAATGAATAATTCTCTACAGTTTTTCAAAACCCTAACAGCATATTAATACAAGTCCAAATGGGCTTGACCTATCTCTTAACTTAACCCGGTCCAACATTTAATTAATCAAATTAATTAAATCTGGTCCATGAATTAATTA
>Zotu881
ATGCGATAAGTAATGTGAATTGCAGAATTCAGTGAATCATCGAATCTTTGAACGCACATTGCGCCCCTTGGTATTCCGGGGGGCATGCCTGTTCGAGCGTCATTATAACCCCTCAAGCTCAGCTTGGTGTTGGGGCCTGCCAACTGGCAGCCCTTAAAATCAGTGGCGGCGCCATCTGGCTCTAAGCGTAGTAATTTCTCTCGCTATAGGGTCCCGGTGGATGCTTGCCAACAACCCCCAATTTTCTATGGTTGACCTCGGATCAGGTAGGGATACCCGCTGA
>Zotu882
ATGCGATACGTAATGTGAATTGCAGAATTCCGTGAATCATCGAATCTTTGAACGCACATTGCACTCTGTTTCGGCAGAGTATGCCTGTTTGAGAATCTATAGCATTCATTCCCGGTCTAAATGTTCGCAAGAGCATTTGGACGCAGGGAGATTTGAGGCGTCGCACTAACCCTGCGTGCCTTTAAAACTATAGCTGTCGAATGTTGCTATTCTAAGTAAAATGTATGTGTATAGGACCTCGGTTCTTTCTTATGCAGAGTCGCTTGGTTGTAACCGAGCTTTGTTGGCGGAACGGGTCTTTTTGAACCTAGTACCCAGCAGAGTCAGAGAGTTCGACACTCACTAATTAGAGTTTGGGACTTGTCCCGAACTTGAACCATGGTCTCAAATCAGGCAGGAAGACCCGCTGA
>Zotu883
ATGCGATACGTAATGTGAATTGCAGAATTCAGTGAATCATCGAATCTTTGAACGCATATTGCGCTCTTTGGTATTCCGAAGAGCATGCTTGTTTGAGTATCAGTAAACACCTCAAAGACTTCAATTTGTTTTGAATGGCTTTGGACTTGAGCAATCCCAACACCAGTCTTTACGATCGGCGGAGGGTTGCTTGAAATGCAGGTGCAGCTGGACATTCTCCTGAGCTATAAGCATATTTATTTAGTCCCGTCAAACGGATTATTACTTTTGCTGCAGCTAACATAAAGGGAGTCTGACCGTATTGGCTGACTGATGCAGGATTTCACAAGGGTCGGAAACGATTCTTGTAAAACTCGATCTCAAATCAAGTAAGACTACCCGCTGA
>Zotu884
ATGAGATAACTAATGTGAATTGCAGAATTCAGTGAATCATCGAGTCTTTGAACGCACATTGCGCCCTCTGGTATTCCGGAGGGCATGCCTGTCCGAGCGTCATTGCTGCCCTCCAGCCCGGCTGGTGTGTTGGGCCCCGCCCCCCTTCCCGGGGGGGCGGGCCCGAAAGGCAGCGGCGGCACCGCGTCCGGTCCTCGAGCGTATGGGGCTTTGTCACCCGCTCTTGTAGGCCCGGCCGGCGCCAGCCGACCCCCTCAATCTATTTTTTCAGGTTGACCTCGGATCAGGTAGGGATACCCGCTGA
>Zotu885
ATGCGATAAGTAATGTGAATTGCAGAATTCAGTGAATCATCGAATCTTTGAACGCACATTGCGCCCGCCAGTATTCTGGCGGGCATGCCTGTTCGAGCGTCATTTCAACCATCAAGCCCCCGGCTTGTGTTGGGGACCTGCGGCTGCCGCAGGCCCTGAAAACCAGTGGCGGGCTCGCTGTCACCCCGAGCGTAGTAGTTACATCTCGCTCTGGGCGTGCTGCGGGTTCCGGCCGTTAAAAGCCTTATTTACCCAAGGTTGACCTCGGATCAGGTAGGAAGACCCGCTGA
>Zotu886
ATGCGATAAGTAGTGTGAATTGCAGAATTCCGTGAATCATCGAATCTTTGAACGCACATTGCACCTCCTGGTAATCCGGGAGGCATGCCTGTTCGAGCGTCACCAAATCCAACTCAAGCGGTTTTGCGCTTGGTCGTGGAGGAAGAGTCGGTCTGGTTGCCATCTCCCCTCCGAAAATCAACGGCGGAAAGTCACTGGCAGTCAGCGTAGTAGTATCGTTCGCCGAACATCCTGTGACATTCCTGCCGACGTACCCCCACAATTCTCATGATTGACCTCGGATCAGGTAGGGATACCCGCTGA
>Zotu887
ATGCGATAAGTAATGTGAATTGCAGAATTCAGTGAATCATCGAATCTTTGAACGCACATTGCGCCCCTTGGTATTCCGGGGGGCATGCCTGTTCGAGCGTCATTATCACCCCTCAAGCTCAGCTTGGTGTTGGGGCCTGCCCGTCATAGGGCAGCCCCTAAAATCAGTGGCGGTGCCATCTGGCTCTACGCGTAGTAATACTTCTCGCGACGGAGTCCCGGTGGTGTCTTGCCAGAACCCCCCATTTTTTAATGATTGACCTCGGATCAGGTAGGGATACCCGCTGA
>Zotu888
ATGCGATAAGTAATGTGAATTGCAGAATTTAGTGAATCATCGAATCTTTGAACGCACATTGCGCCCCTGGGAATTCCCAGGGGCATGCCTGTTCGAGCGTCCGTAACAACCTCTCAAGCCTAGCTTGGTATTGGGACTCGCTGCCCTGGTGGCGGTCCTCAAAAGCAGTGGCGGGCCCATGTAACTCTCCGCGTAGTAATACATCTCGCGACAGAGAAGCAGCGGGAATTGCCAAAACTCCTTAATTGCTCAGGTTGACCTCGAATCAGGTAGGGATACCCGCTGA
>Zotu889
ATGCGATAAGTAATGTGAATTGCAGAATTCAGTGAATCATCGAATCTTTGAACGCACATTGCGCCCGGTGGTATTCCGCCGGGCATGCCTGTTCGAGCGTCATTTAAACCAATCCAGCCTCGTGCTTGGGTCTTGGGTCTCGCCTCTGGGCGGGCCTTAAAATCAGTGGCGGTGCCCTCTGGCTCTAAGCGTAGTAATACTTCCTCGCTACAGACGTCAGGCGGTGTCTTGCCAGCAACCCCCCATTTCTTAAAGGTTGACCTCGGATCAGGTAGGGATACCCGCTGA
>Zotu890
ATGCGATAAGTAATGTGAATTGCAGAATTCAGTGAATCATCGAATCTTTGAACGCACATTGCGCCCGCCAGTATTCTGGCGGGCATGCCTGTTCGAGCGTCATTTCAACCATCAAGCCCCAGGCTTGTGTTGGGGCCCTGCGGAGACGCAGGCCCCTAAAAGCAGTGGCGGGCTCGCTGTCATCCCGAGCGCAGTATTGTATCTTCGCTTTGGGCGTGGCGGCGGGTTCCGGCCGTGAAACCACCTATTTTCTCAAGGTTGACCTCGGATCAGGTAGGAATACCCGCTGA
>Zotu891
ATGCGATAAGTAATGTGAATTGCAGAATTCAGTGAATCATCGAATCTTTGAACGCACATTGCGCCCGCCAGCATTCTGGCGGGCATGCCTGTTCGAGCGTCATTTCAACCCTCAAGCTCTGCTTGGTGTTGGGGCCCTACGGTTAAACGTAGGCCCTTAAAGGTAGTGGCGGACCCTCTCGGAGCCTCCTTTGCGTAGTAACTAACGTCTCGCACTGGGATTCGGAGGGATTCTAGCCGTAAAACCCCCAATTTTTTAAGGTTGACCTCGGATCAGGTAGGAATACCCGCTGA
>Zotu892
ATGCGATAAGTAATGTGAATTGCAGAATTCAGTGAATCATCGAATCTTTGAACGCACCTTGCGCTCCTTGGTATTCCGAGGAGCATGCCTGTTTGAGTGTCATGGTATTCTCAACTCCTCTTGTGCTTTTCATGGCGCAAGGGTGAGCTTGGACTTGGAGGTTTTCATGCCGGCCGCCTTTCTGTGCAGCTGGCTCCTCTGAAATGCATTAGCTTGAACGTGTCGTGCTTGCGCACAACACACCAGGCATGGTTTCAGCGTGATAAATATCTGCGCTGTTCTCATGGTTGTTTCAGGCTTCTAACGCCGCCAGTGTTTATTCACTGCCTCTTCTGAAAATCTGACCTCAAATCAGGTAGGACTACCCGCTGA
>Zotu893
GCATTCAAAAGTACTCAAGATCAAACTAAAAACTAAGATTTGAAGGTGCTAGTTTAATGAGTAAATTACACTTATCAAACACCCCCAAACTCAGTTCTTTGCTTGTCTTCGAGCAAACACAAAATAACACCCAAAAATAGTTAACTAAAACACACATGAAACATACCAACACATGACTCGGACTTCCTATTTAGTTGGATAAATTGTCTTCGTGGCTTAACGTTGAGAATATGATATCGAATTCATGTGTTATTTCCCAGTTATGGTACCGAAGTTAAATTTTACCTTTTCATTTCAAAACACGTGCGTGAAGGAGAATTTAAAACAACGCCATACATTCATAGGCTTCTTCAATTCCCTACCTTAAAAGTCACTTGTTTCCTCACTCCGCTCGTGGAATCGCATACCCCTAAACTCATTTTCCTTTCACTCCCTTTTCTTTTTTTGAGGTAAAATCTATAGGTTGCTCCTTACTCTCTCCAGTTCGAGTAGTTGTCACTTAATGTA
>Zotu894
GGGATATAGTTGCTATCTCTGTATTTAGAATGAGACTCTTTCTTATCAGATCTGACAGCTCAGCCTAGCAATTCTTCCACTCTGGATTCTATTTGTTTGCTTTTGGTAGACAGAATATGGTTAGCTGACACAAACTTCAATGTGTTTTAGAA
>Zotu895
ATGCGATAAGTAATGTGAATTGCAGAATTCAGTGAATCATCGAATCTTTGAACGCACCTTGCGCTCCTTGGTATTCCGAGGAGCATGCCTGTTTGAGTGTCATTAAATTCTCAATCTTACCAGCTTTTGTTGGAAAAGACTTGGATGTGGGGGGGAAAATTTTTGAAGGTTTCTCGCGGAACCTTCTCCCCTGAAATGCATTAGCTGGACGCTCGCGCGGACAGTCTATTGGTGTGATAATTATCTACGCCATTAGCTGACTGCCATTAGTAGCACCGCTTCTAACTGTCTTTGGACAATATATGACAATTTGACCTCAAATCAGGTAGGACTACCCGCTGA
>Zotu896
ATGCGATAAGTAATGTGAATTGCAGAATTCAGTGAATCATCGAATCTTTGAACGCACATTGCGCCCATTAGTATTCTAGTGGGCATGCCTGTTCGAGCGTCATTTCAACCCTTAAGCCTAGCTTAGTATTGGGAATCGACTGTATTGTCGTTCCTCAAATTCAACGGCGGATTTATAGCAATCTCTGAACGTAGTAATCTTTATCTCGTTTTTGAAATACTATAAACCTCAGCCGCTAAACCCCCCAATTTTAATGGTTGACCTCGGATCAGGTAGGAATACCCGCTGA
>Zotu897
ATGCGATACGTAATGTGAATTGCAGAATCGTGACTCATCGAAATTTTGAACGCATATTGCACCTAGTGGCATTCCACTAGGTATGCTTGTTTGAGGGTCTGTTTTTCTCCTCTCTACTAAATTTCATTTATTTTGTTTTTTTCTCTGTAAAGGGAAAAGATGAAACATGAGAAAAATAGTCGAGGATTTGGTCTTGTGGGTTGCAAAATTCACTCGACTTTAACATAGACCGTAGTCTTTTTCACAGTTGTCTCTTTTTTTTGTTGAAAATCCTTCCAATAAAAAAGCTCTAGTGTTAGACTTATCCATATCAAAAACGACTTTGGTCATTTTTATCTTGGGTAAGAGGAAACTAAAGTGGGGGGGATTATTAAAAATTCACAAAGAATTTAAACACTGCGAAATCGTAGACTCTTTCGGAATTAAAATCAATAAATTTTTTTTAATTTTGGACCTCAAATCAAGCAAGGCTACCCGCTGA
>Zotu898
ATGCGATAAGTAATATGAATTGCAGAATTTAGTAAATCATCGAATCTTTGAACGCACATTGCGCCCCCTGGTATTCCGGGGGGCACACCTATTCGAGCGCTATTTTAACCCTAGAGCCCTGCTCTGCGATGGGCCCCGTCCTCAGGGACGGGCCCGAAACCCGTAGGCGCCTCCGTAAGGCCCTGAGCGTAGCAAGAGAAATCCCTCGCTCGGAGTGCCCTATAGCGGCCGCCCCGAACCATCTCAAAAGGTTGGCCTCGGATCAGGTGGGGATACCCGCTGA
>Zotu899
ATGCGATACGTAATGTGAATTGCAGAATTCAGTGAATCATCGAGTCTTTGAACGCACATTGCGCCCCCTGGTATTCCGGGGGGCATGCCTGTCCGAGCGTCATTGCTGCCCTCAAGCACGGCTTGTGTGTTGGGCCTCCGTCCTCCTCCCGGGGGACGGGCCCGAAAGGCAGCGGCGGCACCGCGTCCGGTCCTCGAGCGTATGGGGCTTCGTCACCCGCTCTTGTAGGCCCGGCCGGCGCTTGCCGACACATCAATCTTTTTTCCAGGTTGACCTCGGATCAGGTAGGGATACCCGCTGA
>Zotu900
ATGCGATAAGTAATGTGAATTGCAGAATTCAGTGAATCATCGAATCTTTGAACGCACATTGCGCCCTTTGGTATTCCGAAGGGCATGCCTGTTCGAGCGTCATTATCAACCATCAAGCCCGGCTTGTTATTGGGGGTTCTTAACCGTGTCACCACGGTTCCCTCGAAAGATAATGGCGGTGTCAAGATTAGACCCCAGATGCAGCGAGCTTTGTAAGCATACATCGCGGTGGTCGTTTTGGCCCGGCCTGAAACTATTTTATATTTCAAAGGTTGACCTCGGATCAGGTAGGATTACCCGCTGA
>Zotu901
ATGCGATAAGTAGTGTGAATTGCAGAATTTAGTAAATTATTGAATCTTTAAACGCACATTGCGCCTCTTAGTATTCTATAGAGCATGCCTGTTTAAGCGTTATTTGTACCTTTAAGCCTTGCTTAGTGTTAGGTGTTTGTCTCGCCTTTGCGCGCAGACTTGCCTTAAAACAATTAGCAGCTAGCGTATTGATTTTAGAGCGCAGTACATCTTGCGCTTTGCACTTATAACAACGACGTTTAAAAAGTACATTTTTACACTCTTGACCTTAGATTAGGTAGAGATACCTGCTGA
>Zotu902
ATGCGATAAGTAATGTGAATTGCAGAATTCAGTGAATCATCGAATCTTTGAACGCACCTTGCGCTCCTTGGTATTCCGAGGAGCATGCCTGTTTGAGTGTCATGTTAATATCAACCCCGTCGGTTTGTAAATCAGACCGTTGGGTGTTGGACTTGGAGGTTCTTGCTGGCTGCAAAGTCGGCTCCTCTTGAATGCATTAGCTTGGGCCTGTTGTGCGTACTCGCGGTGTAATAAGTTTTATTCATCGTTTGGGTCGTACACTTATTGGGCTTGCTTCTAACTGTCTTCGGACAAGCATAACCTTTGACTCTGACCTCAAATCAGGTAGGACTACCCGCTGA
>Zotu903
ATGCGATAAGTAATGTGAATTGCAGAATTCAGTGAATCATCGAATCTTTGAACGCACATTGCGCCCCTTGGTATTCCGGGGGGCATGCCTGTTCGAGCGTCATTTCAACCCTCAAGCTTAGCTTGGTATTGGGCATCGTCGGTAACACGACGGGCCTTAAAATCAGTGGCGGCGCCGTTGGGTCCTGAACGTAGTAATATATTTCGTTACAGGTACCTCGCGTGCTTCTGCCATTAAACCCCCAATTTTTTATGGTTGACCTCGGATCAGGTAGGGATACCCGCTGA
>Zotu904
GGTGCGAAATCTGGCGCGATACGCACCACATGTGAGACGTCGAGTTTTTGAACGCAGCTTGCACCCACTGGGCAACCAGAAGGTGTATCTGCCTGGGTGTTGATAAAGTGTTGTGTTACAAGTCGATGAGTGTGTTTACACACGTTGACGATGATGATACAACTTGTTGACGAAATAGTTTTGTAAAAAGCCTTTTTGTCGTGTGTGCACTGTGTGGTGCAATGTTATGTTATGTTATGTTATATTGTCACAACAGTGTTAATTTGATAGAATTTGCAATGAAGAATCTGCATGCTTGTCGTGTGATGTCATGTGCGCGATTCTGATCATTAAGCTTTTGAGCATATAATATCATTTCGATTAGGTATAAAAACACACGTTTTTTACCACTATCACTTTTTACCCCAGGTCAGATAAGATTACCCGCCGA
>Zotu905
AAATAAAACAAATTTCAATTCTCATCAAGGATCTGCTTTGTGTTTAAATAGAAACTATATTTAGAATAATACATTTGATGAATTCTGCAAACTATTTTACTGATTCTCGAACACAAAAAATTACGAACTAAAATCCACAGTTGTCCAACTGTCCAGCCTTCAATGAAAATCCACACAAAGAACAAGAATGACGACTAGGGTTTTCTTTTCTTGTGCTAGTAAGAATAATGAATTATATCTCTTCTATTTTTAAACCCTAACAGTTTATTAATATAAGTCCAAGCGGGCTTGGCTCGTCTCTTAAACTTAACCCGATCAAATATTTAATTAAACAAATTAATTAAATATAGTCCATTAATTAATTAATCCAATTAACTA
>Zotu906
ATGCGATAAGTAGTGTGAATTGCAGAATTCAGTGAATCATCGAATCTTTGAACGCACATTGCGCCCATTGGTATTCCAATGGGCATGCCTGTTCGAGCGTCATTTGTACCCTCAAGCTTTGCTTGGTGTTGGGCGTTTGTCTTTCGAGACTCGCCTTAAAAAGATTGGCAGCCGGCATACTGGTTTCGGAGCGCAGCACAAATTGCGGTCTGTTCCTGAATGTTGACGTCCATGAAGCCCCCATTATCACTTTTGACCTCGGATCAGGTAGGGATACCCGCTGA
>Zotu907
ATGCGATAAGTAATGTGAATTGCAGAATTCAGTGAATCATCGAATCTTTGAACGCATATTGCGCCCAGTAGTATTCTACTGGGCATGCCTATTCGAGCGTCATTTCAACCCTTACGCCCTGTAGCGTAGTGTTAGGACTCTACTCTTTAGAGAGCAGTTCCCCAAAACCAGTGGCAGTGTTCGGTACACTCATAGCGTAGTAATTCTTCTCGCTTCTGCAGTGGCCCGTACTACTCGCCGTAAAACCCCTAATTTTCTAATGGTTGACCTCGGATTAGGTAGGAATACCCGCTGA
>Zotu908
ATGCGATAAGTAATGTGAATTGCAGAACTTCGTGAATCATTGAATCTTTGAACGCACATTGCACTCTGTGGAAACGCAGAGTATGCCTGTTTGAGTATCATTTAAACCTTCTCATTTGATTTTGTCCTTTTACGAGGGCGATTTTACGTGGACTTGAAGCTCTGGCTTAACCGTCAGTGCTTTGAAAATGATTTAAAATGTTTCAGGGAACTTTGTCCTACTCGTAGGGCAGAACCTGGGCCCATCTATGGTTCATTCATTGGATCGTAGATGGTATAGGGAATTAAATGTGTTCGTAAGGACTTTTTTAACTACAAGTTACGCTCCCCTAAAAAGGGCAAACTTTGATGAATTCTTTGCTTCATTGCAAGGATGATTTCTTAAGTGGTTGTAAGATACTTGTGGACTCGTTTGGTTATCCATTTAAATTTTTGGTCTCAAATCAGGCAGGATTACCCGCTGA
>Zotu909
ATGCGATACTTGGTGTGAATTGCAGAATCCCGTGAACCATCGAGTCTTTGAACGCAAGTTGCGCCCGAAGCCATTAGGCCGAGGGCACGCCTGCCTGGGCGTCACACATCGTTGCCCGCCCATCAACTCCTTCGGGATTGCGGGGGGCGGATGATGGCCTCCCGTGCGCCTCGTCGCGTGGTTGGCATAAATGCCAAGTCCTCGGCGACGCACGCCACGACAATCGGTGGTTGCGAAACCTCGGTTGCCCGTCGTGTGCGGTCGTCGCGCATCGAGGGCTCGAAAAAATTGCCGGGCTCCGGCTCGGCTTTCAACGCGACCCCAGGTCAGGCGGGGTTACCCGCTGA
>Zotu910
ATGCGATAAGTAATGTGAATTGCAGAATTCAGTGAATCATCGAATCTTTGAACGCACATTGCGCCCTTTGGTATTCCGAAGGGCATGCCTGTTCGAGCGTCATTTAAGCCCTCAAGCCCCGCTTGATGTTGGGCGCGGTCCGGCAGGACCCGCCCGGAACTCGTTGGGCAGGACCGTCCGGCTCCAAGCGTAGCAAGATTTTATCCCTCGCTTCGGAGACCTGGCGGCCCTCGCCCGGGAACCCCCCCCACAGCTTGACCTCGGATCAGGTAGGGATACCCGCTGA
>Zotu911
ATGCGATAAGTAATGTGAATTGCAGAATTCAGTGAATCATCGAATCTTTGAACGCACATTGCGCCCCTTGGTATTCCGGGGGGCATGCCTGTTCGAGCGTCATTACAACCCTCAAGCCTGGCTTGGTATTGGGCTTCGCCACTAACCTGGCGGGCCTTAAAATCAGTGGCGGTGCCTCCGAGGCCCTGAGCGCAGTAAATATCCTCGCTATAGGGACCCGGTGGTTACTGGCCAGCAACCCCAACTTTCTAAGTTTGACCTCGGATCAGGTAGGGATACCCGCTGA
>Zotu912
ATGCGATACGTAATGTGAATTGCAGAACTCAGTGAATCATCGAATTTTTGAACGCACCTTGCGCTCTTTGGTTATTCCGAAGAGCATGCTTGTTTGAGTGTCGCGAACCTCTCAACCCCGCCAAGGGTAACACTTTGGTAGTTTGGGCTTGGATCATGGTCTTTTGACGGTTCTTTCGAGATCGTCTTGACTGAAATACAACAAGTTGAATTGACGTACAGTTGCGGCTTGACCTGGTGTTGTAATCTACTCATCGGGAACGCTTCTGAAGGTGAAACGAACTTTAAAACCCTTTTGCACTAGGAGACTAGTGCATTATGACCTCAAATCAAGTAGGACTACCCGCTGA
>Zotu913
ATGCGATAAGTAGTGTGAATTGCAGAATTCAGTGAATCATCGAATCTTTGAACGCACATTGCGCCCCTCGGTATTCCGTGGGGCATGCCTGTTCGAGCGTCATTTACACCCTCAAGCTATGCTTGGTGTTGGGCGTCTGTCCCGCCTTCGTGCGCGGACTCGCCTCAAAGTCATTGGCAGCGGTCTCGTCGGCTTCTCGCGCAGCACATTTGCGCTTCTCGGAGCCCCGGCGGATCAGCGTCCAGCAAGCGATTTCATGACTTGACCTCGGATCAGGTAGGGATACCCGCTGA
>Zotu914
ATGCGATAAGTAATGTGAATTGCAGAATTCAGTGAATCATCGAATCTTTGAACGCACATTGCGCCCACTAGTATTCTGGTGGGCATGCCTGTTCGAGCGTCATTTCGACCCCTAAGCCTTAGTTGTTTAGCGTTGGGAGCTTGCATATCCGCGGTCTAGCCGTGGCGTAACTCCTTAAATTTCGTGGCAGGGCTCGTGTCGCCTTGAAGTGTAGTAATTATGTTCTCACTTTTAAAAGGCGGTCACGCGGCACAGCCAAGTGAAACCTTTTATATATAATGGTTGACCTCGGATCAGGTAGGAATACCCGCTGA
>Zotu915
ATGCGATAAGTAATGTGAATTGCAGAACTTCGTGAATCATCAAATCTTTGAACGCACATTGCGCTCTATGGAAACATAGAGCATGCCTGTTTGAGTATCATTTTAACCCACTCGCAGATCTTTTTCTGTGGATTTGATAGTCTTGGAGTCCTTATCTCTCTTCAAGTCTTTCGAAAAATGAACTTCAAAATTGGTTTCAGAGAATTTTTCCCTGGATCCTCCAATCGTACTTGATTGTATTCAGTCACGATTGGTGTGTGAATTCTTTTTTTGAAGAAGCGAACTTTGAATGCTGTGGCATTTTTTATCGGTTCACAAAAACTCTTCAAACTAAATTTTCTTTACAAATTTTTGGTCTCAAATCAGGCAAGACTACCCGCTGA
>Zotu916
ATGCGATAAGTAATGCGAATTGCAGAATTTCCGTGAGTCATCGAATCTTTGAACGCACATTGCGCCCATTGGTATTCCGATGGGCATGCCTGTTCGAGCGTCATTATCCTCCCTCAAACCTCGGGTTTGGTGTTGGACCCAAGTTGGCCGCCCTTCACGGGGGGACAACTGGTCTCAAAGACAATGACGGCGTCCGTGGGACCCTCGGTGCAACGAGCTTTCATTAGCACGCGTCGAGTTTCAAGGTCCCTCCGGGCCGGTCTACCCCTTTTATTTTACAAGGTTGACCTCGGATCAGGTAGGAATACCCGCTGA
>Zotu917
ATGCGATAAGTAATGTGAATTGCAGAATTCAGTGAATCATCGAATCTTTGAACGCACATTGCGCCCCTTGGTATTCCGGGGGGCACGCCTGTCCGAGCGCCGTTTTCACCCCTCAAGCCCTGCTTGGTGTTGGGGCCCCGCCGCGGTAACACGCGGCGCGCCCTCGAATGTATCGGCGCGGCCCACCGGCCTCCCAGACACCGCGTTGTCAGAGGAAGTCGGCGAGTCGCCGCCAGCGTCGCGGAAGCGCGCACCACCAATTGTAAAACTTGGCCTCGGATCAGGCGGGGATACCCGCTGA
>Zotu918
ATGCGATACGTAATGCGAATTGCAGATTTCAGCGAGCCATCGAATCTTTGAACGCACATTGCGCCCGCCAGCATTCTGGCGGTGCATGCCTGTCCGAGCGTCATTTCTACCCGTCGAGCCGCGCTCGTGCTGGGGCCCTGCGGCAGCCGCAGGCCTTGAAAGACAGTGGCGGGACCGCCGCCGCGCCGAGCGTAGTAGCTATTGCCTCGCTCCGGAGCGGCGCCGGCCCCTGCCGGGCCTCCCGTGCCCGCCAAGAACTCGTAACCACGATGACCTCGGATCAGGTAGGAGTACCCGCTGA
>Zotu919
ATGCGATAAGTAATGTGAATTGCAGAATTCAGTGAATCATCGAATCTTTGAACGCAAATTGCGCCTTTTGGTATTCCGAAGGGCATGCCTGTTTGAGTGTCTTATAAACCTCACCCCTAGTGTTTTATTACAATAGGTTGGTGCTTTGGGTGTTGCCGTTTACTCTGGCTCGCCTTAAATGACTAAGTGGAATGCGTCATAAGTTCTCGCAACCCTCCACTCTAACACACTTTATATTCTGACCTCAAATCAGGTAGGACTACCCGCTGA
>Zotu920
ATGCGATAAGTAGTGTGAATTGCAGAATTCAGTGAATCATCGAATCTTTGAACGCACATTGCGCCTTATGGTAGTCCGTAAGGCATGCCTGTTCGAACGTCATCAAACCCCCTCGAGTCCCCTGGCTTTGCGGCCACCGGGAACCTCGGTCCTGCCCCTGGCGCATCGGCTCTGCCGGTCCTCCTGGGCGAAATCCATTGTGCTGATCCACGGGTCGCCAAAGCGTAGTAGGCCTAAACAGCTCTCGCCTGGCGTCAGATCCGGTAGGCGTCACGCCGTCGCAACCCAATTCCAATCAGAGTTTGACTTCGGATCAGGTAGGGATACCCGCTGA
>Zotu921
ATGCGATAAGTAATGTGAATTGCAGAATTCAGTGAATCATCGAATCTTTGAACGCACATTGCGCCCATTAGTATTCTAGTGGGCATGCCTGTTCGAGCGTCATTTCAACCCTTAAGCTTAGCTTAGTATTGGGAATCTGCTTAACCGCAGCTCCTTAAAACTAGTTGGCAGAGCACAGCTGTACTCTGAGCGTAGTAATTCATTATCTCGCTTTTTGAAGACAGTCGTACGATCGCCATAAACCTATTTATTTTTTAATGGTTGACCTCGGATCAGGTAGGAATACCCGCTGA
>Zotu922
ATGCGATACTTGGTGTGAATTGCAGAATCCCGTGAACCATCGAGTTTTTGAACGCAAGTTGCGCCCGAAGCCATTATGCCGAGGGCACGTCTGCCTGGGCGTCACGCACATCGTCGCCCTCCGCCTCGGCCCGTAAAGGGATCGTGGGTGCTGGGTCGGATATTGGCCCCCCGTGTGCATCGGCGCGCGGCCGGCCCAAATGTGATTCGGCATCGACGCGTGCCGCGACGATTGGTGGTTGAAGAACTCAACTCGCGCGTTGTCGCGGCGCGTTCGGCTCGAACGTGTTGACCCCGACGGTGCTTCGCACCTCGACAGCGACCCCAGGTCAGGAGGGATTACCCGCTGA
>Zotu923
ATGCGATAACTAATGTGAATTGCAGATTACGTGAATCATCCAGTCTCTGAACGCAAATTGCACTCTGTGGTAATCCACTGAGTATACCTGTTTGAGTGTGTGTAAAAAAGGGACTCTGTCTTCGGACATGTCTCCTGGTGGCTAGTCCATCGTGCGCGTGCAGTTATCTTTAACCGCATTCGTTAATCAGAGAGTAGGCATCTGTTAGGGTAGTCCCTAGTCATCAGATGTTTGCTGAGGCCATATACGGGACCATTGAGAACAACTTATGGGAAACCTCAAATCAGGCAAGATTACCCGCTGA
>Zotu924
ATGCGATACTTGGTGTGAATTGCAGAATCCCGTGAACCATCGAGTTTTTGAACGCAAGTTGCGCCCGAAGCCATTATGCCGAGGGCACGTCTGCCTGGGCGTCACGCACATCGTCGCCCTCCGCCTCGGCCCGTAAAGGGATCGTGGGTGCTGGGTCGGATATTGGCCCCCCGTGCGCATCGGCGCGCGGCCGGCCCAAATGTGATTCGTCATCGACGCGTGCCGCGACGATTGGTGGTTGAAGAACTCAACTCGCGCGTTGTCGCGGCGCGTTCGGCTCGAACGTGTTGACCCCGACGGTGCTTCGCACCTCGACAGCGACCCCAGGTCAGGAGGGATTACCCGCTGA
>Zotu925
ATGCGATAAGTAATGTGAATTGCAGATACAGTGAATCATCGAATCTTTGAACGCATATTGCACCTTTTGGTATTCCATAAGGTACGTCTGTTTGAGCGTCGCGAACATCTCATAATTAATGAATTTTTTTTTGTTAATTATGGTCTTTGAGTTTGTCTATAATTTTTAGACTCACTTTAAATTGATTAGTAGTTTAACTTTTGAAAGGGTTAAAATTAGGTGTTTTTTAATGTACATTACTTTGTGCATCATCTAATCAAGAGTTACTTACTCTGCCTTAGTATTAATGTTACTGCTTCTAATAGCTTATTAAGCAAGTAATATTTCAATCGACCTCAAATCAGATGGGATTACCCGCTGA
>Zotu926
ATGCGATAAGTAATATAAATTGCAGAATTCAATGAATTATCGAATCTTTGAACGCACATTGCGCCCCCTGGTATTCCGGGGGGCACACCTGTTCGAGCGCTATTTCAACCCTGGAGCCCTGCTCTGCGATGGGCCCCGTCCTTAGGGACGGGCCCGAAACCCGTAGGCGCCTCCGTAAGGCCCTGAGCGTAGCAAGAGAAATCCCTCGCTCGGAGTGCCCTATAGCGGCCGCCCCGAACCATCTCAAAAGGTTGGCCTCGGATCAGGTGGGGATACCCGCTGA
>Zotu927
ATGCGATAAGTAATGTGAATTGCAGAATTCAGTGAATCATCGAATCTTTGAACGCACATTGCACCCGGTGGCATTCCGCCGGGTATGCCTGTTCGAGCGTCATTTCTTCCCTCGAACCTAGTCGTCCTAGGACGACTGGGCTCGGTGTTGGGGATTGCGGGCCGTCCCGCAGCCCCTAAAGACATCGGCGTACGTGCTGTACAGCCCCCTGCGTAGTGGTGTTATCATTCAGCGCATCGGGCCGCAGCGTCGCACCGCCGTCAAGCCAATATTTCTGAAATTTGACCTCGGATCAGGTAGGGTTACCCGCTGA
>Zotu928
ATGCGATAAGTAATGTGAATTGCAGAATTCAGTGAATCATCGAATCTTTGAACGCACCTTGCGCTCCTTGGTATTCCGAGGAGCATGCCTGTTTGAGTGTCATGAAATTCTCAACCTAACGGGTTCTTAACGGGACTTGCTTAGGCTTGGACTTGGAGGTTCTTGTCGGCTTGCTTCAATGTCAAGTCGGCTCCTCTTAAATGCATTAGCTTGGTTCCTGTGCGGATCGGCTCACGGTGTGATAATTGTCTACGCCGCGACCGTTGAAGCGTTTTTATAGGCCAGCTTCTAGTCGTCTCTTTACGAGACAATAATCATCGAACTCTGACCTCAAATCAGGTAGGACTACCCGCTGA
>Zotu929
ATGCGATACGTAGTGTGAATTGCAGAATTCCGTGAACCATCGAATCTTTGAACGCAAATTGCGCTTGAGGCTTCGGCCAAGAGCATGTCTGGCTCAGCGTCGGCTTACTACCCTCAACCAATTTCCCTTTGGGTTATTGATTGGAGCTGGCTTTCCGGTTTGCCGAATAGGTTGCCGGTCAGCTGAAAAACATTCACGCTGTGGAAGCTGCTTTCCCCTAAAAAGGAAAGCCGAGTTCCGATTTGGTAGGTGACCTTTGCCGGTTGCATGCCTTCGTTGCTCGCAATAGCTTTCATGATTGCGTGTGCAGGACGCCCTTTGGCTTTCGACCTGAGCTCAGGCAAGAACACCCGCTGA
>Zotu930
CTGCGCGTCGGAATGTGAACTGCAGGACACATGAACATCGACACTTTGAACGCACATTGCGGACCGTGGCTCGTCTACTGTCCATGCCTGGCTCAGGGTCGGTTGAACATCCATCCAGAGTTTATTTAATCGTATTCTCTGGCATTGGGCTCTTCCTCGCCGAAAGGCGGGGTGGCTTTCAGATGTACGAACGCAGACCTGCCTCCGGCCACTGCGGACTCTCGGGAATTCACCTTCCTGGGTCCGCTCTGCCCCTGGCTTGACTGTGGACGCCCCCTCTCGACTTGCAGGGGGCGCCCGACCAACCTTATCACTTCGACCTGAGAGTAGGCAAGATTACCCGCCGA
>Zotu931
ATGCGATAAGTAGTGTGAATTGCAGAATTCAGTGAATCATCGAATCTTTGAACGCACATTGCGCCCCCCGGCATTCCGGGGGGCATGCCTGTTCGAGCGTCATTTCGACCATCGGGACCCCCCTCCCAAGGGGGCGCCCCGGCCTTGGGCGCCGCCTGCGGGCGCGCCTCGAAGCCATTGGCGGCGCGGGAGACCGGCCTCGGGCGTAGCAGATGCGAACCGCCTCGGGAGCCGGCCCGCGCCCCGCCAGCTGACCAGCACAACCACAGGTTGACCTCGGATCAGGCAGGGATACCCGCTGA
>Zotu932
TCTTAAGGTATGTAAAAGGAACTATGAAAAATAAAGATTGCAGGATCATTGGCTTTTGTGATGCGGACTATGCTGGGTGTCGAGATACACGAAGATCAACAATTGGGTACGTGTTCAACTTGGGGTCAGCTGCAGTTTCATGGTGCAGTAAGAGACAACCAACAGTATCCTTATCAAATGCAGATGCAGAATATAGAGCAGTAGCAATGGCAGCTCAAGAGAGTACGTGGCTAACACACTTAATGAAGGATTTACATCAACCAGTAAGCTATACATAATTATATTATGATAATCAATCAGCTATTCGCATAGCAGAAAATCCAATTTGCCACGCAAGAACGAAGCATGTTGAAGTGCAATATCACTTCGTCAGAGAAAAGGTGCACAAAGGAGAGATTGA
>Zotu933
AGTAAAGTAATTTCGATTCCCAAACAGGATCTACTTTATGTTTAGATAGAAACTGTGATAGAAATAATACCTTTGATGAATTCTGTAAACTCTTTTGCTGATTCACTAATTCCAATTATCACGATTTGCAATCCAAGCTGTCCAATTGTCCAGCCTCCAATGATGATTCACACAGAGAACAAGAATGACGGCTAAGATTTTCTTTTCTCGTGCTAGCAAGAATAATGAATATTCCATTATGTTTTCAAACCCTAACAACCTATTAATAGAATTCCAAACGGGCTTGACCCATCTCTTAACGTAACCCGATCGAACATTTAATTAATCAAATTAATTAAATCCGATCCATGAATTAATTAATCCAATTAATTA
>Zotu934
ATGCGATAAGTAATGTGAATTGCAGAATTCAGTGAATCATCGAATCTTTGAACGCACCTTGCGCCCTTTGGTATTCCGAAGGGCATGCCTGTTTGAGTGTCATGAAACCTCACTCCACTTGGGTTTTTGCCTGAGTGGTAGTGTATTGGGTGTTGCCTTGCTAAAGGCTCGCCTTAAAGACATAAGCACCTTGGATGTAATACGTTTCATCCTTCTGGGTGGCTGATAACCCCACATATTCATGATCTGGCCTCAAATCAGGTAGGGCTACCCGCTGA
>Zotu935
ATGCGATAAGTAATGTGAATTGCAGAATTCAGTGAATCATCGAATCTTTGAACGCACCTTGCGCTCCTTGGTATTCCGAGGAGCATGCCTGTTTGAGTGTCATTAAATTCTCAACTTCATCAACTTTGTTGTTGAGGCTTGGATGTGGGGGTTTTGCAGGTCTGCCTTAATTGTGCGGTCTGCTCCCCTGAAATGTATTAGCGGGTTGGCTTCCCTCTATCAGTGTGATAATTATCTACGCTGTGGATGGGTTTGGCTTTCAGACCGGCTTCTAATCGTCCTTTCAAAGGACAATCTATTGACATTTTTGACCTCAAATCAGGTAGGACTACCCGCTGA
>Zotu936
AATAAAGCAAATTTCGATTCCCAAACAAGGATCTATATTGTGTTTAGATAGAATCTGTGTTTAGAATAATACCTTGATGAATTCTGCAAACTCTTTTGCTGATTCACGAACTCCAATGATCACGATCTGCAATCCAAGCTGTTCAATTGTCCAGCCTCCAATGGTGATCCACACAGAGAACAAGAATAACGGCTAGGGTTTTCTTTTCTCGTGCTAACAAGAATAATGAAAATTCTCTACAGTTTTTGTAACCCTAACAGCTTATTAATACAAGTCCAACAGGCTGGCACATCTCTTAACTTAACACGATCCAACATTTAATTAATCAAATTAATTAAATCCGGTCCATGAATTAGTTAATCCAATTAATTA
>Zotu937
ATGCGATAAGTAATGTGAATTGCAGAATTCAGTGAATCATCGAATCTTTGAACGCACCTTGCGCCCTCTGGTATTCCGGAGGGCATGCCTGTTTGAGTGTCATGAACACCTCACCCCCTCGGGTTTCCGATCGGGTGGATTTGGGTGCTGCCAGTTACATGGCTCGCCTTAAAAGCATTAGCGGTTGTTGACGTAATAAGTTTCGTCTTGTCGACCGCTCCTAATCTCCTTCGGGATGTCTCTAGGGACACTTCATGATCTGACCTCAAATCAGGTAGGACTACCCGCTGA
>Zotu939
CACCAGTATCCAAATAACTATCACTAGAAATAATGGCCTAGATGGAAGCACATACGCCGAAGCCATTCTATTCGGAATACATCAGGAAACTCGTACATTAACCCGCAATGATTTGTTTATGACAACTTAGAAACAATCTTATTCATTCAATATCAAACAATTTTTAATCTGCTTACTTTTTTCTTGATTGCCTTTCTTCCCTAAT
>Zotu940
TTGCGATACGTAATGTGAATTGCAGATTTTCAGTGAATCATCGAATCTTTGAATGCACCTTGCGCTCCTTGGTATTCCGAGGAGCATGCCTGTTTGAGTGTCATCGAATTCTCAACCATCCTTTGATTGATTTCGAGGGATGGCTTGGATCTTGGGAGTTGCTGGCTGCCCCTCGGGGACGGTCGGCTCTCCTTAAAAGCATTAGCGAAAGGTTGACAAGCCCTGCATGCACGGCCTTTGACGTGATAATGATCGTCGTGGCTGGAGTGTGAGGCGTAGATTCGATCTTTGCTTCCAAAAACATGGTATTGGGGGTACTTGCGACCCTTTTTACTTTTTGACGCTTGACCTCAAATCAGGTAGGACTACCCGCTGA
>Zotu941
ATGCGATAAGTAATGTGAATTGCAGAATTCAGTGAATCATCGAATCTTTGAACGCACATTGCGCCCTTTGGTATTCCGAAGGGCATGCCTGTTCGAGCGTCATTATCAACCCTCAAGCCCGGCTTGTTATTGGGTCTTTTTTTATCGGTGTGAAAATCGATAGGCCTGAAAGATAATGGCGGTGTCATGATTAGACCCCAGGTGCAGCGAGCTATAAGCATACACTGAGGTGGTCGTCGTGTCCCGGCCTTGACGATATTTTTTTCTAAGGTTGACCTCGGATCAGGTAGGAATACCCGCTGA
>Zotu942
ATGCGATAAGTAGTGTGAATTGCAGAATTCAGTGAATCATCGAATCTTTGAACGCACATTGCGCCCTCCGGTATTCCGTTGGGCATGCCTGTTCGAGCGTCATTAGAAACTTCAAGCTCAGCTTGGTGTTGGGTGCTTGTCCCCGCCCCGCGGCGGACTCACCTCAAATGCATTGGCGGCCGGTATGTTGGCTACAGCGCAGTACAACGCGTCTGGCGTCTTGATATACTGGTCCTCCAGAAGCCCCTTCTTTGACTTGACCTCGGATCAGGTAGGGATACCCGCTGA
>Zotu943
GGTGCGAAATCTGGCGCGATACGCACCACATGTGAGACGTCGAGTTTTTGAACGCAGCTTGCACCCACTGGGCAACCAGAAGGTGTATCTGCCTGGGTGTTGTTATAGTGTTGCATTGCATTATATAATGTGTAAAATTTTTACACATTGATGATGCCAATGCAACCGGTTGACAAATTCTTTGCAAAAAGTATTGTCGTGTGTGCACTGTGTGATGATGATGTCACTGACAGTGTTAATGTTATAGAATTTGCAATGAAGAATCTGCATGCTTGTCGTGTGATGTCATGTGCGCAATTCTGATCATCAAGTCATATTTTTGGCTTTGTGTCATTTGTTTGTTTGTGGTATTGTGTAAGATGACCACGTTTTACACCATCACCATTTCACTCACAACACATCTACCCCAGGTCAGATAAGATTACCCGCTGA
>Zotu944
AATAAAGCAATTTCGATTTCCAAACAAGGATCTGCTTTGTATTTAGATAGAAACTGTGATCGAAATAATACATTTGATGAATTTTGCAAACTTCTTTGCTGATTCTCGAAATCGAATGATCACGATCTACAATCCAAGCTGTCCAATTGTCCAGCCTCCAATGGTGATCCATATAGAGAACAAGAATGATGGCTAGGGTTTACTTTTCTCGTGCTAACAAGAATAATAAATTTTTCATTAGGTTTTTCAAACCCTAGCAGCCTATTAATATAAGTCCAAACGAGCTTGACACATCTCTTAAACTTAACCCGGTCTAATATTTAATTAATCAAATTAATTAAATCTGGTCCATGAATTAATTAATCCAATTAATTA
>Zotu945
ATGCGATACTTGGTGTGAATTGCAGAATCCCGTGAACCATCGAGTTTTTGAACGCAAGTTGCGCCCGAAGCCATTATGCCGAGGGCACGTCTGCCTGGGCGTCACGCACATCGTCGCCCTCCGCCTCGGCCCGTAAAGGGATCGTGTGTGCTGGGTCGGATATTGGCCCCCCGTGCGCTTCGGCGCGCGGCCGGCCCAAATGTGATTCGGCATCGACGCGTGCCGCGACGATTGGTGGTTGAAGAACTCAACTCGCGCGTTGTCGCGGCGCGTTCGGCTCGAACGTGTTGACCCCGACGGTGCTTCGCACCTCGACAGCGACCCCAGGTCAAGCGGGATTACCCGCTGA
>Zotu946
ATGCGATAAGTAATGTGAATTGCAGAATTCAGTGAATCATCGAATCTTTGAACGCACATTGCGCCCCTTGGTATTCCGAGGGGCATGCCTGTTCGAGCGTCATTACAACCCTCAAGCTCTGCTTGGTATTGGGCCTCACCCGTCAGGGCGTGCCTTAGAATCAGTGGCGGTGCCATCTGGCTCTAAGCGTAGTAATTTTCTCGCTATAGGGTCCTGTGGATACTTGCCAGTAACCCCAATTTTTTCTATGGTTGACCTCGGATCAGGTAGGGATACCCGCTGA
>Zotu947
ATGCGATAAGTAATGCGAATTGCAGAATTTCCGTGAGTCATCGAATCTTTGAACGCACATTGCGCCCTTTGGCATTCCGAAGGGCATGCCTGTTCGAGCGTCATTATCCTCTCTCAAACCCCGTGTTTGGTGTTGGACCGCGTTGGACCGCCTATGGCCAACTGGTCTCAAAGACAATGACGGCGTCCCCGGGACCCTCTTCGCACTGAGTTCTCCGGAGCACGCGTAGAGTTTCAAGGGCCCAGGGACCCGGTCGCCTCTAAAATTATTTATCAGGTTGACCTCGGATCAGGTAGGAATACCCGCTGA
>Zotu948
ATGCGATAAGTAGTGTGAATTGCAGAATTCAGTGAATCATCGAATCTTTGAACGCACATTGCGCCCCTCGGTATTCCTTGGGGCATGCCTGTTCGAGCGTCATCTAAACCCTCAAGCTCTGCTTGGTGTTGGGTGCCTGTCCCGCCTCCGCGCGTGGACTCACCTCAAATCTATTGGCGGCCCTCGTGCCGGCCCCGAGCGCAGCAGAAACGCGGTCTCGTGGCCCGGCGGAGGTGCCCCCAGAAGCAACATTCACCGTTTTGACCTCGGATCAGGTAGGGATACCCGCTGA
>Zotu949
TGAGAGGTGCACAATTTTAAGTTGTACGAAATGATTTTAATACACAACTTTACTTTTTGAAAATCAAATGGTTCGATCCTTCCGAAATGAAAAAGAGATATCAATGTGAAAAAGGAGGTGCACAATAATTTTGAATTTTTCGAAATGATTCTGATAATCAAATTT
>Zotu950
ATGCGATAAGTAATGTGAATTGCAGAATTCAGTGAATCATCGAATCTTTGAACGCACATTGCGCCCCTTGGTATTCCGGGGGGCATGCCTGTTCGAGCGTCATTATCACCCCTCAAGCTCAGCTTGGTGTTGGGGCCTGCCCGTCATAGGGCAGCCCCTAAAATCAGTGGCGGTGCCATCTGGCTCTACGCGTAGTAATACTTCTCGCGACGGAGTCCCGGTGGTGTCTTGCCAGAACCCCCCACTTTTTAATGATTGACCTCGGATCAGGTAGGGATACCCGCTGA
>Zotu951
GTGCGATAAGCAATGCGAATTGCAGAACCGTGAGTCATCAGATTTTTGAACGCAACTGGCGCTAATTGGAATCCCAATTAGCATGCTTGTTTCAGTGTCTCTTTTTCTCATCACCCAAATCATAATGCGAGAGATACCCTTCTCTTGCTAAGCATGAAAGCACTCTGCGCTCAGCGAGCGGCTTCGGTCGCACTCAATGCAGCAGTCACATTGCTCACAATGTGAACTCATTGAGAGCTGAGGCAGTGCGGGGAAACCTGCCAGTGCTTAGTCACACAAACTTTATTTGCATCTGAAATCAAGCAGGATCACCCGCTGA
>Zotu952
ATGCGATAAGTAATGTGAATTGCAGAATTCAGTGAATCATCGAATCTTTGAACGCACATTGCGCCCACTAGTATTCTGGTGGGCATGCCTGTTCGAGCGTCATTTCGACCCCTAAGCCTTAGTTGTTTAGCGTTGGGGGCTTGCGTCCTCGCGGCGCAACCCCTTAAATATCGTGGCAGGGCTCGCGTCGCCTTGAAGTGTAGTAATTATGTTCTCACTTTTAGAGGGTGATCGCGCGGCACAGCCAAGTAAAACCTTATATATCTAGTGGTTGACCTCGGATCAGGTAGGAATACCCGCTGA
>Zotu953
TCCCAACTAAAAATTCTATATGATTTAGTTGCCACCGTATTACAACCTCAAGCATCAACTACATATTCAGTGTATGTCAAGATACATGTACACTGTGGAGTATAGAATCTTCGTTAGGTCGATACGTGTCTTGTACACCGAATAAGATTTGAATCTAACCTTCCAAATGGATAAAGTATAATAAAATGTAGCATCATTCCAGTTAAGGGATCATCAAATGTCATTTCTTCTTAACATTAAAAAATACTAGCAATTAGAATCAACCTAGTTGGATCTACTTTAGTCACACCAAATTATTCTTTATTAAGATTGGTGAATATGTTCTTAGTTTTAATCACAAAAGTCAATTTATTTTTATTTTTTATTTTACATTTTGCTACAATTGAAGAAACGTAGAGAAAAGAAAGATACGAAATAA
>Zotu954
ATGCGATAAGTAGTGTTAATTGCAGAATTCAGTGAATCATCGAATCTTTGAACGCACATTGCGCCCTTTGGTATTCCTTAGGGCATGCCTGTTCGAGCGTCATCTCACCCCTCAAGCTATGCTTGGTGTTGGGCGTTGTCTCGCCTCCGGCGCGGACTCGCCTTAAAATCATTGGCGGCCTGTGTATTTGGGCTACGAGCGCAGCAGATTCGCGCCTCGACCCGCGTCACTGGTATCCAGTAAGCGAAAACCATAGTTTTGACCTCGGATCAGGTAGGGATACCCGCTGA
>Zotu955
ATGCGATAAGTAATGTGAATTGCAGAATTCAGTGAATCATCGAATCTTTGAACGCACATTGCGCCCCTCGGTATTCCGGGGGGCATGCCTGTTCGAGCGTCATTTCAACCCTCACGCCTGGCGTGGTATCGGGCCCCGCCGGCGACGGCGGGCCTCAGAGCGAGTGGCGGCGCCCGAAGGCCCTGAACGTAGTACATCTCTCGTTACAGGCGCCCGAGGGACGCTGGCCAGCAACCCCAATTTTCTATGGTTGACCTCGGATCAGGTAGGGATACCCGCTGA
>Zotu956
TTGCGATAAGTAATGTGAATTGCATTACCTGTGAATCATCGAATCTTTGAACGCATTTTGCACTTTGTCTCTGGCAAAGTATATCTGTTTGAGTATCATAAAACCCTGTTACAATTGTAGCATTATGAATCATCAAGAATTTGTCGTTCAAAATATATAAAACAAAACTGTGTGGTAATTATTACACAATTGTTCTATCTAACTTTGATCTCAAATCAGATAAGAATACCCGCTGA
>Zotu957
GAGCAAGCTTTTTCGAAGAGGAAGATTTCCTCAGTAGAAATAAGCTGCTCATTTTCGATTTCTTCTGTTTCTGTTTGGAGAAGAAAGAAAGTGAAGACTAAACCCTAGGGTTTATGAAACTAAGGCCGTTGGTTGACGGAGTAGCAGCGTATAATCTAGGGTAGGAGTGAGTGTATTCAATTTAGGAGCTACTATTAGATATTTTGAGTAAATTACATTTGCGATCACTGAACTTCACCAAAAGTTCATTTAGGTTATAGAATCTCACTTTTATTTCAATTGAGTCACTAAACTTTAATTTTAGTTTCAAATAGCACCAATCTAACTGGTTAAAAATGCTTAATTGACAATCATAAAACAATGGATCTTTCACATAACCAT
>Zotu958
TTGCGATACGTAGTATGACTTGCAGACGTGAATCATCGAATCTTTGAACGCACATTGCGCCTCGAGGCATTCCTCGAGGCATGCCTGTTTGAGCGTCGCATCCCCTCTAACCCCCGGTTAGGCGTTGCTCCGAAATATCAACCGCGCTGTCAAACACGTTTACAGCACGACATTTCGCCCTCAAATCAGGTAGGACTACCCGCTGA
>Zotu959
GTGCGATAAGCAATGCGAATTGCAGAACCGTGAGTCATCAGATTTTTGAACGCAACTGGCGCCGAATGGCTCTCCATTCGGCATGCTTGTTTCAGTGTCTTTTTATCTCATAACCCATATCATAATGCGAGAGATACCCTTCTCTTGCTAAGCTCGAAAGCACTCTGTTCTCTGCGAGCGATACGACTCGTTCGTGTCGCACTCAATGCAGCAGTCACATTGCTCACAATGTGAACTCATTGAGAGCCGAGGCAGTGCAGCATTAGCTGTTAGTGCTTAGTCACCCAAACTTACTTGCATCTGAAATCAAGCAGGATCACCCGCTGA
>Zotu960
ATGCGATACGTAATGTGAATTGCAGAATTCAGTGAATCATCGAATCTTTGAACGCATATTGCGCTCTTTGGTATTCCGAAGAGCATGCTTGTTTGAGTATCAGTAAACACCTCAAAGCTTTTGAATTTTTTTTAAAAGTTTTGGACTTGAGCAATCCCAACACCAATCTTTTTCAGATCGGCGGCGGGTTGCTTGAAATGCAGGTGCAGCTGGACATTCTCCTGAGCTAAAAGCATATTTATTTAGTCCCGTCAAACGGATTATTACTTTTGCTGCAGCTAATATAAAGGGAGTTTGACCGTATTGGCTGACTGATGCAGGATTTCACAAGGATCGGCAACGATTCTTGTAAAACTCGATCTCAAATCAAGTAAGACTACCCGCTGA
>Zotu961
ATGCGATAAGTAATGTGAATTGCAGAATTCAGTGAATCATCGAATCTTTGAACGCACATTGCGCCCGCCGGTATTCCGGCGGGCATGCCTGTTCGAGCGTCATTTCAACCCTCAGGCTAGCCTGGTGTTGGGGCGGCGGGGACCCTTCTTAGGTGAAACCCGCGCCCCCAAGTCGATCGGCGGGCTCGTCGGACCCTGAGCGCAGTAGCACGCGGTAAAACGCGCCTCGCTCGGCGGCCTCCTACGTGCCCTCGCCGCTAAACCCCCCAATTTTTACAAGGTTGACCTCGGATCAGGTAGGAATACCCGCTGA
>Zotu962
ATGCGATAAGTAATGTGAATTGCAGAATTCAGTGAATCATCGAATCTTTGAACGCACATTGCGCCCGCCAGTATTCTGGCGGGCATGCCTGTTCGAGCGTCATTTCAACCATCAAGCCCCCGGCTTGTGTTGGGGACCTGCGGCTGCCGCAGGCCCTGAAAACCAGTGGCGGGCTCGCTAGTCACTCCGAGCGTAGTAATACATCTCGCTCAGGGCGTGCTGCGGGTTCCGGCCGTTAAAAGCCTTATTTACCCCAAGGTTGACCTCGGATCAGGTAGGAAGACCCGCTGA
>Zotu963
TCTTAAGGTATGTAAAAGGAACTATTGATTATGAACTCTTTTACAAGAAAAATAAAGATTGCAGGATCGTTGGCTTTTGTAATGTGGACTATGCTGGGTGTCGAGATACACGAAGATCAACAACTGGGTACGTGTTCAACTTGGGGTCAGCTGTAGTTTCATGGTGCAGTAAGAGACAACCAACATTATTCTTATCAACTGCAGAGGCAGAATATAGAGCAGCGGTAATGGCAGCTCAAAAGAATGCGTGGCTAACACAATTAATGAAGGATTTACATCAACCAGTAAGTTATACACAATTATATTGTGATAATCAATAAGTTATTCGTATAGCGGAAAATCCAGTTTGCCACGCAAGAATGAAGCACGTTGAAGTGTACTATCACTTTGTTAGAGAAAAGGTGCTTAAAGGGGAGATCGA
>Zotu964
ATGCGATAAGTAATGTGAATTGCAAAATTCCGTGAATCATTAAATCTTTGAACGCACCTTGCGCTTTTTGGGTCATACCATAAAGCATGTCTGTTTGAGAATCAGTTCAAACCTCATGTCCTTTGTTAGGTAACTTACAAAGGGTATGGCACTGGAATTTTTACTGCAAAGTAAATCTTCTTAATTACAAGTTGCCTGGTATTCTTACTAACAATGTACCGGAAAGCATGACCAATGGACACTCGGCCTCACAGCCATGTTCTTGATTGCTGATAAAGGTCTTTGCTCAAGTACTAGTACATTATGGCAAGAACAAACAAATCACTAGGATCAGCAATGATCTTTAAGACTTGATCTCAAATCAGACAAGACTACCCGCTGA
>Zotu965
ATGCGATAAGTAATGTGAATTGCAGAATTCAGTGAATCATCGAATCTTTGAACGCAGATTGCGCCTTTTGGTATTCCGAAAGGCATGCCTGTTTGAGTGTCTTATAAACCTCACCTCTACTGTTTTTCATTAGACATGTAGATTGGTGCTTTGGGTGTTGCCGTTTACTCTGGCTCGCCTTAAATGTCTAAGTGGAATGCGTAATAAGTTCTTTCGCAACCCTCCACTCTAATAACACACTTTATACTCTGACCTCAAATCAGGTAGGACTACCCGCTGA
>Zotu966
CTGCGATACGTGATGTGAATTGCAGAATTTGTGAATCATCGAAACTTTGAACGCACATTGCGCCTGTTGGTACTCCGTCAGGCACGTCTGTTTGAGCGTTGTTAAAATCTCAGCGAAAGCTGGTTGTAGAGGAAGCAGCACGCCCCTCTGAAATATCTCGGCATTGTGCAACGGCGAAACGTGAATCAATTGCTGCAATACCAATTCTATCTCTCAACCTCAAATCAGACGAGAATACCCGCTGA
>Zotu967
AAATAAAACAAATTTCAATTCCCACCAAGGATATGCTTTGTGTTTAAATAGAAACTATATTTAGAATAATACATTTGATGAATTATGCAAACTCTTTTATTGATTCTCGAACACGAACAATTACGAACTAAAATTCACAGCTGTCCAATTGTCAAACCTCCAATGAAAATCCACACAGAGAACAAGAATGACGACTAGAGTTTTCTTTTCTTGTGCAAGCAAGAATAATGAAATATCTATCTTCTGTTTTCAAACCATAACAGTTTGTTAATATAAGTCCAAGTGGGCTTGACTTGTCTGTTAAACTTAACACGATCAAATATTTAATTAATCAAATTAATTAAATATGGTCCATTAATTAATTAATTCAATTAACTA
>Zotu968
ATGCGATAAGTAATGTGAATTGCAGAATTCAGTGAATCATCGAATCTTTGAACGCACATTGCGCCCCTTGGTATTCCGAGGGGCATGCCTGTTCGAGCGTCATTATAACCACTCAAGCCTCGGCTTGGTCTTGGGGTTCCGCGGTCTCTCGCGGCCCTTAAAATCAGTGGCGGTGCCATCTGGCTCTAAGCGTAGTAATTCTCTCGCTATAGGGTCCCGGTGGTCTCCTGCCAGAACCCCCCCATTTTTTACGGTTGACCTCGGATCAGGTAGGGATACCCGCTGA
>Zotu969
ATGCGATAAGTAATGTGAATTGCAGAATTCAGTGAATCATCGAATCTTTGAACGCACATTGCGCCCCCTGGTATTCCGGGGGGCATGCCTGTCCGAGCGTCATTACAACCCTCAAGCTCTGCTTGGTGTTGGGCCCCGCCGCCCCGGCGGGCCCTAAAGTCAGTGGCGGTGCCATCCGGCTCCGAGCGTAGTAATTCTTCTCGCTCTGGAGGTCCGGTTGTGTGCTTGCCATCAACCCCCAATTTTTTTCAGGTTGACCTCGGATCAGGTAGGGATACCCGCTGA
>Zotu971
GTGCGATAAGCAATGCGAATTGCAGAACCGTGAGTCATCAGATTTTTGAACGCAACTGGCGCTGGCTGGATCTCCAGCCAGCATGCTTGTTCCAGTGTCTTGTTTTCTCCTCACCCAAAACTTAATGTGAGAGATACCCTTCTCTTACTAAGTATGAAAGCACTCTTCTCCTGCGAGCGACTCTTGACTTGTCATTAGTCGCACTCAATGCAGACGTCACATTTCTCACAATGTGAACTCATTGAGAGCTGGAGCAGTCAGCTAACGCTGTCAGTGCTTAGCCACCTAAACTTTCTTTGCACCTGGAATCAAGCAGGATCACCCGCTGA
>Zotu972
ATGCGATAAGTAGTGTGAATTGCAGAATTCAGTGAATCATCGAATCTTTGAACGCACATTGCGCCCCTTGGTATTCCATGGGGCATGCCTGTTCGAGCGTCATTTGTACTCTCAAGCCTTGCTTGGTGTTGGGTGTTTGTCTTTGCTCTGCCTAGACTCGCCTTAAATATATTGGCAGCCGGTATTTTGGTTTGAAGCGCAGCACATTTGCAATTCAAGTCCTTATCATTGGCACCCATAAGCCTTTTAACACTTTTGACCTCGGATCAGGTAGGGATACCCGCTGA
>Zotu973
ATGCGATAAGTAATGTGAATTGCAGAATTAAGTGAATCATCGAATCTTTGAACGCACATTGCGCCCCTTGGTATTCCGGGGGGCATGCCTGTTCGAGCGTCATTTCAACCCTCACGCCTGGCGTGGTATTGGGCCTTTCGCGGGGTTAAACCCGCGGGCCTCAAAGCAAGTGGCGGTGCCGTCGGGCCCTGAGCGTAGTAATACTCCTCGCTACGGGACCCCGGTGGTGACCTGCCAGCAACCCCAACTTTCTAAGTTTGACCTCGGATCAGGTAGGGATACCCGCTGA
>Zotu974
ATGTGATAAGTAATGTGAATTGCAGAATTCAGTGAATCATCGAATCTTTGAACGCACCTTGCGCTCCCTAGTATTCTGGGGAGCATGTCTGTTTGAGTGTCATGAACTCTTCAACCCACTGGTTTCTTGTAGACTAGCTGGTGTTTGGATTTTGAACGTTGCTGGTCTTCGGACGTAGCTCGTTCGTAATACATTAGCATCTCTAATTCGAATTCGGATTGACTCAGTGTAATAGACTATTCGCTGAGGACACTTTTATTAGTGGCCGAACAAGATAATTGTAGAAGCTTCAAACCTCTATAGTCAATTTTAGATTAGACCTCAGATCAGGCAGGATTACCCGCTGA
>Zotu975
ATGCGATAAGTAATATGAATTACAGAATTTAGTAAATTATCGAATCTTTGAACGCACATTGCGCCCCCTGGTATTCCGGGGGGCACACCTGTTCGAGCGCTATTTCAACCCTAGAGCCCTGCTCTACGATGGGCCCCGTCCTCAGGGACGGGCCCGAAACCCGTAGGCGCCTCCGTAAGGCCCTGAGCGTAGCAAGAGAAATCCCTCGCTCGGAGTACCCTATAGCGGCCGCCCCGAACCATCTCAAAAGGTTGGCCTCGGATCAGGTGGGGATACCCGCTGA
>Zotu976
ATGCGATAAGTAATGTGAATTGCAGAATTCAGTGAATCATCGAATCTTTGAACGCACATTGCGCCCCTTGGTATTCCGAGGGGCATGCCTATTCGAGCGTCATTATCACCCCTCAAGCCTAGCTTGGTGTTGAGGCCTGCTGTAAGGGCAGCCTCTAAAATCAGTGGCAGTGCTGTCAGGCTCTAAGCGTAGTAATTTTTCTCGCTATGGACACCTGGTGGACACTCGCCAGAACCCCCCCATTTTTTAATGATTGACCTCGGATTAGGTAGGGATACCCGCTGA
>Zotu977
ATGCGATAAGTAGTGTGAATTGCAGAATTCAGTGAATCATCGAATCTTTGAACGCACATTGCGCCCCTTGGTATTCCATGGGGCATGCCTGTTCGAGCGTCATTTGTACCTTCAAGCTATGCTTGGTGTTGGGTGTTTGTCCTCTCCCCTGCGTTTGGACTCGCCTTAAAGTCATTGGCAGCCTGTATACTGGTTTTGAGCGCAGCACATTTTGCGTCTTGCATCTAGTAATACTAGCATCCATCAAGCCCTTTATCACTTTTGACCTCGGATCAGGTAGGGATACCCGCTGA
>Zotu978
ATGCGATAAGTAATGTGAATTGCAGAATTCAGTGAATCATCGAATCTTTGAACGCACATTGCGCCCCGTGGTATTCCGCGGGGCATGCCTGTTCGAGCGTCATTTCACCACTCAAGCCTCGCTTGGTATTGGGCGACGCGGTCCGCCGCGCGCCTCGAATCGACCGGCTGGGTCGATCGCACCCTCAGCGTTGTGGAAACTATTCGCTAAAGGAATTGTGGTCGGTCACGCCGTGAAACAAACCAATCTTTCAATGGTTGACCTCGGATCAGGTAGGGATACCCGCTGA
>Zotu979
TTGCGATACGTAATGTGAATTGCAGATTTTCAGTGAATCATCGAATCTTTGAATGCACCTTGCGCTCCTTGGTATTCCGAGGAGCATGCCTGTTTGAGTGTCATTGAATTCTCAACCGTCCTTTGATTTATTTCGAGGGATGGCTTGGATTTTGGGAGTTGCTGGCTGACCCTCGGGACGGTCGGCTCTCCTTAAAAGCATTAGCGAAAGGTGACAAGCCCTGCATGCACGGCCTTCGACGTGATAATGATCGTCGTGGCTGGAGTGTGAGGCGTAGATAGTCCATTTTTTGCTTCCAAAAACATCGGTATTTTGGGGAGTTTGCTTCGGCGGACGAACCTTTTTGCCCTTTTTGACGCTTGACCTCAAATCAGGTAGGACTACCCGCTGA
>Zotu980
ATGCGATACTTGGTGTGAATTGCAGAATCCCGTGAACCATCGAGTTTTTGAACGCAAGTTGCGCCCGAAGCCATTATGCCGAGGGCACGTCTGCCTGGGCGTCACGCACATCGTCGCCCTCCGCCTCGGCCCGTAAAGGGATCGTGGGTGCTGGGTCGGATATTGGCCCCCCGTGCGCATCGGCGCGCGGCCGGCCCAAATGTGATTCGGCGTCGACGCGTGCCGCGACGATTGGTGGTTGAAGAACTCAACTCGCGCGTTGTCGCGGCGCGTTCGGCTCGAACGTGTTGACCCCGACGGTGCTTCGCACCTCGACAGCGACCCCAGGTAAGGCGGGATTACCCGCTGA
>Zotu982
ATGCGAAAAGTAGTGTGAATTGCAGAATTCCGTGAATCATCGAATCTTTGAACGCACATTGCGCCCCTCGGTATTCCGTGGGGCATGCCTGTTCGAGCGTCATTTACACCCTCAAGCTCTGCTTGGTGTTGGGCGTCTGTCCCGCTTTATGCGTGGACTCGCCCCAAAGTCATTGGCAGCGGTCGTGCCAGCTTCTCGCGCAGCACATTTGCGTTTCTTGAAGTTTGGTGGATCAGCATCCAGTAAGCTCTTTTATGACTTGACCTCGGATCAGGTAGGGATACCCGCTGA
>Zotu983
ATGCGATAAGTAATGTGAATTGCAGAATTCAGTGAATCATCGAATCTTTGAACGCACATTGCGCCCCGTGGTATTCCGCGGGGCATGCCTGTTCGAGCGTCATTACACCACTCAAGCCTCGCTTGGTATTGGGCGACGCGGTACGCCGCGCGCCTCAAATCTTCCGGCTGGGTCTGAATCGTCCCTCAGCGTTGTGGAAACTATTCGCTAAAGGGTTCGCGTTCGGTCACGCCGTTAAACAAAACCATTTTCATTAAAGGTTGACCTCGGATCAGGTAGGGATACCCGCTGA
>Zotu985
ATGCGATAAGTAATGTGAATTGCAGAATTCAGTGAATCATCGAATCTTTGAACGCACATTGCGCCCTTTGGTATTCCGAAGGGCATGCCTGTTCGAGCGTCATTATAACCACTCAAGCCTGGCTTGGTATTGGAGCTTGCTATCGGCATCTCCTAAAATCAGTGGTGGTGCCTGTAGGCTCTACGCGTAGTAATACTTCTCGCTATAGAGTCCTGCGGGTGACCTGCCAGCAACCCCCAATTTTTTTCGGTTGACCTCGGATCAGGTAGGGATACCCGCTGA
>Zotu986
ATGCGATAAGTAATGCGAATTGCAGAAATCGTGAATCATCGAATCTTTGAACGCACATTGCACCCTCTGGTATTCCGGGGGGTATGCCTGTTCGAGCGTCATCGTAAAGACTCAAGCCCTGCTTGGTACTGGCGGCTCGCCCTCTCCGGGGGGCGTCCCCGAAATCCAGCGGCACGGCTGCCCGCCCCCGAGCGTAGTGACGTATTCCCGCTCCGGGGGGTTCGTAGGTGGGCCGCGGCCGGGCAATCCAGCTAACGCGAACGATGGTTTGACCTCGGATCAGGTAGGGATACCCGCTGA
>Zotu987
ATGCGATAAGTAATGTGAATTGCAGAATTCAGTGAATCATCGAATCTTTGAACGCAAATTGCGCCCTTTGGTATTCCGAAGGGCATGCCTGTTTGAGTGTCTTATAAACCTCACCCCTAGTGTTTTATTACAATAGGTTGGTGCTTTGGGTGTTGCCGTTTATTCTGGCTCGCCTTAAATGACTAAGTGGAATGCGTCATAAGTTCTCGCAACCCTCCACTCTAACACACTTTATATTCTGACCTCAAATCAGGTAGGACTACCCGCTGA
>Zotu988
GTGCGATAAGCAATGCGAATTGCAGAACCGTGAGTCATCAGATTTTTGAACGCAATTGGCGTCGATTGGCTATCCAGTCGGCATGCTTGTTTCAGTGTCTTGTAATCTCCTCACCAAAATCTTAATGCGAGAGATACCCTTCTCTTGCCAAATACGAAAGCACTCTGAGCTCTGCACGCGTCATTACTTCGGTAATGTTCGCACTCAATGCAGCAGTCACATTGCTTACAATGTGAACTCATTGAGAGTTGAGTCAGCGCAGCTCGTCTGCAAGTGCTTAGATCTCTAAACTCTTCTTGTATCTGAAATCAAGCAGGATCACCCGCTGA
>Zotu989
AATGCGAAATGCAGTGTGAATTGCAGAACCACGAATCATCAGATCTTTGAACGCATCTGGCGCCGACAAAATCGGCATATTTGTTTCAGTGTGCTCAAACAACTTAAACCTTAATGTAGGAGAAATTCTCCTATGAAATAATGTTCAGCTGTCACATTTATTTGTGAGCTTTACAAGACTTAATGTCACCTGAAATCAAGTAAGATGACCCGCTGG
>Zotu990
ATGCGATAAGTAATGTGAATTGCAGAATTTAGTGAATCATCGAATCTTTGAACGCACATTGCGCCCCTTGGTATTCCGAGGGGCATGCCTGTTCGAGCGTCATAACACCCCCCTCGAGCTACTTTGATGTGGCTCTGGTGTTGGGGCTCGCCGCGATACGCGGTGGCCCTTAAAGACAGTGGCGGGCTTCGGCGTGGGCTCTACGCGTAGTAACTTGCTTCTCGCGACAGAGTGACGACGAGGCCCTGCCAACAACTCTTATCGGGTCCCTTCACACGGATTCATAGGTTGACCTCGAATCAGGTAGGAATACCCGCTGA
>Zotu991
ATGCGATACGTAATGCGAATTGCAGAATTCAGTGAATCATCGAATCTTTGAACGCAAGTTGCGCTTTCGAGAGCCCTCGGAAGCATGCCTCTCTGAGTATCGGTTTCTATCTATCTCACACCGGTGGGGAGAATGGGAGTTGCGGCTCGTCCGCATCTCCTCAAGTCAGCACTGTCGGCCGAAGTCCATCGGGTTCTTGGAACGATAATCCGTCATGGCGCCAGAAAACCATACACAAGATCTCAGATGAGGTAAGACTACCCGCCGA
>Zotu992
ATGCGATACGTGATGCGAATTGCAATACCTCGTGAATCATTGAAATTTTGAACGCACATTGCGCCGTCTGGGAATTCCCGGCGGCATGTTTGTCTGAGTGTTGGTGACACAATGCTCTCCTGGCTGGGAGTGGCCATGGAGGTGTTTGGGAGTGACGTGATCTCTTCCCAAGTGTGTATGGGTTCTACTATAACCCTAGCATCCTAGCATTGGTGCCGATTCTAGCTGAAGTATGTGTTCCATGAGTAGTTGACTTTACCCTTGGTGCTGTGCAGCAGCGAGAGTTGGTGCGTGGTGTAGCGCACTAGTTGTCTAATCTCAGCTCAAACAAAAGGACCCGCTGA
>Zotu993
ATGCGATAAGTAGTGTGAATTGCAGAATTCAGTGAATCATCGAATCTTTGAACGCACATTGCGCCCCTCGGTATTCCGTGGGGCATGCCTGTTCGAGCGTCATTTACACCCTCAAGCTCTGCTTGGTGTTGGGCGTCTGTCCTGCGTTCGCGCGTGGACTCGCCTCAAAGTCATTGGCAGCGGTCTTTGCCAGCTTCTTGCGCAGCACAATTGCGCTCACAGGGGCTCTGGCGGATCGGCGTCCATTAAGTTACTCTATGACTTGACCTCGGATCAGGTAGGGATACCCGCTGA
>Zotu994
GCTACGATAACCGGTGTGAATTGCAGAACACGCCGAGCACTTTGTCTTTCGAACGCACATTGCGGCCTCGGCATCTGTCGTGGCCTCGTTTGTCTGAGTGTCGGATAATCACATCAAACATACTGTTTGTTGTCCGCTTGTTGAACTTTATTGCTCATCGAGTGGAATCGGTTTGCGACTTGCAGCTCTTGAAGCTTGTCGAGTTGACGGTACCCTGCGTACCCGTTGCTCAATGACTTTTGCCTCTTGAAACAGCTCGTTGCCTACTCTCATTCAGTTTTAACAAATCCAATCTTGTATTGGCTGAAAGTTATCAACTTGTCTGAGACGGAATGCTACCGACTAACATAGTCAGGCCTTTCCAAAAACCACATTATCCTCACGACCTCAGATCAAGCGAAAGTACCCGCTGA
>Zotu995
AATAAAACAATTTCGATTCCCAAACAAATATCTGCTTTATGTTTAAATAGAAATCATGATAAAAATTGTACATTTGATGAATTCTGCAAACTGTTTTGTTGATTTTTGAACTTGAATTATCACAATCTGCAATCCAAGCTTCCAATGATGATCCACACAGAGAACAAAAATGATGGTTAAAGTTTTCTTTTCTCGTGCTAGCAAGAACAATGGATTTTCCATTAGGGTTTTCAAACCCTTACAACCTGTTAATATAAGTCCAAACGGGCTTGGTCCGTCTCTTAAATTTAACCCGATCTAATATTTAATTAATCAAATTAATTAAATTCGGTCTATGAATTAATTC
>Zotu996
ATGCGATACTTGGTGTGAATTGCAGAATCCCGTGAACCATCGAGTTTTTGAACGCAAGTTGCGCCCGAAGCCATTATGCCGAGGGCACGTCTGCCTGGGCGTCACGCACATCGTCGCCCTCCGCCTCGTCCCGTAAAGGGATCGTGGGTGCTGGGTCGGATATTGGCCCCCCGTGCGCATCGGCGCGCGGCCGGCCCAAATGTGATTCGGCGTCGACGCGTGCCGCGACGATTGGTGGTTGAAGAACTCAACTCGCGCGTTGTCGCGGCGCGTTCGGCTCGAACGTGTTGACCCCGACGGTGCTTCGCACCTCGACAGCGACCCCAGGTCAGGAGGGATTACCCGCTGA
>Zotu997
ATGCGATAAGTAATGTGAATTGCAGAATTCAGTGAATCATCGAATCTTTGAACGCACATTGCGCCCCGTGGTATTCCGCGGGGCATGCCTGTTCGAGCGTCATTTCAACCCATCAAGCTTCGGCTTGGTCTTGGGGCCTGCGATCCCGCAGCCTCTAAACCCAGTGGCGGTGCCCTCGAGCTCTGAGCGTAGTAATTCTTCTCGCTATAGGGTCTCGGTGGTGTCTTGCCAGTAACCCCCAATTTTTTACAGGTTGACCTCGGATCAGGTAGGGATACCCGCTGA
>Zotu998
ATGCGATAAGTAGTGTAAATTGCAGAATTTAGTGAATTATTGAATCTTTAAACGCACATTGCGCCTCTTGGTATTCTATAGAGCATGCCTGTTTGAGCGTTATTTGTACCTTTAAGCCTTGCTTAGTGTTAGGTGTTTGTCTCGCCTTTGCGCGCAGACTTGCCTTAAAACAATTAGCAGCTGGCGTATTGATTTTAGAGCGCAGTACATCTTGCGCTTTGCACTTATAACAACAACGTTTAAAAAGTACATTTTTACACTCTTAATCTTAGATTAGGTAGAGATACCTGCTGA
>Zotu999
ATGCGATAAGTAATGTGAATTGCAGAATTCAGTGAACCATCGAATCTTTGAACGCACATTGCGCCCTCTGGTATTCCGGAGGGCATGCCTGTTCGAGCGTCATGTCACCACTCAAGCTTGGCTTGGTGTTGGGCGCCGCGGTCCCCCCGCGCGCCCCAAAGTCCCCCGGCTGAGCCGTCCGCCTCCAAGCGTCGTGATTTCATTAATCGCTTCGGGGCGCGGGCGGCCGCGGCCGTTAAATCTCGTCACTGGTTGACCTCGGATCAGGTAGGGATACCCGCTGA
>Zotu1000
ATGCGATATGCAATGCGAATTGCAGAATTCCGCGAGTCATCAGATCTTTGAACGCAGCCCGCGCTGAAGGGATATCCTTTCAGCATGTTTGTTTCAGTGTGTATAGATTGTCATCATATAACATAATGTGATTGAAATTTTTATTTTAAAAAATTTCTCTCATTAAATATGGATACATGAGATCAAATATGATCTAACGAAGTGGTCACTTATTTATAAGTGATTTCGTTAGAAATAAAATTAATATTTGTATCACATAATTTGAAAAAATTATAGCATGTATAAAAATAAAAATAAATTAAAAAATCTTCAATCTCGGCACCTGAAATCAAGCAAGAATACCCGCTGA
>Zotu1001
ATGCGATACGTAATGTGAATTGCAGAATTCAGTGAATCATCGAATCTTTGAACGCACCTTGCACTCTTTGGTATTCCGAAGAGTATGTCTGTTTGAGTGTCATGAAACTCTCAACCCCCCTATTTTGTAATGAGATAGGCGTTTGGGCTTGGATTGTGGCTGTGTGCTGGCTTTCGAGTCGGCTCGGCTGAAATACACGAGTAACCCACTTCGATTATGAGCGGTTTGACTCGGCGTAATAGCTTTATTTCGCTGAGGACGCTTTGTTATCGAAATTGTGGTGCTTCTAATGAAACTTTCAATTAAGCTTTAAGACCTCAAATCAGTCAGGATTACCCGCTGA
>Zotu1002
ATGCGATACTTGGTGTGAATTGCAGAATCCCGTGAACCATCGAGTCTTTGAACGCAAGTTGCGCCCCAAGCCGTTAGGCCGAGGGCACGCCTGCCTGGGTGTCACGCATCGTTGCCCCCCCCCCAAACCCCTCCCCTCTCAAAATAGAGAGACGAGGGGACTTGGCCGTGGGCGGATATTGGCCTCCCGTGTGCCGAACGGCCTGCGGTTGGCCTAAATACGAGTTGTCGTCGGCGATAGACGTCGTGACGTTCGGTGGTCAAATAAAACCTCGAGCTCCCGTCGCGCGTACGTCGTCGGCCTAATAAGGCTCACTGACCCTGAAGCGTTGTCAACAGCGCACGCATTGCGACCCCAGGTCAGGCGGGATTACCTGCTGA
>Zotu1003
ATGCGATACTTGGTGTGAATTGCAGAATCCCGTGAACCATCGAGTTTTTGAACGCAAGTTGCGCCCGAAGCCATTATGCCGAGGGCACGTCTGCCTGGGCGTCACGCACATCGTCGCCCTCCGCCTCGGCCCGTCAAGGGATCGTGTGTGTGGGTCGGATATTGGCCCCCCGTGCGCTTCGGCGCGCGGCCGGCCCAAATGTGATTCGGCATCGACGCGTGCCGCGACGATTGGTGGTTGAAGAACTCAACTCGCGCGTTGTCGCGGCGCGTTCGGCTCGAACGTGTTGACCCCGACGGTGCTTCGCACCTCGACAGCGACCCCAGGTCAGGCAGGATTACCCGCTGA
>Zotu1004
ATGCGATAAGTAATGCGAATTGCAGAATACAGTGAGTCATCGAGTTTTTGAACGCACATTGCGCCTGCCGGCCATTCCGGCAGGCATGCCTGTTCGAGCGTCATTACAACTATCCTCGAAGCTCTTTCTCCAAGGGCTTTGGTGTTGGAGCAACTGGGGCGCCTTTTACAAGGCCCCTAGGGCTCCTAAATCAATCGGCGGGCCCGCCCGGGCTCTGAGCGCAGTAACTCGCAGCGAAGCTGCGCTTCGCTTGGGCATGCACTCGGGCTGGCCTCTGCCGCTAAAACGAAACAAGTCCTCCAGGGCAGACAGTTGACCTCGGATCAGGTAGGAGTACCCGCTGA
>Zotu1005
ATGCGATAAGTAATATGAATTGCAGAATTTAGTAAATTATCGAATCTTTAAACGCATATTGCGCCCCCTGGTATTCCGGGGGGCACACCTGTTCGAGCGCCATTTCAACCCTAGAGCCCTGCTCTGCGATGGGCCCCGTCCTCAGGGACGGGCCCGAAACCCGTGGGCGCCTCCGTAAGGCCCTGAGCGTAGCAAGAGAAATCCCTCGCTCGGAGTGCCCTATAGCGGCCGCCCCGAACCATCTCAAAAGGTTGGCCTCGGATTAGGTGGGGATACCCGCTGA
>Zotu1006
ATGCGATAAGTAGTGTGAATTGCAGAATTCAGTGAATCATCGAATCTTTGAACGCACATTGCGCCCCTTGGTATTCCATGGGGCATGCCTGTTCGAGCGTCATTTACACCCTCAAGCTCTGCTTGGTGTTGGGCGTCTGTCCCGCCTCGTGCGCGGACTCGCCCCAAAAGCATTGGCAGCGGTTTGCCAGCCCGTAGCGTAGCACTATTGCGCCTGCGAGGCCCGGCGGATCGGCGTCCATGAAGCACACCCACAGTTTGACCTCGGATCAGGTAGGGATACCCGCTGA
>Zotu1007
ATTAAAGCAGATTTCGATTCCCAAACAAGGATCTACATTGTGTTTAGATAGAAATTGTGTTTAGAATAATACCTTGATGAATTCTGCAAACTCTTTTGCTGATTCACGAACTCCAATGATCACGATCTACAATCCAAGCTGTCCAATTGTCCAGCCTCCAATGGTGATCCACACAGAGAATAAGAATGACGGCTAGGGTTTTCTTTTCCCGTGCTAGCAAGAATAATGAAAATTCCATACCTGTTTTCAAACCCTAACAGCCTATTAATACAAGTCCAAACGGGCTGGCCCATCTCTTAACTTAACCCGATCCAACATTTAATTAATCAAATTAATTAAATCCGGTCCATGAATTAATTAATCCAATTAATTA
>Zotu1008
CGTGTCCCATTGGCCCTATCGCACATTCCCTAATAATGCTAATCCTATTTGAACACAAACCCCAGGTTATTACAGATTTAACCCTAACTCAAATTGTCCACTTCTAACACAACACAAACACCCTAAATAAACTAGGAAAAGAACTACAGGGAGTTGAGTCCTTTTAGGACTCCACCTCCAACATCTATAAACACATGACCTATCCCCATTATTCAGGGACGTTTTTCATAATATTCTAGCATATATCCTCTTGCACGATTTTCTG
>Zotu1009
ATGCGATAAGTAATGTGAATTGCAGAATTCAGTGAATCATCGAATCTTTGAACGCACATTGCGCCCCCTGGTATTCCGGGGGGCATGCCTGTTCGAGCGTCATTACAACCCTCAAGCTCTGCTTGGTATTGGGCTCTGCCGGTCCCGGCAGGCCCTAAAATCAGTGGCGGTGCCATTCGGCTTCAAGCGTAGTAATCCATCTCGCTTCGGAGGCCCGGGTGCGTGCCTGCCAGCAACCCCCAATTTTTTCAGGTTGACCTCGGATCAGGTAGGGATACCCGCTGA
>Zotu1010
ATGCGATACGTAATGTGAATTGCAGATCTCTCAGTGAATCATCGAATCTTTGAACGCACATAGCGCCCGCCGGCCATTCCGGCGGGCATGCCTGTCCGAGCGTCGATGACGCCTTTCGAGCCCCTCTGATGGGCTCGGTGTTGGGGCGCTAGGTAACCCTAGGCCCCCAAGCAGTAGTGCGCGGTCCGGCTGCGGGCCCCGGGTACAGTAACTTCACCGTTAGATGCCCTGGGAGAAGCAGCTAGGCTTGCCGTAAAACCCCCGACATAGGGACCCCCCGCAAGGGAGGAACCGCCATATGTTGACCTCGGATCAGGTAGGACTACCCGCTGA
>Zotu1011
ATGCGATAAGTAATGCGAATTGCAGAATTCAGTGAGTCATCGAATCTTTGAACGCACATTGCGCCCTGTGGTATTCCGCAGGGCATGCCTGTTCGAGCGTCATTTCAACCCTCAAGCCTCGCTTGGTGTTGGGCCCTGCCCGTCGCGGCCGGCCCTAAAGATAGTGGCGGCGCCGCCTGGCCCTCAGCGTAGTACAGCTCTCGCTCCAGGGTCCGGCGGCAGCCTGCCAGAACCCCCCAACTCTTGTGGTTGACCTCGGATCAGGTAGGGATACCCGCTGA
>Zotu1012
ATGCGATAAGTAATGTGAATTGCAGAATTCAGTGAATCATCGAATCTTTGAACGCACCTTGCGCTCCTTGGTATTCCGAGGAGCATGCCTGTTTGAGTGTCATTTAAATTCTCAACCTCACCCATTTTGTCATGAAGTGGTCTGTGTAGGCTTGGATGTGGGGGCTTGCAGGTCCGACCTTTTGGGTTGGTCTGCTCCTCTGAAATGCATTAGTGGGTTGTGCCCCCAATCTATTGGTGTGATAATTATCTACGCCGTGGATCAGGATTGGCGATCAATGACCTGCTGATAACCGTCCGTCTCGGACAGCTTTGACATTTTTGACCTCAAATCAGGTAAGACTACCCGCTGA
>Zotu1013
ATGCGATAAGTAGTGTGAATTGTAGAATTTAGTGAATCATCGAATCTTTGAACGCACATTGCGCCCCTTAGTATTCTATAGGGCATGCCTATTCAAGCGTTATTTGTACCCTTAAGCTTTACTTAGTATTAGGTGTTTATCTCTTCCCTTGCGGGGAGACTCGCCTTAAAGTAATTAGCAGCCAGTGTTTTAGTAGTAAGCGCAGCACATTTTACGTCTTAGTCCCTAAAATAATGGCAACCATAAGCTCTTTTTTACGTTTAACCTCAGATCAGGTAGGGATACCCGCTGA
>Zotu1014
ATGCGATAAGTAATGTGAATTGCAGAATTCAGTGAATCATCGAATCTTTGAACGCACATTGCGCCCCTCGGTATTCCGGGGGGCATGCCTGTTCGAGCGTCATTTCAACCCTCACGCCCTGCGTGGTCTTGGGCCCTGCCGGCGACGGCAGGCCCTAAAGCGAGTGGCGGCGCCTGAAGGCCCTGAACGTAGTACATTCTCTCGTTACAGGTGCCCGAGGGACGCTGGCCAGCAACCCCAACTTTCTATGGTTGACCTCGGATCAGGTAGGGATACCCGCTGA
>Zotu1015
CGTGTCCCATTGGCCCTATCGCACATTCCCTAATAATGCTAATCCTATTTGAACACAAACCCCAGGTTATTACAAATTTAACCTTAACTCAAATTGTCCACTTCTAACACAACACAAACACCCTAAATAAACTAGGAAAAGAACTACATGGAGTTGAGTCCTTTTAGGACTCCACCTCCAACATCTATAAACACATGACCTATCCCCATTATTCAGGGACGTTTTTCATAATATTCTAGCATATATCCTCTTGCACGATTTTCTG
>Zotu1016
ATGCGATAAGTAATGTGAATTGCAGAATTCAGTGAATCATCGAATCTTTGAACGCACCTTGCGCTCCTTGGTATTCCTTGGAGCATGCCTGTTTGAGAGTCTTGAATATCTCTGCTTTTATATTTTTTAATTAAGATATAACAAGTCAGGTCCTTGAGTCTGCTTGCGGTTTGTTACGAACACAAGCTTACTTTAAATGAATTAGCTGGATTTCAGCAGAGTTGTTAAGTAACATTTTGAACTCTCGTAATATGAAGTCTGCTCATAATCAGTCTTTTGACTATTAATTTCTATTGGCCTCAAATCAGGTAGGACTACCCGCTGA
>Zotu1017
ATGCGATAAGTAATATAAATTATAGAATTTAGTAAATTATCGAATCTTTAAACGTATATTACGCCCCCTAGTATTCCGGGGGGTATACCTATTCGAGCGCTATTTTAACCCTAGAGCCCTACTCTATAATAGGCCCCGTCCTTAGGGACGGGCCCGAAACCTATAGGCGCCTCCGTAAGGCCCTAAGCGTAGTAAGAGAAATCCCTCGCTCGGAGTACCCTATAGTAGCCGCCCCGAACTATCTTATAAGGTTAGCCTCGGATTAGGTAGGAATACCCGCTGA
>Zotu1018
ATGCGATAAGTAATGTGAATTGCAGAATTCAGTGAATCATCGAATCTTTGAACGCACATTGCGCCCCTTGGTATTCCGGGGGGCATGCCTGTTCGAGCGTCATTATAACCCTCAAGCCTAGCTTGGTGTTGGAGCATGCTACCTAGCAGCTCTTAAAATCAGTGGCAGTGCCCTTCGGCTCTAAGCGTAGTAACTTCTCTCGCTATGGAAACCGGGTGGTATGCGCCAAAACCCCCAACTTTCTAAGGTTGACCTCGGATCAGGTAGGGATACCCGCTGA
>Zotu1019
ATGCGATACGTAGTGTGAATTGCAGAATTCCGTGAATCATCGAATCTTTGAACGCACATTGCACTCTGTTTCGGCAGAGTATGCCTGTTTGAGAACCTATAACACTATTCTCTGTTCTTAGGATGAAAATCCTACACAGAGAGATTTGAGACGTCGCACTAACCCTGCGTGTTTTTAAACCCATTGCTGTTGGTTGTTTGCTGCAGAAAGTATGCGTATGGGACCTTGGTCTCTCTTATGCTGGAAGCAGTGGACACTAGACTGACACTCACTTATTACGGCTGGGGCCTTCGGGTCTCGGCTGCTACCATGGTCTCAAATCAGGCAGGAAGACCCGCTGA
>Zotu1020
GCTACGATAACCGGTGTGAATTGCAGAACACGCCGAGCACTTTGTCTTTCGAACGCACATTGCGGCCTCGGCATCTGTCGTGGCCTCGTTTGTCTGAGTGTCGGATAATCACATCAAACATACTGTTTGTTGTCCGCTTGTTGAACTTTAATGCTCATCGAGTGGAATCGGTTTGCGACTTGCAGCTCTTGAAGCTTGTCGAGTTGACGGTACCCTGCGTACCCGTTGCTCAATGACTTATGCCTCTTGAAACAGCCTGTTGCCTACTCTCATTCAGTTTTTAACAAATCCAATCTTGTATTGGCTGAAAGTTATAAACTTGTCTGAGACGGAATGCTACCGACTAACATAGTCAGGCCTTTCCAAAAACCACATTATCCTCACGACCTCAGATCAAGCGAAAGTACCCGCTGA
>Zotu1021
GTGCGATAAGTAGTGTGAATTGCAGATTTCCGTGAACCATCGAGTTTTTGAACGCAAATTGCGCTCGAGGCCTCCGGGTCGAGAGCATGTCTGCCTCAGCGTCGCTCATACCCAATCGGCTCCACCTCTTTTGAAATATAAAGCTAGGCGGGCCGGATGTGGCCGTCCGGTTTTATTAGCCGGTTGGCTGAAAGATTCGTTCCGCTCGCAGCCTCCCTTAAATGGGAAGGAGCCAGCCGGTAAGCATGACCTTGTCTAACTGGAGAAGGTCTGGCCTGCCGTTGAGCTCTGGTTGTGGGTTTCATAGGAACTTGACAGGAACTGACATTTGAAAATCGACCTGAGATCAGGCAAGGACACCCGCTGA
>Zotu1022
ATGCGATAAGTAATGTGAATTGCAGAATTCAGTGAATCATCGAATCTTTGAACGCACATTGCGCCCGCTGGAATTCCGGCGGGCATGCCTGTTCGAGCGTCATTTCAACCCTCAAGCTCTGCTTGGTGTTGGGGCACAGCCTTTCATAGGGCTGGCCCTGAAATCCAGTGGCGGGCTCGCTAAGACTCCGAGCGTAGTAATTTTCTCTTCGCTATGGAAGGACTAGCGGTGCTCTTGCCGTAAAACCCCCCAATTTTTTACTGGTTGACCTCGGATCAGGTAGGAATACCCGCTGA
>Zotu1023
GATTAACCACAAATAAGGTACCCAGCTTTATTTGCTATCTACGGACTCTTTAGATTGCTCGTTTCAAACTGCATCCATATGTATATGACACTCATATACACAGTTTGAAATTACATCTGGCAATCTTGGATGTTAAGTGCACATGTTATATATATAAAGTATGACACAAAATGAATGAATGTACTATTTCTTTTATTTATGTTCAAATCATATTTACAAATTACAAGCTTTAGGGCAAAAACCCCAACAATCTCCCACTTGC
>Zotu1024
ATGCGATACTTGGTGTGAATTGCAGAATCCCGTGAACCATCGAGTTTTTGAACGCAAGTTGCGCCCGAAGCCATTATGCCGAGGGCACGTCTGCCTGGGCGTCACGCACATCGTCGCCCTCCGCCTCGGCCCGTAAAGGGATCGTGTGTGCTGGGTCGGATATTGGCCCCCCGTGCGCTTCGGCGCGCGGCCGGCCCAAATGTGATTCGGCATCGACGCGTGCCGCGACGATTGGTGGTTGAAGAACTCAACTCGCGCGTTGTCGCGGCGCGTTCGGCTCGAACGTGTTGACCCCGACGGTGCTTCGCACCTCGACAGCGACCCCAGGTCAGGAGGGATTACCCGCTGA
>Zotu1025
ATGCGATAAGTAATGTGAATTGCAGAATTCAGTGAATCATCGAATCTTTGAACGCACATTGCGCCCTCTGGTATTCCGGGGGGCATGCCTGTTCGAGCGTCATTACAACCCTCAAGCTCTGCTTGGTATTGGGTCAGCCCCTAGGGGCTTTCCTCAAATTCAGTGGCGGCGTCCATTGGGCTTCAAGCGTAGTAATTCTTCTCGCTTTGGAGTTCCGGTGGAAGCTTGCCAGCAACCCCAAACTTTCTATGGTTGACCTCGGATCAGGTAGGGATACCCGCTGA
>Zotu1026
GTGCGATAAGCAATGCGAATTGCAGACTGTGAGTCATTAGAATTTTGAACGCAAATGGCACCGACTGGTTCTCCAGTTGGTATGCTTGCTTCAGTGTATCTTTAATCAATGCACAATAACCTTAATGCGAGTGAGTCTCCAACTCTCTTGTTAAATGTGAGAGCACGCTGTTTCCACGGGTGACTTCGGTCACGCTCAATGCAGCCGTCACTTTATGTGAACTCATTGAGAGTGGAGGCAGGGCCTAGCCGAGTGCTCAGAGTTCTGAAACTCTTTTTTAATCTGAAGTCAAGTGAGATTACCCGCTGA
>Zotu1027
ATGCGATAAGTAATGCGAATTGCAGAATTTCCGTGAGTCATCGAATCTTTGAACGCACATTGCGCCCTTTGGCATTCCGAAGGGCATGCCTGTCCGAGCGTCATTATCCTCCCTCAAACCCCCGGGTTTGGTGTTGGACCGCGTTGGTTGTTCGCAGCCAACTGGTCTCAAAGACAATGACGGCGTCCCCGGGACCCTCTTCGCACTGAGCTTTTGCAAGCACGCGAGGAGTCTCAAGGGCCCAGGGACCCGGTCACCTCATTAAATTTTTTCAGGTTGACCTCGGATCAGGTAGGAATACCCGCTGA
>Zotu1028
ATGCGATAAGTAATGTGAATTGCAGAATTTAGTGAATCATCGAATCTTTGAACGCACATTGCGCCCCTTGGTATTCCGGGGGGCATGCCTGTTCGAGCGTCATTAACACCATTCAAGCCTGGCTTGGTATTGGGGTACGCCTACCAGCGGCTCCTAAAATCAGTGGCGGTGCCGTTGGGCTCTTAGCGTAGTAATTCTTCTCGCTACAGGGTCTTGCGGTGTCTTGCCATAACCCAAATTTTATAAGGTTGACCTCGGATCAGGTAGGGATACCCGCTGA
>Zotu1029
AAGCGATATTCATTGCGAATTGCAGAATTCCGCGAGTCAATAGGTTTTTGAACGCAACTTGCGCTGAAAGGCTATCCTTTCAGCATGTTTGTTTCTGTGTGTTTGTTTACCTCACACAACTAAATGCGATTGAAGTTTCTAACCCAAATTTCTCTCGTTAAAGACGAATGACGAAGAAGTTGCTTGCTCGCTATACACTCTGTGCGCTCAGCATCTTCCAACGAAGCGGTCACTTTTTTCACAAAGTGATTTCGTTCGGAAAACAACACATGCTAGCTCAAAGAGAGAGCACAACGCTATTTAATTTGTCATGCAAATTATTTTTTAAAAAAAATATCTTCATTCGACACCAGAAATCAAGCAAGAACACCCGCTGA
>Zotu1030
GTGCGATAAGCAATGCGAATTGCAGAACCGTGAGTCATCAGATTTTTGAACGCAACTGGCGCCGGCTGGCTCTCCAGCCGGCATGCTTGTTTCAGTGTCTCTTTATCTCATCACCCATATCATAATGCGAGAGATGCCCTTCTCTTGCCAAGCACGAAAGCACTCTGCGCTCTGCGAGCGGCTTCGACTCGTTCGAGGGCCGCACTCAATGCAGCGGTCACATTGCTCACAATGTGAACTCATTGAGAGCTGAGGCAGTGCAGCGTCAGCTGCCAGTGCTTAGTCACACAAACTTTACTTGCATCTGAAATCAAGCAGGATCACCCGCTGA
>Zotu1031
ATGCGATAAGTAATGTGAATTGCAGAATTCAGTGAATCATCGAATCTTTGAACGCACATTGCGCCCTTTGGTATTCCGAAGGGCATGCCTGTTCGAGCGTCATTATCAACCCTCAAGCCCGGCTTGTTATTGGGTCTTTTATCGGTTATAAACATCGATAGGCCTAAAAGATAATGGCGGTGTCATGATTAGACCCCAGGTGCAGCGAGCTATAAGCATACACTGAGGTGGTCGTCATGTCCCGGCCTTGACATATTTTTTTCAAAGGTTGACCTCGGATCAGGTAGGAATACCCGCTGA
>Zotu1032
ATGCGATACGTAATGTGAATTGCAGAATTCCGTGAATCATCGAATCTTTGAACGCACATTGCACTCTATTTCGGTAGAGTATGCCTGTTTGAGAATCTAAAGTATCTATTCACGGTTCTAGTCTTTTGATTAGTACTTGTGAGATATGAACCTTCTGCGTTCTCTTATGAACCCAGTGGTTTGAAATTTATAGCCGGTTTGACGTTGTAGCGACGACCTATCCAAAGCGACTGAAAAGTATTGAATGGAGGCTTCTTCTCAGAAGCTACCTAATTTGCCTATTAAGCGCTCAGCTAGTGAGTTACAAAGTCATGCTGGTCCACAAACCGAAACAGCCTAAAAACTGTTTGAACCATGGTCTCAAATCAGGTAGGAATACCCGCTGA
>Zotu1033
ATGCGATACGTAATGTGAATTGCAGAATTCCGTGAATCATCGAATCTTTGAACGCACATTGCACTCTATTTCGGTAGAGTATGCCTGTTTGAGAATCTATAGTATTTATTTTGCCTTTTTGCTTTTAACAGAGCAACTATGCAGAGATCTGAGGCCTGACTACTTTTGAAGTCTGTCTTGAAATCTATAGCTGAACTGTGCTTAGAGTGTTTGACTTTTTGCAAAGCATCAGAAACGTATTTGAATGGGATTAATTTCTCTTATAATGCTTACTACGATGCAGCAAGAATTAGCTCAAAAGTGCTTTGCAGTCCATAACTTTAAAGCCGTAAAACAGCTTGAACCATGGTCTCAAATCAGGTAGGAATACCCGCTGA
>Zotu1034
ATGCGATAAGTAATGTAAATTGCAGAATTCAGTGAATCATCGAATCTTTGAACGTACATTGCGCCCCCTGGTATTCCGGGGGGCACACCTGTTCGAGCGCTATTTCAACCCTGGAGCCCTGCTCTGTGATGGGCCCCGTCCTCAGGGACGGGCCCGAAACCCGTAGGCGCCTCCGTAAGGCCCTGAGCGTAGCAAGAGAAATCCCTCGCTCGGAGTGCCCCGTGGCGGCCGCCCCGAACTATCTTACAAGGTTAGCCTCGGATCAGGTAGGGATACCCGCTGA
>Zotu1035
ATGCGATAAGTAGTGTGAATTGCAGAATTCAGTGAATCATCGAATCTTTGAACGCACATTGCGCCCTTCGGTATTCCGTAGGGCATGCCTGTTCGAGCGTCATTTAAACCTTCAAGCTCTGCTTGGTGTTGGGTGTTTGTCCCGCCCCGCGCGTGGACTCGCCTCAAAAGTATTGGCAGCCGGCGGATCGGCTTCGTGCGCAGCAGAATACGCGCGTCGAGGTCCCTCTGTCGGCATCCAGAAGCCCCTTCTTATTTTGACCTCGGATCAGGTAGGGATACCCGCTGA
>Zotu1036
ATGCGATAAGTAATGTGAATTGCAGAATTCAGTGAATCATCGAATCTTTGAACGCACATTGCGCCCCCTGGTATTCCGGGGGGCATGCCCGTTCGAGCGTCATTACACCACTCCAGCCTCGCTGGGTATTGGGCGTCTCGCGGAGGAGCAATCCCCCGCGCGCCTCAAAGTCTCCGGCTGAGCGGTCTCGTCTCCCAGCGTTGTGGCATTACGTCTCGCCGCGGAGTTTTCGAGCCCTCACGGCCGTTAAATCACTTAACAGGTTGACCTCGGATCGGGTAGGGATACCCGCTGA
>Zotu1037
ATGCGATACGTAATGTGAATTGCTTTCCGTGAATCATCGAATCTTTGAACGCACATTGCACTCCTTTGGAGTATGCCTGTTTGAGAATCTATAGTATTCATTTTTGCCTAGGACTCTTTACGACGACTAGCAAGAGATGTGAGGTTCCCTATCTCCCGAGATAGGGTGCCTTGAAATAGATTGCCTCTGCCCTGTAGAAAATGACGACATTTTTCACAACCTTGGAAAAAGTATTTGAATGGAACCTTGGTTTCTTATGATGCCTATTACCTGGGAGAAAGAAAGAGTTTACTCGGGGTGAGATGTCCATACATAACCATAAGCACTTTAGTGCTTGAACCATGGTCTCAAATCAGGTAGGAAGACCCGCTGA
>Zotu1038
ATGCGATAAGTAATGTGAATTGCAGAATTCAGTGAATCATCGAATCTTTGAACGCACATTGCGCCCCTTGGTATTCCGGGGGGCATGCCTGTTCGAGCGTCATTTCAACCCTCAAGCTCTGCTTGGTATTGGGCTCCGTCCTCAGGGACGCGCCTCAAAGACCTCGGCGGTGGCGTCTTGCCTCAAGCGTAGTAGAAAACACCTCGCTTTGGAGTGCATGGCGTCGCCCGCCGGACGAACCTTTGAATTTTTCTCAAGGTTGACCTCGGATCAGGTAGGGATACCCGCTGA
>Zotu1039
ATGCGATACGTAATGTGAATTGCAGAATTCCGTGAATCATCGAATCTTTGAACGCACATTGCACTCTATTTCGGTAGAGTATGCCTGTTTGAGAATCTAAAGTATTTATTTACGGTTGTTGCTTTAATTAGTAGCTGCCGTGAGATCTGAGCCTTCCTCTACTCTGTAGCAGGTGGTTTGAAATTCATTGCCGGTTTACCTTTGCTAATGCCTGATGCCTTGCAAAGTCGACTGAAAAGTATTTGAATGGAACCCCGGTTCTTTAATAGTGCTGAATAAGCGATCGTAGGGAGTAGTTAGTATAGGTGGGCTAGTCTTTAAACATAAAGGCTGGGATGGTAACATCCTAGACTTGAACCATGGTCTCAAATCAGGTAGGAATACCCGCTGA
>Zotu1040
ATGCGATAAGTAATGTGAATTGCAGAATTCAGTGAATCATCGAATCTTTGAACGCACATTGCGCCCGCCAGTATTCTGGCGGGCATGCCTGTCCGAGCGTCATTTCAACCATCAAGCCCCGGGCTTGTGTTGGGGCCCTGCGGCTGCCGCAGGCCCTGAAAACCAGTGGCGGGCTCGCTAGTCACTCCGAGCGTAGTAGTTTACACCTCGCTCAGGGCGTGCTGCGGGTTCCGGCCGTTAAAAGCCTTATTTTACCCAAGGTTGACCTCGGATCAGGTAGGAAGACCCGCTGA
>Zotu1041
ATGCGATAAGTAGTGTGAATTGCAGAATTCAGTAAATCATCGAATCTTTGAACGCACATTGCGCCCCTTAGTATTCTATAGGGCATGCCTGTTCGAGCGTCATTTGTACCTTCAAGCCTTGCTTAGTGTTAGGTGTTTGTCTCGCCTTTGCGCGCAGACTCGCTTTAAAACAATTGGCAGCTGGCGTATTAATTTCAGAGCGCAGTACATCTCGCGCTTTGCACTCATAACAACGACGTCTAAAAAGTACATTTTTACACTCTTAACCTCAGATCAGGTAGAGATACCCGCTGA
>Zotu1042
ATGCGATAAGTAATGTGAATTGCAGAATTCAGTGAATCATCGAATCTTTGAACGCACATTGCGCCCTCTGGTATTCCGGAGGGCATGCCTGTTCGAGCGTCATTTCAACCCTCAAGCCTGGCTTGGTGATGGGGCAGTGCCTTGGAGACAAGGCACGCCCTGAAATTCAGTGGCGAGCTCGCCAGGACCCCGAGCGTAGTAGTTATATCTCGCTCTGGAAGGCCCTGGCGGTGCCCTGCCGTTAAACCCCCAACTTCTGAAAATTTGACCTCGGATCAGGTAGGAATACCCGCTGA
>Zotu1043
ATGCGATAAGTAATGTGAATTGCAGAATTCAGTGAATCATCGAATCTTTGAACGCACATTGCGCCCCCTGGTATTCCGGGGGGCATGCCTGTCCGAGCGTCATTACAACCCTCAAGCTCAGCTTGGTATTGGGCCCCGCCGACCCGGCGGGCCCTAAAGTCAGTGGCGGTGCCGTCCGGCTCCGAGCGTAGTAATTCTTCTCGCTCTGGAGGTCCGGTCGTGTGCTCGCCAGCAACCCCCAATTTTTTCAGGTTGACCTCGGATCAGGTAGGGATACCCGCTGA
>Zotu1044
ATGCGATACGTAGTGTGAATTGCAGAATTCCGTGAACCATCGAATCTTTGAACGCATATTGCACTCGCGGCCTCGGCCAAGAGTATGTCTGCCTCAGCGTCGGTTTGAACCCTCACCCACCAATGTGGTTGTACCAATTGCATTGGAGTGTGACTGGCTACGGCTGGTTGCCATGGGTGGATCTGACTTTCCCATTGCTTGCCAATGGGTCTGTTGAAGTTTAGTGGCATTTCAAGGTCCCTATACGGGCACAACTGGATAACGTGGTTTATACTGCGCGAAAGTTGTTGTCTTGTGGCTTTGACCCTTGCCATCAAGGAAACCTCAATCATTCGACCTGAGCTCAGGCAAGATTACCCGCTGA
>Zotu1045
ATGCGATACGTAATGTGAATTGCAGAATCTCGTGAATCATCGAATCTTTGAACGCATATTGCACTCTGTTTCGGCAGAGTATGCCTGTTTGAGAATCTATAGTATTTCTTATCCTTTAGTGCTTTTCTCTCGGGAAAGGTGCTACTGGGTAGATTTGAGATATGAATGCGCAAGTGTTCTGTCTTTAAATAGATTGCCGCCTAGATGGTGACTACTAGTGTTTGAATAGAACTTATGTTCTCGATTACGCCTGTGGAAGCTATTGTTTGGTTGGTTCATACCAATTAAGAGACTAGTACGCAAGGAAAGTTTCTGAACCATGGTCTCAAATCAGGTAGGAGGACCCGCTGA
>Zotu1046
ATGCGATACGTAATGTGAATTGCAGAATTCCGTGAATCATCGAATCTTTGAACGCACATTGCACTCTATTTCGGTAGAGTATGCCTGTTTGAGAATCTAAAGTATTTATTTACGGTTCTAGTTTTCGAATTAGAACTGTGAGATATGAACCGTCCGGTTGTCTTTTGACAGTCGGTGGTTTGAAATATATTGCCGGTTGAACTTGTAGCGACGACCTATGAAGGCGAACCGAAAAGTATCGAATGGAAGCTCTCAGAGCTACCTCTTTAACCGACTAGGCGCCCAATAGAGAGTTACATGGTGCAAGCGAGCTCACCTATTAGAACCGTAGCCTTAAAAACTACGGTTTGAACCATGGTCTCAAATCAGGTAGGAATACCCGCTGA
>Zotu1047
AGTAAAGCAATTTTCGATTCCCAAACAGGATCTGCTTTATGTTTAGATAGAAATTGTGATAGGAATAATACCTTTGATGAATTCTGCAAACTCTTTTGCTGATGCACAAACTCCAATGATCACGATCTACAATCCAAGTTGTCCAATTGTCCAGCCTCCAATGGTGATCCACATAGAGAACAAGAATGACGTCCAGGTTTTTCTTTTCTCGTGCTAGCAAGAATAATGAAAATTCTCTACAGTTTTTCAAACCCTAACTGCCTATTAATACAAGTCCAAACGGGCTTGGCCCATCTCTTCACTTAACCCGGTCCAACATTTAATTAATCAAATTAATTAAATCTGGTCCATGAATTAATTAATCCAATTAATTA
>Zotu1048
GAGCAAGCTTTTTCGAAGAGGAAGATTTCCTCAGTAGAAATAAGCTGCTCATTTTCGATTTCTTCTGTTTCTGTTTGGAGAAGAAAGAAAGTGAAGACTAAACCCTAGGGTTTAAGAAACTAAGGCCGTTGGTTGACGGAGTAGCAGCGTATAATCTAGGGTAGGAGTGAGTGTATTCAATTTAGGAGCTACTATTAGATATTTTGAGTAAATTACATTTGCAATCACTGAACTTCACCAAAAGTTCATTTAGGTTATAGAATCTCACTTTTATTTCAATTGAGTCACTAAACTTTAATTTTAGTTTCAAATCGCACCAGTCTAACTGGTTAAAAATGCTTAATTGACAATCATAAAACAATGGATCTTTCACATAACCAT
>Zotu1049
CTACGATAAGTAATGTGAATTGCAGAATTCAGTGAATCATCGAATCTTTGAACGCACATTGCGCCCACCAGCACTCTGGTGGGCATGCCTGTTCGAGCGTCATTTTCCACCCTCAAGCCCCTACGGGCTTGGTGTTGGGGCTTCTACGGCGGGGCTCGCCCCCCGTAGGCCCTTAAAGTCAGTGGCGGGCTCGCTAGCACTCCGGGCGTAGTAGCTTTTACACGTCGCCTAGGGGGTCTGGCGGGCGACCGGCCGTAAAACAGCGACTGCTGTCGCACATTTCTCAAGGTTGACCTCGGATCAGGTAGGAATACCCGCTGA
>Zotu1050
ATGCGATACGTAATGTGAATTGCAGAATTCAGTGAATCATCGAGTCTTTGAACGCACATTGCGCCCCCTGGTATTCCGGGGGGCATGCCTGTCCGAGCGTCATTGCTGCCCTCAAGCACGGCTTGTGTGTTGGGCCCTCGTCCCCCGCTAAACCCGGGGGACGGGCCCGAAAGGCAGCGGCGGCACCGTGTCCGGTCCTCGAGCGTATGGGGCTTTGTCACCCGCTCTTGTAGGTCCGGCCGGCGGCCTGCCCGACACAACCAATATTTTTTAACCAGGTTGACCTCGGATCAGGTAGGGATACCCGCTGA
>Zotu1051
ATGCGATACGTAGTGTGAATTGCAGAATTCCGTGAATCATCAAGTCTTTGAACGCACATTGCGCTCGAGGCTTCGGCTAAGAGCATGTCTGCTTCAGCGTCGATGTAACCCTCACTCCTACTCTCCCCCGTGGAGTTTAGCCGTGGATCTGGCTGTCTCGGCTTATTTTACGATAGGCCGAGTTAGCTGAAGCTCAGAGGCTAATCAGGACCGTCATGGGCCGCATCTAGGTAGGTGGCATCACTGCTCCATATTTAGGTGTTGGCTTGGCCCTTTTTATAAGCCCTCAATAAGGAACTTACGTTTACACCTTCGACCTGAGCTCAGGCAAGAACACCCGCTGA
>Zotu1052
ATGCGATAAGTAATGTGAATTGCAGAATTCAGTGAATCATCGAATCTTTGAACGCATATTGCGCCTACTAGTATTCTGGTAGGCATGCCTGTTCGAGCGTCATTTCGACCCTCAAGCCCCCTGTGGGCTTGGTGTTGGGGCTTTTCTACGGCGGGTTTGGTCCCCCCCGTAGGCCCTTAAAGTTAGTGGCGGGCTCGCCAGTGCTCCGAGCGTAGTAGCTTTACGTTTTTTTCGCTTAGGAGGCCTGGCGGGTTGCTGGCCGTTAAACCCCCCTATATTTTAGAAGGTTGACCTCGGATCAGGTAGGAATACCCGCTGA
>Zotu1053
ATGCGATAAGTAATGTGAATTGCAGAATTCAGTGAATCGTCGAATCTTTGAACGCACATTGCGCCCCTTGGTATTCCGAGGGGCATGCCTGTTTGAGCGTCATTACAACCCTCAAGCTCTGCTTGGTATTGGGCACCATCCGTCAGGGTGTGCCTTAAAGACAGCGGCGGCGCCATCTGGCTCTAAGCGTAGTAATTTTCTCGCTATAGGGTCCTGTGAATGCTTGCCAGCAACCCAACTTTATCTTATGGTTGACCTCGGATCAGGTAGGGATACCCGCTGA
>Zotu1054
AGTAAAAACAATTTCGATTCCCAAACAAGGATCTACATTGTGTTTAGATAGAAACTGTGATAGAAATAATACCTTGATGAATTCTGCAAACTCTTTTACTGATTCACGAACTCCAATGATCACGATCTACAATCCAAGCTGTCCAATTGTCCAGCCTCCAATGGTGATCCACACAGAGAACAAGAATGACGGCTAGGGTTTTCTTTTCTCGTGCTAGCAAGAATAATGAATAATCCATTAGGTTTTTCAAACCCTAGCAGCCTATTAATATAAGTCCAAACGGGCTGGCCCATCTCTTAACTTAACACGGTCCAACATTTAATTAATCAAATTAATTAAATCCGGTCCATGAATTAATTAATCCAATTAATTA
>Zotu1055
ATGCGATACTTGGTGTGAATTGCAGAATCCCGTGAACCATCGAGTTTTTGAACGCAAGTTGCGCCCGAAGCCATTATGCCGAGGGCACGTCTGCCTGGGCGTCACGCACATCGTCGCCCTCCGCCTCGGCCCGTAAAGGGATCGTGGGTGCTGGGTCGGATATTGGCCCCCCGTGTGCATCGGCGCGCGGCCGGCCCAAATGTGATTCGGCATCGACGCGTGCCGCGACGATTGGTGGTTGAAGAACTCAACTCGCGCGTTGTCGCGGCGCGTTCGGCTCGAACGTGTTGACCCCGACGGTGCTTCGCACCTCGACAGCGACCCCAGGTCAAGCGGGATTACCCGCTGA
>Zotu1056
ATGCGATAAGTAGTGTGAATTGCAGAATTCAGTGAATCATCGAATCTTTGAACGCACATTGCGCCCCTTGGTATTCCATGGGGCATGCCTGTTCGAGCGTCATTTGTACTCTCAAGCCTTGCTTGGTGTTGGGTGTTTGTCTTTGCTCTGCTCAGACTCGCCTTAAATATATTGGCAGCCGGTATACTGGTTTGAAGCGCAGCACAATTGCATTTCAGGCTCTTATTACTAGCATCCACAAAGATAATTAACACTTTTGACCTCGGATCAGGTAGGGATACCCGCTGA
>Zotu1057
ATGCGATAAGTAATGTGAATTGCAGAATTCAGTGAATCATCGAATCTTTGAACGCACATTGCGCCCCTTGGTATTCCAAGGGGCATGCCTGTTCGAGCGTCATTACACCACTCAAGCACCGCTTGGTATTGGGCATCGTCCGTCGAAAGGCGGGCGTGCCTCGAAGACCTCGGCGGGGTTTCTCCAACTTCGGGCGTAGTAGAGTTAAATCAAAACGTCTTATAAGCTTGGTAAGATCTCATTGCCGTTAAACCTTTTATTTTTTCAGGTTGACCTCGGATCAGGTAGGGATACCCGCTGA
>Zotu1058
ATGCGATACGTAATGTGAATTGCAGAATCTCGTGAATCATCTAATCTTTGAACGCACATTGCACTCTCTTTCGAGAGAGTATGCCTGTTTGAGAATCTATAGTATTCTTTTTCCTTTTATGAACCTATCGAAAGGTAGTGAATAATTAGGAAAGATTTGAGGTTTCCCTATTGACTTAGGGTACCTTTAAATAGATTACTTTGAATGGCAATTTGATGTTTGAACCTTCAACATTCAATAGGAACAGTAGTCGAATAAACCTTATGGTTTTAACTTTTGCTTAGTACTTTGATAGAAGATTAGTCAGGTTGAAATTCAAAGTCCATAACCTTGATAAAAGGGTTAACCTTTAGGTTGATTCTTTGAACCATGGTCTCAAATCAGGTAGGAAGACCCGCTGA
>Zotu1059
ATGCGATACTTGGTGTGAATTGCAGAATCCCGTGAACCATCGAGTTTTTGAACGCAAGTTGCGCCCGAAGCCATTATGCCGAGGGCACGTCTGCCTGGGCGTCACGCACATCGTCGCCCTCCGCCTCGTCCCGTAAAGGGATCGTGTGTGCTGGGTCGGATATTGGCCCCCCGTACGCTTCGGCGCGCGGCCGGCCCAAATGTGATTCGGCATCGACGCGTGCCGCGACGATTGGTGGTTGAAGAACTCAACTCGCGCGTTGTCGCGGCGCGTTCGGCTCGAACGTGTTGACCCCGACGGTGCTTCGCACCTCGACAGCGACCCCAGGTAAGGCGGGATTACCCGCTGA
>Zotu1060
AAATAAAACAAATTTCAATTCCCACCAAGGATATGCTTTGTGTTTAAATAGAAACTATATTTAGAATAATACATTTGATGAATTATGCAAACTCTTTTACTGATTCTCGAACACGAACAATTACGAACTAAAATTCACAGCTGTCCAATTGTCAAACCTCCAATGAAAATCCACACAGAGAACAAGAATGACGACTAGAGTTTTCTTTTCTTGTGCAAGCAAGAATAATGAAATATCTATCTTCTGTTTTCAAACCATAACAGTTTGTTAATATAAGTCCAAGTGGGCTTGACTTGTCTGTTAAACTTAACACGATCAAATATTTAATTAATCAAATTAATTAAATATGGTCCATTAATTAATTAATTCAATTAACTA
>Zotu1061
ATGCGATAAGTAATGTGAATTGCAGAATTCAGTGAATCATCGAATCTTTGAACGCACATTGCGCCCGCCAGTATTCTGGCGGGCATGCCTGTCCGAGCGTCATTTCAACCCTCGAACCCCTCCGGGGGGTCGGCGTTGGGGATCGGCCCTTTACGGGGCCGGCCCCGAAATACAGTGGCGGTCTCGCCGCAGCCTCTCCTGCGCAGTAGTTTGCACACTCGCATCGGGAGCGCGGCGCGTCCATTGCCGTAAAACACCCAACTTTCTGAAATGTTGACCTCGGATCAGGTAGGAATACCCGCTGA
>Zotu1062
CTGCGATAAGTAGCGTGAATTGCAGACGCTTTGAACGTTAAACTTTCGAACGCACATTGCGCCGTAGGAGTCCTACCCTACGGCACATCTGGTTGAGGGTCGTGATCTAAAACAGCAGGACTATCGCTGTATGAGAAGTAGCTGGTGAATCACGAGTCCGACCCACCCGTACTCGGGTTGGACGTGTTTTGCCATAATGCTATAGAGGACGTACCCGTCGATATCCGGTCAAACGGATAGACGGCGCGGACGCCTACCACACGGATGATCTATTAGCCGTAGCAATAGGTTCCGGTCATCGGGTCTAGTTCTTAGAGACTTGGTGGCGACGGGGACAGCGGCTAGTATGCTTCATACGTGCCTGGTGCATGAGAGTTTTCGCTCTCCCGACCTCAACTCAGGTGTGATTACCCGCTGA
>Zotu1063
ATGCGATAAGTAATGTGAATTGCAGAATTCAGTGAATCATCGAATCTTTGAACGCACATTGCGCCCGCCAGTATTCTGGCGGGCATGCCTGTTCGAGCGTCATTACAACCCTCAGGCCCCCGGGCCTGGCGTTGGGGATCGGCGGAGCCCCCCGTGGGCACACGCCGTCCCCCAAATGCAGTGGCGGTCCCGCCGCAGCTTCCATCGCGTAGTAGCTAACACCTCGCGACTGGAGAGCGGCGCGGCCACGCCGTAAAACACCCAACTCTTCTGAAGTTGACCTCGAATCAGGTAGGAATACCCGCTGA
>Zotu1064
GAATGCGAAATGCAATGTGAATTGCAGAACCACGAATCATCGGATCTTTGAACGCAACTGGCGCTAGTCTCTGACTAGCATACTTGTTTCAGTGTGCGCAAACAACTAAACCACCTCAATGTGAGAGAAGTTCTCTCATCAAGTGCATGCTCCCTGCAGCAGTCACATTCATTTGTGAGCTCCAGCGAGAACTCTGCCTCGTTGTCACCTGAAATCAAGTAAGAGGACCCGCTGG
>Zotu1065
CACCAGGATCCAAATAACTATCACCATAAATAATGGCCCAGATGGAAGCACATACACCAAAGTCATCCTCTTCGGAACACAGCAGGAAACTCACACATTAACCCGCTGTGATTTGTTCATGACAATTTGGAAACAATCTTATTCATTCAATATCAACCAATTTTTAATGTGCTTACTTTTTTCTTGATTACCTTCTTCTTCCCTAAT
>Zotu1066
ATGCGATAAGTAATGTGAATTGCAGAATTCAGTGAATCATCGAATCTTTGAACGCACATTGCGCCCCTTGGTATTCCGAGGGGCATGCCTGTTCGAGCGTCATTTCACCAATCAAGCCCCGCTTGGTATTAGGCGTCCGGCCGGACGCTCTCCCCCTGGGGGAGCCCCGGCCCGCCCGAAATGCATCGGCGAGGCACCGACCCCCGGCGTGTTAGAATTTCGAAACGTCAGGAGCACCGGTGTTAACCTCTGCCGTGAAACCTTTATGTAATGTAAATTTTCTCAAGGTTGACCTCGGATCAGGTAGGAATACCCGCTGA
>Zotu1067
ATGCGATAAGTAATGTGAATTGCAGAATTCAGTGAATCATCGAATCTTTGAACGCACATTGCGCCCATTAGTATTCTAGTGGGCATGCCTGTTCGAGCGTCATTAAGTCCACTTAAGCCCTGCTTAGTGTTGGGAACCTACAGAAGCTACCCTGTAGCTACCCTGTAGTTCCTTAAAGACAGCGGCGGAGTTGTAGTACCCTCTGAGCTTAGTAATTTTTTCTAGCTTTCGAGATGCTACTGCTTCTGCCGTTAAACACCCTTCTTCTGAATGGTTGACCTCGGATCAGGTAGGAATACCCGCTGA
>Zotu1068
GGTGCGAAATCTGGCGCGATACGCACCACATGTGAGACGTCGAGTTTTTGAACGCAGCTTGCACCCACTGGGCAACCAGAAGGTGTATCTGCCTGGGTGTTGATGAAGTGTTGTGTTACAAGTCGATGAGTGTATGTATTGACACACGTTGACGATGATGATGCAACTTGTTGACGAAATAGTTTTGCAAAAAGCCTTTTTGTCGTGTGTGCACTGTGTGGTGCAACATTATGTTATGTTGTCACAACAGTGTTAATTTGATAGAATTTGCAATGAAGAATCTGCATGCTTGTCGTGTGATGTCATGTGCGCGATTCTGATCATTAAGCCACTAGTCTTAACGTCATTTCGATTAGGTATAAAAACACACGTTTTTTACCACTATCACTTTTTACCCCAGGTCAGATAAGATTACCCGCCGA
>Zotu1069
CATGCCCTAAAAATATAAGCAAATTTACTTTTTCTTTGAAGAAAGGAAAAAGTAGAAGAAAAAAAATTTGGAAACATGATTATCTAGATTATAATCTAAGTTGAAGTCAACAATTATTTTTAGTTAAATATTTTATGAAACATACAATTTTTAACCACAAATCTCATCATTTTTTTTTTAATCAAAATCTATTAAAAATCTATTTTAATCTCCACCAAACGAATTATTTCATTAAATTAAACGTGAGGACACTTCTGGTCCATT
>Zotu1070
ATGCGATAAGTAGTGTAAATTACAGAATTTAGTGAATCATCGAATCTTTGAACGCACATTGCGCCCCTTGGTATTCCATAGGGCATGCCTGTTCGAGCGTCATTTGTACCCTCAAGCTTTGCTTAGTGTTAGGTGTTTGTCTCTTCCCTTGCGGGGAGACTCGCCTTAAAGTAATTGGCAGCCAGTATTTTAGTAGTAAGCGCAGCACATTTTGCGTCTTGGTCCCTAAAATAATGGCAACTATAAGCTCTTTTTCACGTTTGACCTCGGATCAGGTAGGGATACCCGCTAA
>Zotu1071
ATGCGATAAGTAATGTGAATTGCAGAATTCAGTGAATCATCGAATCTTTGAACGCACATTGCACCCGGTGGTATTCCGCCGGGTATGCCTGTTCGAGCGTCATTTCAACCCTCAGGCCCCCCTCCTCACGGGGGGAAGGGCCTGGTGTTGGGGATCTACGGGCCCTTCTGGCGCCCGTAGGCCCCTAAATTAATCGGCGTGCGCGCTGTACGTTGCCCCCTGCGTAGTAGTGATTTCTCGCATCGGGCCGTAGCGCTGTCCAGCCGCTAAACTGCAACTACGCATTTAGCTAGGTTTGACCTCGAATCAGGTAGGGTTACCCGCTGA
>Zotu1073
ATGCGATAAGTAATGTGAATTGCAGAATTCAGTGAATCATCGAATCTTTGAACGCACATTGCGCCCTCTGGTATTCCGGAGGGCATGCCTGTTTGAGTGTCATTAATCTCTCACAAGACCGTCTGGTCTCTGTCGAAGTTGGGACTTGCGAACCTTCTGGGATCGCTGTCCTCAAATGCATTGGTGCGGCCCGCCGCCCGGTTTACACAACGTTCTAGGTTCGTCCAACTCGTTGCTTCTCCGGTGCAATCATGGTGCTGCACCTAAAGCCCGCCTCGTGCCCTGTGCTCTTGGCTTCTTCATTTATTGACCTCAGATCAGGTAGGAATACGCGCTGA
>Zotu1074
ATGCGATAAGTAATGTGAATTGCAGAATTCAGTGAATCATCGAATCTTTGAACGCACCTTGCGCTCCTTGGTATTCCGAGGAGCACGCCTGTTTGAGTGTCATGAAATCATCAACTTATAAGCCTTTCATGGGTCTGTAAGCTTGGACTTGGAGGCCTGTCGGCGGTCAACGTCGGCTCCTCTCAAATGTATTAGCTTGGTTCCTTGCGGATCGGCTCCCGGTGTGATAATGTCTACGCTGTGACCGTGAAGCGTTTGGCGAGCTTCTAATCGTCTCGTGAGAGACAGCTTCATTGACTCTGACCTCAAATCAGGCGGGACTACCCGCTGA
>Zotu1075
ATGCGATAAGTAGTGTGAATTGCAGAATTCAGTGAATCATCGAATCTTTGAACGCACATTGCGCCCTTCGGTATTCCGTTGGGCATGCCTGTTCGAGCGTCATTAGAAACTTCAAGCTCAGCTTGGTGTTGGGTGCTTGTCCGCCGCCCGCGGCGGACTCACCTCAAATGCATTGGCGGCCGGTATGTTGGCTACAGCGCAGTACAACGCGTCTGGCGTCTTAATACACTGGTCCTCCAGAAGCCCCTTCTTTGACTTGACCTCGGATCAGGTAGGGATACCCGCTGA
>Zotu1076
ATGCGATAAGTAATGTGAATTGCAGAATTCAGTGAATCATCGAATCTTTGAACGCACCTTGCGCTCCTTGGTATTCCGAGGAGCATGCCTGTTTGAGTGTCATGATAATCTCAAATCAACATTTTAGTTAATCTAATTTGTTGACTTGGACTTGGAGGTTGTGCTGATTTTATTATTGGCTCCTCTTAAATGCATTAGCTGGATTACTATCAGTAATAGTCCATGGTGTTGTAATCTCGGTGCTGTGACTTAACTAATACAATCTGCTTCTAAAATAGTTGCCTTTGGCAATATTTGCAAACTTGACCTCAAATCAGGTAGGACTACCCGCTGA
>Zotu1077
TCGAAGGAATCCTAAGACGCAAAGGAGTCATCTCTTTGGAAACAATCCCAACAAGATAAGACTCCTACCGGGTGTCCAATACCCGTTCCCGCAACCACTCCGAAAAGTAAGGAGAGAAGTCCTACTTGAACTCCACTACCTACCACTATAAATATGTTACCCCTATTCATTATTCATGTACGCTTTACACATATTTTCAGCATATATTTATTCTTTCTATTCTCTCTCTG
>Zotu1078
ATGCGATAAGTAATGCGAATTGCAGAATTCAGTGAATCATCGAATCTTTGAACGCACATTGCGCCCGCTAGTATTCTGGCGGGCATGCCTGTCTGAGCGTCATTTCAACCCTCGCCCCCGGCTTTTGCTGGGAGCGGTGTTGGGGATCGGCCGCCCGTCACTGGGAGGCCGGCCCCGAAATAGAGTGGCGACCACGCCGTGTGCTCCTCTGCGTAGTAGTAAATCACCTCGCAGGCGGACAGCGGTGCGGCCTGCCGTAAAACCCCCAACTCTTTCAATGGTTGACCTCAGATCAGGTAGGAATACCCGCTGA
>Zotu1079
TTGCGATAAGTAATGTGAATTTCAGAACCGTGAATCATCGAATCTTTGAACGCACCTTGCGCCCTCTGGTATTCCGGAGGGCATGCCTGTTTGAGTGTCATGAATACCTCACCCCCTCGGGTTTCCGATTGGGTGGATTTGGGTGTTGCCTTTCGCAGGCTCGCCTTAAAAGCATCAGTGGCTTGAAGACGTGATACGTTTCGTCGTGAAGGCTGCTTCTAACCTCCCGCAAGGGATACTCCTAGAGTAATTCATGTCTACGACCTCAAATCAGGTAGGGCTACCCGCTGA
>Zotu1080
ATGCGATAAGTAATGTGAATTGCAGAATTCAGTGAATCATCGAATCTTTGAACGCACATTGCGCCCCTTGGTATTCCGGGGGGCATGCCTGTCCGAGCGTCATTACACCAATCAAGCACAGCTTGGCATTGGGTCTCACGTCTGCGCCCTCTCGGGGGTGCAGGCGGGCCCGAATAACCTTGACGGGGCCGCGAGAGGAACCGGGCGTAGCAGAATCTGTCACGACGTCCGGGCTCCGACCGCGAGCTCCACGCCGAAGGGCGAAAGCACCACATCACAAGGTTGACCTCGGATCAGGTAGGGATACCCGCTGA
>Zotu1081
ATGCGATAAGTAATGTGAATTGCAGAATTCAGTGAATCATCGAATCTTTGAACGCACATTGCGCCCGCCAGTATTCTGGCGGGCATGCCTGTTCGAGCGTCATTTCAACCCTCAAGCCCAGCTTGGTGTTGGGGATCGGCACAGGCGCCCTCGGGCGCCCGCCGTCCCCTAAATCTAGTGGCGGTCCCGCTGCAGCCTCCTCTGCGTAGTAGTTTTCTCCTCGCAAGGGCAGCTCGGTGGCGACCTCGCCGTAAAACCCCCAACTTCTGAAAGGTTGACCTCGAATCAGGTAGGAATACCCGCTGA
>Zotu1082
ATGCGATACTTGGTGTGAATTGCAGAATCCCGTGAACCATCGAGTCTTTGAACGCAAGTTGCGCCCGAAGCCATTAGGCCGAGGGCACGCCTGCCTGGGCGTCACACATCGTTGCCCGCCCATCAACTCCTTCGGGATTGCGGGGGGCGGATGATGGCCTCCCGTGCGCCTCGTCGCGCGGTTGGCATAAATGCCAAGTCCTCGGCGACGCACGCCACGACAATCGGTGGTTGCGAAACCTCGGTTGCCCGTCGTGTGCGGTCGTCGCGCATCGAGGGCTCGAAAAAATTGCCGGGCTCCGGCTCGGCTTTCAACGCGACCCCAGGTCAGGCGGGGTTACCCGCTGA
>Zotu1083
ATGCGATAAGTAATGTGAATTGCAGAATTCAGTGAATCATCGAATCTTTGAACGCATATTGCGCCCAGTAGTATTCTACTGGGCATGCCTATTCGAGCGTCATTTCAACCCTTACGCCCTGTAGCGTAGTGTTAGGACTCTACTCTTTAGAGGGTAGTTCCCCAAAACCAGTGGCAGTGTTCGGTACACTCATAGCGTAGTAATTCTTCTCGCTTCTGCAGTGGCCCGTACGATTCGCCGTAAAACCCCCAATTTTCCAATGGTTGACCTCGGATTAGGTAGGAATACCCGCTGA
>Zotu1084
ATGCGATACGTAATGTGAATTGCAGAATTCAGTGAATCATCGAGTCTTTGAACGCACATTGCGCCCTCTGGTATTCCGGGGGGCATGCCTGTCCGAGCGTCATTGCTGCCCTCAAGCACGGCTTGTGTGTTGGGCCCCCGTCCCGGTTAAGCATCAGCCCCGGGACGGGCCCGAAAGGCAGCGGCGGCACCGTGTCCGGTCCTCGAGCGTATGGGGCTCTGTCACCCGCTCGTGTAGGTCCGGCCGGCGGCCAGCCCGACCCTTTAACCAATCTTTTAACCAGGTTGACCTCGGATCAGGTAGGGATACCCGCTGA
>Zotu1085
TTGCGATAAGTAATGTGACTTGCATTCATTTGTGAATCATCGAATCTTTGAACGCACCTTGCACTTTAAGAGTCAATCTTAAAGTATACCTGTTTGAGTATCATAAACATTTATCCAATTCTATTGGGATTTGAGAGCTTAGTTGCTACGGCGATTATCTCTTCAAGTGTATTAGGTTCTCTAGGATAAGCAGTCTTATACTGGAATGAGGATATTACTCTAGTAGTAACAATCAGAAAAGTATGAAAGGGCTAATTCGATCATGAGATTCTTAACTGTCCTCGGACACCTTGTACAAATGTGATCTCAAATCAGGCAAGATTACCCGCCGA
>Zotu1086
ATGCGATAAGTAATGTGAACTGCAGAATTCAGTGAATCATCGAATCTTTGAACGCACATTGCGCCCGGTGGTATTCCGCCGGGCATGCCTGTTCGAGCGCCATTATAACCACTCAAGCCTGGCTTGGTATTGGGGTTCGCGGTTCCGCGGCCCCTAAAATCAGTGGCGGTGCCGGTGGGCTCTAAGCGTAGTAAATCTCCTCGCTATAGGGTCCCTCCGGTTGCTCGCCAGAACCCCCAATTTTTTAAGGTTGACCTCGGATCAGGTAGGGATACCCGCTGA
>Zotu1087
ATGCGATAAGTAATGTGAATTGCAGAATTCAGTGAATCATCGAATCTTTGAACGCACCTTGCACTCCTTGGTATTCCGAGGAGTATGCCTGTTTGAGTGTCTTGTAATCATCAATCTTACATTGCTTTTGTGATGTCTGATTGGATTTGGAGACTGCTGGCTTAATCGCTGGCTTCTCTTGAATGCATTAGTTGAATCGACTTGCAACGCTACGTGTGGTGTGATAATATCTTCACTGCATAGTTGTAATGAAGTTTGGCTTCTAACAGTCCTTCGTTGGACAATACTTGACCATTTGACCTCAAATCAGGTAGGACTACCCGCTGA
>Zotu1088
ATTAAAGCAGATTTCGATTCCCAAACAAGGATCTACATTGTGTTTAGATAGAAACTGTGTTTAGAATAATACCTTGATGAATTCTGCAAACTCTTTTGCTGATTCACGAACTCCAATGATCACGATCTACAATCCAAGCTGTCCAATTGTCCAGCCTCCAATGGTGATCCACACAGAGAATAAGAATGACGGCTAGGGTTTTCTTTTCCCGTGCTAGCAAGAATAATGAAAATTCCATACCTGTTTTCAAACCCTAACAGCCTATTAATACAAGTCCAAACGGGCTGGCCCATCTCTTAACTTAACCCGATCCAACATTTAATTAATCAAATTAATTAAATCCGGTCCATGAATTAATTAATCCAATTAATTA
>Zotu1089
ATGCGATAAGTATTGTGAATTGCAGATTTTCGTGAATCATCGAATCTTTGAACGCACATTGCGCCCTCTGGTATTCCGGAGGGCATGCCTGTTTGAGCGTCATTTCTCTCTCAAACCTTTGGGTTTGGTATTGAGTGATACTCTTAGTCAGACTAAGCGTTTGCTTGAAAAGTATTGGCACTGAGTGGTATTAATAGTACTTTCTTTGGAACTTCAATGTATTAGGTTTGTCCAACTCGTTGAAACTGAGGAACAGTAAATTTTAGTGCTTAGGCTCGGCCTTACAAGACAACAAACAAGTTTGACCTCAAATCAGGTAGGACTACCCGCTGA
>Zotu1090
CACAAATAACTATCACCAGAGATAATGGCCTAGATGGGAGCACATACGCCAAAGCCATCCTCTTCGGAATACATCAGGAAACTCGTACATTAACCCGCAAGGATTTGTTTATGACAACTTAGAAACAATCTTATTCATTCAATATCAACCAATTTTTAATCTGCTTACTTTTTTCTTGATTGCCTTCTTCTTCCCTAAT
>Zotu1091
ATGCGATAAGTAATGTGAATTGCAGAATTCAGTGAATCATCGAATCTTTGAACGCACCTTGCGCTCCCTGGTATTCCGGGGAGCATGCCTGTTTGAGTGTCGTGAAATCATCATGGTCATGATCTTTAATTAATCATGGCTTGGTTTTGGAGGTTATGTTGGCTTTTTATTAAGTTGACTCCTCTTAAATACATTAGCTCAGTGTTTAATGCTTAGAGCGGTTCACGGTGTGATAATTATCTACACTTCAACCAATTTAAGTTAGCTGGCTTCTAATCGATCCTTAGTGATCACTTTGTGTATTTGACCTCAAATCAGGTAGGACTACCCGCTGA
>Zotu1092
ATGCGATAAGTAATGTGAATTGCAGAATTCAGTGAATCATCGAATCTTTGAACGCACCTTGCGCCCTCTGGTATTCCGGAGGGCATGCCTGTTTGAGTGTCATGTAGACTCAACCATGTCGGGTTTCCGACCGGGTTGGACTTGGACGTTGCCGGCGACGGCTCGTCTTAAAAGAGTTAGCGGACAAAGTGACCGAAAACGACGTGATAAGTACTCGTCGCTATTAGGACCTCTGAGCCCGCTCACAACCGCCCTTGGGCACCTTTTGACTCTGACCTCAAATCAGGTAGGACTACCCGCTGA
>Zotu1093
ATGCGATAAGTAATGTGAATTGCAGAATTCAGTGAATCATCGAATCTTTGAACGCACATTGCGCCCCCTGGTATTCCGGGGGGCATGCCTGTTCGAGCGTCATTACAACCCTCAAGCTCTGCTTGGTATTGGGCTCTGCCGGTCCCGGCAGGCCTTAAAATCAGTGGCGGTGCCATTCGGCTTCAAGCGTAGTAATTCTTCTCGCTTTGGAGACCCGGGTGCGTGCTTGCCAGCAACCCCCAATTTTTTCAGGTTGACCTCGGATCAGGTAGGGATACCCGCTGA
>Zotu1094
ATGCGATACGTAATGCGAATTGCAGAATTCAGTGAATCATCGAATCTTTGAACGCAAGTTGCGCTTTCGAGAGCCCTCGGAAGCATGCCTCTCTGAGTATCGGTTTCTATCTATCTCACACCGGTGGGGAGAATGGGAGTTGCGGCTCGTCCGCATCTCCTCAAGTCAGCACTGTCGGTCGAAGTCCATCGGGTTCTTGGAACGATAATCCGTCATGGCGCCAGAAAACCATACACAAGATCTCAGATGAGGTAAGACTACCCGCCGA
>Zotu1095
ATGCGATAAGTAATGTGAATTGCAGAATTCAACGAATCATCGAATCTTTGAACGCACATTGCGCCCGCTGGTATTCCGGCGGGCATGCCTGTTCGAGCGTCATCAAACCCCCTCGGGCCAGCACCTCCTAGCGGGGTGCGCGGCCCGGCGTTGGGGCGTCGCGGGTCCCAGTGCCCGCGTGCCCCCAAATTCAGTGGCGGACGCCCCCGAGCCTCCCAGCGCAGTAGCTTCGGTCTCGCTGACGGTGGACGGGAGCGGCCCCGGCCCGACAAAACCCCTTATACGTTTGACCTCGGATCAGGTAGGACTACCCGCTGA
>Zotu1096
ATGCGATACGTAATGCGAATTGCAGAACTCAGTGAATCATCAAATCTTTGAACGCAAATTGCGCTTCGGAGTAATACTTCGGAGCATGTCTCTTTCAGAATCGTTTACAAACCATCTCGGCTGCGTGCATGTCGGAAAATGAGCGTCAGCAATGTCGCTTCAAATATCGGACGCATTGTGCTATTGTCAGCTGTGTGTTTAATCGAGGTAGATTCTATCATAGATTGAATACCAGCTATAACAGTAGTACAAACTATTGCGTTGTCATCAATTCTGCGCAAGCGGAATACAACCCAAAACTTCGATCTGAAATGAGATAAGATTACCCGCTGA
>Zotu1097
AATAAAGCAAATCTCGATTTCCAAATAAGAATCTACATTGTGTTTAGATAGAAACTGTGTTTAGAATAATACCTTAGATGAATTCTGCAAACTCTTTTGCTAGTTCACGAACTCCAATGATCACGATCTGCAATCCAAGTTGTCCAATTGTCCAGCCTCCAATGGTGATCCACATAGAGAACAAGAATGACGGCTAGGGTTTTCTTTTCTCATGCTAGCAAGAATAATGAATAATTCTCTATAGTTTTCAAACCCTAGAAGCCCATTAATGTAAGTCCAATTGGGCTCGGCCCATCTCTCAAACTAAACCAAGTCCAATATTTAATCAAATTAATTAAATTTGGTCCATAAATTAATTAATCTAATTAATTA
>Zotu1098
ATGCGATACTTGGTGTGAATTGCAGAATCCCGTGAACCATCGAGTCTTTGAACGCAAGTTGCGCCCCAAGCCGTTAGGCCGAGGGCACGCCTGCCTGGGTGTCACGCATCGTTGCCCCCCCCCAAACCCCTCCCCTCTCAAAACAGAGAGACGAGGGGACTTGGCCGTGGGCGGATATTGGCCTCCCGTGTGCCGAACGGCCTGCGGTTGGCCTAAATACGAGTTGTCGTCGGCGATAGACGTCGTGACGTTCGGTGGTCAAATAAAACCTCGAGCTCCCGTCGCGCGTACGTCGTCGACCTAATAAGGCTCACTGACCCTGAAGCGTTGTCAACAGCGCACGCATTGCGACCCCAGGTCAGGCAGGATTACCCGCTGA
>Zotu1099
ATGCGATAAGTAATGTGAATTGCAGAATTTAGTGAATCATCGAATCTTTGAACGCACATTGCGCCCCTTGGTATTCCGGGGGGCATGCCTGTTCGAGCGTCATTAACACCACTCAAGCCTGGCTTGGTATTGGGGTACGCCTACCAGCGGCTCCTAAAATCAGTGGCGGCGCCGTTGGGCTCTTAGCGTAGTAATTCTTCTCGCTACAGGGTCTTGCGGTGTCTTGCCAGAACCCAAATTTATAAGGTTGACCTCGGATCAGGTAGGGATACCCGCTGA
>Zotu1100
ATGCGATAAGTAATGTGAATTGCAGAATTTAGTGAATCATCGAATCTTTGAACGCACATTGCGCCCCTTGGTATTCCGGGGGGCATGCCTGTTCGAGCGTCATTAACACCACTCAAGCCTAGCTTGGTATTGGGGTTCGCACACCAGCGGCTCTTAAACTCAGTGGCGGTGCCGTAGGGCTCTTAGCGTAGTAATTCTTCTCGCTACAGGGTCTTCCGGTATCTTGCCATAACCCAAATTTTTAAGGTTGACCTCGGATCAGGTAGGGATACCCGCTGA
>Zotu1101
ATGCGATAAGTAATGTGAATTGCAGAATCCAGTGAATCATCGAATCTTTGAACGCAACTTGCGCCCTCTGGTATTCCGGAGGGCATGCCTGTTTGAGTGTCGTGAACACCTCAACCCTCTAATGTTTTTGCATTGAAGGCGTTGGTAGTGAGCGCTGCCGGTCTTTGGGTCGGCTCGCTTTAAAATAATTAGCTGGATCCATTCTGACCTGGTTCTACTCGGCGTAATAAGTTATTATCGTCGAGGACGCCTAGCCTTCTAGGCAGGCGGCCACAGTAAGGGTGTTTGAACCGCTTCCAACACGTCTTGCTCTTGTAGCAAACACTTGAACCTCTGACCTCAAATCAGGCAGGACTACCCGCTGA
>Zotu1102
ATGCGATACGTAGTGTGAATTGCAGAATTCCGTGAACCATCGAATCTTTGAACGCAAATTGCGCTCGAGGCCTCGGCCAAGAGCATGTCTGCCTCAGCGTCGGCTACTACCCTCAACTAAGTTCCCTATTGACATAGGGGATGCCGGTTGGATCTGGCCGTCCGGTTTGCCTTTCAGGTTGCCGGTCAGCTGAAATACATTCACGCTCTGGGGGCTGCTTTCCTTTCGAGGAAAGGCGGGTTCCGATTTGGTAGGTGACCTTTGCCGGTTGCATGCCGTCGTTGCCCACTAAGACCCCAGCACGCGTTGTGCAGGACGCCTTTTGGCTTTCGACCTGAGGTCAGGCAAGAACACCCGCTGA
>Zotu1103
ATGCGATAAGTAATGTGAATTGCAGAATTCAGTGAATCATCGAATCTTTGAACGCACATTGCGCCCGCCAGTATTCTGGCGGGCATGCCTGTCCGAGCGTCATTTCGACCGCTCAAGCCCCGCTTGGTGTTGGGGACCCTACGCGCGCCGTAGGCCCCGAATTCCAGTGGCGGGCTCGCCGCGATCCCGAGCGCAGTAGCTTTCGCCTCGCTCAGGGCCCGCGGCGGGCGCCTGCCGTGAAACAGACACACGACGCAAGGTTGACCTCGGATCAGGTAGGAATACCCGCTGA
>Zotu1104
AATAAACAATTTTCAATTCCCAAATAATGATCTACTTTATGTTTAGATAGAAACTGTGATAGAAATCATACATTTGATGAATTCTGCAAACTCCTTTACTGATTCACGAACTCTAATGATCACAATCGACAATCTAAGTTGTCCAACTGTCCAACCTCCAATGGTGATCCACACAGAGAACAAGAATGATGTATAAAGTTTTTTTTCTCGTGCTAGCAAGAATAATTAACATCCCATTAGATTTTTCAAACCCTAGCAGCCTATTAATATAAGTCCAAACGGGTTTGGCCCGTCTATTAAACTTAACCCGGTCCAACATTTAATTAATCAAATTAATTAAATTTGGTCCATGAATTAATTAATCTAATTAACTA
>Zotu1105
ATACGATAAGTAATATAAATTACAGAATTTAGTAAATCATCGAATCTTTAAACGCATATTACGCCCCCTAGTATTCCGGGGGGCACACCTATTTGAGCGCTATTTCAACCCTAGAGCCCTGCTCTATAATAGGCCCCGTCCTTAGGGACGGGCCCGAAACCCGTAGGCGCCTCCGTAAGGCCCTAAGCGTAGTAAGAGAAATCCCTCACTCGGAGTACCCTATAGCGGCCGCCCCGAACTATCTTAAAAAGTTGGCCTCGGATTAGGTAGGGATACCCGCTAA
>Zotu1106
ATGCGATAAGTAATGTGAATTGCAGAATTCAGTGAATCATCGAATCTTTGAACGCAACTTGCGCCTTTTGGTATTCCGAAAGGCATGCCTGTTTGAGTGTCATATAAACCTCATCAATACTGTTTTCTGAACTAGTATCTGATGCTTTGGGCGTCTGCCATCCGTGGCTCGCCTTAAATGTCTAAGTGGAATGCGTAATAAGTCTTCGCAACCCTCCACTCTAATACACTTTATATTCTGACCTCAAATCAGGTAGGACTACCCGCTGA
>Zotu1107
CTGCGATACGTAGTGTGAATTGCAGAATTCAGTGAATCATCGAATCTTTGAACGCAAATTGCGGTGCTGGGTATTCCCGGCACCATGCTTGGCTGAGTATCATCTGGACAAATCACACAGATTTTCTGTGTGGATATGAGGCGTCACATTGCGCAAGCGATGGGTCCCTTTAAATTCAGGTAGGTGAAGGATATTGGCGTCCTTGATACCACTAGTGTGGCAATTGTCCTCTGGGCATCAAGCACTATGTCGGGACTTGGGCATTAAGTCGGTCTCTTTTAACTTTTACTTCAACTCTATTGAAACTTTGATCTCAGCTCAAGCAAGACTACCCGCTGA
>Zotu1108
ATGCGATAAGTAATGTGAATTGCAGAATTCAGTGAATCATCGAATCTTTGAACGCACCTTGCGCTCCTTGGTATTCCGAGGAGCATGCCTGTTTGAGTGTCATGAAACCCTCAACCTCTGACTTTCTTAATCGTCGGTCAGCGGCTTGGACTTGGGTGTCTGCCGGTCTTCATTGATCGGCTCACCTGAAATATATTAGCGAATCCCTTCTGTAATCGGTTCCACTCGACGTGATAAGTATTTCGTCGAGGACATCTTTACTGATGGCCGAGATAAAGCTGGTTCTAGATCTGCTTCTAACTCTTTCGTTGCCTTCTGGTAAAGAAAAACCCCTCATGATCTGGCCTCAAATCAGGTAGGACTACCCGCTGA
>Zotu1109
ATGCGAAAAGTAGTGTGAATTGCAGAATTCCGTGAATCATCGAATCTTTGAACGCACATTGCGCCCCTCGGTATTCCGTGGGGCATGCCTGTTCGAGCGTCATTTACACCCTCAAGCTCTGCTTGGTGTTGGGCGTCTGTCCCGCTTCGTGCGTGGACTCGCCCCAAAGTCATTGGCAGCGGTCATGCCAGCTTCTCGCGCAGCACATTGCGTTTCTTGAAGTCTGGTAGATCAGCGTCCAGTAAGCTCTTTTTTGACTTGACCTCGGATCAGGTAGGGATACCCGCTGA
>Zotu1110
ATGCGATAAGTAGTGTGAATTGCAGAATTCAGTGAATCATCGAATCTTTGAACGCACATTGCGCCTCCTGGTATTCCGGGAGGCATGCCTGTTCGAGCGTCATTAAAAACCACTCAAGCTCTTTTGCTTGGTATTGGGAGAGGAGTGCACTCGTTGCCCTCCCTCCCGAAATTCAATGGCGGAAAGCCCCATGTGCCCCGGCGTAGTAAGTTTTCTTTCGCTTGGAACGTGAGGTGATCCTGCCGCAAACCCCCCAATTCTTTCCAGGTTGACCTCGGATCAGGTAGGGATACCCGCTGA
>Zotu1111
ATGCGATAAGTAATGTGAATTGCAGAATTCAGTGAATCATCGAATCTTTGAACGCACATTGCGCCCCTTGGTATTCCGGGGGGCATGCCTGTTCGAGCGTCATTATCACCCCTCAAGCTCGGCTTGGTGTTGGGGCCTGCTGTAAAAGGCAGCCCCTAAAATCAGTGGCGGTGCCGTCAGGCTCTAAGCGTAGTAATACTCCTCGCTATAGGGTCCTGGTGGTGTCTTGCCAAAACCCCCCATTTTTTCATGATTGACCTCGGATCAGGTAGGGATACCCGCTGA
>Zotu1112
ATGCGATAAGTAGTGTGAATTGCAGAATTCAGTGAATCATCGAATCTTTGAACGCACATTGCGCTCTCTCGGATTTATCCAGGGAGCATGCCTGTTTGACAACATGCACAAATGGTACATAGCAGTAGCCTTTGATGGTGTTGATAGCTAAACCAACAACTGGGAGTTTTTCTTTGAGTGTAAATTCAAAGTCTCTTGAAATCAGTCATGTGGGTCTACTTATGATCAAGCCCTGATGTAATAGAATATGTTTCATCGGAGTGTCATGAGCGGAACCTTTTTGTAGAAATACAATCTTGCAAGTTGTTGTCAAATCAGGTAGGATTACCCGCTGA
>Zotu1113
AATAAAGCAAATCTCGATTTCCAAATAAGAATCTACATTGTGTTTAGATAGAAACTGTGTTTAGAATAATACCTTAGATGAATTCTGCAAACTCTTTTGCTAGTTCATGAACTCCAATGATCACGATCTGCAATCCAAGTTGTCCAATTGTCCAGCCTCCAATGGTGATCCACATAGAGAACAAGAATGACGGCTAGGGTTTTCTTTTCTCATGCTAGCAAGAATAATGAATAATTCTCTATAGTTTTCAAACCCTAGAAGCCCATTAATGTAAGTCCAATTGGGCTCGGCCCATCTCTCAAACTAAACCAAGTCCAATATTGAATCAAATTAATTAAATTTGGTCCATAAATTAATTAATCTAATTAATTA
>Zotu1114
ATACGATAAGTAATATAAATTATAGAATTTAGTAAATCATCGAATCTTTAAACGCATATTGCGCCCCCTAGTATTCCGGGGGGTACACCTATTCGAGCGCTATTTTAACCCTAGAGCCCTGCTCTGCGATGGGCCCCGTCCTTAGGGACGGGCCCGAAACCCGTAGGCGCCTCCGTAAGGCCCTAAGCGTAGCAAGAGAAATCCCTCGCTCGGAGTACCCTATAGCGGCCGCCCCGAACTATCTCAAAAGGTTGGCCTCGGATTAGGTAGGGATACCCGCTAA
>Zotu1115
ACGCGATAGGTAATGTGAATTGCAGAATTCCGTGAATCATCGAATCTTTGAACGCACCTTGCGCTCTATGGTATTCCGTAGAGCATGCCTGTTTGAGTGCCGTGAATTCTCCCATCCCAAGCGGTTTTTATCAAAGAATTGCTAGGCGAAGGGGTTGAGATGGGCGTTGTTATAACTGCTTTTCTTCTCTAGGAAAGCTCGCCCGAAAAACAGCTAACGCCTCTGGGCCACTTTGCATCCGCTTCTCTGAGGGGAGAAGCGGCCAAGCGCGCTCTGATCATCAGGCATAGCATGATACGTCATTTGCTATGCTGTAGGAGAGCATTTGGTTGTGGTTATACCGCGTGCGTCATTTTTTCTTTTGCAAAACGCAAAGGAAAAAAACCCCCTTTCATTTCTGGTCTCAAATCAGGTAGGATCACCCGCTGA
>Zotu1116
ATGCGATAAGTAATGTGAATTGCAGAATTCAGTGAATCATCGAATCTTTGAACGCACATTGCGCCCCTTGGTATTCCGGGGGGCATGCCTGTTCGAGCGTCATTTCAACCCTCAAGCTCTGCTTGGTATTGGGCTCCGTCCTCAGGGACGCGCCTCAAAGACCTCGGCGGTGGCGTCTTGCCTCAAGCGTAGTAGAAAACACCTCGCTTTGGAGCGCATGGCGTCGCCCGCCGGACGAACCTTTGAATTTTTCTCAAGGTTGACCTCGGATCAGGTAGGGATACCCGCTGA
>Zotu1117
AGTAAAGTAATTTCGATTCCCAAACAGGATCTACTTTATGTTTAGATAGAAACTGTGATAGAAATAATACCTTTGATGAATTTTGTAAACTCTTTTGCTGATTCACTAATTCCAATGATCACGATTTGCAATCCAAGCTGTCCAATTGTCCAGCCTTCAATGATGATTCACACAGAGAACAAGAATGACGGCTATGATTTTCTTTTTTCGTGCTAGCAAGAATAATGAATATTCCATTATGTTTTCAAACCCTAACAACCTATTAATAGAATTCCAAACGGGCTTGACCCATCTCTTAACGTAACCCGATCGAACATTTAATTAATCAAATTAATTAAATCCGATCCATGAATTAATTAATTCAATTAATTA
>Zotu1118
ATGCGATAAGTAATGTGAATTGCAGAATTCAGTGAATCATCGAATCTTTGAACGCAACTTGCGCCCTTTGGTATTCCGAAGGGCATGCCTGTTTGAGTGTCATGAAATATCAATCCCCGAGGTTTCTCGTCGATTGGGCTTGGGTGTTGCCGTCTGGCTCGCCTCAAATGCGTTAGTAGACTACATTGTGAAGTTTGGCGTAATAAGTTTCGTCAGGCCAGCTGTGGCGTCCGCTCATAACAACCATCTACTGTCTTCATGACTTTATCTCTGACCTCAAATCAGGTAGGACTACCCGCCGA
>Zotu1119
ATGCGATAAGTAATGTGAATTGCAGAATTCAGTGAATCATCGAATCTTTGAACGCAAATTGCGCCCTTTGGTATTCCGAAGGGCATGCCTGTTTGAGTGTCTTATAAACCTCTCCAACTACGTTTTCGTAATTGGAGCTTTGGGTGTTGCCATTGGCTCGCCTTAAATGCCTTAGTGAAATGCGTAATATGTCTCGCAGCTCTTCACTCTAATACACTTATACTCTGACCTCAAATCAGGTAGGACTACCCGCTGA
>Zotu1120
ATGCGATAAGTAATGTGAATTGCAGAATTCAGTGAATCATCGAATCTTTGAACGCACATTGCGCCCCTTGGTATTCCGGGGGGCATGCCTGTTCGAGCGTCATTATCACCCCTCAAGCTCAGCTTGGTGTTGGGGCCTGCCCGTCACAGGGCAGCCCCTAAAAGCAGTGGCGGTGCCATCTGGCTCTAAGCGTAGTAATACTCCTCGCTATAGACGTTAGGTGGTGTCCTGCCAGAACCCCCCATATTTTTAATGATTGACCTCGGATCAGGTAGGGATACCCGCTGA
>Zotu1121
ATGCGATAAGTAATGTGAATTGCAGAATTCAGCGAATCATCGAATCTTTGAACGCACATTGCGCCTCCGGGTATTCCTGGAGGCATGCTTGTTCGAGCGTCGTTAAAGACCATAAGGCTTTGCCTTGCGATGAGCTGTCGAAAAGATTCCCTTTGGGAGACTTATTGACAGCTTCAAACTGATTGGCGTCTGAAGTTTAGCCCAAGCACAGCAAAATGTGTCTGAAAGTTGAACGATAAAAGACTTTGCCTTGTACACCAAATCATTTTAAAGGTCGACCTCGGATCAAGCAAGATTACCCGCTGA
>Zotu1122
ATGCGATAAGTAGTGTGAATTGCAGAATTCAGTGAATCATCGAATCTTTGAACGCACATTGCGCCCCTTGGTATTCCATGGGGCATGCCTGTTCGAGCGTCATTTGTACCCTCAAGCTATGCTTGGTGTTGGGTGATTGTCCAGTCTTTTCTAGTCAGGACTCGCCTTAAAGTAATTGGCAGCCAGTATTTTGGTATAAAGCGCAGCACATTTTGCGATTTAGTCCAGCAATATTAGCAACCATCAAGTTTATTTATCACTTTTGACCTCGGATCAGGTAGGGATACCCGCTGA
>Zotu1123
ATGCGATAAGTAATGTGAATTGCAGAATTCAGTGAATCATCGAATCTTTGAACGCACCTTGCGCTCCTTGGTATTCCGAGGAGCATGCCTGTTTGAGTGTCATGAATTCTCAACCCTCAATGCTTTATTGCATTGCTTGGGGTTGGTCCTTGGGTGCTTGCTGTTGTATGACAGCTCACCTCAAATGTATTAGCTGGACCGTATGTAACGCGTAGGTGTCCTCAACGTGATAAAGTCATTCGTTGAGGCGGCGGCTTCTGGCTGCCCCTGCCATCTATGTACACGCGTCTGCTTCTAACCCGGCGAACGACTACTTGTAGTCTGACCCATGACTTAAAGCTCTGGCCTCAAATCAGGTAGGATTACCCGCTGA
>Zotu1124
ATGCGATAAGTAATGTGAATTGCAGAATTCAGTGAATCATCGAATCTTTGAACGCACATTGCGCCCCTTGGTATTCCGGGGGGCATGCCTGTTCGAGCGTCATTATAACCCTCAAGCCTAGCTTGGTGTTGGAGCATGCTATCTAGCAGCCCTTAAAATCAGTGGCAGTGCCCTTCGGCTCTAAGCGTAGTAACTTTTCTCGCTACAGACACCGGGTGGTACGCGCCAAAACCCCCAACTTTCTATGGTTGACCTCGGATCAGGTAGGGATACCCGCTGA
>Zotu1125
ATGCGATAAGTAATGTGAATTGCAATTCCGTGAATCATTAAATCTTTGAACGCACATTGCGCTTTCTGGTACTCCGGAGAGCATGTCTGTTTGAGAATCAGTTTAACTCTCACCTCTTTGCTTGGTTTAACGACCTTGCCGAGTCGGTGGATTTGGGCGGCTCGACTACCTCGGTAGACGACCACCTTGAATTGAATTTTCTGCTTGAAATTCCATAACTCGAAAGAGCTAGAAGGCATGACCAATGGACTGGCAACAGTTCTTAACGATTGCTGATAATGGCGCGACTAGAGTTGCTAAGTGGTATCAATGGCAGAAGTAAAGCTCTTAACGAGAATCTCGCGATTCTTAAGACTTTGATCTCAAATCAGATAAGACTACCCGCTGA
>Zotu1126
ATGCGATAAGTAATGTGAATTGCAGAATTCAGTGAATCATCGAATCTTTGAACGCACATTGCGCCCTCTGGTATTCCGGGGGGCATGCCTGTTCGAGCGTCATTACAACCCTCAAGCTCTGCTTGGTATTAGGCTTCACCCTCAGGGGCGGGCCTTAAAATCAGTGGCGGTGCCATTCGGCTTCAAGCGTAGTAATTTTCTCGCTTTGGAGAACCGGGTGCGTGTTTGCCAATAACCCCAAATTTTTTAAAGGTTGACCTCGGATCAGGTAGGGATACCCGCTGA
>Zotu1127
ATGCGATAAGTAATGTAAATTGTAGAATTTAGTAAATTATCGAATCTTTGAACGCATATTGCGCCCCCTGGTATTCCGGGGGGTATACCTGTTCGAGCGCTATTTTAACCCTAGAGCCCTGCTCTGTAATAGGCCCCGTCCTTAGGGACGGGCCCGAAACCCGTAGGCGCCTTCGTAAGGCCCTAAGCGTAGTAAGAGAAATCCCTCGCTCGGAGTACCCCGTAGCGGCCGCCCCGAACTATCTTACAAGGTTAGCCTCGGATTAGGTAGGGATACCCGCTGA
>Zotu1128
GGTGCGAAATCTGGCGCGATACGCACCACATGTGAGACGTCGAGTTTTTGAACGCAGCTTGCACCCACTGGGCAACCAGAAGGTGTATCTGCCTGGGTGTTGTTATAGTATTGCATTGCATTATGATGTGTAAAATTTTTACACATTGATGATGCCGATGCAATCGGTTGACAAATTCTTTGCAAAAAGTATTGTCGTGTGTGCACTGTGTGATGATGATGTCACTGACAGTGTTAATGTTATAGAATTTGCAATGAAGAATCTGCATGCTTGTCGTGTGATGTCATGTGCGCAATTCTGATCATCAAGTCATATTTTTGGCTCTGTGTCATTTGTTTGTTTGTGGTATTGTGTAAGATGACCACGTTTTACACCATCACCATTTCACTCACAACACATCTACCCCAGGTCAGATAAGATTACCCGCTGA
>Zotu1129
AATAAAGCAATTTCGATCCCAAACAAGGATCTGCTTTGTATTTAGATAGAAACTGTGATAAAAATAATACTTTTGATAAATTCTGCAAACTCCTTTGCTGATTCTCGAGCTGGAATGATCACGAAATACAATCCATGTTGTCCAACTGTCCGCCTCCAATGGTGATCCACACAGAGAACAAGAATGACGGCTAGGATTTCCCATTACGGTTTTCAAACCCTAGTAGCCTATTAATACAAGTCCAAACGGGCCTGGCCCATCTCTTAACTTAACCCGATTCAACATTTAATTAATCAAATTAATTAAATCCAATCCATGAATTAGTTAATCCAATTAATTA
>Zotu1130
ATGCGATAAGTAATATAAATTGCAGAATTCAGTAAATCATCGAATCTTTGAACGCACATTGCGCCCCCTAGTATTCCGGGGGGCATACCTGTTCGAGCGCCATTTCAACCCTGGAGCCCTGCTCTGCGATGGGCCCCGTCCTCAGGGACGGGCCCGAAACCTGTAGGCGCCTCCGTAAGGCCCTGAGCGTAGCAAGAGAAATCCCTCGCTCGGAGTGCCCTATAGCGGCCGCCCCGAACCATCTCAAAAGGTTGGCCTCGGATCAGGTGGGGATACCCGCTGA
>Zotu1131
ATATCAAGCCCTTATCATTGGCTTAGAGATAGCTATAGGTATGGGTATTCACCAGCTGGAAGTCTTTGGGAATTCTAAATTGATAGCCAACCAACTTCTAGCCGAGTACGAAGTCCGTAATTCCGACTTGAAGCCATATCATGAATATGCATCAACGCTTATGAAACGATTTGATTCGTGAAAAATCAAATTCGTACCTAGGGCTGAAAATAGGGAAGATGATGTCTCAGCTAATCTGTCGTTGTTCTAGTCAGGTTAGATGAAGATTTCTC
>Zotu1132
ATGCGATACTTGGTGTGAATTGCAGAATCCCGTGAACCATCGAGTTTTTGAACGCAAGTTGCGCCCGAAGCCATTATGCCGAGGGCACGTCTGCCTGGGCGTCACGCACATCGTCGCCCTCCGCCTCGGCCCGTAAAGGGATCGTGGGTGCTGGGTCGGATATTGGCCCCCCGTGCGCATCGGCGCGCGGCCGGCCCAAATGTGATTCGTCATCGACGCGTGCCGCGACGATTGGTGGTTGAAGAACTCAACTCGCGCGTTGTCGCGGCGCGTTCGGCTCGAACGTGTTGACCCCGACGGTGCTTCGCACCTCGACAGCGACCCCAGGTCAAGCGGGATTACCCGCTGA
>Zotu1133
ATGCGATAAGTAATGTAAATTGCAGAATTTAGTAAATTATCGAATCTTTGAACGCATATTACGCCCCCTAGTATTCCGGGGGGTACACCTATTCGAGCGCTATTTCAACCCTAGAGCCCTGCTCTGCGATAGGCCCCGTCCTTAGGGACGGGCCCGAAACCCGTAGGCGCCTCCGTAAGGCCCTAAGCGTAGCAAGAGAAATCCCTCGCTTAGAGTGCCCTATAGCGGCCGCCCCGAACTATCTCAAAAGGTTGGCCTCGGATCAGGTGGGGATACCCGCTGA
>Zotu1134
ATACGATAAGTAATGTGAATTACAGAATTTAGTAAATCATCGAATCTTTAAACGCACATTGCGCCCCCTAGTATTCCGGGGGGCACACCTGTTCGAGCGCTATTTCAACCCTGGAGCCCTGCTCTGCGATGGGCCCCGTCCTTAGGGACGGGCCCGAAACCCGTGGGCGCCTCCGTAAGGCCCTGAGCGTAGCAAGAGAAATCCCTCGCTCGGAGTGCCCTATAGCGGCCGCCCCGAACCATCTCAAAAGGTTGGCCTCGGATTAGGTGGGGATACCCGCTGA
>Zotu1135
ATGCGATAAGTAATGTGAATTGCAGAATTCAGTGAATCATCGAATCTTTGAACGCACATTGCGCCCGCCAGCACTCTGGCGGGCATGCCTGTCCGAGCGTCATTTCACCCCTCGAGCCCGCCTCGGTGTTGGGGGACCACGGCCCAGCGCCGCCCCCGAAATGCAGTGGCGACCCCGCCGCGGACCCCCCTGCGCAGTAGCTCCCAGAGAACCTCGCACCGGAGACGCGGAGGCGGTCACGCCGTAAAACGCCCCCCCTTCGAAAGTTGACCTCGGATCAGGTAGGGATACCCGCTGA
>Zotu1136
ATGCGATACTTGGTGTGAATTGCAGAATCCCGTGAACCATCGAGTCTTTGAACGCAAGTTGCGCCCCAAGCCGTTAGGCCGAGGGCACGCCTGCCTGGGTGTCACGCATCGTTGCCCCACCCAAAACCCCTCCCCTCTCAAAACAGAGAGACGAGGGGACTTGGCCGTGGGCGGATATTGGCCTCCCGTGTGCCGAACGGCCTGCGGTTGGCCTAAATACGAGTTGTCGTCGGCGATAGACGTCGTGACGTTCGGTGGTCAAATAAAACCTCGAGCTAACGTCGCGCGTACGTCGTCGGCCTAATAAGGCTCACTGACCCTGAAGCGTTGTCAACAGCGCACGCATTGCGACCCCAGGTCAGGCGAGATTACCCGCTGA
>Zotu1137
ATGCGATACGTAATGTGAATTGCAGAATTCAGTGAATCATCGAATCTTTGAACGCACATTGCACTCTATGGTATTCCGTAGAGTATGCCTGTTTCAGTATCATGAACACCTCACTACTATAACATTTTTTTGTTGTCATTAGTGGACTTGGGATGCGCTGGTGTCAAATCAGCCCTTCTAAAATGGAGTTCTTGCACTGTTGATTTGTTTTAACAGCATGTTGGCCTAATAAGTTTCGGCAGTAATGTTGAAATCCTGGCTTTTTTTGCTTAGAATCTGACAGTCTTGATATACAGAATTTTTTGAGGTTTTACCTCTTTCAAATTTTGATCTGAAATCAGGTAGGATTACCCGCTGA
>Zotu1138
ATGCGATAAGTAATGTGAATTGCAGAATTCAGTGAATCATCGAATCTTTGAACGCACATTGCGCCCGTCAGTATTCTGGCGGGCATGCCTGTTCGAGCGTCATTACGCCCCTCAAGTCCCCTGTGGACTTGGTGTTGGGGATCGGCGAGGCTGGTTTTCCAGCGCAGCCGTCCCTCAAATCAATTGGCGGTCTCGCCGTGGCCCTCCTCTGCGCAGTAGTAAAACACTCGCAACAGGAGCCCGGCGCGGTCCACTGCCGTAAAACCCCCCAACTTTTTATAGTTGACCTCGAATCAGGTAGGACTACCCGCTGA
>Zotu1139
ATGCGATAAGTAATGTGAATTGCAGAATTCAGTGAATCATCGAATCTTTGAACGCACATTGCGCCCCTTGGTATTCCGAGGGGCATGCCTGTTCGAGCGTCATTACAACCCTCAAGCTCTGCTTGGTATTGGGCACCATCCGTCAGGGTGTGCCTTAAAGACAGTGGCGGCGCCATCTGGCTCTAAGCGTAGTAATTTTCTCGCTATAGGGTCCTGTGAATGCTTGCCAGCAACCCAACTTTATCTTATGGTTGACCTCGGATCAGGTAGGGATACCCGCTGA
>Zotu1140
ATGCGATAAGTATTGTGAATTGCAGAATTCAGTGAATCATCGAATCTTTGAACGCACATTGCGCCCCTCGGTATTCCGGGGGGCATGCCTGTTCGAGCGTCATTATCGACCATCAAGCGCTGCTTGGCATTGGGCTTCCGTCCCCGCAGTGGACGGGCCCTAAAGACCTCGGCGGCGGCGCAGTGGCCTCAAGCGTAGTAGAAACCTATCCCGCTTTACAGAGGCCTCGCGACGCCCGCTCCGAAAACCCCCAACATTATAAAGGTTGACCTCGGATCAGGTAGGGATACCCGCTGA
>Zotu1141
GTGCGATAAGCAATGCGAATTGCAGAACCGTGAGTCATCAGATTTTTGAACGCAACTGGCGCCGACTGGCTCTCCAGTCGGCATACTTGTTTCAGTGTCTCTTTATCTCCTAACCCATATCATAATGCGAGAGATATCCTTCTCTTGCTAAACATGAAAGCACTCTGCGCTCAGCGAGTGAAGTCGACTTGTTCGATTTCACACTCAATGCAGCAGTCACATTTCTAATGTGAACTCATTGAGAGCTGAGGCAGTGCAGCGTAAGCTGCCAGTGCTTAGTCACACAAACTTACTTGCATCTGAAATCAAGCAGGATCACCCGCTGA
>Zotu1142
ATGCGATACGTAATGCGAATTGCAAAATCCCACGAGTCATCAAATCTTTGAACGCAACTGGCGTTGGCTTCTAGCCAACATATTTGTATCAGTGTATAAGGAAATCATAAATCTCAATGTGGTTGAGTTCTTTACAGATCTCTCCCATTAAACATGAAGGCGTATTGAGCATTAACTCATTGCCGAACGAAGTAGTCGCTAGTTTCTAGTGATCTCGTTTTGTGCAAAAGTAGCTCATTTATGTACACCTTTCAAACATTCTCTCCATTTGTACCTGATATAAGTAAGATTACCCGCTGA
>Zotu1143
GGTGCGAAATCTGGCGCGATACGCACCACATGTGAGACGTCGAGTTTTTGAACGCAGCTTGCACCCACTGGGCAACCAGAGGGTGTATCTGCCTGGGTGTTAAAGCATTGCTTTTGCATTAATTTGTGATTGCATTTTTGCGCCATATATATATATACATGTGAGGCGAGATGAATGTTTTTGATGTTCGTTTGTGCTATAGTGTGTGTATGTGTGTGTGTTGTGTGTGTGTCTGCGCTGTCTGTTGCTCTCTAGTGGGAGTGTGGCGGTGTTAATTCCATGGGATGTGTTTGCAATGAAGAATTTACATGCATGATGTCATGTCATGTGTCATGTGTCGACTTTGCAGCCCCGGCTCCAAAAACCTCATTTTTGGTACCAAACTCGTTTTAAAAAACACAACATTTACCTCAGGTCAGATAAGATCACCCGCTGA
>Zotu1144
AATGAATGCACCTGAAATGCCGTACAATGATTGAGATTGTCTACGCTATTATATAGCACAACAAGAATGGCAATAAGTTTGTATGTCGACGTCAAATTTTTCTCGTTCGTTGTATTATTGTAGCCTTACAATATTTTTAACTTTTCTTCTAAGCGATGACACCACCACCTTCAAACAATTTGATTTGAAAAGTTTCCACGAATCATGGGAACGATTTGAATACATGCTTAGTAAGTGTTCGAGTCATAGGATCACCAT
>Zotu1145
ATGCGATAAGTAATGTGAATTGCAGAATTCAGTGAATCATCGAATCTTTGAACGCACATTGCGCTCCCTGGTATTCCGGGGAGCATGCCTGTTCGAGCGTCATTATCAACCATCAAGCACTGCTTGGCATTGGACGTCGTCCCCCGCGGACGCGTCTTAAACCCTTTGGCGGCGGTTGCAAACCTCAAGCGTAGTAGAAATTCTTAGCTTTCTAGGGTTGTGGCTGCTTTGCCTCGAGAACATCTCACCTCAAGGTTGACCTCGGATCAGGTAGGGATACCCGCTGA
>Zotu1146
ATGCGATAAGTAATGTGAATTGCAGAATTCAGTGAATCATCGAATCTTTGAACGCAACTTGCGCCCTTTGGTATTCCGAAGGGCATGCCTGTTTGAGTGTCATATAAACCTCACCTCTACTGTTTTTAATTGAACATGTGGATTGGTGCTTTGGGCGTCTGCCGTTTACTCTGGCTCGCCTTAAATGTCTAAGTGGAATGCGTAATAAGTCTTCGCAACCCTCCACTCTAATACAACTTTATATTCTGACCTCAAATCAGGTAGGACTACCCGCTGA
>Zotu1147
ATGCGATAAGTAATGTGAATTGCAGAATCTAGTGAATCATCGAATCTTTGAACGCACATTGCGCCCCTTGGTATTCCGAGGGGCATGCCTGTTCGAGCGTCAAAACAACCCCTCAAGCCGCTCTGGCTTGGTCTTGGGGCGCGCCCGCGAGAGCGCGGCGGCCCTTAAACCGAGTGGCGGTACCGGTGGTGCTCTCCGCGTAGTCACGTTTCTCGCGACAGGACGGCACTGGATCCAGCCAAAAGACGACGGACGCTGGTGCGTCTGTCCTGCTTATCTATGGTTGACCTCGAATCAGGTAGGGATACCCGCTGA
>Zotu1148
ATGCGATAACTAGTGTGAATTGCAGATTTACGTGAATCATCGAGTCTTTGAACGCACATTGCGCCCCTCGGTTCTCCGGGGGGCACGTCTATTCGAGCGTCGTTGCAACTCTCCAGTTCGCTGGGTCATGGGGGCCGTCCCGCCTGGCGGAGCGCCCCTTAAACGCAACTCGACGTGCCTTGCAGCCGGAGCGCAGTAGAATGCCGCCCCGCTAGGCACCACCCGGGATCGTTGATTCGATACTCTCAGGTTGACCTCGAATTAGATGGGGATACCCGCTGA
>Zotu1149
ATGCGATAAGTAATGCGAATTGCAGAATTTCCGTGAGTCATCGAATCTTTGAACGCACATTGCGCCCTTTGGTATTCCGAAGGGCATGCCTGTTCGAGCGTCATTATCCCCCCTCAAACCTCGGGTTTGGTGTTGGACCGACGTTGGTCGTACCCCGACCAACTGGTCTCAAAGATAATGACGGCGTCCGTGGGACCCTCGATACACCGAGCTTTCTTTTCGAAGCACGTACCGAGTTGCAAGGACCCACGCCCGCCGGTCACCCTCCCCTTCTCGGAGAAAACGCGAGTTTTTTTCACAAGGTTGACCTCGGATCAGGTAGGAATACCCGCTGA
>Zotu1150
ATGCGATACGTAATGTGAATTGCAGAATTCCGTGAATCATCGAATCTTTGAACGCATATTGCACTCTATTTCGGTAGAGTATGCCTGTTTGAGAATCTATAGTATTCATTTCTATTATTTATAGTAGAAGATCTGAAGCGTCTCTACCAAGAGTGCTTTGAAATCTATAGCTTGCCAAGGCTTTAGGATGCCTGAAACTGGGTATGCTAGCTGAAAAGAATTGAATAGGTTTGCACCTTGATAGTCTGATTAAGCCAGTCGCCCAGCTAGTCCTCTAGCGATGGTCGGTCCATAAACTTAAGACTTTCGAGTCTGAACCATGGTCTCAAATCAGGTAGGAATACCCGCTGA
>Zotu1151
ATGCGATAAGTAATGTGAATTGCAGAATTCAGTGAATCATCGAATCTTTGAACGCACCTTGCGCTCCTTGGTATTCCGAGGAGCATGCCTGTTTGAGTGTCATGAAATTCTCAACCTATAAACCTTTGCGGGTTTGTAGCGTTGGATGTTGGAGGCTTTTGCTGGCCCAGTCAGCTCCTCTTAAATGCATTAGCTTGTTTCCTTGTGGATCGGCTGTCGGTGTGATAATGTCTACGCCGCACCCGTGAAGCGATTGGAGAGCTTCTAATGGTCTCGTCAGAGACAGCTTTTATGAACTCTGACCTCAAATCAGGTAGGACTACCCGCTGA
>Zotu1152
ATGCGATAAGTAATGTGAATTGCAGAACTTCGTGAATCATCAAATCTTTGAACGCACATTGCACTCTGTGGAAACGCAGAGTATGCCTGTTTGAGTATCATTTAAACTCTCACCCCTTAAAAGGTGGATTTGAAATCTCTGGATAGCCTTTTTTATATGGTTGTCTTGTGTTTCGAAAATGAACCAAAAATGTTTCAGTAGTTGCCTTAAAACAGTAACAGGCTGAACCCAATCATTTACTTTTGTGAATGAATGGTGTTTTGGGATTTAAAAACATTTTATTTTTTTTTGCTTAAGTGCGCTCCCTAAAACAAAAGCGAACTTTGATTGCTTTGATGCAAACTCAATTCTGTCTTTTGTCCCTTAAAGTGCATTGCAAATTGAAGATTTTTTTGAATTCATTTTTTAAAACTTTGGTCTCAAATCAGGCAAGATCACCCGCTGA
>Zotu1153
GTGCGATAAGCAATGCGAATTGCAGAACCGTGAGTCATCAGATTTTTGAACGCAATTGGCGTCGACTGGCTCTCCAGTCGGCATGCTTGTTTCAGTGTCTTGTAATCTCCTCACCCAAATCTTAATGCGAGAGATACCCTTCTCTTGCCAAGTACGAAAGCACTCTGAGCTCTGCACGCGTCTTCGCTTCGGTGAAGTTCGCACTCAATGCAGCAGTCACATTGCTTACAATGTGAACTCATTGAGAGTTGAGTCAGCGCAGCTTGTCTGCAAGTGCTTAGATCACTAAACTCTTCTTGTATCTGAAATCAAGCAGGATCACCCGCTGA
>Zotu1154
ATGCGATACTTGGTGTGAATTGCAGAATCCCGTGAACCATCGAGTCTTTGAACGCAAGTTGCGCCCGAAGCCATTAGGCCGAGGGCACCCCTGCCTGGGCGTCACACGTCGTTGCCCCCCCCATCAACTCCTTCGGGATTGCGGGGGGCGGATGATGGCCTCCCGTGCGCCTCGTCGCGCGGTTGGCATAAATGCCAAGTCCTCGGCGACGCACGCCACGACAATCGGTGGTTGCGAAACCTCGGTTGCCCGTCGTGTGCGGTCGTCGCGCATCGAGGGCTCGAAAAACTTGCCGGGCTCCGGCTCGGCTTTCAACGCGACCCCAGGTCAGGCGGGGTTACCCGCTGA
>Zotu1155
ATGCGATAAGTAATATAAATTGCAGAATTCAGTGAATCATCGAATCTTTGAACGCATATTGCGCCCCCTGGTATTCCGGGGGGCACACCTGTTCGAGCGCCATTTCAACCCTGGAGCCCTACTCTGCGATGGGCCCCGTCCTTAGGGACGGGCCCGAAACCCGTAGGCGCCTCCGTAAGGCCCTGAGCGTAGCAAGAGAAATCCCTCGCTCGGAGTGCCCTATAGCGGCCGCCCCGAACCATCTCAAAAGGTTGGCCTCGGATCAGGTGGGGATACCCGCTGA
>Zotu1156
ATGCGATAAGTAGTGTGAATTGCAGAATTCAGTAAATCATCAAATCTTTGAACGCACATTGCGCCCCTTGGTATTCTATGGGGCATGCCTGTTCGAGCGTCATTTGTACCTTCAAGCCTTGCTTGGTGTTAGGTGTTTGTCTCGCCTTTGCGCGCAGACTCGCCTCAAAACAATTGGCAGCCGGCGTATTGATTTCAGAGCGCAGTACATCTCGCGCTTTGCACTCATAACAACGACGTCTAAAAAGTACATTTTTACACTCTTAACCTCAGATCAGGTAGAGATACCCGCTGA
>Zotu1157
AGTAAAGCAATTTCGATTCCCAAACAAGGATCTACGTTGTGTTTAGATAGAAACTGTGTTTAGAATAATACCTTGATGAATTTCGTAAACTCTTTTGCTGATTCACGAACTCCAATGATCACGATCTACAATCCAAGCTGTTCAATTGTCCAGCCTCCAATGGTGATCCACACAGAGAACAAGAATGACGGCTAAGGTTTTCTTTTCTCGTGCTAGCAAGAATAATGAAAATTCTCTACCGTTTTTCAAAACCCTAACAGCATATTAATACAAGTCCAAATGGGCTTGACCAATCTCTTAACTTAACCCGGTCCAACATTTAATTAATCAAATTAATTAAATCCGGTCCATGAATTAATTAATCCAATTAATTA
>Zotu1158
ATGCGATAAGTAATGTGAATTGCAGAATTCAGTGAATCATCGAATCTTTGAACGCACATTGCGCCCGCCAGCATTCTGGCGGGCATGCCTGTTCGAGCGTCATTTCAACCCTCAAGCTCTGCTTGGTTTTGGGGCCCTACGGTCGACGTAGGCCCTTAAAGGTAGTGGCGGACCCTCCCGGAGCCTCCTTTGCGTAGTAACTAACGTCTCGCACTGGGATCCGGAGGGACTTCTTGCCGTAAAACCCCCCCATTTTCTAAAGGTTGACCTCGGATCAGGTAGGAATACCCGCTGA
>Zotu1159
ATGCGATACGCAATGCGAATTGCAGAACCGCGAGTCATCAGATCTTTGAACGCAAGTGGCGATAGCTATGGCTATCATGTTTGCTTCAGTGTATCCGGTTAATTACATCAAAGAACTTAATGTGATTGAAGCGATTCTCTCACCAAGTACGAAGTTATTTTAGTATAACACCTAGCCGAAGTAGTCACTAAATGGTGATAATCGTTTAGAGTGAAGCACTAATAAACAATAACTTGATAAGAATTTATCCACTAATGATACCTGAAGTAAGCAAGACTACCCGCTGA
>Zotu1160
ACGCGATAGGTAATGTGAATTGCAGAATTCAGTGAATCATCGAATCTTTGAACGCACATTGCGCCTCTTGGTATTCCGAGGGGCATGTCTGTTTGAGCGTCAGTACACACCTCTCCCCCGCCTCTTTTGGCAGCGGGAGGTCTTGGGCCGCCGGCGCCGCCGACCTTTGCGGGTCTGGCGACGCCCGGCCTCAACGTAGCACGCTTGCGGACTCGGGGTCGAGCCGGACGTAGTAAAACACCTCTCGTCCAGCGAAAGCCTCCGAGCGCCCGCCTCTGAACCACAAACTTCTCAGTTTGACCTCAGATCAGACAAGGATACCCGCTGA
>Zotu1161
ATGCGATAAGTAATGTGAATTGCAGAATTCAGTGAATCATCGAATCTTTGAACGCACATTGCGCCCTTTGGCATTCCGAAGGGCATGCCTGTTCGAGCGTCATTACACCACTCAAGCCTCGCTTGGTATTGGGCGCCGCGGTCCGCCGCGCGCCTCAATGTCTCCGGCTGAGCCGTCCGTCTCTAAGCGTTGTGAATCAATCAATCCGCTTGCGAGGCCGGGCTGGCTGCGCGCCGTTAAACCCCCCATTCTTCTAGGTTGACCTCGGATCAGGTAGGTATACCCGCTGA
>Zotu1162
ATGCGATAAGTAATGTGAATTGCAGAATTCCGTGAATCATTAAATCTTTGAACGCACATTGCGCCCTCTGGTATTCCTAAGGGCATGCCTGTTTGAGAATCAGTTTAATCATCAAACCTATTGGGTAAAACTATTAGGTTTGGAGCTGGGACTTGTCGAGAGACTGTCTCTAATAGCATCTGTTGCGACTCTATAGCGAGACTATATGAAATGCATGACCATTGAACGCAAGTTCTTCTGATTGCCTGTAGTATCTTTGACCTATAGACTAGTACAAAATTTTACACGAAGGCTTTGCCTTTAAGACTTGATCTCAAATCAGACAAGACTACCCGCTGA
>Zotu1163
AGATTTTACGCCAGAGATTATTGAGCAGACGATGCATGCAACTGAGAAAATTCGCGCTAGCTTCAAAATTATCCAGGATAGACAAAAGAGTTATGCAAATAGAAAGAGAAAATGTCTAGGATCTTTAGTTGGTGATAAGGTATTCCTCAAAGTGGCACCAATGAAAGGAGTGTTAAGTTTTGGCAAAAAGGGTAAGTTGCGACCAAGGTTTATTGGCACGTTGGAGATCTTGCAATGTATCGGG
>Zotu1164
ATGCGATACTTGGTGTGAATTGCAGAATCCCGTGAACCATCGAGTTTTTGAACGCAAGTTGCGCCCGAAGCCATTATGCCGAGGGCACGTCTGCCTGGGCGTCACGCACATCGTCGCCCTCCGCCTCGGCCCGTCAAGGGATCGTGGGTGCTGGGTCGGATATTGGCCCCCCGTGCGCATCGGCGCGCGGCCGGCCCAAATGTGATTCGGCATCGACGCGTGCCGCGACGATTGGTGGTTGAAGAACTCAACTCGCGCGTTGTCGCGGCGTCGTGAATCACTGCTCGAACGTGTTGACCCCGACGGTGCTTCGCACCTCGACAGCGACCCCAGGTCAAGCGGGATTACCCGCTGA
>Zotu1165
ACGCGATAGCTAGCGCGAATTGCAGATTTACGTGAGTCATCGAGTCTTTGAACGCACATTGCGCCCCTCGGTATTCCGTGGGGCATGCCTGTCCGAGCGTCGTTTCGCCGCTCAGGCCCCCGCCCCTTACGGGGTAGCGGGGCCTGGTGTTGGGGTTCGCCGCCGCCCTCGCGCGGCCGGCGTCCCTGGAAACCATCGGCGGCGCCTGCAAACGGCTCGCGGTCCAGCGTTGATGGGCCTGAAGAGCCGGCGCGGTGCGCCCGCCCGACCCAGATCTTTCACCAAGGTCGACCTCGGATCAGGTAGGGATACCCGCTGA
>Zotu1166
ATGCGATAAGTAGTGTGAATTGCAGAATTCAGTGAATCATCGAATCTTTGAACGCACATTGCGCCCTGTGGTATTCCGCAGGGCATGCCTGTTCGAGCGTCATTTACCTACCTCAAGCTCTGCTTGGTGTTGGGCGTTTGTCCTGCCTTTTAGGCATGGACTCGCCTTAAATATATTGGCAGCCATCACCCTGGCTTCGAGCGCAGCACATTTGCGCCTGATTTCTATGTGGTGGCTCCCCAGAAGCGTATTTTTTTTGGTTGACCTCGGATCAGGTAGGGATACCCGCTGA
>Zotu1167
ATGCGATAAGTAATGTGAATTGCAGAATTCAGTGAATCATCGAATCTTTGAACGCACATTGCGCCCGCTAGTATTCTGGCGGGCATGCCTGTTCGAGCGTCATTTCAACCCTCAAGCCCCCGGGCTTGGTGTTGGGGATCGGCGAGCCTCTGCGCCCGCCGTCCCCCAAATTTAGTGGCGGTCACGTTGTAACTTCCTCTGCGTAGTAGCACACTTAGCACTGGGAATCAGCGAGGCCACGCCGTAAAACACCCAACTTTAGAATGTTTGACCTCGAATCAGGTAGGACTACCCGCTGA
>Zotu1168
TTGCGATACGTAATGTGAATTGCAGATTTTCAGTGAATCATCGAATCTTTGAATGCACCTTGCGCTCCTTGGTATTCCGAGGAGCATGCCTGTTTGAGTGTCATTGAATTCTCAACCATCCTTTGATTGATTTCGAGGGATGGCTTGGATCTTGGGAGTTGCTGGCTGTCCCTCGGGACGGTCGGCTCTCCTTAAAAGCATTAGCGAAAGGTTGACAAGCCCTGCATGCACGGCCTTTGACGTGATAATGATCGTCGTGGCTGGAGTGTGAGGCGTAGATTCGATCTTTGCTTCCAAAAACATGGTATTGGGGGGACTTGCGACCCTCTTTACTTTTTGACGCTTGACCTCAAATCAGGTAGGACTACCCGCTGA
>Zotu1169
ATGCGAGACGTAACGTGAATTGCAGGACTTTGTGAACGTTAATTCTTCGAACGCACATTGCGGCTTCGGGTTGACTGAAGCCACGCCTGGTTGAGGGTCAGTTGAATAAAAAAATCGTAGTCGCGCAATGACTACGGATTGTTCGGTTTAATGGCTCGTCCGTTTCCGAATGAAGTCTAGTCCAGATCTGATGCGCTCTACTTTTTAGTTGGAGCTCGGGCTGCTTAGCCGTGCGCCGCAGTTGCACGAATGGCTAGGTTCTGCCAACCAACTTTGCGCAAATCAGCAAGAGTCGATCTGCGAATCCAAGAGAAGGCTTTGGCAGTGTATTGCGAAAGCCGACTCGTTCTCATTCTTTTGACCTCAGCTCAGACGAGATTACCCGCCGA
>Zotu1170
AGTAAAGCAATTTTCGATTCCCAAACAAGGATCTGCTTTATGTTTAGATAGAAACTGTGATAGAAATAATACATTTGATGAATTCTGCAAACTCTTTTGTTGATTCACTGACTCCAATGATCACGATCTGCAATCCAAGCTGTCCAATTGTCCAGCGTCCAATGACGGCCAGGGTTTTCTTTTCTCGTGCTAGCAAGAATAATGAATAATCTCTCTACAGTTTTTCAAACCCTAACAACCTATTAATACAAGTCCAAACGAGCTGACCCATCTCTTAACTTAATGCGATCCAACATTTAATTAATCAAATTAATTAAATCCGGTCCATGAATTAATTAATCCAATTAATTA
>Zotu1171
ATGCGATAAGTAATGTGAATTGCAGAATTCCGTGAATCATTAAATCTTTGAACGCACATTGCGCTCTCTGGTATTCCTCAGAGCATGTCTGTTTGAGAATCAGTTTAATTTATCACCCTGCTGTTGATGGTCCAATGGACTACCGATGGCAGAGTGGATTTGGGATGCAAGGGTTTTTTTTTTAACCCTTCAACCTTTGAAACATTAGTTGCTCTTTTTGACCTTTGATCAGAAAGGTACTAGCCGAAGGCATGACCAATGAACGCAAGTTCTTTTAGTGCTGACAACGCTTGTCTTTTCAGTTGAGGAGGTCGTCTCGCAAGAGAGAAAGGGTGCTTTATAAAACCCAATCCGAGGTGGACAGTTGCTCGTCCACTTTAAGACTTGATCTCAAATCAGATAAGACTACCCGCTGA
>Zotu1172
ATGCGATACGTAATGCGAATTGCAGAATTCAGTGAATCATCAAATCTTTGAACGCAAATTGCGCTTTCTGGATAGGCCAGGGAGCATGCCTCTTTGAGCATCGTTTCTACCAAACTCGTTAGCTTTCTTGGTAACACAAGATCGCGAGCGGATAATGTGCTTCTCGCAGGAAACTGTGAGTGGCATTAAGAAGCGTGAGATTTGTTTTAACTCTCTAGTGTTCGACCTCTTTTATTAGAGGGCGCCTTCCGACTCGGAAGATTACACTGGTGACGTAGATAATTAATTTTTTCAACGTTGCTGGCGGAATCGGATGTGTTGGATATTTGGCTAAGACTCTAGAACCGAAACAGAACTCGTATGAAAATTAATCAATATCATTTCGGTGATATTTTTGAATTAGATCTCAAATGAAGCAAGATTACCCGCTGA
>Zotu1173
TTGCGATAAGTAATGTGAATTGCAGAATTCAGTGAATCATCAAATCTTTGAACGCACATTGCGCTTTCCGGTATTCCGGTAAGCATGCCTGTTTGAGAATCGATAATCACTCACCGTGTCTTTTAGAATTGGATGACATTGGTTTTCGGACCAATGTTTGACAAAACTTGGGCACAGTGGATTTGGGACATTTGCTTTTGTAGCAACGTCCTTAAAACTAATGTTTGACCATTTGTTCGCTGATGTGATCGAGGTTAATGAGTGCATGAATAGGATAACTCCTTTTAAATGATTTCACTTTGTACCTGGATCTTGATTCAGCCTTGTGGGCAACTCCAGTTCAATACTCAGGGAGAGTTCCGTTTGGAACTAGTCCTGAAAACTTGGTCTCAAATCAGGTAGGAAAACCCGCTGA
>Zotu1174
ATGCGATAAGTAATATGAATTACAGAATTCAGTGAATCATCGAATCTTTAAACGCATATTACGCCCCCTAGTATTCCGGGGGGCACACCTGTTCGAGCGCCATTTCAACCCTAGAGCCCTGCTCTGTGATGGGCCCCGTCCTTAGGGACGGGCCCGAAACCCGTAGGCGCCTCCGTAAGGCCCTGAGCGTAGCAAGAGAAATCCCTCGCTCGGAGTGCCCCGTGGCGGCCGCCCCGAACTATCTTACAAGGTTGGCCTCGGATCAGGTAGGGATACCCGCTGA
>Zotu1175
ATGCGATAAGTAATGTGAATTGCAGAATTCAGTGAATCATCGAATCTTTGAACGCACCTTGCACTCCTTGGTATTCCGAGGAGTATGCCTGTTTGAGTCTCATGGTATTCTCAACCCCTAAATTTTTGTAATGAAGGTTTAGCGGGCTTGGACTTGGAGGTTGTGTCGGCCCTTGTCGGTCGACTCCTCTGAAATGCATTAGCGTGAATCTTACGGATCGCCTTCAGTGTGATAATTATCTGCGCTGTGGTGTTGAAGTATTTATGGTGTTCATGCTTCGAACCGTCTCCTTGCCGAGACAATCATTTGACAATCTGAGCTCAAATCAGGTAGGACTACCCGCTGA
>Zotu1176
ATGCGATACGTAATGTGAATTGCTTTCCGTGAATCATCGAATCTTTGAACGCACATTGCACTCCCCTGGAGTATGCCTGTTTGAGAATCTATAGTATTCTTTTTTGCTTTGTTTCTTTGGAAGCAGAGTGAGAGATATGAGGTATCCCTACTTTGTAGGGTGCTTTGAATTAGATTGTCTCTGTCTTGTAGAAAATGACGACGTTTTTCACAACCTACAGAAAAGTATTTGAATGGAACCTTGGTTTCTTATGATGCTGAATAAGTAGGCGAAAGAAAGAGTTTTCGTAGGACTGGGGTCCATAACCATAAGCTCCTAGAGCTTGAACCATGGTCTCAAATCAGGTAGGAAGACCCGCTGA
>Zotu1177
ATGCGATAAGTAATGTGAATTGCAGAATTCAGTGAATCATCGAATCTTTGAACGCAAATTGCACTCCTTGGTATTCCGAGGAGTATGCCTGTTTGAGTGTCATGAAAACCCTCAACTCCAAGTTTGGTTAATCCAAGTTTGGGTGTTGGACTTGGGCGTTTGTCAATGATGAATTGACTCGCCTTAAAAAGCTGAGCTGGATTAGTCTTTGTACTGGTTTCCCTAGGCGTAATAAGTATTTCGCTTAGGACACAAGTTCGCTTGTGGCCAGGACTCGGACAGCAATCTGCTTTCTATACCCCATATGTACTTGTGCATATAATCTCTGACATCTGGCCTCAAATCAGGTAGGACTACCCGCTGA
>Zotu1178
ATGCGATAAGTAGTGTGAATTGCAGAATTCAGTGAATCATCGAATCTTTGAACGCACATTGCGCCTCCTGGTATTCCGGGAGGCATGCCTGTTCGAGCGTCATTAAAATCACTCAAGCTTAGGTTTACCTATTGCTTGGTCTTGGAGATGGAAGCCAATTCATTGGAATCCTCTTCGAAATTCAATGGCGAAGACCCTTGCTCTCCCAAGTGTAGTAATAACTTATGTCACTGAAGGAAGCGAGAAATCTTCTGCCGTAACCCCCATATTTTCTATGATTGACCTCGGATCAGGTAGGGATACCCGCTGA
>Zotu1179
ATGCGATAAGTAATGTGAATTGCAGAATTCAGTGAATCATCGAATCTTTGAACGCACATTGCGCCCTCTGGTATTCCGGGGGGCATGCCTGTTCGAGCGTCATTATAACCACTCAAGCTCACGCTTGGTATTGGGGTTCGCGGTTCCGCGGCCCCTAAAGTCAGTGGCGGTGCCGGTCGGCTCTACGCGTAGTAATACTCCTCGCGATTGAGTCCGGCCGGTTTACTTGCCAGCAACCCCCAATTTTTTAAGGTTGACCTCGGATCAGGTAGGGATACCCGCTGA
>Zotu1180
ATGCGATAAGTAGTGTGAATTGCAGAATTCCGTGAATCATCGAATCTTTGAACGCACATTGCGCCTCCTGGCATTCCGGGAGGCATGCCTGTTCGAGCGTCATCAAACCCCCTTCAAGCCTGGATTCATCCATGACTTGGTGTTGGAGTTGGAGTGTCCGTAGGCCATTCCTTTCCGAAATCCCATGGCGGTGTTGTCCGTACCGATGAGTGTAGTAATCAACATTATGTTTCGCTCTTGTATGGATCATCTCTAGCCGTTAACCCCCAATATTATTAAGTGTTTGACCTCGGATCAGGTAGGGATACCCGCTGA
>Zotu1181
ATGCGATACTTGGTGTGAATTGCAGAATCCCGTGAACCATCGAGTTTTTGAACGCAAGTTGCGCCCGAAGCCATTATGCCGAGGGCACGTCTGCCTGGGCGTCACGCACATCGTCGCCCTCCGCCTCGGCCCGTAAAGGGATCGTGGGTGCTGGGTCGGATATTGGCCCCCCGTGCGCATCGGCGCGCGGCCGGCCCAAATGTGATTCGGCATCGACGCGTGCCGCGACGATTGGTGGTTGAAGAACTCAACTCGCGCGTTGTCGCGGCGCGTTCGGCTCGAACGTGTTGACCCCGACGGTGCTTCGCACCTCGACAGCGACCCCAGGTCAGACGGGATTACCCGCTGA
>Zotu1182
AGTAAAGCAATTTCGATTCCCAAACAAGGATCTACATTGTGTTTAGATAGAAACTGTGTTTAGAATAATACCTTGATAAATTCCACAAACTCTTTTGCTGATTCACGAACTCCAATGATCACGATCTGCAATCCAATTGTCCAACCTCCAATGGTGATACTGATCCACACAGAGAATAAGAATGACGGCTAGAATTTTCTTTTCTTGTGCTAGTAAGAATAATGAAAATTCCATTAGGCTTTTCAAACCCTAGTAGCCTATTAATATAAGTCCAAACGGGTTAGCCCATCTCTTAACTTAACCCGGTCCAACATTTAATTAATCAAATTAATTAAATCCGGTTCTTGAATTAATTAATCCAATTAATTA
>Zotu1183
ATGCGATAAGTAATGTGAATTGCAGAATTCAGTGAATCATCGAATCTTTGAACGCACATTGCGCCCCTTGGTATTCCGAGGGGCATGCCTGTTCGAGCGTCATTACAACCCTCAAGCTCTGCTTGGTATTGGGCCTCACCCGTCAGGGCGTGCCTTAAAATCAGTGGCGGTGCCATCTGGCTCTAAGCGTAGTAATTTTCTCGCTATAGGGTCCTGTGGATACTTGCCAGTAACCCCAATTTTTTCTATGGTTGACCTCGGATCAGGTAGGGATACCCGCTGA
>Zotu1184
ATGCGATAAGTAATGTGAATTGCAGAATTCAGTGAATCATCGAATCTTTGAACGCACATTGCGCCCGCCGGTATTCCGGCGGGCATGCCTGTTCGAGCGTCATTTCAACCCTCAGGCTAGCCTGGTGTTGGGGCGGCGGGGACCCTTTTTAGGTGAAACCCGCGCCCCCAAGTCGATCGGCGGGCTCGTCGGACCCTGAGCGCAGTAGCACGCGGTAAAACGCGCCTCGCTCGGCGGCCTCCTACGTGCCCTCGCCGCCAAACCCCCCAATTTTTACAAGGTTGACCTCGGATCAGGTAGGAATACCCGCTGA
>Zotu1185
ATGCGATAAGTAATGTGAATTGCAGAATTCAGTGAATCATCGAATCTTTGAACGCACATTGCGCTCCCTGGTATTCCGGGGAGCATGCCTGTTCGAGCGTCATTATCAACCATCAAGCTCTGCTTAGTATTGGGCGTCGTCCCCCGTGGACGTGCCTTAAACCCCTCGGCGGTGGTTCCAAACCTCAAGCGTAGTAGAATATCTTATTTAGCTTTCTAGGTTTGGGGCCGCTCTGCCTCTAGACACCATTTACCTCAAGGTTGACCTCGGATCAGGTAGGGATACCCGCTGA
>Zotu1186
ATGCGATAAGTAATGTGAATTGCAGAATTCAGTGAATCATCGAATCTTTGAACGCACCTTGCGCCCCTTGGCTATTCCGAGGGGCATGCCTGTTTGAGTATCATGAACACCTCAACTCTCATGGTTTGCCGTGATGAGCTTGGACTCTGGGGGTTTTGCTGGCCTGCGGTCGGCTCCCCTCAAATGAATCAGCCTCCCAGTGTTTGGTGGCATCACGGGTGTGATAAATATCTACGCTCGCAGTTGTCCGCCAGGTAACCTTTGGTAACAAAGGTTCGCTGGAGCTCACAGATGTCTCTCCTCAGCGAGGACAGCTTTTTGAACGTTCGATCTCAAATCAGGTAGGACTACCCGCTGA
>Zotu1187
ATGCGATAAGTAATGTGAATTGCAGAATTCAGTGAATCATCGAATCTTTGAACGCACATTGCGCCCTCTGGTATTCCGGGGGGCATGCCTGTTCGAGCGTCATTATAACCACTCAAGCTCACGCTTGGTATTGGGGTTCGCGGTTTCGCGGCCCCTAAAATCAGTGGCGGTGCCTGTCGGCTCTACGCGTAGTAATACTCCTCGCGATTGAGTCCGGTAGGTTTACTTGCCATCAACCCCCAATTTTTTACAGGTTGACCTCGGATCAGGTAGGGATACCCGCTGA
>Zotu1188
ATGCGATAAGTAATGTGAATTGCAGAATTCAGTGAATCATCGAATCTTTGAACGCACATTGCGCCCCTCGGTATTCCGGGGGGCATGCCTGTTCGAGCGTCATTGCAACCCTCAAGCTTCGCTTGGTATTGGGCTCTAGCCTCCTGGGCTTGCCCGAAAGTCAGTGGCGGTCCGGCGTGACTTCAAGCGTAGTAAATTCTCTCCCGCTGTGGAGCTCGCGACGTGATCGGCCATCAACGCTTGATTTTCCAATGATTGACCTCGGATCAGGTAGGGATACCCGCTGA
>Zotu1189
ATGCGATAAGTAATGTGAATTGCAGAATTCAGTGAATCATCGAATCTTTGAACGCACATTGCGCCCGCCAGTATTCTGGCGGGCATGCCTGTTCGAGCGTCATTTCAACCCTCAAGCCCAGCTTGGTGTTGGGAGCTGCAGTCCTGCTGCACTCCCCAAATACATTGGCGGTCACGTCGAGCTTCCATAGCGTAGTAATTTACACATCGTTACTGGTAATCGTCGCGGCCACGCCGTTAAACCCCAACTTCTGAATGTTGACCTCGGATCAGGTAGGAATACCCGCTGA
>Zotu1190
AAGTAAAACAATTCCAATTCCCATACAATGATCTGCTTTGTGTTTAGATAGAAATTGTGATAGAAATTATACTTTTGATAAATTCTGCAAACTCCTTTGCTGATTCTCGAACTCGAATGATCACAATCTATAATTCAAGCTGTCTAATTATCTAGCCTCCAATAGTTTTCTTTTCTCGTGATAGCAAAAATAATAATTTTTTCCTACGATTTTTCAAACCCTAGTAGCATGTTAATATAAGTTCAAGTGGGTTTGACTCGTCTTTTAAACTTAATTCGGTCCAATATTTATTTAATCAAATTAATTAAATCTAGTCCATGACTTAATTAATTCAATTAATTA
>Zotu1191
GTGCGATAAGCAATGCGAATTGCAGAACCGTGAGTCATCAGATTTTTGAACGCAATTGGCGCCGGTTGGCTCCCCAATCGGCATGTTTGTTTCAGTGTCTTGTTTTCTCATCACCAAAACCTTAATGTGAGAGATACCCTTCTCTTACTAAGTACGAAAGCACTCTGAGCTTTGCACGCGGCTTATGGTCGCACTCAATGCAGCCGTCACATTGTTCACAATGTGAACTCATTGAGAGTAGAGTCAGCGCAGCTTGTCTGCTAATGCTTAGACCCTCAAACTCTTCTTGTATCTGAAATCAAGCAGGATCACCCGCTGA
>Zotu1192
ATGCGATAAGTAGTGTGAATTGCAGAATTCAGTGAATCATCGAATCTTTGAACGCACATTGCGCCCCTTGGTATTCCATGGGGCATGCCTGTTCGAGCGTCATTTGTACCCTCAAGCTATGCTTGGTGTTGGGTGTTTGTCCTCTCCCTTGCGTTTGGACTCGCCTTAAAGAAATTGGCAGCCAGTGTATTGGTATAGAAGCGCAGCACAATTTGCGATTCTAGCTCATAATTACTTGCAACCATCAAGTCTATTTAACACTTTTGACCTCGGATCAGGTAGGGATACCCGCTGA
>Zotu1193
ATGCGATAAGTAATGTGAATTGCAGAATTCAGTGAATCATCGAATCTTTGAACGCACCTTGCGCTCCTGGGTATTCCCAGGAGCATGCCTGTTTGAGTGTCATGAATCCCTCAAATCCCAATGTTTTGCAAAACTCATTGCTTGGATTTGGTCATGGGCCGACTTTGCTACTTTATTGTTAGCTGGCCTTAAAGACATTAGCTTGGACTTTCGAACCTTTTCGGAAGGGTCTCCATATGATGTGATAAATTTACGTCGATGGGCTAATGACTCTACTGTTGTTAATGGTTTTGAAAATGAATAGTCTAGCTTTCTAACCCGGCGAAGAGTTCCATCTCTGACCCACTTTTCATTTAACTCTGGCCTCAAATCAGGTAGGACTACCCGCTGA
>Zotu1194
GCATAAACAGGGAACATCAAAGAGCAGTAAAAGAAACGCAAGTGGGGCAAGCAAATTGAATTGAAGCAAGCAGCATCACCTATTAGCAG
>Zotu1195
ATGCGATACGTAATGTGAATTGCAGAATTCCGTGAATCATCGAATCTTTGAACGCACATTGCACTCTATTTCGGTAGAGTATGCCTGTTTGAGAATCTATAGTATTCATTTTATGTTCTATAGTCTTAGGACTATTTTACATAGAGATTTGAGGCGTCCCACTAATCCTGGGTGCTTTTAAAACTATAGCTGTTGACTTCAGTAGTAATGCCTGACATTATGCTAAGTTTCAGAATAGTATGTGCATGAACCTTCGGGTTTCTCTAATACTTATTATGAAGCCGTATAGTTTAGTTACTGCAGAAATTGGCACTCACCTATTAAAGTTAGGACCTCGGTCTTAACTTGAACCATGGTCTCAAATCAGGTAGGAAGACCCGCTGA
>Zotu1196
ATGCGATAAGTAATGTGAATTGCAGATCTTCGTGAATCATCAAATCTTTGAACGCACATTGCACTCTGTGGAAACGCAGAGTTTACCTGTTTGAGTATCATTTTACTCCCTCACATCTCACGATGTGGACCTTTGAAGTCCAAGTCTTTTCTCAAGAGAAGGCTCGTTCTTTTAAAACTTTTCAAAGAAAAATGTTTTCTCAGCCTTCAGTAGCTTGACCCTCTATGGGGGTTTTTTTGCGATCAAGGTTGGGCCCACTTGCACTGATCGATATCTAGTGCTGGGTGGTGCAGGGGTATTCAGTTTTATTCGAAGTTGCTCTCCCAAAATAGCAAGAAACTTTGGTTTGCCCTTCATTGCGGCGATTTATCATCTTAGTTTCCTTTTTGAATTGTTTTGGGGCTTCTTTTTCGACGGACTGCAATATCTTCATTAAATCCAAATTTTTTGGTCTCAAATCAGGTAAGATTACCCGCTGA
>Zotu1197
ATGCGATAAGTAATGTGAATTGCAGAATTCAGTGAATCATCGAATCTTTGAACGCACCTTGCGCTCCTTGGTATTCCGAGGAGCATGCCTGTTTGAGTGTCATTAAATTCTCAACCTTTATTAACTTTTTGGTTAGTAAGTGGATTGGAAGTGGGGGCATGTTGGTTTCTTCATTGAAATAAACTCCCCTGAAATGCATTAGCTGGTTGCCTTGTGCGAACATGTCTATTGGTGTGATAATTATCTACGCCGTGGGCTATTTGCCGTTTATAGCACTGCTTATAATCGTCTGTTTATTCAGACAATATATGACAATTTGACCTCAAATCAGGTAGGACTACCCGCTGA
>Zotu1198
AGTAAAGCAATTTTCGATTCCCAAACAGGATCTGCTTTATATTTAGATAGAAATTGTGATAGGAATAATACCTTTGATGAATTCTGCAACTCTTTTGCTGATTCACGAACTCCAATGATCACGATCTACAATCCAAGCTGTCCAATTGTCCAGCCTCCAATGGTGATCCACACAGAGAACAAGAATGACGGCCAGGATTTTCTTTTCTCGTGCTAGCAAGAATAATGAAAATTCTCTACAGTTTTTCAAATCCTAACTGCCTATTAATACAAGTCCAAACGGGCTTGGCCCATCTCTTAACTTAACCCGGTCCAACATTTAATTAATCAAATTAATTAAATCCGGTCCATGAATTAATTAATCCAATTAATTA
>Zotu1199
ACCAAGGCTAGAATCCTAAATTAGACAATTCTGCTAAAATGAGCATCAGTTAGGAAAATTGGAAAGAAAAAAATCCAGAAGAATTTAAAAATTCAAGATGATAAATGAAAATATCAGAATTGCATACTGCTACGTTGGAAATGACCGTTTACCAGGAAAGTTTTGCAAAAAGGACTAGTTTAATCTTTCAAAATTATTCTATAAACTACATATGCCCACTGTGCATTCAATCAAAAC
>Zotu1200
ATGCGATAAGTAATGTGAATTGCAGAATTCAGTGAATCATCGAATCTTTGAACGCACATTGCGCCCCCTGGTATTCCGGGGGGCATGCCTGTTCGAGCGTCATTTCAACCAAACCAGCCCCGCTGGGTGTTGGGCGTCGCGGTCCGCCGCGCGCCTCAAAGTCTTCGGCGGAAGCCGCCCGTTCCTCTGCGTGATGCATCGTCGTCGCTCGGGACACGGGGGTGAGCGCCCGGAAATCGTCGGCGGAGACGCCGACTTCAGGTTGACCTCGGATCAGGTAGGGATACCCGCTGA
>Zotu1201
AGTAAAGCAATTTCGATTCCCAAACAAGGATCTACATTGTGTTTAGATAGAAACTGTGTTTAGAATAATACCTTGATGAATTCCGTAAACTCTTTTGCTGATTCACGAACTCCAATGATCACGATCTACAATCCAAGCTGTTCAATTGTCCAGCCTCCAATGGTGATCCACACAGAGAACAAGAATGACGGCTAAGGTTTTCTTTTCTCGTGCTAGCAAGAATAATGAAAATTCTCTACCGTTTTTCAAAACCCTAACAACATATTAATACAAGTCCAAATGGGCTTGACCAATCTCTTAACTTAACCCGGTCCAACATTTAATTAATCAAATTAATTAAATCCGGTCCATGAATTAATTAATCCAATTAATTA
>Zotu1202
ATGCGATACTTGGTGTGAATTGCAGAATCCCGTGAACCATCGAGTTTTTGAACGCAAGTTGCGCCCGAAGCCATTATGCCGAGGGCACGTCTGCCTGGGCGTCACGCACATCGTCGCCCTCCGCCTCGGCCCGTAAAGGGATCGTGTGTGCTGGGTCGGATATTGGCCCCCCGTGCTCTTCGGCGCGCGGCCGGCCCAAATGTGATTCGGCATCGACGCGTGCCGCGACGATTGGTGGTTGAAGAACTCAACTCGCGCGTTGTCGCGGCGCGTTCGTCTCGAACGTGTTGACCCCGACGGTGCTTCGCACCTCGACAGCGACCCCAGGTCAGGCAGGATTACCCGCTGA
>Zotu1203
ATGCGATACGTAATGTGAATTGCAGAATTCAGTGAATCATCGAGTCTTTGAACGCACATTGCGCCCTCTGGTATTCCGGGGGGCATGCCTGTCCGAGCGTCATTGCTGCCCTCAAGCACGGCTTGTGTGTTGGGCCCCCGTCCCGGTTCTCCAGCCGGGACGGGCCCGAAAGGCAGCGGCGGCACCGTGTCCGGTCCTCGAGTGTATGGGGCTCTGTCACCCACTCGTGTAGGTCCGGCCGGCGGCTAGCCTCAACCAAACTTTTTAAACCAGGTTGACCTCGGATCAGGTAGGGATACCCGCTGA
>Zotu1204
ATGCGATAAGTAATGTGAATTGCAGAATTCAGTGAATCATCGAATCTTTGAACGCACCTTGCGCTCCTTGGTATTCCGAGGAGCATGCCTGTTTGAGTGTCATTAAATTCTCAACCTCATCAGTTTTCTTGTAAGACTGTGTGAGGCTTGGATGTGGGGGTTTGTGCAGGCTGCCTCAGCGCGGTCTGCTCCCCTGAAATGCATTAGCGAGTTACAACTGGGCTCCATCTATTGGTGTGATAATTATCTACGCCGTGGATTGGGCTTAGACTTGCTTCTAACCGTCCGCAAGGACAATCTTTTGACAATTTGACCTCAAATCAGGTAGGACTACCCGCTGA
>Zotu1205
ATGCGATAAGTAGTGTGAATTGCAGAATTCAGTGAATCATCGAATCTTTGAACGCACATTGCGCCTTATGGTAGTCCGTAAGGCATGCCTGTTCGAACGTCATCAAACCCCCTCGAGTCCCCTGGCTTTGCGGCCACCGGAACCTCGGTCCTGCCCCTGGCGCGTCGGCTCTGCCGGTCCTCCTGGGCGAAATCCATTGTGCTGATCCACGGGTCGCCAAAGCGTAGTAGGCCTAAACAGCTCTCGCCTGGCATCAGATCCGGTAGGCGTCACGCCGTCGCAACCCAATTCCAATCAGAGTTTGACTTCGGATCAGGTAGGGATACCCGCTGA
>Zotu1206
ATTAAAACAATATTGATTCCCAAACAAGGATCTGCTTTATGTTTAGATAGAAATTGTGATAGAAATAATACCTTTGATGAATTCTGCAAACTCTTTTGCTGATTCTCGAACTCGAATGATCACGATCTATAATCCAAGCTGTCCAATTATCCAGCCTCCAATGGTGATCCACATAGAGAACAAGAATGACGACTAGAGTTTTCTTTTCTCGTGCTAGCAAGAATAATGAAAATTCCATTAGGTTTTTCAAACTTTAGCAACCTATTAATATAAGTCCAAACGGGTTTGGCCCGTCTCTTAAACTTAACCCGATTCAATATTTAATTAATCAAATTATTTAAATTCGGTCCATGAATTAATTA
>Zotu1207
ATGCGATAAGTAATGTGAATTGCAGATTTTCAGTGAATCATCGAATCTTTGAACGCACCTTGCGCTCCTTGGTATTCCGAGGAGCATGCCTGTTTGAGTGTCATTAAATCATCAACCCCACCGATTTGTTTCGGCTTGGGGCTTGGACTTGGAGCGTGCTGGCGAAGGTCGGCTCCTCTTTAAATGCATCAGCGGAAGAATGCATCTTTTTTCCCTTCAGCGTGATAATCCTGTTGCGCTGTGTGTGGGTCAAAGGTGTTCCGCTTATAATCGTCCTTCGGACAAACGAACCCATCTATTTTTGACCTCAAATCAGGTAGGACTACCCGCTGA
>Zotu1208
ATGCGATAAGTAGTGTGAATTGCAGAATTCAGTGAATCATCGAATCTTTGAACGCACCTTGCGCTTCCTGGTATTCCGGGGAGCATGCCCGTTTCAGAATCATTAAAATCTCACAAACTGTTATGTCATTGCACTTATAGTATTGTGGATTTGGATGCTTTGCCTCAGGCAATCACCAGAAAAAGATTGTATGTGCGCCAATAGGACAAAATTGGTTATCAAAAGTGCAACAGAGGAAACTCCATTCGCTTTTGGCAATTTATTTTGATACTGATGGAACATGTGCTCCAACTATCAACAAGTGTCAAACTATTTTGGTTTGCTGCTTGATAACTTGGTCTGAAATCGGGCAAGAAAACCCGCTGA
>Zotu1209
GGTGCGAAATCTGGCGCGATACGCACCACATGTGAGACGTCGAGTTTTTGAACGCAGCTTGCACCCACTGGGCAACCAGAAGGTGTATCTGCCTGGGTGTTGATGAAGTGTTGTGTTACAAGTCGATGAGTGTATGTATTGACACACGTTGACGATGATGATGCAACTTGTTGACGAAATAGTTTTGCAAAATGCCTTTTTGTCGTGTGTGCACTGTGTGGTGCAACGTTATGTTATGTTGTCACAACAGTGTTAATTTGATAGAATTTGCAATGAAGAATCTGCATGCTTGTCGTGTGATGTCATGTGCGCAATTCTGATCATTAAGCCATTTGACTTAATGTCATTTCGATTAGGTATAAAAACACACGTTTTTTACCACTATCACTTTTTACCCCAGGTCAGATAAGATTACCCGCCGA
>Zotu1210
AGAATGTATATATAGAGGAGTATACGAATCGAAGTGAGAAGAAATTGGAAAGAAAAGTCTACTTCCACTTTCAAAGTTTCAAAATCAAAAGTCTAACTTAGAAAAAGAAAGAATTCGATTTCCACATTGTTATATTGTTTTTCATTATCCATCGTAATTGCTTGCGTGTATGAGTCGTGATCCAAGCCTACCCACGTAAGACACGGAACTAAATGGAAATTTCCTCTTTTTTTTTGGGTATTGATTTTTCCATTACGTACCATTGATATACATGAATTGTTACTTTAATCTTTGGTTTTTCTTGATACTTTTCAATTGTTGATGTTAATTAGTAAAATAACTTTGTGCAATTGAGTCCACATTGGTGTTTCCAACTTAAACTCTCGTATCATTTTTCAAAGAAAGATGATACGTCTGTAAATTGATACATAAGTTTTCTTATATAAGGAATATAGGACGTCATATATGACATACTCATG
>Zotu1211
ATGCGATAAGTAATGTGAATTGCAGAATTCAGTGAATCATCGAATCTTTGAACGCACATTGCGCCCCTTGGTATTCCGAGGGGCATGCCTGTTCGAGCGTCATTTCAACCCTCAAGCACAGCTTGGTCTTGGGCTTCGCCGCTAACCCGGCGGGTCTTAAAATCAGTGGCGGTGCCGTCGGGCCCTGAGCGTAGTACACCTCCTCGCTATAGGGCCCTGGCGGATGCCGGCCAGCAACCCCCAATTTTCTATGGTTGACCTCGGATCAGGTAGGGATACCCGCTGA
>Zotu1212
ACATCTACAGATAGGGAGCAACATACCGCCGAAAATGAAAGGGAAGCTGAAAAGCTTCTTACTTAACAATCTGGATGTGTTCGCTTGGAAACACGACGACACGATAGGCATCGATCCCAACGTCAGCTGTCATC
>Zotu1213
ATGCGATAAGTAATGTGAATTGCAGAATTCAGTGAATCATCGAATCTTTGAACGCACATTGCGCCCGCCAGTATTCTGGCGGGCATGCCTGTTCGAGCGTCATTTCAACCCTCAAGCCCCCGGGCTTGGTGTTGGAGATCGGCGTGCCCCCCGGGGCGCGCCGCCTCCCAAATATAGTGGCGGTCTCGCTGTAGCTTCCTCTGCGTAGTAGCACACCTCGCACTGGAAAACAGCGTGGCCACGCCGTTAAACCCCCCACTTCTGAAAGGTTGACCTCGGATCAGGTAGGAATACCCGCTGA
>Zotu1214
CACAAATAACTATCACCAGAAATAATGGCCTAGATGGGAGCACATACGCCAAAACCATCCTCTTCGGAATACATCAGGAAACTCGTACATTAACCCGCAAGGATTTGTTTATGACAACTTAGAAACAATCTTATTCATTCAATATCAACCAATTTTTAATCTGCTTACTTTTTTCTTGATTGCCTTCTTCTTCCCTAAT
>Zotu1216
TTGCGATAAGTAATGTGACTTGCATTCATTTGTGAATCATCGAATCTTTGAACGCACCTTGCACTTTTGGAGTCTATCCAAAAGTATACCTGTTTGAGTATCATAAACATTTATCCAAGCAATTGGGATTTGAGGCTCAGTCGTCTGACGGCTGTTCCTTTAAATGCAGTGAGGATATGGGTAGGCAGTGGCTTATTTCCCAGTGAGGATGTTTACATTCGTGTAAAATAATCGCGAGGTTGTAGGATCGTTGACTATTCGAGTATATTCTCTGACGCATCGCAAGATGCAATTCTGTACAAATGTGATCTCAAATCAGGCAAGACTACCCGCCGA
>Zotu1217
AAATAAAACAAATTTCAATTCCCACCAAGGATATGCTTTGTGTTTAAATAGAAACTATATTTAGAATAATACATTTGATGAATTATGCAAACTCTTTTACTGATTTTCGAACACGAACAATTACGAACTAAAATTCACAGCTGTCCAATTGTCAAACCTCCAATGAAAATCCACACAGAGAACAAGAATGACGACTAGAGTTTTCTTTTCTTGTGCAAGCAAGAATAATGAAATATCTATCTTCTGTTTTCAAACCATAACAGTTTGTTAATATAAGTCCAAGTGGGCTTGACTTGTCTGTTAAACTTAACACGATCAAATATTTAATTAATCAAATTAATTAAATATGGTCCATTAATTAATTAATTCAATTAACTA
>Zotu1218
ATGCGATACGTAATGTGAATTGCAGAATTCCGTGAATCATCGAATCTTTGAACGCATATTGCACCTCTCCGGAGGTATGCCTGTTTGAGAATCTATAGTATCTTTTCCCCAGTTTTGGGGGAGATTTGGGGCGTCTCTTTTGGGTGCCCTTAAAGCTATAGCTTGACACTGGACGAGTGCGAGAGCGTATGTATTTGAAACTCTTTGAGTGCCCTATACGAAACTCTGGCGCGAGCTCGGACTGGGCCAAGTTCACCACGGAGGTTTGAAAAAGAACCCGAACCATGGTCTCAAATCAGGTAGGAGGACCCGCTGA
>Zotu1219
GTGCGATAAGCAATGCGAATTGCAGAACCGTGAGTCATCAGATTTTTGAACGCATCTGGCGCCGGCTGGGTCTCCAGCCGGCATGCTTGTTTCAGTGTCTTGTTTTCTCCTCACCCAAATCTTAATGCGAGAGATGCCCTTCTCTTGCCAAGCAAGAAAGCACTCTGCGCTCTGCGAGCGGCTTCGACTTGATCGAGGGCCGCACTCAATGCAGCAGTCACATTGCTCACAATGTGAACTCATTGAGAGCAGAGGCAGTGCAGCATCCGCTGCCAGTGCTTAGTCACACAAACTTTCTTTGCATCTGAAATCAAGCAGGACCACCCGCTGA
>Zotu1220
ATGCGATAAGTAATGTGAATTGCAGAATTCAGTGAATCATCGAATCTTTGAACGCACATTGCGCCCGCCAGTATTCTGGCGGGCATGCCTGTTCGAGCGTCATTTCAACCATCAAGCCCCAGGCTTGTGTTGGGGGCCTGCAGCTGCTGCAGCCCCCTAAAAGCAGTGGCGGACTCGCTGTCATTCCGAGCGCAGTAGTTACATCTCGCTCTGGGCGTGGCGGCGGGCACCTGCCGTGAAACATTCTTTCTAAGGTTGACCTCGGATCAGGTAGGAATACCCGCTGA
>Zotu1221
ATGCGATAAGTAATGTGAATTGCAGAATCCCGTGAACCATCGAGTTTTTGAACGCAAGTTGCGCCCGAAGCCATTATGCCGAGGGCACGTCTGCCTGGGCGTCACGCACATCGTCGCCCTCCGCCTCGGCCCGTAAAGGGATCGCGGGTGTTGGGTCGGATATTGGCCCCCCGTGCGCTTCGGCGCGCGGTCGGCCCAAATGTGATTCGGCATCGACGCGTGCCGCGACGATTGGTGGTTGAAGAACTCAACTCGCGCGTTGTCGCGGCGTCGTTCGGCTCGAACGTGTTGACCCCGACGGTGCATCGCACCTCGACAGCGACCCCAGGTCAGGCAGGATTACCCGCTGA
>Zotu1222
CAATGCAATGGCTATGATTACTCGACTGCAAACAGAGAAGGCGACTGTCCAAATGGAGGCCTTACAGTATCAGAGAATGATGGAAGAGGAGGCCGAATACGATCAGGAAGCTATGCAAGTAATGAAAGACTTGCTCTTAAAAAGAGAGGAAGAAATAAAGGTTTTAGAGTCTGAACTCGAGGCGTACAGAGAAAA
>Zotu1223
ATGCGATAAGTAATGTGAATTGCAGATTTCAGTGAATCATCGAATCTTTGAACGCACCTTGCGCTCTTTGGTATTCCGAAGAGCATGCCTGTTTGAGTGTCATTAAATTCTCAACTTCTCAGTGGTTGTCATGACCGCTGTTAAGCTTGGATGTGAGGGTTTTGCTGGCTTTCACGAGTCAGCTCCCTTGAAAATCATTAGCGCAGCTTATGCAAATCGCTTGGTGTGATAATTTATCTACTTTGTGACGCGCATGATTCAAGCTTTGTGCTTCGAACCGTCTTCTCCGAAGACAATTATTTTTTGAACTTGACCTCAAATCAGGTAGGACTACCCGCTGA
>Zotu1224
GTGTCAATGGATTTCAACCTACGAGAATAATACTAAGTTTTACTGCTCTTATTTAAATTTATTAGTTCGTTTGTCCAATAACATTATTAGCAAATTTATTAGTTGGAAAATGTTTAAATTGCTTTTCAAAGACAAAATTTTATGATTGTGATTTAAATTTATGAATATTTTGTTATTTAGACAAATAAAATTTTATTTCTGCATTTTAAGTACATGAAAATTATTGTTGATAACACCTCAAGATGTTAGAAATTTTGGGGCGTTACATTGATTCATTCAGGGACTTTCATATATACGTCATTATCAAGTGAACCATACAAATAGACAGTCACTACATCCA
>Zotu1225
ATGCGATAAGTAATGTGAATTGCAGAATTTAGTGAATCATCGAATCTTTGAACGCACATTGCGCCCCTTGGTATTCCGAGGGGCATGCCTGTTCGAGCGTCGTCACACCCCCTCAAGCCGCGCTCTGTGTGTGGATTGGTGTTGGGGCTCGCCAGTCTGGCGGCCCTTAAAGACAGTGGCGGTGCCGGTGTGGTCTCTACGCGTAGTACGATTCTCGCGACAGAGCTCCAGCGGCTGCTAGCCAATCAATCTTTCCTTTCAAGGTTGACCTCGAATCAGGTAGGGATACCCGCTGA
>Zotu1226
ATGCGATAAGTAATGTGAATTGCAGAATTCAGTGAATCATCGAATCTTTGAACGCACATTGCGCCCGGTGGTATTCCACCGGGCATGCCTGTTCGAGCGTCATTTCAACCCTCAAAGCCTCTGGCTTTGGTGTTGGAGGAATACTCTTTACCGAGTACCCTCTGAAATTTAGTGGCGGGCTCGCTAGAATTTTGAGCGTAGTAATTTTACCTCGTTTTTAAAGACTAGTGGGACTTCTTGCCGTAAAACCCCCCAACTTTCTGAAAATTGACCTCGGATCAGGTAGGAATACCCGCTGA
>Zotu1227
ATGCGATAAGTAATGTGAATTGCAGAATTCAGTGAATCATCGAATCTTTGAACGCACATTGCGCCCCTTGGTATTCCGGGGGGCATGCCTGTTCGAGCGTCATTATAACCAATCCAGCCTGGCTGGGTCTTGGGCCTCGCGGTATAGCGGGCCTTAAAAACAGTGGCGGTGCTCTCATGCTCTACGCGTAGTAACTTTCTCGCTATAGGGTCCTGGGAGATGCTTGCCAACAACCCCCAATTTTTTTAGGTTGACCTCGGATCAGGTAGGGATACCCGCTGA
>Zotu1228
ATGCGATACGTAATGTGAATTGCTTTCCGTGAATCATCGAATCTTTGAACGCACATTGCACTCCTTTGGAGTATGCCTGTTTGAGAATCTATAGTATTCATTTCTGCCTTCGCTTCTTAGGAAGTCTGGGCAGAAGATTTGAGTCTCCCGCTATAATGGGTTACTTGAAATAGATTGCCTCTGTCTAGTAGAAACGACGACGTTTTTCACACCCTGCAGAAAAGTATTTGAATGGAACTCTGGTTTCTTATGATGCTGAATACGTAGGAGAAAAAAAGAGTTTTGTACGGTCAAAGGTTCATAACCATAAAGCTCTCTGAGCTTGAACCATGGTCTCAAATCAGGTAGGAAGACCCGCTGA
>Zotu1229
CTGCGATACGTAGTGTGAATTGCATATTCGTGACTCATCGAAATTTTGAACGCATATTGCATCTGGTAGTATTCTACTAGGTATGCTTGTTTGAGTGTCTGAGTTTTTCTCTATTCTTTTTTTGGTTTGACGACCAAAAAACGCGTAGGATATGGCTGTTTGGGAGAGAAATACTCCCAATCGGCTTGAATGAATCGAGTAGATGACGCGTCTTTTACTTTGCAGCAATGCAAGGGGAAATTCCACGTTGTTTTTATCTTTGCCAACTTTAACATTGAAAAAGATAAAAAGTAAATGGGAAGCTTCCAAGACGAAGAGTTCACTATAAGACTGGACTTGCATGCGGAAACGCACACAAGTTTTGAACATTTAGACCTCAAATCAAGCAAGGTTACCCGCTGA
>Zotu1230
ATGCGATAAGTAGTGTGAATTGCAGAATTCAGTGAATCATCGAATCTTTGAACGCACATTGCGCCCCTTGGTATTCCATGGGGCATGCCTGTTCGAGCGTCATTTGTACCTTCAAGCTCTGCTTGGTGTTGGGTGTTTGTCCTTGCCTCTCTGGGGTAGGACTCGCCTTAAAGTAATTGGCAGCCAGTATTTTGGTTTGAAGCGCAGCACAAGTCGCGGTTCAAGCTTAAATGATGACTTCCATTAAGTTATATATCACTTTTGACCTCGGATCAGGTAGGGATACCCGCTGA
>Zotu1231
CAGTGTCCAGGGCTAGACCGTGGTCAACCCTTAACTAACATAGAAATTTTGAAAGAAAAACAGATATAAACCATGCTCAACAACAAATAAATGCTGACCGAAATGATCTTAACATTCCACTGCTTCACAGTTTTTGCTGATTCCACGCTGTCATCCTCGAAACGCATGTAAAACCCAAGAACTGATATAGAAATCCACGAATACTTCATTAGTGAGAAAAAATTCCCTTTCTGAGTGGTATAATTTTCTATCACCGTAAGACCGGTATTTATGCG
>Zotu1232
AATAAAGTAATTTCGTTCCCAAACAAGGATCTGCTTTGTATTTCGATAGAAACTGTGATAGAAATAATACTTTTGACGAATTTTGCAAACTCATTTGCTAATTCTCAAGCTCGAATGATCATGATCTACAATCCAAGTTGTCCAATTGTCTAGCCTCCATGGTGATCCACACAGAGAACAAGAATGCTGGTTAGGGTTTACTTTTCTCGTGCTAGCAAGAATAATAATTTTTCATCACGTTTTCCAAACCTTAGCAGCCTATTAATATAAGTCCAAATAGGCTTGGCCCGTCTCTTAAACTTAACCCGATCCAATAATTAATCAAATTAATTAAATCTGGTCCATGAATTAATTAATCTAATTAATTA
>Zotu1233
TACCAATTGTAACTCGAAATACCCGAACAGATTCTGCCAGCCCCTTCTTCCTTTGTCCATTTACCATCTCTTTTCTTCTATTGATTTCTGGCTGTATGTATGTCCATTTATAAACAGTAACAGATTTTTAAATTAACATTCTCCTTACCTTGTATTGTAGCCAAAACAGAGAATTAATTCCCAGCAAGAAAGTTAAATATCTCCCAGCTGAAAATTAATGATGCTTCTTCCCAGATTTCTTTTACCATTTGTCCTCCTAATTTCTCTTTCAATAGACTTCAATTCCATATGGTTCTTCACACCCCAACATAACTCCATTAGCATAGTTTAAT
>Zotu1234
ATGCGATACTTGGTGTGAATTGCAGAATCCCGTGAACCATCGAGTCTTTGAACGCAAGTTGTGCCCCAAGCCGTTAGGCCGAGGGCACGCCTGCCTGGGTGTCACGCATCGTTGCCCCTCCCAAACCCCTCCCCTCTCGAAACAGAGAGATGAGGGGACTTGGCCGTGGGCGGATATTGGCCTCCCGTGTGCCGAACGGCCTGCGGTTGGCCTAAATACGAGTTGTCGTCGGTGATAGACGTCGTGACGTTCGGTGGTCAAATAAAACCTCGAGCTCCCGTCGCGCGTACGTCGTCGGCCTAATAAGGCTCACTGACCCTGAAGCGTTGTCAACAGCGCACGCATTGCGACCCCAGGTCAGGCGGGATTACCCGCTGA
>Zotu1235
TCGGCAAATACCAATAGAAAAGATTCTGTAATTAATTTTATATAAATTTCGAAGCTTTAAAGTTAATGTTTTCAATTCTCATTCTAATTGATGGATGGCAATGGCGTGTTTGGAATGGTTTTAACTTTTAAGACAGTAAACTGCTCTACAATAATAATTTGGAAGATAGTATATTGAAATGGTAAAATAAGTAAGCATCTACTGTCCAAAATTTGATGTAATGATTGACATATTATTTTAAATTAATATATCCAACTTTTCTATCACTATCACTTTGTGCTTAAAATTAAGTGACACTTTAATGTAAAATAATGTGTCAATTATTTATTGGTGAATAGCAAATTGGACAGTAAATTTTGAATAGCTGAGTTCAACTCGATTTACTAAGTGTA
>Zotu1236
CACACAAGCTCAAAAGGCTCACTGACTAGCGTCCACACCAAGGCTATCTCTAGTGCCTTTGGTAGTTGTTTCTAATACAAATCTGGTACTCATCCTAAACAATAAGACATACGAATTTAGATCTTCTACCAAAGTAAAGAAGGAAGTCACTACAGG
>Zotu1237
CTCGTCCCCTAAACTCACGTGACCCCTCCCTTGTCACACGTGCCCCTAGAATACTAGTTCAATTCAAACACTAACTCCCCAGTTGCCTTAAGTTTCACTTTAACTCAAATAACGCAATCTTAGCACAGCAAAAAACACATCCAATGAGGGAAGTTGAGTCATTTTAGGACATCATCTCCACCATCTATAAATACACAGCCCAGCCCCATGGTTCATGTATGTTTTTCAATAAGCATTCAGTATAAGTTTCTCTTGAGCACTTGACTG
>Zotu1238
ATGCGATAATTAATGTGAATTGCAGAATTCAGTGAATCATCGAGTCTTTGAACGCACATTGCGCCCCCTGGTATTCCGGGGGGCATGCCTGTCCGAGCGTCATTGCTGCCCTCAAGCACGGCTTGTGTGTTGGGCTTCCGTCCCTGGCAACGGGGACGGGCCCAAAAGGCAGTGGCGGCACCATGTCTGGTCCTCGAGCGTATGGGGCTTTGTCACCCGCTCCCGTAGGTCCAGCTGGCAGCTAGCCTCGCAACCAATCTTTTTAACCAGGTTGACCTCGGATCAGGTAGGGATACCCGCTGA
>Zotu1239
ATGCGATACTTGGTGTGAATTGTAGAATCCCGTGAACCATCGAGTCTTTGAACGCAAGTTGCGCCCCAAGCCGTTAGGCCGAGGGCACGCCTGCCAGGGTGTCACGCATCGTTGCCCCACCCAAAACCCCTCTCCTCGAGAAAGAGACGAGGGGATATTGGCCTCCCGTGTGCCGAACGGCCCGCGGTTGGCCTAAATAAGAGTTGTCGTCGGCGATGGACGTCGTGACATTCGATGGTCAAATAAACCTCGAGCTCCCGTCGCGCGTACGTCGTCGGCCCAAGACGGCTCACCGACCCTGAAGCGCAGTCAACAGCGCACGCATCGCGACCCCAGGTCAGGCAGGATTACCCGCTGA
>Zotu1240
ATGCGATAAGTAATATAAATTGTAGAATTCAGTGAATTATCGAATCTTTGAACGCACATTGCGCCCCCTAGTATTCCGGGGGGCATACCTGTTCGAGCGCTATTTCAACCCTAGAGCCCTGCTCTGCGATGGGCCCCGTCCTTAGGGACGGGCCCGAAACCCGTGGGCGCCTCCGTAAGGCCCTGAGCGTAGCAAGAGAAATCCCTCGCTCGGAGTGCCCTATAGCGGCCGCCCCGAACCATCTCAAAAGGTTGGCCTCGGATCAGGTAGGGATACCCGCTGA
>Zotu1241
ATGCGATAAGTAATGTGAATTGCAGAATTCAGTGAATCATCGAATCTTTGAACGCACATTGCGCCCCTTGGTATTCCGAGGGGCATGCCTGTTCGAGCGTCATTACAACCCTCAAGCCTTGCTTGGTATTGGGCGCCACCCGTTAGGGTGTGCCTTAAACATAGTGGCGGCGCCATCTGGCTCTAAGCGTAGTAATTCTCTCGCTATAGGGTCCTGTGGATGCCTGCCAGCAACCCCAATTTTATCTATGGTTGACCTCGGATCAGGTAGGGATACCCGCTGA
>Zotu1242
ATGCGATAAGTAATGTGAATTGCAGAATTCAGTGAATCATCGAATCTTTGAACGCACATTGCGCCCCCTGGTATTCCGGGGGGCATGCCTGTTCGAGCGTCATTACAACCCTCAAGCTCTGCTTGGTGTTGGGCTCCGCCGGTCCCGGCGGGCCTTAAAATCAGTGGCGGTGCCATTCGGCTTCAAGCGTAGTAATTCTTCTCGCTTCGGAGGCCCGGGTGCGTGCTTGCCAGCAACCCCCAATTTTTTTCAGGTTGACCTCGGATCAGGTAGGGATACCCGCTGA
>Zotu1243
ATGCGATAAGTAATGTGAATTGCAGAATTCAGTGAATCATCGAATCTTTGAACGCACATTGCGCCCCCTGGTATTCCGGGGGGCATGCCTGTTCGAGCGTCATTTCAACCTTCAAGCTCTGCTTGGTATTGGGCCTGCGCTGGTCTCCCAGCGGGCCTCAAAATCAGTGGCGGTGCCATCTGGCTTCAAGCGTAGTAACACATCTCGCTTCTGGAGACCCAGGCGGTTGCCTGCCAGCAACCCCATCTTCTCAGGTTGACCTCGGATCAGGTAGGGCTACCCGCTGA
>Zotu1244
AATGAATACACCTGAAATGTCGTACAGTGAGTGAGATTGTCTACGCAATTATATAGCACAACAAGAATGGCAATAAGTTTGTATGTCGACGTCAAAATTTTCTCGTTTGTTGTATTATTGTAGCCTTACAATATTTTTAACTTTTCTTCTAAGCGGTTGACATCACCACCTTCAAACAGTTTGATTCGAGAAGTTTCCACGAATCATCGAAACGATTTGAATACATGCTTAGTAAGTGCTCGAATCATGGGATCACCAT
>Zotu1245
ATGCGATAAGTAATGTGAATTGCAGAATTCAGTGAATCATCGAATCTTTGAACGCATATTGCGCCCTTTGGTATTCCGAAGGGCATGCCTGTTCGAGCGTCATTATCAACCATCAAGCTCGGCTTGTTATTGGGCTCTTATCGTTAAACCGATTGGCTCGAAAGATAATGGCGGTGTCCAGATTAGACCCCAGGTGCAGCGAGCTATAAGCATACACTGAGGTGGTCGTCTGGTCCCGGCCTTGACTATATTTTTTTCAGGTTGACCTCGGATCAGGTAGGAATACCCGCTGA
>Zotu1246
ATGCGATAAGTAATGTGAATTGCAGAATTCAGTGAATCATCGAATCTTTGAACGCACCTTGCGCTCCTTGGTATTCCGAGGAGCATGCCTGTTTGAGTCTCATGGAATTCTCAACCTTGCAGTTTTGTTACTGCGAGGCTTGGACTTGGAGGTCGTGTCGGCTCTCGCGAGTCGACTCCTCTGAAATGCATTAGTGCGGACGTTACCGGTCGCTTCAGCGTGATAATTATCTGCGCTGCCGTCGGTTGGTATGTAAAGTACGCGCTTCTAACCGTCCTTCACGGGACAATACATTGAAACTCTGAGCTCAAATCAGGTAGGACTACCCGCTGA
>Zotu1247
ATGCGATAAGTAATGTGAATTGCAGAATTCAGTGAATCATCGAATCTTTGAACGCACATTGCGCCCCGTGGTATTCCGCGGGGCATGCCTGTTCGAGCGTCATTTCAACCCATCAAGCTTCGGCTTGGTCTTGGGGCCTGCGATTCCGCAGCCTCTAAACCCAGTGGCGGTGCCTCCGAGCTCTGAGCGTAGTAATTCTTCTCGCTATAGGGTCTCGGTGGTGTCTTGCCAGCAACCCCCAATTTTTTACAGGTTGACCTCGGATCAGGTAGGGATACCCGCTGA
>Zotu1248
ATGCGATAAGTAATGTGAATTGCAGAATTCAGTGAATCATCGAATCTTTGAACGCACATTGCGCCCGGTGGTATTCCACCGGGCATGCCTGTTCGAGCGTCATTTCAACCCTCAAAAATCCTGTATTTTTGGTGTTGGAGGAATACCTGTTACAGGGTACCCTCTGAAATTTAGTGGCGGGCTCGCTAGAATTTTGAGCGTAGTAATTTATACCTCGTTTTTAAAGACTAGTGGGACTTCTTGCCGTAAAACCCCCCAACTTTCTGAAATTTGACCTCGGATCAGGTAGGAATACCCGCTGA
>Zotu1249
TTGAAACGAGGCTCTGGACTCTACTTGGACAAATCGAGATCGTAGGTGGCTCACTTGGGCGTTGTTCGACCCGGTACAAAAGTGAGAAGCCTCCTACATTATGCTGGTCCAGAGGCTTGCTAAGTCATCAAGAAGTACCCAGCAATAGAAACGAGACTCTGGACTCCACTTGGACGAATTGGGATCGTAGGTGGCTC
>Zotu1250
TTGCGATAAGTAATGTGACTTGCATTCATTTGTGAATCATCGAATCTTTGAACGCACCTTGCACTTTGGGAGTCAATCTCAAAGTATACCTGTTTGAGTATCATAAACATTTATCCAAGCAATTGGGATTTGAGGATCGGTGTCTCTGACGGCGTTCCTTTAAATAGAGAGTGGAGTTGGTTTTTTTCAGCCTGCTCGAGTGAGGATATTTGCCTTGTGCAAAGGATTCATGAGAGAGGGTGATGGGGAAGCCGATGGACTCCAGGAGCTAGATGTCAATCTGGCTGACTGTACAAATGTGATCTCAAATCAGGCAAGACTACCCGCTGA
>Zotu1251
ATGCGATAAGTAATGTGAATTGCAGAATTCAGTGAATCATCGAATCTTTGAACGTACCTTGCGCTCCATGGTATTCCGTGGAGCATGCCTGTTTGAGTGTCATGAATACTTCAACCCTCCTCTTTCTTAATGATTGAAGAGGTGTTTGGTTTCTGAGCGCTGCTGGCCTTTACGGTCTAGCTCGTTCGTAATGCATTAGCATCCGCAATCGAACTTCGGATTGACTTGGCGTAATAGACTATTCGCTGAGGAATTCTAGTCTTCGGACTAGAGCCGGGTTGGGTTAAAGGAAGCTTCTAATCAGAATGTCTACATTTTAAGATTAGATCTCAAATCAGGTAGGACTACCCGCTGA
>Zotu1252
ATGCGATAAGTAATGTGAATTGCAGAATTCAGTGAATCATCGAATCTTTGAACGCACCTTGCGCCCTTTGGTATTCCGAAGGGCATGCCTGTTTGAGTGTCATGAAATCATCAATCTCTAAGGTTTCTTATTGATTGGACTTGGGTGTTGCCTTTGGCTCGCCTTAAAAGTGTTAGCGACACGGATGTGAAATCTAGCGTAATAAGTTTCGTTAGAGGCAACTGACGTTCGCTCCTAATCGTCTTCGGACAATCTTTTGACTCTGACCTCAAATCAGGTAGGACTACCCGCTGA
>Zotu1253
ATGCGATAAGTAATGTGAATTGCAGAATTCAGTGAATCATCGAATCTTTGAACGCACATTGCGCCCTCTAGTACTCTGGGGGGCATGCCTGTCCGAGCGTCAGTAAGTCCACTCAAGCCCCGCTTGGTGTTGGGCGTCACCCGTCCTGGGTGGGCCCCAAAATCAGTGGCGGTGCTGCCGGGTGCTCAGCGTAGTAGAACTCCCTCGCTACAGCGTCCCGGCCAGCGCCTGCCGACCCCTCAACCCCCCCTCTCAAGGTGGACCTCGGATCAGGTAGGGATACCCGCTGA
>Zotu1254
ATGCGATAAGTAATGTGAATTGCAGAATTCAGTGAATCATCGAATCTTTGAACGCACATTGCGCCCGCTAGTATTCTGGCGGGCATGCCTGTTCGAGCGTCATTTCAACCATCAAGCCCTAGGCTTGTGTTGGGGCCCTGCGGCCGTCCGCAGCCCCCTAAAAACAGTGGCGGGCTCGCTATATACCGAGTGCAGTAGTTTACTCTTCGCTCAGGACATGTAGTGGGCTCTTGCCGTAAAACCCCCCATTTTTTAAGGTTGACCTCGGATCAGGTAGGAATACCCGCTGA
>Zotu1255
ATGCGATAAGTAATGTGAATTGCAGAATCTAGTGAATCATCGAATCTTTGAACGCACATTGCGCCCCTTGGTATTCCGAGGGGCATGCCTGTTCGAGCGTCAAAACAACCCCTCAAGCCGCTCTGGCTTGGTCTTGGGGCGCGCCCGCGAGAGCGTGGCGGCCCTTAAATCGAGTGGCGGTACCGGTGGTGTTCTCCGCGTAGTCACGTTTCTCGCGACAGGACGGCACTGGAACCAGCCAAGAGACGGCGGACGCTCGTGCGTCTGTCCTGCTTATCTATGGTTGACCTCGAATCAGGTAGGGATACCCGCTGA
>Zotu1256
ATGCGATAAGTAGTGTGAATTGCAGAATTCAGTGAATCATCGAATCTTTGAACGCACATTGCGCCTCCTGGTATTCCGGGAGGCATGCCTGTTCGAGCGTCATTAAAACCATCTCAAGCAATCTTGCTTGGTGTTGCTGGAAGAGCAAATCTCTTAGATATGTTCCCCAGCGAAATATAACGGCGGAAAGCCCTGTGTTCCATAAGCGTCATAAGTTTTCTCTTTCGCTCTTGACATGGAGTTATCCAGCCGCAAACCCCCATTTATTTTCTAGGTTGACCTCGGATCAGGTAGGGATACCCGCTGA
>Zotu1257
ATGCGATAAGTAATGTGAATTGCAGAATCCCGTGAACCATCGAGTTTTTGAACGCAAGTTGCGCCCGAAGCCATTATGCCGAGGGCACGTCTGCCTGGGCGTCACGCACATCGTCGCCCTCCGCCTCGGCCCGTAAAGGGATCGCGGGTGTTGGGTCGGATATTGGCCCCCCGTGCGCTTCGGCGCGCGGTCGGCCCAAATGTGATTCGGCATCGACGCGTGCCGCGACGATTGGTGGTTGAAGAACTCAACTCGCGCGTTGTCGCGGCGTCGTTCGGCTCGAACGTGTTGACCCCGACGGTGCATCGCACCTCGACAGCGACCCCAGGTCAAGCGGGATTACCCGCTGA
>Zotu1258
ATGCGATAAGTAATATGAATTGCAGAATTTAGTGAATCATCGAATCTTTGAACGCACATTGCGCCCCCTGGTATTCCGGGGGGCATACCTGTTCGAGCGCCATTTCAACCCTGGAGCCCTGCTCTGCGATGGGCCCCGTCCTCAGGGACGGGCCCGAAACCCGTAGGCGCCTCCGTAAGGCCCTGAGCGTAGCAAGAGAAATCCCTCGCTCGGAGTGCCCTATGGCGGCCGCCCCGAACCATCTCAAAAGGTTAGCCTCGGATCAGGTAGGGATACCCGCTGA
>Zotu1259
ATGCGATACGTAATGTGAATTGCAGAATTCCGTGAATCATCGAATCTTTGAACGCACATTGCACTCTATTTCGGTAGAGTATGCCTGTTTGAGAATCTATAGTATTTATTTTGCCTTTATGCTTTTTAGGAAGCATTTTGAACAAAGAAGTGCTGCTCGACTAATAATCTTCAGCGAATCTGATTAGCTGGAACTTTTCTCATAGTGTTTGACTTTTTGCAAAGGATCAGAAATGTATTTGAATGGGCTTATGCTCTTATGATTACATATTATGATTTCGCAAAGATTAGCTTGATTAATTTTACAGATTATATCTCATAAAAGCCTTTAAAAAGCTTTGAACCATGGTCTCAAATCAGGTAGGAATACCCGCTGA
>Zotu1260
ATGCGATAAGTAATGTGAATTGCAGAATTCAGTGAATCATCGAATCTTTGAACGCACCTTGCGCCCGCCAGTACTCTGGCGGGCATGCCTGTTCGAGCGTCATTTCAACCCTCAAGCCCTGCTTGGTGTTGGGGCCCTACGGCTGCCGTAGGCCCTGAAAGGAAGTGGCGGGCTCGCTACAACTCCGAGCGTAGTAGAATCCTATCTCGCTAGGGAGGTGCGGCGTGCTCCTGCCGTTAAAGACCCCATCTTTAACCAAGGTTGACCTCGGATCAGGTAGGAATACCCGCTGA
>Zotu1261
ATGCGATACCTAGTGTGAATTGCAGAATTCCGTGAACCATCGAGTTTTTGAACGCACATTGCGCTGTTGTTTTGTGGCCTTGGTCGGGCTCTTGTTCGTCCAGGGTTGCCAGCAGCATGTCTGGCTCAGAGTCTCTTTTTGTTTTAATAGATCTATTCTATGATCTGGCACGTTTCACTCTTGGGTGAATGTGCTCAAGCGCAGAGAGACGCTCGAGTGCTGCTCGCTCGTGGCTTGGTAGGAGGAGCGGCTCGGTCGCTCGCAGAATATTATGCCATCGAGTTAATAGAGAGGCACAAGTGCGTGCTTTGAAAAGGAAGCAGGTGTGGGTTGGTTTGTTAATTTAGCTAATCCTAGCCCAACCAACGAACCAACCCAACACCCAACTTTATATGACCTGAGCTCAGGCAAGACTACCCGCTGA
>Zotu1262
ACGCGATAGTTAATGTGAATTGCAGAATTCAGTGAATCATCGAGTCTTTGAACGCATCTTGCGCTCCTTGGTATTCCGAGGAGCATGCCTGTTTGAGTGTCATGAATCCCTCAGCCCCCATCGTTTTTTGTTAAGCGATTGGCTTGGGTCTGGATTTGGGCGTCTTGCCAATGCGCTTTTTCAAGTGCTTGGCTCGCCTTAAAGAGATTAGCTGGACCCCATTCCGAGCTGGTTCAACTCGACGTGATAATTTCATTCGTCGAGGTATGGTTGGCTCTTGCGAGCTGATCAGCCAGGTGTAGGAATCCGGTCTGCTTCCAACTTTCGTCTGAAGCCAGCAATGGTGTGAAGCGGATTTTTTTAATGCTCTGGCCTCAAATCAGGTAGGATTACCCGCTGA
>Zotu1264
ATGCGATAAGTAATGTGAATTGCAGAATTCAGTGAATCATCGAATCTTTGAACGCACATTGCGCCCCTTGGTATTCCGGGGGGCATGCCTGTTCGAGCGTCATTAACACCACTCAAGCACTGCTTGGTACTGGGACACGCCAGCGATGGCCGTCCCCAATTCCAGTGGCGGCGCCGCTGAATCCCAAGCGTAGTACATACCCTCGCTCCGGGAATCGGCGGTCGACGACCCAGCAAGCCTCTCACAGGTTGACCTCGGATCAGGTAGGAATACCCGCTGA
>Zotu1265
ATGCGATAAGTAATGTGAATTGCAAAATTCAGTGAATCATCGAATCTTTGAACGCACATTGCGCCCCCTGGTATTCCGGGGGGCACACCTGTTCGAGCGCTATTTCAACCCTGGAGCCCTGCTCTGTAATAGGCCCCGTCCTTAGGGACGGGCCCGAAACCCGTAGGCGCCTCCGTAAGGCCCTAAGCGTAGCAAGAGAAATCCCTCGCTCGGAGTACCCCGTAGCGGCCGCCCCGAACCATCTTACAAGGTTGGCCTCGGATCAGGTAGGGATACCCGCTGA
>Zotu1266
ATGCGATAAGTAATGTGAATTGCAGAATTCAGTGAATCATCGAATCTTTGAACGCACATTGCGCCCGCTAGTATTCTGGCGGGCATGCCTGTTCGAGCGTCATTTCAACCATCAAGCCCTAGGCTTGTGTTGGGGCCCTGCGGCCGTCCGCAGCCCCCTAAAAACAGTGGCGGGCTCGCTATATACCGAGTGCAGTAGTTTACTCTTCGCTCAGGACATGTAGTGGGTTCTTGCCATAAAACCCCCCATTTTTTAAGGTTGACCTCGGATCAGGTAGGAATACCCGCTGA
>Zotu1267
ATGCGATAAGTAATGTGAATTGCAGAATTCAGTGAATCATCGAATCTTTGAACGCACATTGCGCCCGCCAGTATTCTGGCGGGCATGCCTGTTCGAGCGTCATTTCAACCCTCAAGCCCCCGGGCTTGGTGTTGGGGATCGGCGTGCCCTCGTGGCGCGCCGTCCCCTAAATCTAGTGGCGGTCTCGCTGTAGCTTCCTCTGCGTAGTAGCAACACTCGCACTGGATCGCAGCGCGGCCACGCCGTTAAACCCCCCACTTCTGAAAGTTTGACCTCGGATCAGGTAGGAATACCCGCTGA
>Zotu1268
ATGCGATACGTAATGTGAATTGCAGAAATACGTGAACCATCGAATCTTTGAACGCATATTGCGCTCGAGGCTTCGGCCAAGAGCATGTCTGCCTCAGCGTCGCTTTACCCCCTCACTCCCCAATCTCTGGGTGCAGTGGAACTGGCTTTCGCAGCGCCGTTTACTCGGTGCTGCGTCGGCTGAAGCGCAGAGGTTGATGCACGGACCCGTAAAGGGCCTCGGCTGGGTAGGCAATTTTTTGCTAATGCTTTAGCCGTTGGCTTGGGACTGTGCTTGTCGACCCAAACCAGGAAAAGGCTCCTCGGAGCCTTCTTTCTAATTTCGACCTGAGCTCAGGCAAGAACACCCGCTGA
>Zotu1269
ATGCGATAAGTAATGTGAATTGCAGAATTCAGTAAATCATCGAATCTTTGAACGCACATTGCGCCCCCTAGTATTCCGGGGGGCACACCTATTCGAGCGCCATTTCAACCCTAGAGCCCTGCTCTGCGATGGGCCCCGTCCTCAGGGACGGGCCCGAAACCCGTGGGCGCCTCCGTAAGGCCCTGAGCGTAGCAAGAGAAATCCCTCGCTCGGAGTACCCTATAGCGGCCGCCCCGAACCATCTCAAAAGGTTGGCCTCGGATCAGGTGGGGATACCCGCTGA
>Zotu1270
ATGCGATACGTAGTGTGAATTGCAGAATTCCGTGAACCATCGAATCTTTGAACGCAAATTGCGCTCGAGGCCTCGGCTAAGAGCATGTCTGGCTCAGCGTCGGCTTACTACCCTCAATCAATTACCTTGTGATGATTGGTTGGAGCTGGCTTTCCGGTGTTCCGGTTAGGTTGCCGGTCAGCTGAAAAACATTCGTGCTGTGGGAGTCGCTTTCCCTTCAAAAGGAAAGCCGAGTTCCGATTTGGTAGGTGACCTTTGCCGGTTGCATGCCTTCGTTGCTCGTTTTGGCTTTCATGATAGCGTGTGCAGGACGCCTTTTTGGCTTTCGACCTGAGCTCAGGCAAGAACACCCGCTGA
>Zotu1271
ATGCGATAAGTAGTGTGAATTGCAGAATTCAGTGAATCATCGAATCTTTGAACGCACATTGCGCCCCTTGGTATTCCATGGGGCATGCCTGTTCGAGCGTCATCTACACCCTCAAGCTCTGCTTGGTGTTGGGCGTCTGTCCCGCCTCTTGCGCGTGGACTCGCCCCAAATTCATTGGCAGCGGTCTTTGCCTCCTCTCGCGCAGCACATTGCGCTTCTTGAGGTGTCGCGGCCCGCGTCCACGAAGCACATTTACCGTCTTTGACCTCGGATCAGGTAGGGATACCCGCTGA
>Zotu1272
ATGCGATAAGTAATGTGAATTGCAGAATTCAGTGAATCATCGAATCTTTGAACGCACATTGCGCCCGCCAGTATTCTGGCGGGCATGCCTGTTCGAGCGTCATTTCAACCCTCAAGCCCCCCCGGGGGCATGGTGTTGGGGGACGGCCCCGCCCCGCGCGGTCTGGCCGCCCCCGAAATGCAGTGGCGACCCCGCCGCAGCCTCCCCTGCGTAGTAGCTATACAACTGGAAACCTCGCACCGGAGAGCGGCGCTGCTCAGCCGTGAAACCCCAACTTCTGAAAGGTTGACCTCGGATCAGGTAGGAATACCCGCTGA
>Zotu1273
[truncated: 1,778,979 more chars]
