# Supplementary material for: The Endophytic Mycobiome of European Ash and Sycamore Maple Leaves – Geographic Patterns, Host Specificity and Influence of Ash Dieback
Source: Front Microbiol. 2018 Oct 24;9:2345. doi: 10.3389/fmicb.2018.02345 (PMC6207852; doi:10.3389/fmicb.2018.02345)
Supplement: Supplementary file 9 [file Data_Sheet_4.zip › Data_Sheet_4_code/data/leaf_samples/analysis/clusters/denoised_blast.txt]

id	hit	identities	evalue	aln_len	num_mismatches	query_start	query_end	query_len	hit_start	hit_end	hit_len
Zotu1	KT823551|SH219614.07FU;tax=d:Fungi,p:Ascomycota,c:Dothideomycetes,o:Venturiales	100.00	4e-64	131	0	1	131	143	319	449	449
Zotu1	KT823544|SH532161.07FU;tax=d:Fungi,p:Ascomycota,c:Dothideomycetes,o:Venturiales,f:Venturiaceae,g:Venturia	96.95	2e-57	131	4	1	131	143	318	448	448
Zotu1	FJ554220|SH219603.07FU;tax=d:Fungi,p:Ascomycota,c:Dothideomycetes,o:Venturiales,f:Venturiaceae	91.43	4e-49	140	12	2	141	143	680	819	862
Zotu1	FJ553066|SH219610.07FU;tax=d:Fungi,p:Ascomycota,c:Dothideomycetes,o:Venturiales,f:Venturiaceae,g:Venturia	91.91	5e-48	136	9	2	136	143	1034	1168	1216
Zotu1	JN833732|SH219600.07FU;tax=d:Fungi,p:Ascomycota,c:Dothideomycetes,o:Venturiales	91.73	8e-46	133	8	2	132	143	315	446	461
Zotu1	EU035475|SH219606.07FU;tax=d:Fungi,p:Ascomycota,c:Dothideomycetes,o:Venturiales	91.11	3e-45	135	9	2	134	143	454	587	1522
Zotu1	EU035445|SH219628.07FU;tax=d:Fungi,p:Ascomycota,c:Dothideomycetes,o:Venturiales,f:Venturiaceae,g:Venturia,s:Venturia_aceris_SH219628.07FU	92.19	3e-45	128	8	2	128	143	459	585	1527
Zotu1	AY671907|SH219630.07FU;tax=d:Fungi,p:Ascomycota,c:Dothideomycetes,o:Venturiales,f:Sympoventuriaceae,g:Fusicladium,s:Fusicladium_convolvularum_SH219630.07FU	90.00	3e-45	140	12	2	139	143	316	455	461
Zotu2	KT823551|SH219614.07FU;tax=d:Fungi,p:Ascomycota,c:Dothideomycetes,o:Venturiales	100.00	4e-64	131	0	1	131	143	319	449	449
Zotu2	KT823544|SH532161.07FU;tax=d:Fungi,p:Ascomycota,c:Dothideomycetes,o:Venturiales,f:Venturiaceae,g:Venturia	96.95	2e-57	131	4	1	131	143	318	448	448
Zotu2	FJ553066|SH219610.07FU;tax=d:Fungi,p:Ascomycota,c:Dothideomycetes,o:Venturiales,f:Venturiaceae,g:Venturia	91.91	5e-48	136	9	2	136	143	1034	1168	1216
Zotu2	FJ554220|SH219603.07FU;tax=d:Fungi,p:Ascomycota,c:Dothideomycetes,o:Venturiales,f:Venturiaceae	91.85	5e-48	135	11	2	136	143	680	814	862
Zotu2	JN833732|SH219600.07FU;tax=d:Fungi,p:Ascomycota,c:Dothideomycetes,o:Venturiales	91.73	8e-46	133	8	2	132	143	315	446	461
Zotu2	EU035475|SH219606.07FU;tax=d:Fungi,p:Ascomycota,c:Dothideomycetes,o:Venturiales	91.11	3e-45	135	9	2	134	143	454	587	1522
Zotu2	EU035445|SH219628.07FU;tax=d:Fungi,p:Ascomycota,c:Dothideomycetes,o:Venturiales,f:Venturiaceae,g:Venturia,s:Venturia_aceris_SH219628.07FU	92.19	3e-45	128	8	2	128	143	459	585	1527
Zotu2	AY671907|SH219630.07FU;tax=d:Fungi,p:Ascomycota,c:Dothideomycetes,o:Venturiales,f:Sympoventuriaceae,g:Fusicladium,s:Fusicladium_convolvularum_SH219630.07FU	89.93	1e-44	139	12	2	138	143	316	454	461
Zotu3	KT823576|SH532162.07FU;tax=d:Fungi,p:Ascomycota,c:Dothideomycetes,o:Venturiales,f:Venturiaceae,g:Venturia	100.00	4e-64	131	0	1	131	147	318	448	448
Zotu3	AY173018|SH219617.07FU;tax=d:Fungi,p:Ascomycota,c:Dothideomycetes,o:Venturiales,f:Venturiaceae,g:Venturia,s:Venturia_populina_SH219617.07FU	95.95	5e-63	148	4	1	147	147	335	481	501
Zotu3	AY671907|SH219630.07FU;tax=d:Fungi,p:Ascomycota,c:Dothideomycetes,o:Venturiales,f:Sympoventuriaceae,g:Fusicladium,s:Fusicladium_convolvularum_SH219630.07FU	95.27	8e-61	148	4	1	147	147	315	460	461
Zotu3	JN833732|SH219600.07FU;tax=d:Fungi,p:Ascomycota,c:Dothideomycetes,o:Venturiales	94.59	1e-59	148	6	1	147	147	314	460	461
Zotu3	KP979113|SH219624.07FU;tax=d:Fungi,p:Ascomycota,c:Dothideomycetes,o:Venturiales	94.59	1e-59	148	6	1	147	147	335	481	528
Zotu3	KP991541|SH219643.07FU;tax=d:Fungi,p:Ascomycota,c:Dothideomycetes,o:Venturiales,f:Venturiaceae	97.04	4e-59	135	2	2	135	147	310	443	1035
Zotu3	EU035435|SH219608.07FU;tax=d:Fungi,p:Ascomycota,c:Dothideomycetes,o:Venturiales	96.35	5e-58	137	2	1	135	147	453	588	1522
Zotu3	AF333445|SH219601.07FU;tax=d:Fungi,p:Ascomycota,c:Dothideomycetes,o:Venturiales,f:Venturiaceae,g:Venturia,s:Venturia_pyrina_SH219601.07FU	93.92	5e-58	148	7	1	147	147	315	461	462
Zotu4	AY961408|SH178733.07FU;tax=d:Fungi,p:Ascomycota,c:Leotiomycetes,o:Erysiphales,f:Erysiphaceae,g:Sawadaea	100.00	4e-68	138	0	1	138	138	317	454	516
Zotu4	AB193379|SH178720.07FU;tax=d:Fungi,p:Ascomycota,c:Leotiomycetes,o:Erysiphales,f:Erysiphaceae,g:Sawadaea,s:Sawadaea_bicornis_SH178720.07FU	100.00	2e-67	137	0	1	137	138	338	474	501
Zotu4	AB193366|SH081930.07FU;tax=d:Fungi,p:Ascomycota,c:Leotiomycetes,o:Erysiphales,f:Erysiphaceae,g:Sawadaea,s:Sawadaea_tulasnei_SH081930.07FU	95.65	4e-58	138	6	1	138	138	328	465	481
Zotu4	AB193358|SH178722.07FU;tax=d:Fungi,p:Ascomycota,c:Leotiomycetes,o:Erysiphales,f:Erysiphaceae,g:Sawadaea,s:Sawadaea_polyfida_SH178722.07FU	95.65	4e-58	138	6	1	138	138	338	475	495
Zotu4	AB193367|SH178729.07FU;tax=d:Fungi,p:Ascomycota,c:Leotiomycetes,o:Erysiphales,f:Erysiphaceae,g:Sawadaea	96.88	7e-56	128	4	1	128	138	332	459	494
Zotu4	AB193363|SH178719.07FU;tax=d:Fungi,p:Ascomycota,c:Leotiomycetes,o:Erysiphales,f:Erysiphaceae,g:Sawadaea,s:Sawadaea_tulasnei_SH178719.07FU	94.20	1e-54	138	8	1	138	138	328	465	478
Zotu4	JN171867|SH178732.07FU;tax=d:Fungi,p:Ascomycota,c:Leotiomycetes,o:Erysiphales,f:Erysiphaceae,g:Sawadaea,s:Sawadaea_koelreuteriae_SH178732.07FU	91.30	5e-48	138	12	1	138	138	325	462	464
Zotu4	AB353763|SH215488.07FU;tax=d:Fungi,p:Ascomycota,c:Leotiomycetes,o:Erysiphales,f:Erysiphaceae,g:Sawadaea,s:Sawadaea_nankinensis_SH215488.07FU	91.41	4e-44	128	11	1	128	138	341	468	1376
Zotu5	KT823551|SH219614.07FU;tax=d:Fungi,p:Ascomycota,c:Dothideomycetes,o:Venturiales	99.24	2e-62	131	1	1	131	143	319	449	449
Zotu5	KT823544|SH532161.07FU;tax=d:Fungi,p:Ascomycota,c:Dothideomycetes,o:Venturiales,f:Venturiaceae,g:Venturia	96.18	8e-56	131	5	1	131	143	318	448	448
Zotu5	FJ553066|SH219610.07FU;tax=d:Fungi,p:Ascomycota,c:Dothideomycetes,o:Venturiales,f:Venturiaceae,g:Venturia	91.18	2e-46	136	10	2	136	143	1034	1168	1216
Zotu5	FJ554220|SH219603.07FU;tax=d:Fungi,p:Ascomycota,c:Dothideomycetes,o:Venturiales,f:Venturiaceae	91.11	2e-46	135	12	2	136	143	680	814	862
Zotu5	JN833732|SH219600.07FU;tax=d:Fungi,p:Ascomycota,c:Dothideomycetes,o:Venturiales	90.98	4e-44	133	9	2	132	143	315	446	461
Zotu5	GU054227|SH219632.07FU;tax=d:Fungi,p:Ascomycota,c:Dothideomycetes,o:Venturiales,f:Venturiaceae	90.91	4e-44	132	11	2	132	143	368	499	573
Zotu5	EU035475|SH219606.07FU;tax=d:Fungi,p:Ascomycota,c:Dothideomycetes,o:Venturiales	90.37	1e-43	135	10	2	134	143	454	587	1522
Zotu5	EU035445|SH219628.07FU;tax=d:Fungi,p:Ascomycota,c:Dothideomycetes,o:Venturiales,f:Venturiaceae,g:Venturia,s:Venturia_aceris_SH219628.07FU	91.41	1e-43	128	9	2	128	143	459	585	1527
Zotu6	AB080543|SH202235.07FU;tax=d:Fungi,p:Ascomycota,c:Leotiomycetes,o:Erysiphales,f:Erysiphaceae,g:Phyllactinia,s:Phyllactinia_fraxini_SH202235.07FU	99.42	1e-84	172	0	1	172	172	414	584	678
Zotu6	AB080513|SH202238.07FU;tax=d:Fungi,p:Ascomycota,c:Leotiomycetes,o:Erysiphales,f:Erysiphaceae,g:Phyllactinia,s:Phyllactinia_fraxinicola_SH202238.07FU	95.86	2e-73	169	7	1	169	172	416	584	668
Zotu6	AB080537|SH202237.07FU;tax=d:Fungi,p:Ascomycota,c:Leotiomycetes,o:Erysiphales,f:Erysiphaceae,g:Phyllactinia,s:Phyllactinia_fraxinicola_SH202237.07FU	94.80	7e-72	173	7	1	172	172	413	584	669
Zotu6	AB080548|SH111030.07FU;tax=d:Fungi,p:Ascomycota,c:Leotiomycetes,o:Erysiphales,f:Erysiphaceae,g:Phyllactinia,s:Phyllactinia_linderae_SH111030.07FU	91.24	2e-47	137	12	1	137	172	426	562	663
Zotu6	AB080533|SH202236.07FU;tax=d:Fungi,p:Ascomycota,c:Leotiomycetes,o:Erysiphales,f:Erysiphaceae,g:Phyllactinia,s:Phyllactinia_juglandis_SH202236.07FU	90.65	3e-46	139	11	1	138	172	423	560	704
Zotu6	AB080506|SH394319.07FU;tax=d:Fungi,p:Ascomycota,c:Leotiomycetes,o:Erysiphales,f:Erysiphaceae,g:Phyllactinia,s:Phyllactinia_enkianthi_SH394319.07FU	90.51	1e-45	137	13	1	137	172	425	561	699
Zotu6	AB080528|SH394317.07FU;tax=d:Fungi,p:Ascomycota,c:Leotiomycetes,o:Erysiphales,f:Erysiphaceae,g:Phyllactinia,s:Phyllactinia_magnoliae_SH394317.07FU	90.51	1e-45	137	13	1	137	172	430	566	689
Zotu6	AB080500|SH394316.07FU;tax=d:Fungi,p:Ascomycota,c:Leotiomycetes,o:Erysiphales,f:Erysiphaceae,g:Phyllactinia,s:Phyllactinia_fraxinicola_SH394316.07FU	90.51	1e-45	137	13	1	137	172	427	563	710
Zotu7	KT823551|SH219614.07FU;tax=d:Fungi,p:Ascomycota,c:Dothideomycetes,o:Venturiales	98.47	8e-61	131	2	1	131	143	319	449	449
Zotu7	KT823544|SH532161.07FU;tax=d:Fungi,p:Ascomycota,c:Dothideomycetes,o:Venturiales,f:Venturiaceae,g:Venturia	96.95	2e-57	131	4	1	131	143	318	448	448
Zotu7	FJ553066|SH219610.07FU;tax=d:Fungi,p:Ascomycota,c:Dothideomycetes,o:Venturiales,f:Venturiaceae,g:Venturia	90.97	1e-48	144	10	2	143	143	1034	1176	1216
Zotu7	FJ554220|SH219603.07FU;tax=d:Fungi,p:Ascomycota,c:Dothideomycetes,o:Venturiales,f:Venturiaceae	90.21	6e-47	143	13	2	143	143	680	822	862
Zotu7	JN833732|SH219600.07FU;tax=d:Fungi,p:Ascomycota,c:Dothideomycetes,o:Venturiales	89.80	2e-46	147	9	2	143	143	315	460	461
Zotu7	AY671907|SH219630.07FU;tax=d:Fungi,p:Ascomycota,c:Dothideomycetes,o:Venturiales,f:Sympoventuriaceae,g:Fusicladium,s:Fusicladium_convolvularum_SH219630.07FU	89.66	8e-46	145	12	2	143	143	316	460	461
Zotu7	KT823576|SH532162.07FU;tax=d:Fungi,p:Ascomycota,c:Dothideomycetes,o:Venturiales,f:Venturiaceae,g:Venturia	91.60	3e-45	131	9	2	131	143	319	448	448
Zotu7	EU035475|SH219606.07FU;tax=d:Fungi,p:Ascomycota,c:Dothideomycetes,o:Venturiales	91.11	3e-45	135	9	2	134	143	454	587	1522
Zotu8	KF251595|SH206800.07FU;tax=d:Fungi,p:Ascomycota,c:Dothideomycetes,o:Capnodiales,f:Mycosphaerellaceae	100.00	3e-70	142	0	1	142	142	319	460	493
Zotu8	KF251631|SH406610.07FU;tax=d:Fungi,p:Ascomycota,c:Dothideomycetes,o:Capnodiales,f:Mycosphaerellaceae,g:Sphaerulina,s:Sphaerulina_rhabdoclinis_SH406610.07FU	98.57	8e-66	140	2	1	140	142	322	461	496
Zotu8	KF251596|SH406259.07FU;tax=d:Fungi,p:Ascomycota,c:Dothideomycetes,o:Capnodiales,f:Mycosphaerellaceae,g:Sphaerulina,s:Sphaerulina_amelanchier_SH406259.07FU	98.57	8e-66	140	2	1	140	142	321	460	495
Zotu8	KF777187|SH406215.07FU;tax=d:Fungi,p:Ascomycota,c:Dothideomycetes,o:Capnodiales,f:Mycosphaerellaceae,g:Sphaerulina,s:Sphaerulina_rhododendricola_SH406215.07FU	98.57	8e-66	140	2	1	140	142	475	614	663
Zotu8	KF251641|SH406240.07FU;tax=d:Fungi,p:Ascomycota,c:Dothideomycetes,o:Capnodiales,f:Mycosphaerellaceae,g:Sphaerulina,s:Sphaerulina_westendorpii_SH406240.07FU	97.86	4e-64	140	3	1	140	142	328	467	502
Zotu8	KF251253|SH206769.07FU;tax=d:Fungi,p:Ascomycota,c:Dothideomycetes,o:Capnodiales,f:Mycosphaerellaceae,g:Sphaerulina,s:Sphaerulina_pseudovirgaureae_SH206769.07FU	97.86	4e-64	140	3	1	140	142	338	477	515
Zotu8	AY647237|SH406546.07FU;tax=d:Fungi,p:Ascomycota,c:Dothideomycetes,o:Capnodiales,f:Mycosphaerellaceae,g:Cercospora,s:Cercospora_agavicola_SH406546.07FU	97.14	2e-62	140	4	1	140	142	326	465	507
Zotu8	JQ793663|SH406148.07FU;tax=d:Fungi,p:Ascomycota,c:Dothideomycetes,o:Capnodiales,f:Mycosphaerellaceae,g:Pseudocercosporella,s:Pseudocercosporella_chaenomelis_SH406148.07FU	97.14	2e-62	140	4	1	140	142	450	589	611
Zotu9	GU586904|SH198384.07FU;tax=d:Fungi,p:Ascomycota,c:Leotiomycetes,o:Helotiales,f:Helotiaceae,g:Hymenoscyphus,s:Hymenoscyphus_fraxineus_SH198384.07FU	100.00	6e-72	145	0	1	145	145	322	466	480
Zotu9	GU586876|SH198385.07FU;tax=d:Fungi,p:Ascomycota,c:Leotiomycetes,o:Helotiales,f:Helotiaceae,g:Hymenoscyphus,s:Hymenoscyphus_albidus_SH198385.07FU	97.24	3e-65	145	4	1	145	145	323	467	481
Zotu9	KF188722|SH198411.07FU;tax=d:Fungi,p:Ascomycota,c:Leotiomycetes,o:Helotiales,f:Helotiaceae,g:Hymenoscyphus	97.24	3e-65	145	4	1	145	145	329	473	513
Zotu9	KP068065|SH521496.07FU;tax=d:Fungi,p:Ascomycota,c:Leotiomycetes,o:Helotiales,f:Helotiaceae,g:Hymenoscyphus,s:Hymenoscyphus_occultus_SH521496.07FU	91.61	3e-50	143	11	1	143	145	323	464	481
Zotu9	KM114524|SH521402.07FU;tax=d:Fungi,p:Ascomycota,c:Leotiomycetes,o:Helotiales,f:Helotiaceae,g:Hymenoscyphus,s:Hymenoscyphus_linearis_SH521402.07FU	91.61	3e-50	143	11	1	143	145	325	466	483
Zotu9	AY789432|SH198405.07FU;tax=d:Fungi,p:Ascomycota,c:Leotiomycetes,o:Helotiales,f:Helotiaceae,g:Hymenoscyphus,s:Hymenoscyphus_scutula_SH198405.07FU	89.58	3e-45	144	12	1	143	145	379	520	577
Zotu9	JN033402|SH016037.07FU;tax=d:Fungi,p:Ascomycota,c:Leotiomycetes,o:Helotiales,f:Helotiaceae,g:Hymenoscyphus,s:Hymenoscyphus_caudatus_SH016037.07FU	89.58	3e-45	144	12	1	143	145	351	492	512
Zotu9	KJ472302|SH489563.07FU;tax=d:Fungi,p:Ascomycota,c:Leotiomycetes,o:Helotiales,f:Helotiaceae,g:Hymenoscyphus	88.81	1e-43	143	14	1	143	145	328	468	511
Zotu10	Fe;tax=d:Viridiplantae,p:Streptophyta,c:lamiids_no_rank,o:Lamiales,f:Oleaceae,g:Fraxinus,s:Fraxinus_excelsior	100.00	7e-108	210	0	1	210	210	69	278	310
Zotu10	HE602415;tax=d:Viridiplantae,p:Streptophyta,c:lamiids_no_rank,o:Lamiales,f:Oleaceae,g:Fraxinus,s:Fraxinus_angustifolia	97.13	2e-97	209	6	2	210	210	1	209	216
Zotu10	Fm;tax=d:Viridiplantae,p:Streptophyta,c:lamiids_no_rank,o:Lamiales,f:Oleaceae,g:Fraxinus,s:Fraxinus_mandshurica	97.14	2e-97	210	5	1	210	210	69	277	309
Zotu10	HM242752;tax=d:Viridiplantae,p:Streptophyta,c:lamiids_no_rank,o:Lamiales,f:Oleaceae,g:Fraxinus,s:Fraxinus_angustifolia	96.65	4e-95	209	5	2	208	210	1	209	209
Zotu10	Fo;tax=d:Viridiplantae,p:Streptophyta,c:lamiids_no_rank,o:Lamiales,f:Oleaceae,g:Fraxinus,s:Fraxinus_ornus	88.02	3e-66	217	19	1	210	210	69	285	317
Zotu10	KF529558;tax=d:Viridiplantae,p:Streptophyta,c:lamiids_no_rank,o:Lamiales,f:Lamiaceae,g:Stachys,s:Stachys_aegyptiaca	80.00	8e-18	125	21	40	161	210	32	155	233
Zotu10	HG424191;tax=d:Viridiplantae,p:Streptophyta,c:lamiids_no_rank,o:Lamiales,f:Orobanchaceae,g:Pedicularis,s:Pedicularis_racemosa	79.34	4e-16	121	23	40	159	210	40	159	225
Zotu10	FJ004880;tax=d:Viridiplantae,p:Streptophyta,c:Ericales_order,o:Ericales,f:Theaceae,g:Camellia,s:Camellia_sinensis	80.00	1e-10	95	13	47	136	210	462	555	670
Zotu11	HQ434411|SH219599.07FU;tax=d:Fungi,p:Ascomycota,c:Dothideomycetes,o:Venturiales,f:Venturiaceae,g:Venturia,s:Venturia_nashicola_SH219599.07FU	95.24	8e-61	147	5	1	146	146	315	460	461
Zotu11	AF333445|SH219601.07FU;tax=d:Fungi,p:Ascomycota,c:Dothideomycetes,o:Venturiales,f:Venturiaceae,g:Venturia,s:Venturia_pyrina_SH219601.07FU	95.24	8e-61	147	6	1	146	146	315	461	462
Zotu11	EU035435|SH219608.07FU;tax=d:Fungi,p:Ascomycota,c:Dothideomycetes,o:Venturiales	93.88	2e-57	147	8	1	146	146	453	599	1522
Zotu11	KF793787|SH219635.07FU;tax=d:Fungi,p:Ascomycota,c:Dothideomycetes,o:Venturiales,f:Venturiaceae,g:Venturia,s:Venturia_viennotii_SH219635.07FU	93.88	2e-57	147	7	1	146	146	692	837	837
Zotu11	JQ046363|SH031251.07FU;tax=d:Fungi,p:Ascomycota,c:Dothideomycetes,o:Venturiales,f:Venturiaceae	93.88	6e-57	147	6	1	146	146	320	464	604
Zotu11	EU035475|SH219606.07FU;tax=d:Fungi,p:Ascomycota,c:Dothideomycetes,o:Venturiales	93.24	2e-56	148	8	1	146	146	453	600	1522
Zotu11	AB916509|SH219634.07FU;tax=d:Fungi,p:Ascomycota,c:Dothideomycetes,o:Venturiales,f:Venturiaceae,g:Venturia	93.20	8e-56	147	9	1	146	146	364	510	551
Zotu11	KT823576|SH532162.07FU;tax=d:Fungi,p:Ascomycota,c:Dothideomycetes,o:Venturiales,f:Venturiaceae,g:Venturia	96.18	8e-56	131	5	1	131	146	318	448	448
Zotu12	KT823551|SH219614.07FU;tax=d:Fungi,p:Ascomycota,c:Dothideomycetes,o:Venturiales	99.24	2e-62	131	1	1	131	143	319	449	449
Zotu12	KT823544|SH532161.07FU;tax=d:Fungi,p:Ascomycota,c:Dothideomycetes,o:Venturiales,f:Venturiaceae,g:Venturia	96.18	8e-56	131	5	1	131	143	318	448	448
Zotu12	FJ554220|SH219603.07FU;tax=d:Fungi,p:Ascomycota,c:Dothideomycetes,o:Venturiales,f:Venturiaceae	91.43	4e-49	140	12	2	141	143	680	819	862
Zotu12	FJ553066|SH219610.07FU;tax=d:Fungi,p:Ascomycota,c:Dothideomycetes,o:Venturiales,f:Venturiaceae,g:Venturia	91.11	2e-46	135	12	2	136	143	1034	1168	1216
Zotu12	AY671907|SH219630.07FU;tax=d:Fungi,p:Ascomycota,c:Dothideomycetes,o:Venturiales,f:Sympoventuriaceae,g:Fusicladium,s:Fusicladium_convolvularum_SH219630.07FU	90.00	3e-45	140	12	2	139	143	316	455	461
Zotu12	JN833732|SH219600.07FU;tax=d:Fungi,p:Ascomycota,c:Dothideomycetes,o:Venturiales	90.91	4e-44	132	11	2	132	143	315	446	461
Zotu12	KT823576|SH532162.07FU;tax=d:Fungi,p:Ascomycota,c:Dothideomycetes,o:Venturiales,f:Venturiaceae,g:Venturia	90.84	1e-43	131	10	2	131	143	319	448	448
Zotu12	EF029203|SH219615.07FU;tax=d:Fungi,p:Ascomycota,c:Dothideomycetes,o:Venturiales,f:Venturiaceae,g:Venturia	90.77	1e-43	130	12	2	131	143	339	468	528
Zotu13	KX287472|SH641918.07FU;tax=d:Fungi,p:Ascomycota,c:Dothideomycetes,o:Capnodiales,f:Mycosphaerellaceae,g:Ramularia	100.00	1e-69	141	0	1	141	141	484	624	672
Zotu13	KX287520|SH640879.07FU;tax=d:Fungi,p:Ascomycota,c:Dothideomycetes,o:Capnodiales,f:Mycosphaerellaceae,g:Ramularia,s:Ramularia_trollii_SH640879.07FU	99.29	4e-68	141	1	1	141	141	479	619	666
Zotu13	KX287539|SH206860.07FU;tax=d:Fungi,p:Ascomycota	98.58	2e-66	141	2	1	141	141	314	454	480
Zotu13	JF318170|SH174457.07FU;tax=d:Fungi,p:Ascomycota,c:Dothideomycetes,o:Capnodiales,f:Mycosphaerellaceae,g:Septoria,s:Septoria_lepidii_SH174457.07FU	99.27	8e-66	137	1	1	137	141	306	442	448
Zotu13	KJ504792|SH116476.07FU;tax=d:Fungi,p:Ascomycota,c:Dothideomycetes,o:Capnodiales,f:Mycosphaerellaceae,g:Ramularia,s:Ramularia_eucalypti_SH116476.07FU	97.16	5e-63	141	4	1	141	141	478	618	663
Zotu13	AY490763|SH278798.07FU;tax=d:Fungi,p:Ascomycota,c:Dothideomycetes,o:Capnodiales,f:Mycosphaerellaceae,g:Mycosphaerella,s:Mycosphaerella_punctiformis_SH278798.07FU	96.45	2e-61	141	5	1	141	141	314	454	472
Zotu13	KX287331|SH206848.07FU;tax=d:Fungi,p:Ascomycota,c:Dothideomycetes,o:Capnodiales,f:Mycosphaerellaceae	96.45	8e-61	141	4	1	141	141	477	616	661
Zotu13	AJ536179|SH206786.07FU;tax=d:Fungi,p:Ascomycota,c:Dothideomycetes,o:Capnodiales,f:Mycosphaerellaceae,g:Ramularia,s:Ramularia_collo-cygni_SH206786.07FU	96.45	8e-61	141	4	1	141	141	304	443	469
Zotu14	FJ426983|SH345889.07FU;tax=d:Fungi,p:Ascomycota,c:Dothideomycetes,o:Pleosporales,f:Didymellaceae,g:Didymella,s:Didymella_heteroderae_SH345889.07FU	100.00	2e-76	153	0	1	153	153	305	457	485
Zotu14	GU237885|SH345872.07FU;tax=d:Fungi,p:Ascomycota,c:Dothideomycetes,o:Pleosporales,f:Didymellaceae,g:Didymella,s:Didymella_macrostoma_SH345872.07FU	100.00	2e-76	153	0	1	153	153	305	457	485
Zotu14	GU237818|SH346296.07FU;tax=d:Fungi,p:Ascomycota,c:Dothideomycetes,o:Pleosporales,f:Didymellaceae,g:Didymella,s:Didymella_aurea_SH346296.07FU	99.35	1e-74	153	1	1	153	153	305	457	485
Zotu14	FJ427013|SH345879.07FU;tax=d:Fungi,p:Ascomycota,c:Dothideomycetes,o:Pleosporales,f:Didymellaceae,g:Didymella,s:Didymella_glomerata_SH345879.07FU	99.35	1e-74	153	1	1	153	153	305	457	485
Zotu14	GU237835|SH245093.07FU;tax=d:Fungi,p:Ascomycota,c:Dothideomycetes,o:Pleosporales,f:Didymellaceae,g:Didymella,s:Didymella_dimorpha_SH245093.07FU	99.35	1e-74	153	1	1	153	153	305	457	485
Zotu14	EU479803|SH206477.07FU;tax=d:Fungi,p:Ascomycota,c:Dothideomycetes,o:Pleosporales,f:Pleosporaceae,g:Alternaria	99.35	1e-74	153	1	1	153	153	358	510	570
Zotu14	FJ427063|SH408326.07FU;tax=d:Fungi,p:Ascomycota,c:Dothideomycetes,o:Pleosporales,f:Didymellaceae,g:Didymella,s:Didymella_sancta_SH408326.07FU	98.69	5e-73	153	2	1	153	153	305	457	485
Zotu14	GU237770|SH408324.07FU;tax=d:Fungi,p:Ascomycota,c:Dothideomycetes,o:Pleosporales,f:Didymellaceae,g:Didymella,s:Didymella_pedeiae_SH408324.07FU	98.69	5e-73	153	2	1	153	153	305	457	485
Zotu15	KY367491|SH628932.07FU;tax=d:Fungi,p:Ascomycota,c:Dothideomycetes,o:Pleosporales,f:Didymosphaeriaceae,g:Paraconiothyrium	100.00	3e-75	151	0	1	151	151	560	710	746
Zotu15	AY969329|SH209498.07FU;tax=d:Fungi,p:Ascomycota	96.71	6e-67	152	4	1	151	151	517	668	697
Zotu15	KR611886|SH186997.07FU;tax=d:Fungi,p:Ascomycota,c:Dothideomycetes,o:Pleosporales,f:Didymosphaeriaceae,g:Paracamarosporium,s:Paracamarosporium_fagi_SH186997.07FU	93.42	1e-58	152	8	1	151	151	397	547	587
Zotu15	JX496104|SH186935.07FU;tax=d:Fungi,p:Ascomycota,c:Dothideomycetes,o:Pleosporales	93.46	1e-58	153	7	1	151	151	415	566	615
Zotu15	EU295639|SH186933.07FU;tax=d:Fungi,p:Ascomycota,c:Dothideomycetes,o:Pleosporales,f:Didymosphaeriaceae,g:Paraconiothyrium,s:Paraconiothyrium_variabile_SH186933.07FU	93.46	1e-58	153	7	1	151	151	374	525	565
Zotu15	KX499252|SH630829.07FU;tax=d:Fungi,p:Ascomycota	92.76	6e-57	152	10	1	151	151	371	522	582
Zotu15	EF467438|SH186976.07FU;tax=d:Fungi,p:Ascomycota,c:Dothideomycetes,o:Pleosporales,f:Didymosphaeriaceae,g:Paraconiothyrium	92.76	6e-57	152	9	1	151	151	407	557	597
Zotu15	KU325324|SH629254.07FU;tax=d:Fungi,p:Ascomycota,c:Dothideomycetes,o:Pleosporales,f:Pleosporales_fam_Incertae_sedis,g:Camarosporium,s:Camarosporium_brabeji_SH629254.07FU	92.76	6e-57	152	9	1	151	151	281	431	492
Zotu16	JN120436|SH206834.07FU;tax=d:Fungi,p:Ascomycota,c:Dothideomycetes,o:Capnodiales,f:Mycosphaerellaceae	100.00	3e-69	140	0	1	140	140	344	483	515
Zotu16	KT581682|SH528205.07FU;tax=d:Fungi	98.57	7e-66	140	2	1	140	140	353	492	552
Zotu16	KT581761|SH496515.07FU;tax=d:Fungi,p:Ascomycota,c:Dothideomycetes,o:Capnodiales,f:Mycosphaerellaceae	98.57	7e-66	140	2	1	140	140	326	465	525
Zotu16	KU204632|SH206812.07FU;tax=d:Fungi,p:Ascomycota,c:Dothideomycetes,o:Capnodiales,f:Mycosphaerellaceae	96.48	2e-61	142	3	1	140	140	322	463	508
Zotu16	KT581657|SH206866.07FU;tax=d:Fungi,p:Ascomycota,c:Dothideomycetes,o:Capnodiales,f:Mycosphaerellaceae,g:Passalora,s:Passalora_nattrassii_SH206866.07FU	95.07	5e-58	142	5	1	140	140	323	464	525
Zotu16	KX287283|SH022102.07FU;tax=d:Fungi,p:Ascomycota,c:Dothideomycetes,o:Capnodiales,f:Mycosphaerellaceae,g:Cercosporella,s:Cercosporella_virgaureae_SH022102.07FU	95.00	2e-57	140	7	1	140	140	479	618	666
Zotu16	AY647237|SH406546.07FU;tax=d:Fungi,p:Ascomycota,c:Dothideomycetes,o:Capnodiales,f:Mycosphaerellaceae,g:Cercospora,s:Cercospora_agavicola_SH406546.07FU	94.37	2e-56	142	6	1	140	140	326	467	507
Zotu16	JX143583|SH278817.07FU;tax=d:Fungi,p:Ascomycota,c:Dothideomycetes,o:Capnodiales,f:Mycosphaerellaceae,g:Cercospora,s:Cercospora_coniogrammes_SH278817.07FU	94.37	2e-56	142	6	1	140	140	392	533	580
Zotu18	JQ948292|SH408615.07FU;tax=d:Fungi,p:Ascomycota,c:Sordariomycetes,o:Glomerellales,f:Glomerellaceae,g:Colletotrichum,s:Colletotrichum_fioriniae_SH408615.07FU	100.00	6e-77	154	0	1	154	154	352	505	540
Zotu18	KP145234|SH494488.07FU;tax=d:Fungi,p:Ascomycota,c:Sordariomycetes,o:Glomerellales,f:Glomerellaceae,g:Colletotrichum,s:Colletotrichum_scovillei_SH494488.07FU	100.00	6e-77	154	0	1	154	154	292	445	480
Zotu18	JQ948454|SH408656.07FU;tax=d:Fungi,p:Ascomycota,c:Sordariomycetes,o:Glomerellales,f:Glomerellaceae,g:Colletotrichum,s:Colletotrichum_kinghornii_SH408656.07FU	99.34	1e-73	151	1	1	151	154	351	501	538
Zotu18	JQ948455|SH408655.07FU;tax=d:Fungi,p:Ascomycota,c:Sordariomycetes,o:Glomerellales,f:Glomerellaceae,g:Colletotrichum,s:Colletotrichum_australe_SH408655.07FU	99.34	1e-73	151	1	1	151	154	351	501	538
Zotu18	JQ948397|SH408624.07FU;tax=d:Fungi,p:Ascomycota,c:Sordariomycetes,o:Glomerellales,f:Glomerellaceae,g:Colletotrichum,s:Colletotrichum_melonis_SH408624.07FU	98.70	1e-73	154	2	1	154	154	351	504	539
Zotu18	JQ005776|SH408618.07FU;tax=d:Fungi,p:Ascomycota,c:Sordariomycetes,o:Glomerellales,f:Glomerellaceae,g:Glomerella,s:Glomerella_acutata_SH408618.07FU	98.70	1e-73	154	2	1	154	154	351	504	544
Zotu18	JQ948402|SH279828.07FU;tax=d:Fungi,p:Ascomycota,c:Sordariomycetes,o:Glomerellales,f:Glomerellaceae,g:Colletotrichum,s:Colletotrichum_godetiae_SH279828.07FU	99.34	1e-73	151	1	1	151	154	351	501	538
Zotu18	JQ948402|SH279828.07FU;tax=d:Fungi,p:Ascomycota,c:Sordariomycetes,o:Glomerellales,f:Glomerellaceae,g:Colletotrichum,s:Colletotrichum_godetiae_SH279828.07FU	94.74	3.3	19	1	61	79	154	85	103	538
Zotu18	JQ948457|SH279832.07FU;tax=d:Fungi,p:Ascomycota,c:Sordariomycetes,o:Glomerellales,f:Glomerellaceae,g:Colletotrichum,s:Colletotrichum_rhombiforme_SH279832.07FU	98.68	6e-72	151	2	1	151	154	351	501	538
Zotu19	KT823551|SH219614.07FU;tax=d:Fungi,p:Ascomycota,c:Dothideomycetes,o:Venturiales	99.24	2e-62	131	1	1	131	143	319	449	449
Zotu19	KT823544|SH532161.07FU;tax=d:Fungi,p:Ascomycota,c:Dothideomycetes,o:Venturiales,f:Venturiaceae,g:Venturia	97.71	4e-59	131	3	1	131	143	318	448	448
Zotu19	FJ553066|SH219610.07FU;tax=d:Fungi,p:Ascomycota,c:Dothideomycetes,o:Venturiales,f:Venturiaceae,g:Venturia	91.67	3e-50	144	9	2	143	143	1034	1176	1216
Zotu19	FJ554220|SH219603.07FU;tax=d:Fungi,p:Ascomycota,c:Dothideomycetes,o:Venturiales,f:Venturiaceae	90.97	1e-48	144	10	2	143	143	680	822	862
Zotu19	JN833732|SH219600.07FU;tax=d:Fungi,p:Ascomycota,c:Dothideomycetes,o:Venturiales	90.48	5e-48	147	8	2	143	143	315	460	461
Zotu19	EU035475|SH219606.07FU;tax=d:Fungi,p:Ascomycota,c:Dothideomycetes,o:Venturiales	91.85	6e-47	135	8	2	134	143	454	587	1522
Zotu19	EU035445|SH219628.07FU;tax=d:Fungi,p:Ascomycota,c:Dothideomycetes,o:Venturiales,f:Venturiaceae,g:Venturia,s:Venturia_aceris_SH219628.07FU	92.97	6e-47	128	7	2	128	143	459	585	1527
Zotu19	AY671907|SH219630.07FU;tax=d:Fungi,p:Ascomycota,c:Dothideomycetes,o:Venturiales,f:Sympoventuriaceae,g:Fusicladium,s:Fusicladium_convolvularum_SH219630.07FU	89.66	8e-46	145	12	2	143	143	316	460	461
Zotu20	AF333445|SH219601.07FU;tax=d:Fungi,p:Ascomycota,c:Dothideomycetes,o:Venturiales,f:Venturiaceae,g:Venturia,s:Venturia_pyrina_SH219601.07FU	95.24	8e-61	147	6	1	146	146	315	461	462
Zotu20	HQ434411|SH219599.07FU;tax=d:Fungi,p:Ascomycota,c:Dothideomycetes,o:Venturiales,f:Venturiaceae,g:Venturia,s:Venturia_nashicola_SH219599.07FU	94.56	4e-59	147	6	1	146	146	315	460	461
Zotu20	EU035435|SH219608.07FU;tax=d:Fungi,p:Ascomycota,c:Dothideomycetes,o:Venturiales	93.88	2e-57	147	8	1	146	146	453	599	1522
Zotu20	AY173018|SH219617.07FU;tax=d:Fungi,p:Ascomycota,c:Dothideomycetes,o:Venturiales,f:Venturiaceae,g:Venturia,s:Venturia_populina_SH219617.07FU	93.88	2e-57	147	8	1	146	146	335	481	501
Zotu20	KP979113|SH219624.07FU;tax=d:Fungi,p:Ascomycota,c:Dothideomycetes,o:Venturiales	93.88	2e-57	147	8	1	146	146	335	481	528
Zotu20	KT823576|SH532162.07FU;tax=d:Fungi,p:Ascomycota,c:Dothideomycetes,o:Venturiales,f:Venturiaceae,g:Venturia	96.18	8e-56	131	5	1	131	146	318	448	448
Zotu20	AY671909|SH219605.07FU;tax=d:Fungi,p:Ascomycota,c:Dothideomycetes,o:Venturiales,f:Venturiaceae,g:Venturia,s:Venturia_saliciperda_SH219605.07FU	93.20	8e-56	147	9	1	146	146	314	460	461
Zotu20	KF793787|SH219635.07FU;tax=d:Fungi,p:Ascomycota,c:Dothideomycetes,o:Venturiales,f:Venturiaceae,g:Venturia,s:Venturia_viennotii_SH219635.07FU	93.20	8e-56	147	8	1	146	146	692	837	837
Zotu21	UDB018804|SH211432.07FU;tax=d:Fungi,p:Ascomycota,c:Leotiomycetes,o:Rhytismatales,f:Rhytismataceae,g:Rhytisma,s:Rhytisma_acerinum_SH211432.07FU	95.17	3e-60	145	7	1	145	145	318	462	523
Zotu21	JX014413|SH174436.07FU;tax=d:Fungi,p:Ascomycota,c:Leotiomycetes,o:Rhytismatales,f:Cryptomycetaceae,g:Cryptomyces,s:Cryptomyces_maximus_SH174436.07FU	90.62	2e-41	128	8	1	126	145	294	419	450
Zotu21	AB714536|SH174435.07FU;tax=d:Fungi,p:Ascomycota,c:Leotiomycetes,o:Rhytismatales,f:Rhytismataceae,g:Rhytisma,s:Rhytisma_polare_SH174435.07FU	88.19	2e-36	127	13	1	126	145	333	458	518
Zotu21	JX136092|SH489139.07FU;tax=d:Fungi	85.19	2e-32	135	18	1	135	145	339	471	572
Zotu21	UDB020636|SH021037.07FU;tax=d:Fungi,p:Ascomycota,c:Leotiomycetes,o:Rhytismatales,f:Rhytismataceae,g:Lophodermium	85.19	2e-32	135	19	1	135	145	184	51	240
Zotu21	JQ759632|SH019432.07FU;tax=d:Fungi,p:Ascomycota,c:Leotiomycetes,o:Rhytismatales,f:Rhytismataceae	84.56	2e-31	136	19	1	135	145	299	433	945
Zotu21	GU367894|SH221654.07FU;tax=d:Fungi,p:Ascomycota,c:Leotiomycetes,o:Rhytismatales,f:Rhytismataceae,g:Lophodermium,s:Lophodermium_agathidis_SH221654.07FU	82.55	1e-28	149	19	1	145	145	801	946	1009
Zotu21	HQ211854|SH217736.07FU;tax=d:Fungi,p:Ascomycota,c:Leotiomycetes,o:Rhytismatales,f:Rhytismataceae	83.21	5e-28	137	20	1	135	145	582	717	787
Zotu22	KF251595|SH206800.07FU;tax=d:Fungi,p:Ascomycota,c:Dothideomycetes,o:Capnodiales,f:Mycosphaerellaceae	96.50	6e-62	143	4	1	143	143	319	460	493
Zotu22	KF251631|SH406610.07FU;tax=d:Fungi,p:Ascomycota,c:Dothideomycetes,o:Capnodiales,f:Mycosphaerellaceae,g:Sphaerulina,s:Sphaerulina_rhabdoclinis_SH406610.07FU	96.45	8e-61	141	4	1	141	143	322	461	496
Zotu22	AY647237|SH406546.07FU;tax=d:Fungi,p:Ascomycota,c:Dothideomycetes,o:Capnodiales,f:Mycosphaerellaceae,g:Cercospora,s:Cercospora_agavicola_SH406546.07FU	96.45	8e-61	141	4	1	141	143	326	465	507
Zotu22	KF251596|SH406259.07FU;tax=d:Fungi,p:Ascomycota,c:Dothideomycetes,o:Capnodiales,f:Mycosphaerellaceae,g:Sphaerulina,s:Sphaerulina_amelanchier_SH406259.07FU	96.45	8e-61	141	4	1	141	143	321	460	495
Zotu22	KF777187|SH406215.07FU;tax=d:Fungi,p:Ascomycota,c:Dothideomycetes,o:Capnodiales,f:Mycosphaerellaceae,g:Sphaerulina,s:Sphaerulina_rhododendricola_SH406215.07FU	96.45	8e-61	141	4	1	141	143	475	614	663
Zotu22	HM235405|SH022106.07FU;tax=d:Fungi,p:Ascomycota,c:Dothideomycetes,o:Capnodiales,f:Mycosphaerellaceae,g:Cercospora,s:Cercospora_eremochloae_SH022106.07FU	95.74	1e-59	141	6	1	141	143	313	453	495
Zotu22	KF251641|SH406240.07FU;tax=d:Fungi,p:Ascomycota,c:Dothideomycetes,o:Capnodiales,f:Mycosphaerellaceae,g:Sphaerulina,s:Sphaerulina_westendorpii_SH406240.07FU	95.74	4e-59	141	5	1	141	143	328	467	502
Zotu22	JX143583|SH278817.07FU;tax=d:Fungi,p:Ascomycota,c:Dothideomycetes,o:Capnodiales,f:Mycosphaerellaceae,g:Cercospora,s:Cercospora_coniogrammes_SH278817.07FU	95.74	4e-59	141	5	1	141	143	392	531	580
Zotu24	KF251631|SH406610.07FU;tax=d:Fungi,p:Ascomycota,c:Dothideomycetes,o:Capnodiales,f:Mycosphaerellaceae,g:Sphaerulina,s:Sphaerulina_rhabdoclinis_SH406610.07FU	100.00	3e-70	142	0	1	142	142	322	463	496
Zotu24	KF251596|SH406259.07FU;tax=d:Fungi,p:Ascomycota,c:Dothideomycetes,o:Capnodiales,f:Mycosphaerellaceae,g:Sphaerulina,s:Sphaerulina_amelanchier_SH406259.07FU	100.00	3e-70	142	0	1	142	142	321	462	495
Zotu24	KF777187|SH406215.07FU;tax=d:Fungi,p:Ascomycota,c:Dothideomycetes,o:Capnodiales,f:Mycosphaerellaceae,g:Sphaerulina,s:Sphaerulina_rhododendricola_SH406215.07FU	100.00	3e-70	142	0	1	142	142	475	616	663
Zotu24	KF251641|SH406240.07FU;tax=d:Fungi,p:Ascomycota,c:Dothideomycetes,o:Capnodiales,f:Mycosphaerellaceae,g:Sphaerulina,s:Sphaerulina_westendorpii_SH406240.07FU	99.30	1e-68	142	1	1	142	142	328	469	502
Zotu24	KF251253|SH206769.07FU;tax=d:Fungi,p:Ascomycota,c:Dothideomycetes,o:Capnodiales,f:Mycosphaerellaceae,g:Sphaerulina,s:Sphaerulina_pseudovirgaureae_SH206769.07FU	99.30	1e-68	142	1	1	142	142	338	479	515
Zotu24	JQ793663|SH406148.07FU;tax=d:Fungi,p:Ascomycota,c:Dothideomycetes,o:Capnodiales,f:Mycosphaerellaceae,g:Pseudocercosporella,s:Pseudocercosporella_chaenomelis_SH406148.07FU	98.59	6e-67	142	2	1	142	142	450	591	611
Zotu24	KF251613|SH278888.07FU;tax=d:Fungi,p:Ascomycota,c:Dothideomycetes,o:Capnodiales,f:Mycosphaerellaceae,g:Sphaerulina,s:Sphaerulina_gei_SH278888.07FU	98.59	6e-67	142	2	1	142	142	320	461	494
Zotu24	KF251595|SH206800.07FU;tax=d:Fungi,p:Ascomycota,c:Dothideomycetes,o:Capnodiales,f:Mycosphaerellaceae	98.57	8e-66	140	2	1	140	142	319	458	493
Zotu25	HM148090|SH422672.07FU;tax=d:Fungi,p:Ascomycota,c:Dothideomycetes,o:Capnodiales,f:Cladosporiaceae,g:Cladosporium,s:Cladosporium_exasperatum_SH422672.07FU	100.00	5e-73	147	0	1	147	147	456	602	640
Zotu25	HM148092|SH123761.07FU;tax=d:Fungi,p:Ascomycota,c:Dothideomycetes,o:Capnodiales,f:Cladosporiaceae,g:Cladosporium,s:Cladosporium_flabelliforme_SH123761.07FU	100.00	5e-73	147	0	1	147	147	455	601	628
Zotu25	HM148081|SH217942.07FU;tax=d:Fungi,p:Ascomycota,c:Dothideomycetes,o:Capnodiales,f:Cladosporiaceae,g:Cladosporium,s:Cladosporium_delicatulum_SH217942.07FU	100.00	5e-73	147	0	1	147	147	326	472	498
Zotu25	GU721261|SH211137.07FU;tax=d:Fungi,p:Ascomycota,c:Dothideomycetes,o:Capnodiales	100.00	5e-73	147	0	1	147	147	407	553	613
Zotu25	EF679363|SH216250.07FU;tax=d:Fungi,p:Ascomycota,c:Dothideomycetes,o:Capnodiales,f:Mycosphaerellaceae,g:Mycosphaerella,s:Mycosphaerella_tassiana_SH216250.07FU	99.32	2e-71	147	1	1	147	147	337	483	509
Zotu25	KX426688|SH629693.07FU;tax=d:Fungi,p:Ascomycota,c:Dothideomycetes,o:Capnodiales,f:Cladosporiaceae,g:Cladosporium,s:Cladosporium_tenuissimum_SH629693.07FU	99.32	2e-71	148	0	1	147	147	287	434	484
Zotu25	KT268697|SH494205.07FU;tax=d:Fungi,p:Ascomycota,c:Dothideomycetes,o:Capnodiales,f:Cladosporiaceae,g:Cladosporium	98.66	3e-70	149	0	1	147	147	293	441	486
Zotu25	JN906978|SH294054.07FU;tax=d:Fungi,p:Ascomycota,c:Dothideomycetes,o:Capnodiales,f:Cladosporiaceae,g:Cladosporium,s:Cladosporium_aphidis_SH294054.07FU	98.64	1e-69	147	2	1	147	147	459	605	653
Zotu26	JF449633|SH206778.07FU;tax=d:Fungi,p:Ascomycota	100.00	1e-69	141	0	1	141	141	319	459	1084
Zotu26	JQ761665|SH206784.07FU;tax=d:Fungi,p:Ascomycota,c:Dothideomycetes	97.87	1e-64	141	3	1	141	141	324	464	1053
Zotu26	KP894252|SH522467.07FU;tax=d:Fungi,p:Ascomycota,c:Dothideomycetes,o:Capnodiales,f:Mycosphaerellaceae,g:Ramularia,s:Ramularia_tricherae_SH522467.07FU	95.04	5e-58	141	7	1	141	141	482	622	668
Zotu26	KX287491|SH643980.07FU;tax=d:Fungi,p:Ascomycota,c:Dothideomycetes,o:Capnodiales,f:Mycosphaerellaceae,g:Ramularia,s:Ramularia_rhabdospora_SH643980.07FU	95.07	5e-58	142	5	1	140	141	423	564	590
Zotu26	KP894220|SH206862.07FU;tax=d:Fungi,p:Ascomycota,c:Dothideomycetes,o:Capnodiales,f:Mycosphaerellaceae,g:Ramularia,s:Ramularia_armoraciae_SH206862.07FU	95.07	2e-57	142	3	1	141	141	477	615	663
Zotu26	KX287408|SH640877.07FU;tax=d:Fungi,p:Ascomycota,c:Dothideomycetes,o:Capnodiales,f:Mycosphaerellaceae,g:Ramularia	93.75	3e-55	144	6	1	141	141	423	566	592
Zotu26	KP894277|SH522471.07FU;tax=d:Fungi,p:Ascomycota,c:Dothideomycetes,o:Capnodiales,f:Mycosphaerellaceae,g:Ramularia,s:Ramularia_urticae_SH522471.07FU	93.62	4e-54	141	7	1	141	141	478	616	662
Zotu26	KJ504792|SH116476.07FU;tax=d:Fungi,p:Ascomycota,c:Dothideomycetes,o:Capnodiales,f:Mycosphaerellaceae,g:Ramularia,s:Ramularia_eucalypti_SH116476.07FU	92.91	5e-53	141	10	1	141	141	478	618	663
Zotu27	EU552122|SH090428.07FU;tax=d:Fungi,p:Ascomycota,c:Sordariomycetes,o:Diaporthales,f:Diaporthaceae,g:Diaporthe,s:Diaporthe_cynaroidis_SH090428.07FU	99.36	7e-77	157	1	1	157	157	491	647	1568
Zotu27	JX862531|SH243240.07FU;tax=d:Fungi,p:Ascomycota,c:Sordariomycetes,o:Diaporthales,f:Diaporthaceae,g:Diaporthe,s:Diaporthe_salicicola_SH243240.07FU	98.73	3e-75	157	2	1	157	157	513	669	709
Zotu27	GQ250218|SH201029.07FU;tax=d:Fungi,p:Ascomycota,c:Sordariomycetes,o:Diaporthales	98.10	1e-73	158	2	1	157	157	351	508	548
Zotu27	JX862530|SH185526.07FU;tax=d:Fungi,p:Ascomycota,c:Sordariomycetes,o:Diaporthales,f:Diaporthaceae,g:Diaporthe,s:Diaporthe_nothofagi_SH185526.07FU	96.86	8e-71	159	3	1	157	157	512	670	710
Zotu27	KP026322|SH201016.07FU;tax=d:Fungi,p:Ascomycota,c:Sordariomycetes,o:Diaporthales,f:Diaporthaceae,g:Diaporthe	96.86	8e-71	159	3	1	157	157	363	521	582
Zotu27	JF773607|SH185563.07FU;tax=d:Fungi,p:Ascomycota,c:Sordariomycetes,o:Diaporthales,f:Diaporthaceae,g:Diaporthe	96.23	4e-69	159	4	1	157	157	356	514	1139
Zotu27	KC343039|SH185498.07FU;tax=d:Fungi,p:Ascomycota,c:Sordariomycetes,o:Diaporthales,f:Diaporthaceae,g:Diaporthe,s:Diaporthe_australafricana_SH185498.07FU	95.57	7e-67	158	6	1	157	157	375	532	577
Zotu27	KC143199|SH201001.07FU;tax=d:Fungi,p:Ascomycota,c:Sordariomycetes,o:Diaporthales,f:Diaporthaceae,g:Diaporthe	94.27	1e-63	157	9	1	157	157	343	499	535
Zotu28	HQ714761|SH218844.07FU;tax=d:Fungi,p:Basidiomycota,c:Agaricomycetes,o:Agaricales,f:Hymenogastraceae,g:Alnicola,s:Alnicola_sphagneti_SH218844.07FU	98.60	1e-104	214	2	1	214	214	391	603	788
Zotu28	HQ714670|SH298057.07FU;tax=d:Fungi,p:Basidiomycota,c:Agaricomycetes,o:Agaricales,f:Hymenogastraceae,g:Naucoria,s:Naucoria_scolecina_SH298057.07FU	97.66	3e-101	214	4	1	214	214	392	604	654
Zotu28	UDB012241|SH218897.07FU;tax=d:Fungi,p:Basidiomycota,c:Agaricomycetes,o:Agaricales,f:Hebelomataceae	96.73	7e-98	214	6	1	214	214	413	625	639
Zotu28	UDB012104|SH218877.07FU;tax=d:Fungi,p:Basidiomycota,c:Agaricomycetes,o:Agaricales,f:Hebelomataceae	96.73	7e-98	214	5	1	214	214	413	624	931
Zotu28	JQ890313|SH218908.07FU;tax=d:Fungi,p:Basidiomycota,c:Agaricomycetes,o:Agaricales	96.70	9e-97	212	6	1	212	214	375	585	585
Zotu28	HQ714754|SH218846.07FU;tax=d:Fungi,p:Basidiomycota,c:Agaricomycetes,o:Agaricales,f:Hymenogastraceae,g:Naucoria,s:Naucoria_luteolofibrillosa_SH218846.07FU	96.26	3e-96	214	6	1	214	214	386	597	787
Zotu28	UDB012553|SH218890.07FU;tax=d:Fungi,p:Basidiomycota,c:Agaricomycetes,o:Agaricales,f:Hebelomataceae	95.79	7e-93	214	2	1	214	214	413	619	970
Zotu28	AY900091|SH218892.07FU;tax=d:Fungi,p:Basidiomycota,c:Agaricomycetes,o:Agaricales,f:Hymenogastraceae,g:Alnicola,s:Alnicola_cholea_SH218892.07FU	94.88	3e-91	215	8	1	214	214	392	604	751
Zotu29	GU817160|SH192114.07FU;tax=d:Fungi,p:Ascomycota	99.34	1e-73	151	1	1	151	151	406	556	616
Zotu29	KF251144|SH192112.07FU;tax=d:Fungi,p:Ascomycota,c:Dothideomycetes,o:Pleosporales,f:Leptosphaeriaceae,g:Acicuseptoria,s:Acicuseptoria_rumicis_SH192112.07FU	98.68	6e-72	151	2	1	151	151	369	519	555
Zotu29	FJ025157|SH192120.07FU;tax=d:Fungi,p:Ascomycota,c:Dothideomycetes,o:Pleosporales,f:Leptosphaeriaceae,g:Leptosphaeria	98.03	3e-70	152	2	1	151	151	344	495	648
Zotu29	HM439521|SH204785.07FU;tax=d:Fungi,p:Ascomycota,c:Dothideomycetes,o:Pleosporales,f:Leptosphaeriaceae,g:Leptosphaeria	97.99	4e-69	149	3	1	149	151	322	470	512
Zotu29	FJ427066|SH098777.07FU;tax=d:Fungi,p:Ascomycota,c:Dothideomycetes,o:Pleosporales,f:Didymellaceae,g:Phoma,s:Phoma_schachtii_SH098777.07FU	97.97	1e-68	148	3	1	148	151	346	493	524
Zotu29	JF740239|SH192163.07FU;tax=d:Fungi,p:Ascomycota,c:Dothideomycetes,o:Pleosporales,f:Leptosphaeriaceae,g:Paraleptosphaeria,s:Paraleptosphaeria_nitschkei_SH192163.07FU	97.35	1e-68	151	4	1	151	151	345	495	523
Zotu29	JF740230|SH020644.07FU;tax=d:Fungi,p:Ascomycota,c:Dothideomycetes,o:Pleosporales,f:Leptosphaeriaceae,g:Paraleptosphaeria,s:Paraleptosphaeria_orobanches_SH020644.07FU	97.35	1e-68	151	4	1	151	151	348	498	526
Zotu29	JN120360|SH022620.07FU;tax=d:Fungi,p:Ascomycota	96.69	6e-67	151	5	1	151	151	344	494	1097
Zotu30	EU255021|SH207372.07FU;tax=d:Fungi,p:Ascomycota,c:Sordariomycetes,o:Diaporthales,f:Gnomoniaceae	100.00	1e-78	157	0	1	157	158	351	507	507
Zotu30	GU367072|SH117330.07FU;tax=d:Fungi,p:Ascomycota,c:Sordariomycetes,o:Diaporthales,f:Gnomoniaceae,g:Plagiostoma,s:Plagiostoma_ovalisporum_SH117330.07FU	98.12	1e-74	160	1	1	158	158	350	509	518
Zotu30	DQ313557|SH207381.07FU;tax=d:Fungi,p:Ascomycota,c:Sordariomycetes,o:Diaporthales,f:Gnomoniaceae,g:Plagiostoma,s:Plagiostoma_aesculi_SH207381.07FU	98.14	1e-74	161	0	1	158	158	351	511	520
Zotu30	EU255041|SH207384.07FU;tax=d:Fungi,p:Ascomycota,c:Sordariomycetes,o:Diaporthales,f:Gnomoniaceae	98.11	4e-74	159	1	1	157	158	348	506	506
Zotu30	DQ313526|SH207368.07FU;tax=d:Fungi,p:Ascomycota,c:Sordariomycetes,o:Diaporthales,f:Gnomoniaceae,g:Apiognomonia,s:Apiognomonia_errabunda_SH207368.07FU	98.10	1e-73	158	2	1	158	158	348	504	513
Zotu30	GU367038|SH279957.07FU;tax=d:Fungi,p:Ascomycota,c:Sordariomycetes,o:Diaporthales,f:Gnomoniaceae,g:Plagiostoma,s:Plagiostoma_versatile_SH279957.07FU	97.50	5e-73	160	2	1	158	158	348	507	516
Zotu30	KF742560|SH207389.07FU;tax=d:Fungi,p:Ascomycota,c:Sordariomycetes,o:Diaporthales,f:Gnomoniaceae,g:Cryptodiaporthe	97.52	5e-73	161	1	1	158	158	414	574	634
Zotu30	AY455811|SH207376.07FU;tax=d:Fungi,p:Ascomycota,c:Sordariomycetes,o:Diaporthales,f:Gnomoniaceae,g:Plagiostoma,s:Plagiostoma_fraxini_SH207376.07FU	97.52	5e-73	161	1	1	158	158	364	524	537
Zotu31	GU237897|SH345896.07FU;tax=d:Fungi,p:Ascomycota,c:Dothideomycetes,o:Pleosporales,f:Didymellaceae,g:Boeremia,s:Boeremia_sambuci-nigrae_SH345896.07FU	100.00	2e-76	153	0	1	153	153	306	458	486
Zotu31	GU237720|SH345962.07FU;tax=d:Fungi,p:Ascomycota,c:Dothideomycetes,o:Pleosporales,f:Didymellaceae,g:Boeremia,s:Boeremia_noackiana_SH345962.07FU	99.35	1e-74	153	1	1	153	153	306	458	486
Zotu31	GU237707|SH091868.07FU;tax=d:Fungi,p:Ascomycota,c:Dothideomycetes,o:Pleosporales,f:Didymellaceae,g:Boeremia,s:Boeremia_exigua_SH091868.07FU	99.35	1e-74	153	1	1	153	153	306	458	486
Zotu31	GU237898|SH345922.07FU;tax=d:Fungi,p:Ascomycota,c:Dothideomycetes,o:Pleosporales,f:Didymellaceae,g:Ascochyta,s:Ascochyta_herbicola_SH345922.07FU	98.70	5e-73	154	0	1	153	153	306	458	486
Zotu31	GU237848|SH245188.07FU;tax=d:Fungi,p:Ascomycota,c:Dothideomycetes,o:Pleosporales,f:Didymellaceae,g:Boeremia,s:Boeremia_lycopersici_SH245188.07FU	98.69	5e-73	153	2	1	153	153	306	458	486
Zotu31	FJ426996|SH117088.07FU;tax=d:Fungi,p:Ascomycota,c:Dothideomycetes,o:Pleosporales,f:Didymellaceae,g:Epicoccum,s:Epicoccum_nigrum_SH117088.07FU	98.70	5e-73	154	0	1	153	153	309	461	489
Zotu31	GU237818|SH346296.07FU;tax=d:Fungi,p:Ascomycota,c:Dothideomycetes,o:Pleosporales,f:Didymellaceae,g:Didymella,s:Didymella_aurea_SH346296.07FU	98.05	2e-71	154	1	1	153	153	305	457	485
Zotu31	FJ427013|SH345879.07FU;tax=d:Fungi,p:Ascomycota,c:Dothideomycetes,o:Pleosporales,f:Didymellaceae,g:Didymella,s:Didymella_glomerata_SH345879.07FU	98.05	2e-71	154	1	1	153	153	305	457	485
Zotu33	EF679363|SH216250.07FU;tax=d:Fungi,p:Ascomycota,c:Dothideomycetes,o:Capnodiales,f:Mycosphaerellaceae,g:Mycosphaerella,s:Mycosphaerella_tassiana_SH216250.07FU	100.00	5e-73	147	0	1	147	147	337	483	509
Zotu33	HM148090|SH422672.07FU;tax=d:Fungi,p:Ascomycota,c:Dothideomycetes,o:Capnodiales,f:Cladosporiaceae,g:Cladosporium,s:Cladosporium_exasperatum_SH422672.07FU	99.32	2e-71	147	1	1	147	147	456	602	640
Zotu33	HM148092|SH123761.07FU;tax=d:Fungi,p:Ascomycota,c:Dothideomycetes,o:Capnodiales,f:Cladosporiaceae,g:Cladosporium,s:Cladosporium_flabelliforme_SH123761.07FU	99.32	2e-71	147	1	1	147	147	455	601	628
Zotu33	EF679384|SH079312.07FU;tax=d:Fungi,p:Ascomycota,c:Dothideomycetes,o:Capnodiales,f:Cladosporiaceae,g:Cladosporium,s:Cladosporium_ramotenellum_SH079312.07FU	99.32	2e-71	147	1	1	147	147	326	472	498
Zotu33	HM148081|SH217942.07FU;tax=d:Fungi,p:Ascomycota,c:Dothideomycetes,o:Capnodiales,f:Cladosporiaceae,g:Cladosporium,s:Cladosporium_delicatulum_SH217942.07FU	99.32	2e-71	147	1	1	147	147	326	472	498
Zotu33	GU721261|SH211137.07FU;tax=d:Fungi,p:Ascomycota,c:Dothideomycetes,o:Capnodiales	99.32	2e-71	147	1	1	147	147	407	553	613
Zotu33	KX426688|SH629693.07FU;tax=d:Fungi,p:Ascomycota,c:Dothideomycetes,o:Capnodiales,f:Cladosporiaceae,g:Cladosporium,s:Cladosporium_tenuissimum_SH629693.07FU	98.65	1e-69	148	1	1	147	147	287	434	484
Zotu33	KT268697|SH494205.07FU;tax=d:Fungi,p:Ascomycota,c:Dothideomycetes,o:Capnodiales,f:Cladosporiaceae,g:Cladosporium	97.99	1e-68	149	1	1	147	147	293	441	486
Zotu34	UDB020885|SH204277.07FU;tax=d:Fungi,p:Ascomycota,c:Dothideomycetes,o:Dothideales,f:Aureobasidiaceae,g:Aureobasidium,s:Aureobasidium_microstictum_SH204277.07FU	100.00	2e-76	153	0	1	153	153	193	41	249
Zotu34	AJ244232|SH195774.07FU;tax=d:Fungi,p:Ascomycota,c:Dothideomycetes,o:Dothideales,f:Aureobasidiaceae,g:Aureobasidium,s:Aureobasidium_pullulans_SH195774.07FU	100.00	2e-76	153	0	1	153	153	346	498	506
Zotu34	KJ706700|SH014203.07FU;tax=d:Fungi,p:Ascomycota,c:Dothideomycetes,o:Dothideales,f:Aureobasidiaceae,g:Aureobasidium,s:Aureobasidium_pullulans_SH014203.07FU	98.04	2e-71	153	3	1	153	153	393	545	605
Zotu34	KJ706541|SH195783.07FU;tax=d:Fungi,p:Ascomycota,c:Dothideomycetes,o:Dothideales,f:Aureobasidiaceae,g:Aureobasidium,s:Aureobasidium_pullulans_SH195783.07FU	96.73	5e-68	153	5	1	153	153	393	545	605
Zotu34	FJ150897|SH261439.07FU;tax=d:Fungi,p:Ascomycota,c:Dothideomycetes,o:Dothideales,f:Aureobasidiaceae,g:Kabatiella,s:Kabatiella_lini_SH261439.07FU	98.58	2e-66	141	2	1	141	153	346	486	486
Zotu34	KX515044|SH640785.07FU;tax=d:Fungi	96.08	2e-66	153	6	1	153	153	383	535	595
Zotu34	FJ150875|SH376403.07FU;tax=d:Fungi,p:Ascomycota,c:Dothideomycetes,o:Dothideales,f:Aureobasidiaceae,g:Aureobasidium,s:Aureobasidium_namibiae_SH376403.07FU	97.87	1e-64	141	3	1	141	153	346	486	486
Zotu34	JX290154|SH014204.07FU;tax=d:Fungi,p:Ascomycota,c:Dothideomycetes,o:Dothideales,f:Aureobasidiaceae,g:Aureobasidium	96.60	1e-64	147	5	7	153	153	394	540	600
Zotu35	HF947877|SH214294.07FU;tax=d:Fungi,p:Ascomycota,c:Leotiomycetes,o:Helotiales,f:Hyaloscyphaceae	99.30	4e-69	143	1	1	143	143	413	555	615
Zotu35	AY033087|SH204986.07FU;tax=d:Fungi,p:Ascomycota,c:Leotiomycetes,o:Helotiales,f:Helotiales_fam_Incertae_sedis,g:Phialocephala,s:Phialocephala_fortinii_SH204986.07FU	97.92	8e-66	144	1	1	143	143	359	501	561
Zotu35	KF617838|SH459212.07FU;tax=d:Fungi,p:Ascomycota,c:Lecanoromycetes	95.14	1e-59	144	4	1	143	143	526	667	1294
Zotu35	AY078145|SH275913.07FU;tax=d:Fungi,p:Ascomycota,c:Leotiomycetes,o:Helotiales,f:Helotiales_fam_Incertae_sedis,g:Acephala,s:Acephala_applanata_SH275913.07FU	95.14	1e-58	144	4	1	143	143	387	528	588
Zotu35	EU434823|SH204998.07FU;tax=d:Fungi,p:Ascomycota,c:Leotiomycetes,o:Helotiales,f:Helotiales_fam_Incertae_sedis,g:Acephala	94.41	6e-57	143	6	1	143	143	341	481	495
Zotu35	AY618244|SH020842.07FU;tax=d:Fungi,p:Ascomycota,c:Leotiomycetes,o:Helotiales,f:Helotiales_fam_Incertae_sedis,g:Phialocephala	94.41	2e-56	143	5	1	142	143	298	438	452
Zotu35	EU434836|SH204992.07FU;tax=d:Fungi,p:Ascomycota,c:Leotiomycetes,o:Helotiales,f:Helotiales_fam_Incertae_sedis,g:Phaeomollisia,s:Phaeomollisia_piceae_SH204992.07FU	93.71	1e-54	143	6	1	142	143	346	486	501
Zotu35	KJ130023|SH020841.07FU;tax=d:Fungi,p:Ascomycota,c:Leotiomycetes,o:Helotiales,f:Helotiales_fam_Incertae_sedis,g:Phialocephala,s:Phialocephala_fortinii_SH020841.07FU	94.29	4e-54	140	2	1	140	143	387	520	832
Zotu36	KF251233|SH406107.07FU;tax=d:Fungi,p:Ascomycota,c:Dothideomycetes,o:Capnodiales,f:Mycosphaerellaceae,g:Septoria,s:Septoria_cretae_SH406107.07FU	100.00	3e-70	142	0	1	142	142	336	477	513
Zotu36	KF251362|SH406649.07FU;tax=d:Fungi,p:Ascomycota,c:Dothideomycetes,o:Capnodiales,f:Mycosphaerellaceae,g:Septoria,s:Septoria_cerastii_SH406649.07FU	100.00	4e-69	140	0	1	140	142	320	459	495
Zotu36	KF251545|SH406260.07FU;tax=d:Fungi,p:Ascomycota,c:Dothideomycetes,o:Capnodiales,f:Mycosphaerellaceae,g:Septoria,s:Septoria_senecionis_SH406260.07FU	100.00	4e-69	140	0	1	140	142	320	459	495
Zotu36	DQ841154|SH406338.07FU;tax=d:Fungi,p:Ascomycota,c:Dothideomycetes,o:Capnodiales,f:Mycosphaerellaceae,g:Septoria,s:Septoria_malagutii_SH406338.07FU	99.29	2e-67	140	1	1	140	142	362	501	550
Zotu36	KF251412|SH406263.07FU;tax=d:Fungi,p:Ascomycota,c:Dothideomycetes,o:Capnodiales,f:Mycosphaerellaceae,g:Septoria,s:Septoria_epilobii_SH406263.07FU	99.29	2e-67	140	1	1	140	142	320	459	495
Zotu36	KF251430|SH278792.07FU;tax=d:Fungi,p:Ascomycota,c:Dothideomycetes,o:Capnodiales,f:Mycosphaerellaceae,g:Septoria,s:Septoria_glycinicola_SH278792.07FU	99.29	2e-67	140	1	1	140	142	320	459	495
Zotu36	KF251234|SH116471.07FU;tax=d:Fungi,p:Ascomycota,c:Dothideomycetes,o:Capnodiales,f:Mycosphaerellaceae,g:Septoria,s:Septoria_oenanthicola_SH116471.07FU	98.57	8e-66	140	2	1	140	142	325	464	503
Zotu36	KF251408|SH206825.07FU;tax=d:Fungi,p:Ascomycota,c:Dothideomycetes,o:Capnodiales,f:Mycosphaerellaceae,g:Septoria,s:Septoria_ekmaniana_SH206825.07FU	97.86	4e-64	140	3	1	140	142	320	459	495
Zotu37	JF449633|SH206778.07FU;tax=d:Fungi,p:Ascomycota	99.29	4e-68	141	1	1	141	141	319	459	1084
Zotu37	JQ761665|SH206784.07FU;tax=d:Fungi,p:Ascomycota,c:Dothideomycetes	97.16	5e-63	141	4	1	141	141	324	464	1053
Zotu37	KP894252|SH522467.07FU;tax=d:Fungi,p:Ascomycota,c:Dothideomycetes,o:Capnodiales,f:Mycosphaerellaceae,g:Ramularia,s:Ramularia_tricherae_SH522467.07FU	95.74	1e-59	141	6	1	141	141	482	622	668
Zotu37	KX287491|SH643980.07FU;tax=d:Fungi,p:Ascomycota,c:Dothideomycetes,o:Capnodiales,f:Mycosphaerellaceae,g:Ramularia,s:Ramularia_rhabdospora_SH643980.07FU	95.77	1e-59	142	4	1	140	141	423	564	590
Zotu37	KX287408|SH640877.07FU;tax=d:Fungi,p:Ascomycota,c:Dothideomycetes,o:Capnodiales,f:Mycosphaerellaceae,g:Ramularia	94.44	6e-57	144	5	1	141	141	423	566	592
Zotu37	KP894277|SH522471.07FU;tax=d:Fungi,p:Ascomycota,c:Dothideomycetes,o:Capnodiales,f:Mycosphaerellaceae,g:Ramularia,s:Ramularia_urticae_SH522471.07FU	94.33	8e-56	141	6	1	141	141	478	616	662
Zotu37	KP894220|SH206862.07FU;tax=d:Fungi,p:Ascomycota,c:Dothideomycetes,o:Capnodiales,f:Mycosphaerellaceae,g:Ramularia,s:Ramularia_armoraciae_SH206862.07FU	94.37	8e-56	142	4	1	141	141	477	615	663
Zotu37	AY490763|SH278798.07FU;tax=d:Fungi,p:Ascomycota,c:Dothideomycetes,o:Capnodiales,f:Mycosphaerellaceae,g:Mycosphaerella,s:Mycosphaerella_punctiformis_SH278798.07FU	92.91	5e-53	141	10	1	141	141	314	454	472
Zotu38	KP004445|SH578190.07FU;tax=d:Fungi,p:Ascomycota,c:Sordariomycetes,o:Diaporthales,f:Diaporthaceae,g:Diaporthe,s:Diaporthe_phragmitis_SH578190.07FU	100.00	1e-79	159	0	1	159	159	372	530	573
Zotu38	FJ889450|SH099216.07FU;tax=d:Fungi,p:Ascomycota,c:Sordariomycetes,o:Diaporthales,f:Diaporthaceae,g:Diaporthe,s:Diaporthe_cotoneastri_SH099216.07FU	100.00	1e-79	159	0	1	159	159	347	505	545
Zotu38	KJ210538|SH185497.07FU;tax=d:Fungi,p:Ascomycota,c:Sordariomycetes,o:Diaporthales,f:Diaporthaceae,g:Diaporthe,s:Diaporthe_helicis_SH185497.07FU	98.74	2e-76	159	2	1	159	159	349	507	537
Zotu38	JQ954648|SH192482.07FU;tax=d:Fungi,p:Ascomycota,c:Sordariomycetes,o:Diaporthales,f:Diaporthaceae,g:Diaporthe,s:Diaporthe_citrichinensis_SH192482.07FU	98.75	2e-76	160	1	1	159	159	394	553	613
Zotu38	KR709066|SH524002.07FU;tax=d:Fungi,p:Ascomycota	98.74	2e-76	159	2	1	159	159	381	539	573
Zotu38	KC343134|SH090684.07FU;tax=d:Fungi,p:Ascomycota,c:Sordariomycetes,o:Diaporthales,f:Diaporthaceae,g:Diaporthe,s:Diaporthe_bicincta_SH090684.07FU	98.74	9e-76	159	0	1	159	159	375	531	576
Zotu38	JQ761811|SH192473.07FU;tax=d:Fungi,p:Ascomycota,c:Sordariomycetes,o:Diaporthales	98.74	9e-76	159	0	1	159	159	343	499	1080
Zotu38	KT192412|SH185618.07FU;tax=d:Fungi,p:Ascomycota,c:Sordariomycetes,o:Diaporthales,f:Valsaceae,g:Phomopsis	98.74	9e-76	159	1	1	159	159	353	510	519
Zotu39	JN190956|SH406144.07FU;tax=d:Fungi,p:Ascomycota,c:Dothideomycetes,o:Capnodiales,f:Mycosphaerellaceae,g:Pantospora,s:Pantospora_guazumae_SH406144.07FU	100.00	3e-69	140	0	1	140	140	344	483	535
Zotu39	AY725545|SH406109.07FU;tax=d:Fungi,p:Ascomycota,c:Dothideomycetes,o:Capnodiales,f:Mycosphaerellaceae,g:Mycosphaerella,s:Mycosphaerella_ellipsoidea_SH406109.07FU	100.00	3e-69	140	0	1	140	140	326	465	491
Zotu39	JX494388|SH406787.07FU;tax=d:Fungi,p:Ascomycota,c:Dothideomycetes,o:Capnodiales,f:Mycosphaerellaceae,g:Passalora,s:Passalora_lobeliae-fistulosae_SH406787.07FU	99.28	7e-66	138	0	1	137	140	315	452	480
Zotu39	JX507956|SH022119.07FU;tax=d:Fungi,p:Ascomycota,c:Dothideomycetes,o:Capnodiales,f:Mycosphaerellaceae,g:Passalora	98.57	7e-66	140	2	1	140	140	333	472	517
Zotu39	EU330227|SH278795.07FU;tax=d:Fungi,p:Ascomycota,c:Dothideomycetes,o:Capnodiales,f:Mycosphaerellaceae,g:Dothistroma,s:Dothistroma_septosporum_SH278795.07FU	99.26	1e-64	135	1	1	135	140	339	473	508
Zotu39	KJ406782|SH017714.07FU;tax=d:Fungi,p:Ascomycota,c:Dothideomycetes,o:Capnodiales,f:Teratosphaeriaceae	99.26	1e-64	135	1	1	135	140	265	399	426
Zotu39	AY808304|SH206771.07FU;tax=d:Fungi,p:Ascomycota,c:Dothideomycetes,o:Capnodiales,f:Mycosphaerellaceae,g:Dothistroma,s:Dothistroma_pini_SH206771.07FU	100.00	1e-63	130	0	1	130	140	305	434	434
Zotu39	HQ728116|SH116565.07FU;tax=d:Fungi,p:Ascomycota,c:Dothideomycetes,o:Capnodiales,f:Mycosphaerellaceae,g:Passalora,s:Passalora_californica_SH116565.07FU	97.81	2e-62	137	3	1	137	140	447	583	604
Zotu40	FR682163|SH176396.07FU;tax=d:Fungi,p:Basidiomycota,c:Malasseziomycetes,o:Malasseziales,f:Malasseziaceae,g:Malassezia	98.92	5e-140	278	1	1	277	277	381	657	697
Zotu40	KU164491|SH176395.07FU;tax=d:Fungi,p:Basidiomycota,c:Malasseziomycetes,o:Malasseziales,f:Malasseziaceae,g:Malassezia,s:Malassezia_restricta_SH176395.07FU	96.42	2e-128	279	6	1	277	277	416	692	950
Zotu40	KP071167|SH495613.07FU;tax=d:Fungi,p:Basidiomycota,c:Malasseziomycetes,o:Malasseziales,f:Malasseziaceae,g:Malassezia	93.19	3e-113	279	15	1	277	277	397	673	738
Zotu40	AY743636|SH176394.07FU;tax=d:Fungi,p:Basidiomycota,c:Malasseziomycetes,o:Malasseziales,f:Malasseziaceae,g:Malassezia,s:Malassezia_restricta_SH176394.07FU	92.50	7e-109	280	11	1	277	277	378	650	711
Zotu40	HQ436063|SH482123.07FU;tax=d:Fungi	93.01	9e-108	272	10	1	270	277	451	715	769
Zotu40	FJ455000|SH001486.07FU;tax=d:Fungi,p:Basidiomycota,c:Malasseziomycetes,o:Malasseziales	93.56	3e-93	233	8	1	232	277	303	529	529
Zotu40	KU164262|SH176398.07FU;tax=d:Fungi,p:Basidiomycota,c:Malasseziomycetes,o:Malasseziales	88.89	7e-89	279	12	1	277	277	433	694	757
Zotu40	LC025970|SH496806.07FU;tax=d:Fungi	92.95	3e-88	227	9	1	226	277	385	605	709
Zotu40	LC025970|SH496806.07FU;tax=d:Fungi	91.59	6e-35	107	7	165	270	277	604	709	709
Zotu42	KX515355|SH631577.07FU;tax=d:Fungi	99.10	3e-111	222	2	1	222	222	378	599	659
Zotu42	AB030352|SH194739.07FU;tax=d:Fungi,p:Basidiomycota,c:Cystobasidiomycetes,o:Erythrobasidiales,f:Erythrobasidiaceae,g:Erythrobasidium,s:Erythrobasidium_hasegawianum_SH194739.07FU	97.75	3e-106	222	5	1	222	222	343	564	595
Zotu42	KX515012|SH630035.07FU;tax=d:Fungi	93.24	6e-89	222	14	1	222	222	373	593	653
Zotu42	FJ237198|SH013567.07FU;tax=d:Fungi,p:Basidiomycota,c:Cystobasidiomycetes,o:Erythrobasidiales,f:Erythrobasidiaceae,g:Erythrobasidium	92.27	8e-73	194	12	1	193	222	290	481	945
Zotu42	KJ706680|SH194741.07FU;tax=d:Fungi,p:Basidiomycota,c:Cystobasidiomycetes,o:Erythrobasidiales,f:Erythrobasidiaceae,g:Erythrobasidium,s:Erythrobasidium_elongatum_SH194741.07FU	84.95	6e-49	206	14	2	192	222	336	539	633
Zotu42	AF444561|SH194740.07FU;tax=d:Fungi,p:Basidiomycota,c:Cystobasidiomycetes,o:Erythrobasidiales,f:Erythrobasidiaceae,g:Erythrobasidium,s:Erythrobasidium_elongatum_SH194740.07FU	84.95	6e-49	206	14	2	192	222	336	539	633
Zotu42	KM527116|SH491915.07FU;tax=d:Fungi,p:Basidiomycota,c:Cystobasidiomycetes,o:Erythrobasidiales,f:Erythrobasidiaceae,g:Erythrobasidium	83.50	6e-44	206	17	2	192	222	439	642	831
Zotu42	AB035712|SH219192.07FU;tax=d:Fungi,p:Basidiomycota,c:Cystobasidiomycetes,o:Erythrobasidiales,f:Erythrobasidiaceae,g:Bannoa,s:Bannoa_ogasawarensis_SH219192.07FU	83.16	3e-42	196	23	3	194	222	2466	2655	2731
Zotu43	JQ948454|SH408656.07FU;tax=d:Fungi,p:Ascomycota,c:Sordariomycetes,o:Glomerellales,f:Glomerellaceae,g:Colletotrichum,s:Colletotrichum_kinghornii_SH408656.07FU	100.00	2e-76	153	0	1	153	153	351	503	538
Zotu43	JQ948455|SH408655.07FU;tax=d:Fungi,p:Ascomycota,c:Sordariomycetes,o:Glomerellales,f:Glomerellaceae,g:Colletotrichum,s:Colletotrichum_australe_SH408655.07FU	100.00	2e-76	153	0	1	153	153	351	503	538
Zotu43	JQ948402|SH279828.07FU;tax=d:Fungi,p:Ascomycota,c:Sordariomycetes,o:Glomerellales,f:Glomerellaceae,g:Colletotrichum,s:Colletotrichum_godetiae_SH279828.07FU	100.00	2e-76	153	0	1	153	153	351	503	538
Zotu43	JQ948402|SH279828.07FU;tax=d:Fungi,p:Ascomycota,c:Sordariomycetes,o:Glomerellales,f:Glomerellaceae,g:Colletotrichum,s:Colletotrichum_godetiae_SH279828.07FU	94.74	3.3	19	1	61	79	153	85	103	538
Zotu43	JQ948457|SH279832.07FU;tax=d:Fungi,p:Ascomycota,c:Sordariomycetes,o:Glomerellales,f:Glomerellaceae,g:Colletotrichum,s:Colletotrichum_rhombiforme_SH279832.07FU	99.35	1e-74	153	1	1	153	153	351	503	538
Zotu43	JQ948292|SH408615.07FU;tax=d:Fungi,p:Ascomycota,c:Sordariomycetes,o:Glomerellales,f:Glomerellaceae,g:Colletotrichum,s:Colletotrichum_fioriniae_SH408615.07FU	99.34	1e-73	151	1	1	151	153	352	502	540
Zotu43	KP145234|SH494488.07FU;tax=d:Fungi,p:Ascomycota,c:Sordariomycetes,o:Glomerellales,f:Glomerellaceae,g:Colletotrichum,s:Colletotrichum_scovillei_SH494488.07FU	99.34	1e-73	151	1	1	151	153	292	442	480
Zotu43	JQ948459|SH207299.07FU;tax=d:Fungi,p:Ascomycota,c:Sordariomycetes,o:Glomerellales,f:Glomerellaceae,g:Colletotrichum,s:Colletotrichum_acerbum_SH207299.07FU	98.69	5e-73	153	2	1	153	153	351	503	538
Zotu43	JQ948274|SH408652.07FU;tax=d:Fungi,p:Ascomycota,c:Sordariomycetes,o:Glomerellales,f:Glomerellaceae,g:Colletotrichum,s:Colletotrichum_cosmi_SH408652.07FU	98.01	3e-70	151	3	1	151	153	352	502	540
Zotu44	KT823544|SH532161.07FU;tax=d:Fungi,p:Ascomycota,c:Dothideomycetes,o:Venturiales,f:Venturiaceae,g:Venturia	100.00	4e-64	131	0	1	131	143	318	448	448
Zotu44	KT823551|SH219614.07FU;tax=d:Fungi,p:Ascomycota,c:Dothideomycetes,o:Venturiales	96.95	2e-57	131	4	1	131	143	319	449	449
Zotu44	FJ553066|SH219610.07FU;tax=d:Fungi,p:Ascomycota,c:Dothideomycetes,o:Venturiales,f:Venturiaceae,g:Venturia	91.18	2e-46	136	10	2	136	143	1034	1168	1216
Zotu44	FJ554220|SH219603.07FU;tax=d:Fungi,p:Ascomycota,c:Dothideomycetes,o:Venturiales,f:Venturiaceae	91.18	2e-46	136	10	2	136	143	680	814	862
Zotu44	JN833732|SH219600.07FU;tax=d:Fungi,p:Ascomycota,c:Dothideomycetes,o:Venturiales	90.98	4e-44	133	9	2	132	143	315	446	461
Zotu44	KF793787|SH219635.07FU;tax=d:Fungi,p:Ascomycota,c:Dothideomycetes,o:Venturiales,f:Venturiaceae,g:Venturia,s:Venturia_viennotii_SH219635.07FU	90.91	4e-44	132	10	2	132	143	693	823	837
Zotu44	KT823576|SH532162.07FU;tax=d:Fungi,p:Ascomycota,c:Dothideomycetes,o:Venturiales,f:Venturiaceae,g:Venturia	90.84	1e-43	131	10	2	131	143	319	448	448
Zotu44	HQ434411|SH219599.07FU;tax=d:Fungi,p:Ascomycota,c:Dothideomycetes,o:Venturiales,f:Venturiaceae,g:Venturia,s:Venturia_nashicola_SH219599.07FU	90.30	1e-43	134	12	2	134	143	316	449	461
Zotu45	KJ504792|SH116476.07FU;tax=d:Fungi,p:Ascomycota,c:Dothideomycetes,o:Capnodiales,f:Mycosphaerellaceae,g:Ramularia,s:Ramularia_eucalypti_SH116476.07FU	99.29	4e-68	141	1	1	141	141	478	618	663
Zotu45	KX287539|SH206860.07FU;tax=d:Fungi,p:Ascomycota	99.29	4e-68	141	1	1	141	141	314	454	480
Zotu45	AY490763|SH278798.07FU;tax=d:Fungi,p:Ascomycota,c:Dothideomycetes,o:Capnodiales,f:Mycosphaerellaceae,g:Mycosphaerella,s:Mycosphaerella_punctiformis_SH278798.07FU	98.58	2e-66	141	2	1	141	141	314	454	472
Zotu45	AJ536179|SH206786.07FU;tax=d:Fungi,p:Ascomycota,c:Dothideomycetes,o:Capnodiales,f:Mycosphaerellaceae,g:Ramularia,s:Ramularia_collo-cygni_SH206786.07FU	98.58	8e-66	141	1	1	141	141	304	443	469
Zotu45	KX287472|SH641918.07FU;tax=d:Fungi,p:Ascomycota,c:Dothideomycetes,o:Capnodiales,f:Mycosphaerellaceae,g:Ramularia	97.87	1e-64	141	3	1	141	141	484	624	672
Zotu45	KP894223|SH206807.07FU;tax=d:Fungi,p:Ascomycota,c:Dothideomycetes,o:Capnodiales,f:Mycosphaerellaceae,g:Ramularia,s:Ramularia_grevilleana_SH206807.07FU	98.53	5e-63	136	1	1	136	141	348	482	513
Zotu45	KX287520|SH640879.07FU;tax=d:Fungi,p:Ascomycota,c:Dothideomycetes,o:Capnodiales,f:Mycosphaerellaceae,g:Ramularia,s:Ramularia_trollii_SH640879.07FU	97.16	5e-63	141	4	1	141	141	479	619	666
Zotu45	HQ162266|SH206773.07FU;tax=d:Fungi,p:Ascomycota,c:Dothideomycetes,o:Capnodiales,f:Mycosphaerellaceae,g:Ramularia,s:Ramularia_nyssicola_SH206773.07FU	97.16	5e-63	141	4	1	141	141	361	501	540
Zotu46	FJ515595|SH091887.07FU;tax=d:Fungi,p:Ascomycota,c:Dothideomycetes,o:Pleosporales,f:Didymellaceae,g:Didymella,s:Didymella_vitalbina_SH091887.07FU	100.00	6e-77	154	0	1	154	154	307	460	488
Zotu46	GU237724|SH245181.07FU;tax=d:Fungi,p:Ascomycota,c:Dothideomycetes,o:Pleosporales,f:Didymellaceae,g:Stagonosporopsis,s:Stagonosporopsis_lupini_SH245181.07FU	98.70	1e-73	154	2	1	154	154	307	460	488
Zotu46	FJ515593|SH091953.07FU;tax=d:Fungi,p:Ascomycota,c:Dothideomycetes,o:Pleosporales,f:Didymellaceae,g:Didymella,s:Didymella_clematidis_SH091953.07FU	98.70	1e-73	154	2	1	154	154	308	461	489
Zotu46	FM200435|SH207246.07FU;tax=d:Fungi,p:Ascomycota,c:Dothideomycetes,o:Pleosporales,f:Didymellaceae,g:Phoma	98.70	5e-73	154	1	1	154	154	303	455	464
Zotu46	GU237890|SH245115.07FU;tax=d:Fungi,p:Ascomycota,c:Dothideomycetes,o:Pleosporales,f:Didymellaceae,g:Stagonosporopsis,s:Stagonosporopsis_loticola_SH245115.07FU	98.05	6e-72	154	3	1	154	154	307	460	488
Zotu46	FJ427031|SH245098.07FU;tax=d:Fungi,p:Ascomycota,c:Dothideomycetes,o:Pleosporales,f:Didymellaceae,g:Phoma,s:Phoma_multirostrata_SH245098.07FU	98.06	6e-72	155	2	1	154	154	306	460	488
Zotu46	KT338640|SH554719.07FU;tax=d:Fungi,p:Ascomycota,c:Dothideomycetes,o:Pleosporales,f:Didymellaceae,g:Didymella	98.05	2e-71	154	2	1	154	154	437	589	634
Zotu46	GU237862|SH345969.07FU;tax=d:Fungi,p:Ascomycota,c:Dothideomycetes,o:Pleosporales,f:Didymellaceae,g:Stagonosporopsis,s:Stagonosporopsis_dorenboschii_SH345969.07FU	97.40	3e-70	154	4	1	154	154	307	460	488
Zotu47	AJ608969|SH182979.07FU;tax=d:Fungi,p:Ascomycota,c:Dothideomycetes,o:Pleosporales	97.96	5e-68	147	3	1	147	147	381	527	587
Zotu47	KC867873|SH183018.07FU;tax=d:Fungi,p:Ascomycota,c:Dothideomycetes,o:Pleosporales,f:Leptosphaeriaceae,g:Leptosphaeria	94.56	4e-59	147	7	1	147	147	373	518	576
Zotu47	DQ420932|SH183004.07FU;tax=d:Fungi,p:Ascomycota,c:Dothideomycetes,o:Pleosporales	90.85	2e-51	153	8	1	147	147	420	572	631
Zotu47	FJ025358|SH183001.07FU;tax=d:Fungi,p:Ascomycota,c:Dothideomycetes,o:Pleosporales	90.85	2e-51	153	8	1	147	147	409	561	596
Zotu47	FJ427061|SH183002.07FU;tax=d:Fungi,p:Ascomycota,c:Dothideomycetes,o:Pleosporales	90.20	1e-49	153	9	1	147	147	358	510	538
Zotu47	KY950236|SH496090.07FU;tax=d:Fungi,p:Ascomycota,c:Dothideomycetes,o:Pleosporales,f:Phaeosphaeriaceae,g:Neosetophoma,s:Neosetophoma_samararum_SH496090.07FU	90.26	1e-49	154	8	1	147	147	358	511	562
Zotu47	KC662236|SH182992.07FU;tax=d:Fungi,p:Ascomycota,c:Dothideomycetes,o:Pleosporales	89.54	5e-48	153	10	1	147	147	360	512	552
Zotu47	KR873251|SH238525.07FU;tax=d:Fungi,p:Ascomycota,c:Dothideomycetes,o:Pleosporales,f:Phaeosphaeriaceae,g:Septoriella,s:Septoriella_phragmitis_SH238525.07FU	89.86	2e-46	148	8	1	143	147	505	650	690
Zotu48	KT185667|SH529064.07FU;tax=d:Fungi,p:Ascomycota,c:Leotiomycetes,o:Helotiales,f:Dermateaceae,g:Calloria,s:Calloria_urticae_SH529064.07FU	95.17	3e-60	145	7	1	145	145	970	1114	2547
Zotu48	EU516942|SH026255.07FU;tax=d:Fungi,p:Ascomycota,c:Ascomycota_cls_Incertae_sedis,o:Ascomycota_ord_Incertae_sedis,f:Ascomycota_fam_Incertae_sedis,g:Tetracladium	94.48	1e-58	145	8	1	145	145	303	447	740
Zotu48	KC884462|SH179783.07FU;tax=d:Fungi,p:Ascomycota,c:Leotiomycetes	93.84	8e-56	146	4	1	142	145	357	501	565
Zotu48	KC694158|SH003730.07FU;tax=d:Fungi,p:Ascomycota	93.10	4e-54	145	7	1	142	145	399	543	606
Zotu48	JQ070457|SH179786.07FU;tax=d:Fungi,p:Ascomycota,c:Leotiomycetes,o:Helotiales,f:Helotiales_fam_Incertae_sedis,g:Chalara	92.57	4e-54	148	7	1	145	145	330	476	480
Zotu48	HG936236|SH179792.07FU;tax=d:Fungi,p:Ascomycota,c:Leotiomycetes,o:Helotiales,f:Helotiaceae,g:Articulospora	91.72	8e-51	145	9	1	142	145	399	543	832
Zotu48	HG936391|SH179789.07FU;tax=d:Fungi,p:Ascomycota,c:Leotiomycetes,o:Helotiales,f:Helotiaceae,g:Articulospora	90.48	4e-49	147	12	1	145	145	400	546	832
Zotu48	KM246194|SH521446.07FU;tax=d:Fungi,p:Ascomycota,c:Ascomycota_cls_Incertae_sedis,o:Ascomycota_ord_Incertae_sedis,f:Ascomycota_fam_Incertae_sedis,g:Tetracladium	90.97	1e-48	144	9	1	142	145	386	527	571
Zotu49	Ap;tax=d:Viridiplantae,p:Streptophyta,c:malvids_no_rank,o:Sapindales,f:Sapindaceae,g:Acer,s:Acer_pseudoplatanus	100.00	8e-123	237	0	1	237	237	69	305	338
Zotu49	LK022605;tax=d:Viridiplantae,p:Streptophyta,c:malvids_no_rank,o:Sapindales,f:Sapindaceae,g:Acer,s:Acer_campestre	88.89	1e-65	207	15	33	237	237	52	252	253
Zotu49	EU720485;tax=d:Viridiplantae,p:Streptophyta,c:malvids_no_rank,o:Sapindales,f:Sapindaceae,g:Talisia,s:Talisia_obovata	79.17	4e-21	168	18	62	219	237	54	214	248
Zotu49	KT160160;tax=d:Viridiplantae,p:Streptophyta,c:malvids_no_rank,o:Sapindales,f:Sapindaceae,g:Acer,s:Acer_palmatum	73.42	2e-13	237	47	9	237	237	14	242	243
Zotu49	GQ434625;tax=d:Viridiplantae,p:Streptophyta,c:malvids_no_rank,o:Sapindales,f:Anacardiaceae,g:Choerospondias,s:Choerospondias_axillaris	77.86	4e-11	131	14	60	182	237	59	182	237
Zotu49	LN833660;tax=d:Viridiplantae,p:Streptophyta,c:malvids_no_rank,o:Sapindales,f:Meliaceae,g:Trichilia,s:Trichilia_claussenii	77.50	4e-11	120	21	62	180	237	54	168	235
Zotu49	DQ866580;tax=d:Viridiplantae,p:Streptophyta,c:fabids_no_rank,o:Malpighiales,f:Euphorbiaceae,g:Macaranga,s:Macaranga_saccifera	78.57	2e-09	98	18	56	152	237	35	130	217
Zotu49	KM657144;tax=d:Viridiplantae,p:Streptophyta,c:Pentapetalae_no_rank,o:Caryophyllales,f:Tamaricaceae,g:Tamarix,s:Tamarix_ramosissima	87.76	7e-09	49	6	62	110	237	52	100	242
Zotu50	Fo;tax=d:Viridiplantae,p:Streptophyta,c:lamiids_no_rank,o:Lamiales,f:Oleaceae,g:Fraxinus,s:Fraxinus_ornus	100.00	9e-112	217	0	1	217	217	69	285	317
Zotu50	Fm;tax=d:Viridiplantae,p:Streptophyta,c:lamiids_no_rank,o:Lamiales,f:Oleaceae,g:Fraxinus,s:Fraxinus_mandshurica	88.94	2e-69	217	16	1	217	217	69	277	309
Zotu50	Fe;tax=d:Viridiplantae,p:Streptophyta,c:lamiids_no_rank,o:Lamiales,f:Oleaceae,g:Fraxinus,s:Fraxinus_excelsior	88.02	3e-66	217	19	1	217	217	69	278	310
Zotu50	HE602415;tax=d:Viridiplantae,p:Streptophyta,c:lamiids_no_rank,o:Lamiales,f:Oleaceae,g:Fraxinus,s:Fraxinus_angustifolia	86.11	6e-59	216	23	2	217	217	1	209	216
Zotu50	HM242752;tax=d:Viridiplantae,p:Streptophyta,c:lamiids_no_rank,o:Lamiales,f:Oleaceae,g:Fraxinus,s:Fraxinus_angustifolia	86.38	2e-58	213	20	2	212	217	1	206	209
Zotu50	KY786056;tax=d:Viridiplantae,p:Streptophyta,c:lamiids_no_rank,o:Lamiales,f:Oleaceae,g:Olea,s:Olea_europaea	83.08	1e-25	130	19	47	175	217	305	432	500
Zotu50	HM116983;tax=d:Viridiplantae,p:Streptophyta,c:lamiids_no_rank,o:Lamiales,f:Oleaceae,g:Jasminum,s:Jasminum_didymum	82.95	1e-25	129	21	32	159	217	30	158	219
Zotu50	JN133286;tax=d:Viridiplantae,p:Streptophyta,c:lamiids_no_rank,o:Lamiales,f:Orobanchaceae,g:Siphonostegia,s:Siphonostegia_chinensis	83.19	2e-23	119	19	47	165	217	47	164	227
Zotu51	KR012417|SH469709.07FU;tax=d:Fungi,p:Ascomycota,c:Sordariomycetes,o:Sordariales,f:Sordariaceae,g:Neurospora,s:Neurospora_crassa_SH469709.07FU	99.32	6e-72	148	1	1	148	148	383	530	567
Zotu51	AF461639|SH211242.07FU;tax=d:Fungi,p:Ascomycota,c:Sordariomycetes,o:Sordariales,f:Sordariaceae	98.66	3e-70	149	1	1	148	148	378	526	566
Zotu51	KY978304|SH628890.07FU;tax=d:Fungi	97.97	1e-68	148	3	1	148	148	321	468	529
Zotu51	AF388928|SH191316.07FU;tax=d:Fungi,p:Ascomycota,c:Sordariomycetes,o:Sordariales,f:Sordariaceae,g:Neurospora,s:Neurospora_terricola_SH191316.07FU	97.32	6e-67	149	3	1	148	148	370	518	553
Zotu51	HQ607955|SH191317.07FU;tax=d:Fungi,p:Ascomycota,c:Sordariomycetes,o:Sordariales,f:Sordariaceae,g:Sordaria	96.64	3e-65	149	4	1	148	148	404	552	612
Zotu51	KC254096|SH253710.07FU;tax=d:Fungi,p:Ascomycota,c:Sordariomycetes,o:Sordariales,f:Sordariaceae,g:Sordaria,s:Sordaria_fimicola_SH253710.07FU	96.62	1e-64	148	4	1	148	148	401	547	607
Zotu51	AM262364|SH211243.07FU;tax=d:Fungi,p:Ascomycota,c:Sordariomycetes,o:Sordariales,f:Sordariaceae,g:Sordaria,s:Sordaria_fimicola_SH211243.07FU	96.62	1e-64	148	4	1	148	148	349	495	497
Zotu51	JX298885|SH025246.07FU;tax=d:Fungi,p:Ascomycota,c:Eurotiomycetes,o:Chaetothyriales,f:Epibryaceae,g:Epibryon,s:Epibryon_hepaticicola_SH025246.07FU	95.30	6e-62	149	6	1	148	148	349	497	499
Zotu52	KU574712|SH180757.07FU;tax=d:Fungi,p:Ascomycota	97.40	1e-69	154	3	1	154	154	353	505	550
Zotu52	KC771468|SH004395.07FU;tax=d:Fungi,p:Ascomycota,c:Dothideomycetes,o:Pleosporales,f:Periconiaceae,g:Periconia	97.24	1e-64	145	3	1	145	154	304	447	499
Zotu52	KY364620|SH640231.07FU;tax=d:Fungi,p:Ascomycota,c:Dothideomycetes,o:Pleosporales,f:Periconiaceae,g:Periconia,s:Periconia_byssoides_SH640231.07FU	95.86	6e-62	145	6	1	145	154	301	445	496
Zotu52	KY794702|SH630610.07FU;tax=d:Fungi,p:Ascomycota,c:Dothideomycetes,o:Pleosporales,f:Periconiaceae,g:Periconia	94.70	2e-61	151	7	1	150	154	306	456	510
Zotu52	KY794701|SH630973.07FU;tax=d:Fungi,p:Ascomycota,c:Dothideomycetes,o:Pleosporales,f:Periconiaceae,g:Periconia	94.48	1e-58	145	8	1	145	154	311	455	513
Zotu52	GU053794|SH180762.07FU;tax=d:Fungi,p:Ascomycota,c:Dothideomycetes,o:Pleosporales	93.79	7e-57	145	9	1	145	154	386	530	598
Zotu52	AB809645|SH489011.07FU;tax=d:Fungi,p:Ascomycota,c:Dothideomycetes,o:Pleosporales,f:Periconiaceae,g:Periconia,s:Periconia_homothallica_SH489011.07FU	92.16	3e-55	153	9	1	150	154	333	485	520
Zotu52	JF951147|SH020957.07FU;tax=d:Fungi,p:Ascomycota,c:Ascomycota_cls_Incertae_sedis,o:Ascomycota_ord_Incertae_sedis,f:Ascomycota_fam_Incertae_sedis,g:Noosia,s:Noosia_banksiae_SH020957.07FU	93.15	3e-55	146	8	1	144	154	503	648	715
Zotu53	AF333445|SH219601.07FU;tax=d:Fungi,p:Ascomycota,c:Dothideomycetes,o:Venturiales,f:Venturiaceae,g:Venturia,s:Venturia_pyrina_SH219601.07FU	94.56	4e-59	147	7	1	146	146	315	461	462
Zotu53	HQ434411|SH219599.07FU;tax=d:Fungi,p:Ascomycota,c:Dothideomycetes,o:Venturiales,f:Venturiaceae,g:Venturia,s:Venturia_nashicola_SH219599.07FU	95.04	2e-57	141	5	1	140	146	315	454	461
Zotu53	EU035435|SH219608.07FU;tax=d:Fungi,p:Ascomycota,c:Dothideomycetes,o:Venturiales	96.24	2e-56	133	4	1	132	146	453	585	1522
Zotu53	KT823576|SH532162.07FU;tax=d:Fungi,p:Ascomycota,c:Dothideomycetes,o:Venturiales,f:Venturiaceae,g:Venturia	96.18	8e-56	131	5	1	131	146	318	448	448
Zotu53	AY173018|SH219617.07FU;tax=d:Fungi,p:Ascomycota,c:Dothideomycetes,o:Venturiales,f:Venturiaceae,g:Venturia,s:Venturia_populina_SH219617.07FU	93.20	8e-56	147	9	1	146	146	335	481	501
Zotu53	KP979113|SH219624.07FU;tax=d:Fungi,p:Ascomycota,c:Dothideomycetes,o:Venturiales	93.20	8e-56	147	9	1	146	146	335	481	528
Zotu53	AY671909|SH219605.07FU;tax=d:Fungi,p:Ascomycota,c:Dothideomycetes,o:Venturiales,f:Venturiaceae,g:Venturia,s:Venturia_saliciperda_SH219605.07FU	92.52	4e-54	147	10	1	146	146	314	460	461
Zotu53	KF793787|SH219635.07FU;tax=d:Fungi,p:Ascomycota,c:Dothideomycetes,o:Venturiales,f:Venturiaceae,g:Venturia,s:Venturia_viennotii_SH219635.07FU	92.52	4e-54	147	9	1	146	146	692	837	837
Zotu54	KF465761|SH429908.07FU;tax=d:Fungi,p:Ascomycota,c:Dothideomycetes,o:Pleosporales,f:Pleosporaceae,g:Alternaria,s:Alternaria_alternata_SH429908.07FU	100.00	1e-78	157	0	1	157	157	362	518	559
Zotu54	KP893218|SH494992.07FU;tax=d:Fungi	100.00	1e-78	157	0	1	157	157	360	516	609
Zotu54	KP124435|SH594162.07FU;tax=d:Fungi,p:Ascomycota,c:Dothideomycetes,o:Pleosporales,f:Pleosporaceae,g:Alternaria,s:Alternaria_iridiaustralis_SH594162.07FU	99.36	7e-77	157	1	1	157	157	331	487	515
Zotu54	KP124419|SH603153.07FU;tax=d:Fungi,p:Ascomycota,c:Dothideomycetes,o:Pleosporales,f:Pleosporaceae,g:Alternaria,s:Alternaria_betae-kenyensis_SH603153.07FU	99.36	2e-76	157	0	1	157	157	331	486	514
Zotu54	KC146356|SH215493.07FU;tax=d:Fungi,p:Ascomycota,c:Dothideomycetes,o:Pleosporales,f:Pleosporaceae,g:Alternaria,s:Alternaria_eichhorniae_SH215493.07FU	99.36	2e-76	157	0	1	157	157	356	511	552
Zotu54	KP689163|SH494370.07FU;tax=d:Fungi,p:Ascomycota,c:Dothideomycetes	97.47	7e-72	158	3	1	157	157	323	480	547
Zotu54	AY154700|SH216796.07FU;tax=d:Fungi,p:Ascomycota,c:Dothideomycetes,o:Pleosporales,f:Pleosporaceae,g:Alternaria,s:Alternaria_cinerariae_SH216796.07FU	96.82	1e-69	157	4	1	157	157	705	860	1490
Zotu54	FJ864712|SH028252.07FU;tax=d:Fungi,p:Ascomycota,c:Dothideomycetes,o:Pleosporales,f:Pleosporaceae,g:Alternaria,s:Alternaria_alternata_SH028252.07FU	95.73	1e-68	164	0	1	157	157	335	498	566
Zotu55	GU237897|SH345896.07FU;tax=d:Fungi,p:Ascomycota,c:Dothideomycetes,o:Pleosporales,f:Didymellaceae,g:Boeremia,s:Boeremia_sambuci-nigrae_SH345896.07FU	99.35	1e-74	153	1	1	153	153	306	458	486
Zotu55	GU237818|SH346296.07FU;tax=d:Fungi,p:Ascomycota,c:Dothideomycetes,o:Pleosporales,f:Didymellaceae,g:Didymella,s:Didymella_aurea_SH346296.07FU	98.70	5e-73	154	0	1	153	153	305	457	485
Zotu55	GU237720|SH345962.07FU;tax=d:Fungi,p:Ascomycota,c:Dothideomycetes,o:Pleosporales,f:Didymellaceae,g:Boeremia,s:Boeremia_noackiana_SH345962.07FU	98.69	5e-73	153	2	1	153	153	306	458	486
Zotu55	FJ427013|SH345879.07FU;tax=d:Fungi,p:Ascomycota,c:Dothideomycetes,o:Pleosporales,f:Didymellaceae,g:Didymella,s:Didymella_glomerata_SH345879.07FU	98.70	5e-73	154	0	1	153	153	305	457	485
Zotu55	GU237797|SH245104.07FU;tax=d:Fungi,p:Ascomycota,c:Dothideomycetes,o:Pleosporales,f:Didymellaceae,g:Phoma,s:Phoma_crystallifera_SH245104.07FU	98.70	5e-73	154	1	1	153	153	307	460	488
Zotu55	GU237707|SH091868.07FU;tax=d:Fungi,p:Ascomycota,c:Dothideomycetes,o:Pleosporales,f:Didymellaceae,g:Boeremia,s:Boeremia_exigua_SH091868.07FU	98.69	5e-73	153	2	1	153	153	306	458	486
Zotu55	KP330435|SH174569.07FU;tax=d:Fungi,p:Ascomycota,c:Dothideomycetes	98.70	5e-73	154	1	1	153	153	306	459	487
Zotu55	EU479803|SH206477.07FU;tax=d:Fungi,p:Ascomycota,c:Dothideomycetes,o:Pleosporales,f:Pleosporaceae,g:Alternaria	98.70	5e-73	154	0	1	153	153	358	510	570
Zotu56	HQ533816|SH186783.07FU;tax=d:Fungi,p:Ascomycota,c:Leotiomycetes,o:Helotiales,f:Dermateaceae,g:Helgardia	99.31	1e-69	145	0	1	145	146	407	550	569
Zotu56	AY266169|SH186778.07FU;tax=d:Fungi,p:Ascomycota,c:Leotiomycetes,o:Helotiales,f:Dermateaceae,g:Oculimacula,s:Oculimacula_yallundae_SH186778.07FU	98.62	5e-68	145	1	1	145	146	424	567	595
Zotu56	AY266144|SH186800.07FU;tax=d:Fungi,p:Ascomycota,c:Leotiomycetes,o:Helotiales,f:Dermateaceae,g:Helgardia,s:Helgardia_anguioides_SH186800.07FU	97.24	1e-64	145	3	1	145	146	421	564	592
Zotu56	DQ249992|SH186775.07FU;tax=d:Fungi,p:Ascomycota,c:Leotiomycetes,o:Helotiales,f:Helotiales_fam_Incertae_sedis,g:Rhexocercosporidium,s:Rhexocercosporidium_panacis_SH186775.07FU	96.50	6e-62	143	4	1	143	146	398	539	602
Zotu56	KC884364|SH186798.07FU;tax=d:Fungi,p:Ascomycota,c:Leotiomycetes,o:Helotiales	95.86	8e-61	145	3	1	144	146	428	570	637
Zotu56	GQ411306|SH186781.07FU;tax=d:Fungi,p:Ascomycota,c:Ascomycota_cls_Incertae_sedis,o:Ascomycota_ord_Incertae_sedis,f:Ascomycota_fam_Incertae_sedis,g:Volucrispora,s:Volucrispora_graminea_SH186781.07FU	95.17	1e-59	145	5	1	145	146	401	543	585
Zotu56	KF428527|SH008258.07FU;tax=d:Fungi,p:Ascomycota,c:Leotiomycetes,o:Helotiales,f:Helotiales_fam_Incertae_sedis,g:Cadophora	95.14	4e-59	144	6	1	144	146	274	416	435
Zotu56	HM627468|SH186777.07FU;tax=d:Fungi,p:Ascomycota,c:Leotiomycetes,o:Helotiales,f:Helotiales_fam_Incertae_sedis,g:Rhynchosporium,s:Rhynchosporium_commune_SH186777.07FU	95.10	1e-58	143	6	1	143	146	685	826	844
Zotu57	GU237895|SH245140.07FU;tax=d:Fungi,p:Ascomycota,c:Dothideomycetes,o:Pleosporales,f:Didymellaceae,g:Phomatodes,s:Phomatodes_aubrietiae_SH245140.07FU	99.34	4e-74	152	1	1	152	152	306	457	485
Zotu57	GU237775|SH091916.07FU;tax=d:Fungi,p:Ascomycota,c:Dothideomycetes,o:Pleosporales,f:Didymellaceae,g:Didymella,s:Didymella_chenopodii_SH091916.07FU	99.34	4e-74	152	1	1	152	152	305	456	484
Zotu57	KT389475|SH591762.07FU;tax=d:Fungi,p:Ascomycota,c:Dothideomycetes,o:Pleosporales,f:Didymellaceae,g:Ascochyta,s:Ascochyta_phacae_SH591762.07FU	98.69	2e-72	153	1	1	152	152	306	458	486
Zotu57	GU237852|SH346278.07FU;tax=d:Fungi,p:Ascomycota,c:Dothideomycetes,o:Pleosporales,f:Didymellaceae,g:Nothophoma,s:Nothophoma_anigozanthi_SH346278.07FU	98.69	2e-72	153	1	1	152	152	306	458	486
Zotu57	GU237881|SH245191.07FU;tax=d:Fungi,p:Ascomycota,c:Dothideomycetes,o:Pleosporales,f:Didymellaceae,g:Macroventuria,s:Macroventuria_anomochaeta_SH245191.07FU	98.69	2e-72	153	1	1	152	152	304	456	484
Zotu57	GU237749|SH091871.07FU;tax=d:Fungi,p:Ascomycota,c:Dothideomycetes,o:Pleosporales,f:Didymellaceae,g:Ascochyta,s:Ascochyta_medicaginicola_var._macrospora_SH091871.07FU	98.68	2e-72	152	2	1	152	152	306	457	485
Zotu57	FJ362332|SH186607.07FU;tax=d:Fungi,p:Ascomycota,c:Dothideomycetes	98.69	2e-72	153	1	1	152	152	314	466	526
Zotu57	GU237763|SH245106.07FU;tax=d:Fungi,p:Ascomycota,c:Dothideomycetes,o:Pleosporales,f:Didymellaceae,g:Ascochyta,s:Ascochyta_pisi_SH245106.07FU	99.32	6e-72	148	1	1	148	152	306	453	487
Zotu58	DQ195780|SH200463.07FU;tax=d:Fungi,p:Ascomycota,c:Dothideomycetes,o:Dothideomycetes_ord_Incertae_sedis,f:Dothideomycetes_fam_Incertae_sedis,g:Leptospora,s:Leptospora_rubella_SH200463.07FU	100.00	2e-76	153	0	1	153	153	365	517	543
Zotu58	AM901907|SH017510.07FU;tax=d:Fungi,p:Ascomycota	95.42	1e-64	153	7	1	153	153	578	730	770
Zotu58	KF800626|SH200466.07FU;tax=d:Fungi	94.81	5e-63	154	7	1	153	153	595	748	808
Zotu58	AB693801|SH200462.07FU;tax=d:Fungi	91.56	1e-54	154	12	1	153	153	365	518	558
Zotu58	FJ609298|SH017511.07FU;tax=d:Fungi	92.47	1e-53	146	10	1	145	153	377	522	572
Zotu58	KT328681|SH496577.07FU;tax=d:Fungi,p:Ascomycota,c:Dothideomycetes,o:Dothideomycetes_ord_Incertae_sedis,f:Dothideomycetes_fam_Incertae_sedis,g:Leptospora	88.24	4e-44	153	10	1	153	153	401	545	585
Zotu58	KP828191|SH200467.07FU;tax=d:Fungi	87.18	1e-43	156	16	1	153	153	362	516	576
Zotu58	KX463048|SH200464.07FU;tax=d:Fungi,p:Ascomycota,c:Dothideomycetes,o:Dothideomycetes_ord_Incertae_sedis,f:Dothideomycetes_fam_Incertae_sedis,g:Leptospora,s:Leptospora_rubella_SH200464.07FU	87.58	7e-42	153	9	1	153	153	387	529	556
Zotu59	GQ996179|SH183895.07FU;tax=d:Fungi,p:Ascomycota	98.69	5e-73	153	2	1	153	153	308	460	521
Zotu59	KU314995|SH629246.07FU;tax=d:Fungi,p:Ascomycota,c:Dothideomycetes,o:Pleosporales,f:Pleosporales_fam_Incertae_sedis,g:Ochrocladosporium,s:Ochrocladosporium_frigidarii_SH629246.07FU	94.77	5e-63	153	8	1	153	153	318	470	517
Zotu59	KC339238|SH183899.07FU;tax=d:Fungi,p:Ascomycota,c:Dothideomycetes,o:Pleosporales,f:Cucurbitariaceae,g:Pyrenochaeta	94.77	5e-63	153	8	1	153	153	299	451	503
Zotu59	KJ463525|SH183896.07FU;tax=d:Fungi,p:Ascomycota	94.81	5e-63	154	7	1	153	153	332	485	537
Zotu59	EU885415|SH183894.07FU;tax=d:Fungi,p:Ascomycota,c:Dothideomycetes,o:Pleosporales,f:Cucurbitariaceae,g:Pyrenochaeta,s:Pyrenochaeta_keratinophila_SH183894.07FU	96.45	8e-61	141	4	1	140	153	320	460	532
Zotu59	KP309945|SH527011.07FU;tax=d:Fungi,p:Ascomycota,c:Dothideomycetes,o:Pleosporales,f:Cucurbitariaceae,g:Pyrenochaeta	94.67	8e-61	150	7	1	150	153	770	918	943
Zotu59	KX515564|SH631139.07FU;tax=d:Fungi	93.46	4e-59	153	9	1	153	153	371	522	582
Zotu59	GU062241|SH006399.07FU;tax=d:Fungi,p:Ascomycota	92.96	1e-53	142	10	1	142	153	365	506	507
Zotu61	KT218487|SH215995.07FU;tax=d:Fungi,p:Basidiomycota,c:Agaricomycetes,o:Agaricales	100.00	4e-110	214	0	1	214	214	442	655	673
Zotu61	KT218429|SH215998.07FU;tax=d:Fungi,p:Basidiomycota,c:Agaricomycetes,o:Agaricales,f:Hymenogastraceae,g:Hebeloma,s:Hebeloma_erebium_SH215998.07FU	96.73	2e-98	214	7	1	214	214	437	650	690
Zotu61	HQ179676|SH215999.07FU;tax=d:Fungi,p:Basidiomycota,c:Agaricomycetes,o:Agaricales,f:Hymenogastraceae,g:Hebeloma,s:Hebeloma_brunneifolium_SH215999.07FU	96.73	2e-98	214	7	1	214	214	396	609	611
Zotu61	UDB003235|SH218851.07FU;tax=d:Fungi,p:Basidiomycota,c:Agaricomycetes,o:Agaricales,f:Hymenogastraceae,g:Hebeloma,s:Hebeloma_cylindrosporum_SH218851.07FU	96.28	3e-97	215	6	1	214	214	449	662	710
Zotu61	AB742175|SH218854.07FU;tax=d:Fungi,p:Basidiomycota,c:Agaricomycetes,o:Agaricales,f:Hymenogastraceae,g:Hebeloma,s:Hebeloma_vinosophyllum_SH218854.07FU	96.26	9e-97	214	8	1	214	214	405	618	658
Zotu61	UDB011806|SH218883.07FU;tax=d:Fungi,p:Basidiomycota,c:Agaricomycetes,o:Agaricales	95.81	4e-95	215	8	1	214	214	417	631	988
Zotu61	KT218422|SH521441.07FU;tax=d:Fungi,p:Basidiomycota,c:Agaricomycetes,o:Agaricales,f:Hymenogastraceae,g:Hebeloma,s:Hebeloma_bulbiferum_SH521441.07FU	95.79	4e-95	214	9	1	214	214	439	652	692
Zotu61	JQ768359|SH215997.07FU;tax=d:Fungi,p:Basidiomycota,c:Agaricomycetes,o:Agaricales,f:Hymenogastraceae,g:Hebeloma,s:Hebeloma_sinapizans_SH215997.07FU	95.79	4e-95	214	9	1	214	214	449	662	705
Zotu62	KT823551|SH219614.07FU;tax=d:Fungi,p:Ascomycota,c:Dothideomycetes,o:Venturiales	98.47	8e-61	131	2	1	131	143	319	449	449
Zotu62	KT823544|SH532161.07FU;tax=d:Fungi,p:Ascomycota,c:Dothideomycetes,o:Venturiales,f:Venturiaceae,g:Venturia	96.95	2e-57	131	4	1	131	143	318	448	448
Zotu62	FJ553066|SH219610.07FU;tax=d:Fungi,p:Ascomycota,c:Dothideomycetes,o:Venturiales,f:Venturiaceae,g:Venturia	90.97	1e-48	144	10	2	143	143	1034	1176	1216
Zotu62	FJ554220|SH219603.07FU;tax=d:Fungi,p:Ascomycota,c:Dothideomycetes,o:Venturiales,f:Venturiaceae	90.28	6e-47	144	11	2	143	143	680	822	862
Zotu62	JN833732|SH219600.07FU;tax=d:Fungi,p:Ascomycota,c:Dothideomycetes,o:Venturiales	89.80	2e-46	147	9	2	143	143	315	460	461
Zotu62	EU035475|SH219606.07FU;tax=d:Fungi,p:Ascomycota,c:Dothideomycetes,o:Venturiales	91.11	3e-45	135	9	2	134	143	454	587	1522
Zotu62	EU035445|SH219628.07FU;tax=d:Fungi,p:Ascomycota,c:Dothideomycetes,o:Venturiales,f:Venturiaceae,g:Venturia,s:Venturia_aceris_SH219628.07FU	92.19	3e-45	128	8	2	128	143	459	585	1527
Zotu62	AY671907|SH219630.07FU;tax=d:Fungi,p:Ascomycota,c:Dothideomycetes,o:Venturiales,f:Sympoventuriaceae,g:Fusicladium,s:Fusicladium_convolvularum_SH219630.07FU	88.97	4e-44	145	13	2	143	143	316	460	461
Zotu63	UDB015436|SH215669.07FU;tax=d:Fungi,p:Basidiomycota,c:Agaricomycetes,o:Agaricales,f:Entolomataceae,g:Rhodocybe,s:Rhodocybe_gemina_SH215669.07FU	95.24	0.35	21	1	95	115	202	74	94	1048
Zotu63	KM246219|SH495771.07FU;tax=d:Fungi,p:Basidiomycota,c:Agaricostilbomycetes,o:Agaricostilbales,f:Chionosphaeraceae,g:Kurtzmanomyces	95.24	1.3	21	0	104	124	202	110	129	537
Zotu63	AF444594|SH202607.07FU;tax=d:Fungi,p:Basidiomycota,c:Agaricostilbomycetes,o:Agaricostilbales,f:Chionosphaeraceae,g:Kurtzmanomyces,s:Kurtzmanomyces_insolitus_SH202607.07FU	95.24	1.3	21	0	104	124	202	80	99	666
Zotu63	KM104138|SH490479.07FU;tax=d:Fungi	100.00	1.3	17	0	153	169	202	206	222	603
Zotu63	EU266559|SH203797.07FU;tax=d:Fungi,p:Basidiomycota,c:Tremellomycetes,o:Tremellales,f:Bulleribasidiaceae,g:Vishniacozyma,s:Vishniacozyma_dimennae_SH203797.07FU	100.00	4.5	16	0	54	69	202	563	548	568
Zotu63	KC435719;tax=d:Metazoa,p:Arthropoda,c:Insecta,o:Diptera,f:Mycetophilidae,g:Manota,s:Manota_sp._DK-2013	100.00	16	15	0	81	95	202	265	251	535
Zotu63	FJ824825;tax=d:Metazoa,p:Arthropoda,c:Insecta,o:Diptera,f:Calliphoridae,g:Chrysomya,s:Chrysomya_bezziana	100.00	16	15	0	81	95	202	285	299	299
Zotu63	HQ630315|SH098918.07FU;tax=d:Fungi,p:Mortierellomycota,c:Mortierellomycetes,o:Mortierellales,f:Mortierellaceae,g:Mortierella,s:Mortierella_mutabilis_SH098918.07FU	100.00	16	15	0	77	91	202	547	533	675
Zotu64	KP004445|SH578190.07FU;tax=d:Fungi,p:Ascomycota,c:Sordariomycetes,o:Diaporthales,f:Diaporthaceae,g:Diaporthe,s:Diaporthe_phragmitis_SH578190.07FU	99.37	5e-78	159	1	1	159	159	372	530	573
Zotu64	FJ889450|SH099216.07FU;tax=d:Fungi,p:Ascomycota,c:Sordariomycetes,o:Diaporthales,f:Diaporthaceae,g:Diaporthe,s:Diaporthe_cotoneastri_SH099216.07FU	99.37	5e-78	159	1	1	159	159	347	505	545
Zotu64	KT192412|SH185618.07FU;tax=d:Fungi,p:Ascomycota,c:Sordariomycetes,o:Diaporthales,f:Valsaceae,g:Phomopsis	99.37	2e-77	159	0	1	159	159	353	510	519
Zotu64	KJ210536|SH192487.07FU;tax=d:Fungi,p:Ascomycota,c:Sordariomycetes,o:Diaporthales,f:Diaporthaceae,g:Diaporthe,s:Diaporthe_alnea_SH192487.07FU	98.74	2e-76	159	2	1	159	159	348	506	536
Zotu64	KJ210538|SH185497.07FU;tax=d:Fungi,p:Ascomycota,c:Sordariomycetes,o:Diaporthales,f:Diaporthaceae,g:Diaporthe,s:Diaporthe_helicis_SH185497.07FU	98.11	1e-74	159	3	1	159	159	349	507	537
Zotu64	JQ954648|SH192482.07FU;tax=d:Fungi,p:Ascomycota,c:Sordariomycetes,o:Diaporthales,f:Diaporthaceae,g:Diaporthe,s:Diaporthe_citrichinensis_SH192482.07FU	98.12	1e-74	160	2	1	159	159	394	553	613
Zotu64	KR709066|SH524002.07FU;tax=d:Fungi,p:Ascomycota	98.11	1e-74	159	3	1	159	159	381	539	573
Zotu64	KC343134|SH090684.07FU;tax=d:Fungi,p:Ascomycota,c:Sordariomycetes,o:Diaporthales,f:Diaporthaceae,g:Diaporthe,s:Diaporthe_bicincta_SH090684.07FU	98.11	4e-74	159	1	1	159	159	375	531	576
Zotu67	JN622205|SH205047.07FU;tax=d:Fungi,p:Basidiomycota,c:Tremellomycetes,o:Tremellales	99.45	3e-90	181	1	1	181	181	310	490	544
Zotu67	LK023834|SH205078.07FU;tax=d:Fungi,p:Basidiomycota,c:Tremellomycetes,o:Tremellales,f:Tremellaceae,g:Cryptococcus,s:Cryptococcus_frias_SH205078.07FU	97.25	2e-83	182	3	1	181	181	327	507	1162
Zotu67	JN811085|SH205051.07FU;tax=d:Fungi,p:Basidiomycota,c:Tremellomycetes,o:Tremellales,f:Tremellaceae,g:Cryptococcus	87.43	1e-49	175	14	1	172	181	324	493	648
Zotu67	KF675388|SH020868.07FU;tax=d:Fungi,p:Basidiomycota,c:Tremellomycetes,o:Tremellales,f:Tremellaceae,g:Cryptococcus	84.95	1e-44	186	16	1	178	181	281	462	474
Zotu67	AY591353|SH205045.07FU;tax=d:Fungi,p:Basidiomycota,c:Tremellomycetes,o:Tremellales,f:Rhynchogastremataceae,g:Papiliotrema,s:Papiliotrema_laurentii_SH205045.07FU	85.14	2e-42	175	17	1	172	181	303	471	537
Zotu67	KF675334|SH020870.07FU;tax=d:Fungi,p:Basidiomycota,c:Tremellomycetes,o:Tremellales,f:Tremellaceae,g:Cryptococcus	84.04	2e-42	188	18	1	181	181	271	453	463
Zotu67	DQ830986|SH020874.07FU;tax=d:Fungi,p:Basidiomycota,c:Tremellomycetes,o:Tremellales,f:Rhynchogastremataceae,g:Papiliotrema,s:Papiliotrema_anemochoreius_SH020874.07FU	83.87	8e-42	186	20	1	181	181	310	490	542
Zotu67	KX781277|SH631003.07FU;tax=d:Fungi,p:Basidiomycota,c:Tremellomycetes,o:Tremellales,f:Rhynchogastremataceae,g:Papiliotrema,s:Papiliotrema_laurentii_SH631003.07FU	84.57	3e-41	175	19	1	172	181	382	551	837
Zotu68	JQ031127|SH198542.07FU;tax=d:Fungi,p:Basidiomycota,c:Agaricomycetes,o:Polyporales	99.50	4e-100	199	1	1	199	199	392	590	2000
Zotu68	HQ901182|SH198543.07FU;tax=d:Fungi,p:Basidiomycota,c:Agaricomycetes,o:Polyporales	94.00	8e-82	200	10	1	199	199	371	569	585
Zotu68	KJ668561|SH198546.07FU;tax=d:Fungi,p:Basidiomycota,c:Agaricomycetes,o:Polyporales	92.50	3e-76	200	12	1	199	199	374	571	617
Zotu68	KX527879|SH629209.07FU;tax=d:Fungi,p:Basidiomycota,c:Agaricomycetes,o:Polyporales,f:Polyporaceae,g:Cerrena,s:Cerrena_unicolor_SH629209.07FU	91.96	1e-74	199	15	1	199	199	384	581	642
Zotu68	GQ999544|SH198541.07FU;tax=d:Fungi,p:Basidiomycota,c:Agaricomycetes,o:Polyporales	90.59	1e-70	202	15	1	199	199	405	605	613
Zotu68	GU053826|SH198544.07FU;tax=d:Fungi,p:Basidiomycota,c:Agaricomycetes,o:Polyporales,f:Coriolaceae,g:Rigidoporus	89.76	2e-67	205	12	3	199	199	410	613	789
Zotu68	KM278016|SH493663.07FU;tax=d:Fungi,p:Basidiomycota,c:Agaricomycetes,o:Polyporales,f:Phanerochaetaceae,g:Pseudolagarobasidium,s:Pseudolagarobasidium_belizense_SH493663.07FU	89.50	9e-67	200	19	1	199	199	363	561	618
Zotu68	DQ517883|SH198548.07FU;tax=d:Fungi,p:Basidiomycota,c:Agaricomycetes,o:Polyporales,f:Phanerochaetaceae,g:Pseudolagarobasidium,s:Pseudolagarobasidium_acaciicola_SH198548.07FU	88.50	2e-63	200	21	1	199	199	358	556	575
Zotu69	KT823544|SH532161.07FU;tax=d:Fungi,p:Ascomycota,c:Dothideomycetes,o:Venturiales,f:Venturiaceae,g:Venturia	99.24	2e-62	131	1	1	131	143	318	448	448
Zotu69	KT823551|SH219614.07FU;tax=d:Fungi,p:Ascomycota,c:Dothideomycetes,o:Venturiales	97.71	4e-59	131	3	1	131	143	319	449	449
Zotu69	FJ553066|SH219610.07FU;tax=d:Fungi,p:Ascomycota,c:Dothideomycetes,o:Venturiales,f:Venturiaceae,g:Venturia	91.91	5e-48	136	9	2	136	143	1034	1168	1216
Zotu69	FJ554220|SH219603.07FU;tax=d:Fungi,p:Ascomycota,c:Dothideomycetes,o:Venturiales,f:Venturiaceae	91.91	5e-48	136	9	2	136	143	680	814	862
Zotu69	JN833732|SH219600.07FU;tax=d:Fungi,p:Ascomycota,c:Dothideomycetes,o:Venturiales	91.73	8e-46	133	8	2	132	143	315	446	461
Zotu69	KF793787|SH219635.07FU;tax=d:Fungi,p:Ascomycota,c:Dothideomycetes,o:Venturiales,f:Venturiaceae,g:Venturia,s:Venturia_viennotii_SH219635.07FU	91.67	8e-46	132	9	2	132	143	693	823	837
Zotu69	KT823576|SH532162.07FU;tax=d:Fungi,p:Ascomycota,c:Dothideomycetes,o:Venturiales,f:Venturiaceae,g:Venturia	91.60	3e-45	131	9	2	131	143	319	448	448
Zotu69	HQ434411|SH219599.07FU;tax=d:Fungi,p:Ascomycota,c:Dothideomycetes,o:Venturiales,f:Venturiaceae,g:Venturia,s:Venturia_nashicola_SH219599.07FU	91.04	3e-45	134	11	2	134	143	316	449	461
Zotu70	JF449498|SH186790.07FU;tax=d:Fungi,p:Ascomycota,c:Leotiomycetes,o:Helotiales,f:Helotiales_fam_Incertae_sedis	100.00	6e-72	145	0	1	145	145	340	484	1121
Zotu70	DQ249992|SH186775.07FU;tax=d:Fungi,p:Ascomycota,c:Leotiomycetes,o:Helotiales,f:Helotiales_fam_Incertae_sedis,g:Rhexocercosporidium,s:Rhexocercosporidium_panacis_SH186775.07FU	95.86	6e-62	145	6	1	145	145	398	542	602
Zotu70	AB434661|SH186780.07FU;tax=d:Fungi,p:Ascomycota,c:Leotiomycetes,o:Helotiales,f:Helotiales_fam_Incertae_sedis,g:Mycochaetophora,s:Mycochaetophora_gentianae_SH186780.07FU	95.86	6e-62	145	6	1	145	145	450	594	1235
Zotu70	AF198245|SH347045.07FU;tax=d:Fungi,p:Ascomycota,c:Leotiomycetes,o:Helotiales,f:Helotiales_fam_Incertae_sedis,g:Cadophora,s:Cadophora_malorum_SH347045.07FU	95.17	3e-60	145	7	1	145	145	377	521	525
Zotu70	AY266169|SH186778.07FU;tax=d:Fungi,p:Ascomycota,c:Leotiomycetes,o:Helotiales,f:Dermateaceae,g:Oculimacula,s:Oculimacula_yallundae_SH186778.07FU	95.21	3e-60	146	6	1	145	145	424	569	595
Zotu70	GU054334|SH186815.07FU;tax=d:Fungi,p:Ascomycota,c:Leotiomycetes,o:Helotiales	95.21	3e-60	146	6	1	145	145	448	593	629
Zotu70	AF083204|SH008250.07FU;tax=d:Fungi,p:Ascomycota,c:Eurotiomycetes,o:Chaetothyriales,f:Herpotrichiellaceae,g:Phialophora	94.48	4e-59	145	8	1	145	145	429	573	633
Zotu70	AY266144|SH186800.07FU;tax=d:Fungi,p:Ascomycota,c:Leotiomycetes,o:Helotiales,f:Dermateaceae,g:Helgardia,s:Helgardia_anguioides_SH186800.07FU	94.52	1e-58	146	7	1	145	145	421	566	592
Zotu71	KX306761|SH631485.07FU;tax=d:Fungi,p:Ascomycota,c:Dothideomycetes,o:Pleosporales,f:Phaeosphaeriaceae,g:Muriphaeosphaeria	100.00	6e-77	154	0	1	154	154	371	524	571
Zotu71	KT004568|SH490192.07FU;tax=d:Fungi,p:Ascomycota	98.05	2e-71	154	2	1	154	154	389	541	603
Zotu71	KT269760|SH183030.07FU;tax=d:Fungi,p:Ascomycota,c:Dothideomycetes,o:Pleosporales,f:Phaeosphaeriaceae,g:Chaetosphaeronema	94.16	6e-62	154	9	1	154	154	354	507	552
Zotu71	EU479908|SH182978.07FU;tax=d:Fungi,p:Ascomycota,c:Dothideomycetes,o:Pleosporales,f:Phaeosphaeriaceae,g:Chaetosphaeronema	93.51	3e-60	154	10	1	154	154	391	544	604
Zotu71	EU480083|SH182981.07FU;tax=d:Fungi	92.21	2e-56	154	11	1	154	154	390	542	602
Zotu71	KC884338|SH005839.07FU;tax=d:Fungi	92.21	2e-56	154	11	1	154	154	385	537	598
Zotu71	KT269284|SH182990.07FU;tax=d:Fungi,p:Ascomycota,c:Dothideomycetes,o:Pleosporales	90.26	2e-51	154	13	1	154	154	349	500	545
Zotu71	HQ026492|SH005838.07FU;tax=d:Fungi,p:Ascomycota,c:Dothideomycetes,o:Pleosporales,f:Phaeosphaeriaceae,g:Chaetosphaeronema	90.26	2e-51	154	14	1	154	154	424	576	630
Zotu72	EU254990|SH207406.07FU;tax=d:Fungi,p:Ascomycota,c:Sordariomycetes,o:Diaporthales,f:Gnomoniaceae	100.00	1e-78	157	0	1	157	158	349	505	505
Zotu72	EU255021|SH207372.07FU;tax=d:Fungi,p:Ascomycota,c:Sordariomycetes,o:Diaporthales,f:Gnomoniaceae	97.45	7e-72	157	4	1	157	158	351	507	507
Zotu72	GU367072|SH117330.07FU;tax=d:Fungi,p:Ascomycota,c:Sordariomycetes,o:Diaporthales,f:Gnomoniaceae,g:Plagiostoma,s:Plagiostoma_ovalisporum_SH117330.07FU	95.62	5e-68	160	5	1	158	158	350	509	518
Zotu72	KF742560|SH207389.07FU;tax=d:Fungi,p:Ascomycota,c:Sordariomycetes,o:Diaporthales,f:Gnomoniaceae,g:Cryptodiaporthe	95.65	5e-68	161	4	1	158	158	414	574	634
Zotu72	DQ313557|SH207381.07FU;tax=d:Fungi,p:Ascomycota,c:Sordariomycetes,o:Diaporthales,f:Gnomoniaceae,g:Plagiostoma,s:Plagiostoma_aesculi_SH207381.07FU	95.65	5e-68	161	4	1	158	158	351	511	520
Zotu72	EU254795|SH207392.07FU;tax=d:Fungi,p:Ascomycota,c:Sordariomycetes,o:Diaporthales,f:Gnomoniaceae,g:Gnomonia,s:Gnomonia_pseudoamoena_SH207392.07FU	96.20	5e-68	158	3	1	157	158	346	501	501
Zotu72	EU255041|SH207384.07FU;tax=d:Fungi,p:Ascomycota,c:Sordariomycetes,o:Diaporthales,f:Gnomoniaceae	95.60	2e-67	159	5	1	157	158	348	506	506
Zotu72	DQ313526|SH207368.07FU;tax=d:Fungi,p:Ascomycota,c:Sordariomycetes,o:Diaporthales,f:Gnomoniaceae,g:Apiognomonia,s:Apiognomonia_errabunda_SH207368.07FU	95.57	7e-67	158	6	1	158	158	348	504	513
Zotu73	HQ875391|SH181631.07FU;tax=d:Fungi,p:Basidiomycota,c:Tremellomycetes,o:Tremellales,f:Bulleribasidiaceae,g:Vishniacozyma,s:Vishniacozyma_heimaeyensis_SH181631.07FU	99.28	6e-67	139	1	1	139	139	328	466	526
Zotu73	JQ768937|SH181633.07FU;tax=d:Fungi,p:Basidiomycota,c:Tremellomycetes	94.24	3e-55	139	8	1	139	139	328	466	526
Zotu73	AY557600|SH236211.07FU;tax=d:Fungi,p:Basidiomycota,c:Tremellomycetes,o:Tremellales,f:Bulleribasidiaceae,g:Vishniacozyma,s:Vishniacozyma_foliicola_SH236211.07FU	92.09	3e-50	139	11	1	139	139	328	466	526
Zotu73	KM246153|SH523859.07FU;tax=d:Fungi,p:Basidiomycota,c:Tremellomycetes,o:Tremellales,f:Tremellaceae,g:Cryptococcus	90.00	3e-45	140	12	1	139	139	291	429	477
Zotu73	AY557601|SH004922.07FU;tax=d:Fungi,p:Basidiomycota,c:Tremellomycetes,o:Tremellales,f:Bulleribasidiaceae,g:Vishniacozyma,s:Vishniacozyma_taibaiensis_SH004922.07FU	90.07	1e-44	141	9	1	139	139	330	467	1137
Zotu73	KM246166|SH523866.07FU;tax=d:Fungi,p:Basidiomycota,c:Tremellomycetes,o:Tremellales,f:Tremellaceae,g:Cryptococcus	90.00	1e-44	140	11	1	139	139	328	465	509
Zotu73	HQ623619|SH181635.07FU;tax=d:Fungi,p:Basidiomycota,c:Tremellomycetes,o:Tremellales,f:Tremellaceae,g:Cryptococcus	89.44	1e-43	142	9	1	139	139	265	403	455
Zotu73	KT328876|SH181636.07FU;tax=d:Fungi,p:Basidiomycota,c:Tremellomycetes,o:Tremellales,f:Tremellaceae,g:Cryptococcus	89.36	1e-43	141	11	1	139	139	343	481	521
Zotu74	AM293085|SH213116.07FU;tax=d:Fungi,p:Basidiomycota,c:Agaricomycetes,o:Boletales,f:Coniophoraceae,g:Coniophora,s:Coniophora_puteana_SH213116.07FU	100.00	4e-136	261	0	1	261	261	377	637	642
Zotu74	KX100410|SH629729.07FU;tax=d:Fungi,p:Basidiomycota,c:Agaricomycetes,o:Boletales,f:Coniophoraceae,g:Coniophora	100.00	5e-105	205	0	1	205	261	908	1112	1112
Zotu74	AM747497|SH186006.07FU;tax=d:Fungi,p:Basidiomycota,c:Agaricomycetes,o:Boletales,f:Coniophoraceae,g:Coniophora,s:Coniophora_arida_SH186006.07FU	90.57	9e-33	106	8	1	106	261	381	484	587
Zotu74	HF921468|SH492959.07FU;tax=d:Fungi,p:Basidiomycota,c:Agaricomycetes,o:Boletales,f:Coniophoraceae,g:Coniophora,s:Coniophora_hanoiensis_SH492959.07FU	89.72	1e-31	107	10	1	107	261	377	482	583
Zotu74	HF921468|SH492959.07FU;tax=d:Fungi,p:Basidiomycota,c:Agaricomycetes,o:Boletales,f:Coniophoraceae,g:Coniophora,s:Coniophora_hanoiensis_SH492959.07FU	91.23	8e-14	57	4	159	215	261	485	540	583
Zotu74	HF921468|SH492959.07FU;tax=d:Fungi,p:Basidiomycota,c:Agaricomycetes,o:Boletales,f:Coniophoraceae,g:Coniophora,s:Coniophora_hanoiensis_SH492959.07FU	100.00	8e-04	23	0	126	148	261	38	60	583
Zotu74	HF921468|SH492959.07FU;tax=d:Fungi,p:Basidiomycota,c:Agaricomycetes,o:Boletales,f:Coniophoraceae,g:Coniophora,s:Coniophora_hanoiensis_SH492959.07FU	91.67	1.7	24	1	107	129	261	44	67	583
Zotu74	HF921467|SH186012.07FU;tax=d:Fungi,p:Basidiomycota,c:Agaricomycetes,o:Boletales,f:Coniophoraceae,g:Coniophora,s:Coniophora_fusispora_SH186012.07FU	93.33	2e-30	90	5	1	90	261	388	476	592
Zotu74	HF921467|SH186012.07FU;tax=d:Fungi,p:Basidiomycota,c:Agaricomycetes,o:Boletales,f:Coniophoraceae,g:Coniophora,s:Coniophora_fusispora_SH186012.07FU	90.24	1e-06	41	3	160	200	261	497	536	592
Zotu74	FJ790314|SH007729.07FU;tax=d:Fungi,p:Basidiomycota,c:Agaricomycetes,o:Boletales,f:Coniophoraceae,g:Coniophora,s:Coniophora_opuntiae_SH007729.07FU	88.89	2e-30	108	10	1	107	261	438	544	1362
Zotu74	FJ790314|SH007729.07FU;tax=d:Fungi,p:Basidiomycota,c:Agaricomycetes,o:Boletales,f:Coniophoraceae,g:Coniophora,s:Coniophora_opuntiae_SH007729.07FU	83.15	3e-13	89	7	161	249	261	549	629	1362
Zotu74	AM747534|SH186008.07FU;tax=d:Fungi,p:Basidiomycota,c:Agaricomycetes,o:Boletales,f:Coniophoraceae,g:Coniophora,s:Coniophora_olivacea_SH186008.07FU	88.79	6e-30	107	11	1	107	261	378	483	584
Zotu74	AM747534|SH186008.07FU;tax=d:Fungi,p:Basidiomycota,c:Agaricomycetes,o:Boletales,f:Coniophoraceae,g:Coniophora,s:Coniophora_olivacea_SH186008.07FU	82.35	6e-15	102	8	159	259	261	486	578	584
Zotu74	AM747520|SH186007.07FU;tax=d:Fungi,p:Basidiomycota,c:Agaricomycetes,o:Boletales,f:Coniophoraceae,g:Coniophora,s:Coniophora_olivacea_SH186007.07FU	88.79	6e-30	107	11	1	107	261	379	484	585
Zotu74	AM747520|SH186007.07FU;tax=d:Fungi,p:Basidiomycota,c:Agaricomycetes,o:Boletales,f:Coniophoraceae,g:Coniophora,s:Coniophora_olivacea_SH186007.07FU	84.44	2e-15	90	6	159	248	261	487	568	585
Zotu75	KR708963|SH631517.07FU;tax=d:Fungi,p:Ascomycota,c:Dothideomycetes,o:Botryosphaeriales,f:Phyllostictaceae,g:Phyllosticta,s:Phyllosticta_papayae_SH631517.07FU	100.00	2e-77	155	0	1	155	155	338	492	553
Zotu75	KR708979|SH628963.07FU;tax=d:Fungi,p:Ascomycota,c:Dothideomycetes,o:Botryosphaeriales,f:Phyllostictaceae,g:Phyllosticta,s:Phyllosticta_papayae_SH628963.07FU	100.00	2e-77	155	0	1	155	155	351	505	566
Zotu75	KU375746|SH185531.07FU;tax=d:Fungi,p:Ascomycota,c:Sordariomycetes,o:Diaporthales	100.00	2e-77	155	0	1	155	155	356	510	560
Zotu75	KR260904|SH201046.07FU;tax=d:Fungi,p:Ascomycota,c:Sordariomycetes,o:Diaporthales,f:Valsaceae	100.00	2e-77	155	0	1	155	155	339	493	556
Zotu75	JN857946|SH192486.07FU;tax=d:Fungi,p:Ascomycota,c:Sordariomycetes,o:Diaporthales	99.35	8e-76	155	1	1	155	155	335	489	510
Zotu75	KJ490630|SH090427.07FU;tax=d:Fungi,p:Ascomycota,c:Sordariomycetes,o:Diaporthales,f:Diaporthaceae,g:Diaporthe,s:Diaporthe_subclavata_SH090427.07FU	98.71	4e-74	155	2	1	155	155	332	486	489
Zotu75	KJ476165|SH200979.07FU;tax=d:Fungi,p:Ascomycota,c:Sordariomycetes,o:Diaporthales	98.72	4e-74	156	1	1	155	155	316	471	533
Zotu75	KC343059|SH185575.07FU;tax=d:Fungi,p:Ascomycota,c:Sordariomycetes,o:Diaporthales,f:Diaporthaceae,g:Diaporthe,s:Diaporthe_decedens_SH185575.07FU	98.06	2e-72	155	3	1	155	155	375	529	574
Zotu77	AB587028|SH219674.07FU;tax=d:Fungi,p:Ascomycota,c:Sordariomycetes,o:Hypocreales,f:Nectriaceae,g:Gibberella,s:Gibberella_tricincta_SH219674.07FU	100.00	2e-81	162	0	1	162	162	297	458	1056
Zotu77	KT268914|SH495279.07FU;tax=d:Fungi,p:Ascomycota,c:Sordariomycetes,o:Hypocreales,f:Nectriaceae,g:Fusarium	98.78	1e-78	164	0	1	162	162	326	489	534
Zotu77	KF385328|SH213880.07FU;tax=d:Fungi,p:Ascomycota,c:Sordariomycetes,o:Hypocreales,f:Nectriaceae,g:Gibberella,s:Gibberella_tricincta_SH213880.07FU	98.78	1e-78	164	0	1	162	162	308	471	534
Zotu77	KU901536|SH207112.07FU;tax=d:Fungi,p:Ascomycota,c:Sordariomycetes,o:Hypocreales,f:Nectriaceae	98.77	5e-78	162	2	1	162	162	285	446	505
Zotu77	KU324991|SH628726.07FU;tax=d:Fungi,p:Ascomycota,c:Sordariomycetes,o:Hypocreales,f:Nectriaceae,g:Gibberella,s:Gibberella_baccata_SH628726.07FU	98.15	2e-76	162	3	1	162	162	271	432	479
Zotu77	KU325166|SH631606.07FU;tax=d:Fungi,p:Ascomycota,c:Sordariomycetes,o:Glomerellales,f:Glomerellaceae,g:Colletotrichum,s:Colletotrichum_dematium_SH631606.07FU	98.15	2e-76	162	3	1	162	162	266	427	499
Zotu77	EU754924|SH031273.07FU;tax=d:Fungi,p:Ascomycota,c:Sordariomycetes,o:Hypocreales,f:Nectriaceae,g:Fusarium	97.56	3e-75	164	2	1	162	162	324	487	547
Zotu77	KT269013|SH488192.07FU;tax=d:Fungi,p:Ascomycota,c:Sordariomycetes,o:Hypocreales,f:Nectriaceae,g:Fusarium	97.56	3e-75	164	2	1	162	162	285	448	495
Zotu78	Fo;tax=d:Viridiplantae,p:Streptophyta,c:lamiids_no_rank,o:Lamiales,f:Oleaceae,g:Fraxinus,s:Fraxinus_ornus	99.07	7e-108	216	2	1	216	216	69	284	317
Zotu78	Fm;tax=d:Viridiplantae,p:Streptophyta,c:lamiids_no_rank,o:Lamiales,f:Oleaceae,g:Fraxinus,s:Fraxinus_mandshurica	88.89	6e-69	216	16	1	216	216	69	276	309
Zotu78	Fe;tax=d:Viridiplantae,p:Streptophyta,c:lamiids_no_rank,o:Lamiales,f:Oleaceae,g:Fraxinus,s:Fraxinus_excelsior	88.89	6e-69	216	17	1	216	216	69	277	310
Zotu78	HE602415;tax=d:Viridiplantae,p:Streptophyta,c:lamiids_no_rank,o:Lamiales,f:Oleaceae,g:Fraxinus,s:Fraxinus_angustifolia	86.98	1e-61	215	21	2	216	216	1	208	216
Zotu78	HM242752;tax=d:Viridiplantae,p:Streptophyta,c:lamiids_no_rank,o:Lamiales,f:Oleaceae,g:Fraxinus,s:Fraxinus_angustifolia	87.32	1e-61	213	18	2	212	216	1	206	209
Zotu78	JN133286;tax=d:Viridiplantae,p:Streptophyta,c:lamiids_no_rank,o:Lamiales,f:Orobanchaceae,g:Siphonostegia,s:Siphonostegia_chinensis	84.03	5e-25	119	18	47	165	216	47	164	227
Zotu78	KY786056;tax=d:Viridiplantae,p:Streptophyta,c:lamiids_no_rank,o:Lamiales,f:Oleaceae,g:Olea,s:Olea_europaea	82.31	6e-24	130	20	47	175	216	305	432	500
Zotu78	HM116983;tax=d:Viridiplantae,p:Streptophyta,c:lamiids_no_rank,o:Lamiales,f:Oleaceae,g:Jasminum,s:Jasminum_didymum	81.40	3e-22	129	23	32	159	216	30	158	219
Zotu79	AB303050|SH083752.07FU;tax=d:Fungi,p:Basidiomycota,c:Agaricomycetes,o:Cantharellales,f:Ceratobasidiaceae	95.24	0.32	21	1	80	100	189	150	170	672
Zotu79	UDB015436|SH215669.07FU;tax=d:Fungi,p:Basidiomycota,c:Agaricomycetes,o:Agaricales,f:Entolomataceae,g:Rhodocybe,s:Rhodocybe_gemina_SH215669.07FU	95.24	0.32	21	1	95	115	189	74	94	1048
Zotu79	KM246219|SH495771.07FU;tax=d:Fungi,p:Basidiomycota,c:Agaricostilbomycetes,o:Agaricostilbales,f:Chionosphaeraceae,g:Kurtzmanomyces	95.24	1.2	21	0	104	124	189	110	129	537
Zotu79	AF444594|SH202607.07FU;tax=d:Fungi,p:Basidiomycota,c:Agaricostilbomycetes,o:Agaricostilbales,f:Chionosphaeraceae,g:Kurtzmanomyces,s:Kurtzmanomyces_insolitus_SH202607.07FU	95.24	1.2	21	0	104	124	189	80	99	666
Zotu79	KM104138|SH490479.07FU;tax=d:Fungi	100.00	1.2	17	0	153	169	189	206	222	603
Zotu79	AY256700|SH184135.07FU;tax=d:Fungi,p:Basidiomycota,c:Agaricomycetes,o:Agaricales,f:Omphalotaceae,g:Gymnopus,s:Gymnopus_omphalodes_SH184135.07FU	100.00	1.2	17	0	51	67	189	408	424	717
Zotu79	KX058069|SH631583.07FU;tax=d:Fungi,p:Basidiomycota,c:Agaricomycetes,o:Agaricales,f:Marasmiaceae,g:Marasmius,s:Marasmius_rotalis_SH631583.07FU	100.00	4.2	16	0	51	66	189	408	423	684
Zotu79	KP012719|SH489971.07FU;tax=d:Fungi,p:Basidiomycota,c:Agaricomycetes,o:Agaricales,f:Omphalotaceae,g:Gymnopus	100.00	4.2	16	0	51	66	189	395	410	1327
Zotu80	JX535100|SH218119.07FU;tax=d:Fungi,p:Ascomycota,c:Leotiomycetes,o:Helotiales	96.53	2e-62	144	4	1	144	144	413	555	604
Zotu80	DQ069036|SH194557.07FU;tax=d:Fungi,p:Ascomycota,c:Leotiomycetes,o:Helotiales,f:Dermateaceae,g:Mollisia	95.86	2e-61	145	5	1	144	144	347	491	494
Zotu80	GU581233|SH030223.07FU;tax=d:Fungi	95.83	8e-61	144	4	1	144	144	321	462	471
Zotu80	JN655577|SH218124.07FU;tax=d:Fungi,p:Ascomycota,c:Leotiomycetes,o:Helotiales,f:Dermateaceae,g:Mollisia	96.38	1e-59	138	5	1	138	144	389	526	577
Zotu80	AY354269|SH218118.07FU;tax=d:Fungi,p:Ascomycota,c:Leotiomycetes,o:Helotiales	95.14	4e-59	144	6	1	144	144	394	536	551
Zotu80	AF252841|SH030219.07FU;tax=d:Fungi,p:Ascomycota,c:Leotiomycetes,o:Helotiales	92.52	1e-54	147	7	1	144	144	427	572	612
Zotu80	EU019300|SH476607.07FU;tax=d:Fungi,p:Ascomycota,c:Leotiomycetes,o:Helotiales,f:Dermateaceae,g:Trimmatostroma,s:Trimmatostroma_salicis_SH476607.07FU	93.10	1e-54	145	8	1	144	144	529	672	1590
Zotu80	KY522916|SH631730.07FU;tax=d:Fungi	93.06	4e-54	144	9	1	144	144	289	431	473
Zotu82	AF439504|SH200465.07FU;tax=d:Fungi,p:Ascomycota,c:Dothideomycetes,o:Pleosporales,f:Phaeosphaeriaceae,g:Phaeosphaeria,s:Phaeosphaeria_juncicola_SH200465.07FU	94.19	6e-62	155	8	1	154	154	356	510	528
Zotu82	FJ609298|SH017511.07FU;tax=d:Fungi	87.74	3e-45	155	18	1	154	154	377	531	572
Zotu82	KP828191|SH200467.07FU;tax=d:Fungi	86.54	7e-42	156	18	1	154	154	362	516	576
Zotu82	DQ195780|SH200463.07FU;tax=d:Fungi,p:Ascomycota,c:Dothideomycetes,o:Dothideomycetes_ord_Incertae_sedis,f:Dothideomycetes_fam_Incertae_sedis,g:Leptospora,s:Leptospora_rubella_SH200463.07FU	87.59	1e-38	137	16	1	137	154	365	500	543
Zotu82	KF800626|SH200466.07FU;tax=d:Fungi	86.86	2e-37	137	18	1	137	154	595	731	808
Zotu82	KP757437|SH212721.07FU;tax=d:Fungi,p:Ascomycota,c:Dothideomycetes,o:Pleosporales	90.43	2e-36	115	9	1	114	154	421	534	1177
Zotu82	KX263837|SH212722.07FU;tax=d:Fungi,p:Ascomycota,c:Dothideomycetes,o:Pleosporales,f:Phaeosphaeriaceae,g:Phaeosphaeria,s:Phaeosphaeria_spartinae_SH212722.07FU	90.43	2e-36	115	9	1	114	154	372	485	591
Zotu82	KT306948|SH489001.07FU;tax=d:Fungi,p:Ascomycota,c:Dothideomycetes,o:Pleosporales,f:Phaeosphaeriaceae,g:Populocrescentia,s:Populocrescentia_forlicesenensis_SH489001.07FU	85.62	9e-36	146	15	1	142	154	374	517	539
Zotu83	FJ381697|SH456853.07FU;tax=d:Fungi,p:Ascomycota,c:Saccharomycetes,o:Saccharomycetales,f:Saccharomycetales_fam_Incertae_sedis,g:Candida,s:Candida_palmyrensis_SH456853.07FU	90.91	2e-04	33	2	1	32	85	308	340	471
Zotu83	AM408031;tax=d:Metazoa,p:Arthropoda,c:Arachnida,o:Trombidiformes,f:Tetranychidae,g:Tetranychus,s:Tetranychus_urticae	100.00	0.12	18	0	56	73	85	35	18	470
Zotu83	AM180949|SH105671.07FU;tax=d:Fungi,p:Ascomycota,c:Saccharomycetes,o:Saccharomycetales,f:Saccharomycetales_fam_Incertae_sedis,g:Candida,s:Candida_hyderabadensis_SH105671.07FU	100.00	0.44	17	0	16	32	85	349	365	516
Zotu83	AJ698049|SH180865.07FU;tax=d:Fungi,p:Ascomycota,c:Saccharomycetes,o:Saccharomycetales,f:Saccharomycetales_fam_Incertae_sedis,g:Candida,s:Candida_metapsilosis_SH180865.07FU	100.00	0.44	17	0	16	32	85	341	357	481
Zotu83	KU128708|SH496421.07FU;tax=d:Fungi,p:Ascomycota,c:Saccharomycetes,o:Saccharomycetales,f:Saccharomycetales_fam_Incertae_sedis,g:Candida	100.00	0.44	17	0	16	32	85	329	345	473
Zotu83	KX430948|SH628884.07FU;tax=d:Fungi	100.00	0.44	17	0	16	32	85	411	427	609
Zotu83	JQ812707|SH215547.07FU;tax=d:Fungi,p:Ascomycota,c:Saccharomycetes,o:Saccharomycetales,f:Saccharomycetales_fam_Incertae_sedis,g:Candida,s:Candida_theae_SH215547.07FU	100.00	0.44	17	0	16	32	85	380	396	525
Zotu83	KU128709|SH491552.07FU;tax=d:Fungi,p:Ascomycota,c:Saccharomycetes,o:Saccharomycetales,f:Saccharomycetales_fam_Incertae_sedis,g:Candida	100.00	0.44	17	0	16	32	85	340	356	488
Zotu84	KU325172|SH630488.07FU;tax=d:Fungi,p:Ascomycota,c:Leotiomycetes,o:Helotiales,f:Dermateaceae,g:Neofabraea,s:Neofabraea_vagabunda_SH630488.07FU	99.30	1e-68	143	0	1	143	143	282	423	440
Zotu84	KU325205|SH630144.07FU;tax=d:Fungi,p:Ascomycota,c:Leotiomycetes,o:Helotiales,f:Dermateaceae,g:Neofabraea,s:Neofabraea_vagabunda_SH630144.07FU	98.60	6e-67	143	1	1	143	143	275	416	479
Zotu84	KR859086|SH201604.07FU;tax=d:Fungi,p:Ascomycota,c:Leotiomycetes,o:Helotiales,f:Dermateaceae,g:Neofabraea,s:Neofabraea_malicorticis_SH201604.07FU	94.37	2e-56	142	7	1	141	143	360	501	548
Zotu84	KR859278|SH201683.07FU;tax=d:Fungi,p:Ascomycota,c:Leotiomycetes,o:Helotiales,f:Dermateaceae,g:Phlyctema,s:Phlyctema_vincetoxici_SH201683.07FU	93.75	8e-56	144	8	1	143	143	362	505	552
Zotu84	KR107006|SH201609.07FU;tax=d:Fungi,p:Ascomycota,c:Leotiomycetes,o:Helotiales,f:Dermateaceae	94.33	8e-56	141	7	1	140	143	323	463	483
Zotu84	AF281364|SH201718.07FU;tax=d:Fungi,p:Ascomycota,c:Leotiomycetes,o:Helotiales,f:Dermateaceae,g:Neofabraea,s:Neofabraea_krawtzewii_SH201718.07FU	94.33	8e-56	141	7	1	140	143	322	462	493
Zotu84	HQ166413|SH018462.07FU;tax=d:Fungi,p:Ascomycota,c:Leotiomycetes,o:Helotiales,f:Dermateaceae,g:Neofabraea	94.20	1e-54	138	8	1	138	143	338	475	488
Zotu84	KU728516|SH201665.07FU;tax=d:Fungi,p:Ascomycota,c:Leotiomycetes,o:Helotiales	92.36	2e-52	144	10	1	143	143	350	493	545
Zotu85	AY843050|SH206411.07FU;tax=d:Fungi	98.10	4e-74	158	3	1	158	161	342	499	509
Zotu85	AY604526|SH206393.07FU;tax=d:Fungi,p:Ascomycota,c:Dothideomycetes,o:Dothideales,f:Dothideaceae,g:Endoconidioma,s:Endoconidioma_populi_SH206393.07FU	97.47	7e-72	158	3	1	157	161	2101	2258	2282
Zotu85	AJ244243|SH116040.07FU;tax=d:Fungi,p:Ascomycota,c:Dothideomycetes,o:Dothideales,f:Dothioraceae,g:Dothiora,s:Dothiora_cannabinae_SH116040.07FU	96.84	9e-71	158	5	1	158	161	348	505	507
Zotu85	KT824245|SH206435.07FU;tax=d:Fungi,p:Ascomycota,c:Dothideomycetes,o:Dothideales,f:Dothideaceae,g:Endoconidioma,s:Endoconidioma_populi_SH206435.07FU	96.84	9e-71	158	5	1	158	161	341	498	1647
Zotu85	KP335452|SH523487.07FU;tax=d:Fungi	95.57	2e-67	158	7	1	158	161	353	510	571
Zotu85	AY616213|SH116002.07FU;tax=d:Fungi,p:Ascomycota,c:Dothideomycetes,o:Dothideales,f:Dothioraceae,g:Hormonema,s:Hormonema_prunorum_SH116002.07FU	95.00	2e-66	160	6	1	158	161	346	505	514
Zotu85	FJ552804|SH021795.07FU;tax=d:Fungi,p:Ascomycota,c:Dothideomycetes,o:Dothideales,f:Dothioraceae	95.54	2e-66	157	6	1	156	161	706	862	906
Zotu85	AF027763|SH206408.07FU;tax=d:Fungi,p:Ascomycota,c:Dothideomycetes,o:Dothideales,f:Dothideaceae,g:Dothidea	94.97	3e-65	159	5	1	158	161	363	519	536
Zotu86	Ap;tax=d:Viridiplantae,p:Streptophyta,c:malvids_no_rank,o:Sapindales,f:Sapindaceae,g:Acer,s:Acer_pseudoplatanus	84.35	1e-55	230	25	1	219	228	68	297	338
Zotu86	LK022605;tax=d:Viridiplantae,p:Streptophyta,c:malvids_no_rank,o:Sapindales,f:Sapindaceae,g:Acer,s:Acer_campestre	85.79	1e-51	190	27	35	224	228	60	249	253
Zotu86	EU720485;tax=d:Viridiplantae,p:Streptophyta,c:malvids_no_rank,o:Sapindales,f:Sapindaceae,g:Talisia,s:Talisia_obovata	77.78	4e-11	126	17	91	209	228	93	214	248
Zotu86	KT160160;tax=d:Viridiplantae,p:Streptophyta,c:malvids_no_rank,o:Sapindales,f:Sapindaceae,g:Acer,s:Acer_palmatum	100.00	7e-09	32	0	189	220	228	201	232	243
Zotu86	JQ081213;tax=d:Viridiplantae,p:Streptophyta,c:lamiids_no_rank,o:Solanales,f:Solanaceae,g:Brunfelsia,s:Brunfelsia_pauciflora	85.00	7e-09	60	7	53	111	228	49	107	222
Zotu86	AF097264;tax=d:Viridiplantae,p:Streptophyta,c:fabids_no_rank,o:Malpighiales,f:Violaceae,g:Hybanthus,s:Hybanthus_concolor	76.42	1e-06	106	19	56	158	228	45	147	201
Zotu86	AY712579;tax=d:Viridiplantae,p:Streptophyta,c:lamiids_no_rank,o:Lamiales,f:Scrophulariaceae,g:Manulea,s:Manulea_altissima	81.48	2e-04	54	8	56	109	228	49	100	232
Zotu86	KP092587;tax=d:Viridiplantae,p:Streptophyta,c:Pentapetalae_no_rank,o:Dilleniales,f:Dilleniaceae,g:Tetracera,s:Tetracera_asiatica	84.78	7e-04	46	4	66	110	228	46	89	213
Zotu87	EU254750|SH194479.07FU;tax=d:Fungi,p:Ascomycota,c:Sordariomycetes,o:Diaporthales,f:Gnomoniaceae	98.09	5e-73	157	1	1	156	157	355	510	510
Zotu87	KJ921891|SH207390.07FU;tax=d:Fungi,p:Ascomycota,c:Sordariomycetes,o:Diaporthales,f:Gnomoniaceae,g:Pleuroceras,s:Pleuroceras_tenellum_SH207390.07FU	94.94	3e-65	158	6	1	157	157	380	536	548
Zotu87	EU255035|SH194478.07FU;tax=d:Fungi,p:Ascomycota,c:Sordariomycetes,o:Diaporthales,f:Gnomoniaceae,g:Plagiostoma,s:Plagiostoma_inclinatum_SH194478.07FU	94.90	1e-64	157	6	1	156	157	355	510	510
Zotu87	AF429741|SH207373.07FU;tax=d:Fungi,p:Ascomycota,c:Sordariomycetes,o:Diaporthales,f:Gnomoniaceae,g:Discula,s:Discula_destructiva_SH207373.07FU	94.30	1e-63	158	8	1	157	157	376	533	555
Zotu87	EU255052|SH176338.07FU;tax=d:Fungi,p:Ascomycota,c:Sordariomycetes,o:Diaporthales,f:Gnomoniaceae,g:Plagiostoma	94.27	5e-63	157	7	1	156	157	355	510	510
Zotu87	EU255067|SH207416.07FU;tax=d:Fungi,p:Ascomycota,c:Sordariomycetes,o:Diaporthales,f:Gnomoniaceae,g:Apiognomonia,s:Apiognomonia_rigniacensis_SH207416.07FU	93.04	1e-59	158	8	1	156	157	360	516	516
Zotu87	EU255041|SH207384.07FU;tax=d:Fungi,p:Ascomycota,c:Sordariomycetes,o:Diaporthales,f:Gnomoniaceae	92.45	1e-58	159	9	1	156	157	348	506	506
Zotu87	DQ313557|SH207381.07FU;tax=d:Fungi,p:Ascomycota,c:Sordariomycetes,o:Diaporthales,f:Gnomoniaceae,g:Plagiostoma,s:Plagiostoma_aesculi_SH207381.07FU	91.93	5e-58	161	9	1	157	157	351	511	520
Zotu88	AB605662|SH015593.07FU;tax=d:Fungi,p:Basidiomycota,c:Agaricomycetes,o:Agaricales,f:Clavariaceae	100.00	0.42	18	0	42	59	238	525	542	619
Zotu88	AM902033|SH032084.07FU;tax=d:Fungi,p:Basidiomycota,c:Pucciniomycetes,o:Pucciniales	95.24	1.5	21	0	118	138	238	737	756	879
Zotu88	KC222813|SH029884.07FU;tax=d:Fungi,p:Ascomycota,c:Leotiomycetes,o:Helotiales	100.00	5.4	16	0	146	161	238	36	21	727
Zotu88	AY997056|SH477405.07FU;tax=d:Fungi,p:Chytridiomycota,c:Polychytriomycetes,o:Polychytriales,f:Polychytriales_fam_Incertae_sedis,g:Arkaya,s:Arkaya_lepida_SH477405.07FU	88.00	19	25	2	120	144	238	1	24	814
Zotu88	KF675275|SH466653.07FU;tax=d:Fungi	100.00	19	15	0	118	132	238	482	496	564
Zotu88	FM208891|SH020555.07FU;tax=d:Fungi,p:Basidiomycota,c:Agaricomycetes,o:Agaricales,f:Hygrophoraceae,g:Cuphophyllus,s:Cuphophyllus_lacmus_SH020555.07FU	100.00	19	15	0	116	130	238	402	416	503
Zotu88	FJ235944|SH000152.07FU;tax=d:Fungi,p:Ascomycota,c:Saccharomycetes,o:Saccharomycetales,f:Saccharomycetales_fam_Incertae_sedis,g:Candida	100.00	19	15	0	216	230	238	147	161	524
Zotu89	Fo;tax=d:Viridiplantae,p:Streptophyta,c:lamiids_no_rank,o:Lamiales,f:Oleaceae,g:Fraxinus,s:Fraxinus_ornus	97.70	2e-103	217	5	1	217	217	69	285	317
Zotu89	Fm;tax=d:Viridiplantae,p:Streptophyta,c:lamiids_no_rank,o:Lamiales,f:Oleaceae,g:Fraxinus,s:Fraxinus_mandshurica	86.64	3e-61	217	21	1	217	217	69	277	309
Zotu89	Fe;tax=d:Viridiplantae,p:Streptophyta,c:lamiids_no_rank,o:Lamiales,f:Oleaceae,g:Fraxinus,s:Fraxinus_excelsior	85.71	7e-58	217	24	1	217	217	69	278	310
Zotu89	HE602415;tax=d:Viridiplantae,p:Streptophyta,c:lamiids_no_rank,o:Lamiales,f:Oleaceae,g:Fraxinus,s:Fraxinus_angustifolia	88.96	1e-51	163	18	2	164	217	1	163	216
Zotu89	HM242752;tax=d:Viridiplantae,p:Streptophyta,c:lamiids_no_rank,o:Lamiales,f:Oleaceae,g:Fraxinus,s:Fraxinus_angustifolia	84.80	1e-50	204	24	2	205	217	1	197	209
Zotu89	HM116983;tax=d:Viridiplantae,p:Streptophyta,c:lamiids_no_rank,o:Lamiales,f:Oleaceae,g:Jasminum,s:Jasminum_didymum	82.95	1e-25	129	21	32	159	217	30	158	219
Zotu89	JN133286;tax=d:Viridiplantae,p:Streptophyta,c:lamiids_no_rank,o:Lamiales,f:Orobanchaceae,g:Siphonostegia,s:Siphonostegia_chinensis	84.21	6e-24	114	17	52	165	217	52	164	227
Zotu89	KY786056;tax=d:Viridiplantae,p:Streptophyta,c:lamiids_no_rank,o:Lamiales,f:Oleaceae,g:Olea,s:Olea_europaea	82.40	8e-23	125	19	52	175	217	310	432	500
Zotu90	KP196597|SH492529.07FU;tax=d:Fungi,p:Ascomycota,c:Saccharomycetes	100.00	4e-120	232	0	1	232	232	401	632	694
Zotu90	KY105124|SH629179.07FU;tax=d:Fungi,p:Ascomycota,c:Saccharomycetes,o:Saccharomycetales,f:Saccharomycetaceae,g:Saccharomyces	99.57	7e-118	232	0	1	232	232	535	765	796
Zotu90	KJ182787;tax=d:Eukaryota_unknown,p:Eukaryota_unknown,c:Eukaryota_unknown,o:Eukaryota_unknown,f:Eukaryota_unknown,g:Eukaryota_unknown,s:Eukaryota_unknown	98.71	2e-114	233	0	1	232	232	2	232	232
Zotu90	AB018043|SH181234.07FU;tax=d:Fungi,p:Ascomycota,c:Saccharomycetes,o:Saccharomycetales,f:Saccharomycetaceae,g:Saccharomyces,s:Saccharomyces_cerevisiae_SH181234.07FU	98.71	6e-114	232	0	1	232	232	522	750	752
Zotu90	AY046147|SH326981.07FU;tax=d:Fungi,p:Ascomycota,c:Saccharomycetes,o:Saccharomycetales,f:Saccharomycetaceae,g:Saccharomyces,s:Saccharomyces_cariocanus_SH326981.07FU	98.28	7e-113	232	2	1	232	232	522	751	753
Zotu90	AJ229059|SH235400.07FU;tax=d:Fungi,p:Ascomycota,c:Saccharomycetes,o:Saccharomycetales,f:Saccharomycetaceae,g:Saccharomyces,s:Saccharomyces_paradoxus_SH235400.07FU	98.28	7e-113	233	1	1	232	232	517	747	766
Zotu90	FJ196779|SH085059.07FU;tax=d:Fungi,p:Ascomycota,c:Saccharomycetes,o:Saccharomycetales,f:Saccharomycetaceae,g:Saccharomyces,s:Saccharomyces_kudriavzevii_SH085059.07FU	98.28	7e-113	232	2	1	232	232	554	783	822
Zotu90	KF233529|SH004660.07FU;tax=d:Fungi,p:Ascomycota,c:Saccharomycetes,o:Saccharomycetales,f:Saccharomycetaceae,g:Saccharomyces,s:Saccharomyces_cerevisiae_SH004660.07FU	98.28	7e-113	232	3	1	232	232	498	728	746
Zotu91	UDB026632|SH213676.07FU;tax=d:Fungi,p:Ascomycota,c:Pezizomycetes,o:Pezizales,f:Pyronemataceae,g:Geopora	100.00	7e-82	163	0	1	163	163	383	545	595
Zotu91	JF908022|SH213659.07FU;tax=d:Fungi,p:Ascomycota,c:Pezizomycetes,o:Pezizales,f:Pyronemataceae,g:Geopora,s:Geopora_nicaeensis_SH213659.07FU	88.55	9e-51	166	16	1	163	163	388	553	606
Zotu91	FM206425|SH213654.07FU;tax=d:Fungi,p:Ascomycota,c:Pezizomycetes,o:Pezizales,f:Pyronemataceae,g:Geopora	87.73	2e-48	163	20	1	163	163	381	543	546
Zotu91	FM206428|SH026942.07FU;tax=d:Fungi,p:Ascomycota,c:Pezizomycetes,o:Pezizales,f:Pyronemataceae,g:Geopora	87.73	2e-48	163	20	1	163	163	390	552	555
Zotu91	FM206420|SH213653.07FU;tax=d:Fungi,p:Ascomycota,c:Pezizomycetes,o:Pezizales,f:Pyronemataceae,g:Geopora	87.73	2e-48	163	20	1	163	163	381	543	546
Zotu91	JX630546|SH213663.07FU;tax=d:Fungi,p:Ascomycota,c:Pezizomycetes,o:Pezizales,f:Pyronemataceae,g:Geopora	87.12	7e-47	163	21	1	163	163	421	583	627
Zotu91	FM206429|SH213677.07FU;tax=d:Fungi,p:Ascomycota,c:Pezizomycetes,o:Pezizales,f:Pyronemataceae,g:Geopora	89.58	3e-46	144	15	20	163	163	455	598	649
Zotu91	KT275630|SH213695.07FU;tax=d:Fungi,p:Ascomycota,c:Pezizomycetes,o:Pezizales,f:Pyronemataceae,g:Geopora	86.75	9e-46	166	19	1	163	163	382	547	606
Zotu92	FJ010319|SH198327.07FU;tax=d:Fungi,p:Ascomycota,c:Dothideomycetes,o:Myriangiales,f:Elsinoaceae	90.18	5e-34	112	7	57	167	199	440	548	626
Zotu92	FJ010319|SH198327.07FU;tax=d:Fungi,p:Ascomycota,c:Dothideomycetes,o:Myriangiales,f:Elsinoaceae	89.74	1e-05	39	3	1	38	199	404	442	626
Zotu92	GQ303275|SH013190.07FU;tax=d:Fungi,p:Ascomycota,c:Dothideomycetes,o:Myriangiales,f:Elsinoaceae	90.65	3e-32	107	4	57	161	199	599	701	780
Zotu92	GQ303275|SH013190.07FU;tax=d:Fungi,p:Ascomycota,c:Dothideomycetes,o:Myriangiales,f:Elsinoaceae	96.67	3e-06	30	1	1	30	199	561	590	780
Zotu92	GQ303294|SH013191.07FU;tax=d:Fungi,p:Ascomycota,c:Dothideomycetes,o:Myriangiales,f:Elsinoaceae,g:Sphaceloma,s:Sphaceloma_tectificae_SH013191.07FU	90.65	3e-32	107	4	57	161	199	423	525	622
Zotu92	GQ303294|SH013191.07FU;tax=d:Fungi,p:Ascomycota,c:Dothideomycetes,o:Myriangiales,f:Elsinoaceae,g:Sphaceloma,s:Sphaceloma_tectificae_SH013191.07FU	93.33	2e-04	30	2	1	30	199	385	414	622
Zotu92	KX887218|SH630248.07FU;tax=d:Fungi,p:Ascomycota,c:Dothideomycetes,o:Myriangiales,f:Elsinoaceae	90.57	9e-32	106	5	57	161	199	436	537	539
Zotu92	KX887218|SH630248.07FU;tax=d:Fungi,p:Ascomycota,c:Dothideomycetes,o:Myriangiales,f:Elsinoaceae	96.30	2e-04	27	1	1	27	199	398	424	539
Zotu92	JN943502|SH194114.07FU;tax=d:Fungi,p:Ascomycota,c:Dothideomycetes,o:Myriangiales,f:Elsinoaceae,g:Sphaceloma,s:Sphaceloma_erythrinae_SH194114.07FU	90.57	9e-32	106	5	57	161	199	450	551	632
Zotu92	JN943502|SH194114.07FU;tax=d:Fungi,p:Ascomycota,c:Dothideomycetes,o:Myriangiales,f:Elsinoaceae,g:Sphaceloma,s:Sphaceloma_erythrinae_SH194114.07FU	96.67	3e-06	30	1	1	30	199	412	441	632
Zotu92	KX887258|SH194117.07FU;tax=d:Fungi,p:Ascomycota,c:Dothideomycetes,o:Myriangiales,f:Elsinoaceae,g:Sphaceloma,s:Sphaceloma_perseae_SH194117.07FU	94.38	9e-32	89	3	57	144	199	433	520	534
Zotu92	KX887258|SH194117.07FU;tax=d:Fungi,p:Ascomycota,c:Dothideomycetes,o:Myriangiales,f:Elsinoaceae,g:Sphaceloma,s:Sphaceloma_perseae_SH194117.07FU	89.74	1e-05	39	3	1	38	199	397	435	534
Zotu92	KX887291|SH630246.07FU;tax=d:Fungi,p:Ascomycota,c:Dothideomycetes,o:Myriangiales,f:Elsinoaceae	94.38	9e-32	89	3	57	144	199	430	517	533
Zotu92	KX887291|SH630246.07FU;tax=d:Fungi,p:Ascomycota,c:Dothideomycetes,o:Myriangiales,f:Elsinoaceae	93.33	2e-04	30	2	1	30	199	392	421	533
Zotu92	HQ599577|SH015950.07FU;tax=d:Fungi,p:Ascomycota,c:Dothideomycetes,o:Myriangiales,f:Elsinoaceae,g:Sphaceloma,s:Sphaceloma_freyliniae_SH015950.07FU	91.92	9e-32	99	5	69	167	199	504	599	671
Zotu92	HQ599577|SH015950.07FU;tax=d:Fungi,p:Ascomycota,c:Dothideomycetes,o:Myriangiales,f:Elsinoaceae,g:Sphaceloma,s:Sphaceloma_freyliniae_SH015950.07FU	92.11	9e-07	38	2	1	37	199	438	475	671
Zotu93	UDB003356|SH189356.07FU;tax=d:Fungi,p:Basidiomycota,c:Agaricomycetes,o:Thelephorales,f:Thelephoraceae,g:Tomentella,s:Tomentella_ellisii_SH189356.07FU	98.62	7e-108	217	3	1	217	217	340	556	683
Zotu93	UDB002982|SH189370.07FU;tax=d:Fungi,p:Basidiomycota,c:Agaricomycetes,o:Thelephorales,f:Thelephoraceae,g:Tomentella,s:Tomentella_ellisii_SH189370.07FU	93.06	3e-86	216	15	1	216	217	374	589	1392
Zotu93	UDB012676|SH189539.07FU;tax=d:Fungi,p:Basidiomycota,c:Agaricomycetes,o:Thelephorales,f:Thelephoraceae	92.59	2e-84	216	16	1	216	217	372	587	650
Zotu93	UDB009651|SH189521.07FU;tax=d:Fungi,p:Basidiomycota,c:Agaricomycetes,o:Thelephorales,f:Thelephoraceae	92.13	7e-83	216	17	1	216	217	376	591	966
Zotu93	UDB003326|SH189351.07FU;tax=d:Fungi,p:Basidiomycota,c:Agaricomycetes,o:Thelephorales,f:Thelephoraceae,g:Tomentella,s:Tomentella_ellisii_SH189351.07FU	92.13	7e-83	216	17	1	216	217	373	588	642
Zotu93	FN557570|SH189543.07FU;tax=d:Fungi,p:Basidiomycota,c:Agaricomycetes,o:Thelephorales,f:Thelephoraceae	92.13	7e-83	216	17	1	216	217	371	586	1041
Zotu93	UDB012370|SH189529.07FU;tax=d:Fungi,p:Basidiomycota,c:Agaricomycetes,o:Thelephorales,f:Thelephoraceae	91.24	4e-80	217	19	1	217	217	375	591	653
Zotu93	UDB012442|SH189384.07FU;tax=d:Fungi,p:Basidiomycota,c:Agaricomycetes,o:Thelephorales,f:Thelephoraceae	91.55	2e-79	213	18	1	213	217	372	584	649
Zotu94	GU237898|SH345922.07FU;tax=d:Fungi,p:Ascomycota,c:Dothideomycetes,o:Pleosporales,f:Didymellaceae,g:Ascochyta,s:Ascochyta_herbicola_SH345922.07FU	98.70	5e-73	154	1	1	154	154	306	458	486
Zotu94	FJ426996|SH117088.07FU;tax=d:Fungi,p:Ascomycota,c:Dothideomycetes,o:Pleosporales,f:Didymellaceae,g:Epicoccum,s:Epicoccum_nigrum_SH117088.07FU	98.70	5e-73	154	1	1	154	154	309	461	489
Zotu94	KF800683|SH215823.07FU;tax=d:Fungi	98.05	2e-72	154	3	1	154	154	540	693	753
Zotu94	GU237846|SH408320.07FU;tax=d:Fungi,p:Ascomycota,c:Dothideomycetes,o:Pleosporales,f:Didymellaceae,g:Didymella,s:Didymella_eucalyptica_SH408320.07FU	98.05	6e-72	154	3	1	154	154	305	458	486
Zotu94	GU237763|SH245106.07FU;tax=d:Fungi,p:Ascomycota,c:Dothideomycetes,o:Pleosporales,f:Didymellaceae,g:Ascochyta,s:Ascochyta_pisi_SH245106.07FU	98.05	6e-72	154	3	1	154	154	306	459	487
Zotu94	GU237909|SH117101.07FU;tax=d:Fungi,p:Ascomycota,c:Dothideomycetes,o:Pleosporales,f:Didymellaceae,g:Ascochyta,s:Ascochyta_versabilis_SH117101.07FU	98.05	6e-72	154	3	1	154	154	305	458	486
Zotu94	GU237838|SH117100.07FU;tax=d:Fungi,p:Ascomycota,c:Dothideomycetes,o:Pleosporales,f:Didymellaceae,g:Didymella,s:Didymella_negriana_SH117100.07FU	98.05	6e-72	154	3	1	154	154	306	459	487
Zotu94	GU237818|SH346296.07FU;tax=d:Fungi,p:Ascomycota,c:Dothideomycetes,o:Pleosporales,f:Didymellaceae,g:Didymella,s:Didymella_aurea_SH346296.07FU	98.05	2e-71	154	2	1	154	154	305	457	485
Zotu95	DQ313526|SH207368.07FU;tax=d:Fungi,p:Ascomycota,c:Sordariomycetes,o:Diaporthales,f:Gnomoniaceae,g:Apiognomonia,s:Apiognomonia_errabunda_SH207368.07FU	100.00	1e-78	157	0	1	157	157	348	504	513
Zotu95	EU255021|SH207372.07FU;tax=d:Fungi,p:Ascomycota,c:Sordariomycetes,o:Diaporthales,f:Gnomoniaceae	98.09	5e-73	157	2	1	156	157	351	507	507
Zotu95	AY455811|SH207376.07FU;tax=d:Fungi,p:Ascomycota,c:Sordariomycetes,o:Diaporthales,f:Gnomoniaceae,g:Plagiostoma,s:Plagiostoma_fraxini_SH207376.07FU	96.89	2e-71	161	1	1	157	157	364	524	537
Zotu95	EU254919|SH408907.07FU;tax=d:Fungi,p:Ascomycota,c:Sordariomycetes,o:Diaporthales,f:Gnomoniaceae,g:Ophiognomonia,s:Ophiognomonia_pseudoischnostyla_SH408907.07FU	96.84	1e-69	158	1	1	156	157	357	512	512
Zotu95	JQ414241|SH279983.07FU;tax=d:Fungi,p:Ascomycota,c:Sordariomycetes,o:Diaporthales,f:Gnomoniaceae,g:Ophiognomonia,s:Ophiognomonia_asiatica_SH279983.07FU	96.84	1e-69	158	1	1	156	157	353	508	508
Zotu95	JQ414243|SH279951.07FU;tax=d:Fungi,p:Ascomycota,c:Sordariomycetes,o:Diaporthales,f:Gnomoniaceae,g:Ophiognomonia,s:Ophiognomonia_alni-cordatae_SH279951.07FU	96.84	1e-69	158	1	1	156	157	357	512	512
Zotu95	DQ313557|SH207381.07FU;tax=d:Fungi,p:Ascomycota,c:Sordariomycetes,o:Diaporthales,f:Gnomoniaceae,g:Plagiostoma,s:Plagiostoma_aesculi_SH207381.07FU	96.27	1e-69	161	2	1	157	157	351	511	520
Zotu95	GU367038|SH279957.07FU;tax=d:Fungi,p:Ascomycota,c:Sordariomycetes,o:Diaporthales,f:Gnomoniaceae,g:Plagiostoma,s:Plagiostoma_versatile_SH279957.07FU	96.25	4e-69	160	3	1	157	157	348	507	516
Zotu96	EF433985|SH181482.07FU;tax=d:Fungi,p:Ascomycota,c:Sordariomycetes,o:Coniochaetales,f:Coniochaetaceae,g:Lecythophora	96.13	2e-67	155	6	1	155	155	378	532	1156
Zotu96	HQ657307|SH181480.07FU;tax=d:Fungi,p:Ascomycota	94.81	5e-63	154	7	1	154	155	345	497	537
Zotu96	JQ346870|SH181489.07FU;tax=d:Fungi,p:Ascomycota,c:Sordariomycetes,o:Coniochaetales,f:Coniochaetaceae	94.27	5e-63	157	7	1	155	155	385	541	645
Zotu96	HM240827|SH011274.07FU;tax=d:Fungi,p:Ascomycota,c:Sordariomycetes,o:Coniochaetales	94.19	7e-62	155	8	1	155	155	354	507	513
Zotu96	HE610334|SH191369.07FU;tax=d:Fungi,p:Ascomycota,c:Sordariomycetes,o:Coniochaetales,f:Coniochaetaceae,g:Coniochaeta,s:Coniochaeta_mutabilis_SH191369.07FU	94.19	2e-61	155	6	1	154	155	338	490	490
Zotu96	JQ760145|SH181487.07FU;tax=d:Fungi,p:Ascomycota,c:Sordariomycetes,o:Coniochaetales,f:Coniochaetaceae	93.59	8e-61	156	8	1	154	155	366	521	1103
Zotu96	LN997681|SH521742.07FU;tax=d:Fungi,p:Ascomycota,c:Sordariomycetes,o:Coniochaetales,f:Coniochaetaceae,g:Coniochaeta	93.55	3e-60	155	9	1	154	155	421	575	577
Zotu96	HE610333|SH181484.07FU;tax=d:Fungi,p:Ascomycota,c:Sordariomycetes,o:Coniochaetales,f:Coniochaetaceae,g:Lecythophora,s:Lecythophora_luteoviridis_SH181484.07FU	94.63	3e-60	149	6	1	149	155	339	485	490
Zotu97	KU324991|SH628726.07FU;tax=d:Fungi,p:Ascomycota,c:Sordariomycetes,o:Hypocreales,f:Nectriaceae,g:Gibberella,s:Gibberella_baccata_SH628726.07FU	100.00	2e-81	162	0	1	162	162	271	432	479
Zotu97	KU325166|SH631606.07FU;tax=d:Fungi,p:Ascomycota,c:Sordariomycetes,o:Glomerellales,f:Glomerellaceae,g:Colletotrichum,s:Colletotrichum_dematium_SH631606.07FU	100.00	2e-81	162	0	1	162	162	266	427	499
Zotu97	KU901536|SH207112.07FU;tax=d:Fungi,p:Ascomycota,c:Sordariomycetes,o:Hypocreales,f:Nectriaceae	99.38	1e-79	162	1	1	162	162	285	446	505
Zotu97	AB587028|SH219674.07FU;tax=d:Fungi,p:Ascomycota,c:Sordariomycetes,o:Hypocreales,f:Nectriaceae,g:Gibberella,s:Gibberella_tricincta_SH219674.07FU	98.15	2e-76	162	3	1	162	162	297	458	1056
Zotu97	KF385328|SH213880.07FU;tax=d:Fungi,p:Ascomycota,c:Sordariomycetes,o:Hypocreales,f:Nectriaceae,g:Gibberella,s:Gibberella_tricincta_SH213880.07FU	97.56	3e-75	164	2	1	162	162	308	471	534
Zotu97	FJ602996|SH027074.07FU;tax=d:Fungi,p:Ascomycota,c:Sordariomycetes,o:Hypocreales,f:Nectriaceae,g:Gibberella,s:Gibberella_avenacea_SH027074.07FU	97.53	4e-74	162	3	1	162	162	342	502	522
Zotu97	KT268914|SH495279.07FU;tax=d:Fungi,p:Ascomycota,c:Sordariomycetes,o:Hypocreales,f:Nectriaceae,g:Fusarium	96.95	1e-73	164	3	1	162	162	326	489	534
Zotu97	EU754924|SH031273.07FU;tax=d:Fungi,p:Ascomycota,c:Sordariomycetes,o:Hypocreales,f:Nectriaceae,g:Fusarium	96.34	7e-72	164	4	1	162	162	324	487	547
Zotu98	KF742583|SH207785.07FU;tax=d:Fungi,p:Ascomycota,c:Dothideomycetes,o:Pleosporales,f:Phaeosphaeriaceae	100.00	8e-76	152	0	1	152	152	419	570	630
Zotu98	KT328870|SH492414.07FU;tax=d:Fungi	88.61	7e-47	158	11	1	152	152	346	502	542
Zotu98	KF251267|SH005764.07FU;tax=d:Fungi,p:Ascomycota,c:Dothideomycetes,o:Pleosporales,f:Massarinaceae,g:Stagonospora	87.90	3e-45	157	13	1	152	152	333	488	524
Zotu98	KF800300|SH182914.07FU;tax=d:Fungi,p:Ascomycota,c:Dothideomycetes,o:Pleosporales	87.90	3e-45	157	13	1	152	152	543	698	758
Zotu98	KR909136|SH492295.07FU;tax=d:Fungi,p:Ascomycota,c:Dothideomycetes,o:Pleosporales,f:Phaeosphaeriaceae,g:Phaeosphaeria	88.51	1e-44	148	15	1	146	152	380	527	592
Zotu98	KF800340|SH182918.07FU;tax=d:Fungi,p:Ascomycota	87.18	5e-43	156	15	1	152	152	623	777	837
Zotu98	KR024721|SH182917.07FU;tax=d:Fungi,p:Ascomycota,c:Dothideomycetes,o:Pleosporales	87.18	5e-43	156	15	1	152	152	330	484	532
Zotu98	GU053868|SH005763.07FU;tax=d:Fungi	86.62	7e-42	157	15	1	152	152	353	508	599
Zotu99	EU330227|SH278795.07FU;tax=d:Fungi,p:Ascomycota,c:Dothideomycetes,o:Capnodiales,f:Mycosphaerellaceae,g:Dothistroma,s:Dothistroma_septosporum_SH278795.07FU	99.29	2e-67	140	1	1	140	140	339	478	508
Zotu99	KJ406782|SH017714.07FU;tax=d:Fungi,p:Ascomycota,c:Dothideomycetes,o:Capnodiales,f:Teratosphaeriaceae	99.29	2e-67	140	1	1	140	140	265	404	426
Zotu99	JN190956|SH406144.07FU;tax=d:Fungi,p:Ascomycota,c:Dothideomycetes,o:Capnodiales,f:Mycosphaerellaceae,g:Pantospora,s:Pantospora_guazumae_SH406144.07FU	99.26	1e-64	135	1	1	135	140	344	478	535
Zotu99	AY725545|SH406109.07FU;tax=d:Fungi,p:Ascomycota,c:Dothideomycetes,o:Capnodiales,f:Mycosphaerellaceae,g:Mycosphaerella,s:Mycosphaerella_ellipsoidea_SH406109.07FU	99.26	1e-64	135	1	1	135	140	326	460	491
Zotu99	JX494388|SH406787.07FU;tax=d:Fungi,p:Ascomycota,c:Dothideomycetes,o:Capnodiales,f:Mycosphaerellaceae,g:Passalora,s:Passalora_lobeliae-fistulosae_SH406787.07FU	98.53	4e-63	136	1	1	135	140	315	450	480
Zotu99	GU214641|SH022112.07FU;tax=d:Fungi,p:Ascomycota,c:Dothideomycetes,o:Capnodiales,f:Mycosphaerellaceae,g:Passalora	97.14	2e-62	140	4	1	140	140	397	536	667
Zotu99	AY808304|SH206771.07FU;tax=d:Fungi,p:Ascomycota,c:Dothideomycetes,o:Capnodiales,f:Mycosphaerellaceae,g:Dothistroma,s:Dothistroma_pini_SH206771.07FU	99.23	6e-62	130	1	1	130	140	305	434	434
Zotu99	HQ728116|SH116565.07FU;tax=d:Fungi,p:Ascomycota,c:Dothideomycetes,o:Capnodiales,f:Mycosphaerellaceae,g:Passalora,s:Passalora_californica_SH116565.07FU	97.78	2e-61	135	3	1	135	140	447	581	604
Zotu100	KM246168|SH207361.07FU;tax=d:Fungi,p:Ascomycota,c:Dothideomycetes,o:Pleosporales,f:Phaeosphaeriaceae,g:Setophoma,s:Setophoma_vernoniae_SH207361.07FU	94.23	7e-62	156	6	1	155	155	377	530	565
Zotu100	KT581852|SH523895.07FU;tax=d:Fungi,p:Ascomycota,c:Dothideomycetes,o:Pleosporales,f:Phaeosphaeriaceae	93.59	3e-60	156	6	1	155	155	376	528	588
Zotu100	KT369813|SH207355.07FU;tax=d:Fungi,p:Ascomycota,c:Dothideomycetes,o:Pleosporales,f:Phaeosphaeriaceae,g:Setophoma	90.38	2e-52	156	13	1	155	155	365	519	568
Zotu100	KM246225|SH207356.07FU;tax=d:Fungi,p:Ascomycota,c:Dothideomycetes,o:Pleosporales,f:Phaeosphaeriaceae,g:Setophoma	90.32	2e-51	155	12	1	155	155	375	526	561
Zotu100	KM265825|SH490258.07FU;tax=d:Fungi	89.10	1e-48	156	14	2	155	155	488	642	669
Zotu100	KJ081144|SH496669.07FU;tax=d:Fungi,p:Ascomycota,c:Dothideomycetes,o:Pleosporales	88.46	2e-47	156	17	1	155	155	346	501	560
Zotu100	KF436392|SH190406.07FU;tax=d:Fungi,p:Ascomycota,c:Dothideomycetes	87.90	9e-46	157	16	2	155	155	482	638	1239
Zotu100	AB255289|SH019255.07FU;tax=d:Fungi,p:Ascomycota,c:Dothideomycetes,o:Pleosporales	87.82	9e-46	156	17	1	155	155	358	512	575
Zotu101	UDB023648|SH218329.07FU;tax=d:Fungi,p:Basidiomycota,c:Agaricomycetes,o:Agaricales,f:Tricholomataceae,g:Clitocybe,s:Clitocybe_nebularis_SH218329.07FU	100.00	1e-104	204	0	1	204	204	413	616	980
Zotu101	KJ681018|SH523244.07FU;tax=d:Fungi,p:Basidiomycota,c:Agaricomycetes,o:Agaricales,f:Tricholomataceae,g:Lepista,s:Lepista_sordida_SH523244.07FU	90.87	2e-73	208	14	1	204	204	448	654	669
Zotu101	UDB011154|SH218326.07FU;tax=d:Fungi,p:Basidiomycota,c:Agaricomycetes,o:Agaricales,f:Tricholomataceae	90.73	7e-73	205	17	1	204	204	412	615	679
Zotu101	KC413947|SH218327.07FU;tax=d:Fungi,p:Basidiomycota,c:Agaricomycetes,o:Agaricales	95.38	7e-73	173	4	36	204	204	466	638	838
Zotu101	KY978289|SH630653.07FU;tax=d:Fungi,p:Basidiomycota,c:Agaricomycetes,o:Agaricales,f:Tricholomataceae	94.83	9e-72	174	5	35	204	204	427	600	666
Zotu101	UDB015790|SH218331.07FU;tax=d:Fungi,p:Basidiomycota,c:Agaricomycetes,o:Agaricales,f:Tricholomataceae,g:Lepista,s:Lepista_nuda_SH218331.07FU	94.80	3e-71	173	5	36	204	204	451	623	983
Zotu101	KJ461908|SH218352.07FU;tax=d:Fungi,p:Basidiomycota,c:Agaricomycetes,o:Agaricales,f:Tricholomataceae,g:Clitocybe,s:Clitocybe_brunneocaperata_SH218352.07FU	90.24	3e-71	205	18	1	204	204	422	625	663
Zotu101	UDB011748|SH218347.07FU;tax=d:Fungi,p:Basidiomycota,c:Agaricomycetes,o:Agaricales,f:Tricholomataceae,g:Clitocybe,s:Clitocybe_fragrans_SH218347.07FU	90.24	3e-71	205	18	1	204	204	415	618	967
Zotu104	GU367072|SH117330.07FU;tax=d:Fungi,p:Ascomycota,c:Sordariomycetes,o:Diaporthales,f:Gnomoniaceae,g:Plagiostoma,s:Plagiostoma_ovalisporum_SH117330.07FU	99.38	1e-78	160	1	1	160	160	350	509	518
Zotu104	GU367038|SH279957.07FU;tax=d:Fungi,p:Ascomycota,c:Sordariomycetes,o:Diaporthales,f:Gnomoniaceae,g:Plagiostoma,s:Plagiostoma_versatile_SH279957.07FU	98.75	7e-77	160	2	1	160	160	348	507	516
Zotu104	AY455811|SH207376.07FU;tax=d:Fungi,p:Ascomycota,c:Sordariomycetes,o:Diaporthales,f:Gnomoniaceae,g:Plagiostoma,s:Plagiostoma_fraxini_SH207376.07FU	98.76	7e-77	161	1	1	160	160	364	524	537
Zotu104	EU254997|SH207367.07FU;tax=d:Fungi,p:Ascomycota,c:Sordariomycetes,o:Diaporthales,f:Gnomoniaceae,g:Plagiostoma,s:Plagiostoma_barriae_SH207367.07FU	98.75	2e-76	160	1	1	159	160	349	508	508
Zotu104	KF742560|SH207389.07FU;tax=d:Fungi,p:Ascomycota,c:Sordariomycetes,o:Diaporthales,f:Gnomoniaceae,g:Cryptodiaporthe	98.14	3e-75	161	2	1	160	160	414	574	634
Zotu104	DQ313557|SH207381.07FU;tax=d:Fungi,p:Ascomycota,c:Sordariomycetes,o:Diaporthales,f:Gnomoniaceae,g:Plagiostoma,s:Plagiostoma_aesculi_SH207381.07FU	98.14	3e-75	161	2	1	160	160	351	511	520
Zotu104	GU367051|SH279979.07FU;tax=d:Fungi,p:Ascomycota,c:Sordariomycetes,o:Diaporthales,f:Gnomoniaceae,g:Plagiostoma,s:Plagiostoma_samuelsii_SH279979.07FU	97.53	4e-74	162	2	1	160	160	350	511	520
Zotu104	GU367035|SH280014.07FU;tax=d:Fungi,p:Ascomycota,c:Sordariomycetes,o:Diaporthales,f:Gnomoniaceae,g:Plagiostoma,s:Plagiostoma_yunnanense_SH280014.07FU	97.52	1e-73	161	3	1	160	160	350	510	519
Zotu106	GU237732|SH245187.07FU;tax=d:Fungi,p:Ascomycota,c:Dothideomycetes,o:Pleosporales,f:Didymellaceae,g:Epicoccum,s:Epicoccum_huancayense_SH245187.07FU	99.35	4e-74	153	0	1	152	152	306	458	486
Zotu106	GU237707|SH091868.07FU;tax=d:Fungi,p:Ascomycota,c:Dothideomycetes,o:Pleosporales,f:Didymellaceae,g:Boeremia,s:Boeremia_exigua_SH091868.07FU	99.35	4e-74	153	0	1	152	152	306	458	486
Zotu106	FJ427049|SH186618.07FU;tax=d:Fungi,p:Ascomycota,c:Dothideomycetes,o:Pleosporales,f:Didymellaceae,g:Epicoccum,s:Epicoccum_pimprinum_SH186618.07FU	99.35	4e-74	153	0	1	152	152	307	459	487
Zotu106	KT389475|SH591762.07FU;tax=d:Fungi,p:Ascomycota,c:Dothideomycetes,o:Pleosporales,f:Didymellaceae,g:Ascochyta,s:Ascochyta_phacae_SH591762.07FU	98.69	2e-72	153	1	1	152	152	306	458	486
Zotu106	GU237746|SH346265.07FU;tax=d:Fungi,p:Ascomycota,c:Dothideomycetes,o:Pleosporales,f:Didymellaceae,g:Phoma,s:Phoma_polemonii_SH346265.07FU	98.69	2e-72	153	1	1	152	152	307	459	487
Zotu106	GU237898|SH345922.07FU;tax=d:Fungi,p:Ascomycota,c:Dothideomycetes,o:Pleosporales,f:Didymellaceae,g:Ascochyta,s:Ascochyta_herbicola_SH345922.07FU	98.69	2e-72	153	1	1	152	152	306	458	486
Zotu106	GU237897|SH345896.07FU;tax=d:Fungi,p:Ascomycota,c:Dothideomycetes,o:Pleosporales,f:Didymellaceae,g:Boeremia,s:Boeremia_sambuci-nigrae_SH345896.07FU	98.69	2e-72	153	1	1	152	152	306	458	486
Zotu106	GU237848|SH245188.07FU;tax=d:Fungi,p:Ascomycota,c:Dothideomycetes,o:Pleosporales,f:Didymellaceae,g:Boeremia,s:Boeremia_lycopersici_SH245188.07FU	98.69	2e-72	153	1	1	152	152	306	458	486
Zotu107	Fe;tax=d:Viridiplantae,p:Streptophyta,c:lamiids_no_rank,o:Lamiales,f:Oleaceae,g:Fraxinus,s:Fraxinus_excelsior	100.00	2e-108	211	0	1	211	211	69	279	310
Zotu107	HE602415;tax=d:Viridiplantae,p:Streptophyta,c:lamiids_no_rank,o:Lamiales,f:Oleaceae,g:Fraxinus,s:Fraxinus_angustifolia	97.14	7e-98	210	6	2	211	211	1	210	216
Zotu107	Fm;tax=d:Viridiplantae,p:Streptophyta,c:lamiids_no_rank,o:Lamiales,f:Oleaceae,g:Fraxinus,s:Fraxinus_mandshurica	97.16	7e-98	211	5	1	211	211	69	278	309
Zotu107	HM242752;tax=d:Viridiplantae,p:Streptophyta,c:lamiids_no_rank,o:Lamiales,f:Oleaceae,g:Fraxinus,s:Fraxinus_angustifolia	96.65	4e-95	209	5	2	208	211	1	209	209
Zotu107	Fo;tax=d:Viridiplantae,p:Streptophyta,c:lamiids_no_rank,o:Lamiales,f:Oleaceae,g:Fraxinus,s:Fraxinus_ornus	88.07	9e-67	218	19	1	211	211	69	286	317
Zotu107	KF529558;tax=d:Viridiplantae,p:Streptophyta,c:lamiids_no_rank,o:Lamiales,f:Lamiaceae,g:Stachys,s:Stachys_aegyptiaca	80.00	8e-18	125	21	40	161	211	32	155	233
Zotu107	HG424191;tax=d:Viridiplantae,p:Streptophyta,c:lamiids_no_rank,o:Lamiales,f:Orobanchaceae,g:Pedicularis,s:Pedicularis_racemosa	79.34	4e-16	121	23	40	159	211	40	159	225
Zotu107	FJ004880;tax=d:Viridiplantae,p:Streptophyta,c:Ericales_order,o:Ericales,f:Theaceae,g:Camellia,s:Camellia_sinensis	80.00	1e-10	95	13	47	136	211	462	555	670
Zotu108	GQ999544|SH198541.07FU;tax=d:Fungi,p:Basidiomycota,c:Agaricomycetes,o:Polyporales	99.50	8e-102	202	1	1	202	202	405	606	613
Zotu108	GU053826|SH198544.07FU;tax=d:Fungi,p:Basidiomycota,c:Agaricomycetes,o:Polyporales,f:Coriolaceae,g:Rigidoporus	94.17	2e-83	206	5	3	202	202	410	614	789
Zotu108	KX527879|SH629209.07FU;tax=d:Fungi,p:Basidiomycota,c:Agaricomycetes,o:Polyporales,f:Polyporaceae,g:Cerrena,s:Cerrena_unicolor_SH629209.07FU	92.61	2e-77	203	10	1	202	202	384	582	642
Zotu108	JQ031127|SH198542.07FU;tax=d:Fungi,p:Basidiomycota,c:Agaricomycetes,o:Polyporales	90.64	3e-71	203	15	1	202	202	392	591	2000
Zotu108	KJ668561|SH198546.07FU;tax=d:Fungi,p:Basidiomycota,c:Agaricomycetes,o:Polyporales	89.60	2e-67	202	18	1	202	202	374	572	617
Zotu108	HQ901182|SH198543.07FU;tax=d:Fungi,p:Basidiomycota,c:Agaricomycetes,o:Polyporales	89.16	3e-66	203	18	1	202	202	371	570	585
Zotu108	KM278016|SH493663.07FU;tax=d:Fungi,p:Basidiomycota,c:Agaricomycetes,o:Polyporales,f:Phanerochaetaceae,g:Pseudolagarobasidium,s:Pseudolagarobasidium_belizense_SH493663.07FU	85.78	1e-54	204	23	1	202	202	363	562	618
Zotu108	DQ517883|SH198548.07FU;tax=d:Fungi,p:Basidiomycota,c:Agaricomycetes,o:Polyporales,f:Phanerochaetaceae,g:Pseudolagarobasidium,s:Pseudolagarobasidium_acaciicola_SH198548.07FU	84.24	4e-50	203	28	1	202	202	358	557	575
Zotu109	JF449633|SH206778.07FU;tax=d:Fungi,p:Ascomycota	98.58	2e-66	141	2	1	141	141	319	459	1084
Zotu109	JQ761665|SH206784.07FU;tax=d:Fungi,p:Ascomycota,c:Dothideomycetes	97.87	1e-64	141	3	1	141	141	324	464	1053
Zotu109	KP894252|SH522467.07FU;tax=d:Fungi,p:Ascomycota,c:Dothideomycetes,o:Capnodiales,f:Mycosphaerellaceae,g:Ramularia,s:Ramularia_tricherae_SH522467.07FU	96.45	2e-61	141	5	1	141	141	482	622	668
Zotu109	KX287491|SH643980.07FU;tax=d:Fungi,p:Ascomycota,c:Dothideomycetes,o:Capnodiales,f:Mycosphaerellaceae,g:Ramularia,s:Ramularia_rhabdospora_SH643980.07FU	95.07	5e-58	142	5	1	140	141	423	564	590
Zotu109	KP894277|SH522471.07FU;tax=d:Fungi,p:Ascomycota,c:Dothideomycetes,o:Capnodiales,f:Mycosphaerellaceae,g:Ramularia,s:Ramularia_urticae_SH522471.07FU	95.04	2e-57	141	5	1	141	141	478	616	662
Zotu109	KX287408|SH640877.07FU;tax=d:Fungi,p:Ascomycota,c:Dothideomycetes,o:Capnodiales,f:Mycosphaerellaceae,g:Ramularia	93.75	3e-55	144	6	1	141	141	423	566	592
Zotu109	AY490763|SH278798.07FU;tax=d:Fungi,p:Ascomycota,c:Dothideomycetes,o:Capnodiales,f:Mycosphaerellaceae,g:Mycosphaerella,s:Mycosphaerella_punctiformis_SH278798.07FU	93.62	1e-54	141	9	1	141	141	314	454	472
Zotu109	KP894220|SH206862.07FU;tax=d:Fungi,p:Ascomycota,c:Dothideomycetes,o:Capnodiales,f:Mycosphaerellaceae,g:Ramularia,s:Ramularia_armoraciae_SH206862.07FU	93.66	4e-54	142	5	1	141	141	477	615	663
Zotu110	HQ332197|SH330845.07FU;tax=d:Fungi,p:Ascomycota,c:Dothideomycetes,o:Botryosphaeriales,f:Botryosphaeriaceae,g:Botryosphaeria,s:Botryosphaeria_fabicerciana_SH330845.07FU	100.00	2e-77	155	0	1	155	155	356	510	560
Zotu110	EU144055|SH237407.07FU;tax=d:Fungi,p:Ascomycota,c:Dothideomycetes,o:Botryosphaeriales,f:Botryosphaeriaceae,g:Botryosphaeria,s:Botryosphaeria_ramosa_SH237407.07FU	100.00	2e-77	155	0	1	155	155	349	503	517
Zotu110	JQ772020|SH237405.07FU;tax=d:Fungi,p:Ascomycota,c:Dothideomycetes,o:Botryosphaeriales,f:Botryosphaeriaceae,g:Botryosphaeria,s:Botryosphaeria_scharifii_SH237405.07FU	100.00	2e-77	155	0	1	155	155	348	502	542
Zotu110	AY236949|SH237401.07FU;tax=d:Fungi,p:Ascomycota,c:Dothideomycetes,o:Botryosphaeriales,f:Botryosphaeriaceae,g:Botryosphaeria,s:Botryosphaeria_dothidea_SH237401.07FU	100.00	2e-77	155	0	1	155	155	352	506	520
Zotu110	EU101303|SH086538.07FU;tax=d:Fungi,p:Ascomycota,c:Dothideomycetes,o:Botryosphaeriales,f:Botryosphaeriaceae,g:Botryosphaeria,s:Botryosphaeria_auasmontanum_SH086538.07FU	100.00	2e-77	155	0	1	155	155	330	484	498
Zotu110	GU944820|SH005454.07FU;tax=d:Fungi,p:Ascomycota,c:Dothideomycetes,o:Botryosphaeriales,f:Botryosphaeriaceae,g:Botryosphaeria,s:Botryosphaeria_dothidea_SH005454.07FU	98.73	1e-74	157	0	1	155	155	356	512	553
Zotu110	JX646791|SH182424.07FU;tax=d:Fungi,p:Ascomycota,c:Dothideomycetes,o:Botryosphaeriales,f:Botryosphaeriaceae,g:Botryosphaeria,s:Botryosphaeria_agaves_SH182424.07FU	98.72	4e-74	156	1	1	155	155	354	509	558
Zotu110	DQ299246|SH182428.07FU;tax=d:Fungi,p:Ascomycota,c:Dothideomycetes,o:Botryosphaeriales,f:Botryosphaeriaceae,g:Botryosphaeria,s:Botryosphaeria_corticis_SH182428.07FU	98.69	5e-73	153	2	3	155	155	373	525	585
Zotu111	Ap;tax=d:Viridiplantae,p:Streptophyta,c:malvids_no_rank,o:Sapindales,f:Sapindaceae,g:Acer,s:Acer_pseudoplatanus	100.00	2e-123	238	0	1	238	238	69	306	338
Zotu111	LK022605;tax=d:Viridiplantae,p:Streptophyta,c:malvids_no_rank,o:Sapindales,f:Sapindaceae,g:Acer,s:Acer_campestre	88.94	4e-66	208	15	33	238	238	52	253	253
Zotu111	EU720485;tax=d:Viridiplantae,p:Streptophyta,c:malvids_no_rank,o:Sapindales,f:Sapindaceae,g:Talisia,s:Talisia_obovata	79.17	4e-21	168	18	62	219	238	54	214	248
Zotu111	KT160160;tax=d:Viridiplantae,p:Streptophyta,c:malvids_no_rank,o:Sapindales,f:Sapindaceae,g:Acer,s:Acer_palmatum	73.53	7e-14	238	47	9	238	238	14	243	243
Zotu111	GQ434625;tax=d:Viridiplantae,p:Streptophyta,c:malvids_no_rank,o:Sapindales,f:Anacardiaceae,g:Choerospondias,s:Choerospondias_axillaris	77.86	4e-11	131	14	60	182	238	59	182	237
Zotu111	LN833660;tax=d:Viridiplantae,p:Streptophyta,c:malvids_no_rank,o:Sapindales,f:Meliaceae,g:Trichilia,s:Trichilia_claussenii	77.50	4e-11	120	21	62	180	238	54	168	235
Zotu111	DQ866580;tax=d:Viridiplantae,p:Streptophyta,c:fabids_no_rank,o:Malpighiales,f:Euphorbiaceae,g:Macaranga,s:Macaranga_saccifera	78.57	2e-09	98	18	56	152	238	35	130	217
Zotu111	KM657144;tax=d:Viridiplantae,p:Streptophyta,c:Pentapetalae_no_rank,o:Caryophyllales,f:Tamaricaceae,g:Tamarix,s:Tamarix_ramosissima	87.76	7e-09	49	6	62	110	238	52	100	242
Zotu112	KF573990|SH207008.07FU;tax=d:Fungi,p:Ascomycota,c:Dothideomycetes,o:Pleosporales,f:Phaeosphaeriaceae,g:Sclerostagonospora,s:Sclerostagonospora_cycadis_SH207008.07FU	100.00	8e-76	152	0	1	152	152	365	516	532
Zotu112	KM408756|SH531353.07FU;tax=d:Fungi,p:Ascomycota,c:Dothideomycetes,o:Pleosporales,f:Lentitheciaceae,g:Murilentithecium,s:Murilentithecium_clematidis_SH531353.07FU	96.71	2e-67	152	5	1	152	152	409	560	578
Zotu112	JQ070593|SH022175.07FU;tax=d:Fungi	94.84	2e-62	155	3	1	152	152	347	499	503
Zotu112	KT269686|SH523610.07FU;tax=d:Fungi,p:Ascomycota,c:Dothideomycetes,o:Pleosporales	94.19	8e-61	155	4	1	152	152	347	499	545
Zotu112	DQ182451|SH207013.07FU;tax=d:Fungi,p:Ascomycota,c:Dothideomycetes,o:Pleosporales	94.16	8e-61	154	6	1	152	152	403	555	608
Zotu112	UDB020677|SH207011.07FU;tax=d:Fungi,p:Ascomycota,c:Dothideomycetes,o:Pleosporales	94.16	8e-61	154	5	1	152	152	192	41	248
Zotu112	AB809632|SH528238.07FU;tax=d:Fungi,p:Ascomycota,c:Dothideomycetes,o:Pleosporales,f:Lentitheciaceae,g:Lentithecium,s:Lentithecium_pseudoclioninum_SH528238.07FU	94.12	3e-60	153	5	3	152	152	362	513	545
Zotu112	KC243964|SH022176.07FU;tax=d:Fungi,p:Ascomycota,c:Dothideomycetes,o:Pleosporales	93.51	4e-59	154	7	1	152	152	373	525	593
Zotu113	AY249066|SH092150.07FU;tax=d:Fungi,p:Ascomycota,c:Leotiomycetes,o:Helotiales,f:Helotiales_fam_Incertae_sedis,g:Cadophora,s:Cadophora_luteo-olivacea_SH092150.07FU	100.00	6e-72	145	0	1	145	145	399	543	543
Zotu113	AF198245|SH347045.07FU;tax=d:Fungi,p:Ascomycota,c:Leotiomycetes,o:Helotiales,f:Helotiales_fam_Incertae_sedis,g:Cadophora,s:Cadophora_malorum_SH347045.07FU	98.62	1e-68	145	2	1	145	145	377	521	525
Zotu113	AF083204|SH008250.07FU;tax=d:Fungi,p:Ascomycota,c:Eurotiomycetes,o:Chaetothyriales,f:Herpotrichiellaceae,g:Phialophora	97.93	2e-67	145	3	1	145	145	429	573	633
Zotu113	AM901898|SH026897.07FU;tax=d:Fungi,p:Ascomycota	97.93	6e-67	145	3	1	145	145	617	761	801
Zotu113	GU054334|SH186815.07FU;tax=d:Fungi,p:Ascomycota,c:Leotiomycetes,o:Helotiales	97.26	3e-65	146	3	1	145	145	448	593	629
Zotu113	DQ249992|SH186775.07FU;tax=d:Fungi,p:Ascomycota,c:Leotiomycetes,o:Helotiales,f:Helotiales_fam_Incertae_sedis,g:Rhexocercosporidium,s:Rhexocercosporidium_panacis_SH186775.07FU	96.55	1e-63	145	5	1	145	145	398	542	602
Zotu113	EU516862|SH186792.07FU;tax=d:Fungi,p:Ascomycota,c:Leotiomycetes,o:Helotiales,f:Dermateaceae,g:Oculimacula	96.58	1e-63	146	4	1	145	145	376	521	572
Zotu113	GQ411306|SH186781.07FU;tax=d:Fungi,p:Ascomycota,c:Ascomycota_cls_Incertae_sedis,o:Ascomycota_ord_Incertae_sedis,f:Ascomycota_fam_Incertae_sedis,g:Volucrispora,s:Volucrispora_graminea_SH186781.07FU	95.89	6e-62	146	4	1	145	145	401	545	585
Zotu114	FJ627591|SH201106.07FU;tax=d:Fungi,p:Basidiomycota,c:Agaricomycetes,o:Russulales,f:Bondarzewiaceae,g:Heterobasidion,s:Heterobasidion_abietinum_SH201106.07FU	98.41	3e-91	189	3	1	189	199	358	546	546
Zotu114	KJ651465|SH201108.07FU;tax=d:Fungi,p:Basidiomycota,c:Agaricomycetes,o:Russulales,f:Bondarzewiaceae,g:Heterobasidion,s:Heterobasidion_australe_SH201108.07FU	96.52	1e-90	201	5	1	199	199	362	562	564
Zotu114	KP863563|SH201107.07FU;tax=d:Fungi,p:Basidiomycota,c:Agaricomycetes,o:Russulales	96.50	4e-90	200	6	1	199	199	355	554	557
Zotu114	FJ627203|SH201110.07FU;tax=d:Fungi,p:Basidiomycota,c:Agaricomycetes,o:Russulales,f:Bondarzewiaceae,g:Heterobasidion,s:Heterobasidion_linzhiense_SH201110.07FU	95.57	7e-88	203	5	1	199	199	390	592	652
Zotu114	KC492918|SH201109.07FU;tax=d:Fungi,p:Basidiomycota,c:Agaricomycetes,o:Russulales,f:Bondarzewiaceae,g:Heterobasidion,s:Heterobasidion_araucariae_SH201109.07FU	94.61	1e-84	204	6	1	199	199	409	612	657
Zotu114	KF010850|SH017972.07FU;tax=d:Fungi,p:Basidiomycota,c:Agaricomycetes,o:Russulales,f:Bondarzewiaceae,g:Heterobasidion	95.83	5e-84	192	6	10	199	199	389	580	640
Zotu114	JX136213|SH496704.07FU;tax=d:Fungi	83.83	9e-37	167	20	38	199	199	422	586	601
Zotu114	KJ583205|SH526223.07FU;tax=d:Fungi,p:Basidiomycota,c:Agaricomycetes,o:Russulales,f:Bondarzewiaceae,g:Bondarzewia	80.68	4e-35	207	24	1	199	199	331	529	531
Zotu115	Fe;tax=d:Viridiplantae,p:Streptophyta,c:lamiids_no_rank,o:Lamiales,f:Oleaceae,g:Fraxinus,s:Fraxinus_excelsior	99.52	3e-106	210	1	1	210	210	69	278	310
Zotu115	HE602415;tax=d:Viridiplantae,p:Streptophyta,c:lamiids_no_rank,o:Lamiales,f:Oleaceae,g:Fraxinus,s:Fraxinus_angustifolia	97.61	5e-99	209	5	2	210	210	1	209	216
Zotu115	Fm;tax=d:Viridiplantae,p:Streptophyta,c:lamiids_no_rank,o:Lamiales,f:Oleaceae,g:Fraxinus,s:Fraxinus_mandshurica	97.62	5e-99	210	4	1	210	210	69	277	309
Zotu115	HM242752;tax=d:Viridiplantae,p:Streptophyta,c:lamiids_no_rank,o:Lamiales,f:Oleaceae,g:Fraxinus,s:Fraxinus_angustifolia	97.13	9e-97	209	4	2	208	210	1	209	209
Zotu115	Fo;tax=d:Viridiplantae,p:Streptophyta,c:lamiids_no_rank,o:Lamiales,f:Oleaceae,g:Fraxinus,s:Fraxinus_ornus	88.48	7e-68	217	18	1	210	210	69	285	317
Zotu115	KF529558;tax=d:Viridiplantae,p:Streptophyta,c:lamiids_no_rank,o:Lamiales,f:Lamiaceae,g:Stachys,s:Stachys_aegyptiaca	80.80	2e-19	125	20	40	161	210	32	155	233
Zotu115	KT898229;tax=d:Viridiplantae,p:Streptophyta,c:lamiids_no_rank,o:Lamiales,f:Lamiaceae,g:Scutellaria,s:Scutellaria_barbata	80.51	8e-18	118	21	47	164	210	51	166	241
Zotu115	HG424191;tax=d:Viridiplantae,p:Streptophyta,c:lamiids_no_rank,o:Lamiales,f:Orobanchaceae,g:Pedicularis,s:Pedicularis_racemosa	80.17	8e-18	121	22	40	159	210	40	159	225
Zotu116	GU237746|SH346265.07FU;tax=d:Fungi,p:Ascomycota,c:Dothideomycetes,o:Pleosporales,f:Didymellaceae,g:Phoma,s:Phoma_polemonii_SH346265.07FU	100.00	2e-76	153	0	1	153	153	307	459	487
Zotu116	KT389475|SH591762.07FU;tax=d:Fungi,p:Ascomycota,c:Dothideomycetes,o:Pleosporales,f:Didymellaceae,g:Ascochyta,s:Ascochyta_phacae_SH591762.07FU	99.35	1e-74	153	1	1	153	153	306	458	486
Zotu116	GU237855|SH245159.07FU;tax=d:Fungi,p:Ascomycota,c:Dothideomycetes,o:Pleosporales,f:Didymellaceae	99.35	1e-74	153	1	1	153	153	307	459	487
Zotu116	GU237732|SH245187.07FU;tax=d:Fungi,p:Ascomycota,c:Dothideomycetes,o:Pleosporales,f:Didymellaceae,g:Epicoccum,s:Epicoccum_huancayense_SH245187.07FU	98.69	5e-73	153	2	1	153	153	306	458	486
Zotu116	KT389479|SH245110.07FU;tax=d:Fungi,p:Ascomycota,c:Dothideomycetes,o:Pleosporales,f:Didymellaceae,g:Ascochyta,s:Ascochyta_rabiei_SH245110.07FU	98.69	5e-73	153	2	1	153	153	306	458	486
Zotu116	FJ427049|SH186618.07FU;tax=d:Fungi,p:Ascomycota,c:Dothideomycetes,o:Pleosporales,f:Didymellaceae,g:Epicoccum,s:Epicoccum_pimprinum_SH186618.07FU	98.69	5e-73	153	2	1	153	153	307	459	487
Zotu116	FJ426989|SH186601.07FU;tax=d:Fungi,p:Ascomycota,c:Dothideomycetes,o:Pleosporales,f:Didymellaceae,g:Calophoma,s:Calophoma_clematidina_SH186601.07FU	98.69	5e-73	153	2	1	153	153	305	457	485
Zotu116	GU237775|SH091916.07FU;tax=d:Fungi,p:Ascomycota,c:Dothideomycetes,o:Pleosporales,f:Didymellaceae,g:Didymella,s:Didymella_chenopodii_SH091916.07FU	98.69	2e-72	153	1	1	153	153	305	456	484
Zotu118	JF449722|SH203497.07FU;tax=d:Fungi,p:Ascomycota	100.00	2e-76	153	0	1	153	153	311	463	1100
Zotu118	KU314995|SH629246.07FU;tax=d:Fungi,p:Ascomycota,c:Dothideomycetes,o:Pleosporales,f:Pleosporales_fam_Incertae_sedis,g:Ochrocladosporium,s:Ochrocladosporium_frigidarii_SH629246.07FU	93.33	5e-58	150	10	4	153	153	321	470	517
Zotu118	KX515564|SH631139.07FU;tax=d:Fungi	92.67	8e-56	150	10	4	153	153	374	522	582
Zotu118	GQ996179|SH183895.07FU;tax=d:Fungi,p:Ascomycota	91.33	5e-53	150	13	4	153	153	311	460	521
Zotu118	KP309945|SH527011.07FU;tax=d:Fungi,p:Ascomycota,c:Dothideomycetes,o:Pleosporales,f:Cucurbitariaceae,g:Pyrenochaeta	92.91	5e-53	141	10	4	144	153	773	913	943
Zotu118	KJ463525|SH183896.07FU;tax=d:Fungi,p:Ascomycota	91.39	5e-53	151	12	4	153	153	335	485	537
Zotu118	KC339238|SH183899.07FU;tax=d:Fungi,p:Ascomycota,c:Dothideomycetes,o:Pleosporales,f:Cucurbitariaceae,g:Pyrenochaeta	90.67	2e-51	150	14	4	153	153	302	451	503
Zotu118	EU885415|SH183894.07FU;tax=d:Fungi,p:Ascomycota,c:Dothideomycetes,o:Pleosporales,f:Cucurbitariaceae,g:Pyrenochaeta,s:Pyrenochaeta_keratinophila_SH183894.07FU	92.09	1e-49	139	10	4	141	153	323	461	532
Zotu120	Ap;tax=d:Viridiplantae,p:Streptophyta,c:malvids_no_rank,o:Sapindales,f:Sapindaceae,g:Acer,s:Acer_pseudoplatanus	99.58	4e-121	237	1	1	237	237	69	305	338
Zotu120	LK022605;tax=d:Viridiplantae,p:Streptophyta,c:malvids_no_rank,o:Sapindales,f:Sapindaceae,g:Acer,s:Acer_campestre	88.41	6e-64	207	16	33	237	237	52	252	253
Zotu120	EU720485;tax=d:Viridiplantae,p:Streptophyta,c:malvids_no_rank,o:Sapindales,f:Sapindaceae,g:Talisia,s:Talisia_obovata	79.17	4e-21	168	18	62	219	237	54	214	248
Zotu120	KT160160;tax=d:Viridiplantae,p:Streptophyta,c:malvids_no_rank,o:Sapindales,f:Sapindaceae,g:Acer,s:Acer_palmatum	73.00	1e-11	237	48	9	237	237	14	242	243
Zotu120	GQ434625;tax=d:Viridiplantae,p:Streptophyta,c:malvids_no_rank,o:Sapindales,f:Anacardiaceae,g:Choerospondias,s:Choerospondias_axillaris	77.86	4e-11	131	14	60	182	237	59	182	237
Zotu120	LN833660;tax=d:Viridiplantae,p:Streptophyta,c:malvids_no_rank,o:Sapindales,f:Meliaceae,g:Trichilia,s:Trichilia_claussenii	77.50	4e-11	120	21	62	180	237	54	168	235
Zotu120	DQ866580;tax=d:Viridiplantae,p:Streptophyta,c:fabids_no_rank,o:Malpighiales,f:Euphorbiaceae,g:Macaranga,s:Macaranga_saccifera	78.57	2e-09	98	18	56	152	237	35	130	217
Zotu120	KM657144;tax=d:Viridiplantae,p:Streptophyta,c:Pentapetalae_no_rank,o:Caryophyllales,f:Tamaricaceae,g:Tamarix,s:Tamarix_ramosissima	87.76	7e-09	49	6	62	110	237	52	100	242
Zotu121	AY387134|SH184032.07FU;tax=d:Fungi,p:Basidiomycota,c:Malasseziomycetes,o:Malasseziales,f:Malasseziaceae,g:Malassezia,s:Malassezia_globosa_SH184032.07FU	98.28	9e-143	290	1	1	289	289	421	707	737
Zotu121	KX839653|SH184036.07FU;tax=d:Fungi,p:Basidiomycota,c:Malasseziomycetes,o:Malasseziales,f:Malasseziaceae,g:Malassezia,s:Malassezia_globosa_SH184036.07FU	96.22	3e-133	291	7	1	289	289	395	683	733
Zotu121	GU291271|SH184033.07FU;tax=d:Fungi,p:Basidiomycota,c:Malasseziomycetes,o:Malasseziales,f:Malasseziaceae,g:Malassezia,s:Malassezia_globosa_SH184033.07FU	99.61	4e-131	255	1	1	255	289	418	672	674
Zotu121	KP825445|SH184034.07FU;tax=d:Fungi,p:Basidiomycota,c:Malasseziomycetes,o:Malasseziales,f:Malasseziaceae,g:Malassezia,s:Malassezia_globosa_SH184034.07FU	98.77	4e-121	244	2	1	243	289	402	645	697
Zotu121	LC027364|SH493091.07FU;tax=d:Fungi	94.83	9e-118	271	13	1	271	289	311	580	587
Zotu121	KM269167|SH184035.07FU;tax=d:Fungi,p:Basidiomycota,c:Malasseziomycetes,o:Malasseziales,f:Malasseziaceae,g:Malassezia,s:Malassezia_globosa_SH184035.07FU	96.05	3e-113	253	4	1	253	289	561	807	1479
Zotu121	FR682163|SH176396.07FU;tax=d:Fungi,p:Basidiomycota,c:Malasseziomycetes,o:Malasseziales,f:Malasseziaceae,g:Malassezia	81.36	1e-17	118	15	91	205	289	472	585	697
Zotu121	KP825474|SH522532.07FU;tax=d:Fungi,p:Basidiomycota,c:Malasseziomycetes,o:Malasseziales,f:Malasseziaceae,g:Malassezia,s:Malassezia_restricta_SH522532.07FU	80.51	1e-16	118	18	91	206	289	473	587	658
Zotu122	KX887240|SH631709.07FU;tax=d:Fungi,p:Ascomycota,c:Dothideomycetes,o:Myriangiales,f:Elsinoaceae	99.30	1e-68	142	1	1	142	160	377	518	518
Zotu122	AF097578|SH013193.07FU;tax=d:Fungi,p:Ascomycota,c:Dothideomycetes,o:Myriangiales,f:Elsinoaceae	95.68	5e-68	162	2	1	158	160	380	540	596
Zotu122	AF131083|SH194113.07FU;tax=d:Fungi,p:Ascomycota,c:Dothideomycetes,o:Myriangiales,f:Elsinoaceae,g:Sphaceloma,s:Sphaceloma_protearum_SH194113.07FU	95.06	7e-67	162	4	1	160	160	366	525	587
Zotu122	KX887265|SH013194.07FU;tax=d:Fungi,p:Ascomycota,c:Dothideomycetes,o:Myriangiales,f:Elsinoaceae	97.18	1e-63	142	4	1	142	160	377	518	518
Zotu122	AF097573|SH194109.07FU;tax=d:Fungi,p:Ascomycota,c:Dothideomycetes,o:Myriangiales,f:Elsinoaceae	93.75	2e-62	160	7	1	157	160	364	523	532
Zotu122	JN943490|SH194111.07FU;tax=d:Fungi,p:Ascomycota,c:Dothideomycetes,o:Myriangiales,f:Elsinoaceae,g:Sphaceloma,s:Sphaceloma_krugii_SH194111.07FU	95.30	7e-62	149	6	1	149	160	420	567	642
Zotu122	AF227197|SH013195.07FU;tax=d:Fungi,p:Ascomycota,c:Dothideomycetes,o:Myriangiales,f:Elsinoaceae	93.67	2e-61	158	7	1	156	160	349	505	559
Zotu122	KT001431|SH522079.07FU;tax=d:Fungi,p:Ascomycota,c:Dothideomycetes,o:Myriangiales,f:Elsinoaceae,g:Sphaceloma,s:Sphaceloma_coryli_SH522079.07FU	95.24	9e-61	147	6	1	147	160	395	540	604
Zotu123	HQ875391|SH181631.07FU;tax=d:Fungi,p:Basidiomycota,c:Tremellomycetes,o:Tremellales,f:Bulleribasidiaceae,g:Vishniacozyma,s:Vishniacozyma_heimaeyensis_SH181631.07FU	100.00	1e-68	139	0	1	139	139	328	466	526
Zotu123	JQ768937|SH181633.07FU;tax=d:Fungi,p:Basidiomycota,c:Tremellomycetes	94.96	6e-57	139	7	1	139	139	328	466	526
Zotu123	AY557600|SH236211.07FU;tax=d:Fungi,p:Basidiomycota,c:Tremellomycetes,o:Tremellales,f:Bulleribasidiaceae,g:Vishniacozyma,s:Vishniacozyma_foliicola_SH236211.07FU	92.81	6e-52	139	10	1	139	139	328	466	526
Zotu123	KM246153|SH523859.07FU;tax=d:Fungi,p:Basidiomycota,c:Tremellomycetes,o:Tremellales,f:Tremellaceae,g:Cryptococcus	90.71	6e-47	140	11	1	139	139	291	429	477
Zotu123	AY557601|SH004922.07FU;tax=d:Fungi,p:Basidiomycota,c:Tremellomycetes,o:Tremellales,f:Bulleribasidiaceae,g:Vishniacozyma,s:Vishniacozyma_taibaiensis_SH004922.07FU	90.78	2e-46	141	8	1	139	139	330	467	1137
Zotu123	KM246166|SH523866.07FU;tax=d:Fungi,p:Basidiomycota,c:Tremellomycetes,o:Tremellales,f:Tremellaceae,g:Cryptococcus	90.71	2e-46	140	10	1	139	139	328	465	509
Zotu123	HQ623619|SH181635.07FU;tax=d:Fungi,p:Basidiomycota,c:Tremellomycetes,o:Tremellales,f:Tremellaceae,g:Cryptococcus	90.14	3e-45	142	8	1	139	139	265	403	455
Zotu123	KT328876|SH181636.07FU;tax=d:Fungi,p:Basidiomycota,c:Tremellomycetes,o:Tremellales,f:Tremellaceae,g:Cryptococcus	90.07	3e-45	141	10	1	139	139	343	481	521
Zotu124	Fm;tax=d:Viridiplantae,p:Streptophyta,c:lamiids_no_rank,o:Lamiales,f:Oleaceae,g:Fraxinus,s:Fraxinus_mandshurica	95.35	3e-92	215	4	1	215	215	69	277	309
Zotu124	Fe;tax=d:Viridiplantae,p:Streptophyta,c:lamiids_no_rank,o:Lamiales,f:Oleaceae,g:Fraxinus,s:Fraxinus_excelsior	94.42	5e-89	215	7	1	215	215	69	278	310
Zotu124	HE602415;tax=d:Viridiplantae,p:Streptophyta,c:lamiids_no_rank,o:Lamiales,f:Oleaceae,g:Fraxinus,s:Fraxinus_angustifolia	92.52	9e-82	214	11	2	215	215	1	209	216
Zotu124	HM242752;tax=d:Viridiplantae,p:Streptophyta,c:lamiids_no_rank,o:Lamiales,f:Oleaceae,g:Fraxinus,s:Fraxinus_angustifolia	92.52	3e-81	214	9	2	213	215	1	209	209
Zotu124	Fo;tax=d:Viridiplantae,p:Streptophyta,c:lamiids_no_rank,o:Lamiales,f:Oleaceae,g:Fraxinus,s:Fraxinus_ornus	87.67	3e-66	219	21	1	215	215	69	285	317
Zotu124	KF529558;tax=d:Viridiplantae,p:Streptophyta,c:lamiids_no_rank,o:Lamiales,f:Lamiaceae,g:Stachys,s:Stachys_aegyptiaca	81.30	5e-20	123	19	42	161	215	34	155	233
Zotu124	KT898229;tax=d:Viridiplantae,p:Streptophyta,c:lamiids_no_rank,o:Lamiales,f:Lamiaceae,g:Scutellaria,s:Scutellaria_barbata	80.51	8e-18	118	21	47	164	215	51	166	241
Zotu124	KM034022;tax=d:Viridiplantae,p:Streptophyta,c:lamiids_no_rank,o:Lamiales,f:Acanthaceae,g:Blepharis,s:Blepharis_kuriensis	83.91	4e-16	87	14	47	133	215	31	117	219
Zotu125	AB472196|SH186971.07FU;tax=d:Fungi,p:Ascomycota,c:Dothideomycetes,o:Pleosporales,f:Didymellaceae,g:Didymella	100.00	3e-75	151	0	1	151	151	308	458	500
Zotu125	KY327418|SH186966.07FU;tax=d:Fungi,p:Ascomycota	92.31	3e-55	156	2	1	151	151	346	496	510
Zotu125	AY642530|SH186929.07FU;tax=d:Fungi,p:Ascomycota,c:Dothideomycetes,o:Pleosporales,f:Didymosphaeriaceae,g:Paraconiothyrium,s:Paraconiothyrium_estuarinum_SH186929.07FU	92.26	1e-54	155	3	1	151	151	355	504	506
Zotu125	JX496119|SH245878.07FU;tax=d:Fungi,p:Ascomycota,c:Dothideomycetes,o:Pleosporales,f:Didymosphaeriaceae,g:Paraconiothyrium,s:Paraconiothyrium_cyclothyrioides_SH245878.07FU	92.57	1e-53	148	5	1	145	151	354	498	505
Zotu125	JX496020|SH186985.07FU;tax=d:Fungi,p:Ascomycota,c:Dothideomycetes,o:Pleosporales,f:Didymosphaeriaceae,g:Paraconiothyrium,s:Paraconiothyrium_fungicola_SH186985.07FU	91.56	1e-53	154	7	1	151	151	387	537	587
Zotu125	KR611886|SH186997.07FU;tax=d:Fungi,p:Ascomycota,c:Dothideomycetes,o:Pleosporales,f:Didymosphaeriaceae,g:Paracamarosporium,s:Paracamarosporium_fagi_SH186997.07FU	91.50	1e-53	153	9	1	151	151	397	547	587
Zotu125	AF250821|SH186980.07FU;tax=d:Fungi,p:Ascomycota,c:Dothideomycetes,o:Pleosporales,f:Didymosphaeriaceae,g:Paraphaeosphaeria,s:Paraphaeosphaeria_pilleata_SH186980.07FU	91.61	1e-53	155	6	1	151	151	2097	2248	2266
Zotu125	KJ939279|SH186934.07FU;tax=d:Fungi,p:Ascomycota,c:Dothideomycetes,o:Pleosporales,f:Didymosphaeriaceae,g:Paraphaeosphaeria,s:Paraphaeosphaeria_michotii_SH186934.07FU	91.61	1e-53	155	6	1	151	151	395	546	560
Zotu126	KU319016|SH222208.07FU;tax=d:Fungi,p:Ascomycota,c:Sordariomycetes	99.53	7e-108	213	1	1	213	213	412	624	641
Zotu126	HM363162|SH222222.07FU;tax=d:Fungi,p:Ascomycota,c:Sordariomycetes	94.42	5e-89	215	6	1	213	213	362	572	576
Zotu126	HQ292086|SH222213.07FU;tax=d:Fungi,p:Ascomycota,c:Sordariomycetes	94.42	5e-89	215	6	1	213	213	365	575	617
Zotu126	KU756608|SH631642.07FU;tax=d:Fungi,p:Ascomycota,c:Sordariomycetes,o:Microascales,f:Ceratocystidaceae,g:Ceratocystis,s:Ceratocystis_pilifera_SH631642.07FU	93.95	7e-88	215	9	1	213	213	391	603	609
Zotu126	GU170420|SH222214.07FU;tax=d:Fungi,p:Ascomycota,c:Sordariomycetes,o:Ophiostomatales,f:Ophiostomataceae,g:Sporothrix	93.90	3e-86	213	7	3	213	213	431	639	699
Zotu126	AY304436|SH222212.07FU;tax=d:Fungi,p:Ascomycota,c:Sordariomycetes,o:Ophiostomatales,f:Ophiostomataceae,g:Ophiostoma,s:Ophiostoma_kryptum_SH222212.07FU	93.06	5e-84	216	8	1	213	213	354	565	569
Zotu126	HM363170|SH222219.07FU;tax=d:Fungi,p:Ascomycota,c:Sordariomycetes,o:Ophiostomatales,f:Ophiostomataceae,g:Ophiostoma,s:Ophiostoma_allantosporum_SH222219.07FU	92.59	3e-82	216	9	1	213	213	365	576	580
Zotu126	HM031490|SH222205.07FU;tax=d:Fungi,p:Ascomycota,c:Sordariomycetes,o:Ophiostomatales,f:Ophiostomataceae,g:Ophiostoma,s:Ophiostoma_rachisporum_SH222205.07FU	92.63	9e-82	217	5	1	213	213	362	571	577
Zotu127	KT185667|SH529064.07FU;tax=d:Fungi,p:Ascomycota,c:Leotiomycetes,o:Helotiales,f:Dermateaceae,g:Calloria,s:Calloria_urticae_SH529064.07FU	97.93	6e-67	145	3	1	145	145	970	1114	2547
Zotu127	EU516942|SH026255.07FU;tax=d:Fungi,p:Ascomycota,c:Ascomycota_cls_Incertae_sedis,o:Ascomycota_ord_Incertae_sedis,f:Ascomycota_fam_Incertae_sedis,g:Tetracladium	97.24	3e-65	145	4	1	145	145	303	447	740
Zotu127	KM246194|SH521446.07FU;tax=d:Fungi,p:Ascomycota,c:Ascomycota_cls_Incertae_sedis,o:Ascomycota_ord_Incertae_sedis,f:Ascomycota_fam_Incertae_sedis,g:Tetracladium	93.06	1e-53	144	6	1	142	145	386	527	571
Zotu127	KC884462|SH179783.07FU;tax=d:Fungi,p:Ascomycota,c:Leotiomycetes	91.78	8e-51	146	7	1	142	145	357	501	565
Zotu127	KT161113|SH492120.07FU;tax=d:Fungi,p:Ascomycota	100.00	8e-51	107	0	1	107	145	386	492	492
Zotu127	KC694158|SH003730.07FU;tax=d:Fungi,p:Ascomycota	91.03	4e-49	145	10	1	142	145	399	543	606
Zotu127	JQ070457|SH179786.07FU;tax=d:Fungi,p:Ascomycota,c:Leotiomycetes,o:Helotiales,f:Helotiales_fam_Incertae_sedis,g:Chalara	90.48	4e-49	147	12	1	145	145	330	476	480
Zotu127	FN397285|SH026253.07FU;tax=d:Fungi,p:Ascomycota,c:Ascomycota_cls_Incertae_sedis,o:Ascomycota_ord_Incertae_sedis,f:Ascomycota_fam_Incertae_sedis,g:Tetracladium	90.48	1e-48	147	10	1	145	145	389	533	593
Zotu128	FJ553541|SH201646.07FU;tax=d:Fungi,p:Ascomycota,c:Leotiomycetes,o:Helotiales	80.53	4e-14	113	11	6	116	153	695	798	872
Zotu128	KY462809|SH631111.07FU;tax=d:Fungi,p:Ascomycota,c:Leotiomycetes,o:Helotiales,f:Dermateaceae,g:Patinella	78.30	2e-11	106	21	6	110	153	500	604	2092
Zotu128	KF360371|SH192386.07FU;tax=d:Fungi,p:Ascomycota,c:Lecanoromycetes,o:Umbilicariales,f:Elixiaceae,g:Elixia,s:Elixia_cretica_SH192386.07FU	79.78	3e-10	89	17	6	94	153	340	427	475
Zotu128	KF360374|SH012016.07FU;tax=d:Fungi,p:Ascomycota,c:Lecanoromycetes,o:Umbilicariales,f:Elixiaceae,g:Elixia	75.56	1e-09	135	26	6	137	153	323	453	459
Zotu128	KJ462276|SH527328.07FU;tax=d:Fungi,p:Ascomycota,c:Lecanoromycetes,o:Trapeliales,f:Trapeliaceae,g:Xylographa,s:Xylographa_bjoerkii_SH527328.07FU	78.00	4e-09	100	18	15	112	153	416	513	609
Zotu128	AM901922|SH473835.07FU;tax=d:Fungi,p:Ascomycota,c:Lecanoromycetes,o:Ostropales,f:Stictidaceae	79.31	1e-08	87	14	7	90	153	354	439	556
Zotu128	KC965974|SH459702.07FU;tax=d:Fungi	79.12	1e-08	91	14	6	94	153	374	461	1142
Zotu128	KF024743|SH011995.07FU;tax=d:Fungi,p:Ascomycota,c:Lecanoromycetes,o:Umbilicariales,f:Umbilicariaceae,g:Umbilicaria	78.82	1e-08	85	18	6	90	153	342	426	498
Zotu129	GU237797|SH245104.07FU;tax=d:Fungi,p:Ascomycota,c:Dothideomycetes,o:Pleosporales,f:Didymellaceae,g:Phoma,s:Phoma_crystallifera_SH245104.07FU	100.00	6e-77	154	0	1	154	154	307	460	488
Zotu129	KP330435|SH174569.07FU;tax=d:Fungi,p:Ascomycota,c:Dothideomycetes	100.00	6e-77	154	0	1	154	154	306	459	487
Zotu129	GU237818|SH346296.07FU;tax=d:Fungi,p:Ascomycota,c:Dothideomycetes,o:Pleosporales,f:Didymellaceae,g:Didymella,s:Didymella_aurea_SH346296.07FU	98.70	5e-73	154	1	1	154	154	305	457	485
Zotu129	FJ427013|SH345879.07FU;tax=d:Fungi,p:Ascomycota,c:Dothideomycetes,o:Pleosporales,f:Didymellaceae,g:Didymella,s:Didymella_glomerata_SH345879.07FU	98.70	5e-73	154	1	1	154	154	305	457	485
Zotu129	GU237732|SH245187.07FU;tax=d:Fungi,p:Ascomycota,c:Dothideomycetes,o:Pleosporales,f:Didymellaceae,g:Epicoccum,s:Epicoccum_huancayense_SH245187.07FU	98.70	5e-73	154	1	1	154	154	306	458	486
Zotu129	GU237707|SH091868.07FU;tax=d:Fungi,p:Ascomycota,c:Dothideomycetes,o:Pleosporales,f:Didymellaceae,g:Boeremia,s:Boeremia_exigua_SH091868.07FU	98.70	5e-73	154	1	1	154	154	306	458	486
Zotu129	FJ427049|SH186618.07FU;tax=d:Fungi,p:Ascomycota,c:Dothideomycetes,o:Pleosporales,f:Didymellaceae,g:Epicoccum,s:Epicoccum_pimprinum_SH186618.07FU	98.70	5e-73	154	1	1	154	154	307	459	487
Zotu129	EU479803|SH206477.07FU;tax=d:Fungi,p:Ascomycota,c:Dothideomycetes,o:Pleosporales,f:Pleosporaceae,g:Alternaria	98.70	5e-73	154	1	1	154	154	358	510	570
Zotu130	KU325324|SH629254.07FU;tax=d:Fungi,p:Ascomycota,c:Dothideomycetes,o:Pleosporales,f:Pleosporales_fam_Incertae_sedis,g:Camarosporium,s:Camarosporium_brabeji_SH629254.07FU	100.00	3e-75	151	0	1	151	151	281	431	492
Zotu130	KP843441|SH492669.07FU;tax=d:Fungi,p:Ascomycota,c:Dothideomycetes,o:Pleosporales	100.00	3e-75	151	0	1	151	151	346	496	536
Zotu130	KP843468|SH491040.07FU;tax=d:Fungi,p:Ascomycota,c:Dothideomycetes,o:Pleosporales	100.00	3e-75	151	0	1	151	151	306	456	497
Zotu130	EU295650|SH186939.07FU;tax=d:Fungi,p:Ascomycota,c:Dothideomycetes,o:Pleosporales,f:Didymosphaeriaceae,g:Paraconiothyrium,s:Paraconiothyrium_africanum_SH186939.07FU	99.34	1e-73	151	1	1	151	151	370	520	559
Zotu130	KR611886|SH186997.07FU;tax=d:Fungi,p:Ascomycota,c:Dothideomycetes,o:Pleosporales,f:Didymosphaeriaceae,g:Paracamarosporium,s:Paracamarosporium_fagi_SH186997.07FU	99.34	1e-73	151	1	1	151	151	397	547	587
Zotu130	KP335276|SH186981.07FU;tax=d:Fungi,p:Ascomycota,c:Dothideomycetes,o:Botryosphaeriales,f:Botryosphaeriaceae,g:Microdiplodia	99.34	1e-73	151	1	1	151	151	402	552	603
Zotu130	AY642531|SH186928.07FU;tax=d:Fungi,p:Ascomycota,c:Dothideomycetes,o:Pleosporales,f:Didymosphaeriaceae,g:Paraconiothyrium,s:Paraconiothyrium_brasiliense_SH186928.07FU	99.34	1e-73	151	1	1	151	151	366	516	518
Zotu130	KT328637|SH488002.07FU;tax=d:Fungi	98.68	6e-72	152	1	1	151	151	402	553	593
Zotu132	GU721291|SH207245.07FU;tax=d:Fungi	100.00	6e-77	154	0	1	154	154	363	516	569
Zotu132	FJ427086|SH408325.07FU;tax=d:Fungi,p:Ascomycota,c:Dothideomycetes,o:Pleosporales,f:Didymellaceae,g:Didymella,s:Didymella_maydis_SH408325.07FU	98.05	2e-71	154	2	1	154	154	305	457	485
Zotu132	FJ426972|SH345873.07FU;tax=d:Fungi,p:Ascomycota,c:Dothideomycetes,o:Pleosporales,f:Didymellaceae,g:Didymella,s:Didymella_americana_SH345873.07FU	98.05	2e-71	154	2	1	154	154	305	457	485
Zotu132	FJ426994|SH279715.07FU;tax=d:Fungi,p:Ascomycota,c:Dothideomycetes,o:Pleosporales,f:Didymellaceae,g:Didymella,s:Didymella_coffeae-arabicae_SH279715.07FU	98.05	2e-71	154	2	1	154	154	305	457	485
Zotu132	GU237862|SH345969.07FU;tax=d:Fungi,p:Ascomycota,c:Dothideomycetes,o:Pleosporales,f:Didymellaceae,g:Stagonosporopsis,s:Stagonosporopsis_dorenboschii_SH345969.07FU	97.42	3e-70	155	2	1	154	154	307	460	488
Zotu132	GU237890|SH245115.07FU;tax=d:Fungi,p:Ascomycota,c:Dothideomycetes,o:Pleosporales,f:Didymellaceae,g:Stagonosporopsis,s:Stagonosporopsis_loticola_SH245115.07FU	97.42	3e-70	155	2	1	154	154	307	460	488
Zotu132	FJ427026|SH408328.07FU;tax=d:Fungi,p:Ascomycota,c:Dothideomycetes,o:Pleosporales,f:Didymellaceae,g:Didymella,s:Didymella_musae_SH408328.07FU	97.40	1e-69	154	3	1	154	154	305	457	485
Zotu132	FJ427063|SH408326.07FU;tax=d:Fungi,p:Ascomycota,c:Dothideomycetes,o:Pleosporales,f:Didymellaceae,g:Didymella,s:Didymella_sancta_SH408326.07FU	97.40	1e-69	154	3	1	154	154	305	457	485
Zotu133	GU817160|SH192114.07FU;tax=d:Fungi,p:Ascomycota	93.38	1e-58	151	10	1	151	151	406	556	616
Zotu133	FJ025157|SH192120.07FU;tax=d:Fungi,p:Ascomycota,c:Dothideomycetes,o:Pleosporales,f:Leptosphaeriaceae,g:Leptosphaeria	93.42	1e-58	152	9	1	151	151	344	495	648
Zotu133	JN120360|SH022620.07FU;tax=d:Fungi,p:Ascomycota	93.38	1e-58	151	10	1	151	151	344	494	1097
Zotu133	KF251144|SH192112.07FU;tax=d:Fungi,p:Ascomycota,c:Dothideomycetes,o:Pleosporales,f:Leptosphaeriaceae,g:Acicuseptoria,s:Acicuseptoria_rumicis_SH192112.07FU	92.72	6e-57	151	11	1	151	151	369	519	555
Zotu133	JF740230|SH020644.07FU;tax=d:Fungi,p:Ascomycota,c:Dothideomycetes,o:Pleosporales,f:Leptosphaeriaceae,g:Paraleptosphaeria,s:Paraleptosphaeria_orobanches_SH020644.07FU	92.72	6e-57	151	11	1	151	151	348	498	526
Zotu133	JF740197|SH207666.07FU;tax=d:Fungi,p:Ascomycota,c:Dothideomycetes,o:Pleosporales,f:Leptosphaeriaceae,g:Subplenodomus,s:Subplenodomus_apiicola_SH207666.07FU	92.72	6e-57	151	11	1	151	151	348	498	520
Zotu133	AB499790|SH204784.07FU;tax=d:Fungi,p:Ascomycota,c:Dothideomycetes,o:Pleosporales	92.11	3e-55	152	11	1	151	151	335	486	517
Zotu133	HM439521|SH204785.07FU;tax=d:Fungi,p:Ascomycota,c:Dothideomycetes,o:Pleosporales,f:Leptosphaeriaceae,g:Leptosphaeria	91.95	4e-54	149	12	1	149	151	322	470	512
Zotu134	Fo;tax=d:Viridiplantae,p:Streptophyta,c:lamiids_no_rank,o:Lamiales,f:Oleaceae,g:Fraxinus,s:Fraxinus_ornus	98.62	9e-107	217	3	1	217	217	69	285	317
Zotu134	Fm;tax=d:Viridiplantae,p:Streptophyta,c:lamiids_no_rank,o:Lamiales,f:Oleaceae,g:Fraxinus,s:Fraxinus_mandshurica	88.48	7e-68	217	17	1	217	217	69	277	309
Zotu134	Fe;tax=d:Viridiplantae,p:Streptophyta,c:lamiids_no_rank,o:Lamiales,f:Oleaceae,g:Fraxinus,s:Fraxinus_excelsior	88.48	7e-68	217	18	1	217	217	69	278	310
Zotu134	HE602415;tax=d:Viridiplantae,p:Streptophyta,c:lamiids_no_rank,o:Lamiales,f:Oleaceae,g:Fraxinus,s:Fraxinus_angustifolia	86.57	1e-60	216	22	2	217	217	1	209	216
Zotu134	HM242752;tax=d:Viridiplantae,p:Streptophyta,c:lamiids_no_rank,o:Lamiales,f:Oleaceae,g:Fraxinus,s:Fraxinus_angustifolia	86.85	4e-60	213	19	2	212	217	1	206	209
Zotu134	JN133286;tax=d:Viridiplantae,p:Streptophyta,c:lamiids_no_rank,o:Lamiales,f:Orobanchaceae,g:Siphonostegia,s:Siphonostegia_chinensis	84.03	5e-25	119	18	47	165	217	47	164	227
Zotu134	KY786056;tax=d:Viridiplantae,p:Streptophyta,c:lamiids_no_rank,o:Lamiales,f:Oleaceae,g:Olea,s:Olea_europaea	82.31	6e-24	130	20	47	175	217	305	432	500
Zotu134	HM116983;tax=d:Viridiplantae,p:Streptophyta,c:lamiids_no_rank,o:Lamiales,f:Oleaceae,g:Jasminum,s:Jasminum_didymum	81.40	3e-22	129	23	32	159	217	30	158	219
Zotu135	JX270475|SH029101.07FU;tax=d:Fungi,p:Ascomycota,c:Eurotiomycetes,o:Onygenales,f:Gymnoascaceae,g:Gymnoascoideus	100.00	0.41	18	0	208	225	233	253	270	629
Zotu135	JX270475|SH029101.07FU;tax=d:Fungi,p:Ascomycota,c:Eurotiomycetes,o:Onygenales,f:Gymnoascaceae,g:Gymnoascoideus	100.00	19	15	0	212	226	233	270	256	629
Zotu135	KP992094|SH492374.07FU;tax=d:Fungi,p:Ascomycota,c:Eurotiomycetes	100.00	1.5	17	0	217	233	233	237	253	558
Zotu135	JN836296;tax=d:Stramenopiles_unknown,p:Stramenopiles_unknown,c:Stramenopiles_unknown,o:Stramenopiles_unknown,f:Stramenopiles_unknown,g:Stramenopiles_unknown,s:Stramenopiles_unknown	100.00	5.3	16	0	215	230	233	261	246	316
Zotu135	UDB008509|SH179999.07FU;tax=d:Fungi,p:Basidiomycota,c:Agaricomycetes,o:Sebacinales,f:Serendipitaceae,g:Serendipita	100.00	5.3	16	0	88	103	233	3622	3637	3930
Zotu135	AF444594|SH202607.07FU;tax=d:Fungi,p:Basidiomycota,c:Agaricostilbomycetes,o:Agaricostilbales,f:Chionosphaeraceae,g:Kurtzmanomyces,s:Kurtzmanomyces_insolitus_SH202607.07FU	88.46	5.3	26	1	125	150	233	70	93	666
Zotu135	AF350243|SH472876.07FU;tax=d:Fungi,p:Ascomycota,c:Saccharomycetes,o:Saccharomycetales,f:Saccharomycetales_fam_Incertae_sedis,g:Macrorhabdus,s:Macrorhabdus_ornithogaster_SH472876.07FU	94.74	5.3	19	1	156	174	233	635	617	2934
Zotu135	KF061285|SH192972.07FU;tax=d:Fungi,p:Basidiomycota,c:Agaricomycetes,o:Sebacinales,f:Serendipitaceae,g:Serendipita,s:Serendipita_herbamans_SH192972.07FU	100.00	5.3	16	0	88	103	233	2305	2320	2713
Zotu135	AB986452|SH495571.07FU;tax=d:Fungi,p:Basidiomycota,c:Agaricomycetes,o:Hymenochaetales	100.00	5.3	16	0	62	77	233	389	374	1492
Zotu136	KJ188703|SH199926.07FU;tax=d:Fungi,p:Ascomycota,c:Pezizomycetes,o:Pezizales	100.00	2e-87	173	0	1	173	173	374	546	563
Zotu136	KP991499|SH199930.07FU;tax=d:Fungi,p:Ascomycota,c:Pezizomycetes	95.98	9e-76	174	6	1	173	173	341	514	1104
Zotu136	GQ153007|SH017135.07FU;tax=d:Fungi,p:Ascomycota,c:Pezizomycetes	93.64	2e-68	173	10	1	173	173	356	527	1129
Zotu136	JQ761535|SH017136.07FU;tax=d:Fungi,p:Ascomycota,c:Pezizomycetes	91.91	4e-64	173	14	1	173	173	350	522	1119
Zotu136	U66009|SH017137.07FU;tax=d:Fungi,p:Ascomycota,c:Pezizomycetes,o:Pezizales,f:Sarcoscyphaceae,g:Pithya,s:Pithya_cupressina_SH017137.07FU	90.64	1e-59	171	16	2	172	173	388	558	599
Zotu136	KP991825|SH492377.07FU;tax=d:Fungi,p:Ascomycota,c:Pezizomycetes	89.53	7e-57	172	18	1	172	173	365	536	586
Zotu136	AY465469|SH199927.07FU;tax=d:Fungi,p:Ascomycota,c:Pezizomycetes,o:Pezizales,f:Sarcoscyphaceae,g:Pithya,s:Pithya_vulgaris_SH199927.07FU	86.19	6e-48	181	17	1	173	173	348	528	535
Zotu136	AF117373|SH212708.07FU;tax=d:Fungi,p:Ascomycota,c:Pezizomycetes,o:Pezizales,f:Sarcoscyphaceae,g:Phillipsia,s:Phillipsia_domingensis_SH212708.07FU	78.95	6e-13	114	18	62	173	173	443	552	610
Zotu137	KU204602|SH203045.07FU;tax=d:Fungi,p:Ascomycota	92.26	7e-57	155	11	1	154	161	362	516	521
Zotu137	JQ905738|SH203044.07FU;tax=d:Fungi,p:Ascomycota,c:Sordariomycetes	92.05	1e-54	151	10	1	149	161	323	473	516
Zotu137	JN662478|SH000283.07FU;tax=d:Fungi,p:Ascomycota,c:Dothideomycetes,o:Dothideomycetes_ord_Incertae_sedis,f:Dothideomycetes_fam_Incertae_sedis,g:Asteromella	78.74	3e-15	127	21	1	123	161	306	430	518
Zotu137	AY315406|SH009710.07FU;tax=d:Fungi,p:Ascomycota,c:Sordariomycetes,o:Xylariales,f:Xylariaceae	84.75	2e-08	59	7	56	113	161	470	527	620
Zotu137	KR909212|SH496297.07FU;tax=d:Fungi,p:Ascomycota,c:Sordariomycetes,o:Xylariales,f:Amphisphaeriaceae,g:Discostroma	92.68	2e-08	41	1	84	124	161	470	508	609
Zotu137	KU162941|SH206686.07FU;tax=d:Fungi,p:Ascomycota,c:Sordariomycetes,o:Xylariales,f:Amphisphaeriaceae	92.68	2e-08	41	1	84	124	161	439	477	561
Zotu137	EF535200|SH011432.07FU;tax=d:Fungi,p:Ascomycota,c:Lecanoromycetes,o:Candelariales,f:Candelariaceae,g:Candelariella,s:Candelariella_vitellina_SH011432.07FU	81.01	2e-08	79	9	42	119	161	360	433	477
Zotu137	KF467095|SH009711.07FU;tax=d:Fungi	89.36	2e-08	47	4	56	101	161	448	494	584
Zotu138	JN153067|SH201040.07FU;tax=d:Fungi,p:Ascomycota,c:Sordariomycetes,o:Diaporthales	100.00	1e-78	157	0	1	157	157	385	541	592
Zotu138	KF733183|SH192489.07FU;tax=d:Fungi,p:Ascomycota,c:Sordariomycetes,o:Diaporthales,f:Valsaceae,g:Phomopsis	98.73	3e-75	157	2	1	157	157	340	496	558
Zotu138	KC145913|SH185576.07FU;tax=d:Fungi,p:Ascomycota,c:Sordariomycetes,o:Diaporthales,f:Diaporthaceae,g:Diaporthe	98.73	1e-74	157	0	1	157	157	386	540	584
Zotu138	JX069860|SH185510.07FU;tax=d:Fungi,p:Ascomycota,c:Sordariomycetes,o:Diaporthales,f:Diaporthaceae,g:Diaporthe,s:Diaporthe_passiflorae_SH185510.07FU	98.09	1e-73	157	3	1	157	157	390	546	626
Zotu138	JN595831|SH200994.07FU;tax=d:Fungi,p:Ascomycota,c:Sordariomycetes,o:Diaporthales,f:Diaporthaceae,g:Diaporthe,s:Diaporthe_phaseolorum_SH200994.07FU	98.09	5e-73	157	1	1	157	157	342	496	503
Zotu138	HQ022891|SH012069.07FU;tax=d:Fungi	97.45	2e-71	157	2	1	157	157	331	485	496
Zotu138	HQ157155|SH012066.07FU;tax=d:Fungi,p:Ascomycota,c:Sordariomycetes,o:Diaporthales,f:Diaporthaceae,g:Diaporthe	96.82	1e-69	157	3	1	157	157	351	505	552
Zotu138	KJ210536|SH192487.07FU;tax=d:Fungi,p:Ascomycota,c:Sordariomycetes,o:Diaporthales,f:Diaporthaceae,g:Diaporthe,s:Diaporthe_alnea_SH192487.07FU	96.23	4e-69	159	4	1	157	157	348	506	536
Zotu139	KM519347|SH496609.07FU;tax=d:Fungi,p:Ascomycota,c:Sordariomycetes	100.00	2e-77	155	0	1	155	155	383	537	1065
Zotu139	KU683987|SH195010.07FU;tax=d:Fungi,p:Ascomycota	100.00	2e-77	155	0	1	155	155	345	499	1093
Zotu139	KT291421|SH496381.07FU;tax=d:Fungi,p:Ascomycota,c:Sordariomycetes,o:Xylariales,f:Xylariaceae,g:Xylaria	98.71	4e-74	155	2	1	155	155	339	493	554
Zotu139	KC131244|SH528750.07FU;tax=d:Fungi	96.77	1e-68	155	4	1	155	155	367	520	554
Zotu139	KF429002|SH195044.07FU;tax=d:Fungi,p:Ascomycota,c:Sordariomycetes,o:Xylariales,f:Xylariaceae,g:Nemania,s:Nemania_diffusa_SH195044.07FU	96.13	2e-67	155	6	1	155	155	353	507	543
Zotu139	JQ862688|SH013840.07FU;tax=d:Fungi,p:Ascomycota,c:Sordariomycetes,o:Xylariales,f:Xylariaceae,g:Xylaria	96.13	2e-67	155	6	1	155	155	327	481	543
Zotu139	KP689111|SH195081.07FU;tax=d:Fungi,p:Ascomycota,c:Sordariomycetes,o:Xylariales,f:Xylariaceae	95.48	8e-66	155	7	1	155	155	403	557	617
Zotu139	HE820804|SH195012.07FU;tax=d:Fungi,p:Ascomycota,c:Sordariomycetes,o:Xylariales,f:Xylariaceae	97.90	8e-66	143	3	1	143	155	288	430	1125
Zotu140	JF449498|SH186790.07FU;tax=d:Fungi,p:Ascomycota,c:Leotiomycetes,o:Helotiales,f:Helotiales_fam_Incertae_sedis	98.62	1e-68	145	2	1	145	145	340	484	1121
Zotu140	DQ249992|SH186775.07FU;tax=d:Fungi,p:Ascomycota,c:Leotiomycetes,o:Helotiales,f:Helotiales_fam_Incertae_sedis,g:Rhexocercosporidium,s:Rhexocercosporidium_panacis_SH186775.07FU	95.86	6e-62	145	6	1	145	145	398	542	602
Zotu140	AB434661|SH186780.07FU;tax=d:Fungi,p:Ascomycota,c:Leotiomycetes,o:Helotiales,f:Helotiales_fam_Incertae_sedis,g:Mycochaetophora,s:Mycochaetophora_gentianae_SH186780.07FU	95.86	6e-62	145	6	1	145	145	450	594	1235
Zotu140	AF198245|SH347045.07FU;tax=d:Fungi,p:Ascomycota,c:Leotiomycetes,o:Helotiales,f:Helotiales_fam_Incertae_sedis,g:Cadophora,s:Cadophora_malorum_SH347045.07FU	95.17	3e-60	145	7	1	145	145	377	521	525
Zotu140	GU054334|SH186815.07FU;tax=d:Fungi,p:Ascomycota,c:Leotiomycetes,o:Helotiales	95.21	3e-60	146	6	1	145	145	448	593	629
Zotu140	AF083204|SH008250.07FU;tax=d:Fungi,p:Ascomycota,c:Eurotiomycetes,o:Chaetothyriales,f:Herpotrichiellaceae,g:Phialophora	94.48	4e-59	145	8	1	145	145	429	573	633
Zotu140	AY266169|SH186778.07FU;tax=d:Fungi,p:Ascomycota,c:Leotiomycetes,o:Helotiales,f:Dermateaceae,g:Oculimacula,s:Oculimacula_yallundae_SH186778.07FU	94.52	1e-58	146	7	1	145	145	424	569	595
Zotu140	AY266144|SH186800.07FU;tax=d:Fungi,p:Ascomycota,c:Leotiomycetes,o:Helotiales,f:Dermateaceae,g:Helgardia,s:Helgardia_anguioides_SH186800.07FU	94.52	1e-58	146	7	1	145	145	421	566	592
Zotu141	Fe;tax=d:Viridiplantae,p:Streptophyta,c:lamiids_no_rank,o:Lamiales,f:Oleaceae,g:Fraxinus,s:Fraxinus_excelsior	99.05	1e-104	210	2	1	210	210	69	278	310
Zotu141	HE602415;tax=d:Viridiplantae,p:Streptophyta,c:lamiids_no_rank,o:Lamiales,f:Oleaceae,g:Fraxinus,s:Fraxinus_angustifolia	96.17	5e-94	209	8	2	210	210	1	209	216
Zotu141	Fm;tax=d:Viridiplantae,p:Streptophyta,c:lamiids_no_rank,o:Lamiales,f:Oleaceae,g:Fraxinus,s:Fraxinus_mandshurica	96.19	5e-94	210	7	1	210	210	69	277	309
Zotu141	HM242752;tax=d:Viridiplantae,p:Streptophyta,c:lamiids_no_rank,o:Lamiales,f:Oleaceae,g:Fraxinus,s:Fraxinus_angustifolia	95.69	9e-92	209	7	2	208	210	1	209	209
Zotu141	Fo;tax=d:Viridiplantae,p:Streptophyta,c:lamiids_no_rank,o:Lamiales,f:Oleaceae,g:Fraxinus,s:Fraxinus_ornus	88.94	2e-69	217	17	1	210	210	69	285	317
Zotu141	KF529558;tax=d:Viridiplantae,p:Streptophyta,c:lamiids_no_rank,o:Lamiales,f:Lamiaceae,g:Stachys,s:Stachys_aegyptiaca	80.00	8e-18	125	21	40	161	210	32	155	233
Zotu141	HG424191;tax=d:Viridiplantae,p:Streptophyta,c:lamiids_no_rank,o:Lamiales,f:Orobanchaceae,g:Pedicularis,s:Pedicularis_racemosa	79.34	4e-16	121	23	40	159	210	40	159	225
Zotu141	FJ004880;tax=d:Viridiplantae,p:Streptophyta,c:Ericales_order,o:Ericales,f:Theaceae,g:Camellia,s:Camellia_sinensis	80.00	1e-10	95	13	47	136	210	462	555	670
Zotu142	UDB011618|SH207630.07FU;tax=d:Fungi,p:Basidiomycota,c:Agaricomycetes,o:Polyporales,f:Fomitopsidaceae,g:Fomitopsis,s:Fomitopsis_pinicola_SH207630.07FU	100.00	1e-100	197	0	1	197	197	398	594	941
Zotu142	KT194148|SH207633.07FU;tax=d:Fungi,p:Basidiomycota,c:Agaricomycetes,o:Polyporales	90.34	5e-69	207	7	1	197	197	845	1048	1082
Zotu142	JQ700276|SH197322.07FU;tax=d:Fungi,p:Basidiomycota,c:Agaricomycetes,o:Polyporales,f:Fomitopsidaceae,g:Pilatoporus,s:Pilatoporus_bondartsevae_SH197322.07FU	90.50	2e-68	200	11	3	197	197	365	561	1516
Zotu142	AY354214|SH207631.07FU;tax=d:Fungi,p:Basidiomycota,c:Agaricomycetes,o:Polyporales,f:Fomitopsidaceae,g:Piptoporus,s:Piptoporus_betulinus_SH207631.07FU	90.50	2e-67	200	8	5	197	197	377	572	604
Zotu142	FJ372673|SH207634.07FU;tax=d:Fungi,p:Basidiomycota,c:Agaricomycetes,o:Polyporales	89.37	1e-65	207	9	1	197	197	386	589	625
Zotu142	KC595911|SH207632.07FU;tax=d:Fungi,p:Basidiomycota,c:Agaricomycetes	87.92	1e-60	207	12	1	197	197	447	650	1604
Zotu142	JX435777|SH207635.07FU;tax=d:Fungi,p:Basidiomycota,c:Agaricomycetes,o:Polyporales,f:Fomitopsidaceae,g:Fomitopsis	90.22	1e-60	184	8	1	177	197	381	561	564
Zotu142	KU863095|SH178912.07FU;tax=d:Fungi,p:Basidiomycota,c:Agaricomycetes,o:Polyporales,f:Fomitopsidaceae,g:Fomitopsis,s:Fomitopsis_cajanderi_SH178912.07FU	88.04	1e-59	209	4	1	197	197	374	573	588
Zotu144	UDB003356|SH189356.07FU;tax=d:Fungi,p:Basidiomycota,c:Agaricomycetes,o:Thelephorales,f:Thelephoraceae,g:Tomentella,s:Tomentella_ellisii_SH189356.07FU	99.08	1e-109	217	2	1	217	217	340	556	683
Zotu144	UDB002982|SH189370.07FU;tax=d:Fungi,p:Basidiomycota,c:Agaricomycetes,o:Thelephorales,f:Thelephoraceae,g:Tomentella,s:Tomentella_ellisii_SH189370.07FU	93.52	7e-88	216	14	1	216	217	374	589	1392
Zotu144	UDB012676|SH189539.07FU;tax=d:Fungi,p:Basidiomycota,c:Agaricomycetes,o:Thelephorales,f:Thelephoraceae	93.06	3e-86	216	15	1	216	217	372	587	650
Zotu144	UDB009651|SH189521.07FU;tax=d:Fungi,p:Basidiomycota,c:Agaricomycetes,o:Thelephorales,f:Thelephoraceae	92.59	2e-84	216	16	1	216	217	376	591	966
Zotu144	DQ822831|SH189524.07FU;tax=d:Fungi,p:Basidiomycota,c:Agaricomycetes,o:Thelephorales,f:Thelephoraceae	92.20	2e-83	218	15	1	216	217	374	591	632
Zotu144	UDB008261|SH189394.07FU;tax=d:Fungi,p:Basidiomycota,c:Agaricomycetes,o:Thelephorales,f:Thelephoraceae,g:Tomentella,s:Tomentella_ellisii_SH189394.07FU	92.13	7e-83	216	17	1	216	217	373	588	882
Zotu144	UDB012137|SH189395.07FU;tax=d:Fungi,p:Basidiomycota,c:Agaricomycetes,o:Thelephorales,f:Thelephoraceae	92.17	7e-83	217	16	1	216	217	372	588	936
Zotu144	AB506097|SH189355.07FU;tax=d:Fungi,p:Basidiomycota,c:Agaricomycetes,o:Thelephorales,f:Thelephoraceae	92.13	7e-83	216	17	1	216	217	379	594	598
Zotu145	AB031196|SH210612.07FU;tax=d:Fungi,p:Ascomycota,c:Sordariomycetes,o:Hypocreales,f:Ophiocordycipitaceae,g:Ophiocordyceps,s:Ophiocordyceps_coccidiicola_SH210612.07FU	92.16	5e-54	153	4	1	146	176	550	701	1681
Zotu145	KJ028008|SH210598.07FU;tax=d:Fungi,p:Ascomycota,c:Sordariomycetes,o:Hypocreales,f:Ophiocordycipitaceae,g:Ophiocordyceps,s:Ophiocordyceps_arborescens_SH210598.07FU	92.47	2e-52	146	6	3	146	176	371	513	532
Zotu145	KP885725|SH210594.07FU;tax=d:Fungi,p:Ascomycota,c:Sordariomycetes,o:Hypocreales,f:Ophiocordycipitaceae,g:Hirsutella,s:Hirsutella_rhossiliensis_SH210594.07FU	91.72	1e-50	145	8	3	146	176	293	434	477
Zotu145	AJ309347|SH210604.07FU;tax=d:Fungi,p:Ascomycota,c:Sordariomycetes,o:Hypocreales,f:Ophiocordycipitaceae	92.54	6e-48	134	6	13	146	176	403	532	608
Zotu145	DQ345589|SH210603.07FU;tax=d:Fungi,p:Ascomycota,c:Sordariomycetes,o:Hypocreales,f:Ophiocordycipitaceae,g:Hirsutella,s:Hirsutella_vermicola_SH210603.07FU	90.41	8e-47	146	6	3	146	176	341	480	538
Zotu145	KM652162|SH497444.07FU;tax=d:Fungi,p:Ascomycota,c:Sordariomycetes,o:Hypocreales,f:Ophiocordycipitaceae,g:Hirsutella,s:Hirsutella_lecaniicola_SH497444.07FU	89.80	3e-46	147	10	1	146	176	384	526	600
Zotu145	AB968400|SH522862.07FU;tax=d:Fungi,p:Ascomycota,c:Sordariomycetes,o:Hypocreales,f:Ophiocordycipitaceae	91.73	1e-45	133	7	14	146	176	398	526	582
Zotu145	AJ309335|SH024730.07FU;tax=d:Fungi,p:Ascomycota,c:Sordariomycetes,o:Hypocreales,f:Ophiocordycipitaceae,g:Ophiocordyceps,s:Ophiocordyceps_robertsii_SH024730.07FU	91.73	1e-45	133	7	14	146	176	418	546	623
Zotu146	KM374351|SH201899.07FU;tax=d:Fungi,p:Ascomycota,c:Leotiomycetes,o:Helotiales	100.00	8e-71	143	0	1	143	143	289	431	607
Zotu146	UDB020729|SH018539.07FU;tax=d:Fungi,p:Ascomycota,c:Leotiomycetes,o:Helotiales	98.60	2e-67	143	2	1	143	143	183	41	239
Zotu146	UDB020779|SH018540.07FU;tax=d:Fungi,p:Ascomycota,c:Leotiomycetes,o:Helotiales	96.50	2e-62	143	5	1	143	143	183	41	239
Zotu146	KY689628|SH201723.07FU;tax=d:Fungi,p:Ascomycota,c:Leotiomycetes,o:Helotiales,f:Helotiaceae,g:Claussenomyces	94.44	6e-57	144	5	1	143	143	838	979	2351
Zotu146	UDB020902|SH018537.07FU;tax=d:Fungi,p:Ascomycota,c:Leotiomycetes,o:Helotiales	93.79	2e-56	145	7	1	143	143	185	41	241
Zotu146	KP889659|SH201636.07FU;tax=d:Fungi,p:Ascomycota,c:Leotiomycetes,o:Helotiales,f:Dermateaceae	93.01	4e-54	143	10	1	143	143	395	537	1192
Zotu146	KX858612|SH631071.07FU;tax=d:Fungi,p:Ascomycota,c:Ascomycota_cls_Incertae_sedis,o:Ascomycota_ord_Incertae_sedis,f:Ascomycota_fam_Incertae_sedis,g:Culicidospora	93.53	1e-53	139	9	1	139	143	340	478	491
Zotu146	UDB020667|SH028084.07FU;tax=d:Fungi,p:Ascomycota,c:Leotiomycetes,o:Helotiales	90.97	4e-49	144	11	1	143	143	183	41	239
Zotu147	Fm;tax=d:Viridiplantae,p:Streptophyta,c:lamiids_no_rank,o:Lamiales,f:Oleaceae,g:Fraxinus,s:Fraxinus_mandshurica	94.88	1e-90	215	5	1	215	215	69	277	309
Zotu147	Fe;tax=d:Viridiplantae,p:Streptophyta,c:lamiids_no_rank,o:Lamiales,f:Oleaceae,g:Fraxinus,s:Fraxinus_excelsior	93.95	3e-87	215	8	1	215	215	69	278	310
Zotu147	HE602415;tax=d:Viridiplantae,p:Streptophyta,c:lamiids_no_rank,o:Lamiales,f:Oleaceae,g:Fraxinus,s:Fraxinus_angustifolia	92.06	4e-80	214	12	2	215	215	1	209	216
Zotu147	HM242752;tax=d:Viridiplantae,p:Streptophyta,c:lamiids_no_rank,o:Lamiales,f:Oleaceae,g:Fraxinus,s:Fraxinus_angustifolia	92.06	2e-79	214	10	2	213	215	1	209	209
Zotu147	Fo;tax=d:Viridiplantae,p:Streptophyta,c:lamiids_no_rank,o:Lamiales,f:Oleaceae,g:Fraxinus,s:Fraxinus_ornus	87.21	2e-64	219	22	1	215	215	69	285	317
Zotu147	KF529558;tax=d:Viridiplantae,p:Streptophyta,c:lamiids_no_rank,o:Lamiales,f:Lamiaceae,g:Stachys,s:Stachys_aegyptiaca	80.49	2e-18	123	20	42	161	215	34	155	233
Zotu147	HG424191;tax=d:Viridiplantae,p:Streptophyta,c:lamiids_no_rank,o:Lamiales,f:Orobanchaceae,g:Pedicularis,s:Pedicularis_racemosa	78.76	2e-13	113	23	47	159	215	48	159	225
Zotu147	FM163243;tax=d:Viridiplantae,p:Streptophyta,c:lamiids_no_rank,o:Lamiales,f:Lamiaceae,g:Callicarpa,s:Callicarpa_furfuracea	79.79	1e-10	94	16	47	137	215	39	132	213
Zotu148	KT389515|SH215821.07FU;tax=d:Fungi,p:Ascomycota,c:Dothideomycetes,o:Pleosporales,f:Didymellaceae,g:Neoascochyta,s:Neoascochyta_exitialis_SH215821.07FU	100.00	6e-77	154	0	1	154	154	307	460	488
Zotu148	KT389511|SH215818.07FU;tax=d:Fungi,p:Ascomycota,c:Dothideomycetes,o:Pleosporales,f:Didymellaceae,g:Neoascochyta,s:Neoascochyta_europaea_SH215818.07FU	94.81	1e-63	154	8	1	154	154	307	460	488
Zotu148	KT389518|SH293210.07FU;tax=d:Fungi,p:Ascomycota,c:Dothideomycetes,o:Pleosporales,f:Didymellaceae,g:Neoascochyta,s:Neoascochyta_graminicola_SH293210.07FU	93.51	1e-59	154	9	1	154	154	307	459	487
Zotu148	EU516738|SH215824.07FU;tax=d:Fungi,p:Ascomycota,c:Dothideomycetes,o:Pleosporales	92.90	1e-58	155	10	1	154	154	286	440	499
Zotu148	JX875945|SH215822.07FU;tax=d:Fungi,p:Ascomycota,c:Dothideomycetes,o:Pleosporales,f:Didymellaceae,g:Didymella	90.91	5e-53	154	13	1	154	154	309	461	491
Zotu148	KT389508|SH215819.07FU;tax=d:Fungi,p:Ascomycota,c:Dothideomycetes,o:Pleosporales,f:Didymellaceae,g:Neoascochyta,s:Neoascochyta_desmazieri_SH215819.07FU	90.07	4e-49	151	11	1	150	154	306	453	486
Zotu148	KF800546|SH022323.07FU;tax=d:Fungi	90.07	4e-49	151	11	1	150	154	540	687	752
Zotu148	FJ427048|SH215817.07FU;tax=d:Fungi,p:Ascomycota,c:Dothideomycetes,o:Pleosporales,f:Didymellaceae,g:Neoascochyta,s:Neoascochyta_paspali_SH215817.07FU	88.96	2e-47	154	13	1	154	154	306	455	482
Zotu149	FM200746|SH195062.07FU;tax=d:Fungi,p:Ascomycota,c:Sordariomycetes,o:Xylariales,f:Xylariaceae,g:Rosellinia	99.38	5e-78	160	0	1	160	160	346	504	509
Zotu149	KT264658|SH495667.07FU;tax=d:Fungi,p:Ascomycota,c:Sordariomycetes,o:Xylariales,f:Xylariaceae,g:Rosellinia	93.17	7e-62	161	9	1	160	160	305	464	521
Zotu149	HQ823749|SH195041.07FU;tax=d:Fungi,p:Ascomycota,c:Sordariomycetes,o:Xylariales,f:Xylariaceae,g:Rosellinia,s:Rosellinia_quercina_SH195041.07FU	92.50	1e-59	160	10	1	160	160	347	504	557
Zotu149	DQ068353|SH195077.07FU;tax=d:Fungi,p:Ascomycota,c:Sordariomycetes,o:Xylariales	92.86	1e-58	154	11	1	154	160	356	509	560
Zotu149	FJ175170|SH013347.07FU;tax=d:Fungi,p:Ascomycota,c:Sordariomycetes,o:Xylariales,f:Xylariaceae,g:Rosellinia	88.55	1e-49	166	12	1	160	160	344	508	518
Zotu149	GU166447|SH195071.07FU;tax=d:Fungi,p:Ascomycota,c:Sordariomycetes,o:Xylariales,f:Xylariaceae,g:Xylaria	90.00	5e-48	150	10	2	150	160	351	496	603
Zotu149	KR016756|SH195017.07FU;tax=d:Fungi,p:Ascomycota,c:Sordariomycetes,o:Xylariales,f:Xylariaceae,g:Xylaria,s:Xylaria_cubensis_SH195017.07FU	88.20	2e-46	161	10	1	159	160	350	503	599
Zotu149	GQ254679|SH457413.07FU;tax=d:Fungi,p:Ascomycota,c:Sordariomycetes,o:Xylariales,f:Xylariaceae	88.20	2e-46	161	10	1	159	160	385	538	916
Zotu150	KC662236|SH182992.07FU;tax=d:Fungi,p:Ascomycota,c:Dothideomycetes,o:Pleosporales	98.69	5e-73	153	2	1	153	153	360	512	552
Zotu150	FJ427061|SH183002.07FU;tax=d:Fungi,p:Ascomycota,c:Dothideomycetes,o:Pleosporales	98.04	2e-71	153	3	1	153	153	358	510	538
Zotu150	DQ420932|SH183004.07FU;tax=d:Fungi,p:Ascomycota,c:Dothideomycetes,o:Pleosporales	97.39	1e-69	153	4	1	153	153	420	572	631
Zotu150	FJ025358|SH183001.07FU;tax=d:Fungi,p:Ascomycota,c:Dothideomycetes,o:Pleosporales	95.42	1e-64	153	7	1	153	153	409	561	596
Zotu150	KY950236|SH496090.07FU;tax=d:Fungi,p:Ascomycota,c:Dothideomycetes,o:Pleosporales,f:Phaeosphaeriaceae,g:Neosetophoma,s:Neosetophoma_samararum_SH496090.07FU	94.81	5e-63	154	7	1	153	153	358	511	562
Zotu150	KT923210|SH492086.07FU;tax=d:Fungi	94.81	5e-63	154	7	1	153	153	391	544	604
Zotu150	DQ286766|SH181964.07FU;tax=d:Fungi,p:Ascomycota,c:Dothideomycetes,o:Pleosporales,f:Phaeosphaeriaceae,g:Sclerostagonospora	93.55	3e-60	155	8	1	153	153	337	491	537
Zotu150	KR909138|SH522002.07FU;tax=d:Fungi,p:Ascomycota,c:Dothideomycetes,o:Pleosporales,f:Phaeosphaeriaceae	93.51	1e-59	154	9	1	153	153	383	536	596
Zotu151	HF947877|SH214294.07FU;tax=d:Fungi,p:Ascomycota,c:Leotiomycetes,o:Helotiales,f:Hyaloscyphaceae	99.30	1e-68	143	0	1	142	142	413	555	615
Zotu151	AY033087|SH204986.07FU;tax=d:Fungi,p:Ascomycota,c:Leotiomycetes,o:Helotiales,f:Helotiales_fam_Incertae_sedis,g:Phialocephala,s:Phialocephala_fortinii_SH204986.07FU	99.30	1e-68	143	0	1	142	142	359	501	561
Zotu151	AY078145|SH275913.07FU;tax=d:Fungi,p:Ascomycota,c:Leotiomycetes,o:Helotiales,f:Helotiales_fam_Incertae_sedis,g:Acephala,s:Acephala_applanata_SH275913.07FU	95.80	3e-60	143	4	1	142	142	387	528	588
Zotu151	KF617838|SH459212.07FU;tax=d:Fungi,p:Ascomycota,c:Lecanoromycetes	95.10	1e-59	143	5	1	142	142	526	667	1294
Zotu151	EU434823|SH204998.07FU;tax=d:Fungi,p:Ascomycota,c:Leotiomycetes,o:Helotiales,f:Helotiales_fam_Incertae_sedis,g:Acephala	95.07	5e-58	142	6	1	142	142	341	481	495
Zotu151	AY618244|SH020842.07FU;tax=d:Fungi,p:Ascomycota,c:Leotiomycetes,o:Helotiales,f:Helotiales_fam_Incertae_sedis,g:Phialocephala	95.07	5e-58	142	5	1	141	142	298	438	452
Zotu151	EU434836|SH204992.07FU;tax=d:Fungi,p:Ascomycota,c:Leotiomycetes,o:Helotiales,f:Helotiales_fam_Incertae_sedis,g:Phaeomollisia,s:Phaeomollisia_piceae_SH204992.07FU	94.37	2e-56	142	6	1	141	142	346	486	501
Zotu151	JQ761327|SH020836.07FU;tax=d:Fungi,p:Ascomycota,c:Leotiomycetes,o:Helotiales,f:Helotiales_fam_Incertae_sedis,g:Acephala	93.71	3e-55	143	7	1	142	142	666	807	1395
Zotu152	Fo;tax=d:Viridiplantae,p:Streptophyta,c:lamiids_no_rank,o:Lamiales,f:Oleaceae,g:Fraxinus,s:Fraxinus_ornus	99.54	1e-109	216	1	1	216	216	69	284	317
Zotu152	Fm;tax=d:Viridiplantae,p:Streptophyta,c:lamiids_no_rank,o:Lamiales,f:Oleaceae,g:Fraxinus,s:Fraxinus_mandshurica	88.43	3e-67	216	17	1	216	216	69	276	309
Zotu152	Fe;tax=d:Viridiplantae,p:Streptophyta,c:lamiids_no_rank,o:Lamiales,f:Oleaceae,g:Fraxinus,s:Fraxinus_excelsior	87.50	6e-64	216	20	1	216	216	69	277	310
Zotu152	HE602415;tax=d:Viridiplantae,p:Streptophyta,c:lamiids_no_rank,o:Lamiales,f:Oleaceae,g:Fraxinus,s:Fraxinus_angustifolia	85.58	1e-56	215	24	2	216	216	1	208	216
Zotu152	HM242752;tax=d:Viridiplantae,p:Streptophyta,c:lamiids_no_rank,o:Lamiales,f:Oleaceae,g:Fraxinus,s:Fraxinus_angustifolia	85.92	1e-56	213	21	2	212	216	1	206	209
Zotu152	KY786056;tax=d:Viridiplantae,p:Streptophyta,c:lamiids_no_rank,o:Lamiales,f:Oleaceae,g:Olea,s:Olea_europaea	83.08	1e-25	130	19	47	175	216	305	432	500
Zotu152	HM116983;tax=d:Viridiplantae,p:Streptophyta,c:lamiids_no_rank,o:Lamiales,f:Oleaceae,g:Jasminum,s:Jasminum_didymum	82.17	6e-24	129	22	32	159	216	30	158	219
Zotu152	JN133286;tax=d:Viridiplantae,p:Streptophyta,c:lamiids_no_rank,o:Lamiales,f:Orobanchaceae,g:Siphonostegia,s:Siphonostegia_chinensis	82.35	1e-21	119	20	47	165	216	47	164	227
Zotu153	EU254750|SH194479.07FU;tax=d:Fungi,p:Ascomycota,c:Sordariomycetes,o:Diaporthales,f:Gnomoniaceae	97.45	2e-71	157	2	1	156	157	355	510	510
Zotu153	KJ921891|SH207390.07FU;tax=d:Fungi,p:Ascomycota,c:Sordariomycetes,o:Diaporthales,f:Gnomoniaceae,g:Pleuroceras,s:Pleuroceras_tenellum_SH207390.07FU	94.30	1e-63	158	7	1	157	157	380	536	548
Zotu153	EU255035|SH194478.07FU;tax=d:Fungi,p:Ascomycota,c:Sordariomycetes,o:Diaporthales,f:Gnomoniaceae,g:Plagiostoma,s:Plagiostoma_inclinatum_SH194478.07FU	94.27	5e-63	157	7	1	156	157	355	510	510
Zotu153	AF429741|SH207373.07FU;tax=d:Fungi,p:Ascomycota,c:Sordariomycetes,o:Diaporthales,f:Gnomoniaceae,g:Discula,s:Discula_destructiva_SH207373.07FU	93.67	7e-62	158	9	1	157	157	376	533	555
Zotu153	EU255052|SH176338.07FU;tax=d:Fungi,p:Ascomycota,c:Sordariomycetes,o:Diaporthales,f:Gnomoniaceae,g:Plagiostoma	93.63	2e-61	157	8	1	156	157	355	510	510
Zotu153	EU255067|SH207416.07FU;tax=d:Fungi,p:Ascomycota,c:Sordariomycetes,o:Diaporthales,f:Gnomoniaceae,g:Apiognomonia,s:Apiognomonia_rigniacensis_SH207416.07FU	92.41	5e-58	158	9	1	156	157	360	516	516
Zotu153	EU254796|SH117351.07FU;tax=d:Fungi,p:Ascomycota,c:Sordariomycetes,o:Diaporthales,f:Gnomoniaceae,g:Gnomonia,s:Gnomonia_rodmanii_SH117351.07FU	92.36	2e-57	157	9	1	156	157	350	504	504
Zotu153	EU255041|SH207384.07FU;tax=d:Fungi,p:Ascomycota,c:Sordariomycetes,o:Diaporthales,f:Gnomoniaceae	91.82	7e-57	159	10	1	156	157	348	506	506
Zotu154	KU164491|SH176395.07FU;tax=d:Fungi,p:Basidiomycota,c:Malasseziomycetes,o:Malasseziales,f:Malasseziaceae,g:Malassezia,s:Malassezia_restricta_SH176395.07FU	98.21	1e-136	279	2	1	278	278	416	692	950
Zotu154	FR682163|SH176396.07FU;tax=d:Fungi,p:Basidiomycota,c:Malasseziomycetes,o:Malasseziales,f:Malasseziaceae,g:Malassezia	97.14	1e-131	280	3	1	278	278	381	657	697
Zotu154	KP071167|SH495613.07FU;tax=d:Fungi,p:Basidiomycota,c:Malasseziomycetes,o:Malasseziales,f:Malasseziaceae,g:Malassezia	95.32	2e-123	278	12	1	278	278	397	673	738
Zotu154	AY743636|SH176394.07FU;tax=d:Fungi,p:Basidiomycota,c:Malasseziomycetes,o:Malasseziales,f:Malasseziaceae,g:Malassezia,s:Malassezia_restricta_SH176394.07FU	92.50	7e-109	280	12	1	278	278	378	650	711
Zotu154	HQ436063|SH482123.07FU;tax=d:Fungi	93.92	3e-108	263	8	1	262	278	451	706	769
Zotu154	FJ455000|SH001486.07FU;tax=d:Fungi,p:Basidiomycota,c:Malasseziomycetes,o:Malasseziales	93.59	7e-94	234	7	1	233	278	303	529	529
Zotu154	KU164262|SH176398.07FU;tax=d:Fungi,p:Basidiomycota,c:Malasseziomycetes,o:Malasseziales	88.93	2e-89	280	11	1	278	278	433	694	757
Zotu154	LC025970|SH496806.07FU;tax=d:Fungi	92.98	7e-89	228	8	1	227	278	385	605	709
Zotu154	LC025970|SH496806.07FU;tax=d:Fungi	94.85	1e-36	97	5	166	262	278	604	700	709
Zotu155	AF201718|SH198840.07FU;tax=d:Fungi,p:Ascomycota,c:Sordariomycetes,o:Xylariales,f:Xylariaceae,g:Kretzschmaria,s:Kretzschmaria_deusta_SH198840.07FU	100.00	3e-85	169	0	1	169	169	434	602	638
Zotu155	JQ762008|SH198842.07FU;tax=d:Fungi,p:Ascomycota,c:Sordariomycetes,o:Xylariales,f:Xylariaceae,g:Kretzschmaria,s:Kretzschmaria_deusta_SH198842.07FU	97.62	2e-77	168	2	1	166	169	398	565	1157
Zotu155	KC514841|SH198841.07FU;tax=d:Fungi,p:Ascomycota,c:Sordariomycetes,o:Xylariales,f:Xylariaceae,g:Kretzschmaria	96.41	4e-74	167	6	3	169	169	372	538	548
Zotu155	EF026126|SH016318.07FU;tax=d:Fungi,p:Ascomycota,c:Sordariomycetes,o:Xylariales,f:Xylariaceae,g:Kretzschmaria,s:Kretzschmaria_clavus_SH016318.07FU	90.60	4e-49	149	8	1	149	169	433	575	654
Zotu155	GU300078|SH468109.07FU;tax=d:Fungi,p:Ascomycota,c:Sordariomycetes,o:Xylariales,f:Xylariaceae,g:Kretzschmaria,s:Kretzschmaria_neocaledonica_SH468109.07FU	86.86	2e-47	175	14	1	169	169	332	503	563
Zotu155	KP133206|SH526686.07FU;tax=d:Fungi,p:Ascomycota,c:Sordariomycetes,o:Xylariales,f:Xylariaceae,g:Kretzschmaria,s:Kretzschmaria_clavus_SH526686.07FU	90.00	2e-47	150	8	1	149	169	431	574	653
Zotu155	AB524027|SH195038.07FU;tax=d:Fungi,p:Ascomycota,c:Sordariomycetes,o:Xylariales,f:Xylariaceae,g:Xylaria	89.10	7e-47	156	8	1	155	169	389	536	578
Zotu155	KF381074|SH199085.07FU;tax=d:Fungi,p:Ascomycota,c:Sordariomycetes,o:Xylariales,f:Xylariaceae,g:Xylaria,s:Xylaria_bambusicola_SH199085.07FU	89.10	7e-47	156	7	1	155	169	371	517	590
Zotu156	KC965644|SH216713.07FU;tax=d:Fungi,p:Ascomycota,c:Sordariomycetes,o:Sordariales	99.34	4e-74	152	1	1	152	152	358	509	1133
Zotu156	UDB026625|SH216712.07FU;tax=d:Fungi,p:Ascomycota,c:Sordariomycetes,o:Sordariales	98.04	8e-71	153	2	1	152	152	335	487	537
Zotu156	JN704818|SH216718.07FU;tax=d:Fungi,p:Ascomycota,c:Sordariomycetes,o:Sordariales	97.39	4e-69	153	3	1	152	152	367	519	570
Zotu156	JF926965|SH029150.07FU;tax=d:Fungi,p:Ascomycota,c:Sordariomycetes	96.71	2e-67	152	5	1	152	152	391	542	690
Zotu156	HM123260|SH216711.07FU;tax=d:Fungi,p:Ascomycota,c:Sordariomycetes	97.33	2e-67	150	2	1	148	152	348	497	1084
Zotu156	KX171944|SH629115.07FU;tax=d:Fungi,p:Ascomycota,c:Sordariomycetes,o:Sordariales,f:Lasiosphaeriaceae,g:Cercophora,s:Cercophora_vinosa_SH629115.07FU	89.86	5e-48	148	13	1	146	152	373	520	1648
Zotu156	AB846980|SH215227.07FU;tax=d:Fungi,p:Ascomycota,c:Sordariomycetes,o:Sordariales,f:Lasiosphaeriaceae	88.97	3e-45	145	16	1	145	152	326	470	515
Zotu156	JN209863|SH374346.07FU;tax=d:Fungi,p:Ascomycota,c:Sordariomycetes,o:Sordariales,f:Chaetomiaceae,g:Chaetomium,s:Chaetomium_globosum_SH374346.07FU	87.32	1e-38	142	12	1	138	152	366	505	1140
Zotu157	AY843076|SH200057.07FU;tax=d:Fungi,p:Ascomycota,c:Eurotiomycetes,o:Chaetothyriales,f:Herpotrichiellaceae	98.77	5e-78	162	2	1	162	162	353	514	522
Zotu157	EF373584|SH200058.07FU;tax=d:Fungi,p:Ascomycota,c:Eurotiomycetes,o:Chaetothyriales,f:Herpotrichiellaceae	88.55	4e-49	166	9	1	162	162	356	515	561
Zotu157	AY843187|SH017199.07FU;tax=d:Fungi	88.54	7e-47	157	12	1	154	162	355	508	524
Zotu157	KC222763|SH017200.07FU;tax=d:Fungi,p:Ascomycota,c:Eurotiomycetes,o:Chaetothyriales,f:Herpotrichiellaceae	88.97	1e-44	145	14	1	144	162	394	537	595
Zotu157	EU139136|SH017201.07FU;tax=d:Fungi,p:Ascomycota,c:Eurotiomycetes,o:Chaetothyriales,f:Herpotrichiellaceae,g:Capronia	88.28	7e-42	145	11	1	144	162	380	519	591
Zotu157	KF156013|SH008956.07FU;tax=d:Fungi,p:Ascomycota,c:Dothideomycetes,o:Venturiales,f:Sympoventuriaceae,g:Scolecobasidium,s:Scolecobasidium_cateniphorum_SH008956.07FU	80.49	7e-17	123	15	1	117	162	367	486	560
Zotu157	EU113183|SH018809.07FU;tax=d:Fungi,p:Ascomycota,c:Eurotiomycetes,o:Chaetothyriales,f:Herpotrichiellaceae,g:Cladophialophora	80.00	7e-17	125	17	4	121	162	369	492	586
Zotu157	EU137331|SH202285.07FU;tax=d:Fungi,p:Ascomycota,c:Eurotiomycetes,o:Chaetothyriales,f:Herpotrichiellaceae,g:Cladophialophora,s:Cladophialophora_australiensis_SH202285.07FU	80.37	4e-14	107	16	4	106	162	366	471	550
Zotu158	UDB026608|SH203801.07FU;tax=d:Fungi,p:Basidiomycota,c:Tremellomycetes,o:Tremellales	90.26	9e-51	154	12	1	154	154	272	422	440
Zotu158	KU515747|SH530127.07FU;tax=d:Fungi	90.26	9e-51	154	12	1	154	154	368	518	578
Zotu158	EU266559|SH203797.07FU;tax=d:Fungi,p:Basidiomycota,c:Tremellomycetes,o:Tremellales,f:Bulleribasidiaceae,g:Vishniacozyma,s:Vishniacozyma_dimennae_SH203797.07FU	89.61	4e-49	154	13	1	154	154	342	492	568
Zotu158	KT581796|SH492679.07FU;tax=d:Fungi,p:Basidiomycota,c:Tremellomycetes	89.68	4e-49	155	11	1	154	154	286	436	496
Zotu158	EU852364|SH203798.07FU;tax=d:Fungi,p:Basidiomycota,c:Tremellomycetes,o:Tremellales	88.96	7e-47	154	12	1	154	154	284	432	492
Zotu158	KM246182|SH527846.07FU;tax=d:Fungi,p:Basidiomycota,c:Tremellomycetes,o:Tremellales,f:Tremellaceae,g:Cryptococcus,s:Cryptococcus_dimennae_SH527846.07FU	90.71	2e-46	140	9	1	136	154	291	430	498
Zotu158	JN400819|SH203800.07FU;tax=d:Fungi,p:Basidiomycota,c:Tremellomycetes,o:Tremellales,f:Bulleribasidiaceae,g:Vishniacozyma	88.46	2e-46	156	12	1	154	154	290	441	501
Zotu158	JX317938|SH524632.07FU;tax=d:Fungi	90.71	9e-46	140	7	1	136	154	338	475	512
Zotu160	UDB015436|SH215669.07FU;tax=d:Fungi,p:Basidiomycota,c:Agaricomycetes,o:Agaricales,f:Entolomataceae,g:Rhodocybe,s:Rhodocybe_gemina_SH215669.07FU	95.24	0.32	21	1	95	115	189	74	94	1048
Zotu160	KM246219|SH495771.07FU;tax=d:Fungi,p:Basidiomycota,c:Agaricostilbomycetes,o:Agaricostilbales,f:Chionosphaeraceae,g:Kurtzmanomyces	95.24	1.2	21	0	104	124	189	110	129	537
Zotu160	AF444594|SH202607.07FU;tax=d:Fungi,p:Basidiomycota,c:Agaricostilbomycetes,o:Agaricostilbales,f:Chionosphaeraceae,g:Kurtzmanomyces,s:Kurtzmanomyces_insolitus_SH202607.07FU	95.24	1.2	21	0	104	124	189	80	99	666
Zotu160	KM104138|SH490479.07FU;tax=d:Fungi	100.00	1.2	17	0	153	169	189	206	222	603
Zotu160	EU266559|SH203797.07FU;tax=d:Fungi,p:Basidiomycota,c:Tremellomycetes,o:Tremellales,f:Bulleribasidiaceae,g:Vishniacozyma,s:Vishniacozyma_dimennae_SH203797.07FU	100.00	4.2	16	0	54	69	189	563	548	568
Zotu160	KC435719;tax=d:Metazoa,p:Arthropoda,c:Insecta,o:Diptera,f:Mycetophilidae,g:Manota,s:Manota_sp._DK-2013	100.00	15	15	0	81	95	189	265	251	535
Zotu160	FJ824825;tax=d:Metazoa,p:Arthropoda,c:Insecta,o:Diptera,f:Calliphoridae,g:Chrysomya,s:Chrysomya_bezziana	100.00	15	15	0	81	95	189	285	299	299
Zotu160	HQ630315|SH098918.07FU;tax=d:Fungi,p:Mortierellomycota,c:Mortierellomycetes,o:Mortierellales,f:Mortierellaceae,g:Mortierella,s:Mortierella_mutabilis_SH098918.07FU	100.00	15	15	0	77	91	189	547	533	675
Zotu161	FJ010319|SH198327.07FU;tax=d:Fungi,p:Ascomycota,c:Dothideomycetes,o:Myriangiales,f:Elsinoaceae	90.18	2e-33	112	6	57	166	198	440	548	626
Zotu161	FJ010319|SH198327.07FU;tax=d:Fungi,p:Ascomycota,c:Dothideomycetes,o:Myriangiales,f:Elsinoaceae	89.74	1e-05	39	3	1	38	198	404	442	626
Zotu161	KX887218|SH630248.07FU;tax=d:Fungi,p:Ascomycota,c:Dothideomycetes,o:Myriangiales,f:Elsinoaceae	90.57	9e-32	106	4	57	160	198	436	537	539
Zotu161	KX887218|SH630248.07FU;tax=d:Fungi,p:Ascomycota,c:Dothideomycetes,o:Myriangiales,f:Elsinoaceae	96.30	2e-04	27	1	1	27	198	398	424	539
Zotu161	JN943502|SH194114.07FU;tax=d:Fungi,p:Ascomycota,c:Dothideomycetes,o:Myriangiales,f:Elsinoaceae,g:Sphaceloma,s:Sphaceloma_erythrinae_SH194114.07FU	90.57	9e-32	106	4	57	160	198	450	551	632
Zotu161	JN943502|SH194114.07FU;tax=d:Fungi,p:Ascomycota,c:Dothideomycetes,o:Myriangiales,f:Elsinoaceae,g:Sphaceloma,s:Sphaceloma_erythrinae_SH194114.07FU	96.67	3e-06	30	1	1	30	198	412	441	632
Zotu161	HQ599577|SH015950.07FU;tax=d:Fungi,p:Ascomycota,c:Dothideomycetes,o:Myriangiales,f:Elsinoaceae,g:Sphaceloma,s:Sphaceloma_freyliniae_SH015950.07FU	91.92	9e-32	99	5	68	166	198	504	599	671
Zotu161	HQ599577|SH015950.07FU;tax=d:Fungi,p:Ascomycota,c:Dothideomycetes,o:Myriangiales,f:Elsinoaceae,g:Sphaceloma,s:Sphaceloma_freyliniae_SH015950.07FU	92.11	9e-07	38	2	1	37	198	438	475	671
Zotu161	KX887269|SH629859.07FU;tax=d:Fungi,p:Ascomycota,c:Dothideomycetes,o:Myriangiales,f:Elsinoaceae	90.57	9e-32	106	4	57	160	198	428	529	531
Zotu161	KX887269|SH629859.07FU;tax=d:Fungi,p:Ascomycota,c:Dothideomycetes,o:Myriangiales,f:Elsinoaceae	96.30	2e-04	27	1	1	27	198	390	416	531
Zotu161	KC626007|SH198328.07FU;tax=d:Fungi,p:Ascomycota,c:Dothideomycetes,o:Myriangiales,f:Elsinoaceae	82.63	9e-32	167	16	1	166	198	421	575	650
Zotu161	KX372294|SH640320.07FU;tax=d:Fungi,p:Ascomycota,c:Dothideomycetes,o:Myriangiales,f:Elsinoaceae	90.57	9e-32	106	4	57	160	198	404	505	553
Zotu161	KX372294|SH640320.07FU;tax=d:Fungi,p:Ascomycota,c:Dothideomycetes,o:Myriangiales,f:Elsinoaceae	96.30	2e-04	27	1	1	27	198	366	392	553
Zotu161	KX887258|SH194117.07FU;tax=d:Fungi,p:Ascomycota,c:Dothideomycetes,o:Myriangiales,f:Elsinoaceae,g:Sphaceloma,s:Sphaceloma_perseae_SH194117.07FU	94.38	3e-31	89	2	57	143	198	433	520	534
Zotu161	KX887258|SH194117.07FU;tax=d:Fungi,p:Ascomycota,c:Dothideomycetes,o:Myriangiales,f:Elsinoaceae,g:Sphaceloma,s:Sphaceloma_perseae_SH194117.07FU	89.74	1e-05	39	3	1	38	198	397	435	534
Zotu162	KF800388|SH018721.07FU;tax=d:Fungi	90.62	4e-54	160	11	1	157	157	541	699	759
Zotu162	EU480229|SH202163.07FU;tax=d:Fungi,p:Ascomycota,c:Dothideomycetes	89.87	2e-51	158	12	1	157	157	332	486	546
Zotu162	EU516952|SH174639.07FU;tax=d:Fungi,p:Ascomycota,c:Dothideomycetes,o:Capnodiales,f:Mycosphaerellaceae,g:Mycocentrospora	89.87	2e-51	158	13	1	157	157	282	437	808
Zotu162	EF635693|SH174638.07FU;tax=d:Fungi,p:Ascomycota,c:Dothideomycetes,o:Pleosporales	90.26	9e-51	154	11	3	155	157	285	435	498
Zotu162	JX978257|SH018723.07FU;tax=d:Fungi,p:Ascomycota,c:Dothideomycetes	89.24	1e-49	158	13	1	157	157	368	522	584
Zotu162	GU269665|SH202164.07FU;tax=d:Fungi,p:Ascomycota,c:Dothideomycetes,o:Pleosporales,f:Pleosporales_fam_Incertae_sedis,g:Phaeomycocentrospora,s:Phaeomycocentrospora_cantuariensis_SH202164.07FU	89.24	1e-49	158	13	1	157	157	318	472	498
Zotu162	HG764521|SH202167.07FU;tax=d:Fungi	88.68	1e-48	159	14	1	157	157	332	488	548
Zotu162	FR682384|SH018720.07FU;tax=d:Fungi,p:Ascomycota	88.61	5e-48	158	15	1	157	157	308	463	503
Zotu163	GU328514|SH182116.07FU;tax=d:Fungi,p:Basidiomycota,c:Tremellomycetes,o:Tremellales,f:Bulleribasidiaceae,g:Dioszegia	100.00	8e-60	123	0	1	123	123	335	457	894
Zotu163	AF444406|SH209709.07FU;tax=d:Fungi,p:Basidiomycota,c:Tremellomycetes,o:Tremellales,f:Bulleraceae,g:Bullera,s:Bullera_crocea_SH209709.07FU	96.77	4e-53	124	3	1	123	123	293	416	476
Zotu163	EU070923|SH024110.07FU;tax=d:Fungi,p:Basidiomycota,c:Tremellomycetes,o:Tremellales,f:Bulleribasidiaceae,g:Dioszegia,s:Dioszegia_xingshanensis_SH024110.07FU	96.80	4e-53	125	0	1	123	123	300	422	481
Zotu163	AY242817|SH209715.07FU;tax=d:Fungi,p:Basidiomycota,c:Tremellomycetes,o:Tremellales,f:Bulleribasidiaceae,g:Dioszegia,s:Dioszegia_changbaiensis_SH209715.07FU	96.77	4e-53	124	3	1	123	123	2005	2128	2149
Zotu163	EU149793|SH182104.07FU;tax=d:Fungi,p:Basidiomycota,c:Tremellomycetes,o:Tremellales,f:Bulleribasidiaceae,g:Dioszegia,s:Dioszegia_cryoxerica_SH182104.07FU	95.93	1e-52	123	5	1	123	123	297	419	479
Zotu163	EU852356|SH024111.07FU;tax=d:Fungi,p:Basidiomycota,c:Tremellomycetes,o:Tremellales,f:Bulleribasidiaceae,g:Dioszegia	94.40	4e-48	125	3	1	123	123	333	455	478
Zotu163	AY562158|SH209710.07FU;tax=d:Fungi,p:Basidiomycota,c:Tremellomycetes,o:Tremellales,f:Bulleribasidiaceae,g:Dioszegia,s:Dioszegia_fristingensis_SH209710.07FU	89.68	4e-38	126	7	1	123	123	285	407	447
Zotu163	KR698849|SH641982.07FU;tax=d:Fungi	89.60	1e-37	125	7	1	123	123	280	400	927
Zotu163	KR698849|SH641982.07FU;tax=d:Fungi	86.09	2e-25	115	5	11	123	123	755	860	927
Zotu164	KX839653|SH184036.07FU;tax=d:Fungi,p:Basidiomycota,c:Malasseziomycetes,o:Malasseziales,f:Malasseziaceae,g:Malassezia,s:Malassezia_globosa_SH184036.07FU	97.93	1e-141	290	4	1	289	289	395	683	733
Zotu164	AY387134|SH184032.07FU;tax=d:Fungi,p:Basidiomycota,c:Malasseziomycetes,o:Malasseziales,f:Malasseziaceae,g:Malassezia,s:Malassezia_globosa_SH184032.07FU	96.22	9e-133	291	5	1	289	289	421	707	737
Zotu164	GU291271|SH184033.07FU;tax=d:Fungi,p:Basidiomycota,c:Malasseziomycetes,o:Malasseziales,f:Malasseziaceae,g:Malassezia,s:Malassezia_globosa_SH184033.07FU	99.61	3e-132	257	1	1	257	289	418	674	674
Zotu164	KP825445|SH184034.07FU;tax=d:Fungi,p:Basidiomycota,c:Malasseziomycetes,o:Malasseziales,f:Malasseziaceae,g:Malassezia,s:Malassezia_globosa_SH184034.07FU	98.36	2e-119	244	3	1	243	289	402	645	697
Zotu164	LC027364|SH493091.07FU;tax=d:Fungi	95.42	1e-116	262	12	1	262	289	311	572	587
Zotu164	KM269167|SH184035.07FU;tax=d:Fungi,p:Basidiomycota,c:Malasseziomycetes,o:Malasseziales,f:Malasseziaceae,g:Malassezia,s:Malassezia_globosa_SH184035.07FU	93.43	4e-116	289	6	1	289	289	561	836	1479
Zotu164	FR682163|SH176396.07FU;tax=d:Fungi,p:Basidiomycota,c:Malasseziomycetes,o:Malasseziales,f:Malasseziaceae,g:Malassezia	81.36	1e-17	118	15	91	205	289	472	585	697
Zotu164	KP825474|SH522532.07FU;tax=d:Fungi,p:Basidiomycota,c:Malasseziomycetes,o:Malasseziales,f:Malasseziaceae,g:Malassezia,s:Malassezia_restricta_SH522532.07FU	80.51	1e-16	118	18	91	206	289	473	587	658
Zotu165	KC427191|SH386816.07FU;tax=d:Fungi,p:Ascomycota,c:Eurotiomycetes,o:Eurotiales,f:Aspergillaceae,g:Penicillium,s:Penicillium_kongii_SH386816.07FU	100.00	1e-79	159	0	1	159	159	365	523	563
Zotu165	AY484912|SH267337.07FU;tax=d:Fungi,p:Ascomycota,c:Eurotiomycetes,o:Eurotiales,f:Aspergillaceae,g:Penicillium,s:Penicillium_brevicompactum_SH267337.07FU	100.00	1e-79	159	0	1	159	159	332	490	1128
Zotu165	DQ645805|SH107619.07FU;tax=d:Fungi,p:Ascomycota,c:Eurotiomycetes,o:Eurotiales,f:Aspergillaceae,g:Penicillium,s:Penicillium_neocrassum_SH107619.07FU	98.74	2e-76	159	2	1	159	159	334	492	1149
Zotu165	EU587315|SH199400.07FU;tax=d:Fungi,p:Ascomycota,c:Eurotiomycetes,o:Eurotiales,f:Aspergillaceae,g:Penicillium,s:Penicillium_bialowiezense_SH199400.07FU	96.77	4e-69	155	5	1	155	159	333	487	493
Zotu165	JX313169|SH016735.07FU;tax=d:Fungi,p:Ascomycota,c:Eurotiomycetes,o:Eurotiales,f:Aspergillaceae,g:Penicillium,s:Penicillium_fennelliae_SH016735.07FU	95.62	5e-68	160	5	1	159	159	331	489	681
Zotu165	DQ645804|SH199401.07FU;tax=d:Fungi,p:Ascomycota,c:Eurotiomycetes,o:Eurotiales,f:Aspergillaceae,g:Penicillium,s:Penicillium_astrolabium_SH199401.07FU	95.62	5e-68	160	6	1	159	159	333	492	1148
Zotu165	KP309886|SH487631.07FU;tax=d:Fungi,p:Ascomycota,c:Eurotiomycetes,o:Eurotiales,f:Aspergillaceae,g:Penicillium	96.13	7e-67	155	4	1	153	159	293	447	630
Zotu165	KJ407018|SH199412.07FU;tax=d:Fungi,p:Ascomycota,c:Ascomycota_cls_Incertae_sedis,o:Ascomycota_ord_Incertae_sedis,f:Ascomycota_fam_Incertae_sedis,g:Kendrickiella,s:Kendrickiella_phycomyces_SH199412.07FU	96.13	7e-67	155	5	1	155	159	267	420	444
Zotu166	DQ485617|SH210135.07FU;tax=d:Fungi,p:Chytridiomycota,c:Rhizophydiomycetes,o:Rhizophydiales,f:Rhizophydiales_fam_Incertae_sedis,g:Operculomyces,s:Operculomyces_laminatus_SH210135.07FU	94.21	2e-109	259	14	1	259	259	426	683	749
Zotu166	EF585643|SH199740.07FU;tax=d:Fungi,p:Chytridiomycota,c:Rhizophydiomycetes,o:Rhizophydiales,f:Aquamycetaceae,g:Aquamyces,s:Aquamyces_chlorogonii_SH199740.07FU	81.82	5e-06	66	6	93	156	259	423	484	607
Zotu166	JN943815|SH199741.07FU;tax=d:Fungi,p:Chytridiomycota,c:Rhizophydiomycetes,o:Rhizophydiales,f:Aquamycetaceae,g:Aquamyces,s:Aquamyces_chlorogonii_SH199741.07FU	80.30	2e-04	66	7	93	156	259	406	467	611
Zotu166	EF585637|SH177255.07FU;tax=d:Fungi,p:Chytridiomycota,c:Rhizophydiomycetes,o:Rhizophydiales	95.83	0.035	24	0	134	156	259	501	524	681
Zotu166	KU164284|SH526085.07FU;tax=d:Fungi	95.45	0.13	22	1	136	157	259	442	463	609
Zotu166	HG329747|SH190683.07FU;tax=d:Fungi,p:Ascomycota,c:Saccharomycetes,o:Saccharomycetales,f:Debaryomycetaceae,g:Peterozyma,s:Peterozyma_toletana_SH190683.07FU	92.00	0.46	25	1	4	27	259	425	449	660
Zotu166	JQ797549|SH191474.07FU;tax=d:Fungi,p:Ascomycota,c:Lecanoromycetes,o:Pertusariales,f:Megasporaceae,g:Circinaria	100.00	1.6	17	0	13	29	259	188	172	532
Zotu166	EF585639|SH210678.07FU;tax=d:Fungi,p:Chytridiomycota,c:Rhizophydiomycetes,o:Rhizophydiales,f:Rhizophydiaceae,g:Rhizophydium	100.00	1.6	17	0	216	232	259	671	687	825
Zotu167	KC152087|SH181057.07FU;tax=d:Fungi,p:Basidiomycota,c:Agaricomycetes,o:Hymenochaetales,f:Hymenochaetaceae,g:Coltricia	100.00	2.6	16	0	38	53	126	570	555	827
Zotu168	JQ666320|SH214135.07FU;tax=d:Fungi,p:Basidiomycota,c:Malasseziomycetes,o:Malasseziales	100.00	2e-118	229	0	1	229	229	382	610	670
Zotu168	KJ180761;tax=d:Eukaryota_unknown,p:Eukaryota_unknown,c:Eukaryota_unknown,o:Eukaryota_unknown,f:Eukaryota_unknown,g:Eukaryota_unknown,s:Eukaryota_unknown	99.13	4e-115	229	2	1	229	229	2	230	230
Zotu168	AY743632|SH188402.07FU;tax=d:Fungi,p:Basidiomycota,c:Malasseziomycetes,o:Malasseziales,f:Malasseziaceae,g:Malassezia,s:Malassezia_sympodialis_SH188402.07FU	80.00	5e-30	185	30	2	180	229	331	514	621
Zotu168	AY743656|SH188406.07FU;tax=d:Fungi,p:Basidiomycota,c:Malasseziomycetes,o:Malasseziales,f:Malasseziaceae,g:Malassezia,s:Malassezia_caprae_SH188406.07FU	79.79	3e-27	188	21	2	180	229	333	512	620
Zotu168	FJ998301|SH188403.07FU;tax=d:Fungi,p:Basidiomycota,c:Malasseziomycetes,o:Malasseziales,f:Malasseziaceae,g:Malassezia,s:Malassezia_nana_SH188403.07FU	79.06	4e-26	191	25	2	180	229	349	536	623
Zotu168	AB070356|SH188405.07FU;tax=d:Fungi,p:Basidiomycota,c:Malasseziomycetes,o:Malasseziales,f:Malasseziaceae,g:Malassezia,s:Malassezia_dermatis_SH188405.07FU	79.26	4e-26	188	23	2	180	229	322	502	550
Zotu168	HQ436094|SH464364.07FU;tax=d:Fungi	79.73	5e-20	148	19	38	178	229	425	568	672
Zotu168	KF706439|SH188404.07FU;tax=d:Fungi,p:Basidiomycota,c:Malasseziomycetes,o:Malasseziales,f:Malasseziaceae,g:Malassezia,s:Malassezia_equina_SH188404.07FU	76.34	3e-17	186	31	2	180	229	331	510	619
Zotu169	KC305147|SH203513.07FU;tax=d:Fungi,p:Ascomycota,c:Sordariomycetes,o:Microascales,f:Ceratocystidaceae,g:Ceratocystis,s:Ceratocystis_adiposa_SH203513.07FU	100.00	2e-77	155	0	1	155	155	364	518	571
Zotu169	KY744579|SH641524.07FU;tax=d:Fungi,p:Ascomycota,c:Sordariomycetes,o:Microascales,f:Ceratocystidaceae,g:Meredithiella	93.04	1e-59	158	8	1	155	155	308	465	465
Zotu169	DQ318194|SH203518.07FU;tax=d:Fungi,p:Ascomycota,c:Sordariomycetes,o:Microascales,f:Ceratocystidaceae,g:Ceratocystis,s:Ceratocystis_norvegica_SH203518.07FU	93.51	1e-59	154	8	1	152	155	624	777	1044
Zotu169	KC305145|SH203517.07FU;tax=d:Fungi,p:Ascomycota,c:Sordariomycetes,o:Microascales,f:Ceratocystidaceae	92.26	2e-56	155	9	1	152	155	368	522	573
Zotu169	KC305151|SH203514.07FU;tax=d:Fungi,p:Ascomycota,c:Sordariomycetes,o:Microascales,f:Ceratocystidaceae,g:Ceratocystis,s:Ceratocystis_fagacearum_SH203514.07FU	91.72	3e-55	157	7	1	151	155	388	544	604
Zotu169	KF669874|SH112579.07FU;tax=d:Fungi,p:Ascomycota,c:Sordariomycetes,o:Microascales,f:Ceratocystidaceae,g:Ambrosiella,s:Ambrosiella_xylebori_SH112579.07FU	91.67	1e-54	156	8	1	151	155	332	487	497
Zotu169	LC175301|SH203515.07FU;tax=d:Fungi,p:Ascomycota,c:Sordariomycetes,o:Microascales,f:Ceratocystidaceae,g:Ambrosiella,s:Ambrosiella_grosmanniae_SH203515.07FU	91.03	5e-53	156	9	1	151	155	307	462	1039
Zotu169	KR611322|SH494126.07FU;tax=d:Fungi,p:Ascomycota,c:Sordariomycetes,o:Microascales,f:Ceratocystidaceae,g:Ambrosiella,s:Ambrosiella_batrae_SH494126.07FU	89.74	1e-49	156	11	1	151	155	338	493	498
Zotu170	GQ153193|SH193959.07FU;tax=d:Fungi,p:Ascomycota,c:Sordariomycetes	100.00	2e-76	153	0	1	153	153	411	563	611
Zotu170	FN435740|SH017145.07FU;tax=d:Fungi	98.01	1e-69	151	2	1	151	153	399	548	548
Zotu170	KX096656|SH193960.07FU;tax=d:Fungi,p:Ascomycota,c:Sordariomycetes,o:Xylariales,f:Xylariaceae	96.08	2e-66	153	6	1	153	153	426	578	594
Zotu170	KP992032|SH193963.07FU;tax=d:Fungi,p:Ascomycota,c:Sordariomycetes	95.42	1e-64	153	7	1	153	153	370	522	1048
Zotu170	HM123573|SH017149.07FU;tax=d:Fungi,p:Ascomycota,c:Sordariomycetes,o:Xylariales,f:Xylariaceae,g:Nemania	94.77	5e-63	153	8	1	153	153	348	500	1090
Zotu170	GQ153238|SH017146.07FU;tax=d:Fungi,p:Ascomycota,c:Sordariomycetes	92.86	5e-58	154	10	1	153	153	384	537	1127
Zotu170	GQ153238|SH017146.07FU;tax=d:Fungi,p:Ascomycota,c:Sordariomycetes	94.74	12	19	0	36	53	153	90	108	1127
Zotu170	KC774566|SH017148.07FU;tax=d:Fungi,p:Ascomycota,c:Sordariomycetes,o:Xylariales,f:Xylariaceae,g:Barrmaelia,s:Barrmaelia_macrospora_SH017148.07FU	92.86	5e-58	154	10	1	153	153	538	691	2009
Zotu170	FN435698|SH017147.07FU;tax=d:Fungi	94.52	2e-57	146	3	1	146	153	366	506	533
Zotu171	KF251233|SH406107.07FU;tax=d:Fungi,p:Ascomycota,c:Dothideomycetes,o:Capnodiales,f:Mycosphaerellaceae,g:Septoria,s:Septoria_cretae_SH406107.07FU	99.30	1e-68	142	1	1	142	142	336	477	513
Zotu171	KF251362|SH406649.07FU;tax=d:Fungi,p:Ascomycota,c:Dothideomycetes,o:Capnodiales,f:Mycosphaerellaceae,g:Septoria,s:Septoria_cerastii_SH406649.07FU	99.29	2e-67	140	1	1	140	142	320	459	495
Zotu171	KF251545|SH406260.07FU;tax=d:Fungi,p:Ascomycota,c:Dothideomycetes,o:Capnodiales,f:Mycosphaerellaceae,g:Septoria,s:Septoria_senecionis_SH406260.07FU	99.29	2e-67	140	1	1	140	142	320	459	495
Zotu171	DQ841154|SH406338.07FU;tax=d:Fungi,p:Ascomycota,c:Dothideomycetes,o:Capnodiales,f:Mycosphaerellaceae,g:Septoria,s:Septoria_malagutii_SH406338.07FU	98.57	8e-66	140	2	1	140	142	362	501	550
Zotu171	KF251412|SH406263.07FU;tax=d:Fungi,p:Ascomycota,c:Dothideomycetes,o:Capnodiales,f:Mycosphaerellaceae,g:Septoria,s:Septoria_epilobii_SH406263.07FU	98.57	8e-66	140	2	1	140	142	320	459	495
Zotu171	KF251430|SH278792.07FU;tax=d:Fungi,p:Ascomycota,c:Dothideomycetes,o:Capnodiales,f:Mycosphaerellaceae,g:Septoria,s:Septoria_glycinicola_SH278792.07FU	98.57	8e-66	140	2	1	140	142	320	459	495
Zotu171	KF251234|SH116471.07FU;tax=d:Fungi,p:Ascomycota,c:Dothideomycetes,o:Capnodiales,f:Mycosphaerellaceae,g:Septoria,s:Septoria_oenanthicola_SH116471.07FU	97.86	4e-64	140	3	1	140	142	325	464	503
Zotu171	KF251408|SH206825.07FU;tax=d:Fungi,p:Ascomycota,c:Dothideomycetes,o:Capnodiales,f:Mycosphaerellaceae,g:Septoria,s:Septoria_ekmaniana_SH206825.07FU	97.14	2e-62	140	4	1	140	142	320	459	495
Zotu172	KP723460|SH203235.07FU;tax=d:Fungi,p:Ascomycota,c:Leotiomycetes,o:Helotiales,f:Helotiales_fam_Incertae_sedis,g:Leptodontidium,s:Leptodontidium_trabinellum_SH203235.07FU	98.63	4e-69	146	2	1	146	146	346	491	513
Zotu172	AY805569|SH203226.07FU;tax=d:Fungi,p:Ascomycota,c:Leotiomycetes,o:Helotiales,f:Helotiales_fam_Incertae_sedis,g:Leptodontidium,s:Leptodontidium_trabinellum_SH203226.07FU	93.84	2e-57	146	9	1	146	146	323	468	480
Zotu172	HQ611282|SH205752.07FU;tax=d:Fungi,p:Ascomycota,c:Leotiomycetes,o:Helotiales,f:Helotiales_fam_Incertae_sedis,g:Leptodontidium,s:Leptodontidium_trabinellum_SH205752.07FU	93.84	2e-57	146	9	1	146	146	386	531	543
Zotu172	KJ188596|SH203224.07FU;tax=d:Fungi,p:Ascomycota,c:Leotiomycetes,o:Helotiales,f:Helotiales_fam_Incertae_sedis,g:Leptodontidium	93.15	8e-56	146	10	1	146	146	339	484	524
Zotu172	AY781230|SH203225.07FU;tax=d:Fungi,p:Ascomycota,c:Leotiomycetes,o:Helotiales,f:Helotiales_fam_Incertae_sedis,g:Leptodontidium,s:Leptodontidium_trabinellum_SH203225.07FU	93.15	8e-56	146	10	1	146	146	328	473	504
Zotu172	JF440599|SH205739.07FU;tax=d:Fungi,p:Ascomycota,c:Leotiomycetes,o:Helotiales	92.47	4e-54	146	11	1	146	146	351	496	516
Zotu172	HM036635|SH196234.07FU;tax=d:Fungi,p:Ascomycota,c:Leotiomycetes,o:Helotiales,f:Hyaloscyphaceae	89.04	8e-46	146	16	1	146	146	345	490	537
Zotu172	UDB020856|SH032672.07FU;tax=d:Fungi,p:Ascomycota,c:Leotiomycetes,o:Helotiales	89.12	8e-46	147	14	1	146	146	186	41	242
Zotu174	Fe;tax=d:Viridiplantae,p:Streptophyta,c:lamiids_no_rank,o:Lamiales,f:Oleaceae,g:Fraxinus,s:Fraxinus_excelsior	99.52	3e-106	210	1	1	210	210	69	278	310
Zotu174	HE602415;tax=d:Viridiplantae,p:Streptophyta,c:lamiids_no_rank,o:Lamiales,f:Oleaceae,g:Fraxinus,s:Fraxinus_angustifolia	96.65	1e-95	209	7	2	210	210	1	209	216
Zotu174	Fm;tax=d:Viridiplantae,p:Streptophyta,c:lamiids_no_rank,o:Lamiales,f:Oleaceae,g:Fraxinus,s:Fraxinus_mandshurica	96.67	1e-95	210	6	1	210	210	69	277	309
Zotu174	HM242752;tax=d:Viridiplantae,p:Streptophyta,c:lamiids_no_rank,o:Lamiales,f:Oleaceae,g:Fraxinus,s:Fraxinus_angustifolia	96.17	2e-93	209	6	2	208	210	1	209	209
Zotu174	Fo;tax=d:Viridiplantae,p:Streptophyta,c:lamiids_no_rank,o:Lamiales,f:Oleaceae,g:Fraxinus,s:Fraxinus_ornus	87.56	2e-64	217	20	1	210	210	69	285	317
Zotu174	KF529558;tax=d:Viridiplantae,p:Streptophyta,c:lamiids_no_rank,o:Lamiales,f:Lamiaceae,g:Stachys,s:Stachys_aegyptiaca	80.00	8e-18	125	21	40	161	210	32	155	233
Zotu174	HG424191;tax=d:Viridiplantae,p:Streptophyta,c:lamiids_no_rank,o:Lamiales,f:Orobanchaceae,g:Pedicularis,s:Pedicularis_racemosa	79.34	4e-16	121	23	40	159	210	40	159	225
Zotu174	FJ004880;tax=d:Viridiplantae,p:Streptophyta,c:Ericales_order,o:Ericales,f:Theaceae,g:Camellia,s:Camellia_sinensis	80.00	1e-10	95	13	47	136	210	462	555	670
Zotu175	JQ655728|SH198658.07FU;tax=d:Fungi,p:Ascomycota,c:Dothideomycetes,o:Pleosporales	97.99	1e-68	149	2	1	149	149	302	449	451
Zotu175	EU030274|SH198674.07FU;tax=d:Fungi,p:Ascomycota,c:Dothideomycetes,o:Pleosporales,f:Melanommataceae,g:Seifertia,s:Seifertia_azaleae_SH198674.07FU	94.63	3e-60	149	6	1	149	149	294	440	442
Zotu175	FJ904482|SH198655.07FU;tax=d:Fungi,p:Ascomycota,c:Dothideomycetes,o:Pleosporales,f:Melanommataceae,g:Herpotrichia,s:Herpotrichia_juniperi_SH198655.07FU	92.62	1e-54	149	8	1	149	149	298	443	456
Zotu175	DQ979774|SH198665.07FU;tax=d:Fungi,p:Ascomycota,c:Dothideomycetes,o:Pleosporales,f:Melanommataceae	92.57	4e-54	148	8	1	147	149	327	472	479
Zotu175	KY231233|SH640620.07FU;tax=d:Fungi,p:Ascomycota,c:Dothideomycetes,o:Pleosporales,f:Melanommataceae,g:Petrakia	94.74	5e-53	133	5	1	133	149	295	425	425
Zotu175	GU564979|SH198669.07FU;tax=d:Fungi,p:Ascomycota,c:Dothideomycetes,o:Pleosporales	91.84	2e-52	147	10	1	147	149	292	436	458
Zotu175	GU083045|SH016215.07FU;tax=d:Fungi	91.89	2e-52	148	9	1	147	149	311	456	680
Zotu175	KF297015|SH198677.07FU;tax=d:Fungi	91.16	8e-51	147	11	1	147	149	338	482	1118
Zotu176	Fo;tax=d:Viridiplantae,p:Streptophyta,c:lamiids_no_rank,o:Lamiales,f:Oleaceae,g:Fraxinus,s:Fraxinus_ornus	99.54	1e-109	216	1	1	216	216	69	284	317
Zotu176	Fm;tax=d:Viridiplantae,p:Streptophyta,c:lamiids_no_rank,o:Lamiales,f:Oleaceae,g:Fraxinus,s:Fraxinus_mandshurica	88.43	3e-67	216	17	1	216	216	69	276	309
Zotu176	Fe;tax=d:Viridiplantae,p:Streptophyta,c:lamiids_no_rank,o:Lamiales,f:Oleaceae,g:Fraxinus,s:Fraxinus_excelsior	87.50	6e-64	216	20	1	216	216	69	277	310
Zotu176	HE602415;tax=d:Viridiplantae,p:Streptophyta,c:lamiids_no_rank,o:Lamiales,f:Oleaceae,g:Fraxinus,s:Fraxinus_angustifolia	85.58	1e-56	215	24	2	216	216	1	208	216
Zotu176	HM242752;tax=d:Viridiplantae,p:Streptophyta,c:lamiids_no_rank,o:Lamiales,f:Oleaceae,g:Fraxinus,s:Fraxinus_angustifolia	85.92	1e-56	213	21	2	212	216	1	206	209
Zotu176	KY786056;tax=d:Viridiplantae,p:Streptophyta,c:lamiids_no_rank,o:Lamiales,f:Oleaceae,g:Olea,s:Olea_europaea	83.08	1e-25	130	19	47	175	216	305	432	500
Zotu176	HM116983;tax=d:Viridiplantae,p:Streptophyta,c:lamiids_no_rank,o:Lamiales,f:Oleaceae,g:Jasminum,s:Jasminum_didymum	82.17	6e-24	129	22	32	159	216	30	158	219
Zotu176	JN133286;tax=d:Viridiplantae,p:Streptophyta,c:lamiids_no_rank,o:Lamiales,f:Orobanchaceae,g:Siphonostegia,s:Siphonostegia_chinensis	83.19	2e-23	119	19	47	165	216	47	164	227
Zotu177	HM172819|SH208533.07FU;tax=d:Fungi,p:Ascomycota,c:Dothideomycetes,o:Pleosporales,f:Phaeosphaeriaceae	91.28	2e-52	149	13	1	149	149	348	496	529
Zotu177	DQ068352|SH208537.07FU;tax=d:Fungi,p:Ascomycota,c:Dothideomycetes,o:Pleosporales,f:Phaeosphaeriaceae,g:Phaeosphaeria,s:Phaeosphaeria_triglochinicola_SH208537.07FU	91.28	2e-52	149	13	1	149	149	363	511	557
Zotu177	FJ820763|SH208535.07FU;tax=d:Fungi,p:Ascomycota,c:Dothideomycetes,o:Pleosporales	90.60	3e-50	149	12	1	149	149	392	538	629
Zotu177	AF439458|SH023264.07FU;tax=d:Fungi,p:Ascomycota,c:Dothideomycetes,o:Pleosporales,f:Leptosphaeriaceae,g:Leptosphaeria,s:Leptosphaeria_bellynckii_SH023264.07FU	92.48	1e-48	133	10	1	133	149	353	485	518
Zotu177	LT604876|SH629244.07FU;tax=d:Fungi,p:Ascomycota,c:Dothideomycetes,o:Pleosporales	90.98	3e-45	133	12	6	138	149	314	446	460
Zotu177	KY430495|SH631481.07FU;tax=d:Fungi,p:Basidiomycota,c:Tremellomycetes	89.29	5e-43	140	11	1	139	149	361	497	567
Zotu177	AM084436|SH220956.07FU;tax=d:Fungi,p:Ascomycota	88.00	5e-43	150	13	1	149	149	362	507	511
Zotu177	AF439474|SH208538.07FU;tax=d:Fungi,p:Ascomycota,c:Dothideomycetes,o:Pleosporales,f:Phaeosphaeriaceae,g:Phaeosphaeria,s:Phaeosphaeria_caricicola_SH208538.07FU	87.25	2e-42	149	19	1	149	149	352	500	518
Zotu178	AM993130|SH195016.07FU;tax=d:Fungi,p:Ascomycota,c:Sordariomycetes	100.00	2e-77	155	0	1	155	155	335	489	510
Zotu178	KJ411552|SH458603.07FU;tax=d:Fungi	99.35	8e-76	155	1	1	155	155	340	494	523
Zotu178	HQ823761|SH195043.07FU;tax=d:Fungi,p:Ascomycota,c:Sordariomycetes,o:Xylariales,f:Xylariaceae,g:Xylaria,s:Xylaria_acuta_SH195043.07FU	95.51	8e-66	156	5	1	155	155	342	496	548
Zotu178	JQ761642|SH195067.07FU;tax=d:Fungi,p:Ascomycota,c:Sordariomycetes,o:Xylariales,f:Xylariaceae,g:Xylaria	95.48	3e-65	155	6	1	155	155	345	498	1089
Zotu178	KR015704|SH527307.07FU;tax=d:Fungi	95.33	2e-62	150	6	1	150	155	343	491	641
Zotu178	JQ760778|SH195123.07FU;tax=d:Fungi,p:Ascomycota,c:Sordariomycetes,o:Xylariales,f:Xylariaceae,g:Xylaria	95.33	2e-62	150	5	1	150	155	348	495	1089
Zotu178	EU686047|SH195082.07FU;tax=d:Fungi,p:Ascomycota,c:Sordariomycetes,o:Xylariales	95.33	2e-62	150	5	1	150	155	372	519	542
Zotu178	GU324740|SH195069.07FU;tax=d:Fungi,p:Ascomycota,c:Sordariomycetes,o:Xylariales,f:Xylariaceae,g:Xylaria,s:Xylaria_feejeensis_SH195069.07FU	94.19	7e-62	155	7	1	155	155	365	517	577
Zotu179	AF444469|SH181628.07FU;tax=d:Fungi,p:Basidiomycota,c:Tremellomycetes,o:Tremellales,f:Bulleribasidiaceae,g:Vishniacozyma,s:Vishniacozyma_victoriae_SH181628.07FU	98.55	9e-65	138	2	1	138	138	323	460	520
Zotu179	HG935830|SH181632.07FU;tax=d:Fungi,p:Basidiomycota,c:Tremellomycetes,o:Tremellales	98.56	9e-65	139	1	1	138	138	361	499	788
Zotu179	KF036588|SH181629.07FU;tax=d:Fungi,p:Basidiomycota,c:Tremellomycetes,o:Tremellales,f:Bulleribasidiaceae,g:Vishniacozyma,s:Vishniacozyma_carnescens_SH181629.07FU	97.10	2e-61	138	4	1	138	138	326	463	495
Zotu179	DQ000318|SH085566.07FU;tax=d:Fungi,p:Basidiomycota,c:Tremellomycetes,o:Tremellales,f:Bulleribasidiaceae,g:Vishniacozyma,s:Vishniacozyma_tephrensis_SH085566.07FU	92.14	1e-49	140	8	1	138	138	462	600	1259
Zotu179	JN809912|SH181637.07FU;tax=d:Fungi,p:Basidiomycota,c:Tremellomycetes,o:Tremellales	92.09	1e-49	139	10	1	138	138	325	463	523
Zotu179	KT160754|SH493880.07FU;tax=d:Fungi,p:Basidiomycota	98.11	6e-47	106	2	1	106	138	387	492	492
Zotu179	AJ581050|SH181630.07FU;tax=d:Fungi,p:Basidiomycota,c:Tremellomycetes,o:Tremellales,f:Tremellaceae,g:Cryptococcus	90.71	2e-46	140	10	1	138	138	349	487	547
Zotu179	KT160882|SH497121.07FU;tax=d:Fungi,p:Basidiomycota	97.12	1e-43	104	2	1	104	138	390	492	492
Zotu180	HM123653|SH191392.07FU;tax=d:Fungi,p:Ascomycota,c:Sordariomycetes,o:Coniochaetales	99.35	1e-74	153	1	1	153	153	345	497	1080
Zotu180	HM589238|SH191385.07FU;tax=d:Fungi,p:Ascomycota,c:Sordariomycetes,o:Coniochaetales,f:Coniochaetaceae,g:Lecythophora	99.35	1e-74	153	1	1	153	153	345	497	530
Zotu180	EF159528|SH200072.07FU;tax=d:Fungi,p:Ascomycota,c:Dothideomycetes,o:Dothideales,f:Aureobasidiaceae,g:Kabatiella	98.69	5e-73	153	2	1	153	153	355	507	567
Zotu180	FM200535|SH191391.07FU;tax=d:Fungi,p:Ascomycota,c:Sordariomycetes,o:Coniochaetales	98.05	2e-71	154	2	1	153	153	337	490	501
Zotu180	KC131298|SH523572.07FU;tax=d:Fungi,p:Ascomycota,c:Sordariomycetes,o:Coniochaetales,f:Coniochaetaceae,g:Coniochaeta	97.39	1e-69	153	4	1	153	153	336	488	549
Zotu180	AY699671|SH011277.07FU;tax=d:Fungi,p:Ascomycota,c:Sordariomycetes,o:Coniochaetales	97.39	1e-69	153	4	1	153	153	344	496	536
Zotu180	JQ761534|SH181481.07FU;tax=d:Fungi,p:Ascomycota,c:Sordariomycetes,o:Coniochaetales,f:Coniochaetaceae,g:Coniochaeta,s:Coniochaeta_ligniaria_SH181481.07FU	96.73	5e-68	153	5	1	153	153	343	495	1077
Zotu180	KC457149|SH191376.07FU;tax=d:Fungi,p:Ascomycota,c:Sordariomycetes,o:Coniochaetales,f:Coniochaetaceae,g:Coniochaeta	96.73	5e-68	153	5	1	153	153	337	489	529
Zotu181	KX618494|SH203499.07FU;tax=d:Fungi,p:Ascomycota,c:Dothideomycetes,o:Pleosporales,f:Cucurbitariaceae,g:Pyrenochaeta	100.00	2e-77	155	0	1	155	155	334	488	548
Zotu181	KU325168|SH629248.07FU;tax=d:Fungi	98.71	4e-74	155	2	1	155	155	308	462	514
Zotu181	GQ996179|SH183895.07FU;tax=d:Fungi,p:Ascomycota	92.76	7e-57	152	10	1	152	155	308	458	521
Zotu181	KJ463525|SH183896.07FU;tax=d:Fungi,p:Ascomycota	92.31	7e-57	156	9	1	155	155	332	485	537
Zotu181	JF740191|SH019724.07FU;tax=d:Fungi,p:Ascomycota,c:Dothideomycetes,o:Pleosporales,f:Cucurbitariaceae,g:Cucurbitaria,s:Cucurbitaria_berberidis_SH019724.07FU	91.50	4e-54	153	12	1	152	155	310	462	492
Zotu181	KC339238|SH183899.07FU;tax=d:Fungi,p:Ascomycota,c:Dothideomycetes,o:Pleosporales,f:Cucurbitariaceae,g:Pyrenochaeta	91.45	1e-53	152	12	1	152	155	299	449	503
Zotu181	GU062241|SH006399.07FU;tax=d:Fungi,p:Ascomycota	92.31	7e-52	143	10	1	143	155	365	506	507
Zotu181	KU314995|SH629246.07FU;tax=d:Fungi,p:Ascomycota,c:Dothideomycetes,o:Pleosporales,f:Pleosporales_fam_Incertae_sedis,g:Ochrocladosporium,s:Ochrocladosporium_frigidarii_SH629246.07FU	90.79	7e-52	152	13	1	152	155	318	468	517
Zotu182	KT823544|SH532161.07FU;tax=d:Fungi,p:Ascomycota,c:Dothideomycetes,o:Venturiales,f:Venturiaceae,g:Venturia	99.24	2e-62	131	1	1	131	143	318	448	448
Zotu182	KT823551|SH219614.07FU;tax=d:Fungi,p:Ascomycota,c:Dothideomycetes,o:Venturiales	96.18	8e-56	131	5	1	131	143	319	449	449
Zotu182	FJ553066|SH219610.07FU;tax=d:Fungi,p:Ascomycota,c:Dothideomycetes,o:Venturiales,f:Venturiaceae,g:Venturia	91.18	2e-46	136	10	2	136	143	1034	1168	1216
Zotu182	FJ554220|SH219603.07FU;tax=d:Fungi,p:Ascomycota,c:Dothideomycetes,o:Venturiales,f:Venturiaceae	91.18	2e-46	136	10	2	136	143	680	814	862
Zotu182	JN833732|SH219600.07FU;tax=d:Fungi,p:Ascomycota,c:Dothideomycetes,o:Venturiales	90.98	4e-44	133	9	2	132	143	315	446	461
Zotu182	KF793787|SH219635.07FU;tax=d:Fungi,p:Ascomycota,c:Dothideomycetes,o:Venturiales,f:Venturiaceae,g:Venturia,s:Venturia_viennotii_SH219635.07FU	90.91	4e-44	132	10	2	132	143	693	823	837
Zotu182	KT823576|SH532162.07FU;tax=d:Fungi,p:Ascomycota,c:Dothideomycetes,o:Venturiales,f:Venturiaceae,g:Venturia	90.84	1e-43	131	10	2	131	143	319	448	448
Zotu182	HQ434411|SH219599.07FU;tax=d:Fungi,p:Ascomycota,c:Dothideomycetes,o:Venturiales,f:Venturiaceae,g:Venturia,s:Venturia_nashicola_SH219599.07FU	90.30	1e-43	134	12	2	134	143	316	449	461
Zotu183	AB586986|SH213511.07FU;tax=d:Fungi,p:Ascomycota,c:Sordariomycetes,o:Xylariales,f:Hyponectriaceae,g:Monographella,s:Monographella_nivalis_SH213511.07FU	98.16	7e-77	163	3	1	163	163	307	469	1060
Zotu183	KP858999|SH213525.07FU;tax=d:Fungi,p:Ascomycota,c:Sordariomycetes,o:Xylariales,f:Microdochiaceae,g:Microdochium,s:Microdochium_colombiense_SH213525.07FU	96.32	7e-72	163	6	1	163	163	332	494	514
Zotu183	AF455402|SH213519.07FU;tax=d:Fungi,p:Ascomycota,c:Sordariomycetes,o:Xylariales,f:Microdochiaceae,g:Microdochium	95.71	3e-70	163	7	1	163	163	324	486	546
Zotu183	KP309960|SH495157.07FU;tax=d:Fungi,p:Ascomycota,c:Sordariomycetes,o:Xylariales,f:Microdochiaceae,g:Microdochium	95.18	4e-69	166	5	1	163	163	825	990	1019
Zotu183	KT202926|SH213512.07FU;tax=d:Fungi,p:Ascomycota,c:Sordariomycetes	95.18	4e-69	166	5	1	163	163	302	467	785
Zotu183	KT328636|SH213522.07FU;tax=d:Fungi,p:Ascomycota	93.90	3e-65	164	9	1	163	163	345	508	548
Zotu183	KM507772|SH213532.07FU;tax=d:Fungi,p:Ascomycota,c:Sordariomycetes,o:Xylariales,f:Microdochiaceae,g:Microdochium,s:Microdochium_bolleyi_SH213532.07FU	93.37	4e-64	166	8	1	163	163	332	497	548
Zotu183	JQ418438|SH026822.07FU;tax=d:Fungi,p:Ascomycota,c:Sordariomycetes,o:Xylariales,f:Microdochiaceae,g:Microdochium	94.27	5e-63	157	7	1	155	163	331	487	487
Zotu184	KC920643|SH020118.07FU;tax=d:Fungi,p:Basidiomycota,c:Tremellomycetes,o:Tremellales,f:Tremellaceae,g:Cryptococcus,s:Cryptococcus_laurentii_SH020118.07FU	100.00	3e-86	171	0	1	171	171	308	478	1066
Zotu184	AB035046|SH204070.07FU;tax=d:Fungi,p:Basidiomycota,c:Tremellomycetes,o:Tremellales,f:Rhynchogastremataceae,g:Papiliotrema,s:Papiliotrema_flavescens_SH204070.07FU	100.00	3e-86	171	0	1	171	171	269	439	440
Zotu184	LC191360|SH204071.07FU;tax=d:Fungi,p:Basidiomycota,c:Tremellomycetes,o:Tremellales	96.49	3e-76	171	6	1	171	171	282	452	502
Zotu184	EU200782|SH205046.07FU;tax=d:Fungi,p:Basidiomycota,c:Tremellomycetes,o:Tremellales,f:Rhynchogastremataceae,g:Papiliotrema,s:Papiliotrema_terrestris_SH205046.07FU	95.91	4e-74	171	6	1	171	171	294	463	516
Zotu184	AF444393|SH205058.07FU;tax=d:Fungi,p:Basidiomycota,c:Tremellomycetes,o:Tremellales,f:Tremellaceae,g:Cryptococcus	93.67	3e-61	158	7	16	171	171	311	467	527
Zotu184	KP131893|SH205065.07FU;tax=d:Fungi,p:Basidiomycota,c:Tremellomycetes,o:Tremellales,f:Tremellaceae,g:Cryptococcus,s:Cryptococcus_aureus_SH205065.07FU	91.28	9e-61	172	12	1	171	171	300	469	520
Zotu184	KP895603|SH496424.07FU;tax=d:Fungi,p:Basidiomycota,c:Tremellomycetes,o:Tremellales,f:Rhynchogastremataceae,g:Papiliotrema,s:Papiliotrema_terrestris_SH496424.07FU	90.64	2e-58	171	13	1	170	171	295	463	639
Zotu184	KM384107|SH205089.07FU;tax=d:Fungi,p:Basidiomycota,c:Tremellomycetes,o:Tremellales	92.90	6e-58	155	7	16	168	171	299	451	456
Zotu185	KU601592|SH523846.07FU;tax=d:Fungi,p:Ascomycota,c:Dothideomycetes,o:Pleosporales,f:Teichosporaceae,g:Teichospora,s:Teichospora_trabicola_SH523846.07FU	100.00	2e-76	153	0	1	153	153	479	631	1553
Zotu185	EU552117|SH194428.07FU;tax=d:Fungi,p:Ascomycota,c:Dothideomycetes,o:Pleosporales,f:Teichosporaceae,g:Teichospora,s:Teichospora_austroafricana_SH194428.07FU	96.73	5e-68	153	5	1	153	153	401	553	1476
Zotu185	JN712457|SH194430.07FU;tax=d:Fungi,p:Ascomycota,c:Dothideomycetes,o:Pleosporales,f:Teichosporaceae,g:Teichospora,s:Teichospora_grandicipis_SH194430.07FU	96.73	5e-68	153	5	1	153	153	503	655	690
Zotu185	KC978028|SH194426.07FU;tax=d:Fungi,p:Ascomycota,c:Dothideomycetes,o:Pleosporales,f:Teichosporaceae	97.22	4e-64	144	3	1	144	153	387	529	599
Zotu185	HQ428123|SH013392.07FU;tax=d:Fungi,p:Ascomycota,c:Dothideomycetes,o:Pleosporales,f:Teichosporaceae,g:Teichospora,s:Teichospora_austroafricana_SH013392.07FU	95.80	1e-59	143	3	1	141	153	401	542	556
Zotu185	KT264357|SH525350.07FU;tax=d:Fungi,p:Ascomycota,c:Dothideomycetes,o:Pleosporales,f:Teichosporaceae	95.14	4e-59	144	6	1	144	153	300	442	468
Zotu185	HQ003919|SH194429.07FU;tax=d:Fungi,p:Ascomycota,c:Dothideomycetes,o:Pleosporales,f:Teichosporaceae	92.31	2e-52	143	11	1	143	153	358	500	555
Zotu185	KR611877|SH552536.07FU;tax=d:Fungi,p:Ascomycota,c:Dothideomycetes,o:Pleosporales,f:Teichosporaceae,g:Teichospora,s:Teichospora_acaciae_SH552536.07FU	92.81	7e-52	139	10	1	139	153	390	528	589
Zotu186	GQ292750|SH184177.07FU;tax=d:Fungi,p:Ascomycota,c:Dothideomycetes,o:Pleosporales,f:Sporormiaceae,g:Preussia,s:Preussia_persica_SH184177.07FU	95.36	5e-63	151	5	1	149	149	307	457	473
Zotu186	KP335248|SH184187.07FU;tax=d:Fungi,p:Ascomycota,c:Dothideomycetes,o:Pleosporales,f:Sporormiaceae	93.24	2e-56	148	9	1	148	149	310	456	1049
Zotu186	GQ999146|SH459786.07FU;tax=d:Fungi	89.17	5e-48	157	9	1	149	149	290	446	506
Zotu186	KT389543|SH184222.07FU;tax=d:Fungi,p:Ascomycota,c:Dothideomycetes,o:Pleosporales,f:Sporormiaceae,g:Sporormiella,s:Sporormiella_minima_SH184222.07FU	90.07	6e-47	151	4	1	149	149	307	448	464
Zotu186	GQ203772|SH006646.07FU;tax=d:Fungi,p:Ascomycota,c:Dothideomycetes,o:Pleosporales,f:Sporormiaceae,g:Preussia,s:Preussia_antarctica_SH006646.07FU	88.97	1e-43	145	10	1	140	149	307	450	461
Zotu186	KM877208|SH495700.07FU;tax=d:Fungi	88.73	5e-43	142	14	1	140	149	406	547	618
Zotu186	JN159712|SH460199.07FU;tax=d:Fungi,p:Ascomycota,c:Dothideomycetes,o:Pleosporales,f:Sporormiaceae,g:Preussia	87.82	2e-42	156	5	1	142	149	310	465	531
Zotu186	JQ759617|SH184186.07FU;tax=d:Fungi,p:Ascomycota,c:Dothideomycetes,o:Pleosporales,f:Sporormiaceae	88.03	2e-41	142	15	1	140	149	265	406	1002
Zotu187	EF568081|SH209070.07FU;tax=d:Fungi,p:Ascomycota,c:Sordariomycetes,o:Hypocreales,f:Stachybotryaceae,g:Stachybotrys,s:Stachybotrys_chartarum_SH209070.07FU	99.42	9e-86	173	1	1	173	173	301	473	513
Zotu187	KU846736|SH209073.07FU;tax=d:Fungi,p:Ascomycota,c:Sordariomycetes,o:Hypocreales,f:Stachybotryaceae,g:Stachybotrys,s:Stachybotrys_microspora_SH209073.07FU	95.40	4e-74	174	7	1	173	173	375	548	588
Zotu187	KU846734|SH488424.07FU;tax=d:Fungi,p:Ascomycota,c:Sordariomycetes,o:Hypocreales,f:Stachybotryaceae,g:Stachybotrys,s:Stachybotrys_chartarum_SH488424.07FU	94.29	3e-71	175	8	1	173	173	378	552	671
Zotu187	JX339788|SH496949.07FU;tax=d:Fungi	95.27	1e-69	169	0	1	162	173	386	553	553
Zotu187	KU144934|SH209090.07FU;tax=d:Fungi,p:Ascomycota,c:Sordariomycetes,o:Hypocreales,f:Stachybotryaceae	92.05	1e-64	176	11	1	173	173	373	548	562
Zotu187	LC228682|SH209071.07FU;tax=d:Fungi,p:Ascomycota,c:Sordariomycetes,o:Hypocreales,f:Stachybotryaceae	90.96	7e-62	177	12	1	173	173	350	526	566
Zotu187	AF081472|SH209081.07FU;tax=d:Fungi,p:Ascomycota,c:Sordariomycetes,o:Hypocreales,f:Stachybotryaceae	89.71	2e-57	175	15	1	173	173	677	850	1476
Zotu187	KU846154|SH631629.07FU;tax=d:Fungi,p:Ascomycota,c:Sordariomycetes,o:Hypocreales,f:Stachybotryaceae,g:Memnoniella,s:Memnoniella_humicola_SH631629.07FU	89.71	2e-57	175	14	1	173	173	357	529	578
Zotu188	GQ906967|SH026453.07FU;tax=d:Fungi,p:Ascomycota,c:Sordariomycetes,o:Xylariales	99.39	3e-80	163	1	1	163	163	386	548	596
Zotu188	KC131453|SH212985.07FU;tax=d:Fungi,p:Ascomycota	99.39	3e-80	163	1	1	163	163	363	525	557
Zotu188	HG971771|SH212990.07FU;tax=d:Fungi,p:Ascomycota,c:Sordariomycetes,o:Xylariales	96.32	7e-72	163	6	1	163	163	355	517	563
Zotu188	JX658437|SH212993.07FU;tax=d:Fungi,p:Ascomycota,c:Sordariomycetes,o:Xylariales,f:Xylariaceae,g:Daldinia,s:Daldinia_novae-zelandiae_SH212993.07FU	90.85	7e-57	164	13	1	163	163	340	502	519
Zotu188	AF176962|SH212983.07FU;tax=d:Fungi,p:Ascomycota,c:Sordariomycetes,o:Xylariales,f:Xylariaceae,g:Daldinia,s:Daldinia_loculata_SH212983.07FU	90.85	3e-56	164	12	1	163	163	363	524	584
Zotu188	HQ823753|SH213003.07FU;tax=d:Fungi,p:Ascomycota,c:Sordariomycetes	90.24	3e-55	164	14	1	163	163	348	510	558
Zotu188	JX658442|SH212998.07FU;tax=d:Fungi,p:Ascomycota,c:Sordariomycetes,o:Xylariales,f:Xylariaceae,g:Daldinia,s:Daldinia_carpinicola_SH212998.07FU	90.24	1e-54	164	13	1	161	163	339	502	518
Zotu188	JX658543|SH213000.07FU;tax=d:Fungi,p:Ascomycota,c:Sordariomycetes,o:Xylariales,f:Xylariaceae,g:Daldinia	89.76	4e-54	166	14	1	163	163	332	497	527
Zotu189	EU686203|SH405230.07FU;tax=d:Fungi,p:Ascomycota,c:Sordariomycetes,o:Xylariales,f:Xylariaceae,g:Nemania	100.00	2e-81	162	0	1	162	162	357	518	569
Zotu189	AJ390432|SH278345.07FU;tax=d:Fungi,p:Ascomycota,c:Sordariomycetes,o:Xylariales,f:Xylariaceae,g:Nemania	100.00	2e-81	162	0	1	162	162	346	507	517
Zotu189	HM123299|SH405225.07FU;tax=d:Fungi,p:Ascomycota,c:Sordariomycetes,o:Xylariales,f:Xylariaceae,g:Nemania	99.38	1e-79	162	1	1	162	162	345	506	1097
Zotu189	AY465458|SH405223.07FU;tax=d:Fungi,p:Ascomycota,c:Sordariomycetes,o:Xylariales,f:Xylariaceae,g:Nemania	99.38	1e-79	162	1	1	162	162	341	502	509
Zotu189	HM123327|SH405224.07FU;tax=d:Fungi,p:Ascomycota,c:Sordariomycetes,o:Xylariales,f:Xylariaceae,g:Nemania	98.77	5e-78	162	2	1	162	162	345	506	1097
Zotu189	FJ903321|SH206507.07FU;tax=d:Fungi,p:Ascomycota,c:Sordariomycetes,o:Xylariales,f:Xylariaceae,g:Nemania,s:Nemania_serpens_SH206507.07FU	100.00	9e-76	152	0	1	152	162	393	544	544
Zotu189	HM123294|SH206511.07FU;tax=d:Fungi,p:Ascomycota,c:Sordariomycetes,o:Xylariales,f:Xylariaceae,g:Nemania	96.91	5e-73	162	5	1	162	162	345	506	1097
Zotu189	JN903933|SH217399.07FU;tax=d:Fungi,p:Ascomycota,c:Sordariomycetes,o:Xylariales	96.30	2e-71	162	6	1	162	162	343	504	571
Zotu190	Fo;tax=d:Viridiplantae,p:Streptophyta,c:lamiids_no_rank,o:Lamiales,f:Oleaceae,g:Fraxinus,s:Fraxinus_ornus	98.62	9e-107	217	3	1	217	217	69	285	317
Zotu190	Fm;tax=d:Viridiplantae,p:Streptophyta,c:lamiids_no_rank,o:Lamiales,f:Oleaceae,g:Fraxinus,s:Fraxinus_mandshurica	88.48	7e-68	217	17	1	217	217	69	277	309
Zotu190	Fe;tax=d:Viridiplantae,p:Streptophyta,c:lamiids_no_rank,o:Lamiales,f:Oleaceae,g:Fraxinus,s:Fraxinus_excelsior	88.48	7e-68	217	18	1	217	217	69	278	310
Zotu190	HE602415;tax=d:Viridiplantae,p:Streptophyta,c:lamiids_no_rank,o:Lamiales,f:Oleaceae,g:Fraxinus,s:Fraxinus_angustifolia	86.57	1e-60	216	22	2	217	217	1	209	216
Zotu190	HM242752;tax=d:Viridiplantae,p:Streptophyta,c:lamiids_no_rank,o:Lamiales,f:Oleaceae,g:Fraxinus,s:Fraxinus_angustifolia	86.85	4e-60	213	19	2	212	217	1	206	209
Zotu190	JN133286;tax=d:Viridiplantae,p:Streptophyta,c:lamiids_no_rank,o:Lamiales,f:Orobanchaceae,g:Siphonostegia,s:Siphonostegia_chinensis	84.03	5e-25	119	18	47	165	217	47	164	227
Zotu190	KY786056;tax=d:Viridiplantae,p:Streptophyta,c:lamiids_no_rank,o:Lamiales,f:Oleaceae,g:Olea,s:Olea_europaea	82.31	6e-24	130	20	47	175	217	305	432	500
Zotu190	HM116983;tax=d:Viridiplantae,p:Streptophyta,c:lamiids_no_rank,o:Lamiales,f:Oleaceae,g:Jasminum,s:Jasminum_didymum	81.40	3e-22	129	23	32	159	217	30	158	219
Zotu191	JQ009323|SH014552.07FU;tax=d:Fungi,p:Ascomycota,c:Sordariomycetes,o:Xylariales,f:Xylariaceae,g:Hypoxylon	100.00	3e-80	160	0	1	160	160	417	576	636
Zotu191	UDB019522|SH196295.07FU;tax=d:Fungi,p:Ascomycota,c:Sordariomycetes,o:Xylariales,f:Xylariaceae,g:Hypoxylon,s:Hypoxylon_howeanum_SH196295.07FU	100.00	3e-80	160	0	1	160	160	400	559	741
Zotu191	FN435769|SH014555.07FU;tax=d:Fungi,p:Ascomycota,c:Sordariomycetes,o:Xylariales,f:Xylariaceae,g:Hypoxylon	92.64	9e-61	163	9	1	160	160	371	533	533
Zotu191	AY616689|SH196294.07FU;tax=d:Fungi,p:Ascomycota,c:Sordariomycetes,o:Xylariales,f:Xylariaceae,g:Hypoxylon,s:Hypoxylon_fragiforme_SH196294.07FU	92.26	7e-57	155	9	1	152	160	376	530	530
Zotu191	FN435822|SH014556.07FU;tax=d:Fungi,p:Ascomycota,c:Sordariomycetes,o:Xylariales,f:Xylariaceae,g:Hypoxylon,s:Hypoxylon_fragiforme_SH014556.07FU	89.81	3e-50	157	10	1	154	160	378	531	532
Zotu191	FN435671|SH014554.07FU;tax=d:Fungi,p:Ascomycota,c:Sordariomycetes,o:Xylariales,f:Xylariaceae,g:Hypoxylon,s:Hypoxylon_fragiforme_SH014554.07FU	86.14	5e-43	166	16	1	160	160	378	542	542
Zotu191	FN435660|SH014551.07FU;tax=d:Fungi,p:Ascomycota,c:Sordariomycetes,o:Xylariales,f:Xylariaceae,g:Hypoxylon,s:Hypoxylon_fragiforme_SH014551.07FU	84.52	2e-38	168	16	1	160	160	406	571	583
Zotu191	GQ153238|SH017146.07FU;tax=d:Fungi,p:Ascomycota,c:Sordariomycetes	79.49	3e-21	156	21	2	156	160	385	530	1127
Zotu192	JN942652|SH358044.07FU;tax=d:Fungi,p:Ascomycota,c:Saccharomycetes,o:Saccharomycetales,f:Debaryomycetaceae,g:Debaryomyces,s:Debaryomyces_hansenii_SH358044.07FU	100.00	6e-98	192	0	1	192	192	412	603	663
Zotu192	FN598876|SH358060.07FU;tax=d:Fungi,p:Ascomycota,c:Saccharomycetes,o:Saccharomycetales,f:Debaryomycetaceae,g:Debaryomyces,s:Debaryomyces_vindobonensis_SH358060.07FU	99.48	3e-96	192	1	1	192	192	402	593	644
Zotu192	JN942657|SH190089.07FU;tax=d:Fungi,p:Ascomycota,c:Saccharomycetes,o:Saccharomycetales,f:Debaryomycetaceae,g:Debaryomyces,s:Debaryomyces_prosopidis_SH190089.07FU	99.48	3e-96	192	1	1	192	192	412	603	663
Zotu192	HQ999977|SH251582.07FU;tax=d:Fungi,p:Ascomycota,c:Saccharomycetes,o:Saccharomycetales,f:Debaryomycetaceae,g:Debaryomyces,s:Debaryomyces_renaii_SH251582.07FU	98.96	1e-94	192	2	1	192	192	396	587	636
Zotu192	AB053101|SH358160.07FU;tax=d:Fungi,p:Ascomycota,c:Saccharomycetes,o:Saccharomycetales,f:Debaryomycetaceae,g:Debaryomyces,s:Debaryomyces_hansenii_SH358160.07FU	98.96	5e-94	192	0	1	192	192	374	563	576
Zotu192	AB054018|SH358147.07FU;tax=d:Fungi,p:Ascomycota,c:Saccharomycetes,o:Saccharomycetales,f:Debaryomycetaceae,g:Debaryomyces,s:Debaryomyces_coudertii_SH358147.07FU	98.44	2e-92	192	2	1	192	192	375	565	578
Zotu192	AB053099|SH251567.07FU;tax=d:Fungi,p:Ascomycota,c:Saccharomycetes,o:Saccharomycetales,f:Debaryomycetaceae,g:Debaryomyces,s:Debaryomyces_nepalensis_SH251567.07FU	98.44	2e-92	192	2	1	192	192	375	565	578
Zotu192	KJ706595|SH190114.07FU;tax=d:Fungi,p:Ascomycota,c:Saccharomycetes,o:Saccharomycetales,f:Debaryomycetaceae,g:Debaryomyces,s:Debaryomyces_hansenii_SH190114.07FU	96.88	6e-88	192	6	1	192	192	400	591	642
Zotu193	AY787708|SH099905.07FU;tax=d:Fungi,p:Ascomycota,c:Sordariomycetes,o:Xylariales,f:Xylariaceae,g:Hypoxylon	100.00	4e-79	158	0	1	158	158	340	497	510
Zotu193	AM749936|SH193032.07FU;tax=d:Fungi,p:Ascomycota,c:Sordariomycetes,o:Xylariales,f:Xylariaceae,g:Hypoxylon,s:Hypoxylon_rubiginosum_SH193032.07FU	100.00	4e-79	158	0	1	158	158	376	533	559
Zotu193	DQ068358|SH193034.07FU;tax=d:Fungi,p:Ascomycota,c:Sordariomycetes,o:Xylariales,f:Xylariaceae,g:Hypoxylon	91.88	5e-58	160	11	1	158	158	391	550	593
Zotu193	KJ572194|SH017031.07FU;tax=d:Fungi,p:Ascomycota,c:Sordariomycetes,o:Xylariales,f:Xylariaceae,g:Hypoxylon	86.42	2e-42	162	15	1	158	158	395	553	604
Zotu193	KC968908|SH193033.07FU;tax=d:Fungi,p:Ascomycota,c:Sordariomycetes,o:Xylariales,f:Xylariaceae,g:Hypoxylon,s:Hypoxylon_cercidicola_SH193033.07FU	84.76	5e-38	164	15	1	158	158	381	540	542
Zotu193	FM209437|SH017033.07FU;tax=d:Fungi,p:Ascomycota,c:Sordariomycetes,o:Xylariales,f:Xylariaceae,g:Hypoxylon,s:Hypoxylon_pilgerianum_SH017033.07FU	83.75	3e-35	160	21	1	158	158	370	526	530
Zotu193	KX869950|SH628888.07FU;tax=d:Fungi,p:Ascomycota,c:Sordariomycetes,o:Xylariales	83.73	1e-34	166	14	1	158	158	533	693	1083
Zotu193	KC461143|SH017030.07FU;tax=d:Fungi	83.54	4e-34	158	20	1	156	158	437	590	638
Zotu194	HM589271|SH204313.07FU;tax=d:Fungi,p:Ascomycota,c:Ascomycota_cls_Incertae_sedis,o:Ascomycota_ord_Incertae_sedis,f:Ascomycota_fam_Incertae_sedis,g:Tetracladium	98.62	1e-68	145	2	1	145	145	329	473	506
Zotu194	HG936890|SH521508.07FU;tax=d:Fungi,p:Ascomycota	95.17	3e-60	145	7	1	145	145	368	512	799
Zotu194	HG935126|SH211298.07FU;tax=d:Fungi,p:Ascomycota,c:Ascomycota_cls_Incertae_sedis,o:Ascomycota_ord_Incertae_sedis,f:Ascomycota_fam_Incertae_sedis,g:Tetracladium	95.17	1e-59	145	6	1	145	145	406	549	836
Zotu194	KF296819|SH013008.07FU;tax=d:Fungi,p:Ascomycota,c:Leotiomycetes,o:Helotiales	94.48	1e-58	145	8	1	145	145	385	529	1166
Zotu194	KT269676|SH204309.07FU;tax=d:Fungi,p:Ascomycota	93.79	2e-56	145	8	1	145	145	322	465	511
Zotu194	KT185666|SH204314.07FU;tax=d:Fungi,p:Ascomycota	93.79	2e-56	145	8	1	145	145	349	492	1005
Zotu194	HG937113|SH491957.07FU;tax=d:Fungi,p:Ascomycota	93.10	1e-54	145	9	1	145	145	400	543	830
Zotu194	KC180671|SH204318.07FU;tax=d:Fungi,p:Ascomycota,c:Ascomycota_cls_Incertae_sedis,o:Ascomycota_ord_Incertae_sedis,f:Ascomycota_fam_Incertae_sedis,g:Tetracladium	92.41	5e-53	145	9	1	145	145	298	440	485
Zotu195	AY558635|SH187685.07FU;tax=d:Fungi,p:Basidiomycota,c:Agaricomycetes,o:Hymenochaetales,f:Hymenochaetaceae,g:Inonotus,s:Inonotus_pachyphloeus_SH187685.07FU	100.00	8e-97	190	0	1	190	190	379	568	646
Zotu195	KX058573|SH008782.07FU;tax=d:Fungi,p:Basidiomycota,c:Agaricomycetes,o:Hymenochaetales,f:Hymenochaetaceae,g:Phellinus,s:Phellinus_noxius_SH008782.07FU	97.80	4e-85	182	2	1	180	190	387	568	595
Zotu195	LN558874|SH192878.07FU;tax=d:Fungi,p:Basidiomycota,c:Agaricomycetes,o:Hymenochaetales,f:Hymenochaetaceae,g:Phellinus,s:Phellinus_noxius_SH192878.07FU	89.08	2e-53	174	9	23	190	190	414	583	640
Zotu195	KR015083|SH192881.07FU;tax=d:Fungi,p:Basidiomycota,c:Agaricomycetes,o:Hymenochaetales,f:Hymenochaetaceae,g:Phellinus,s:Phellinus_noxius_SH192881.07FU	88.95	6e-53	172	11	23	190	190	419	586	632
Zotu195	KC414229|SH190829.07FU;tax=d:Fungi,p:Basidiomycota,c:Agaricomycetes,o:Hymenochaetales,f:Hymenochaetaceae,g:Phellinus,s:Phellinus_adamantinus_SH190829.07FU	89.44	1e-50	161	11	22	179	190	449	606	703
Zotu195	KC414264|SH010889.07FU;tax=d:Fungi,p:Basidiomycota,c:Agaricomycetes,o:Hymenochaetales,f:Hymenochaetaceae,g:Phellinus,s:Phellinus_adamantinus_SH010889.07FU	86.09	2e-38	151	16	22	170	190	445	592	700
Zotu195	KU981328|SH629228.07FU;tax=d:Fungi,p:Basidiomycota,c:Agaricomycetes,o:Hymenochaetales,f:Hymenochaetaceae,g:Phellinus,s:Phellinus_noxius_SH629228.07FU	85.53	2e-37	159	9	23	178	190	457	604	625
Zotu195	KJ654500|SH495888.07FU;tax=d:Fungi,p:Basidiomycota,c:Agaricomycetes,o:Hymenochaetales,f:Hymenochaetaceae,g:Phellinus,s:Phellinus_noxius_SH495888.07FU	84.78	9e-32	138	17	56	190	190	521	657	675
Zotu196	JQ365940|SH187447.07FU;tax=d:Fungi,p:Ascomycota,c:Leotiomycetes,o:Erysiphales,f:Erysiphaceae,g:Erysiphe,s:Erysiphe_platani_SH187447.07FU	100.00	1e-89	177	0	1	177	177	440	616	667
Zotu196	AB295460|SH187448.07FU;tax=d:Fungi,p:Ascomycota,c:Leotiomycetes,o:Erysiphales,f:Erysiphaceae,g:Erysiphe,s:Erysiphe_syringae_SH187448.07FU	97.14	3e-80	175	5	3	177	177	398	572	633
Zotu196	AB331647|SH349308.07FU;tax=d:Fungi,p:Ascomycota,c:Leotiomycetes,o:Erysiphales,f:Erysiphaceae,g:Erysiphe,s:Erysiphe_monascogera_SH349308.07FU	97.14	1e-79	175	4	3	177	177	431	604	661
Zotu196	AB250228|SH349309.07FU;tax=d:Fungi,p:Ascomycota,c:Leotiomycetes,o:Erysiphales,f:Erysiphaceae,g:Erysiphe,s:Erysiphe_euonymicola_SH349309.07FU	96.57	6e-78	175	5	3	177	177	409	582	685
Zotu196	AJ417498|SH092961.07FU;tax=d:Fungi,p:Ascomycota,c:Leotiomycetes,o:Erysiphales,f:Erysiphaceae,g:Erysiphe	96.57	6e-78	175	5	3	177	177	411	584	604
Zotu196	LC010009|SH187479.07FU;tax=d:Fungi,p:Ascomycota,c:Leotiomycetes,o:Erysiphales,f:Erysiphaceae,g:Erysiphe	96.02	7e-77	176	6	3	177	177	381	556	558
Zotu196	AB467356|SH187492.07FU;tax=d:Fungi,p:Ascomycota,c:Leotiomycetes,o:Erysiphales,f:Erysiphaceae,g:Pseudoidium	96.02	7e-77	176	6	3	177	177	363	538	597
Zotu196	AF011301|SH187444.07FU;tax=d:Fungi,p:Ascomycota,c:Leotiomycetes,o:Erysiphales,f:Erysiphaceae,g:Erysiphe,s:Erysiphe_howeana_SH187444.07FU	95.51	3e-76	178	6	1	177	177	378	554	619
Zotu197	AY557600|SH236211.07FU;tax=d:Fungi,p:Basidiomycota,c:Tremellomycetes,o:Tremellales,f:Bulleribasidiaceae,g:Vishniacozyma,s:Vishniacozyma_foliicola_SH236211.07FU	100.00	1e-68	139	0	1	139	139	328	466	526
Zotu197	JQ768937|SH181633.07FU;tax=d:Fungi,p:Basidiomycota,c:Tremellomycetes	95.68	1e-58	139	6	1	139	139	328	466	526
Zotu197	HQ875391|SH181631.07FU;tax=d:Fungi,p:Basidiomycota,c:Tremellomycetes,o:Tremellales,f:Bulleribasidiaceae,g:Vishniacozyma,s:Vishniacozyma_heimaeyensis_SH181631.07FU	92.81	6e-52	139	10	1	139	139	328	466	526
Zotu197	JN193464|SH181634.07FU;tax=d:Fungi,p:Basidiomycota,c:Tremellomycetes,o:Tremellales,f:Bulleribasidiaceae,g:Vishniacozyma,s:Vishniacozyma_psychrotolerans_SH181634.07FU	95.87	3e-50	121	5	1	121	139	327	447	447
Zotu197	KM246166|SH523866.07FU;tax=d:Fungi,p:Basidiomycota,c:Tremellomycetes,o:Tremellales,f:Tremellaceae,g:Cryptococcus	90.71	2e-46	140	10	1	139	139	328	465	509
Zotu197	KM246153|SH523859.07FU;tax=d:Fungi,p:Basidiomycota,c:Tremellomycetes,o:Tremellales,f:Tremellaceae,g:Cryptococcus	89.29	1e-43	140	13	1	139	139	291	429	477
Zotu197	KF036588|SH181629.07FU;tax=d:Fungi,p:Basidiomycota,c:Tremellomycetes,o:Tremellales,f:Bulleribasidiaceae,g:Vishniacozyma,s:Vishniacozyma_carnescens_SH181629.07FU	89.36	5e-43	141	10	1	139	139	326	463	495
Zotu197	JN400818|SH004923.07FU;tax=d:Fungi,p:Basidiomycota,c:Tremellomycetes,o:Tremellales,f:Tremellaceae,g:Cryptococcus	89.21	2e-42	139	12	1	139	139	326	461	521
Zotu198	EU070923|SH024110.07FU;tax=d:Fungi,p:Basidiomycota,c:Tremellomycetes,o:Tremellales,f:Bulleribasidiaceae,g:Dioszegia,s:Dioszegia_xingshanensis_SH024110.07FU	100.00	8e-60	123	0	1	123	123	300	422	481
Zotu198	GU328514|SH182116.07FU;tax=d:Fungi,p:Basidiomycota,c:Tremellomycetes,o:Tremellales,f:Bulleribasidiaceae,g:Dioszegia	96.80	4e-53	125	0	1	123	123	335	457	894
Zotu198	EU852356|SH024111.07FU;tax=d:Fungi,p:Basidiomycota,c:Tremellomycetes,o:Tremellales,f:Bulleribasidiaceae,g:Dioszegia	95.93	2e-51	123	5	1	123	123	333	455	478
Zotu198	AY242817|SH209715.07FU;tax=d:Fungi,p:Basidiomycota,c:Tremellomycetes,o:Tremellales,f:Bulleribasidiaceae,g:Dioszegia,s:Dioszegia_changbaiensis_SH209715.07FU	96.00	2e-51	125	2	1	123	123	2005	2128	2149
Zotu198	EU149793|SH182104.07FU;tax=d:Fungi,p:Basidiomycota,c:Tremellomycetes,o:Tremellales,f:Bulleribasidiaceae,g:Dioszegia,s:Dioszegia_cryoxerica_SH182104.07FU	94.40	3e-49	125	3	1	123	123	297	419	479
Zotu198	AF444406|SH209709.07FU;tax=d:Fungi,p:Basidiomycota,c:Tremellomycetes,o:Tremellales,f:Bulleraceae,g:Bullera,s:Bullera_crocea_SH209709.07FU	94.44	4e-48	126	2	1	123	123	293	416	476
Zotu198	EU070924|SH209712.07FU;tax=d:Fungi,p:Basidiomycota,c:Tremellomycetes,o:Tremellales,f:Bulleribasidiaceae,g:Dioszegia,s:Dioszegia_butyracea_SH209712.07FU	89.68	1e-37	126	5	1	123	123	307	427	487
Zotu198	KF274131|SH024113.07FU;tax=d:Fungi	89.68	1e-37	126	5	1	123	123	344	464	529
Zotu199	GU367072|SH117330.07FU;tax=d:Fungi,p:Ascomycota,c:Sordariomycetes,o:Diaporthales,f:Gnomoniaceae,g:Plagiostoma,s:Plagiostoma_ovalisporum_SH117330.07FU	98.75	7e-77	160	2	1	160	160	350	509	518
Zotu199	GU367038|SH279957.07FU;tax=d:Fungi,p:Ascomycota,c:Sordariomycetes,o:Diaporthales,f:Gnomoniaceae,g:Plagiostoma,s:Plagiostoma_versatile_SH279957.07FU	98.12	3e-75	160	3	1	160	160	348	507	516
Zotu199	AY455811|SH207376.07FU;tax=d:Fungi,p:Ascomycota,c:Sordariomycetes,o:Diaporthales,f:Gnomoniaceae,g:Plagiostoma,s:Plagiostoma_fraxini_SH207376.07FU	98.14	3e-75	161	2	1	160	160	364	524	537
Zotu199	EU254997|SH207367.07FU;tax=d:Fungi,p:Ascomycota,c:Sordariomycetes,o:Diaporthales,f:Gnomoniaceae,g:Plagiostoma,s:Plagiostoma_barriae_SH207367.07FU	98.12	1e-74	160	2	1	159	160	349	508	508
Zotu199	KF742560|SH207389.07FU;tax=d:Fungi,p:Ascomycota,c:Sordariomycetes,o:Diaporthales,f:Gnomoniaceae,g:Cryptodiaporthe	97.52	1e-73	161	3	1	160	160	414	574	634
Zotu199	DQ313557|SH207381.07FU;tax=d:Fungi,p:Ascomycota,c:Sordariomycetes,o:Diaporthales,f:Gnomoniaceae,g:Plagiostoma,s:Plagiostoma_aesculi_SH207381.07FU	97.52	1e-73	161	3	1	160	160	351	511	520
Zotu199	GU367051|SH279979.07FU;tax=d:Fungi,p:Ascomycota,c:Sordariomycetes,o:Diaporthales,f:Gnomoniaceae,g:Plagiostoma,s:Plagiostoma_samuelsii_SH279979.07FU	96.91	2e-72	162	3	1	160	160	350	511	520
Zotu199	GU367035|SH280014.07FU;tax=d:Fungi,p:Ascomycota,c:Sordariomycetes,o:Diaporthales,f:Gnomoniaceae,g:Plagiostoma,s:Plagiostoma_yunnanense_SH280014.07FU	96.89	7e-72	161	4	1	160	160	350	510	519
Zotu200	Fm;tax=d:Viridiplantae,p:Streptophyta,c:lamiids_no_rank,o:Lamiales,f:Oleaceae,g:Fraxinus,s:Fraxinus_mandshurica	99.52	1e-105	209	1	1	209	209	69	277	309
Zotu200	Fe;tax=d:Viridiplantae,p:Streptophyta,c:lamiids_no_rank,o:Lamiales,f:Oleaceae,g:Fraxinus,s:Fraxinus_excelsior	96.67	1e-95	210	6	1	209	209	69	278	310
Zotu200	HE602415;tax=d:Viridiplantae,p:Streptophyta,c:lamiids_no_rank,o:Lamiales,f:Oleaceae,g:Fraxinus,s:Fraxinus_angustifolia	94.74	2e-88	209	10	2	209	209	1	209	216
Zotu200	HM242752;tax=d:Viridiplantae,p:Streptophyta,c:lamiids_no_rank,o:Lamiales,f:Oleaceae,g:Fraxinus,s:Fraxinus_angustifolia	94.74	7e-88	209	8	2	207	209	1	209	209
Zotu200	Fo;tax=d:Viridiplantae,p:Streptophyta,c:lamiids_no_rank,o:Lamiales,f:Oleaceae,g:Fraxinus,s:Fraxinus_ornus	88.48	7e-68	217	17	1	209	209	69	285	317
Zotu200	KF529558;tax=d:Viridiplantae,p:Streptophyta,c:lamiids_no_rank,o:Lamiales,f:Lamiaceae,g:Stachys,s:Stachys_aegyptiaca	82.40	8e-23	125	18	40	161	209	32	155	233
Zotu200	KT898229;tax=d:Viridiplantae,p:Streptophyta,c:lamiids_no_rank,o:Lamiales,f:Lamiaceae,g:Scutellaria,s:Scutellaria_barbata	80.67	2e-18	119	21	47	165	209	51	167	241
Zotu200	JN133286;tax=d:Viridiplantae,p:Streptophyta,c:lamiids_no_rank,o:Lamiales,f:Orobanchaceae,g:Siphonostegia,s:Siphonostegia_chinensis	79.66	4e-16	118	23	47	164	209	47	163	227
Zotu201	Fm;tax=d:Viridiplantae,p:Streptophyta,c:lamiids_no_rank,o:Lamiales,f:Oleaceae,g:Fraxinus,s:Fraxinus_mandshurica	100.00	2e-107	209	0	1	209	209	69	277	309
Zotu201	Fe;tax=d:Viridiplantae,p:Streptophyta,c:lamiids_no_rank,o:Lamiales,f:Oleaceae,g:Fraxinus,s:Fraxinus_excelsior	97.14	2e-97	210	5	1	209	209	69	278	310
Zotu201	HE602415;tax=d:Viridiplantae,p:Streptophyta,c:lamiids_no_rank,o:Lamiales,f:Oleaceae,g:Fraxinus,s:Fraxinus_angustifolia	95.22	4e-90	209	9	2	209	209	1	209	216
Zotu201	HM242752;tax=d:Viridiplantae,p:Streptophyta,c:lamiids_no_rank,o:Lamiales,f:Oleaceae,g:Fraxinus,s:Fraxinus_angustifolia	95.22	1e-89	209	7	2	207	209	1	209	209
Zotu201	Fo;tax=d:Viridiplantae,p:Streptophyta,c:lamiids_no_rank,o:Lamiales,f:Oleaceae,g:Fraxinus,s:Fraxinus_ornus	88.94	2e-69	217	16	1	209	209	69	285	317
Zotu201	KF529558;tax=d:Viridiplantae,p:Streptophyta,c:lamiids_no_rank,o:Lamiales,f:Lamiaceae,g:Stachys,s:Stachys_aegyptiaca	82.40	8e-23	125	18	40	161	209	32	155	233
Zotu201	KT898229;tax=d:Viridiplantae,p:Streptophyta,c:lamiids_no_rank,o:Lamiales,f:Lamiaceae,g:Scutellaria,s:Scutellaria_barbata	80.67	2e-18	119	21	47	165	209	51	167	241
Zotu201	JN133286;tax=d:Viridiplantae,p:Streptophyta,c:lamiids_no_rank,o:Lamiales,f:Orobanchaceae,g:Siphonostegia,s:Siphonostegia_chinensis	79.66	4e-16	118	23	47	164	209	47	163	227
Zotu202	Fm;tax=d:Viridiplantae,p:Streptophyta,c:lamiids_no_rank,o:Lamiales,f:Oleaceae,g:Fraxinus,s:Fraxinus_mandshurica	100.00	2e-107	209	0	1	209	209	69	277	309
Zotu202	Fe;tax=d:Viridiplantae,p:Streptophyta,c:lamiids_no_rank,o:Lamiales,f:Oleaceae,g:Fraxinus,s:Fraxinus_excelsior	97.14	2e-97	210	5	1	209	209	69	278	310
Zotu202	HE602415;tax=d:Viridiplantae,p:Streptophyta,c:lamiids_no_rank,o:Lamiales,f:Oleaceae,g:Fraxinus,s:Fraxinus_angustifolia	95.22	4e-90	209	9	2	209	209	1	209	216
Zotu202	HM242752;tax=d:Viridiplantae,p:Streptophyta,c:lamiids_no_rank,o:Lamiales,f:Oleaceae,g:Fraxinus,s:Fraxinus_angustifolia	95.22	1e-89	209	7	2	207	209	1	209	209
Zotu202	Fo;tax=d:Viridiplantae,p:Streptophyta,c:lamiids_no_rank,o:Lamiales,f:Oleaceae,g:Fraxinus,s:Fraxinus_ornus	88.94	2e-69	217	16	1	209	209	69	285	317
Zotu202	KF529558;tax=d:Viridiplantae,p:Streptophyta,c:lamiids_no_rank,o:Lamiales,f:Lamiaceae,g:Stachys,s:Stachys_aegyptiaca	82.40	8e-23	125	18	40	161	209	32	155	233
Zotu202	KT898229;tax=d:Viridiplantae,p:Streptophyta,c:lamiids_no_rank,o:Lamiales,f:Lamiaceae,g:Scutellaria,s:Scutellaria_barbata	80.67	2e-18	119	21	47	165	209	51	167	241
Zotu202	JN133286;tax=d:Viridiplantae,p:Streptophyta,c:lamiids_no_rank,o:Lamiales,f:Orobanchaceae,g:Siphonostegia,s:Siphonostegia_chinensis	79.66	4e-16	118	23	47	164	209	47	163	227
Zotu203	KU515880|SH490673.07FU;tax=d:Fungi	99.22	2e-61	129	1	1	129	129	326	454	514
Zotu203	AF444379|SH182099.07FU;tax=d:Fungi,p:Basidiomycota,c:Tremellomycetes,o:Tremellales,f:Bulleribasidiaceae,g:Dioszegia,s:Dioszegia_hungarica_SH182099.07FU	98.45	9e-60	129	2	1	129	129	303	431	491
Zotu203	KU515886|SH497386.07FU;tax=d:Fungi	97.69	4e-58	130	2	1	129	129	341	470	531
Zotu203	JX042762|SH005244.07FU;tax=d:Fungi,p:Basidiomycota,c:Tremellomycetes,o:Tremellales,f:Bulleribasidiaceae,g:Dioszegia	89.47	9e-40	133	7	1	126	129	340	472	516
Zotu203	AY242817|SH209715.07FU;tax=d:Fungi,p:Basidiomycota,c:Tremellomycetes,o:Tremellales,f:Bulleribasidiaceae,g:Dioszegia,s:Dioszegia_changbaiensis_SH209715.07FU	95.19	9e-40	104	2	27	129	129	2027	2128	2149
Zotu203	AF444406|SH209709.07FU;tax=d:Fungi,p:Basidiomycota,c:Tremellomycetes,o:Tremellales,f:Bulleraceae,g:Bullera,s:Bullera_crocea_SH209709.07FU	94.23	4e-38	104	3	27	129	129	315	416	476
Zotu203	KF209364|SH024108.07FU;tax=d:Fungi,p:Basidiomycota,c:Tremellomycetes,o:Tremellales,f:Bulleribasidiaceae,g:Dioszegia	89.52	2e-37	124	9	1	121	129	393	515	515
Zotu203	KY449061|SH182101.07FU;tax=d:Fungi,p:Basidiomycota,c:Tremellomycetes,o:Tremellales,f:Bulleribasidiaceae,g:Dioszegia,s:Dioszegia_hungarica_SH182101.07FU	87.86	2e-37	140	6	1	129	129	295	434	485
Zotu204	AB520316|SH472533.07FU;tax=d:Fungi,p:Basidiomycota,c:Agaricomycetes,o:Agaricales,f:Stephanosporaceae	85.34	6e-25	116	10	1	110	266	444	558	1119
Zotu204	AB520316|SH472533.07FU;tax=d:Fungi,p:Basidiomycota,c:Agaricomycetes,o:Agaricales,f:Stephanosporaceae	100.00	8e-09	32	0	134	165	266	564	595	1119
Zotu204	AB520316|SH472533.07FU;tax=d:Fungi,p:Basidiomycota,c:Agaricomycetes,o:Agaricales,f:Stephanosporaceae	100.00	22	15	0	238	252	266	180	194	1119
Zotu204	AB520314|SH191270.07FU;tax=d:Fungi	90.41	6e-20	73	7	35	107	266	467	539	1104
Zotu204	AB520314|SH191270.07FU;tax=d:Fungi	78.79	3e-13	132	12	134	264	266	546	662	1104
Zotu204	KT581819|SH528282.07FU;tax=d:Fungi	83.18	6e-20	107	16	1	107	266	430	534	718
Zotu204	KT581819|SH528282.07FU;tax=d:Fungi	82.14	5e-11	84	9	183	264	266	577	656	718
Zotu204	KY462520|SH628670.07FU;tax=d:Fungi,p:Basidiomycota,c:Agaricomycetes,o:Agaricales,f:Stephanosporaceae	87.06	2e-19	85	10	20	104	266	457	540	666
Zotu204	KY462520|SH628670.07FU;tax=d:Fungi,p:Basidiomycota,c:Agaricomycetes,o:Agaricales,f:Stephanosporaceae	81.82	8e-09	77	9	183	259	266	587	658	666
Zotu204	AB520313|SH011185.07FU;tax=d:Fungi	82.14	4e-17	112	11	1	107	266	438	545	1112
Zotu204	AB520313|SH011185.07FU;tax=d:Fungi	78.79	3e-13	132	13	134	264	266	553	670	1112
Zotu204	UDB025702|SH525516.07FU;tax=d:Fungi,p:Basidiomycota,c:Agaricomycetes,o:Agaricales,f:Stephanosporaceae,g:Lindtneria,s:Lindtneria_flava_SH525516.07FU	82.24	4e-17	107	13	1	104	266	455	558	1033
Zotu204	UDB025702|SH525516.07FU;tax=d:Fungi,p:Basidiomycota,c:Agaricomycetes,o:Agaricales,f:Stephanosporaceae,g:Lindtneria,s:Lindtneria_flava_SH525516.07FU	83.33	1e-11	78	9	183	259	266	605	679	1033
Zotu204	GU187526|SH023885.07FU;tax=d:Fungi,p:Basidiomycota,c:Agaricomycetes,o:Agaricales,f:Stephanosporaceae,g:Cristinia	80.45	1e-16	133	8	134	265	266	606	721	773
Zotu204	GU055720|SH478378.07FU;tax=d:Fungi,p:Basidiomycota,c:Agaricomycetes,o:Agaricales,f:Stephanosporaceae	85.90	2e-14	78	6	28	104	266	470	543	1332
Zotu204	GU055720|SH478378.07FU;tax=d:Fungi,p:Basidiomycota,c:Agaricomycetes,o:Agaricales,f:Stephanosporaceae	100.00	4e-07	29	0	183	211	266	588	616	1332
Zotu204	GU055720|SH478378.07FU;tax=d:Fungi,p:Basidiomycota,c:Agaricomycetes,o:Agaricales,f:Stephanosporaceae	93.75	2e-05	32	2	134	165	266	553	584	1332
Zotu205	KC965644|SH216713.07FU;tax=d:Fungi,p:Ascomycota,c:Sordariomycetes,o:Sordariales	98.68	2e-72	152	2	1	152	152	358	509	1133
Zotu205	UDB026625|SH216712.07FU;tax=d:Fungi,p:Ascomycota,c:Sordariomycetes,o:Sordariales	97.39	4e-69	153	3	1	152	152	335	487	537
Zotu205	JN704818|SH216718.07FU;tax=d:Fungi,p:Ascomycota,c:Sordariomycetes,o:Sordariales	96.73	2e-67	153	4	1	152	152	367	519	570
Zotu205	JF926965|SH029150.07FU;tax=d:Fungi,p:Ascomycota,c:Sordariomycetes	96.05	8e-66	152	6	1	152	152	391	542	690
Zotu205	HM123260|SH216711.07FU;tax=d:Fungi,p:Ascomycota,c:Sordariomycetes	96.67	8e-66	150	3	1	148	152	348	497	1084
Zotu205	AB846980|SH215227.07FU;tax=d:Fungi,p:Ascomycota,c:Sordariomycetes,o:Sordariales,f:Lasiosphaeriaceae	89.66	7e-47	145	15	1	145	152	326	470	515
Zotu205	KX171944|SH629115.07FU;tax=d:Fungi,p:Ascomycota,c:Sordariomycetes,o:Sordariales,f:Lasiosphaeriaceae,g:Cercophora,s:Cercophora_vinosa_SH629115.07FU	89.19	2e-46	148	14	1	146	152	373	520	1648
Zotu205	JN209863|SH374346.07FU;tax=d:Fungi,p:Ascomycota,c:Sordariomycetes,o:Sordariales,f:Chaetomiaceae,g:Chaetomium,s:Chaetomium_globosum_SH374346.07FU	88.03	3e-40	142	11	1	138	152	366	505	1140
Zotu207	AB303050|SH083752.07FU;tax=d:Fungi,p:Basidiomycota,c:Agaricomycetes,o:Cantharellales,f:Ceratobasidiaceae	95.24	0.32	21	1	80	100	189	150	170	672
Zotu207	UDB015436|SH215669.07FU;tax=d:Fungi,p:Basidiomycota,c:Agaricomycetes,o:Agaricales,f:Entolomataceae,g:Rhodocybe,s:Rhodocybe_gemina_SH215669.07FU	95.24	0.32	21	1	95	115	189	74	94	1048
Zotu207	KM246219|SH495771.07FU;tax=d:Fungi,p:Basidiomycota,c:Agaricostilbomycetes,o:Agaricostilbales,f:Chionosphaeraceae,g:Kurtzmanomyces	95.24	1.2	21	0	104	124	189	110	129	537
Zotu207	AF444594|SH202607.07FU;tax=d:Fungi,p:Basidiomycota,c:Agaricostilbomycetes,o:Agaricostilbales,f:Chionosphaeraceae,g:Kurtzmanomyces,s:Kurtzmanomyces_insolitus_SH202607.07FU	95.24	1.2	21	0	104	124	189	80	99	666
Zotu207	KM104138|SH490479.07FU;tax=d:Fungi	100.00	1.2	17	0	153	169	189	206	222	603
Zotu207	AY256700|SH184135.07FU;tax=d:Fungi,p:Basidiomycota,c:Agaricomycetes,o:Agaricales,f:Omphalotaceae,g:Gymnopus,s:Gymnopus_omphalodes_SH184135.07FU	100.00	1.2	17	0	51	67	189	408	424	717
Zotu207	KX058069|SH631583.07FU;tax=d:Fungi,p:Basidiomycota,c:Agaricomycetes,o:Agaricales,f:Marasmiaceae,g:Marasmius,s:Marasmius_rotalis_SH631583.07FU	100.00	4.2	16	0	51	66	189	408	423	684
Zotu207	KP012719|SH489971.07FU;tax=d:Fungi,p:Basidiomycota,c:Agaricomycetes,o:Agaricales,f:Omphalotaceae,g:Gymnopus	100.00	4.2	16	0	51	66	189	395	410	1327
Zotu208	KF533005|SH002207.07FU;tax=d:Fungi,p:Ascomycota,c:Leotiomycetes,o:Helotiales,f:Sclerotiniaceae,g:Botrytis,s:Botrytis_cinerea_SH002207.07FU	100.00	2e-71	144	0	1	144	144	312	455	519
Zotu208	KC171350|SH177344.07FU;tax=d:Fungi,p:Ascomycota,c:Leotiomycetes,o:Helotiales,f:Sclerotiniaceae,g:Botrytis,s:Botrytis_caroliniana_SH177344.07FU	100.00	2e-71	144	0	1	144	144	317	460	500
Zotu208	KF533045|SH002187.07FU;tax=d:Fungi,p:Ascomycota,c:Leotiomycetes,o:Helotiales,f:Sclerotiniaceae,g:Botrytis,s:Botrytis_cinerea_SH002187.07FU	100.00	2e-71	144	0	1	144	144	344	487	551
Zotu208	KT291078|SH177428.07FU;tax=d:Fungi,p:Ascomycota,c:Leotiomycetes,o:Helotiales,f:Sclerotiniaceae	97.22	1e-64	144	4	1	144	144	321	464	769
Zotu208	M96382|SH174856.07FU;tax=d:Fungi,p:Ascomycota,c:Leotiomycetes,o:Helotiales,f:Sclerotiniaceae,g:Sclerotinia,s:Sclerotinia_sclerotiorum_SH174856.07FU	97.22	4e-64	144	3	1	144	144	338	480	539
Zotu208	FJ231405|SH177360.07FU;tax=d:Fungi,p:Ascomycota,c:Leotiomycetes,o:Helotiales,f:Sclerotiniaceae,g:Stromatinia,s:Stromatinia_rapulum_SH177360.07FU	96.53	5e-63	144	5	1	144	144	328	471	512
Zotu208	AB329720|SH080368.07FU;tax=d:Fungi,p:Ascomycota,c:Leotiomycetes,o:Helotiales,f:Sclerotiniaceae,g:Haradamyces,s:Haradamyces_foliicola_SH080368.07FU	95.86	2e-61	145	5	1	144	144	308	452	455
Zotu208	AY526231|SH177349.07FU;tax=d:Fungi,p:Ascomycota,c:Leotiomycetes,o:Helotiales,f:Sclerotiniaceae,g:Ciboria,s:Ciboria_batschiana_SH177349.07FU	95.83	2e-61	144	6	1	144	144	282	425	473
Zotu209	DQ420980|SH023406.07FU;tax=d:Fungi,p:Ascomycota,c:Dothideomycetes,o:Pleosporales,f:Massarinaceae,g:Stagonospora	87.01	5e-43	154	19	1	153	153	410	563	622
Zotu209	KT291086|SH521497.07FU;tax=d:Fungi	86.93	2e-42	153	19	1	153	153	353	504	772
Zotu209	KT269831|SH522445.07FU;tax=d:Fungi,p:Ascomycota,c:Dothideomycetes,o:Pleosporales	85.62	1e-39	153	22	1	153	153	345	497	543
Zotu209	GU942913|SH023407.07FU;tax=d:Fungi	85.42	9e-36	144	19	1	143	153	348	490	490
Zotu209	JQ759678|SH208738.07FU;tax=d:Fungi,p:Ascomycota,c:Dothideomycetes	83.87	1e-34	155	22	1	153	153	316	469	486
Zotu209	KC634206|SH208745.07FU;tax=d:Fungi,p:Ascomycota,c:Dothideomycetes,o:Pleosporales,f:Massarinaceae,g:Stagonospora,s:Stagonospora_convolvuli_SH208745.07FU	83.87	1e-34	155	21	1	153	153	333	485	487
Zotu209	FJ544247|SH208740.07FU;tax=d:Fungi,p:Ascomycota,c:Dothideomycetes,o:Pleosporales	88.33	1e-34	120	14	1	120	153	344	463	558
Zotu209	AM176737|SH025128.07FU;tax=d:Fungi,p:Ascomycota,c:Dothideomycetes,o:Pleosporales,f:Didymellaceae,g:Phoma	87.60	2e-32	121	11	1	120	153	327	444	518
Zotu210	AY387134|SH184032.07FU;tax=d:Fungi,p:Basidiomycota,c:Malasseziomycetes,o:Malasseziales,f:Malasseziaceae,g:Malassezia,s:Malassezia_globosa_SH184032.07FU	98.97	4e-146	290	0	1	290	290	421	707	737
Zotu210	KX839653|SH184036.07FU;tax=d:Fungi,p:Basidiomycota,c:Malasseziomycetes,o:Malasseziales,f:Malasseziaceae,g:Malassezia,s:Malassezia_globosa_SH184036.07FU	95.55	6e-130	292	8	1	290	290	395	683	733
Zotu210	GU291271|SH184033.07FU;tax=d:Fungi,p:Basidiomycota,c:Malasseziomycetes,o:Malasseziales,f:Malasseziaceae,g:Malassezia,s:Malassezia_globosa_SH184033.07FU	98.83	9e-128	256	2	1	256	290	418	672	674
Zotu210	KP825445|SH184034.07FU;tax=d:Fungi,p:Basidiomycota,c:Malasseziomycetes,o:Malasseziales,f:Malasseziaceae,g:Malassezia,s:Malassezia_globosa_SH184034.07FU	99.59	6e-125	244	1	1	244	290	402	645	697
Zotu210	LC027364|SH493091.07FU;tax=d:Fungi	94.12	6e-115	272	14	1	272	290	311	580	587
Zotu210	KM269167|SH184035.07FU;tax=d:Fungi,p:Basidiomycota,c:Malasseziomycetes,o:Malasseziales,f:Malasseziaceae,g:Malassezia,s:Malassezia_globosa_SH184035.07FU	95.28	6e-110	254	5	1	254	290	561	807	1479
Zotu210	FR682163|SH176396.07FU;tax=d:Fungi,p:Basidiomycota,c:Malasseziomycetes,o:Malasseziales,f:Malasseziaceae,g:Malassezia	81.36	1e-17	118	15	92	206	290	472	585	697
Zotu210	KP825474|SH522532.07FU;tax=d:Fungi,p:Basidiomycota,c:Malasseziomycetes,o:Malasseziales,f:Malasseziaceae,g:Malassezia,s:Malassezia_restricta_SH522532.07FU	80.51	1e-16	118	18	92	207	290	473	587	658
Zotu211	KJ591760|SH217880.07FU;tax=d:Fungi,p:Ascomycota	98.01	1e-69	151	1	1	150	150	350	499	625
Zotu211	KU314965|SH217884.07FU;tax=d:Fungi,p:Ascomycota,c:Dothideomycetes,o:Pleosporales,f:Cucurbitariaceae,g:Pyrenochaeta	90.67	1e-49	150	8	1	145	150	326	474	530
Zotu211	JF506840|SH217882.07FU;tax=d:Fungi,p:Ascomycota,c:Dothideomycetes,o:Pleosporales,f:Cucurbitariaceae,g:Pyrenochaeta	90.13	4e-49	152	9	1	147	150	324	474	539
Zotu211	GU586851|SH217883.07FU;tax=d:Fungi,p:Ascomycota,c:Dothideomycetes,o:Pleosporales,f:Cucurbitariaceae,g:Pyrenochaeta,s:Pyrenochaeta_inflorescentiae_SH217883.07FU	89.47	2e-47	152	10	1	147	150	364	514	578
Zotu211	JQ846043|SH217881.07FU;tax=d:Fungi,p:Ascomycota,c:Dothideomycetes,o:Pleosporales	92.37	2e-46	131	6	16	142	150	411	541	579
Zotu211	JQ846043|SH217881.07FU;tax=d:Fungi,p:Ascomycota,c:Dothideomycetes,o:Pleosporales	100.00	0.89	17	0	1	17	150	375	391	579
Zotu211	AJ972828|SH217885.07FU;tax=d:Fungi,p:Ascomycota,c:Dothideomycetes,o:Pleosporales	88.89	8e-46	153	10	1	147	150	543	694	759
Zotu211	JX375716|SH525974.07FU;tax=d:Fungi	93.16	8e-41	117	1	1	110	150	396	512	514
Zotu211	KU535845|SH496020.07FU;tax=d:Fungi,p:Ascomycota	85.43	7e-37	151	17	1	147	150	370	519	1173
Zotu212	KP132930|SH180655.07FU;tax=d:Fungi,p:Ascomycota,c:Saccharomycetes,o:Saccharomycetales,f:Dipodascaceae,g:Yarrowia,s:Yarrowia_lipolytica_SH180655.07FU	100.00	3e-20	51	0	1	51	51	249	299	358
Zotu212	EF621566|SH004304.07FU;tax=d:Fungi,p:Ascomycota,c:Saccharomycetes,o:Saccharomycetales,f:Dipodascaceae,g:Yarrowia	96.43	8e-06	28	1	1	28	51	250	277	356
Zotu212	LN846982|SH494190.07FU;tax=d:Fungi,p:Ascomycota,c:Saccharomycetes,o:Saccharomycetales,f:Dipodascaceae	100.00	1e-04	23	0	1	23	51	286	308	893
Zotu212	EU343806|SH180657.07FU;tax=d:Fungi,p:Ascomycota,c:Saccharomycetes,o:Saccharomycetales,f:Saccharomycetales_fam_Incertae_sedis,g:Candida,s:Candida_galli_SH180657.07FU	100.00	1e-04	23	0	1	23	51	255	277	347
Zotu212	KP974193|SH180658.07FU;tax=d:Fungi,p:Ascomycota,c:Saccharomycetes,o:Saccharomycetales	100.00	1e-04	23	0	1	23	51	291	313	393
Zotu212	LN846992|SH522336.07FU;tax=d:Fungi,p:Ascomycota,c:Saccharomycetes,o:Saccharomycetales,f:Dipodascaceae	100.00	1e-04	23	0	1	23	51	286	308	893
Zotu212	EF643580|SH028096.07FU;tax=d:Fungi,p:Ascomycota,c:Saccharomycetes,o:Saccharomycetales,f:Dipodascaceae,g:Dipodascus,s:Dipodascus_australiensis_SH028096.07FU	95.45	0.016	22	1	1	22	51	297	318	412
Zotu212	KT828726|SH631538.07FU;tax=d:Fungi,p:Ascomycota,c:Saccharomycetes,o:Saccharomycetales,f:Dipodascaceae,g:Geotrichum,s:Geotrichum_restrictum_SH631538.07FU	95.45	0.016	22	1	1	22	51	270	291	384
Zotu213	HG935714|SH495981.07FU;tax=d:Fungi,p:Mortierellomycota,c:Mortierellomycetes,o:Mortierellales,f:Mortierellaceae	100.00	2e-124	240	0	1	240	240	374	613	901
Zotu213	HG937072|SH497383.07FU;tax=d:Fungi,p:Mortierellomycota,c:Mortierellomycetes,o:Mortierellales,f:Mortierellaceae	100.00	2e-124	240	0	1	240	240	364	603	891
Zotu213	HG935710|SH493931.07FU;tax=d:Fungi,p:Mortierellomycota,c:Mortierellomycetes,o:Mortierellales,f:Mortierellaceae	100.00	2e-124	240	0	1	240	240	368	607	895
Zotu213	HQ630323|SH196780.07FU;tax=d:Fungi,p:Mortierellomycota,c:Mortierellomycetes,o:Mortierellales,f:Mortierellaceae,g:Mortierella,s:Mortierella_minutissima_SH196780.07FU	100.00	2e-124	240	0	1	240	240	324	563	597
Zotu213	HQ630322|SH379501.07FU;tax=d:Fungi,p:Mortierellomycota,c:Mortierellomycetes,o:Mortierellales,f:Mortierellaceae,g:Mortierella,s:Mortierella_horticola_SH379501.07FU	98.75	6e-119	240	1	1	240	240	324	561	595
Zotu213	DQ388818|SH196781.07FU;tax=d:Fungi,p:Mortierellomycota,c:Mortierellomycetes,o:Mortierellales,f:Mortierellaceae,g:Mortierella	98.34	8e-118	241	2	1	240	240	325	564	604
Zotu213	HQ630319|SH263084.07FU;tax=d:Fungi,p:Mortierellomycota,c:Mortierellomycetes,o:Mortierellales,f:Mortierellaceae,g:Mortierella,s:Mortierella_epicladia_SH263084.07FU	99.04	2e-103	209	1	29	237	240	350	557	593
Zotu213	JN943793|SH196779.07FU;tax=d:Fungi,p:Mortierellomycota,c:Mortierellomycetes,o:Mortierellales,f:Mortierellaceae,g:Mortierella,s:Mortierella_humilis_SH196779.07FU	95.02	2e-103	241	7	1	240	240	347	583	647
Zotu214	AB672630;tax=d:Metazoa,p:Arthropoda,c:Insecta,o:Coleoptera,f:Lampyridae,g:Curtos,s:Curtos_okinawanus	100.00	9.3	15	0	56	70	126	407	421	1010
Zotu215	AY971710|SH015552.07FU;tax=d:Fungi,p:Ascomycota,c:Eurotiomycetes,o:Phaeomoniellales,f:Phaeomoniellales_fam_Incertae_sedis,g:Phaeomoniella	90.07	1e-44	141	8	1	140	158	306	441	504
Zotu215	KT289604|SH197741.07FU;tax=d:Fungi,p:Ascomycota,c:Eurotiomycetes	90.58	1e-44	138	8	1	138	158	384	516	592
Zotu215	JN053080|SH197742.07FU;tax=d:Fungi,p:Ascomycota,c:Eurotiomycetes,o:Chaetothyriales	89.12	4e-44	147	8	1	146	158	338	477	507
Zotu215	JN053090|SH197745.07FU;tax=d:Fungi,p:Ascomycota,c:Eurotiomycetes,o:Phaeomoniellales,f:Phaeomoniellales_fam_Incertae_sedis,g:Phaeomoniella	91.54	1e-43	130	6	1	130	158	339	463	508
Zotu215	KP992094|SH492374.07FU;tax=d:Fungi,p:Ascomycota,c:Eurotiomycetes	89.86	1e-43	138	11	1	138	158	412	546	558
Zotu215	KR476749|SH536782.07FU;tax=d:Fungi,p:Ascomycota,c:Eurotiomycetes,o:Phaeomoniellales,f:Phaeomoniellales_fam_Incertae_sedis,g:Neophaeomoniella,s:Neophaeomoniella_eucalypti_SH536782.07FU	88.57	9e-41	140	10	1	140	158	398	531	606
Zotu215	JQ044435|SH197743.07FU;tax=d:Fungi,p:Ascomycota,c:Eurotiomycetes,o:Phaeomoniellales,f:Phaeomoniellales_fam_Incertae_sedis,g:Neophaeomoniella,s:Neophaeomoniella_niveniae_SH197743.07FU	88.57	9e-41	140	10	1	140	158	509	642	685
Zotu215	KP202997|SH525010.07FU;tax=d:Fungi,p:Ascomycota,c:Eurotiomycetes	87.76	3e-40	147	9	1	146	158	347	485	1107
Zotu216	KP968393|SH210215.07FU;tax=d:Fungi,p:Ascomycota,c:Sordariomycetes,o:Hypocreales,f:Hypocreales_fam_Incertae_sedis	96.41	5e-73	167	2	1	163	166	337	503	556
Zotu216	KU529819|SH641933.07FU;tax=d:Fungi,p:Ascomycota,c:Sordariomycetes,o:Hypocreales,f:Hypocreales_fam_Incertae_sedis,g:Sarocladium,s:Sarocladium_kiliense_SH641933.07FU	96.91	5e-73	162	5	1	162	166	365	526	549
Zotu216	KJ522782|SH024472.07FU;tax=d:Fungi,p:Ascomycota,c:Sordariomycetes,o:Hypocreales,f:Nectriaceae,g:Nectria	96.84	9e-71	158	5	1	158	166	390	547	580
Zotu216	JN207276|SH210208.07FU;tax=d:Fungi,p:Ascomycota,c:Sordariomycetes,o:Hypocreales,f:Nectriaceae,g:Nectria	95.68	1e-69	162	7	1	162	166	393	554	611
Zotu216	KP942942|SH210210.07FU;tax=d:Fungi,p:Ascomycota,c:Sordariomycetes,o:Hypocreales	95.71	1e-69	163	6	1	163	166	341	502	551
Zotu216	HQ607982|SH210221.07FU;tax=d:Fungi,p:Ascomycota,c:Sordariomycetes,o:Hypocreales	95.65	4e-69	161	7	1	161	166	379	539	604
Zotu216	HQ260136|SH024477.07FU;tax=d:Fungi	95.71	4e-69	163	4	4	166	166	392	551	608
Zotu216	AM231334|SH210217.07FU;tax=d:Fungi	95.12	5e-68	164	5	1	161	166	330	493	507
Zotu217	KP144005|SH200836.07FU;tax=d:Fungi,p:Ascomycota,c:Eurotiomycetes,o:Coryneliales,f:Coryneliaceae,g:Caliciopsis,s:Caliciopsis_beckhausii_SH200836.07FU	100.00	2e-77	155	0	1	155	155	370	524	575
Zotu217	KP144006|SH527237.07FU;tax=d:Fungi,p:Ascomycota,c:Eurotiomycetes,o:Coryneliales,f:Coryneliaceae,g:Caliciopsis,s:Caliciopsis_valentina_SH527237.07FU	95.51	8e-66	156	5	1	155	155	313	467	518
Zotu217	DQ914708|SH017801.07FU;tax=d:Fungi,p:Ascomycota,c:Eurotiomycetes	94.16	3e-60	154	4	1	152	155	355	505	510
Zotu217	KY173391|SH628824.07FU;tax=d:Fungi,p:Ascomycota,c:Eurotiomycetes,o:Coryneliales,f:Coryneliaceae,g:Caliciopsis	93.46	5e-58	153	4	1	151	155	377	525	586
Zotu217	GQ259981|SH017798.07FU;tax=d:Fungi,p:Ascomycota,c:Eurotiomycetes,o:Coryneliales,f:Coryneliaceae,g:Caliciopsis,s:Caliciopsis_indica_SH017798.07FU	93.96	2e-57	149	3	1	146	155	399	544	572
Zotu217	JX968549|SH017800.07FU;tax=d:Fungi,p:Ascomycota,c:Eurotiomycetes,o:Coryneliales,f:Coryneliaceae,g:Caliciopsis,s:Caliciopsis_calicioides_SH017800.07FU	89.17	1e-48	157	11	1	153	155	421	575	630
Zotu217	KP881690|SH496358.07FU;tax=d:Fungi,p:Ascomycota,c:Eurotiomycetes,o:Coryneliales,f:Coryneliaceae,g:Caliciopsis,s:Caliciopsis_orientalis_SH496358.07FU	90.54	5e-48	148	7	1	144	155	796	940	940
Zotu217	KP881696|SH217153.07FU;tax=d:Fungi,p:Ascomycota,c:Eurotiomycetes,o:Coryneliales,f:Coryneliaceae,g:Corynelia,s:Corynelia_africana_SH217153.07FU	91.18	9e-46	136	8	1	135	155	387	519	550
Zotu218	AY055381|SH103015.07FU;tax=d:Fungi,p:Basidiomycota,c:Tremellomycetes,o:Trichosporonales,f:Trichosporonaceae,g:Trichosporon,s:Trichosporon_asahii_SH103015.07FU	100.00	3e-85	169	0	1	169	169	313	481	541
Zotu218	KP735242|SH494953.07FU;tax=d:Fungi,p:Basidiomycota,c:Tremellomycetes,o:Trichosporonales,f:Trichosporonaceae,g:Trichosporon	100.00	3e-85	169	0	1	169	169	280	448	509
Zotu218	FJ196776|SH375239.07FU;tax=d:Fungi,p:Basidiomycota,c:Tremellomycetes,o:Trichosporonales,f:Trichosporonaceae,g:Trichosporon,s:Trichosporon_insectorum_SH375239.07FU	99.41	2e-83	169	1	1	169	169	315	483	543
Zotu218	HQ263356|SH195539.07FU;tax=d:Fungi,p:Basidiomycota,c:Tremellomycetes,o:Trichosporonales,f:Trichosporonaceae,g:Trichosporon,s:Trichosporon_dohaense_SH195539.07FU	98.82	7e-82	170	1	1	169	169	299	468	516
Zotu218	KX509989|SH630594.07FU;tax=d:Fungi,p:Basidiomycota,c:Tremellomycetes,o:Trichosporonales,f:Trichosporonaceae,g:Trichosporon,s:Trichosporon_asahii_SH630594.07FU	98.82	3e-81	169	1	1	169	169	267	434	486
Zotu218	AF444420|SH260952.07FU;tax=d:Fungi,p:Basidiomycota,c:Tremellomycetes,o:Trichosporonales,f:Trichosporonaceae,g:Trichosporon,s:Trichosporon_inkin_SH260952.07FU	98.22	3e-80	169	3	1	169	169	311	479	539
Zotu218	JX406305|SH014061.07FU;tax=d:Fungi,p:Ascomycota,c:Saccharomycetes,o:Saccharomycetales,f:Saccharomycetales_fam_Incertae_sedis,g:Candida	98.22	3e-80	169	3	1	169	169	306	474	704
Zotu218	AF444439|SH195538.07FU;tax=d:Fungi,p:Basidiomycota,c:Tremellomycetes,o:Trichosporonales,f:Trichosporonaceae,g:Trichosporon,s:Trichosporon_ovoides_SH195538.07FU	98.22	1e-79	169	2	1	169	169	311	478	538
Zotu219	KT269002|SH496364.07FU;tax=d:Fungi,p:Ascomycota,c:Dothideomycetes,o:Pleosporales,f:Phaeosphaeriaceae,g:Phaeosphaeria	98.01	3e-70	151	3	1	151	151	364	514	561
Zotu219	KR873249|SH182993.07FU;tax=d:Fungi,p:Ascomycota,c:Dothideomycetes,o:Pleosporales,f:Phaeosphaeriaceae,g:Septoriella,s:Septoriella_hirta_SH182993.07FU	98.01	3e-70	151	3	1	151	151	356	506	527
Zotu219	KF251261|SH182977.07FU;tax=d:Fungi,p:Ascomycota,c:Dothideomycetes,o:Pleosporales,f:Massarinaceae,g:Stagonospora,s:Stagonospora_pseudovitensis_SH182977.07FU	96.05	3e-65	152	5	1	151	151	383	534	570
Zotu219	KR873251|SH238525.07FU;tax=d:Fungi,p:Ascomycota,c:Dothideomycetes,o:Pleosporales,f:Phaeosphaeriaceae,g:Septoriella,s:Septoriella_phragmitis_SH238525.07FU	96.03	1e-64	151	5	1	151	151	505	654	690
Zotu219	AM922200|SH183019.07FU;tax=d:Fungi,p:Ascomycota,c:Dothideomycetes,o:Pleosporales	95.42	4e-64	153	5	1	151	151	360	512	573
Zotu219	KT290987|SH183023.07FU;tax=d:Fungi,p:Ascomycota,c:Dothideomycetes,o:Pleosporales	95.39	1e-63	152	6	1	151	151	376	527	726
Zotu219	KY090640|SH183062.07FU;tax=d:Fungi,p:Ascomycota,c:Dothideomycetes,o:Pleosporales,f:Phaeosphaeriaceae	94.74	6e-62	152	6	1	151	151	426	576	685
Zotu219	HM007073|SH183020.07FU;tax=d:Fungi,p:Ascomycota,c:Dothideomycetes,o:Pleosporales,f:Phaeosphaeriaceae,g:Phaeosphaeria	95.30	6e-62	149	6	1	148	151	356	504	512
Zotu220	KR016399|SH489061.07FU;tax=d:Fungi,p:Basidiomycota,c:Agaricomycetes	91.06	3e-40	123	8	1	123	151	299	418	636
Zotu220	DQ873655|SH464812.07FU;tax=d:Fungi,p:Basidiomycota,c:Agaricomycetes,o:Hymenochaetales,f:Tubulicrinaceae,g:Tubulicrinis,s:Tubulicrinis_globisporus_SH464812.07FU	84.21	2e-07	57	7	19	73	151	474	530	2102
Zotu220	GQ411518|SH485014.07FU;tax=d:Fungi,p:Basidiomycota,c:Agaricomycetes,o:Polyporales	85.45	7e-07	55	2	19	73	151	462	510	680
Zotu220	KP889437|SH491028.07FU;tax=d:Fungi	83.05	9e-06	59	5	19	73	151	452	509	1300
Zotu220	GU174297|SH031983.07FU;tax=d:Fungi,p:Basidiomycota,c:Agaricomycetes,o:Agaricales,f:Mycenaceae	81.97	3e-05	61	5	19	73	151	541	601	1405
Zotu220	JQ991905|SH027558.07FU;tax=d:Fungi,p:Basidiomycota,c:Agaricomycetes,o:Agaricales,f:Tricholomataceae	82.14	3e-05	56	8	19	73	151	439	493	616
Zotu220	KU975490|SH640621.07FU;tax=d:Fungi,p:Basidiomycota,c:Agaricomycetes,o:Hymenochaetales,f:Hymenochaetaceae,g:Hymenochaete	87.18	1e-04	39	5	34	72	151	541	579	740
Zotu220	AB512336|SH486582.07FU;tax=d:Fungi,p:Basidiomycota,c:Agaricomycetes,o:Agaricales,f:Tricholomataceae,g:Mycena	81.82	0.001	55	4	19	73	151	600	648	808
Zotu221	AB303050|SH083752.07FU;tax=d:Fungi,p:Basidiomycota,c:Agaricomycetes,o:Cantharellales,f:Ceratobasidiaceae	95.24	0.32	21	1	80	100	189	150	170	672
Zotu221	UDB015436|SH215669.07FU;tax=d:Fungi,p:Basidiomycota,c:Agaricomycetes,o:Agaricales,f:Entolomataceae,g:Rhodocybe,s:Rhodocybe_gemina_SH215669.07FU	95.24	0.32	21	1	95	115	189	74	94	1048
Zotu221	KM246219|SH495771.07FU;tax=d:Fungi,p:Basidiomycota,c:Agaricostilbomycetes,o:Agaricostilbales,f:Chionosphaeraceae,g:Kurtzmanomyces	95.24	1.2	21	0	104	124	189	110	129	537
Zotu221	AF444594|SH202607.07FU;tax=d:Fungi,p:Basidiomycota,c:Agaricostilbomycetes,o:Agaricostilbales,f:Chionosphaeraceae,g:Kurtzmanomyces,s:Kurtzmanomyces_insolitus_SH202607.07FU	95.24	1.2	21	0	104	124	189	80	99	666
Zotu221	KM104138|SH490479.07FU;tax=d:Fungi	100.00	1.2	17	0	153	169	189	206	222	603
Zotu221	AY256700|SH184135.07FU;tax=d:Fungi,p:Basidiomycota,c:Agaricomycetes,o:Agaricales,f:Omphalotaceae,g:Gymnopus,s:Gymnopus_omphalodes_SH184135.07FU	100.00	1.2	17	0	51	67	189	408	424	717
Zotu221	KX058069|SH631583.07FU;tax=d:Fungi,p:Basidiomycota,c:Agaricomycetes,o:Agaricales,f:Marasmiaceae,g:Marasmius,s:Marasmius_rotalis_SH631583.07FU	100.00	4.2	16	0	51	66	189	408	423	684
Zotu221	KP012719|SH489971.07FU;tax=d:Fungi,p:Basidiomycota,c:Agaricomycetes,o:Agaricales,f:Omphalotaceae,g:Gymnopus	100.00	4.2	16	0	51	66	189	395	410	1327
Zotu222	HQ875391|SH181631.07FU;tax=d:Fungi,p:Basidiomycota,c:Tremellomycetes,o:Tremellales,f:Bulleribasidiaceae,g:Vishniacozyma,s:Vishniacozyma_heimaeyensis_SH181631.07FU	98.56	3e-65	139	2	1	139	139	328	466	526
Zotu222	JQ768937|SH181633.07FU;tax=d:Fungi,p:Basidiomycota,c:Tremellomycetes	94.96	6e-57	139	7	1	139	139	328	466	526
Zotu222	AY557600|SH236211.07FU;tax=d:Fungi,p:Basidiomycota,c:Tremellomycetes,o:Tremellales,f:Bulleribasidiaceae,g:Vishniacozyma,s:Vishniacozyma_foliicola_SH236211.07FU	92.09	3e-50	139	11	1	139	139	328	466	526
Zotu222	KM246166|SH523866.07FU;tax=d:Fungi,p:Basidiomycota,c:Tremellomycetes,o:Tremellales,f:Tremellaceae,g:Cryptococcus	90.71	2e-46	140	10	1	139	139	328	465	509
Zotu222	HQ623619|SH181635.07FU;tax=d:Fungi,p:Basidiomycota,c:Tremellomycetes,o:Tremellales,f:Tremellaceae,g:Cryptococcus	90.14	3e-45	142	8	1	139	139	265	403	455
Zotu222	KT328893|SH488020.07FU;tax=d:Fungi	90.14	3e-45	142	9	1	139	139	350	489	529
Zotu222	KM246153|SH523859.07FU;tax=d:Fungi,p:Basidiomycota,c:Tremellomycetes,o:Tremellales,f:Tremellaceae,g:Cryptococcus	89.29	1e-43	140	13	1	139	139	291	429	477
Zotu222	AY557601|SH004922.07FU;tax=d:Fungi,p:Basidiomycota,c:Tremellomycetes,o:Tremellales,f:Bulleribasidiaceae,g:Vishniacozyma,s:Vishniacozyma_taibaiensis_SH004922.07FU	89.36	5e-43	141	10	1	139	139	330	467	1137
Zotu223	Fm;tax=d:Viridiplantae,p:Streptophyta,c:lamiids_no_rank,o:Lamiales,f:Oleaceae,g:Fraxinus,s:Fraxinus_mandshurica	98.56	2e-102	209	3	1	209	209	69	277	309
Zotu223	Fe;tax=d:Viridiplantae,p:Streptophyta,c:lamiids_no_rank,o:Lamiales,f:Oleaceae,g:Fraxinus,s:Fraxinus_excelsior	96.67	1e-95	210	6	1	209	209	69	278	310
Zotu223	HE602415;tax=d:Viridiplantae,p:Streptophyta,c:lamiids_no_rank,o:Lamiales,f:Oleaceae,g:Fraxinus,s:Fraxinus_angustifolia	94.74	2e-88	209	10	2	209	209	1	209	216
Zotu223	HM242752;tax=d:Viridiplantae,p:Streptophyta,c:lamiids_no_rank,o:Lamiales,f:Oleaceae,g:Fraxinus,s:Fraxinus_angustifolia	94.74	7e-88	209	8	2	207	209	1	209	209
Zotu223	Fo;tax=d:Viridiplantae,p:Streptophyta,c:lamiids_no_rank,o:Lamiales,f:Oleaceae,g:Fraxinus,s:Fraxinus_ornus	88.02	3e-66	217	18	1	209	209	69	285	317
Zotu223	KF529558;tax=d:Viridiplantae,p:Streptophyta,c:lamiids_no_rank,o:Lamiales,f:Lamiaceae,g:Stachys,s:Stachys_aegyptiaca	82.40	8e-23	125	18	40	161	209	32	155	233
Zotu223	KT898229;tax=d:Viridiplantae,p:Streptophyta,c:lamiids_no_rank,o:Lamiales,f:Lamiaceae,g:Scutellaria,s:Scutellaria_barbata	81.51	5e-20	119	20	47	165	209	51	167	241
Zotu223	HG424191;tax=d:Viridiplantae,p:Streptophyta,c:lamiids_no_rank,o:Lamiales,f:Orobanchaceae,g:Pedicularis,s:Pedicularis_racemosa	80.33	2e-18	122	22	39	159	209	39	159	225
Zotu224	Ap;tax=d:Viridiplantae,p:Streptophyta,c:malvids_no_rank,o:Sapindales,f:Sapindaceae,g:Acer,s:Acer_pseudoplatanus	99.58	1e-121	238	1	1	238	238	69	306	338
Zotu224	LK022605;tax=d:Viridiplantae,p:Streptophyta,c:malvids_no_rank,o:Sapindales,f:Sapindaceae,g:Acer,s:Acer_campestre	88.46	2e-64	208	16	33	238	238	52	253	253
Zotu224	EU720485;tax=d:Viridiplantae,p:Streptophyta,c:malvids_no_rank,o:Sapindales,f:Sapindaceae,g:Talisia,s:Talisia_obovata	79.17	4e-21	168	18	62	219	238	54	214	248
Zotu224	KT160160;tax=d:Viridiplantae,p:Streptophyta,c:malvids_no_rank,o:Sapindales,f:Sapindaceae,g:Acer,s:Acer_palmatum	73.11	3e-12	238	48	9	238	238	14	243	243
Zotu224	GQ434625;tax=d:Viridiplantae,p:Streptophyta,c:malvids_no_rank,o:Sapindales,f:Anacardiaceae,g:Choerospondias,s:Choerospondias_axillaris	77.86	4e-11	131	14	60	182	238	59	182	237
Zotu224	LN833660;tax=d:Viridiplantae,p:Streptophyta,c:malvids_no_rank,o:Sapindales,f:Meliaceae,g:Trichilia,s:Trichilia_claussenii	77.50	4e-11	120	21	62	180	238	54	168	235
Zotu224	DQ866580;tax=d:Viridiplantae,p:Streptophyta,c:fabids_no_rank,o:Malpighiales,f:Euphorbiaceae,g:Macaranga,s:Macaranga_saccifera	78.57	2e-09	98	18	56	152	238	35	130	217
Zotu224	KM657144;tax=d:Viridiplantae,p:Streptophyta,c:Pentapetalae_no_rank,o:Caryophyllales,f:Tamaricaceae,g:Tamarix,s:Tamarix_ramosissima	87.76	7e-09	49	6	62	110	238	52	100	242
Zotu225	KR708963|SH631517.07FU;tax=d:Fungi,p:Ascomycota,c:Dothideomycetes,o:Botryosphaeriales,f:Phyllostictaceae,g:Phyllosticta,s:Phyllosticta_papayae_SH631517.07FU	99.35	8e-76	155	1	1	155	155	338	492	553
Zotu225	KR708979|SH628963.07FU;tax=d:Fungi,p:Ascomycota,c:Dothideomycetes,o:Botryosphaeriales,f:Phyllostictaceae,g:Phyllosticta,s:Phyllosticta_papayae_SH628963.07FU	99.35	8e-76	155	1	1	155	155	351	505	566
Zotu225	KU375746|SH185531.07FU;tax=d:Fungi,p:Ascomycota,c:Sordariomycetes,o:Diaporthales	99.35	8e-76	155	1	1	155	155	356	510	560
Zotu225	KR260904|SH201046.07FU;tax=d:Fungi,p:Ascomycota,c:Sordariomycetes,o:Diaporthales,f:Valsaceae	99.35	8e-76	155	1	1	155	155	339	493	556
Zotu225	JN857946|SH192486.07FU;tax=d:Fungi,p:Ascomycota,c:Sordariomycetes,o:Diaporthales	98.71	4e-74	155	2	1	155	155	335	489	510
Zotu225	KJ490630|SH090427.07FU;tax=d:Fungi,p:Ascomycota,c:Sordariomycetes,o:Diaporthales,f:Diaporthaceae,g:Diaporthe,s:Diaporthe_subclavata_SH090427.07FU	98.06	2e-72	155	3	1	155	155	332	486	489
Zotu225	KJ476165|SH200979.07FU;tax=d:Fungi,p:Ascomycota,c:Sordariomycetes,o:Diaporthales	98.08	2e-72	156	2	1	155	155	316	471	533
Zotu225	KC343059|SH185575.07FU;tax=d:Fungi,p:Ascomycota,c:Sordariomycetes,o:Diaporthales,f:Diaporthaceae,g:Diaporthe,s:Diaporthe_decedens_SH185575.07FU	97.42	8e-71	155	4	1	155	155	375	529	574
Zotu226	DQ780343|SH127903.07FU;tax=d:Fungi,p:Ascomycota,c:Dothideomycetes,o:Capnodiales,f:Cladosporiaceae,g:Cladosporium,s:Cladosporium_sphaerospermum_SH127903.07FU	100.00	1e-73	148	0	1	148	148	327	474	482
Zotu226	DQ780353|SH127904.07FU;tax=d:Fungi,p:Ascomycota,c:Dothideomycetes,o:Capnodiales,f:Cladosporiaceae,g:Cladosporium,s:Cladosporium_dominicanum_SH127904.07FU	97.97	1e-68	148	3	1	148	148	323	470	478
Zotu226	KP735247|SH497238.07FU;tax=d:Fungi,p:Ascomycota,c:Dothideomycetes,o:Capnodiales,f:Cladosporiaceae,g:Cladosporium,s:Cladosporium_sphaerospermum_SH497238.07FU	97.97	1e-68	148	3	1	148	148	341	488	551
Zotu226	DQ780361|SH127905.07FU;tax=d:Fungi,p:Ascomycota,c:Dothideomycetes,o:Capnodiales,f:Cladosporiaceae,g:Cladosporium,s:Cladosporium_velox_SH127905.07FU	97.30	2e-66	148	3	1	148	148	324	470	478
Zotu226	DQ780364|SH127902.07FU;tax=d:Fungi,p:Ascomycota,c:Dothideomycetes,o:Capnodiales,f:Cladosporiaceae,g:Cladosporium,s:Cladosporium_halotolerans_SH127902.07FU	96.62	3e-65	148	5	1	148	148	323	470	478
Zotu226	KX426681|SH631271.07FU;tax=d:Fungi,p:Ascomycota,c:Dothideomycetes,o:Capnodiales,f:Cladosporiaceae,g:Cladosporium	96.62	3e-65	148	5	1	148	148	271	418	466
Zotu226	DQ780352|SH216258.07FU;tax=d:Fungi,p:Ascomycota,c:Dothideomycetes,o:Capnodiales,f:Cladosporiaceae,g:Cladosporium,s:Cladosporium_sphaerospermum_SH216258.07FU	95.95	1e-63	148	6	1	148	148	326	473	1368
Zotu226	DQ780388|SH127907.07FU;tax=d:Fungi,p:Ascomycota,c:Dothideomycetes,o:Capnodiales,f:Cladosporiaceae,g:Cladosporium,s:Cladosporium_fusiforme_SH127907.07FU	95.95	5e-63	148	5	1	148	148	327	473	481
Zotu227	AF444406|SH209709.07FU;tax=d:Fungi,p:Basidiomycota,c:Tremellomycetes,o:Tremellales,f:Bulleraceae,g:Bullera,s:Bullera_crocea_SH209709.07FU	100.00	2e-60	124	0	1	124	124	293	416	476
Zotu227	AY242817|SH209715.07FU;tax=d:Fungi,p:Basidiomycota,c:Tremellomycetes,o:Tremellales,f:Bulleribasidiaceae,g:Dioszegia,s:Dioszegia_changbaiensis_SH209715.07FU	96.80	1e-53	125	2	1	124	124	2005	2128	2149
Zotu227	GU328514|SH182116.07FU;tax=d:Fungi,p:Basidiomycota,c:Tremellomycetes,o:Tremellales,f:Bulleribasidiaceae,g:Dioszegia	96.77	4e-53	124	3	1	124	124	335	457	894
Zotu227	EU149793|SH182104.07FU;tax=d:Fungi,p:Basidiomycota,c:Tremellomycetes,o:Tremellales,f:Bulleribasidiaceae,g:Dioszegia,s:Dioszegia_cryoxerica_SH182104.07FU	94.35	3e-49	124	6	1	124	124	297	419	479
Zotu227	EU070923|SH024110.07FU;tax=d:Fungi,p:Basidiomycota,c:Tremellomycetes,o:Tremellales,f:Bulleribasidiaceae,g:Dioszegia,s:Dioszegia_xingshanensis_SH024110.07FU	94.44	4e-48	126	2	1	124	124	300	422	481
Zotu227	EU852356|SH024111.07FU;tax=d:Fungi,p:Basidiomycota,c:Tremellomycetes,o:Tremellales,f:Bulleribasidiaceae,g:Dioszegia	93.65	2e-46	126	3	1	124	124	333	455	478
Zotu227	KU515886|SH497386.07FU;tax=d:Fungi	89.31	1e-38	131	6	1	124	124	341	470	531
Zotu227	KU515880|SH490673.07FU;tax=d:Fungi	94.23	4e-38	104	3	23	124	124	352	454	514
Zotu228	UDB015425|SH221387.07FU;tax=d:Fungi,p:Basidiomycota,c:Agaricomycetes,o:Agaricales,f:Agaricaceae,g:Lacrymaria,s:Lacrymaria_lacrymabunda_SH221387.07FU	97.46	2e-92	197	5	1	197	197	433	629	985
Zotu228	KC992951|SH221386.07FU;tax=d:Fungi,p:Basidiomycota,c:Agaricomycetes,o:Agaricales,f:Agaricaceae,g:Lacrymaria,s:Lacrymaria_subcinnamomea_SH221386.07FU	95.43	1e-85	197	9	1	197	197	438	634	1588
Zotu228	DQ389726|SH221385.07FU;tax=d:Fungi,p:Basidiomycota,c:Agaricomycetes,o:Agaricales,f:Psathyrellaceae,g:Homophron,s:Homophron_cernuum_SH221385.07FU	89.80	1e-65	196	16	3	197	197	476	668	1634
Zotu228	KC992956|SH553654.07FU;tax=d:Fungi,p:Basidiomycota,c:Agaricomycetes,o:Agaricales,f:Psathyrellaceae,g:Homophron,s:Homophron_camptopodum_SH553654.07FU	83.42	1e-44	199	25	1	197	197	399	591	1103
Zotu228	LC105652|SH521713.07FU;tax=d:Fungi,p:Basidiomycota,c:Agaricomycetes,o:Agaricales,f:Psathyrellaceae,g:Coprinopsis	81.95	1e-39	205	23	1	196	197	463	662	720
Zotu228	KP776993|SH488678.07FU;tax=d:Fungi,p:Basidiomycota,c:Agaricomycetes,o:Agaricales,f:Psathyrellaceae,g:Coprinopsis,s:Coprinopsis_strossmayeri_SH488678.07FU	81.07	1e-35	206	21	1	195	197	424	622	767
Zotu228	HQ847036|SH030849.07FU;tax=d:Fungi,p:Basidiomycota,c:Agaricomycetes,o:Agaricales,f:Psathyrellaceae,g:Coprinopsis	81.03	1e-34	195	25	1	189	197	412	600	645
Zotu228	HQ847017|SH219008.07FU;tax=d:Fungi,p:Basidiomycota,c:Agaricomycetes,o:Agaricales,f:Agaricaceae,g:Coprinus,s:Coprinus_annuloporus_SH219008.07FU	81.42	3e-32	183	20	1	175	197	414	590	651
Zotu231	AF444373|SH221435.07FU;tax=d:Fungi,p:Basidiomycota,c:Tremellomycetes,o:Filobasidiales,f:Filobasidiaceae,g:Filobasidium,s:Filobasidium_wieringae_SH221435.07FU	100.00	1e-120	233	0	1	233	233	323	555	615
Zotu231	KU515994|SH489695.07FU;tax=d:Fungi	90.79	5e-85	239	15	2	233	233	566	804	863
Zotu231	DQ222455|SH382125.07FU;tax=d:Fungi,p:Basidiomycota,c:Tremellomycetes,o:Filobasidiales,f:Filobasidiaceae,g:Filobasidium,s:Filobasidium_stepposum_SH382125.07FU	89.54	5e-80	239	18	2	233	233	317	555	578
Zotu231	AF444354|SH197624.07FU;tax=d:Fungi,p:Basidiomycota,c:Tremellomycetes,o:Filobasidiales,f:Filobasidiaceae,g:Filobasidium,s:Filobasidium_chernovii_SH197624.07FU	89.54	5e-80	239	18	2	233	233	344	582	642
Zotu231	AF190008|SH382101.07FU;tax=d:Fungi,p:Basidiomycota,c:Tremellomycetes,o:Filobasidiales,f:Filobasidiaceae,g:Filobasidium,s:Filobasidium_magnum_SH382101.07FU	89.50	2e-79	238	17	4	233	233	330	567	627
Zotu231	EF126366|SH197629.07FU;tax=d:Fungi,p:Basidiomycota,c:Tremellomycetes,o:Filobasidiales,f:Filobasidiaceae,g:Filobasidium,s:Filobasidium_magnum_SH197629.07FU	89.50	2e-79	238	17	4	233	233	305	542	603
Zotu231	AF190007|SH264587.07FU;tax=d:Fungi,p:Basidiomycota,c:Tremellomycetes,o:Filobasidiales,f:Filobasidiaceae,g:Filobasidium,s:Filobasidium_floriforme_SH264587.07FU	89.08	8e-78	238	18	4	233	233	354	591	652
Zotu231	AF444349|SH264590.07FU;tax=d:Fungi,p:Basidiomycota,c:Tremellomycetes,o:Filobasidiales,f:Filobasidiaceae,g:Filobasidium,s:Filobasidium_oeirense_SH264590.07FU	89.03	3e-77	237	19	4	233	233	344	580	640
Zotu232	GQ996179|SH183895.07FU;tax=d:Fungi,p:Ascomycota	99.30	4e-69	143	1	1	143	152	308	450	521
Zotu232	EU885415|SH183894.07FU;tax=d:Fungi,p:Ascomycota,c:Dothideomycetes,o:Pleosporales,f:Cucurbitariaceae,g:Pyrenochaeta,s:Pyrenochaeta_keratinophila_SH183894.07FU	96.45	8e-61	141	4	1	140	152	320	460	532
Zotu232	KJ463525|SH183896.07FU;tax=d:Fungi,p:Ascomycota	95.83	8e-61	144	5	1	143	152	332	475	537
Zotu232	KU314995|SH629246.07FU;tax=d:Fungi,p:Ascomycota,c:Dothideomycetes,o:Pleosporales,f:Pleosporales_fam_Incertae_sedis,g:Ochrocladosporium,s:Ochrocladosporium_frigidarii_SH629246.07FU	95.71	4e-59	140	6	1	140	152	318	457	517
Zotu232	KC339238|SH183899.07FU;tax=d:Fungi,p:Ascomycota,c:Dothideomycetes,o:Pleosporales,f:Cucurbitariaceae,g:Pyrenochaeta	95.10	4e-59	143	7	1	143	152	299	441	503
Zotu232	KP309945|SH527011.07FU;tax=d:Fungi,p:Ascomycota,c:Dothideomycetes,o:Pleosporales,f:Cucurbitariaceae,g:Pyrenochaeta	95.10	4e-59	143	7	1	143	152	770	912	943
Zotu232	KX515564|SH631139.07FU;tax=d:Fungi	94.41	6e-57	143	7	1	143	152	371	512	582
Zotu232	GU062241|SH006399.07FU;tax=d:Fungi,p:Ascomycota	92.96	1e-53	142	10	1	142	152	365	506	507
Zotu233	GU237770|SH408324.07FU;tax=d:Fungi,p:Ascomycota,c:Dothideomycetes,o:Pleosporales,f:Didymellaceae,g:Didymella,s:Didymella_pedeiae_SH408324.07FU	99.35	1e-74	153	1	1	153	153	305	457	485
Zotu233	GU237809|SH346033.07FU;tax=d:Fungi,p:Ascomycota,c:Dothideomycetes,o:Pleosporales,f:Didymellaceae,g:Didymella,s:Didymella_subherbarum_SH346033.07FU	99.35	1e-74	153	1	1	153	153	305	457	485
Zotu233	GU237853|SH345950.07FU;tax=d:Fungi,p:Ascomycota,c:Dothideomycetes,o:Pleosporales,f:Didymellaceae,g:Didymella,s:Didymella_protuberans_SH345950.07FU	99.35	1e-74	153	1	1	153	153	305	457	485
Zotu233	GU237867|SH345900.07FU;tax=d:Fungi,p:Ascomycota,c:Dothideomycetes,o:Pleosporales,f:Didymellaceae,g:Didymella,s:Didymella_nigricans_SH345900.07FU	99.35	1e-74	153	1	1	153	153	306	458	486
Zotu233	GU237833|SH345871.07FU;tax=d:Fungi,p:Ascomycota,c:Dothideomycetes,o:Pleosporales,f:Didymellaceae,g:Didymella,s:Didymella_arachidicola_SH345871.07FU	99.35	1e-74	153	1	1	153	153	305	457	485
Zotu233	FJ427086|SH408325.07FU;tax=d:Fungi,p:Ascomycota,c:Dothideomycetes,o:Pleosporales,f:Didymellaceae,g:Didymella,s:Didymella_maydis_SH408325.07FU	98.69	5e-73	153	2	1	153	153	305	457	485
Zotu233	FJ426972|SH345873.07FU;tax=d:Fungi,p:Ascomycota,c:Dothideomycetes,o:Pleosporales,f:Didymellaceae,g:Didymella,s:Didymella_americana_SH345873.07FU	98.69	5e-73	153	2	1	153	153	305	457	485
Zotu233	GU237767|SH279725.07FU;tax=d:Fungi,p:Ascomycota,c:Dothideomycetes,o:Pleosporales,f:Didymellaceae,g:Didymella,s:Didymella_longicolla_SH279725.07FU	98.70	5e-73	154	1	1	153	153	306	459	487
Zotu234	FJ524324|SH194927.07FU;tax=d:Fungi,p:Ascomycota,c:Eurotiomycetes,o:Chaetothyriales	85.71	3e-41	161	20	1	160	161	411	569	629
Zotu234	KX901894|SH631002.07FU;tax=d:Fungi,p:Ascomycota,c:Eurotiomycetes,o:Phaeomoniellales,f:Phaeomoniellales_fam_Incertae_sedis,g:Phaeomoniella	87.41	5e-38	143	9	1	141	161	346	481	562
Zotu234	JQ760492|SH014028.07FU;tax=d:Fungi,p:Ascomycota,c:Eurotiomycetes,o:Chaetothyriales	87.23	2e-37	141	10	3	143	161	584	716	1353
Zotu234	JX014388|SH029055.07FU;tax=d:Fungi,p:Ascomycota,c:Eurotiomycetes,o:Phaeomoniellales	86.81	7e-37	144	10	1	143	161	567	702	727
Zotu234	JN053090|SH197745.07FU;tax=d:Fungi,p:Ascomycota,c:Eurotiomycetes,o:Phaeomoniellales,f:Phaeomoniellales_fam_Incertae_sedis,g:Phaeomoniella	89.06	3e-36	128	4	1	127	161	339	457	508
Zotu234	KP990996|SH526762.07FU;tax=d:Fungi,p:Ascomycota,c:Eurotiomycetes	84.71	3e-36	157	16	1	156	161	280	429	1006
Zotu234	KX908275|SH643382.07FU;tax=d:Fungi,p:Ascomycota,c:Eurotiomycetes	86.21	3e-36	145	12	1	142	161	346	485	1104
Zotu234	KT289604|SH197741.07FU;tax=d:Fungi,p:Ascomycota,c:Eurotiomycetes	86.62	9e-36	142	9	1	141	161	384	516	592
Zotu235	JX500102|SH390333.07FU;tax=d:Fungi,p:Ascomycota,c:Dothideomycetes,o:Capnodiales,f:Teratosphaeriaceae,g:Neocatenulostroma,s:Neocatenulostroma_abietis_SH390333.07FU	100.00	2e-72	146	0	1	146	146	341	486	512
Zotu235	KF901499|SH200709.07FU;tax=d:Fungi,p:Ascomycota,c:Dothideomycetes,o:Capnodiales,f:Teratosphaeriaceae,g:Neocatenulostroma,s:Neocatenulostroma_microsporum_SH200709.07FU	99.32	8e-71	146	1	1	146	146	318	463	481
Zotu235	KP278165|SH530196.07FU;tax=d:Fungi,p:Ascomycota,c:Dothideomycetes,o:Capnodiales,f:Teratosphaeriaceae	94.81	4e-54	135	5	1	135	146	338	470	510
Zotu235	KX908448|SH200718.07FU;tax=d:Fungi,p:Ascomycota,c:Dothideomycetes,o:Capnodiales	92.86	2e-51	140	7	1	139	146	301	438	1030
Zotu235	EF114689|SH017705.07FU;tax=d:Fungi,p:Ascomycota,c:Dothideomycetes,o:Capnodiales,f:Mycosphaerellaceae	92.14	3e-50	140	9	1	139	146	311	449	461
Zotu235	KM216329|SH495708.07FU;tax=d:Fungi,p:Ascomycota,c:Dothideomycetes,o:Capnodiales	91.18	8e-46	136	9	1	135	146	276	409	444
Zotu235	KJ406799|SH014250.07FU;tax=d:Fungi,p:Ascomycota,c:Dothideomycetes,o:Capnodiales,f:Mycosphaerellaceae	89.78	2e-42	137	9	1	136	146	276	408	439
Zotu235	KM103962|SH489116.07FU;tax=d:Fungi	89.63	6e-42	135	11	1	134	146	342	474	481
Zotu236	KF533005|SH002207.07FU;tax=d:Fungi,p:Ascomycota,c:Leotiomycetes,o:Helotiales,f:Sclerotiniaceae,g:Botrytis,s:Botrytis_cinerea_SH002207.07FU	97.10	8e-61	138	3	1	138	142	312	448	519
Zotu236	KC171350|SH177344.07FU;tax=d:Fungi,p:Ascomycota,c:Leotiomycetes,o:Helotiales,f:Sclerotiniaceae,g:Botrytis,s:Botrytis_caroliniana_SH177344.07FU	97.10	8e-61	138	3	1	138	142	317	453	500
Zotu236	KF533045|SH002187.07FU;tax=d:Fungi,p:Ascomycota,c:Leotiomycetes,o:Helotiales,f:Sclerotiniaceae,g:Botrytis,s:Botrytis_cinerea_SH002187.07FU	97.10	8e-61	138	3	1	138	142	344	480	551
Zotu236	FJ231405|SH177360.07FU;tax=d:Fungi,p:Ascomycota,c:Leotiomycetes,o:Helotiales,f:Sclerotiniaceae,g:Stromatinia,s:Stromatinia_rapulum_SH177360.07FU	96.38	4e-59	138	4	1	138	142	328	464	512
Zotu236	M96382|SH174856.07FU;tax=d:Fungi,p:Ascomycota,c:Leotiomycetes,o:Helotiales,f:Sclerotiniaceae,g:Sclerotinia,s:Sclerotinia_sclerotiorum_SH174856.07FU	96.38	4e-59	138	4	1	138	142	338	474	539
Zotu236	KT291078|SH177428.07FU;tax=d:Fungi,p:Ascomycota,c:Leotiomycetes,o:Helotiales,f:Sclerotiniaceae	95.65	2e-57	138	5	1	138	142	321	457	769
Zotu236	AY526231|SH177349.07FU;tax=d:Fungi,p:Ascomycota,c:Leotiomycetes,o:Helotiales,f:Sclerotiniaceae,g:Ciboria,s:Ciboria_batschiana_SH177349.07FU	95.65	2e-57	138	5	1	138	142	282	418	473
Zotu236	HQ908786|SH177351.07FU;tax=d:Fungi,p:Ascomycota,c:Leotiomycetes,o:Helotiales,f:Sclerotiniaceae	94.44	6e-57	144	5	1	142	142	318	460	477
Zotu237	KY367513|SH015951.07FU;tax=d:Fungi,p:Ascomycota,c:Dothideomycetes,o:Myriangiales,f:Elsinoaceae,g:Sphaceloma	100.00	6e-93	183	0	1	183	183	368	550	591
Zotu237	KY367513|SH641333.07FU;tax=d:Fungi,p:Ascomycota,c:Dothideomycetes,o:Myriangiales,f:Elsinoaceae,g:Sphaceloma	100.00	6e-93	183	0	1	183	183	368	550	591
Zotu237	HQ599577|SH015950.07FU;tax=d:Fungi,p:Ascomycota,c:Dothideomycetes,o:Myriangiales,f:Elsinoaceae,g:Sphaceloma,s:Sphaceloma_freyliniae_SH015950.07FU	95.24	4e-70	168	4	1	165	183	438	604	671
Zotu237	KR476726|SH549686.07FU;tax=d:Fungi,p:Ascomycota,c:Dothideomycetes,o:Myriangiales,f:Elsinoaceae	92.64	1e-59	163	4	1	163	183	399	553	617
Zotu237	KC626007|SH198328.07FU;tax=d:Fungi,p:Ascomycota,c:Dothideomycetes,o:Myriangiales,f:Elsinoaceae	90.36	2e-53	166	5	1	163	183	421	578	650
Zotu237	FJ010319|SH198327.07FU;tax=d:Fungi,p:Ascomycota,c:Dothideomycetes,o:Myriangiales,f:Elsinoaceae	88.96	2e-47	163	3	1	163	183	404	551	626
Zotu237	KX887302|SH629858.07FU;tax=d:Fungi,p:Ascomycota,c:Dothideomycetes,o:Myriangiales,f:Elsinoaceae	89.61	8e-47	154	4	1	154	183	381	522	525
Zotu237	GQ303294|SH013191.07FU;tax=d:Fungi,p:Ascomycota,c:Dothideomycetes,o:Myriangiales,f:Elsinoaceae,g:Sphaceloma,s:Sphaceloma_tectificae_SH013191.07FU	96.81	6e-38	94	1	64	157	183	436	527	622
Zotu238	AF444490|SH289313.07FU;tax=d:Fungi,p:Basidiomycota,c:Microbotryomycetes,o:Microbotryomycetes_ord_Incertae_sedis,f:Microbotryomycetes_fam_Incertae_sedis,g:Curvibasidium,s:Curvibasidium_cygneicollum_SH289313.07FU	99.53	7e-108	214	0	1	214	214	337	549	613
Zotu238	AF444537|SH213407.07FU;tax=d:Fungi,p:Basidiomycota,c:Microbotryomycetes,o:Sporidiobolales,f:Sporidiobolaceae,g:Rhodotorula,s:Rhodotorula_nothofagi_SH213407.07FU	98.13	7e-103	214	3	1	214	214	337	549	613
Zotu238	KJ707143|SH213417.07FU;tax=d:Fungi,p:Basidiomycota,c:Microbotryomycetes,o:Microbotryomycetes_ord_Incertae_sedis,f:Microbotryomycetes_fam_Incertae_sedis,g:Curvibasidium,s:Curvibasidium_cygneicollum_SH213417.07FU	97.64	4e-100	212	4	1	212	214	336	546	612
Zotu238	EU218886|SH213415.07FU;tax=d:Fungi,p:Basidiomycota,c:Microbotryomycetes	95.35	7e-93	215	7	1	214	214	357	569	609
Zotu238	JN889740|SH026759.07FU;tax=d:Fungi,p:Basidiomycota,c:Microbotryomycetes	95.35	7e-93	215	7	1	214	214	296	508	1112
Zotu238	KJ706659|SH213416.07FU;tax=d:Fungi,p:Basidiomycota,c:Microbotryomycetes,o:Microbotryomycetes_ord_Incertae_sedis,f:Microbotryomycetes_fam_Incertae_sedis,g:Curvibasidium	95.28	9e-92	212	9	1	212	214	338	548	610
Zotu238	KF617723|SH026757.07FU;tax=d:Fungi,p:Basidiomycota,c:Microbotryomycetes	92.99	4e-85	214	13	1	214	214	354	565	1222
Zotu238	KJ778628|SH026753.07FU;tax=d:Fungi,p:Basidiomycota,c:Microbotryomycetes,o:Leucosporidiales,f:Leucosporidiaceae,g:Leucosporidium,s:Leucosporidium_fasciculatum_SH026753.07FU	88.07	9e-67	218	18	1	214	214	311	524	549
Zotu239	EU707431|SH194808.07FU;tax=d:Fungi,p:Ascomycota,c:Leotiomycetes,o:Helotiales,f:Dermateaceae,g:Cryptosporiopsis,s:Cryptosporiopsis_tarraconensis_SH194808.07FU	100.00	3e-80	160	0	1	160	160	440	599	647
Zotu239	FJ917745|SH194809.07FU;tax=d:Fungi,p:Ascomycota,c:Sordariomycetes,o:Diaporthales,f:Gnomoniaceae,g:Gnomonia,s:Gnomonia_virginianae_SH194809.07FU	96.88	7e-72	160	5	1	160	160	376	535	587
Zotu239	EU254820|SH213476.07FU;tax=d:Fungi,p:Ascomycota,c:Sordariomycetes,o:Diaporthales,f:Gnomoniaceae,g:Gnomoniopsis,s:Gnomoniopsis_clavulata_SH213476.07FU	88.27	1e-48	162	15	1	159	160	361	521	521
Zotu239	KX929767|SH631836.07FU;tax=d:Fungi,p:Ascomycota,c:Sordariomycetes,o:Diaporthales,f:Gnomoniaceae,g:Cryptodiaporthe,s:Cryptodiaporthe_aubertii_SH631836.07FU	87.20	3e-45	164	13	1	160	160	361	520	560
Zotu239	JF779849|SH207412.07FU;tax=d:Fungi,p:Ascomycota,c:Sordariomycetes,o:Diaporthales,f:Gnomoniaceae,g:Occultocarpon,s:Occultocarpon_ailaoshanense_SH207412.07FU	86.75	4e-44	166	12	1	160	160	352	513	522
Zotu239	EU254791|SH022446.07FU;tax=d:Fungi,p:Ascomycota,c:Sordariomycetes,o:Diaporthales,f:Gnomoniaceae,g:Gnomonia,s:Gnomonia_pendulorum_SH022446.07FU	87.42	4e-44	159	12	3	159	160	342	494	494
Zotu239	JN225914|SH026795.07FU;tax=d:Fungi,p:Ascomycota,c:Sordariomycetes,o:Diaporthales,f:Gnomoniaceae	88.97	2e-43	145	11	17	160	160	426	566	614
Zotu239	GU367072|SH117330.07FU;tax=d:Fungi,p:Ascomycota,c:Sordariomycetes,o:Diaporthales,f:Gnomoniaceae,g:Plagiostoma,s:Plagiostoma_ovalisporum_SH117330.07FU	86.06	7e-42	165	13	1	160	160	350	509	518
Zotu240	GU237895|SH245140.07FU;tax=d:Fungi,p:Ascomycota,c:Dothideomycetes,o:Pleosporales,f:Didymellaceae,g:Phomatodes,s:Phomatodes_aubrietiae_SH245140.07FU	98.68	2e-72	152	2	1	152	152	306	457	485
Zotu240	GU237775|SH091916.07FU;tax=d:Fungi,p:Ascomycota,c:Dothideomycetes,o:Pleosporales,f:Didymellaceae,g:Didymella,s:Didymella_chenopodii_SH091916.07FU	98.68	2e-72	152	2	1	152	152	305	456	484
Zotu240	KT389475|SH591762.07FU;tax=d:Fungi,p:Ascomycota,c:Dothideomycetes,o:Pleosporales,f:Didymellaceae,g:Ascochyta,s:Ascochyta_phacae_SH591762.07FU	98.04	8e-71	153	2	1	152	152	306	458	486
Zotu240	GU237852|SH346278.07FU;tax=d:Fungi,p:Ascomycota,c:Dothideomycetes,o:Pleosporales,f:Didymellaceae,g:Nothophoma,s:Nothophoma_anigozanthi_SH346278.07FU	98.04	8e-71	153	2	1	152	152	306	458	486
Zotu240	GU237881|SH245191.07FU;tax=d:Fungi,p:Ascomycota,c:Dothideomycetes,o:Pleosporales,f:Didymellaceae,g:Macroventuria,s:Macroventuria_anomochaeta_SH245191.07FU	98.04	8e-71	153	2	1	152	152	304	456	484
Zotu240	GU237749|SH091871.07FU;tax=d:Fungi,p:Ascomycota,c:Dothideomycetes,o:Pleosporales,f:Didymellaceae,g:Ascochyta,s:Ascochyta_medicaginicola_var._macrospora_SH091871.07FU	98.03	8e-71	152	3	1	152	152	306	457	485
Zotu240	FJ362332|SH186607.07FU;tax=d:Fungi,p:Ascomycota,c:Dothideomycetes	98.04	8e-71	153	2	1	152	152	314	466	526
Zotu240	GU237763|SH245106.07FU;tax=d:Fungi,p:Ascomycota,c:Dothideomycetes,o:Pleosporales,f:Didymellaceae,g:Ascochyta,s:Ascochyta_pisi_SH245106.07FU	98.65	3e-70	148	2	1	148	152	306	453	487
Zotu241	JN246563|SH194503.07FU;tax=d:Fungi,p:Basidiomycota,c:Microbotryomycetes,o:Sporidiobolales,f:Sporidiobolaceae,g:Rhodosporidiobolus,s:Rhodosporidiobolus_colostri_SH194503.07FU	99.02	9e-102	205	2	1	205	205	350	554	576
Zotu241	AY015432|SH194502.07FU;tax=d:Fungi,p:Basidiomycota,c:Microbotryomycetes,o:Sporidiobolales,f:Sporidiobolaceae,g:Rhodosporidiobolus,s:Rhodosporidiobolus_fluvialis_SH194502.07FU	97.57	9e-97	206	4	1	205	205	342	547	611
Zotu241	HQ327001|SH194506.07FU;tax=d:Fungi,p:Basidiomycota,c:Microbotryomycetes,o:Sporidiobolales,f:Sporidiobolaceae,g:Rhodosporidiobolus	96.59	7e-93	205	5	1	204	205	344	547	614
Zotu241	AY015430|SH194509.07FU;tax=d:Fungi,p:Basidiomycota,c:Microbotryomycetes,o:Sporidiobolales,f:Sporidiobolaceae,g:Rhodosporidiobolus,s:Rhodosporidiobolus_lusitaniae_SH194509.07FU	96.12	9e-92	206	7	1	205	205	340	545	605
Zotu241	AB030327|SH194505.07FU;tax=d:Fungi,p:Basidiomycota,c:Microbotryomycetes,o:Sporidiobolales,f:Sporidiobolaceae,g:Rhodosporidiobolus,s:Rhodosporidiobolus_poonsookiae_SH194505.07FU	96.12	9e-92	206	7	1	205	205	344	549	577
Zotu241	KU609501|SH194517.07FU;tax=d:Fungi,p:Basidiomycota,c:Microbotryomycetes,o:Sporidiobolales,f:Sporidiobolaceae,g:Rhodosporidiobolus,s:Rhodosporidiobolus_lusitaniae_SH194517.07FU	96.12	9e-92	206	7	1	205	205	318	523	544
Zotu241	JN246560|SH194511.07FU;tax=d:Fungi,p:Basidiomycota,c:Microbotryomycetes,o:Sporidiobolales,f:Sporidiobolaceae,g:Rhodosporidiobolus	95.63	4e-90	206	7	1	205	205	352	556	572
Zotu241	AF444535|SH194512.07FU;tax=d:Fungi,p:Basidiomycota,c:Microbotryomycetes,o:Sporidiobolales,f:Sporidiobolaceae,g:Rhodosporidiobolus,s:Rhodosporidiobolus_microsporus_SH194512.07FU	95.15	2e-88	206	9	1	205	205	342	547	611
Zotu242	KU715814;tax=d:Alveolata_no_rank,p:Spirotrichea_class,c:Spirotrichea,o:Tintinnida,f:Codonellidae,g:Tintinnopsis,s:Tintinnopsis_parvula	79.70	2e-18	133	22	1	128	179	4	136	187
Zotu242	KJ181257;tax=d:Eukaryota_unknown,p:Eukaryota_unknown,c:Eukaryota_unknown,o:Eukaryota_unknown,f:Eukaryota_unknown,g:Eukaryota_unknown,s:Eukaryota_unknown	75.19	6e-08	133	25	1	128	179	4	133	186
Zotu242	HE604116|SH193098.07FU;tax=d:Fungi,p:Ascomycota,c:Sordariomycetes,o:Hypocreales,f:Bionectriaceae,g:Geosmithia	95.24	1.1	21	0	56	75	179	114	134	1042
Zotu242	JX522737|SH031799.07FU;tax=d:Fungi,p:Ascomycota,c:Sordariomycetes,o:Diaporthales,f:Melanconidaceae,g:Melanconium,s:Melanconium_gourdiforme_SH031799.07FU	95.24	1.1	21	0	56	75	179	151	171	533
Zotu242	EU039968|SH258591.07FU;tax=d:Fungi,p:Ascomycota,c:Sordariomycetes,o:Diaporthales,f:Melanconidaceae,g:Prosthecium,s:Prosthecium_acerinum_SH258591.07FU	95.00	3.9	20	0	56	74	179	159	178	560
Zotu242	EU039980|SH258586.07FU;tax=d:Fungi,p:Ascomycota,c:Sordariomycetes,o:Diaporthales,f:Stilbosporaceae,g:Stegonsporium,s:Stegonsporium_opalus_SH258586.07FU	95.00	3.9	20	0	56	74	179	170	189	567
Zotu242	EU039982|SH194186.07FU;tax=d:Fungi,p:Ascomycota,c:Sordariomycetes,o:Diaporthales,f:Stilbosporaceae,g:Stegonsporium,s:Stegonsporium_acerophilum_SH194186.07FU	95.00	3.9	20	0	56	74	179	164	183	563
Zotu242	KP013052|SH488865.07FU;tax=d:Fungi,p:Basidiomycota,c:Agaricomycetes,o:Polyporales,f:Irpicaceae,g:Ceriporia	100.00	3.9	16	0	161	176	179	466	481	1115
Zotu243	KJ542337|SH495894.07FU;tax=d:Fungi,p:Ascomycota,c:Sordariomycetes,o:Xylariales,f:Sporocadaceae,g:Pestalotiopsis	100.00	6e-77	154	0	1	154	154	419	572	633
Zotu243	AB809636|SH494210.07FU;tax=d:Fungi,p:Ascomycota,c:Dothideomycetes,o:Pleosporales,f:Pleosporales_fam_Incertae_sedis,g:Fuscostagonospora,s:Fuscostagonospora_sasae_SH494210.07FU	90.26	1e-49	154	8	1	154	154	568	714	747
Zotu243	JN545787|SH467808.07FU;tax=d:Fungi,p:Ascomycota,c:Sordariomycetes,o:Xylariales,f:Sporocadaceae,g:Pestalotiopsis	89.74	1e-49	156	9	1	152	154	453	605	667
Zotu243	KY364620|SH640231.07FU;tax=d:Fungi,p:Ascomycota,c:Dothideomycetes,o:Pleosporales,f:Periconiaceae,g:Periconia,s:Periconia_byssoides_SH640231.07FU	89.03	5e-48	155	14	1	154	154	301	453	496
Zotu243	GU564990|SH207012.07FU;tax=d:Fungi,p:Ascomycota,c:Dothideomycetes,o:Pleosporales,f:Lentitheciaceae,g:Pleurophoma	90.41	2e-47	146	8	1	144	154	342	483	515
Zotu243	HM136633|SH022179.07FU;tax=d:Fungi,p:Ascomycota,c:Dothideomycetes	90.41	2e-47	146	8	1	144	154	397	538	604
Zotu243	KF800663|SH022181.07FU;tax=d:Fungi,p:Ascomycota,c:Dothideomycetes,o:Pleosporales	89.73	3e-45	146	8	1	144	154	583	723	791
Zotu243	KC966096|SH207036.07FU;tax=d:Fungi,p:Ascomycota,c:Dothideomycetes,o:Pleosporales,f:Lophiostomataceae,g:Trichometasphaeria	88.31	1e-44	154	10	1	152	154	388	535	1173
Zotu244	JN040512|SH197114.07FU;tax=d:Fungi,p:Ascomycota,c:Arthoniomycetes,o:Lichenostigmatales,f:Phaeococcomycetaceae,g:Phaeococcomyces,s:Phaeococcomyces_catenatus_SH197114.07FU	100.00	5e-99	194	0	1	194	194	367	560	578
Zotu244	KM056299|SH533377.07FU;tax=d:Fungi,p:Ascomycota,c:Arthoniomycetes,o:Lichenostigmatales,f:Phaeococcomycetaceae,g:Phaeococcomyces	98.98	3e-96	196	0	1	194	194	368	563	610
Zotu244	KX147580|SH641626.07FU;tax=d:Fungi,p:Ascomycota,c:Eurotiomycetes,o:Chaetothyriales,f:Trichomeriaceae,g:Knufia	97.45	3e-91	196	3	1	194	194	373	568	608
Zotu244	KF777182|SH197115.07FU;tax=d:Fungi,p:Ascomycota,c:Eurotiomycetes,o:Chaetothyriales,f:Chaetothyriales_fam_Incertae_sedis,g:Neophaeococcomyces,s:Neophaeococcomyces_aloes_SH197115.07FU	96.94	5e-89	196	3	1	194	194	410	604	652
Zotu244	KP963671|SH488427.07FU;tax=d:Fungi,p:Ascomycota,c:Eurotiomycetes,o:Chaetothyriales	90.51	4e-45	137	11	7	143	194	345	479	576
Zotu244	KT369825|SH194002.07FU;tax=d:Fungi,p:Ascomycota,c:Eurotiomycetes,o:Chaetothyriales,f:Herpotrichiellaceae,g:Coniosporium	85.21	2e-33	142	16	1	142	194	415	551	690
Zotu244	KP235640|SH524252.07FU;tax=d:Fungi,p:Ascomycota,c:Eurotiomycetes,o:Chaetothyriales,f:Chaetothyriaceae	83.97	2e-33	156	16	1	156	194	833	979	999
Zotu244	AJ582964|SH008223.07FU;tax=d:Fungi,p:Ascomycota,c:Eurotiomycetes,o:Chaetothyriales	89.38	2e-32	113	7	1	111	194	386	495	600
Zotu245	KT290987|SH183023.07FU;tax=d:Fungi,p:Ascomycota,c:Dothideomycetes,o:Pleosporales	98.66	8e-71	149	2	1	149	152	376	524	726
Zotu245	KF251261|SH182977.07FU;tax=d:Fungi,p:Ascomycota,c:Dothideomycetes,o:Pleosporales,f:Massarinaceae,g:Stagonospora,s:Stagonospora_pseudovitensis_SH182977.07FU	98.66	8e-71	149	2	1	149	152	383	531	570
Zotu245	KR873251|SH238525.07FU;tax=d:Fungi,p:Ascomycota,c:Dothideomycetes,o:Pleosporales,f:Phaeosphaeriaceae,g:Septoriella,s:Septoriella_phragmitis_SH238525.07FU	97.99	1e-68	149	1	1	149	152	505	651	690
Zotu245	U04234|SH183057.07FU;tax=d:Fungi,p:Ascomycota,c:Dothideomycetes,o:Pleosporales,f:Phaeosphaeriaceae,g:Phaeosphaeria,s:Phaeosphaeria_microscopica_SH183057.07FU	97.35	1e-68	151	4	1	151	152	376	526	581
Zotu245	KJ812278|SH183015.07FU;tax=d:Fungi,p:Ascomycota,c:Dothideomycetes,o:Pleosporales,f:Didymellaceae,g:Phoma	97.99	1e-68	149	2	1	149	152	320	467	518
Zotu245	KX263853|SH629980.07FU;tax=d:Fungi,p:Ascomycota,c:Dothideomycetes,o:Pleosporales,f:Massarinaceae,g:Stagonospora	97.97	5e-68	148	2	1	148	152	344	490	566
Zotu245	KP757474|SH183058.07FU;tax=d:Fungi,p:Ascomycota,c:Dothideomycetes,o:Pleosporales	97.97	5e-68	148	2	1	148	152	355	501	1109
Zotu245	AM084443|SH183024.07FU;tax=d:Fungi,p:Ascomycota	97.30	6e-67	148	4	1	148	152	351	498	505
Zotu246	KC843295|SH090425.07FU;tax=d:Fungi,p:Ascomycota,c:Sordariomycetes,o:Diaporthales,f:Diaporthaceae,g:Diaporthe,s:Diaporthe_foeniculina_SH090425.07FU	100.00	2e-77	155	0	1	155	155	350	504	554
Zotu246	KC843307|SH185512.07FU;tax=d:Fungi,p:Ascomycota,c:Sordariomycetes,o:Diaporthales,f:Diaporthaceae,g:Diaporthe,s:Diaporthe_cytosporella_SH185512.07FU	98.71	4e-74	155	2	1	155	155	351	505	555
Zotu246	JX069864|SH017937.07FU;tax=d:Fungi,p:Ascomycota,c:Sordariomycetes,o:Diaporthales,f:Diaporthaceae,g:Diaporthe,s:Diaporthe_canthii_SH017937.07FU	97.42	8e-71	155	4	1	155	155	369	523	567
Zotu246	JN153062|SH185556.07FU;tax=d:Fungi,p:Ascomycota,c:Sordariomycetes,o:Diaporthales,f:Diaporthaceae,g:Diaporthe,s:Diaporthe_anacardii_SH185556.07FU	96.82	1e-69	157	3	1	155	155	365	521	573
Zotu246	KM362378|SH495716.07FU;tax=d:Fungi,p:Ascomycota,c:Sordariomycetes,o:Diaporthales,f:Valsaceae,g:Phomopsis	96.82	1e-69	157	3	1	155	155	340	496	689
Zotu246	KF777157|SH017935.07FU;tax=d:Fungi,p:Ascomycota,c:Sordariomycetes,o:Diaporthales,f:Diaporthaceae,g:Diaporthe,s:Diaporthe_maytenicola_SH017935.07FU	96.77	4e-69	155	5	1	155	155	373	527	572
Zotu246	KC145899|SH185579.07FU;tax=d:Fungi,p:Ascomycota,c:Sordariomycetes,o:Diaporthales,f:Diaporthaceae,g:Diaporthe	96.79	4e-69	156	4	1	155	155	387	542	589
Zotu246	KC343024|SH243445.07FU;tax=d:Fungi,p:Ascomycota,c:Sordariomycetes,o:Diaporthales,f:Diaporthaceae,g:Diaporthe,s:Diaporthe_anacardii_SH243445.07FU	95.48	3e-65	155	5	1	155	155	370	522	567
Zotu247	JX977150|SH198413.07FU;tax=d:Fungi,p:Ascomycota,c:Leotiomycetes,o:Helotiales,f:Helotiaceae,g:Hymenoscyphus,s:Hymenoscyphus_microserotinus_SH198413.07FU	95.10	1e-58	143	6	2	144	146	305	446	464
Zotu247	DQ986481|SH016041.07FU;tax=d:Fungi,p:Ascomycota,c:Leotiomycetes,o:Helotiales,f:Helotiaceae,g:Hymenoscyphus,s:Hymenoscyphus_microserotinus_SH016041.07FU	93.84	2e-57	146	9	1	146	146	318	463	469
Zotu247	JX977155|SH198394.07FU;tax=d:Fungi,p:Ascomycota,c:Leotiomycetes,o:Helotiales,f:Helotiaceae,g:Hymenoscyphus,s:Hymenoscyphus_brevicellulus_SH198394.07FU	94.29	3e-55	140	7	1	140	146	329	467	513
Zotu247	JX977153|SH198414.07FU;tax=d:Fungi,p:Ascomycota,c:Leotiomycetes,o:Helotiales,f:Helotiaceae,g:Hymenoscyphus,s:Hymenoscyphus_subsymmetricus_SH198414.07FU	92.47	1e-53	146	9	1	146	146	328	471	512
Zotu247	AB705256|SH198418.07FU;tax=d:Fungi,p:Ascomycota,c:Leotiomycetes,o:Helotiales,f:Rutstroemiaceae,g:Lambertella,s:Lambertella_yunnanensis_SH198418.07FU	92.91	2e-52	141	9	1	141	146	335	474	520
Zotu247	KY462800|SH631844.07FU;tax=d:Fungi,p:Ascomycota,c:Ascomycota_cls_Incertae_sedis,o:Ascomycota_ord_Incertae_sedis,f:Ascomycota_fam_Incertae_sedis,g:Bispora,s:Bispora_antennata_SH631844.07FU	90.91	5e-48	143	9	1	141	146	388	528	1455
Zotu247	JQ759540|SH198402.07FU;tax=d:Fungi,p:Ascomycota,c:Leotiomycetes,o:Helotiales,f:Helotiaceae,g:Hymenoscyphus	90.85	5e-48	142	12	1	142	146	326	466	1069
Zotu247	EU096525|SH198391.07FU;tax=d:Fungi,p:Ascomycota,c:Leotiomycetes,o:Helotiales,f:Helotiaceae,g:Hymenoscyphus,s:Hymenoscyphus_ginkgonis_SH198391.07FU	90.85	5e-48	142	12	1	142	146	319	459	469
Zotu249	HQ714670|SH298057.07FU;tax=d:Fungi,p:Basidiomycota,c:Agaricomycetes,o:Agaricales,f:Hymenogastraceae,g:Naucoria,s:Naucoria_scolecina_SH298057.07FU	99.06	1e-105	213	1	1	212	212	392	604	654
Zotu249	HQ714761|SH218844.07FU;tax=d:Fungi,p:Basidiomycota,c:Agaricomycetes,o:Agaricales,f:Hymenogastraceae,g:Alnicola,s:Alnicola_sphagneti_SH218844.07FU	98.59	5e-104	213	2	1	212	212	391	603	788
Zotu249	UDB012241|SH218897.07FU;tax=d:Fungi,p:Basidiomycota,c:Agaricomycetes,o:Agaricales,f:Hebelomataceae	97.18	5e-99	213	5	1	212	212	413	625	639
Zotu249	JQ890313|SH218908.07FU;tax=d:Fungi,p:Basidiomycota,c:Agaricomycetes,o:Agaricales	97.16	7e-98	211	5	1	210	212	375	585	585
Zotu249	HQ714754|SH218846.07FU;tax=d:Fungi,p:Basidiomycota,c:Agaricomycetes,o:Agaricales,f:Hymenogastraceae,g:Naucoria,s:Naucoria_luteolofibrillosa_SH218846.07FU	96.24	1e-95	213	6	1	212	212	386	597	787
Zotu249	UDB012104|SH218877.07FU;tax=d:Fungi,p:Basidiomycota,c:Agaricomycetes,o:Agaricales,f:Hebelomataceae	96.24	1e-95	213	6	1	212	212	413	624	931
Zotu249	AY900091|SH218892.07FU;tax=d:Fungi,p:Basidiomycota,c:Agaricomycetes,o:Agaricales,f:Hymenogastraceae,g:Alnicola,s:Alnicola_cholea_SH218892.07FU	95.33	2e-92	214	7	1	212	212	392	604	751
Zotu249	UDB004075|SH030753.07FU;tax=d:Fungi,p:Basidiomycota,c:Agaricomycetes,o:Agaricales,f:Hebelomataceae	93.58	3e-87	218	8	1	212	212	399	616	1024
Zotu250	JX975863|SH214063.07FU;tax=d:Fungi,p:Mortierellomycota,c:Mortierellomycetes,o:Mortierellales,f:Mortierellaceae,g:Mortierella,s:Mortierella_exigua_SH214063.07FU	100.00	4e-136	261	0	1	261	261	323	583	621
Zotu250	KU550120|SH003982.07FU;tax=d:Fungi,p:Mortierellomycota,c:Mortierellomycetes,o:Mortierellales,f:Mortierellaceae,g:Mortierella,s:Mortierella_zonata_SH003982.07FU	91.74	1e-85	230	13	1	230	261	313	536	571
Zotu250	JX976022|SH180121.07FU;tax=d:Fungi,p:Mortierellomycota,c:Mortierellomycetes,o:Mortierellales,f:Mortierellaceae,g:Mortierella,s:Mortierella_nantahalensis_SH180121.07FU	90.87	9e-83	230	17	1	230	261	300	525	582
Zotu250	KT582094|SH497345.07FU;tax=d:Fungi,p:Mortierellomycota,c:Mortierellomycetes,o:Mortierellales,f:Mortierellaceae,g:Mortierella	90.39	7e-79	229	12	1	228	261	353	572	608
Zotu250	HQ630338|SH083665.07FU;tax=d:Fungi,p:Mortierellomycota,c:Mortierellomycetes,o:Mortierellales,f:Mortierellaceae,g:Mortierella,s:Mortierella_schmuckeri_SH083665.07FU	89.91	3e-77	228	15	1	227	261	313	533	591
Zotu250	JX975988|SH180116.07FU;tax=d:Fungi,p:Mortierellomycota,c:Mortierellomycetes,o:Mortierellales,f:Mortierellaceae,g:Mortierella,s:Mortierella_sclerotiella_SH180116.07FU	90.00	3e-77	230	12	1	227	261	311	532	594
Zotu250	HQ445990|SH180130.07FU;tax=d:Fungi,p:Mortierellomycota,c:Mortierellomycetes,o:Mortierellales,f:Mortierellaceae,g:Mortierella	89.91	3e-77	228	15	1	227	261	333	553	637
Zotu250	HQ630331|SH180119.07FU;tax=d:Fungi,p:Mortierellomycota,c:Mortierellomycetes,o:Mortierellales,f:Mortierellaceae,g:Mortierella,s:Mortierella_camargensis_SH180119.07FU	89.91	1e-76	228	14	1	227	261	313	532	590
Zotu251	KU515857|SH219947.07FU;tax=d:Fungi	96.08	2e-66	153	6	1	153	153	423	575	635
Zotu251	EU479950|SH183005.07FU;tax=d:Fungi	91.50	1e-54	153	13	1	153	153	392	544	604
Zotu251	DQ420805|SH183021.07FU;tax=d:Fungi,p:Ascomycota,c:Dothideomycetes,o:Pleosporales,f:Phaeosphaeriaceae	91.50	1e-54	153	13	1	153	153	425	577	636
Zotu251	KT315508|SH490086.07FU;tax=d:Fungi,p:Ascomycota,c:Dothideomycetes,o:Pleosporales,f:Phaeosphaeriaceae,g:Entodesmium,s:Entodesmium_artemisiae_SH490086.07FU	91.56	1e-54	154	11	1	153	153	410	562	577
Zotu251	JX401947|SH182984.07FU;tax=d:Fungi,p:Ascomycota,c:Dothideomycetes,o:Pleosporales	97.52	1e-53	121	3	1	121	153	363	483	562
Zotu251	EU480083|SH182981.07FU;tax=d:Fungi	90.85	5e-53	153	14	1	153	153	390	542	602
Zotu251	HQ026492|SH005838.07FU;tax=d:Fungi,p:Ascomycota,c:Dothideomycetes,o:Pleosporales,f:Phaeosphaeriaceae,g:Chaetosphaeronema	96.75	5e-53	123	4	1	123	153	424	546	630
Zotu251	KP117307|SH488912.07FU;tax=d:Fungi,p:Ascomycota,c:Dothideomycetes,o:Pleosporales,f:Phaeosphaeriaceae,g:Chaetosphaeronema,s:Chaetosphaeronema_hispidulum_SH488912.07FU	90.85	2e-52	153	13	1	153	153	320	471	532
Zotu252	MF136586|SH629793.07FU;tax=d:Fungi,p:Ascomycota,c:Leotiomycetes	95.17	3e-60	145	7	1	145	145	340	484	530
Zotu252	AF502870|SH201724.07FU;tax=d:Fungi,p:Ascomycota,c:Leotiomycetes,o:Helotiales	92.41	1e-53	145	11	1	145	145	301	445	492
Zotu252	GQ153126|SH010353.07FU;tax=d:Fungi,p:Ascomycota,c:Leotiomycetes,o:Rhytismatales	91.72	6e-52	145	12	1	145	145	321	465	1064
Zotu252	HQ535925|SH201614.07FU;tax=d:Fungi,p:Ascomycota,c:Leotiomycetes	91.03	3e-50	145	13	1	145	145	336	480	529
Zotu252	JX421713|SH201674.07FU;tax=d:Fungi,p:Ascomycota,c:Leotiomycetes,o:Helotiales	91.03	1e-49	145	12	1	145	145	381	524	540
Zotu252	KF385293|SH199127.07FU;tax=d:Fungi,p:Ascomycota,c:Leotiomycetes,o:Helotiales,f:Helotiaceae,g:Claussenomyces	90.48	4e-49	147	12	1	145	145	389	535	582
Zotu252	JN053173|SH018491.07FU;tax=d:Fungi,p:Ascomycota,c:Leotiomycetes,o:Helotiales	90.34	1e-48	145	14	1	145	145	323	467	470
Zotu252	UDB025141|SH201672.07FU;tax=d:Fungi,p:Ascomycota,c:Leotiomycetes,o:Helotiales	90.34	1e-48	145	14	1	145	145	810	954	972
Zotu253	DQ249199|SH191159.07FU;tax=d:Fungi,p:Ascomycota,c:Saccharomycetes,o:Saccharomycetales,f:Phaffomycetaceae,g:Cyberlindnera,s:Cyberlindnera_jadinii_SH191159.07FU	100.00	2e-88	175	0	1	175	175	309	483	523
Zotu253	JX406281|SH011096.07FU;tax=d:Fungi,p:Ascomycota,c:Saccharomycetes,o:Saccharomycetales,f:Phaffomycetaceae,g:Cyberlindnera,s:Cyberlindnera_jadinii_SH011096.07FU	96.00	7e-77	175	7	1	175	175	301	475	554
Zotu253	HM044874|SH020774.07FU;tax=d:Fungi,p:Ascomycota,c:Saccharomycetes,o:Saccharomycetales,f:Saccharomycetaceae,g:Williopsis	78.82	4e-20	170	16	24	174	175	410	578	633
Zotu253	EU043159|SH204944.07FU;tax=d:Fungi,p:Ascomycota,c:Saccharomycetes,o:Saccharomycetales,f:Phaffomycetaceae,g:Cyberlindnera	77.60	1e-19	192	19	1	174	175	372	557	620
Zotu253	AB695388|SH461368.07FU;tax=d:Fungi,p:Ascomycota,c:Saccharomycetes,o:Saccharomycetales,f:Phaffomycetaceae,g:Cyberlindnera,s:Cyberlindnera_samutprakarnensis_SH461368.07FU	81.91	6e-13	94	9	89	174	175	505	598	649
Zotu253	AB695388|SH461368.07FU;tax=d:Fungi,p:Ascomycota,c:Saccharomycetes,o:Saccharomycetales,f:Phaffomycetaceae,g:Cyberlindnera,s:Cyberlindnera_samutprakarnensis_SH461368.07FU	84.44	5e-04	45	5	1	45	175	402	444	649
Zotu253	EU307973|SH375394.07FU;tax=d:Fungi,p:Ascomycota,c:Saccharomycetes,o:Saccharomycetales,f:Phaffomycetaceae,g:Cyberlindnera,s:Cyberlindnera_mrakii_SH375394.07FU	76.47	1e-09	136	18	1	128	175	337	466	522
Zotu253	EU307977|SH375390.07FU;tax=d:Fungi,p:Ascomycota,c:Saccharomycetes,o:Saccharomycetales,f:Phaffomycetaceae,g:Cyberlindnera,s:Cyberlindnera_suaveolens_SH375390.07FU	76.47	1e-09	136	18	1	128	175	336	465	521
Zotu253	EU307975|SH261042.07FU;tax=d:Fungi,p:Ascomycota,c:Saccharomycetes,o:Saccharomycetales,f:Phaffomycetaceae,g:Cyberlindnera,s:Cyberlindnera_subsufficiens_SH261042.07FU	76.47	1e-09	136	18	1	128	175	336	465	520
Zotu254	GQ292750|SH184177.07FU;tax=d:Fungi,p:Ascomycota,c:Dothideomycetes,o:Pleosporales,f:Sporormiaceae,g:Preussia,s:Preussia_persica_SH184177.07FU	100.00	3e-75	151	0	1	151	151	307	457	473
Zotu254	GQ999146|SH459786.07FU;tax=d:Fungi	92.36	6e-57	157	6	1	151	151	290	446	506
Zotu254	KP335248|SH184187.07FU;tax=d:Fungi,p:Ascomycota,c:Dothideomycetes,o:Pleosporales,f:Sporormiaceae	91.33	6e-52	150	10	1	150	151	310	456	1049
Zotu254	KT389543|SH184222.07FU;tax=d:Fungi,p:Ascomycota,c:Dothideomycetes,o:Pleosporales,f:Sporormiaceae,g:Sporormiella,s:Sporormiella_minima_SH184222.07FU	91.39	8e-51	151	4	1	151	151	307	448	464
Zotu254	JN159712|SH460199.07FU;tax=d:Fungi,p:Ascomycota,c:Dothideomycetes,o:Pleosporales,f:Sporormiaceae,g:Preussia	89.63	1e-49	164	2	1	149	151	310	473	531
Zotu254	JQ759907|SH203191.07FU;tax=d:Fungi,p:Ascomycota,c:Dothideomycetes,o:Pleosporales,f:Sporormiaceae,g:Preussia	87.92	1e-43	149	16	1	148	151	311	458	1061
Zotu254	GU910767|SH184188.07FU;tax=d:Fungi,p:Ascomycota,c:Dothideomycetes,o:Pleosporales	89.21	1e-43	139	15	1	139	151	317	455	527
Zotu254	KM877208|SH495700.07FU;tax=d:Fungi	88.00	1e-43	150	14	1	148	151	406	553	618
Zotu255	JX188194|SH021360.07FU;tax=d:Fungi,p:Ascomycota,c:Arthoniomycetes,o:Lichenostigmatales,f:Phaeococcomycetaceae,g:Phaeococcomyces	98.71	4e-74	155	2	1	155	155	318	472	1054
Zotu255	EU480260|SH021358.07FU;tax=d:Fungi	98.72	4e-74	156	1	1	155	155	366	521	581
Zotu255	KF800345|SH205786.07FU;tax=d:Fungi,p:Ascomycota	96.77	4e-69	155	5	1	155	155	574	728	788
Zotu255	HG764537|SH021359.07FU;tax=d:Fungi	96.73	2e-67	153	4	1	152	155	360	512	575
Zotu255	KX148022|SH021355.07FU;tax=d:Fungi,p:Ascomycota	95.51	8e-66	156	6	1	155	155	346	501	541
Zotu255	KX147593|SH640572.07FU;tax=d:Fungi,p:Ascomycota,c:Arthoniomycetes,o:Lichenostigmatales,f:Phaeococcomycetaceae,g:Phaeococcomyces	94.87	4e-64	156	7	1	155	155	347	502	542
Zotu255	KT289554|SH205790.07FU;tax=d:Fungi	94.27	5e-63	157	7	1	155	155	385	541	600
Zotu255	FJ554044|SH021354.07FU;tax=d:Fungi,p:Ascomycota,c:Lecanoromycetes	94.19	7e-62	155	8	1	155	155	700	853	893
Zotu256	AY843089|SH193974.07FU;tax=d:Fungi,p:Ascomycota,c:Eurotiomycetes,o:Chaetothyriales,f:Herpotrichiellaceae	93.64	6e-68	173	7	1	173	173	372	540	548
Zotu256	KP174860|SH180471.07FU;tax=d:Fungi,p:Ascomycota,c:Eurotiomycetes,o:Chaetothyriales,f:Trichomeriaceae,g:Knufia,s:Knufia_petricola_SH180471.07FU	87.57	2e-48	169	15	1	169	173	371	533	554
Zotu256	JQ354907|SH180463.07FU;tax=d:Fungi,p:Ascomycota,c:Eurotiomycetes,o:Chaetothyriales	87.65	6e-48	170	11	1	169	173	340	500	551
Zotu256	AY843067|SH193977.07FU;tax=d:Fungi,p:Ascomycota,c:Eurotiomycetes,o:Chaetothyriales	87.80	2e-47	164	15	1	163	173	371	530	548
Zotu256	DQ008125|SH013097.07FU;tax=d:Fungi,p:Ascomycota,c:Dothideomycetes,o:Capnodiales,f:Cladosporiaceae,g:Cladosporium,s:Cladosporium_adianticola_SH013097.07FU	85.56	5e-44	180	13	1	169	173	366	543	555
Zotu256	AF486124|SH193985.07FU;tax=d:Fungi,p:Ascomycota,c:Leotiomycetes,o:Helotiales,f:Helotiales_fam_Incertae_sedis,g:Phialocephala,s:Phialocephala_fluminis_SH193985.07FU	86.50	2e-43	163	16	1	163	173	395	551	612
Zotu256	UDB027788|SH494697.07FU;tax=d:Fungi,p:Ascomycota,c:Eurotiomycetes,o:Chaetothyriales,f:Trichomeriaceae,g:Knufia	93.97	6e-43	116	4	50	163	173	460	574	636
Zotu256	JQ354932|SH013107.07FU;tax=d:Fungi,p:Ascomycota,c:Eurotiomycetes,o:Chaetothyriales,f:Herpotrichiellaceae,g:Coniosporium	86.06	6e-43	165	18	1	164	173	324	484	542
Zotu257	GQ292750|SH184177.07FU;tax=d:Fungi,p:Ascomycota,c:Dothideomycetes,o:Pleosporales,f:Sporormiaceae,g:Preussia,s:Preussia_persica_SH184177.07FU	99.34	1e-73	151	1	1	151	151	307	457	473
Zotu257	GQ999146|SH459786.07FU;tax=d:Fungi	92.99	1e-58	157	5	1	151	151	290	446	506
Zotu257	KP335248|SH184187.07FU;tax=d:Fungi,p:Ascomycota,c:Dothideomycetes,o:Pleosporales,f:Sporormiaceae	92.86	2e-52	140	10	1	140	151	310	449	1049
Zotu257	KT389543|SH184222.07FU;tax=d:Fungi,p:Ascomycota,c:Dothideomycetes,o:Pleosporales,f:Sporormiaceae,g:Sporormiella,s:Sporormiella_minima_SH184222.07FU	92.05	2e-52	151	3	1	151	151	307	448	464
Zotu257	JN159712|SH460199.07FU;tax=d:Fungi,p:Ascomycota,c:Dothideomycetes,o:Pleosporales,f:Sporormiaceae,g:Preussia	90.24	2e-51	164	1	1	149	151	310	473	531
Zotu257	GU910767|SH184188.07FU;tax=d:Fungi,p:Ascomycota,c:Dothideomycetes,o:Pleosporales	88.97	1e-44	145	15	1	145	151	317	460	527
Zotu257	KM877208|SH495700.07FU;tax=d:Fungi	88.00	1e-43	150	14	1	148	151	406	553	618
Zotu257	JQ759907|SH203191.07FU;tax=d:Fungi,p:Ascomycota,c:Dothideomycetes,o:Pleosporales,f:Sporormiaceae,g:Preussia	90.08	7e-42	131	11	1	130	151	311	440	1061
Zotu258	UDB014756|SH526222.07FU;tax=d:Fungi,p:Rozellomycota,c:Rozellomycota_cls_Incertae_sedis,o:GS02	100.00	9e-117	226	0	1	226	226	1179	1404	2413
Zotu258	KY687695|SH190716.07FU;tax=d:Fungi,p:Rozellomycota,c:Rozellomycota_cls_Incertae_sedis,o:GS02	80.13	1e-21	151	18	8	156	226	820	960	2055
Zotu258	KY687698|SH530137.07FU;tax=d:Fungi,p:Rozellomycota,c:Rozellomycota_cls_Incertae_sedis,o:GS02	80.28	1e-21	142	22	7	147	226	818	954	2059
Zotu258	FJ860816|SH229399.07FU;tax=d:Fungi,p:Ascomycota,c:Sordariomycetes,o:Hypocreales,f:Hypocreaceae,g:Trichoderma,s:Trichoderma_protopulvinatum_SH229399.07FU	100.00	5.1	16	0	79	94	226	137	122	597
Zotu258	JN159685|SH017909.07FU;tax=d:Fungi,p:Ascomycota,c:Sordariomycetes,o:Diaporthales,f:Diaporthaceae,g:Diaporthe	100.00	5.1	16	0	136	151	226	533	548	549
Zotu258	FJ860747|SH177690.07FU;tax=d:Fungi,p:Ascomycota,c:Sordariomycetes,o:Hypocreales,f:Hypocreaceae,g:Trichoderma,s:Trichoderma_citrinum_SH177690.07FU	100.00	5.1	16	0	79	94	226	136	121	594
Zotu258	DQ835419|SH177702.07FU;tax=d:Fungi,p:Ascomycota,c:Sordariomycetes,o:Hypocreales,f:Hypocreaceae,g:Trichoderma,s:Trichoderma_pseudostramineum_SH177702.07FU	100.00	5.1	16	0	79	94	226	106	91	514
Zotu258	AF487661|SH177685.07FU;tax=d:Fungi,p:Ascomycota,c:Sordariomycetes,o:Hypocreales,f:Hypocreaceae,g:Trichoderma,s:Trichoderma_pulvinatum_SH177685.07FU	100.00	5.1	16	0	79	94	226	132	117	584
Zotu259	JN053090|SH197745.07FU;tax=d:Fungi,p:Ascomycota,c:Eurotiomycetes,o:Phaeomoniellales,f:Phaeomoniellales_fam_Incertae_sedis,g:Phaeomoniella	91.54	1e-43	130	6	1	130	158	339	463	508
Zotu259	KP992094|SH492374.07FU;tax=d:Fungi,p:Ascomycota,c:Eurotiomycetes	89.86	1e-43	138	11	1	138	158	412	546	558
Zotu259	AY971710|SH015552.07FU;tax=d:Fungi,p:Ascomycota,c:Eurotiomycetes,o:Phaeomoniellales,f:Phaeomoniellales_fam_Incertae_sedis,g:Phaeomoniella	89.36	5e-43	141	9	1	140	158	306	441	504
Zotu259	KT289604|SH197741.07FU;tax=d:Fungi,p:Ascomycota,c:Eurotiomycetes	89.86	5e-43	138	9	1	138	158	384	516	592
Zotu259	JN053080|SH197742.07FU;tax=d:Fungi,p:Ascomycota,c:Eurotiomycetes,o:Chaetothyriales	88.44	2e-42	147	9	1	146	158	338	477	507
Zotu259	KP202997|SH525010.07FU;tax=d:Fungi,p:Ascomycota,c:Eurotiomycetes	87.76	3e-40	147	9	1	146	158	347	485	1107
Zotu259	KP991570|SH496611.07FU;tax=d:Fungi,p:Ascomycota,c:Eurotiomycetes	87.84	3e-40	148	7	1	145	158	295	434	995
Zotu259	JQ760492|SH014028.07FU;tax=d:Fungi,p:Ascomycota,c:Eurotiomycetes,o:Chaetothyriales	87.16	3e-40	148	14	3	150	158	584	726	1353
Zotu260	HM036601|SH217194.07FU;tax=d:Fungi,p:Ascomycota,c:Sordariomycetes,o:Hypocreales,f:Nectriaceae	100.00	3e-80	160	0	1	160	160	321	480	494
Zotu260	JF735308|SH111903.07FU;tax=d:Fungi,p:Ascomycota,c:Sordariomycetes,o:Hypocreales,f:Nectriaceae,g:Neonectria,s:Neonectria_major_SH111903.07FU	96.89	7e-72	161	4	1	160	160	484	644	704
Zotu260	AY677291|SH202969.07FU;tax=d:Fungi,p:Ascomycota,c:Sordariomycetes,o:Hypocreales,f:Nectriaceae,g:Nectria,s:Nectria_ramulariae_SH202969.07FU	96.89	7e-72	161	3	1	160	160	295	454	456
Zotu260	AM981232|SH029493.07FU;tax=d:Fungi,p:Ascomycota,c:Sordariomycetes,o:Hypocreales,f:Nectriaceae,g:Neonectria,s:Neonectria_candida_SH029493.07FU	96.27	3e-70	161	4	1	160	160	248	407	439
Zotu260	AJ131323|SH202981.07FU;tax=d:Fungi,p:Ascomycota,c:Sordariomycetes,o:Hypocreales,f:Nectriaceae,g:Fusarium,s:Fusarium_solani_SH202981.07FU	96.27	3e-70	161	4	1	160	160	313	472	478
Zotu260	KJ125588|SH175334.07FU;tax=d:Fungi,p:Ascomycota,c:Sordariomycetes,o:Hypocreales,f:Nectriaceae,g:Fusicolla	95.65	1e-68	161	6	1	160	160	316	476	478
Zotu260	JF735288|SH202967.07FU;tax=d:Fungi,p:Ascomycota,c:Sordariomycetes,o:Hypocreales,f:Nectriaceae,g:Ilyonectria,s:Ilyonectria_mors-panacis_SH202967.07FU	94.41	3e-65	161	8	1	160	160	482	642	702
Zotu260	JF735320|SH238190.07FU;tax=d:Fungi,p:Ascomycota,c:Sordariomycetes,o:Hypocreales,f:Nectriaceae,g:Dactylonectria,s:Dactylonectria_estremocensis_SH238190.07FU	94.38	1e-64	160	8	1	160	160	484	642	702
Zotu261	Fe;tax=d:Viridiplantae,p:Streptophyta,c:lamiids_no_rank,o:Lamiales,f:Oleaceae,g:Fraxinus,s:Fraxinus_excelsior	99.05	1e-104	210	2	1	210	210	69	278	310
Zotu261	HE602415;tax=d:Viridiplantae,p:Streptophyta,c:lamiids_no_rank,o:Lamiales,f:Oleaceae,g:Fraxinus,s:Fraxinus_angustifolia	96.17	5e-94	209	8	2	210	210	1	209	216
Zotu261	Fm;tax=d:Viridiplantae,p:Streptophyta,c:lamiids_no_rank,o:Lamiales,f:Oleaceae,g:Fraxinus,s:Fraxinus_mandshurica	96.19	5e-94	210	7	1	210	210	69	277	309
Zotu261	HM242752;tax=d:Viridiplantae,p:Streptophyta,c:lamiids_no_rank,o:Lamiales,f:Oleaceae,g:Fraxinus,s:Fraxinus_angustifolia	95.69	9e-92	209	7	2	208	210	1	209	209
Zotu261	Fo;tax=d:Viridiplantae,p:Streptophyta,c:lamiids_no_rank,o:Lamiales,f:Oleaceae,g:Fraxinus,s:Fraxinus_ornus	88.94	2e-69	217	17	1	210	210	69	285	317
Zotu261	KF529558;tax=d:Viridiplantae,p:Streptophyta,c:lamiids_no_rank,o:Lamiales,f:Lamiaceae,g:Stachys,s:Stachys_aegyptiaca	80.00	8e-18	125	21	40	161	210	32	155	233
Zotu261	HG424191;tax=d:Viridiplantae,p:Streptophyta,c:lamiids_no_rank,o:Lamiales,f:Orobanchaceae,g:Pedicularis,s:Pedicularis_racemosa	79.34	4e-16	121	23	40	159	210	40	159	225
Zotu261	FJ004880;tax=d:Viridiplantae,p:Streptophyta,c:Ericales_order,o:Ericales,f:Theaceae,g:Camellia,s:Camellia_sinensis	80.00	1e-10	95	13	47	136	210	462	555	670
Zotu262	KM246219|SH495771.07FU;tax=d:Fungi,p:Basidiomycota,c:Agaricostilbomycetes,o:Agaricostilbales,f:Chionosphaeraceae,g:Kurtzmanomyces	100.00	16	15	0	103	117	199	111	125	537
Zotu262	AF444594|SH202607.07FU;tax=d:Fungi,p:Basidiomycota,c:Agaricostilbomycetes,o:Agaricostilbales,f:Chionosphaeraceae,g:Kurtzmanomyces,s:Kurtzmanomyces_insolitus_SH202607.07FU	100.00	16	15	0	103	117	199	81	95	666
Zotu262	KU743217|SH629586.07FU;tax=d:Fungi,p:Ascomycota,c:Dothideomycetes,o:Pleosporales,f:Lophiostomataceae,g:Vaginatispora	100.00	16	15	0	130	144	199	384	370	527
Zotu262	FJ235944|SH000152.07FU;tax=d:Fungi,p:Ascomycota,c:Saccharomycetes,o:Saccharomycetales,f:Saccharomycetales_fam_Incertae_sedis,g:Candida	100.00	16	15	0	177	191	199	147	161	524
Zotu263	UDB015436|SH215669.07FU;tax=d:Fungi,p:Basidiomycota,c:Agaricomycetes,o:Agaricales,f:Entolomataceae,g:Rhodocybe,s:Rhodocybe_gemina_SH215669.07FU	95.24	0.35	21	1	95	115	202	74	94	1048
Zotu263	KM246219|SH495771.07FU;tax=d:Fungi,p:Basidiomycota,c:Agaricostilbomycetes,o:Agaricostilbales,f:Chionosphaeraceae,g:Kurtzmanomyces	95.24	1.3	21	0	104	124	202	110	129	537
Zotu263	AF444594|SH202607.07FU;tax=d:Fungi,p:Basidiomycota,c:Agaricostilbomycetes,o:Agaricostilbales,f:Chionosphaeraceae,g:Kurtzmanomyces,s:Kurtzmanomyces_insolitus_SH202607.07FU	95.24	1.3	21	0	104	124	202	80	99	666
Zotu263	KM104138|SH490479.07FU;tax=d:Fungi	100.00	1.3	17	0	153	169	202	206	222	603
Zotu263	EU266559|SH203797.07FU;tax=d:Fungi,p:Basidiomycota,c:Tremellomycetes,o:Tremellales,f:Bulleribasidiaceae,g:Vishniacozyma,s:Vishniacozyma_dimennae_SH203797.07FU	100.00	4.5	16	0	54	69	202	563	548	568
Zotu263	KC435719;tax=d:Metazoa,p:Arthropoda,c:Insecta,o:Diptera,f:Mycetophilidae,g:Manota,s:Manota_sp._DK-2013	100.00	16	15	0	81	95	202	265	251	535
Zotu263	FJ824825;tax=d:Metazoa,p:Arthropoda,c:Insecta,o:Diptera,f:Calliphoridae,g:Chrysomya,s:Chrysomya_bezziana	100.00	16	15	0	81	95	202	285	299	299
Zotu263	HQ630315|SH098918.07FU;tax=d:Fungi,p:Mortierellomycota,c:Mortierellomycetes,o:Mortierellales,f:Mortierellaceae,g:Mortierella,s:Mortierella_mutabilis_SH098918.07FU	100.00	16	15	0	77	91	202	547	533	675
Zotu264	EU035435|SH219608.07FU;tax=d:Fungi,p:Ascomycota,c:Dothideomycetes,o:Venturiales	94.89	3e-55	137	5	1	136	147	453	588	1522
Zotu264	KP991541|SH219643.07FU;tax=d:Fungi,p:Ascomycota,c:Dothideomycetes,o:Venturiales,f:Venturiaceae	93.15	3e-55	146	9	2	147	147	310	454	1035
Zotu264	AY173018|SH219617.07FU;tax=d:Fungi,p:Ascomycota,c:Dothideomycetes,o:Venturiales,f:Venturiaceae,g:Venturia,s:Venturia_populina_SH219617.07FU	94.24	1e-54	139	6	1	138	147	335	472	501
Zotu264	AY671907|SH219630.07FU;tax=d:Fungi,p:Ascomycota,c:Dothideomycetes,o:Venturiales,f:Sympoventuriaceae,g:Fusicladium,s:Fusicladium_convolvularum_SH219630.07FU	94.20	4e-54	138	7	1	138	147	315	451	461
Zotu264	AF333445|SH219601.07FU;tax=d:Fungi,p:Ascomycota,c:Dothideomycetes,o:Venturiales,f:Venturiaceae,g:Venturia,s:Venturia_pyrina_SH219601.07FU	93.53	5e-53	139	7	1	138	147	315	452	462
Zotu264	KT823576|SH532162.07FU;tax=d:Fungi,p:Ascomycota,c:Dothideomycetes,o:Venturiales,f:Venturiaceae,g:Venturia	94.70	2e-52	132	5	1	131	147	318	448	448
Zotu264	KP979113|SH219624.07FU;tax=d:Fungi,p:Ascomycota,c:Dothideomycetes,o:Venturiales	94.70	2e-52	132	6	1	131	147	335	466	528
Zotu264	AY671909|SH219605.07FU;tax=d:Fungi,p:Ascomycota,c:Dothideomycetes,o:Venturiales,f:Venturiaceae,g:Venturia,s:Venturia_saliciperda_SH219605.07FU	93.43	6e-52	137	7	1	136	147	314	449	461
Zotu265	AB725607|SH443329.07FU;tax=d:Fungi,p:Ascomycota,c:Sordariomycetes,o:Hypocreales,f:Nectriaceae,g:Fusarium,s:Fusarium_fujikuroi_SH443329.07FU	99.38	1e-79	162	1	1	162	162	296	457	994
Zotu265	LC131358|SH487786.07FU;tax=d:Fungi,p:Ascomycota,c:Sordariomycetes,o:Hypocreales,f:Nectriaceae,g:Fusarium,s:Fusarium_mangiferae_SH487786.07FU	99.38	1e-79	162	1	1	162	162	347	508	592
Zotu265	LC131352|SH496004.07FU;tax=d:Fungi,p:Ascomycota,c:Sordariomycetes,o:Hypocreales,f:Nectriaceae,g:Fusarium,s:Fusarium_mangiferae_SH496004.07FU	99.38	1e-79	162	1	1	162	162	336	497	574
Zotu265	KJ017960|SH031279.07FU;tax=d:Fungi,p:Ascomycota,c:Sordariomycetes,o:Hypocreales,f:Nectriaceae,g:Fusarium,s:Fusarium_proliferatum_SH031279.07FU	99.38	1e-79	162	1	1	162	162	288	449	498
Zotu265	GU721377|SH219683.07FU;tax=d:Fungi,p:Ascomycota,c:Sordariomycetes,o:Hypocreales,f:Nectriaceae,g:Fusarium	99.38	1e-79	162	1	1	162	162	320	481	534
Zotu265	U61678|SH443332.07FU;tax=d:Fungi,p:Ascomycota,c:Sordariomycetes,o:Hypocreales,f:Nectriaceae,g:Fusarium,s:Fusarium_concentricum_SH443332.07FU	98.77	5e-78	162	2	1	162	162	337	498	522
Zotu265	FJ612740|SH004764.07FU;tax=d:Fungi,p:Ascomycota,c:Sordariomycetes,o:Hypocreales,f:Nectriaceae	98.77	5e-78	162	2	1	162	162	378	539	597
Zotu265	JX985009|SH025560.07FU;tax=d:Fungi,p:Ascomycota,c:Sordariomycetes,o:Hypocreales,f:Nectriaceae	98.77	5e-78	162	2	1	162	162	279	440	504
Zotu266	JF495199|SH190079.07FU;tax=d:Fungi,p:Ascomycota,c:Leotiomycetes,o:Leotiomycetes_ord_Incertae_sedis,f:Pseudeurotiaceae	99.31	1e-69	144	1	1	144	144	333	476	1109
Zotu266	JQ352303|SH010355.07FU;tax=d:Fungi	95.10	3e-60	143	7	2	144	144	314	456	500
Zotu266	KX516296|SH629054.07FU;tax=d:Fungi	93.79	2e-56	145	7	1	144	144	393	536	596
Zotu266	KT161085|SH493867.07FU;tax=d:Fungi,p:Ascomycota	92.08	1e-33	101	7	1	101	144	392	491	492
Zotu266	JF449892|SH201703.07FU;tax=d:Fungi,p:Ascomycota,c:Leotiomycetes	84.62	2e-32	143	16	1	140	144	329	468	1105
Zotu266	HE998753|SH199140.07FU;tax=d:Fungi,p:Ascomycota,c:Leotiomycetes,o:Helotiales	84.72	2e-32	144	15	1	140	144	320	460	467
Zotu266	AY969380|SH201711.07FU;tax=d:Fungi,p:Ascomycota,c:Leotiomycetes	83.92	8e-31	143	18	1	140	144	323	463	497
Zotu266	AY204588|SH215257.07FU;tax=d:Fungi,p:Ascomycota,c:Leotiomycetes,o:Helotiales,f:Leotiaceae,g:Alatospora,s:Alatospora_acuminata_SH215257.07FU	84.06	1e-29	138	16	1	135	144	363	497	561
Zotu267	EU520640|SH199605.07FU;tax=d:Fungi,p:Ascomycota,c:Dothideomycetes,o:Pleosporales	100.00	2e-76	153	0	1	153	153	358	510	604
Zotu267	JF449883|SH204279.07FU;tax=d:Fungi,p:Ascomycota,c:Dothideomycetes,o:Pleosporales	89.93	1e-48	149	13	4	150	153	336	484	1100
Zotu267	LC014592|SH496357.07FU;tax=d:Fungi,p:Ascomycota,c:Dothideomycetes,o:Pleosporales,f:Dictyosporiaceae,g:Pseudocoleophoma,s:Pseudocoleophoma_calamagrostidis_SH496357.07FU	88.16	3e-45	152	17	1	151	153	336	487	521
Zotu267	GU054272|SH210933.07FU;tax=d:Fungi,p:Ascomycota,c:Dothideomycetes,o:Pleosporales	87.66	4e-44	154	16	1	153	153	378	529	620
Zotu267	EU490077|SH016881.07FU;tax=d:Fungi,p:Ascomycota,c:Dothideomycetes,o:Pleosporales	88.28	1e-43	145	17	1	145	153	458	602	1649
Zotu267	HQ631052|SH199606.07FU;tax=d:Fungi,p:Ascomycota,c:Dothideomycetes,o:Pleosporales	87.50	1e-43	152	18	1	151	153	396	547	608
Zotu267	EU516831|SH020266.07FU;tax=d:Fungi,p:Ascomycota,c:Dothideomycetes,o:Pleosporales	86.93	2e-42	153	19	1	153	153	305	456	508
Zotu267	KX909187|SH629047.07FU;tax=d:Fungi	87.76	2e-41	147	12	1	144	153	345	488	1044
Zotu268	KC626007|SH198328.07FU;tax=d:Fungi,p:Ascomycota,c:Dothideomycetes,o:Myriangiales,f:Elsinoaceae	100.00	1e-90	179	0	1	179	179	421	599	650
Zotu268	KR476726|SH549686.07FU;tax=d:Fungi,p:Ascomycota,c:Dothideomycetes,o:Myriangiales,f:Elsinoaceae	93.67	3e-61	158	7	1	158	179	399	553	617
Zotu268	FJ010319|SH198327.07FU;tax=d:Fungi,p:Ascomycota,c:Dothideomycetes,o:Myriangiales,f:Elsinoaceae	92.41	3e-56	158	2	1	158	179	404	551	626
Zotu268	KY367513|SH015951.07FU;tax=d:Fungi,p:Ascomycota,c:Dothideomycetes,o:Myriangiales,f:Elsinoaceae,g:Sphaceloma	90.36	2e-53	166	5	1	158	179	368	530	591
Zotu268	KY367513|SH641333.07FU;tax=d:Fungi,p:Ascomycota,c:Dothideomycetes,o:Myriangiales,f:Elsinoaceae,g:Sphaceloma	90.36	2e-53	166	5	1	158	179	368	530	591
Zotu268	HQ599577|SH015950.07FU;tax=d:Fungi,p:Ascomycota,c:Dothideomycetes,o:Myriangiales,f:Elsinoaceae,g:Sphaceloma,s:Sphaceloma_freyliniae_SH015950.07FU	87.71	8e-52	179	14	1	172	179	438	615	671
Zotu268	KX887302|SH629858.07FU;tax=d:Fungi,p:Ascomycota,c:Dothideomycetes,o:Myriangiales,f:Elsinoaceae	90.13	2e-48	152	8	1	152	179	381	525	525
Zotu268	KX887231|SH629857.07FU;tax=d:Fungi,p:Ascomycota,c:Dothideomycetes,o:Myriangiales,f:Elsinoaceae	88.00	1e-40	150	4	1	149	179	372	508	511
Zotu269	DQ019377|SH205983.07FU;tax=d:Fungi,p:Ascomycota,c:Dothideomycetes,o:Capnodiales,f:Mycosphaerellaceae,g:Mycosphaerella,s:Mycosphaerella_ulmi_SH205983.07FU	100.00	2e-71	144	0	1	144	144	309	452	454
Zotu269	KF941307|SH205986.07FU;tax=d:Fungi,p:Ascomycota,c:Dothideomycetes,o:Capnodiales,f:Mycosphaerellaceae	93.48	2e-52	138	8	1	137	144	281	418	475
Zotu269	AY259131|SH205985.07FU;tax=d:Fungi,p:Ascomycota,c:Dothideomycetes,o:Capnodiales,f:Mycosphaerellaceae,g:Ramulispora,s:Ramulispora_sorghi_SH205985.07FU	92.75	2e-51	138	10	1	138	144	313	450	482
Zotu269	MF158311|SH205979.07FU;tax=d:Fungi,p:Ascomycota,c:Dothideomycetes,o:Capnodiales,f:Mycosphaerellaceae	92.70	3e-50	137	9	1	137	144	334	469	533
Zotu269	KF251595|SH206800.07FU;tax=d:Fungi,p:Ascomycota,c:Dothideomycetes,o:Capnodiales,f:Mycosphaerellaceae	92.70	3e-50	137	8	1	137	144	319	453	493
Zotu269	KC874676|SH022114.07FU;tax=d:Fungi,p:Ascomycota,c:Dothideomycetes,o:Capnodiales,f:Mycosphaerellaceae,g:Septoria	92.70	3e-50	137	9	1	137	144	336	471	523
Zotu269	EF535661|SH206799.07FU;tax=d:Fungi,p:Ascomycota,c:Dothideomycetes,o:Capnodiales,f:Mycosphaerellaceae,g:Septoria,s:Septoria_obesa_SH206799.07FU	92.70	3e-50	137	9	1	137	144	315	450	497
Zotu269	DQ019350|SH206836.07FU;tax=d:Fungi,p:Ascomycota,c:Dothideomycetes,o:Capnodiales,f:Mycosphaerellaceae,g:Mycosphaerella,s:Mycosphaerella_latebrosa_SH206836.07FU	91.61	1e-49	143	9	1	143	144	442	581	584
Zotu270	AM084441|SH208536.07FU;tax=d:Fungi,p:Ascomycota,c:Dothideomycetes,o:Pleosporales,f:Phaeosphaeriaceae	96.62	3e-65	148	5	1	148	148	348	495	500
Zotu270	LT604874|SH630557.07FU;tax=d:Fungi,p:Ascomycota,c:Dothideomycetes,o:Pleosporales	94.59	6e-62	148	8	1	148	148	330	477	479
[truncated: 45,218 more rows]
