# Supplementary material for: The Endophytic Mycobiome of European Ash and Sycamore Maple Leaves – Geographic Patterns, Host Specificity and Influence of Ash Dieback
Source: Front Microbiol. 2018 Oct 24;9:2345. doi: 10.3389/fmicb.2018.02345 (PMC6207852; doi:10.3389/fmicb.2018.02345)
Supplement: Supplementary file 9 [file Data_Sheet_4.zip › Data_Sheet_4_code/data/leaf_samples/analysis/clusters/denoised_sintax.txt]

Zotu6	d:Fungi(1.0000),p:Ascomycota(1.0000),c:Leotiomycetes(1.0000),o:Erysiphales(1.0000),f:Erysiphaceae(1.0000),g:Phyllactinia(1.0000),s:Phyllactinia_fraxini(0.9500),h:SH202235.07FU(0.9500)	+	d:Fungi,p:Ascomycota,c:Leotiomycetes,o:Erysiphales,f:Erysiphaceae,g:Phyllactinia,s:Phyllactinia_fraxini,h:SH202235.07FU
Zotu1	d:Fungi(1.0000),p:Ascomycota(0.9900),c:Dothideomycetes(0.9900),o:Venturiales(0.9900),f:Venturiaceae(0.3000),g:Venturia(0.0700),s:Venturia_atriseda(0.0400),h:SH219626.07FU(0.0400)	+	d:Fungi,p:Ascomycota,c:Dothideomycetes,o:Venturiales
Zotu5	d:Fungi(1.0000),p:Ascomycota(0.9900),c:Dothideomycetes(0.9900),o:Venturiales(0.9900),f:Venturiaceae(0.3600),g:Venturia(0.0700),s:Venturia_atriseda(0.0400),h:SH219626.07FU(0.0400)	+	d:Fungi,p:Ascomycota,c:Dothideomycetes,o:Venturiales
Zotu3	d:Fungi(1.0000),p:Ascomycota(1.0000),c:Dothideomycetes(1.0000),o:Venturiales(1.0000),f:Venturiaceae(0.6900),g:Venturia(0.4100),s:Venturia_atriseda(0.1500),h:SH219626.07FU(0.1500)	+	d:Fungi,p:Ascomycota,c:Dothideomycetes,o:Venturiales
Zotu7	d:Fungi(1.0000),p:Ascomycota(0.9900),c:Dothideomycetes(0.9900),o:Venturiales(0.9900),f:Venturiaceae(0.4300),g:Venturia(0.1600),s:Venturia_atriseda(0.0700),h:SH219626.07FU(0.0700)	+	d:Fungi,p:Ascomycota,c:Dothideomycetes,o:Venturiales
Zotu2	d:Fungi(1.0000),p:Ascomycota(0.9900),c:Dothideomycetes(0.9900),o:Venturiales(0.9900),f:Venturiaceae(0.3000),g:Venturia(0.0700),s:Venturia_atriseda(0.0400),h:SH219626.07FU(0.0400)	+	d:Fungi,p:Ascomycota,c:Dothideomycetes,o:Venturiales
Zotu4	d:Fungi(1.0000),p:Ascomycota(1.0000),c:Leotiomycetes(1.0000),o:Erysiphales(1.0000),f:Erysiphaceae(1.0000),g:Sawadaea(1.0000),s:Sawadaea_bicornis(0.1700),h:SH178720.07FU(0.1700)	+	d:Fungi,p:Ascomycota,c:Leotiomycetes,o:Erysiphales,f:Erysiphaceae,g:Sawadaea
Zotu8	d:Fungi(1.0000),p:Ascomycota(1.0000),c:Dothideomycetes(1.0000),o:Capnodiales(1.0000),f:Mycosphaerellaceae(1.0000),g:Sphaerulina(0.0700),s:Sphaerulina_pseudovirgaureae(0.0600),h:SH206769.07FU(0.0600)	+	d:Fungi,p:Ascomycota,c:Dothideomycetes,o:Capnodiales,f:Mycosphaerellaceae
Zotu10	d:Viridiplantae(1.0000),p:Streptophyta(1.0000),c:lamiids_no_rank(1.0000),o:Lamiales(1.0000),f:Oleaceae(1.0000),g:Fraxinus(1.0000),s:Fraxinus_excelsior(1.0000)	+	d:Viridiplantae,p:Streptophyta,c:lamiids_no_rank,o:Lamiales,f:Oleaceae,g:Fraxinus,s:Fraxinus_excelsior
Zotu11	d:Fungi(1.0000),p:Ascomycota(1.0000),c:Dothideomycetes(1.0000),o:Venturiales(1.0000),f:Venturiaceae(0.4800),g:Venturia(0.2800),s:Venturia_macularis(0.1800),h:SH219612.07FU(0.1800)	+	d:Fungi,p:Ascomycota,c:Dothideomycetes,o:Venturiales
Zotu12	d:Fungi(1.0000),p:Ascomycota(0.9900),c:Dothideomycetes(0.9900),o:Venturiales(0.9900),f:Venturiaceae(0.4100),g:Venturia(0.1200),s:Venturia_atriseda(0.0600),h:SH219626.07FU(0.0600)	+	d:Fungi,p:Ascomycota,c:Dothideomycetes,o:Venturiales
Zotu9	d:Fungi(1.0000),p:Ascomycota(1.0000),c:Leotiomycetes(1.0000),o:Helotiales(1.0000),f:Helotiaceae(1.0000),g:Hymenoscyphus(1.0000),s:Hymenoscyphus_fraxineus(0.4200),h:SH198384.07FU(0.4200)	+	d:Fungi,p:Ascomycota,c:Leotiomycetes,o:Helotiales,f:Helotiaceae,g:Hymenoscyphus
Zotu14	d:Fungi(1.0000),p:Ascomycota(0.9900),c:Dothideomycetes(0.9900),o:Pleosporales(0.9900),f:Pleosporaceae(0.5000),g:Alternaria(0.5000),s:Didymella_macrostoma(0.1800),h:SH345872.07FU(0.1800)	+	d:Fungi,p:Ascomycota,c:Dothideomycetes,o:Pleosporales
Zotu15	d:Fungi(1.0000),p:Ascomycota(1.0000),c:Dothideomycetes(0.9500),o:Pleosporales(0.9400),f:Didymosphaeriaceae(0.9300),g:Paraconiothyrium(0.9300),s:Paraconiothyrium_variabile(0.0100),h:SH186933.07FU(0.0100)	+	d:Fungi,p:Ascomycota,c:Dothideomycetes,o:Pleosporales,f:Didymosphaeriaceae,g:Paraconiothyrium
Zotu13	d:Fungi(1.0000),p:Ascomycota(1.0000),c:Dothideomycetes(1.0000),o:Capnodiales(1.0000),f:Mycosphaerellaceae(1.0000),g:Ramularia(0.9900),s:Septoria_lepidii(0.0100),h:SH174457.07FU(0.0100)	+	d:Fungi,p:Ascomycota,c:Dothideomycetes,o:Capnodiales,f:Mycosphaerellaceae,g:Ramularia
Zotu16	d:Fungi(1.0000),p:Ascomycota(1.0000),c:Dothideomycetes(1.0000),o:Capnodiales(1.0000),f:Mycosphaerellaceae(1.0000)	+	d:Fungi,p:Ascomycota,c:Dothideomycetes,o:Capnodiales,f:Mycosphaerellaceae
Zotu18	d:Fungi(1.0000),p:Ascomycota(1.0000),c:Sordariomycetes(1.0000),o:Glomerellales(1.0000),f:Glomerellaceae(1.0000),g:Colletotrichum(1.0000),s:Colletotrichum_fioriniae(0.8400),h:SH408615.07FU(0.8400)	+	d:Fungi,p:Ascomycota,c:Sordariomycetes,o:Glomerellales,f:Glomerellaceae,g:Colletotrichum,s:Colletotrichum_fioriniae,h:SH408615.07FU
Zotu19	d:Fungi(1.0000),p:Ascomycota(0.9900),c:Dothideomycetes(0.9900),o:Venturiales(0.9900),f:Venturiaceae(0.4400),g:Venturia(0.2100),s:Venturia_atriseda(0.0700),h:SH219626.07FU(0.0700)	+	d:Fungi,p:Ascomycota,c:Dothideomycetes,o:Venturiales
Zotu20	d:Fungi(1.0000),p:Ascomycota(1.0000),c:Dothideomycetes(1.0000),o:Venturiales(1.0000),f:Venturiaceae(0.4200),g:Venturia(0.2900),s:Venturia_macularis(0.1700),h:SH219612.07FU(0.1700)	+	d:Fungi,p:Ascomycota,c:Dothideomycetes,o:Venturiales
Zotu21	d:Fungi(1.0000),p:Ascomycota(0.9900),c:Leotiomycetes(0.9800),o:Rhytismatales(0.9400),f:Rhytismataceae(0.9200),g:Rhytisma(0.8600),s:Rhytisma_acerinum(0.8600),h:SH211432.07FU(0.8600)	+	d:Fungi,p:Ascomycota,c:Leotiomycetes,o:Rhytismatales,f:Rhytismataceae,g:Rhytisma,s:Rhytisma_acerinum,h:SH211432.07FU
Zotu22	d:Fungi(1.0000),p:Ascomycota(1.0000),c:Dothideomycetes(1.0000),o:Capnodiales(1.0000),f:Mycosphaerellaceae(1.0000),g:Septoria(0.2700),s:Caryophylloseptoria_lychnidis(0.2000),h:SH206822.07FU(0.2000)	+	d:Fungi,p:Ascomycota,c:Dothideomycetes,o:Capnodiales,f:Mycosphaerellaceae
Zotu24	d:Fungi(1.0000),p:Ascomycota(1.0000),c:Dothideomycetes(1.0000),o:Capnodiales(1.0000),f:Mycosphaerellaceae(1.0000),g:Sphaerulina(0.8800),s:Sphaerulina_pseudovirgaureae(0.5400),h:SH206769.07FU(0.5400)	+	d:Fungi,p:Ascomycota,c:Dothideomycetes,o:Capnodiales,f:Mycosphaerellaceae,g:Sphaerulina
Zotu25	d:Fungi(1.0000),p:Ascomycota(0.9900),c:Dothideomycetes(0.9900),o:Capnodiales(0.8400),f:Cladosporiaceae(0.3900),g:Cladosporium(0.3900),s:Cladosporium_tenuissimum(0.2000),h:SH629693.07FU(0.2000)	+	d:Fungi,p:Ascomycota,c:Dothideomycetes,o:Capnodiales
Zotu26	d:Fungi(1.0000),p:Ascomycota(1.0000),c:Dothideomycetes(0.0700),o:Capnodiales(0.0500),f:Mycosphaerellaceae(0.0500),g:Ramularia(0.0500),s:Ramularia_armoraciae(0.0200),h:SH206862.07FU(0.0200)	+	d:Fungi,p:Ascomycota
Zotu27	d:Fungi(1.0000),p:Ascomycota(1.0000),c:Sordariomycetes(1.0000),o:Diaporthales(1.0000),f:Diaporthaceae(0.9500),g:Diaporthe(0.9500),s:Diaporthe_cynaroidis(0.5100),h:SH090428.07FU(0.5100)	+	d:Fungi,p:Ascomycota,c:Sordariomycetes,o:Diaporthales,f:Diaporthaceae,g:Diaporthe
Zotu28	d:Fungi(1.0000),p:Basidiomycota(1.0000),c:Agaricomycetes(1.0000),o:Agaricales(1.0000),f:Hymenogastraceae(0.6700),g:Alnicola(0.6700),s:Alnicola_sphagneti(0.6400),h:SH218844.07FU(0.6400)	+	d:Fungi,p:Basidiomycota,c:Agaricomycetes,o:Agaricales
Zotu29	d:Fungi(1.0000),p:Ascomycota(0.9700),c:Dothideomycetes(0.5600),o:Pleosporales(0.5600),f:Leptosphaeriaceae(0.5200),g:Leptosphaeria(0.4500),s:Paraleptosphaeria_nitschkei(0.0500),h:SH192163.07FU(0.0500)	+	d:Fungi,p:Ascomycota
Zotu30	d:Fungi(1.0000),p:Ascomycota(0.9700),c:Sordariomycetes(0.9700),o:Diaporthales(0.9700),f:Gnomoniaceae(0.9600),g:Cryptodiaporthe(0.2500),s:Apiognomonia_errabunda(0.2100),h:SH207368.07FU(0.2100)	+	d:Fungi,p:Ascomycota,c:Sordariomycetes,o:Diaporthales,f:Gnomoniaceae
Zotu31	d:Fungi(1.0000),p:Ascomycota(0.7400),c:Dothideomycetes(0.7400),o:Pleosporales(0.7400),f:Pleosporaceae(0.4100),g:Alternaria(0.4100),s:Epicoccum_pimprinum(0.0800),h:SH186618.07FU(0.0800)	+	d:Fungi
Zotu33	d:Fungi(1.0000),p:Ascomycota(0.9900),c:Dothideomycetes(0.9900),o:Capnodiales(0.9100),f:Mycosphaerellaceae(0.4000),g:Mycosphaerella(0.4000),s:Mycosphaerella_tassiana(0.4000),h:SH216250.07FU(0.4000)	+	d:Fungi,p:Ascomycota,c:Dothideomycetes,o:Capnodiales
Zotu34	d:Fungi(1.0000),p:Ascomycota(0.5500),c:Dothideomycetes(0.5500),o:Dothideales(0.5500),f:Aureobasidiaceae(0.5500),g:Aureobasidium(0.5200),s:Aureobasidium_pullulans(0.5000),h:SH195774.07FU(0.3600)	+	d:Fungi
Zotu35	d:Fungi(1.0000),p:Ascomycota(1.0000),c:Leotiomycetes(0.8200),o:Helotiales(0.8200),f:Hyaloscyphaceae(0.4400),g:Phialocephala(0.3600),s:Phialocephala_fortinii(0.3500),h:SH204986.07FU(0.3500)	+	d:Fungi,p:Ascomycota,c:Leotiomycetes,o:Helotiales
Zotu36	d:Fungi(1.0000),p:Ascomycota(1.0000),c:Dothideomycetes(1.0000),o:Capnodiales(1.0000),f:Mycosphaerellaceae(1.0000),g:Septoria(0.9900),s:Septoria_cretae(0.9700),h:SH406107.07FU(0.9700)	+	d:Fungi,p:Ascomycota,c:Dothideomycetes,o:Capnodiales,f:Mycosphaerellaceae,g:Septoria,s:Septoria_cretae,h:SH406107.07FU
Zotu40	d:Fungi(1.0000),p:Basidiomycota(1.0000),c:Malasseziomycetes(1.0000),o:Malasseziales(1.0000),f:Malasseziaceae(1.0000),g:Malassezia(1.0000)	+	d:Fungi,p:Basidiomycota,c:Malasseziomycetes,o:Malasseziales,f:Malasseziaceae,g:Malassezia
Zotu38	d:Fungi(1.0000),p:Ascomycota(1.0000),c:Sordariomycetes(0.9800),o:Diaporthales(0.9800),f:Diaporthaceae(0.8800),g:Diaporthe(0.8800),s:Diaporthe_cotoneastri(0.5800),h:SH099216.07FU(0.5800)	+	d:Fungi,p:Ascomycota,c:Sordariomycetes,o:Diaporthales,f:Diaporthaceae,g:Diaporthe
Zotu37	d:Fungi(1.0000),p:Ascomycota(1.0000),c:Dothideomycetes(0.1400),o:Capnodiales(0.1200),f:Mycosphaerellaceae(0.1200),g:Ramularia(0.1100),s:Ramularia_nyssicola(0.0400),h:SH206773.07FU(0.0400)	+	d:Fungi,p:Ascomycota
Zotu42	d:Fungi(1.0000),p:Basidiomycota(0.1200),c:Cystobasidiomycetes(0.1200),o:Erythrobasidiales(0.1200),f:Erythrobasidiaceae(0.1200),g:Erythrobasidium(0.1200),s:Erythrobasidium_hasegawianum(0.1200),h:SH194739.07FU(0.1200)	+	d:Fungi
Zotu39	d:Fungi(1.0000),p:Ascomycota(1.0000),c:Dothideomycetes(1.0000),o:Capnodiales(1.0000),f:Mycosphaerellaceae(1.0000),g:Passalora(0.4300),s:Pantospora_guazumae(0.3100),h:SH406144.07FU(0.3100)	+	d:Fungi,p:Ascomycota,c:Dothideomycetes,o:Capnodiales,f:Mycosphaerellaceae
Zotu44	d:Fungi(1.0000),p:Ascomycota(0.9900),c:Dothideomycetes(0.9900),o:Venturiales(0.9900),f:Venturiaceae(0.9300),g:Venturia(0.7700),s:Venturia_aceris(0.0600),h:SH219628.07FU(0.0600)	+	d:Fungi,p:Ascomycota,c:Dothideomycetes,o:Venturiales,f:Venturiaceae
Zotu43	d:Fungi(1.0000),p:Ascomycota(1.0000),c:Sordariomycetes(1.0000),o:Glomerellales(1.0000),f:Glomerellaceae(1.0000),g:Colletotrichum(1.0000),s:Colletotrichum_godetiae(0.8100),h:SH279828.07FU(0.8100)	+	d:Fungi,p:Ascomycota,c:Sordariomycetes,o:Glomerellales,f:Glomerellaceae,g:Colletotrichum,s:Colletotrichum_godetiae,h:SH279828.07FU
Zotu49	d:Viridiplantae(1.0000),p:Streptophyta(1.0000),c:malvids_no_rank(1.0000),o:Sapindales(1.0000),f:Sapindaceae(1.0000),g:Acer(1.0000),s:Acer_pseudoplatanus(1.0000)	+	d:Viridiplantae,p:Streptophyta,c:malvids_no_rank,o:Sapindales,f:Sapindaceae,g:Acer,s:Acer_pseudoplatanus
Zotu50	d:Viridiplantae(1.0000),p:Streptophyta(1.0000),c:lamiids_no_rank(1.0000),o:Lamiales(1.0000),f:Oleaceae(1.0000),g:Fraxinus(1.0000),s:Fraxinus_ornus(1.0000)	+	d:Viridiplantae,p:Streptophyta,c:lamiids_no_rank,o:Lamiales,f:Oleaceae,g:Fraxinus,s:Fraxinus_ornus
Zotu45	d:Fungi(1.0000),p:Ascomycota(1.0000),c:Dothideomycetes(0.8700),o:Capnodiales(0.8700),f:Mycosphaerellaceae(0.8700),g:Ramularia(0.8400),s:Ramularia_eucalypti(0.1000),h:SH116476.07FU(0.1000)	+	d:Fungi,p:Ascomycota,c:Dothideomycetes,o:Capnodiales,f:Mycosphaerellaceae,g:Ramularia
Zotu46	d:Fungi(1.0000),p:Ascomycota(1.0000),c:Dothideomycetes(1.0000),o:Pleosporales(0.9800),f:Didymellaceae(0.6900),g:Phomatodes(0.4800),s:Phomatodes_aubrietiae(0.4800),h:SH245140.07FU(0.4800)	+	d:Fungi,p:Ascomycota,c:Dothideomycetes,o:Pleosporales
Zotu47	d:Fungi(1.0000),p:Ascomycota(0.9900),c:Dothideomycetes(0.9500),o:Pleosporales(0.9500),f:Leptosphaeriaceae(0.2600),g:Leptosphaeria(0.2600),s:Neosetophoma_samararum(0.0400),h:SH496090.07FU(0.0400)	+	d:Fungi,p:Ascomycota,c:Dothideomycetes,o:Pleosporales
Zotu48	d:Fungi(1.0000),p:Ascomycota(1.0000),c:Leotiomycetes(0.8700),o:Helotiales(0.6100),f:Dermateaceae(0.5800),g:Calloria(0.5800),s:Calloria_urticae(0.5800),h:SH529064.07FU(0.5800)	+	d:Fungi,p:Ascomycota,c:Leotiomycetes
Zotu51	d:Fungi(1.0000),p:Ascomycota(0.9800),c:Sordariomycetes(0.9800),o:Sordariales(0.9800),f:Sordariaceae(0.9800),g:Neurospora(0.9000),s:Neurospora_crassa(0.6100),h:SH469709.07FU(0.6000)	+	d:Fungi,p:Ascomycota,c:Sordariomycetes,o:Sordariales,f:Sordariaceae,g:Neurospora
Zotu52	d:Fungi(1.0000),p:Ascomycota(1.0000),c:Dothideomycetes(0.1700),o:Pleosporales(0.1700),f:Periconiaceae(0.1600),g:Periconia(0.1600),s:Noosia_banksiae(0.0600),h:SH020957.07FU(0.0600)	+	d:Fungi,p:Ascomycota
Zotu53	d:Fungi(1.0000),p:Ascomycota(1.0000),c:Dothideomycetes(1.0000),o:Venturiales(1.0000),f:Venturiaceae(0.4700),g:Venturia(0.2800),s:Venturia_macularis(0.1700),h:SH219612.07FU(0.1700)	+	d:Fungi,p:Ascomycota,c:Dothideomycetes,o:Venturiales
Zotu54	d:Fungi(1.0000),p:Ascomycota(1.0000),c:Dothideomycetes(1.0000),o:Pleosporales(1.0000),f:Pleosporaceae(1.0000),g:Alternaria(0.9900),s:Alternaria_eichhorniae(0.9300),h:SH215493.07FU(0.9300)	+	d:Fungi,p:Ascomycota,c:Dothideomycetes,o:Pleosporales,f:Pleosporaceae,g:Alternaria,s:Alternaria_eichhorniae,h:SH215493.07FU
Zotu55	d:Fungi(1.0000),p:Ascomycota(1.0000),c:Dothideomycetes(1.0000),o:Pleosporales(1.0000),f:Pleosporaceae(0.8900),g:Alternaria(0.8900),s:Phomatodes_aubrietiae(0.0600),h:SH245140.07FU(0.0600)	+	d:Fungi,p:Ascomycota,c:Dothideomycetes,o:Pleosporales,f:Pleosporaceae,g:Alternaria
Zotu56	d:Fungi(1.0000),p:Ascomycota(0.9900),c:Leotiomycetes(0.8600),o:Helotiales(0.8600),f:Dermateaceae(0.6400),g:Oculimacula(0.4300),s:Oculimacula_yallundae(0.3500),h:SH186778.07FU(0.3500)	+	d:Fungi,p:Ascomycota,c:Leotiomycetes,o:Helotiales
Zotu57	d:Fungi(1.0000),p:Ascomycota(0.9500),c:Dothideomycetes(0.9500),o:Pleosporales(0.8600),f:Didymellaceae(0.6200),g:Phomatodes(0.2600),s:Phomatodes_aubrietiae(0.2600),h:SH245140.07FU(0.2600)	+	d:Fungi,p:Ascomycota,c:Dothideomycetes,o:Pleosporales
Zotu58	d:Fungi(1.0000),p:Ascomycota(0.9000),c:Dothideomycetes(0.9000),o:Dothideomycetes_ord_Incertae_sedis(0.9000),f:Dothideomycetes_fam_Incertae_sedis(0.9000),g:Leptospora(0.9000),s:Leptospora_rubella(0.9000),h:SH200463.07FU(0.9000)	+	d:Fungi,p:Ascomycota,c:Dothideomycetes,o:Dothideomycetes_ord_Incertae_sedis,f:Dothideomycetes_fam_Incertae_sedis,g:Leptospora,s:Leptospora_rubella,h:SH200463.07FU
Zotu63	d:Fungi(0.8600),p:Ascomycota(0.2700),c:Xylonomycetes(0.1200),o:Xylonomycetales(0.1200),f:Xylonomycetales_fam_Incertae_sedis(0.1200),g:Symbiotaphrina(0.1200),s:Symbiotaphrina_buchneri(0.1100),h:SH643910.07FU(0.1100)	-	d:Fungi
Zotu59	d:Fungi(1.0000),p:Ascomycota(0.9500),c:Dothideomycetes(0.1700),o:Pleosporales(0.1700),f:Cucurbitariaceae(0.0800),g:Pyrenochaeta(0.0800),s:Ochrocladosporium_frigidarii(0.0700),h:SH629246.07FU(0.0700)	+	d:Fungi,p:Ascomycota
Zotu61	d:Fungi(1.0000),p:Basidiomycota(1.0000),c:Agaricomycetes(1.0000),o:Agaricales(1.0000),f:Hymenogastraceae(0.2300),g:Hebeloma(0.2300),s:Hebeloma_erebium(0.1200),h:SH215998.07FU(0.1200)	+	d:Fungi,p:Basidiomycota,c:Agaricomycetes,o:Agaricales
Zotu62	d:Fungi(1.0000),p:Ascomycota(0.9900),c:Dothideomycetes(0.9900),o:Venturiales(0.9900),f:Venturiaceae(0.5000),g:Venturia(0.2500),s:Venturia_atriseda(0.1100),h:SH219626.07FU(0.1100)	+	d:Fungi,p:Ascomycota,c:Dothideomycetes,o:Venturiales
Zotu67	d:Fungi(1.0000),p:Basidiomycota(1.0000),c:Tremellomycetes(1.0000),o:Tremellales(1.0000),f:Tremellaceae(0.0900),g:Cryptococcus(0.0900),s:Cryptococcus_frias(0.0900),h:SH205078.07FU(0.0900)	+	d:Fungi,p:Basidiomycota,c:Tremellomycetes,o:Tremellales
Zotu64	d:Fungi(1.0000),p:Ascomycota(1.0000),c:Sordariomycetes(0.9600),o:Diaporthales(0.9600),f:Diaporthaceae(0.7200),g:Diaporthe(0.7200),s:Diaporthe_cotoneastri(0.2600),h:SH099216.07FU(0.2600)	+	d:Fungi,p:Ascomycota,c:Sordariomycetes,o:Diaporthales
Zotu68	d:Fungi(1.0000),p:Basidiomycota(1.0000),c:Agaricomycetes(1.0000),o:Polyporales(1.0000)	+	d:Fungi,p:Basidiomycota,c:Agaricomycetes,o:Polyporales
Zotu69	d:Fungi(1.0000),p:Ascomycota(0.9900),c:Dothideomycetes(0.9900),o:Venturiales(0.9900),f:Venturiaceae(0.8600),g:Venturia(0.6600),s:Venturia_aceris(0.0600),h:SH219628.07FU(0.0600)	+	d:Fungi,p:Ascomycota,c:Dothideomycetes,o:Venturiales,f:Venturiaceae
Zotu71	d:Fungi(1.0000),p:Ascomycota(1.0000),c:Dothideomycetes(1.0000),o:Pleosporales(1.0000),f:Phaeosphaeriaceae(1.0000),g:Muriphaeosphaeria(1.0000)	+	d:Fungi,p:Ascomycota,c:Dothideomycetes,o:Pleosporales,f:Phaeosphaeriaceae,g:Muriphaeosphaeria
Zotu70	d:Fungi(1.0000),p:Ascomycota(1.0000),c:Leotiomycetes(1.0000),o:Helotiales(1.0000),f:Helotiales_fam_Incertae_sedis(1.0000)	+	d:Fungi,p:Ascomycota,c:Leotiomycetes,o:Helotiales,f:Helotiales_fam_Incertae_sedis
Zotu72	d:Fungi(1.0000),p:Ascomycota(0.9800),c:Sordariomycetes(0.9800),o:Diaporthales(0.9800),f:Gnomoniaceae(0.9800),g:Apiognomonia(0.0900),s:Apiognomonia_errabunda(0.0800),h:SH207368.07FU(0.0800)	+	d:Fungi,p:Ascomycota,c:Sordariomycetes,o:Diaporthales,f:Gnomoniaceae
Zotu73	d:Fungi(1.0000),p:Basidiomycota(1.0000),c:Tremellomycetes(1.0000),o:Tremellales(1.0000),f:Bulleribasidiaceae(1.0000),g:Vishniacozyma(1.0000),s:Vishniacozyma_heimaeyensis(1.0000),h:SH181631.07FU(1.0000)	+	d:Fungi,p:Basidiomycota,c:Tremellomycetes,o:Tremellales,f:Bulleribasidiaceae,g:Vishniacozyma,s:Vishniacozyma_heimaeyensis,h:SH181631.07FU
Zotu78	d:Viridiplantae(1.0000),p:Streptophyta(1.0000),c:lamiids_no_rank(1.0000),o:Lamiales(1.0000),f:Oleaceae(1.0000),g:Fraxinus(1.0000),s:Fraxinus_ornus(1.0000)	+	d:Viridiplantae,p:Streptophyta,c:lamiids_no_rank,o:Lamiales,f:Oleaceae,g:Fraxinus,s:Fraxinus_ornus
Zotu74	d:Fungi(1.0000),p:Basidiomycota(1.0000),c:Agaricomycetes(1.0000),o:Boletales(1.0000),f:Coniophoraceae(1.0000),g:Coniophora(1.0000),s:Coniophora_puteana(0.9900),h:SH213116.07FU(0.9900)	+	d:Fungi,p:Basidiomycota,c:Agaricomycetes,o:Boletales,f:Coniophoraceae,g:Coniophora,s:Coniophora_puteana,h:SH213116.07FU
Zotu79	d:Fungi(0.8400),p:Ascomycota(0.2700),c:Agaricomycetes(0.2300),o:Agaricales(0.1500),f:Gongylonematidae(0.1500),g:Gongylonema(0.1500),s:Gongylonema_nepalensis(0.1500),h:SH643910.07FU(0.0900)	-	d:Fungi
Zotu75	d:Fungi(1.0000),p:Ascomycota(1.0000),c:Sordariomycetes(1.0000),o:Diaporthales(1.0000),f:Valsaceae(0.4300),g:Diaporthe(0.2000),s:Diaporthe_alnea(0.0500),h:SH185521.07FU(0.0300)	+	d:Fungi,p:Ascomycota,c:Sordariomycetes,o:Diaporthales
Zotu77	d:Fungi(1.0000),p:Ascomycota(1.0000),c:Sordariomycetes(1.0000),o:Hypocreales(1.0000),f:Nectriaceae(1.0000),g:Gibberella(0.6100),s:Gibberella_tricincta(0.6100),h:SH219674.07FU(0.6000)	+	d:Fungi,p:Ascomycota,c:Sordariomycetes,o:Hypocreales,f:Nectriaceae
Zotu86	d:Viridiplantae(0.8400),p:Streptophyta(0.8400),c:malvids_no_rank(0.8400),o:Sapindales(0.8400),f:Sapindaceae(0.8400),g:Acer(0.8400),s:Acer_pseudoplatanus(0.8200),h:SH021199.07FU(0.0200)	+	d:Viridiplantae,p:Streptophyta,c:malvids_no_rank,o:Sapindales,f:Sapindaceae,g:Acer,s:Acer_pseudoplatanus
Zotu83	d:Fungi(1.0000),p:Ascomycota(0.9300),c:Saccharomycetes(0.8900),o:Saccharomycetales(0.8900),f:Debaryomycetaceae(0.3700),g:Candida(0.3100),s:Hyphopichia_pseudoburtonii(0.2100),h:SH629191.07FU(0.2100)	+	d:Fungi,p:Ascomycota,c:Saccharomycetes,o:Saccharomycetales
Zotu80	d:Fungi(1.0000),p:Ascomycota(0.9500),c:Leotiomycetes(0.9500),o:Helotiales(0.9500),f:Dermateaceae(0.1400),g:Trimmatostroma(0.1100),s:Trimmatostroma_salicis(0.0500),h:SH476607.07FU(0.0500)	+	d:Fungi,p:Ascomycota,c:Leotiomycetes,o:Helotiales
Zotu82	d:Fungi(1.0000),p:Ascomycota(0.8800),c:Dothideomycetes(0.8800),o:Pleosporales(0.8700),f:Phaeosphaeriaceae(0.7800),g:Phaeosphaeria(0.5700),s:Phaeosphaeria_juncicola(0.4700),h:SH200465.07FU(0.4700)	+	d:Fungi,p:Ascomycota,c:Dothideomycetes,o:Pleosporales
Zotu88	d:Fungi(0.9400),p:Ascomycota(0.4100),c:Xylonomycetes(0.2000),o:Xylonomycetales(0.2000),f:Xylonomycetales_fam_Incertae_sedis(0.2000),g:Symbiotaphrina(0.2000),s:Symbiotaphrina_buchneri(0.1700),h:SH643910.07FU(0.1700)	-	d:Fungi
Zotu84	d:Fungi(1.0000),p:Ascomycota(1.0000),c:Leotiomycetes(1.0000),o:Helotiales(1.0000),f:Dermateaceae(0.9900),g:Neofabraea(0.9700),s:Neofabraea_vagabunda(0.9300),h:SH630144.07FU(0.8300)	+	d:Fungi,p:Ascomycota,c:Leotiomycetes,o:Helotiales,f:Dermateaceae,g:Neofabraea,s:Neofabraea_vagabunda,h:SH630144.07FU
Zotu85	d:Fungi(1.0000),p:Ascomycota(0.7400),c:Dothideomycetes(0.7400),o:Dothideales(0.6900),f:Dothideaceae(0.4900),g:Endoconidioma(0.4200),s:Endoconidioma_populi(0.4200),h:SH206435.07FU(0.2800)	+	d:Fungi
Zotu89	d:Viridiplantae(1.0000),p:Streptophyta(1.0000),c:lamiids_no_rank(1.0000),o:Lamiales(1.0000),f:Oleaceae(1.0000),g:Fraxinus(1.0000),s:Fraxinus_ornus(1.0000)	+	d:Viridiplantae,p:Streptophyta,c:lamiids_no_rank,o:Lamiales,f:Oleaceae,g:Fraxinus,s:Fraxinus_ornus
Zotu87	d:Fungi(1.0000),p:Ascomycota(1.0000),c:Sordariomycetes(1.0000),o:Diaporthales(1.0000),f:Gnomoniaceae(1.0000),g:Ophiognomonia(0.0700),s:Plagiostoma_inclinatum(0.0600),h:SH194478.07FU(0.0600)	+	d:Fungi,p:Ascomycota,c:Sordariomycetes,o:Diaporthales,f:Gnomoniaceae
Zotu90	d:Fungi(1.0000),p:Ascomycota(1.0000),c:Saccharomycetes(1.0000),o:Saccharomycetales(0.8800),f:Saccharomycetaceae(0.8800),g:Saccharomyces(0.8800),s:Saccharomyces_kudriavzevii(0.5600),h:SH085059.07FU(0.5500)	+	d:Fungi,p:Ascomycota,c:Saccharomycetes,o:Saccharomycetales,f:Saccharomycetaceae,g:Saccharomyces
Zotu91	d:Fungi(1.0000),p:Ascomycota(1.0000),c:Pezizomycetes(1.0000),o:Pezizales(1.0000),f:Pyronemataceae(1.0000),g:Geopora(1.0000)	+	d:Fungi,p:Ascomycota,c:Pezizomycetes,o:Pezizales,f:Pyronemataceae,g:Geopora
Zotu93	d:Fungi(1.0000),p:Basidiomycota(1.0000),c:Agaricomycetes(1.0000),o:Thelephorales(1.0000),f:Thelephoraceae(1.0000),g:Tomentella(0.9900),s:Tomentella_ellisii(0.9900),h:SH189356.07FU(0.9900)	+	d:Fungi,p:Basidiomycota,c:Agaricomycetes,o:Thelephorales,f:Thelephoraceae,g:Tomentella,s:Tomentella_ellisii,h:SH189356.07FU
Zotu92	d:Fungi(1.0000),p:Ascomycota(0.9900),c:Dothideomycetes(0.9400),o:Myriangiales(0.9300),f:Elsinoaceae(0.9000),g:Sphaceloma(0.5300),s:Sphaceloma_erythrinae(0.2100),h:SH194114.07FU(0.2100)	+	d:Fungi,p:Ascomycota,c:Dothideomycetes,o:Myriangiales,f:Elsinoaceae
Zotu94	d:Fungi(1.0000),p:Ascomycota(0.7500),c:Dothideomycetes(0.7500),o:Pleosporales(0.7500),f:Didymellaceae(0.3600),g:Alternaria(0.3400),s:Epicoccum_nigrum(0.1500),h:SH117088.07FU(0.1500)	+	d:Fungi
Zotu95	d:Fungi(1.0000),p:Ascomycota(0.9900),c:Sordariomycetes(0.9900),o:Diaporthales(0.9900),f:Gnomoniaceae(0.9900),g:Apiognomonia(0.7200),s:Apiognomonia_errabunda(0.7200),h:SH207368.07FU(0.7200)	+	d:Fungi,p:Ascomycota,c:Sordariomycetes,o:Diaporthales,f:Gnomoniaceae
Zotu96	d:Fungi(1.0000),p:Ascomycota(0.9900),c:Sordariomycetes(0.9900),o:Coniochaetales(0.9700),f:Coniochaetaceae(0.9600),g:Lecythophora(0.8800),s:Coniochaeta_prunicola(0.0200),h:SH191377.07FU(0.0200)	+	d:Fungi,p:Ascomycota,c:Sordariomycetes,o:Coniochaetales,f:Coniochaetaceae,g:Lecythophora
Zotu97	d:Fungi(1.0000),p:Ascomycota(1.0000),c:Sordariomycetes(1.0000),o:Glomerellales(0.5900),f:Glomerellaceae(0.5900),g:Colletotrichum(0.5900),s:Colletotrichum_dematium(0.5900),h:SH631606.07FU(0.5900)	+	d:Fungi,p:Ascomycota,c:Sordariomycetes
Zotu98	d:Fungi(1.0000),p:Ascomycota(1.0000),c:Dothideomycetes(1.0000),o:Pleosporales(1.0000),f:Phaeosphaeriaceae(1.0000)	+	d:Fungi,p:Ascomycota,c:Dothideomycetes,o:Pleosporales,f:Phaeosphaeriaceae
Zotu99	d:Fungi(1.0000),p:Ascomycota(1.0000),c:Dothideomycetes(1.0000),o:Capnodiales(1.0000),f:Mycosphaerellaceae(0.9900),g:Dothistroma(0.4500),s:Dothistroma_septosporum(0.4500),h:SH278795.07FU(0.4500)	+	d:Fungi,p:Ascomycota,c:Dothideomycetes,o:Capnodiales,f:Mycosphaerellaceae
Zotu100	d:Fungi(1.0000),p:Ascomycota(1.0000),c:Dothideomycetes(1.0000),o:Pleosporales(0.9900),f:Phaeosphaeriaceae(0.9900),g:Setophoma(0.6500),s:Setophoma_vernoniae(0.4600),h:SH207361.07FU(0.4600)	+	d:Fungi,p:Ascomycota,c:Dothideomycetes,o:Pleosporales,f:Phaeosphaeriaceae
Zotu107	d:Viridiplantae(1.0000),p:Streptophyta(1.0000),c:lamiids_no_rank(1.0000),o:Lamiales(1.0000),f:Oleaceae(1.0000),g:Fraxinus(1.0000),s:Fraxinus_excelsior(1.0000)	+	d:Viridiplantae,p:Streptophyta,c:lamiids_no_rank,o:Lamiales,f:Oleaceae,g:Fraxinus,s:Fraxinus_excelsior
Zotu101	d:Fungi(1.0000),p:Basidiomycota(1.0000),c:Agaricomycetes(1.0000),o:Agaricales(1.0000),f:Tricholomataceae(0.9900),g:Clitocybe(0.9900),s:Clitocybe_nebularis(0.9800),h:SH218329.07FU(0.9800)	+	d:Fungi,p:Basidiomycota,c:Agaricomycetes,o:Agaricales,f:Tricholomataceae,g:Clitocybe,s:Clitocybe_nebularis,h:SH218329.07FU
Zotu104	d:Fungi(1.0000),p:Ascomycota(0.9500),c:Sordariomycetes(0.9500),o:Diaporthales(0.9500),f:Gnomoniaceae(0.9400),g:Plagiostoma(0.4000),s:Plagiostoma_fraxini(0.2700),h:SH207376.07FU(0.2700)	+	d:Fungi,p:Ascomycota,c:Sordariomycetes,o:Diaporthales,f:Gnomoniaceae
Zotu106	d:Fungi(1.0000),p:Ascomycota(0.8500),c:Dothideomycetes(0.8500),o:Pleosporales(0.8500),f:Didymellaceae(0.3700),g:Alternaria(0.3300),s:Epicoccum_pimprinum(0.2500),h:SH186618.07FU(0.2500)	+	d:Fungi,p:Ascomycota,c:Dothideomycetes,o:Pleosporales
Zotu111	d:Viridiplantae(1.0000),p:Streptophyta(1.0000),c:malvids_no_rank(1.0000),o:Sapindales(1.0000),f:Sapindaceae(1.0000),g:Acer(1.0000),s:Acer_pseudoplatanus(1.0000)	+	d:Viridiplantae,p:Streptophyta,c:malvids_no_rank,o:Sapindales,f:Sapindaceae,g:Acer,s:Acer_pseudoplatanus
Zotu108	d:Fungi(1.0000),p:Basidiomycota(1.0000),c:Agaricomycetes(1.0000),o:Polyporales(1.0000),f:Coriolaceae(0.3400),g:Rigidoporus(0.3400),s:Cerrena_unicolor(0.0100),h:SH629209.07FU(0.0100)	+	d:Fungi,p:Basidiomycota,c:Agaricomycetes,o:Polyporales
Zotu109	d:Fungi(1.0000),p:Ascomycota(1.0000),c:Dothideomycetes(0.4300),o:Capnodiales(0.2300),f:Mycosphaerellaceae(0.2300),g:Ramularia(0.2200),s:Ramularia_inaequalis(0.0400),h:SH521476.07FU(0.0400)	+	d:Fungi,p:Ascomycota
Zotu115	d:Viridiplantae(1.0000),p:Streptophyta(1.0000),c:lamiids_no_rank(1.0000),o:Lamiales(1.0000),f:Oleaceae(1.0000),g:Fraxinus(1.0000),s:Fraxinus_excelsior(0.9800)	+	d:Viridiplantae,p:Streptophyta,c:lamiids_no_rank,o:Lamiales,f:Oleaceae,g:Fraxinus,s:Fraxinus_excelsior
Zotu110	d:Fungi(1.0000),p:Ascomycota(1.0000),c:Dothideomycetes(1.0000),o:Botryosphaeriales(1.0000),f:Botryosphaeriaceae(1.0000),g:Botryosphaeria(0.9800),s:Botryosphaeria_scharifii(0.5900),h:SH237405.07FU(0.5900)	+	d:Fungi,p:Ascomycota,c:Dothideomycetes,o:Botryosphaeriales,f:Botryosphaeriaceae,g:Botryosphaeria
Zotu112	d:Fungi(1.0000),p:Ascomycota(1.0000),c:Dothideomycetes(0.9500),o:Pleosporales(0.9400),f:Phaeosphaeriaceae(0.8000),g:Sclerostagonospora(0.8000),s:Sclerostagonospora_cycadis(0.8000),h:SH207008.07FU(0.8000)	+	d:Fungi,p:Ascomycota,c:Dothideomycetes,o:Pleosporales,f:Phaeosphaeriaceae,g:Sclerostagonospora,s:Sclerostagonospora_cycadis,h:SH207008.07FU
Zotu117	d:Fungi(0.9800),p:Basidiomycota(0.5000),c:Agaricomycetes(0.4900),o:Sebacinales(0.2200),f:Inocybaceae(0.0800),g:Inocybe(0.0800),s:Orbilia_ebuli(0.0500),h:SH493746.07FU(0.0500)	-	d:Fungi
Zotu113	d:Fungi(1.0000),p:Ascomycota(0.8700),c:Eurotiomycetes(0.4200),o:Chaetothyriales(0.4200),f:Herpotrichiellaceae(0.4200),g:Phialophora(0.4200),s:Cadophora_luteo-olivacea(0.0800),h:SH092150.07FU(0.0800)	+	d:Fungi,p:Ascomycota
Zotu114	d:Fungi(1.0000),p:Basidiomycota(1.0000),c:Agaricomycetes(1.0000),o:Russulales(1.0000),f:Bondarzewiaceae(0.9600),g:Heterobasidion(0.9600),s:Heterobasidion_linzhiense(0.8400),h:SH201110.07FU(0.8400)	+	d:Fungi,p:Basidiomycota,c:Agaricomycetes,o:Russulales,f:Bondarzewiaceae,g:Heterobasidion,s:Heterobasidion_linzhiense,h:SH201110.07FU
Zotu120	d:Viridiplantae(1.0000),p:Streptophyta(1.0000),c:malvids_no_rank(1.0000),o:Sapindales(1.0000),f:Sapindaceae(1.0000),g:Acer(1.0000),s:Acer_pseudoplatanus(1.0000)	+	d:Viridiplantae,p:Streptophyta,c:malvids_no_rank,o:Sapindales,f:Sapindaceae,g:Acer,s:Acer_pseudoplatanus
Zotu116	d:Fungi(1.0000),p:Ascomycota(0.6800),c:Dothideomycetes(0.6800),o:Pleosporales(0.6800),f:Didymellaceae(0.3300),g:Coniothyrium(0.2400),s:Coniothyrium_prosopidis(0.2400),h:SH186599.07FU(0.2400)	+	d:Fungi
Zotu124	d:Viridiplantae(1.0000),p:Streptophyta(1.0000),c:lamiids_no_rank(1.0000),o:Lamiales(1.0000),f:Oleaceae(1.0000),g:Fraxinus(1.0000),s:Fraxinus_mandshurica(0.5300)	+	d:Viridiplantae,p:Streptophyta,c:lamiids_no_rank,o:Lamiales,f:Oleaceae,g:Fraxinus
Zotu121	d:Fungi(1.0000),p:Basidiomycota(1.0000),c:Malasseziomycetes(1.0000),o:Malasseziales(1.0000),f:Malasseziaceae(1.0000),g:Malassezia(1.0000),s:Malassezia_globosa(1.0000),h:SH184036.07FU(0.6300)	+	d:Fungi,p:Basidiomycota,c:Malasseziomycetes,o:Malasseziales,f:Malasseziaceae,g:Malassezia,s:Malassezia_globosa
Zotu118	d:Fungi(1.0000),p:Ascomycota(1.0000)	+	d:Fungi,p:Ascomycota
Zotu123	d:Fungi(1.0000),p:Basidiomycota(1.0000),c:Tremellomycetes(1.0000),o:Tremellales(1.0000),f:Bulleribasidiaceae(1.0000),g:Vishniacozyma(1.0000),s:Vishniacozyma_heimaeyensis(1.0000),h:SH181631.07FU(1.0000)	+	d:Fungi,p:Basidiomycota,c:Tremellomycetes,o:Tremellales,f:Bulleribasidiaceae,g:Vishniacozyma,s:Vishniacozyma_heimaeyensis,h:SH181631.07FU
Zotu122	d:Fungi(1.0000),p:Ascomycota(1.0000),c:Dothideomycetes(1.0000),o:Myriangiales(1.0000),f:Elsinoaceae(1.0000),g:Sphaceloma(0.3400),s:Sphaceloma_protearum(0.3000),h:SH194113.07FU(0.3000)	+	d:Fungi,p:Ascomycota,c:Dothideomycetes,o:Myriangiales,f:Elsinoaceae
Zotu125	d:Fungi(1.0000),p:Ascomycota(1.0000),c:Dothideomycetes(1.0000),o:Pleosporales(1.0000),f:Didymellaceae(1.0000),g:Didymella(1.0000)	+	d:Fungi,p:Ascomycota,c:Dothideomycetes,o:Pleosporales,f:Didymellaceae,g:Didymella
Zotu126	d:Fungi(1.0000),p:Ascomycota(1.0000),c:Sordariomycetes(1.0000),o:Ophiostomatales(0.0900),f:Ophiostomataceae(0.0900),g:Sporothrix(0.0900)	+	d:Fungi,p:Ascomycota,c:Sordariomycetes
Zotu127	d:Fungi(1.0000),p:Ascomycota(1.0000),c:Leotiomycetes(0.8500),o:Helotiales(0.8500),f:Dermateaceae(0.8500),g:Calloria(0.8500),s:Calloria_urticae(0.8500),h:SH529064.07FU(0.8500)	+	d:Fungi,p:Ascomycota,c:Leotiomycetes,o:Helotiales,f:Dermateaceae,g:Calloria,s:Calloria_urticae,h:SH529064.07FU
Zotu129	d:Fungi(1.0000),p:Ascomycota(1.0000),c:Dothideomycetes(1.0000),o:Pleosporales(0.8400),f:Pleosporaceae(0.4100),g:Alternaria(0.4100),s:Phomatodes_aubrietiae(0.2900),h:SH245140.07FU(0.2900)	+	d:Fungi,p:Ascomycota,c:Dothideomycetes,o:Pleosporales
Zotu128	d:Fungi(1.0000),p:Ascomycota(0.9400),c:Lecanoromycetes(0.3900),o:Helotiales(0.1600),f:Phyllostictaceae(0.1200),g:Phyllosticta(0.1200),s:Phyllosticta_paviae(0.0500),h:SH186513.07FU(0.0500)	+	d:Fungi,p:Ascomycota
Zotu134	d:Viridiplantae(1.0000),p:Streptophyta(1.0000),c:lamiids_no_rank(1.0000),o:Lamiales(1.0000),f:Oleaceae(1.0000),g:Fraxinus(1.0000),s:Fraxinus_ornus(1.0000)	+	d:Viridiplantae,p:Streptophyta,c:lamiids_no_rank,o:Lamiales,f:Oleaceae,g:Fraxinus,s:Fraxinus_ornus
Zotu135	d:Fungi(0.8600),p:Ascomycota(0.3500),c:Xylonomycetes(0.1600),o:Xylonomycetales(0.1600),f:Xylonomycetales_fam_Incertae_sedis(0.1600),g:Symbiotaphrina(0.1600),s:Symbiotaphrina_buchneri(0.1200),h:SH643910.07FU(0.1200)	+	d:Fungi
Zotu130	d:Fungi(1.0000),p:Ascomycota(1.0000),c:Dothideomycetes(0.9900),o:Pleosporales(0.9900),f:Didymosphaeriaceae(0.5100),g:Paracamarosporium(0.3200),s:Paracamarosporium_fagi(0.3200),h:SH186997.07FU(0.3200)	+	d:Fungi,p:Ascomycota,c:Dothideomycetes,o:Pleosporales
Zotu132	d:Fungi(1.0000),p:Ascomycota(0.3900),c:Dothideomycetes(0.3900),o:Pleosporales(0.3900),f:Didymellaceae(0.2300),g:Alternaria(0.1400),s:Epicoccum_pimprinum(0.0700),h:SH186618.07FU(0.0700)	+	d:Fungi
Zotu133	d:Fungi(1.0000),p:Ascomycota(0.8100),c:Dothideomycetes(0.6000),o:Pleosporales(0.5900),f:Leptosphaeriaceae(0.2700),g:Leptosphaeria(0.1800),s:Subplenodomus_apiicola(0.0400),h:SH207666.07FU(0.0400)	+	d:Fungi,p:Ascomycota
Zotu141	d:Viridiplantae(1.0000),p:Streptophyta(1.0000),c:lamiids_no_rank(1.0000),o:Lamiales(1.0000),f:Oleaceae(1.0000),g:Fraxinus(1.0000),s:Fraxinus_excelsior(1.0000)	+	d:Viridiplantae,p:Streptophyta,c:lamiids_no_rank,o:Lamiales,f:Oleaceae,g:Fraxinus,s:Fraxinus_excelsior
Zotu136	d:Fungi(1.0000),p:Ascomycota(1.0000),c:Pezizomycetes(1.0000),o:Pezizales(0.5800)	+	d:Fungi,p:Ascomycota,c:Pezizomycetes
Zotu137	d:Fungi(1.0000),p:Ascomycota(0.9900),c:Sordariomycetes(0.7200),o:Phyllachorales(0.0100),f:Phyllachoraceae(0.0100),g:Phyllachora(0.0100),s:Phyllachora_eucalypti(0.0100),h:SH013268.07FU(0.0100)	+	d:Fungi,p:Ascomycota
Zotu139	d:Fungi(1.0000),p:Ascomycota(1.0000)	+	d:Fungi,p:Ascomycota
Zotu138	d:Fungi(1.0000),p:Ascomycota(0.9900),c:Sordariomycetes(0.9900),o:Diaporthales(0.9900),f:Diaporthaceae(0.1700),g:Diaporthe(0.1700),s:Diaporthe_alnea(0.0300),h:SH185573.07FU(0.0300)	+	d:Fungi,p:Ascomycota,c:Sordariomycetes,o:Diaporthales
Zotu140	d:Fungi(1.0000),p:Ascomycota(1.0000),c:Leotiomycetes(0.9900),o:Helotiales(0.9900),f:Helotiales_fam_Incertae_sedis(0.9700),g:Cephalosporium(0.0100),s:Helgardia_anguioides(0.0100),h:SH186800.07FU(0.0100)	+	d:Fungi,p:Ascomycota,c:Leotiomycetes,o:Helotiales,f:Helotiales_fam_Incertae_sedis
Zotu144	d:Fungi(1.0000),p:Basidiomycota(1.0000),c:Agaricomycetes(1.0000),o:Thelephorales(1.0000),f:Thelephoraceae(1.0000),g:Tomentella(1.0000),s:Tomentella_ellisii(1.0000),h:SH189356.07FU(1.0000)	+	d:Fungi,p:Basidiomycota,c:Agaricomycetes,o:Thelephorales,f:Thelephoraceae,g:Tomentella,s:Tomentella_ellisii,h:SH189356.07FU
Zotu142	d:Fungi(1.0000),p:Basidiomycota(1.0000),c:Agaricomycetes(1.0000),o:Polyporales(1.0000),f:Fomitopsidaceae(1.0000),g:Fomitopsis(1.0000),s:Fomitopsis_pinicola(1.0000),h:SH207630.07FU(1.0000)	+	d:Fungi,p:Basidiomycota,c:Agaricomycetes,o:Polyporales,f:Fomitopsidaceae,g:Fomitopsis,s:Fomitopsis_pinicola,h:SH207630.07FU
Zotu147	d:Viridiplantae(1.0000),p:Streptophyta(1.0000),c:lamiids_no_rank(1.0000),o:Lamiales(1.0000),f:Oleaceae(1.0000),g:Fraxinus(1.0000),s:Fraxinus_mandshurica(0.5500)	+	d:Viridiplantae,p:Streptophyta,c:lamiids_no_rank,o:Lamiales,f:Oleaceae,g:Fraxinus
Zotu145	d:Fungi(1.0000),p:Ascomycota(1.0000),c:Sordariomycetes(1.0000),o:Hypocreales(0.9900),f:Ophiocordycipitaceae(0.9900),g:Ophiocordyceps(0.7800),s:Ophiocordyceps_coccidiicola(0.6800),h:SH210612.07FU(0.6800)	+	d:Fungi,p:Ascomycota,c:Sordariomycetes,o:Hypocreales,f:Ophiocordycipitaceae
Zotu152	d:Viridiplantae(1.0000),p:Streptophyta(1.0000),c:lamiids_no_rank(1.0000),o:Lamiales(1.0000),f:Oleaceae(1.0000),g:Fraxinus(1.0000),s:Fraxinus_ornus(1.0000)	+	d:Viridiplantae,p:Streptophyta,c:lamiids_no_rank,o:Lamiales,f:Oleaceae,g:Fraxinus,s:Fraxinus_ornus
Zotu146	d:Fungi(1.0000),p:Ascomycota(1.0000),c:Leotiomycetes(1.0000),o:Helotiales(0.9700),f:Dermateaceae(0.0600),g:Claussenomyces(0.0400),s:Phialocephala_virens(0.0100),h:SH201677.07FU(0.0100)	+	d:Fungi,p:Ascomycota,c:Leotiomycetes,o:Helotiales
Zotu148	d:Fungi(1.0000),p:Ascomycota(1.0000),c:Dothideomycetes(1.0000),o:Pleosporales(1.0000),f:Didymellaceae(1.0000),g:Neoascochyta(1.0000),s:Neoascochyta_exitialis(0.9900),h:SH215821.07FU(0.9900)	+	d:Fungi,p:Ascomycota,c:Dothideomycetes,o:Pleosporales,f:Didymellaceae,g:Neoascochyta,s:Neoascochyta_exitialis,h:SH215821.07FU
Zotu150	d:Fungi(1.0000),p:Ascomycota(0.9000),c:Dothideomycetes(0.8800),o:Pleosporales(0.8700),f:Phaeosphaeriaceae(0.0900),g:Neosetophoma(0.0500),s:Neosetophoma_samararum(0.0500),h:SH496090.07FU(0.0500)	+	d:Fungi,p:Ascomycota,c:Dothideomycetes,o:Pleosporales
Zotu149	d:Fungi(1.0000),p:Ascomycota(0.9800),c:Sordariomycetes(0.9700),o:Xylariales(0.9700),f:Xylariaceae(0.8400),g:Rosellinia(0.7700),s:Rosellinia_quercina(0.0300),h:SH195041.07FU(0.0300)	+	d:Fungi,p:Ascomycota,c:Sordariomycetes,o:Xylariales,f:Xylariaceae
Zotu151	d:Fungi(1.0000),p:Ascomycota(1.0000),c:Leotiomycetes(0.9900),o:Helotiales(0.9900),f:Helotiales_fam_Incertae_sedis(0.9700),g:Phialocephala(0.9700),s:Phialocephala_fortinii(0.9700),h:SH204986.07FU(0.9700)	+	d:Fungi,p:Ascomycota,c:Leotiomycetes,o:Helotiales,f:Helotiales_fam_Incertae_sedis,g:Phialocephala,s:Phialocephala_fortinii,h:SH204986.07FU
Zotu154	d:Fungi(1.0000),p:Basidiomycota(1.0000),c:Malasseziomycetes(1.0000),o:Malasseziales(1.0000),f:Malasseziaceae(1.0000),g:Malassezia(1.0000),s:Malassezia_restricta(0.1300),h:SH176395.07FU(0.1300)	+	d:Fungi,p:Basidiomycota,c:Malasseziomycetes,o:Malasseziales,f:Malasseziaceae,g:Malassezia
Zotu153	d:Fungi(1.0000),p:Ascomycota(1.0000),c:Sordariomycetes(1.0000),o:Diaporthales(1.0000),f:Gnomoniaceae(1.0000),g:Plagiostoma(0.0800),s:Plagiostoma_inclinatum(0.0800),h:SH194478.07FU(0.0800)	+	d:Fungi,p:Ascomycota,c:Sordariomycetes,o:Diaporthales,f:Gnomoniaceae
Zotu160	d:Fungi(0.7200),p:Ascomycota(0.2700),c:Chromadorea(0.2400),o:Spirurida(0.2400),f:Gongylonematidae(0.2400),g:Gongylonema(0.2400),s:Gongylonema_nepalensis(0.2400),h:SH643910.07FU(0.1000)	-
Zotu155	d:Fungi(1.0000),p:Ascomycota(1.0000),c:Sordariomycetes(1.0000),o:Xylariales(1.0000),f:Xylariaceae(1.0000),g:Kretzschmaria(0.9900),s:Kretzschmaria_deusta(0.9800),h:SH198842.07FU(0.5300)	+	d:Fungi,p:Ascomycota,c:Sordariomycetes,o:Xylariales,f:Xylariaceae,g:Kretzschmaria,s:Kretzschmaria_deusta
Zotu156	d:Fungi(1.0000),p:Ascomycota(1.0000),c:Sordariomycetes(1.0000),o:Sordariales(0.8600)	+	d:Fungi,p:Ascomycota,c:Sordariomycetes,o:Sordariales
Zotu157	d:Fungi(1.0000),p:Ascomycota(1.0000),c:Eurotiomycetes(1.0000),o:Chaetothyriales(1.0000),f:Herpotrichiellaceae(1.0000),g:Capronia(0.0100)	+	d:Fungi,p:Ascomycota,c:Eurotiomycetes,o:Chaetothyriales,f:Herpotrichiellaceae
Zotu158	d:Fungi(1.0000),p:Basidiomycota(0.5900),c:Tremellomycetes(0.5900),o:Tremellales(0.4500),f:Bulleribasidiaceae(0.0300),g:Vishniacozyma(0.0300),s:Cryptococcus_dimennae(0.0100),h:SH527846.07FU(0.0100)	+	d:Fungi
Zotu161	d:Fungi(1.0000),p:Ascomycota(0.9900),c:Dothideomycetes(0.9700),o:Myriangiales(0.9500),f:Elsinoaceae(0.9000),g:Sphaceloma(0.5700),s:Sphaceloma_erythrinae(0.2700),h:SH194114.07FU(0.2700)	+	d:Fungi,p:Ascomycota,c:Dothideomycetes,o:Myriangiales,f:Elsinoaceae
Zotu162	d:Fungi(1.0000),p:Ascomycota(0.5700),c:Dothideomycetes(0.5400),o:Capnodiales(0.2500),f:Mycosphaerellaceae(0.2500),g:Phaeomycocentrospora(0.0500),s:Phaeomycocentrospora_cantuariensis(0.0500),h:SH202164.07FU(0.0500)	+	d:Fungi
Zotu167	d:Fungi(0.9900),p:Basidiomycota(0.4300),c:Agaricomycetes(0.4100),o:Agaricales(0.2500),f:Xylonomycetales_fam_Incertae_sedis(0.1200),g:Symbiotaphrina(0.1200),s:Symbiotaphrina_buchneri(0.1200),h:SH643910.07FU(0.1200)	-	d:Fungi
Zotu164	d:Fungi(1.0000),p:Basidiomycota(1.0000),c:Malasseziomycetes(1.0000),o:Malasseziales(1.0000),f:Malasseziaceae(1.0000),g:Malassezia(1.0000),s:Malassezia_globosa(1.0000),h:SH184036.07FU(0.8800)	+	d:Fungi,p:Basidiomycota,c:Malasseziomycetes,o:Malasseziales,f:Malasseziaceae,g:Malassezia,s:Malassezia_globosa,h:SH184036.07FU
Zotu163	d:Fungi(1.0000),p:Basidiomycota(1.0000),c:Tremellomycetes(1.0000),o:Tremellales(1.0000),f:Bulleribasidiaceae(1.0000),g:Dioszegia(1.0000),s:Dioszegia_cryoxerica(0.3200),h:SH182104.07FU(0.3200)	+	d:Fungi,p:Basidiomycota,c:Tremellomycetes,o:Tremellales,f:Bulleribasidiaceae,g:Dioszegia
Zotu166	d:Fungi(1.0000),p:Chytridiomycota(1.0000),c:Rhizophydiomycetes(1.0000),o:Rhizophydiales(1.0000),f:Rhizophydiales_fam_Incertae_sedis(1.0000),g:Operculomyces(1.0000),s:Operculomyces_laminatus(1.0000),h:SH210135.07FU(1.0000)	+	d:Fungi,p:Chytridiomycota,c:Rhizophydiomycetes,o:Rhizophydiales,f:Rhizophydiales_fam_Incertae_sedis,g:Operculomyces,s:Operculomyces_laminatus,h:SH210135.07FU
Zotu165	d:Fungi(1.0000),p:Ascomycota(1.0000),c:Eurotiomycetes(1.0000),o:Eurotiales(1.0000),f:Aspergillaceae(0.9900),g:Penicillium(0.9900),s:Penicillium_brevicompactum(0.7000),h:SH267337.07FU(0.7000)	+	d:Fungi,p:Ascomycota,c:Eurotiomycetes,o:Eurotiales,f:Aspergillaceae,g:Penicillium
Zotu168	d:Fungi(1.0000),p:Basidiomycota(1.0000),c:Malasseziomycetes(1.0000),o:Malasseziales(1.0000)	+	d:Fungi,p:Basidiomycota,c:Malasseziomycetes,o:Malasseziales
Zotu174	d:Viridiplantae(1.0000),p:Streptophyta(1.0000),c:lamiids_no_rank(1.0000),o:Lamiales(1.0000),f:Oleaceae(1.0000),g:Fraxinus(1.0000),s:Fraxinus_excelsior(1.0000)	+	d:Viridiplantae,p:Streptophyta,c:lamiids_no_rank,o:Lamiales,f:Oleaceae,g:Fraxinus,s:Fraxinus_excelsior
Zotu169	d:Fungi(1.0000),p:Ascomycota(1.0000),c:Sordariomycetes(1.0000),o:Microascales(1.0000),f:Ceratocystidaceae(1.0000),g:Ceratocystis(1.0000),s:Ceratocystis_adiposa(1.0000),h:SH203513.07FU(1.0000)	+	d:Fungi,p:Ascomycota,c:Sordariomycetes,o:Microascales,f:Ceratocystidaceae,g:Ceratocystis,s:Ceratocystis_adiposa,h:SH203513.07FU
Zotu176	d:Viridiplantae(1.0000),p:Streptophyta(1.0000),c:lamiids_no_rank(1.0000),o:Lamiales(1.0000),f:Oleaceae(1.0000),g:Fraxinus(1.0000),s:Fraxinus_ornus(1.0000)	+	d:Viridiplantae,p:Streptophyta,c:lamiids_no_rank,o:Lamiales,f:Oleaceae,g:Fraxinus,s:Fraxinus_ornus
Zotu170	d:Fungi(1.0000),p:Ascomycota(1.0000),c:Sordariomycetes(1.0000)	+	d:Fungi,p:Ascomycota,c:Sordariomycetes
Zotu171	d:Fungi(1.0000),p:Ascomycota(1.0000),c:Dothideomycetes(1.0000),o:Capnodiales(1.0000),f:Mycosphaerellaceae(1.0000),g:Septoria(0.9900),s:Septoria_cretae(0.9700),h:SH406107.07FU(0.9700)	+	d:Fungi,p:Ascomycota,c:Dothideomycetes,o:Capnodiales,f:Mycosphaerellaceae,g:Septoria,s:Septoria_cretae,h:SH406107.07FU
Zotu172	d:Fungi(1.0000),p:Ascomycota(1.0000),c:Leotiomycetes(1.0000),o:Helotiales(0.9900),f:Helotiales_fam_Incertae_sedis(0.9900),g:Leptodontidium(0.9900),s:Leptodontidium_trabinellum(0.8900),h:SH203235.07FU(0.8600)	+	d:Fungi,p:Ascomycota,c:Leotiomycetes,o:Helotiales,f:Helotiales_fam_Incertae_sedis,g:Leptodontidium,s:Leptodontidium_trabinellum,h:SH203235.07FU
Zotu175	d:Fungi(1.0000),p:Ascomycota(0.8500),c:Dothideomycetes(0.8000),o:Pleosporales(0.7900),f:Melanommataceae(0.0500),g:Seifertia(0.0300),s:Seifertia_azaleae(0.0300),h:SH198674.07FU(0.0300)	+	d:Fungi,p:Ascomycota,c:Dothideomycetes
Zotu177	d:Fungi(1.0000),p:Ascomycota(0.8100),c:Dothideomycetes(0.7600),o:Pleosporales(0.7300),f:Phaeosphaeriaceae(0.4300),g:Phaeosphaeria(0.4100),s:Phaeosphaeria_triglochinicola(0.3800),h:SH208537.07FU(0.3800)	+	d:Fungi,p:Ascomycota
Zotu178	d:Fungi(1.0000),p:Ascomycota(0.9600),c:Sordariomycetes(0.9600),o:Xylariales(0.1000),f:Xylariaceae(0.0900),g:Xylaria(0.0800),s:Xylaria_laevis(0.0200),h:SH195008.07FU(0.0200)	+	d:Fungi,p:Ascomycota,c:Sordariomycetes
Zotu179	d:Fungi(1.0000),p:Basidiomycota(1.0000),c:Tremellomycetes(1.0000),o:Tremellales(1.0000),f:Bulleribasidiaceae(0.4400),g:Vishniacozyma(0.4400),s:Vishniacozyma_victoriae(0.4300),h:SH181628.07FU(0.4300)	+	d:Fungi,p:Basidiomycota,c:Tremellomycetes,o:Tremellales
Zotu181	d:Fungi(1.0000),p:Ascomycota(0.8400),c:Dothideomycetes(0.8300),o:Pleosporales(0.8300),f:Cucurbitariaceae(0.8300),g:Pyrenochaeta(0.8300)	+	d:Fungi,p:Ascomycota,c:Dothideomycetes,o:Pleosporales,f:Cucurbitariaceae,g:Pyrenochaeta
Zotu180	d:Fungi(1.0000),p:Ascomycota(1.0000),c:Sordariomycetes(0.7000),o:Coniochaetales(0.7000),f:Coniochaetaceae(0.3100),g:Kabatiella(0.3000)	+	d:Fungi,p:Ascomycota
Zotu182	d:Fungi(1.0000),p:Ascomycota(1.0000),c:Dothideomycetes(1.0000),o:Venturiales(1.0000),f:Venturiaceae(0.9100),g:Venturia(0.7700),s:Venturia_atriseda(0.0400),h:SH219626.07FU(0.0400)	+	d:Fungi,p:Ascomycota,c:Dothideomycetes,o:Venturiales,f:Venturiaceae
Zotu184	d:Fungi(1.0000),p:Basidiomycota(0.9800),c:Tremellomycetes(0.9800),o:Tremellales(0.9800),f:Rhynchogastremataceae(0.5100),g:Papiliotrema(0.5100),s:Papiliotrema_flavescens(0.5100),h:SH204070.07FU(0.5100)	+	d:Fungi,p:Basidiomycota,c:Tremellomycetes,o:Tremellales
Zotu183	d:Fungi(1.0000),p:Ascomycota(0.9300),c:Sordariomycetes(0.9200),o:Xylariales(0.7600),f:Hyponectriaceae(0.5900),g:Monographella(0.5900),s:Monographella_nivalis(0.5900),h:SH213511.07FU(0.5900)	+	d:Fungi,p:Ascomycota,c:Sordariomycetes
Zotu185	d:Fungi(1.0000),p:Ascomycota(1.0000),c:Dothideomycetes(1.0000),o:Pleosporales(1.0000),f:Teichosporaceae(1.0000),g:Teichospora(1.0000),s:Teichospora_trabicola(1.0000),h:SH523846.07FU(1.0000)	+	d:Fungi,p:Ascomycota,c:Dothideomycetes,o:Pleosporales,f:Teichosporaceae,g:Teichospora,s:Teichospora_trabicola,h:SH523846.07FU
Zotu190	d:Viridiplantae(1.0000),p:Streptophyta(1.0000),c:lamiids_no_rank(1.0000),o:Lamiales(1.0000),f:Oleaceae(1.0000),g:Fraxinus(1.0000),s:Fraxinus_ornus(1.0000)	+	d:Viridiplantae,p:Streptophyta,c:lamiids_no_rank,o:Lamiales,f:Oleaceae,g:Fraxinus,s:Fraxinus_ornus
Zotu186	d:Fungi(1.0000),p:Ascomycota(1.0000),c:Dothideomycetes(1.0000),o:Pleosporales(1.0000),f:Sporormiaceae(0.9500),g:Preussia(0.6200),s:Preussia_persica(0.3200),h:SH184177.07FU(0.3200)	+	d:Fungi,p:Ascomycota,c:Dothideomycetes,o:Pleosporales,f:Sporormiaceae
Zotu188	d:Fungi(1.0000),p:Ascomycota(1.0000),c:Sordariomycetes(0.8600),o:Xylariales(0.8600)	+	d:Fungi,p:Ascomycota,c:Sordariomycetes,o:Xylariales
Zotu187	d:Fungi(1.0000),p:Ascomycota(1.0000),c:Sordariomycetes(1.0000),o:Hypocreales(1.0000),f:Stachybotryaceae(1.0000),g:Stachybotrys(1.0000),s:Stachybotrys_chartarum(1.0000),h:SH209070.07FU(0.9700)	+	d:Fungi,p:Ascomycota,c:Sordariomycetes,o:Hypocreales,f:Stachybotryaceae,g:Stachybotrys,s:Stachybotrys_chartarum,h:SH209070.07FU
Zotu189	d:Fungi(1.0000),p:Ascomycota(1.0000),c:Sordariomycetes(1.0000),o:Xylariales(1.0000),f:Xylariaceae(1.0000),g:Nemania(0.9800),s:Nemania_serpens(0.0300),h:SH206507.07FU(0.0300)	+	d:Fungi,p:Ascomycota,c:Sordariomycetes,o:Xylariales,f:Xylariaceae,g:Nemania
Zotu191	d:Fungi(1.0000),p:Ascomycota(1.0000),c:Sordariomycetes(1.0000),o:Xylariales(1.0000),f:Xylariaceae(1.0000),g:Hypoxylon(1.0000),s:Hypoxylon_howeanum(0.5600),h:SH196295.07FU(0.5600)	+	d:Fungi,p:Ascomycota,c:Sordariomycetes,o:Xylariales,f:Xylariaceae,g:Hypoxylon
Zotu192	d:Fungi(1.0000),p:Ascomycota(1.0000),c:Saccharomycetes(1.0000),o:Saccharomycetales(1.0000),f:Debaryomycetaceae(1.0000),g:Debaryomyces(1.0000),s:Debaryomyces_hansenii(0.6300),h:SH358044.07FU(0.6300)	+	d:Fungi,p:Ascomycota,c:Saccharomycetes,o:Saccharomycetales,f:Debaryomycetaceae,g:Debaryomyces
Zotu193	d:Fungi(1.0000),p:Ascomycota(1.0000),c:Sordariomycetes(1.0000),o:Xylariales(1.0000),f:Xylariaceae(1.0000),g:Hypoxylon(1.0000),s:Hypoxylon_rubiginosum(0.9900),h:SH193032.07FU(0.9900)	+	d:Fungi,p:Ascomycota,c:Sordariomycetes,o:Xylariales,f:Xylariaceae,g:Hypoxylon,s:Hypoxylon_rubiginosum,h:SH193032.07FU
Zotu194	d:Fungi(1.0000),p:Ascomycota(0.9900),c:Ascomycota_cls_Incertae_sedis(0.7600),o:Ascomycota_ord_Incertae_sedis(0.7600),f:Ascomycota_fam_Incertae_sedis(0.7600),g:Tetracladium(0.7600),s:Tetracladium_marchalianum(0.0600),h:SH204311.07FU(0.0600)	+	d:Fungi,p:Ascomycota
Zotu195	d:Fungi(1.0000),p:Basidiomycota(1.0000),c:Agaricomycetes(1.0000),o:Hymenochaetales(1.0000),f:Hymenochaetaceae(1.0000),g:Inonotus(0.9800),s:Inonotus_pachyphloeus(0.9800),h:SH187685.07FU(0.9800)	+	d:Fungi,p:Basidiomycota,c:Agaricomycetes,o:Hymenochaetales,f:Hymenochaetaceae,g:Inonotus,s:Inonotus_pachyphloeus,h:SH187685.07FU
Zotu200	d:Viridiplantae(1.0000),p:Streptophyta(1.0000),c:lamiids_no_rank(1.0000),o:Lamiales(1.0000),f:Oleaceae(1.0000),g:Fraxinus(1.0000),s:Fraxinus_mandshurica(0.9900)	+	d:Viridiplantae,p:Streptophyta,c:lamiids_no_rank,o:Lamiales,f:Oleaceae,g:Fraxinus,s:Fraxinus_mandshurica
Zotu196	d:Fungi(1.0000),p:Ascomycota(1.0000),c:Leotiomycetes(1.0000),o:Erysiphales(1.0000),f:Erysiphaceae(1.0000),g:Erysiphe(1.0000),s:Erysiphe_platani(0.9100),h:SH187447.07FU(0.9100)	+	d:Fungi,p:Ascomycota,c:Leotiomycetes,o:Erysiphales,f:Erysiphaceae,g:Erysiphe,s:Erysiphe_platani,h:SH187447.07FU
Zotu197	d:Fungi(1.0000),p:Basidiomycota(1.0000),c:Tremellomycetes(1.0000),o:Tremellales(0.9900),f:Bulleribasidiaceae(0.9900),g:Vishniacozyma(0.9900),s:Vishniacozyma_foliicola(0.9900),h:SH236211.07FU(0.9900)	+	d:Fungi,p:Basidiomycota,c:Tremellomycetes,o:Tremellales,f:Bulleribasidiaceae,g:Vishniacozyma,s:Vishniacozyma_foliicola,h:SH236211.07FU
Zotu198	d:Fungi(1.0000),p:Basidiomycota(1.0000),c:Tremellomycetes(1.0000),o:Tremellales(1.0000),f:Bulleribasidiaceae(1.0000),g:Dioszegia(1.0000),s:Dioszegia_xingshanensis(1.0000),h:SH024110.07FU(1.0000)	+	d:Fungi,p:Basidiomycota,c:Tremellomycetes,o:Tremellales,f:Bulleribasidiaceae,g:Dioszegia,s:Dioszegia_xingshanensis,h:SH024110.07FU
Zotu201	d:Viridiplantae(1.0000),p:Streptophyta(1.0000),c:lamiids_no_rank(1.0000),o:Lamiales(1.0000),f:Oleaceae(1.0000),g:Fraxinus(1.0000),s:Fraxinus_mandshurica(0.9900)	+	d:Viridiplantae,p:Streptophyta,c:lamiids_no_rank,o:Lamiales,f:Oleaceae,g:Fraxinus,s:Fraxinus_mandshurica
Zotu199	d:Fungi(1.0000),p:Ascomycota(0.9500),c:Sordariomycetes(0.9500),o:Diaporthales(0.9500),f:Gnomoniaceae(0.9300),g:Plagiostoma(0.3900),s:Plagiostoma_fraxini(0.2600),h:SH207376.07FU(0.2600)	+	d:Fungi,p:Ascomycota,c:Sordariomycetes,o:Diaporthales,f:Gnomoniaceae
Zotu202	d:Viridiplantae(1.0000),p:Streptophyta(1.0000),c:lamiids_no_rank(1.0000),o:Lamiales(1.0000),f:Oleaceae(1.0000),g:Fraxinus(1.0000),s:Fraxinus_mandshurica(0.9900)	+	d:Viridiplantae,p:Streptophyta,c:lamiids_no_rank,o:Lamiales,f:Oleaceae,g:Fraxinus,s:Fraxinus_mandshurica
Zotu207	d:Fungi(0.8600),p:Ascomycota(0.2800),c:Agaricomycetes(0.1800),o:Xylonomycetales(0.1300),f:Xylonomycetales_fam_Incertae_sedis(0.1300),g:Symbiotaphrina(0.1300),s:Symbiotaphrina_buchneri(0.1200),h:SH643910.07FU(0.1200)	-	d:Fungi
Zotu204	d:Fungi(1.0000),p:Basidiomycota(0.8600),c:Agaricomycetes(0.8600),o:Agaricales(0.7000),f:Stephanosporaceae(0.6500),g:Cristinia(0.0800),s:Cristinia_helvetica(0.0200),h:SH209371.07FU(0.0200)	+	d:Fungi,p:Basidiomycota,c:Agaricomycetes
Zotu203	d:Fungi(1.0000),p:Basidiomycota(0.3400),c:Tremellomycetes(0.3400),o:Tremellales(0.3400),f:Bulleribasidiaceae(0.3400),g:Dioszegia(0.3400),s:Dioszegia_hungarica(0.3400),h:SH182099.07FU(0.3400)	+	d:Fungi
Zotu205	d:Fungi(1.0000),p:Ascomycota(1.0000),c:Sordariomycetes(1.0000),o:Sordariales(0.8600)	+	d:Fungi,p:Ascomycota,c:Sordariomycetes,o:Sordariales
Zotu210	d:Fungi(1.0000),p:Basidiomycota(1.0000),c:Malasseziomycetes(1.0000),o:Malasseziales(1.0000),f:Malasseziaceae(1.0000),g:Malassezia(1.0000),s:Malassezia_globosa(1.0000),h:SH184032.07FU(0.4800)	+	d:Fungi,p:Basidiomycota,c:Malasseziomycetes,o:Malasseziales,f:Malasseziaceae,g:Malassezia,s:Malassezia_globosa
Zotu212	d:Fungi(1.0000),p:Ascomycota(1.0000),c:Saccharomycetes(1.0000),o:Saccharomycetales(1.0000),f:Dipodascaceae(1.0000),g:Yarrowia(1.0000),s:Yarrowia_lipolytica(1.0000),h:SH180655.07FU(1.0000)	+	d:Fungi,p:Ascomycota,c:Saccharomycetes,o:Saccharomycetales,f:Dipodascaceae,g:Yarrowia,s:Yarrowia_lipolytica,h:SH180655.07FU
Zotu209	d:Fungi(1.0000),p:Ascomycota(0.8500),c:Dothideomycetes(0.8400),o:Pleosporales(0.5900),f:Phaeosphaeriaceae(0.3200),g:Setomelanomma(0.1700),s:Setomelanomma_holmii(0.0600),h:SH191259.07FU(0.0600)	+	d:Fungi,p:Ascomycota,c:Dothideomycetes
Zotu208	d:Fungi(1.0000),p:Ascomycota(1.0000),c:Leotiomycetes(1.0000),o:Helotiales(1.0000),f:Sclerotiniaceae(1.0000),g:Botrytis(0.7600),s:Botrytis_caroliniana(0.6600),h:SH177344.07FU(0.6600)	+	d:Fungi,p:Ascomycota,c:Leotiomycetes,o:Helotiales,f:Sclerotiniaceae
Zotu214	d:Fungi(0.9900),p:Ascomycota(0.5200),c:Xylonomycetes(0.3700),o:Xylonomycetales(0.3700),f:Xylonomycetales_fam_Incertae_sedis(0.3700),g:Symbiotaphrina(0.3700),s:Symbiotaphrina_buchneri(0.2800),h:SH643910.07FU(0.2800)	-	d:Fungi
Zotu211	d:Fungi(1.0000),p:Ascomycota(0.9900),c:Dothideomycetes(0.1300),o:Pleosporales(0.1300),f:Cucurbitariaceae(0.0400),g:Pyrenochaeta(0.0400),s:Pyrenochaeta_inflorescentiae(0.0100),h:SH217883.07FU(0.0100)	+	d:Fungi,p:Ascomycota
Zotu213	d:Fungi(1.0000),p:Mortierellomycota(1.0000),c:Mortierellomycetes(1.0000),o:Mortierellales(1.0000),f:Mortierellaceae(1.0000),g:Mortierella(1.0000),s:Mortierella_minutissima(0.9700),h:SH196780.07FU(0.9700)	+	d:Fungi,p:Mortierellomycota,c:Mortierellomycetes,o:Mortierellales,f:Mortierellaceae,g:Mortierella,s:Mortierella_minutissima,h:SH196780.07FU
Zotu221	d:Fungi(0.8000),p:Ascomycota(0.2400),c:Chromadorea(0.1900),o:Spirurida(0.1900),f:Gongylonematidae(0.1900),g:Gongylonema(0.1900),s:Gongylonema_nepalensis(0.1900),h:SH643910.07FU(0.0800)	-	d:Fungi
Zotu215	d:Fungi(1.0000),p:Ascomycota(1.0000),c:Eurotiomycetes(1.0000),o:Phaeomoniellales(0.5000),f:Phaeomoniellales_fam_Incertae_sedis(0.5000),g:Neophaeomoniella(0.2400),s:Minutiella_tardicola(0.1200),h:SH029054.07FU(0.1200)	+	d:Fungi,p:Ascomycota,c:Eurotiomycetes
Zotu217	d:Fungi(1.0000),p:Ascomycota(1.0000),c:Eurotiomycetes(1.0000),o:Coryneliales(1.0000),f:Coryneliaceae(1.0000),g:Caliciopsis(1.0000),s:Caliciopsis_beckhausii(0.9300),h:SH200836.07FU(0.9300)	+	d:Fungi,p:Ascomycota,c:Eurotiomycetes,o:Coryneliales,f:Coryneliaceae,g:Caliciopsis,s:Caliciopsis_beckhausii,h:SH200836.07FU
Zotu216	d:Fungi(1.0000),p:Ascomycota(0.9800),c:Sordariomycetes(0.9800),o:Hypocreales(0.9800),f:Hypocreales_fam_Incertae_sedis(0.6800),g:Sarocladium(0.4900),s:Sarocladium_spinificis(0.4200),h:SH210229.07FU(0.4200)	+	d:Fungi,p:Ascomycota,c:Sordariomycetes,o:Hypocreales
Zotu218	d:Fungi(1.0000),p:Basidiomycota(1.0000),c:Tremellomycetes(1.0000),o:Trichosporonales(1.0000),f:Trichosporonaceae(1.0000),g:Trichosporon(1.0000),s:Trichosporon_dohaense(0.3600),h:SH195539.07FU(0.3600)	+	d:Fungi,p:Basidiomycota,c:Tremellomycetes,o:Trichosporonales,f:Trichosporonaceae,g:Trichosporon
Zotu219	d:Fungi(1.0000),p:Ascomycota(0.9900),c:Dothideomycetes(0.9900),o:Pleosporales(0.8700),f:Phaeosphaeriaceae(0.6700),g:Septoriella(0.3200),s:Septoriella_hirta(0.2900),h:SH182993.07FU(0.2900)	+	d:Fungi,p:Ascomycota,c:Dothideomycetes,o:Pleosporales
Zotu220	d:Fungi(1.0000),p:Basidiomycota(1.0000),c:Agaricomycetes(1.0000),o:Agaricales(0.0200),f:Hygrophoraceae(0.0100),g:Cuphophyllus(0.0100)	+	d:Fungi,p:Basidiomycota,c:Agaricomycetes
Zotu223	d:Viridiplantae(1.0000),p:Streptophyta(1.0000),c:lamiids_no_rank(1.0000),o:Lamiales(1.0000),f:Oleaceae(1.0000),g:Fraxinus(1.0000),s:Fraxinus_mandshurica(0.8400)	+	d:Viridiplantae,p:Streptophyta,c:lamiids_no_rank,o:Lamiales,f:Oleaceae,g:Fraxinus,s:Fraxinus_mandshurica
Zotu222	d:Fungi(1.0000),p:Basidiomycota(1.0000),c:Tremellomycetes(1.0000),o:Tremellales(0.9800),f:Bulleribasidiaceae(0.9800),g:Vishniacozyma(0.9800),s:Vishniacozyma_heimaeyensis(0.9800),h:SH181631.07FU(0.9800)	+	d:Fungi,p:Basidiomycota,c:Tremellomycetes,o:Tremellales,f:Bulleribasidiaceae,g:Vishniacozyma,s:Vishniacozyma_heimaeyensis,h:SH181631.07FU
Zotu224	d:Viridiplantae(1.0000),p:Streptophyta(1.0000),c:malvids_no_rank(1.0000),o:Sapindales(1.0000),f:Sapindaceae(1.0000),g:Acer(1.0000),s:Acer_pseudoplatanus(1.0000)	+	d:Viridiplantae,p:Streptophyta,c:malvids_no_rank,o:Sapindales,f:Sapindaceae,g:Acer,s:Acer_pseudoplatanus
Zotu229	d:Fungi(1.0000),p:Basidiomycota(0.3800),c:Agaricomycetes(0.2500),o:Cantharellales(0.1000),f:Xylonomycetales_fam_Incertae_sedis(0.1000),g:Symbiotaphrina(0.1000),s:Symbiotaphrina_buchneri(0.1000),h:SH643910.07FU(0.1000)	+	d:Fungi
Zotu226	d:Fungi(1.0000),p:Ascomycota(0.9400),c:Dothideomycetes(0.9400),o:Capnodiales(0.6300),f:Cladosporiaceae(0.6300),g:Cladosporium(0.5900),s:Cladosporium_sphaerospermum(0.4100),h:SH497238.07FU(0.3100)	+	d:Fungi,p:Ascomycota,c:Dothideomycetes
Zotu225	d:Fungi(1.0000),p:Ascomycota(1.0000),c:Sordariomycetes(1.0000),o:Diaporthales(1.0000),f:Valsaceae(0.3800),g:Diaporthe(0.2900),s:Diaporthe_kongii(0.1400),h:SH185521.07FU(0.1400)	+	d:Fungi,p:Ascomycota,c:Sordariomycetes,o:Diaporthales
Zotu227	d:Fungi(1.0000),p:Basidiomycota(1.0000),c:Tremellomycetes(1.0000),o:Tremellales(1.0000),f:Bulleraceae(0.8100),g:Bullera(0.8100),s:Bullera_crocea(0.8100),h:SH209709.07FU(0.8100)	+	d:Fungi,p:Basidiomycota,c:Tremellomycetes,o:Tremellales,f:Bulleraceae,g:Bullera,s:Bullera_crocea,h:SH209709.07FU
Zotu228	d:Fungi(1.0000),p:Basidiomycota(1.0000),c:Agaricomycetes(1.0000),o:Agaricales(1.0000),f:Agaricaceae(1.0000),g:Lacrymaria(0.9900),s:Lacrymaria_lacrymabunda(0.7400),h:SH221387.07FU(0.7400)	+	d:Fungi,p:Basidiomycota,c:Agaricomycetes,o:Agaricales,f:Agaricaceae,g:Lacrymaria
Zotu231	d:Fungi(1.0000),p:Basidiomycota(1.0000),c:Tremellomycetes(1.0000),o:Filobasidiales(1.0000),f:Filobasidiaceae(1.0000),g:Filobasidium(1.0000),s:Filobasidium_wieringae(1.0000),h:SH221435.07FU(1.0000)	+	d:Fungi,p:Basidiomycota,c:Tremellomycetes,o:Filobasidiales,f:Filobasidiaceae,g:Filobasidium,s:Filobasidium_wieringae,h:SH221435.07FU
Zotu232	d:Fungi(1.0000),p:Ascomycota(0.9900),c:Dothideomycetes(0.2100),o:Pleosporales(0.2100),f:Cucurbitariaceae(0.1500),g:Pyrenochaeta(0.1500),s:Pyrenochaeta_keratinophila(0.0700),h:SH183894.07FU(0.0700)	+	d:Fungi,p:Ascomycota
Zotu233	d:Fungi(1.0000),p:Ascomycota(1.0000),c:Dothideomycetes(1.0000),o:Pleosporales(1.0000),f:Didymellaceae(0.6000),g:Didymella(0.4600),s:Didymella_arachidicola(0.3100),h:SH345871.07FU(0.3100)	+	d:Fungi,p:Ascomycota,c:Dothideomycetes,o:Pleosporales
Zotu234	d:Fungi(1.0000),p:Ascomycota(1.0000),c:Eurotiomycetes(1.0000),o:Phaeomoniellales(0.3400),f:Phaeomoniellales_fam_Incertae_sedis(0.3400),g:Phaeomoniella(0.2400),s:Minutiella_tardicola(0.0300),h:SH029054.07FU(0.0300)	+	d:Fungi,p:Ascomycota,c:Eurotiomycetes
Zotu238	d:Fungi(1.0000),p:Basidiomycota(1.0000),c:Microbotryomycetes(1.0000),o:Microbotryomycetes_ord_Incertae_sedis(0.9200),f:Microbotryomycetes_fam_Incertae_sedis(0.9200),g:Curvibasidium(0.9200),s:Curvibasidium_cygneicollum(0.9200),h:SH289313.07FU(0.9200)	+	d:Fungi,p:Basidiomycota,c:Microbotryomycetes,o:Microbotryomycetes_ord_Incertae_sedis,f:Microbotryomycetes_fam_Incertae_sedis,g:Curvibasidium,s:Curvibasidium_cygneicollum,h:SH289313.07FU
Zotu235	d:Fungi(1.0000),p:Ascomycota(0.9800),c:Dothideomycetes(0.9700),o:Capnodiales(0.9600),f:Teratosphaeriaceae(0.8800),g:Neocatenulostroma(0.8700),s:Neocatenulostroma_abietis(0.5000),h:SH390333.07FU(0.5000)	+	d:Fungi,p:Ascomycota,c:Dothideomycetes,o:Capnodiales,f:Teratosphaeriaceae,g:Neocatenulostroma
Zotu236	d:Fungi(1.0000),p:Ascomycota(1.0000),c:Leotiomycetes(1.0000),o:Helotiales(1.0000),f:Sclerotiniaceae(1.0000),g:Botrytis(0.3600),s:Botrytis_caroliniana(0.3400),h:SH177344.07FU(0.3400)	+	d:Fungi,p:Ascomycota,c:Leotiomycetes,o:Helotiales,f:Sclerotiniaceae
Zotu237	d:Fungi(1.0000),p:Ascomycota(1.0000),c:Dothideomycetes(1.0000),o:Myriangiales(1.0000),f:Elsinoaceae(1.0000),g:Sphaceloma(1.0000)	+	d:Fungi,p:Ascomycota,c:Dothideomycetes,o:Myriangiales,f:Elsinoaceae,g:Sphaceloma
Zotu241	d:Fungi(1.0000),p:Basidiomycota(1.0000),c:Microbotryomycetes(1.0000),o:Sporidiobolales(1.0000),f:Sporidiobolaceae(1.0000),g:Rhodosporidiobolus(0.9300),s:Rhodosporidiobolus_colostri(0.5800),h:SH194503.07FU(0.5800)	+	d:Fungi,p:Basidiomycota,c:Microbotryomycetes,o:Sporidiobolales,f:Sporidiobolaceae,g:Rhodosporidiobolus
Zotu242	d:Fungi(0.9800),p:Basidiomycota(0.4600),c:Agaricomycetes(0.3600),o:Agaricales(0.1600),f:Inocybaceae(0.0900),g:Inocybe(0.0700),s:Symbiotaphrina_buchneri(0.0300),h:SH643910.07FU(0.0300)	+	d:Fungi
Zotu239	d:Fungi(1.0000),p:Ascomycota(1.0000),c:Leotiomycetes(1.0000),o:Helotiales(1.0000),f:Dermateaceae(1.0000),g:Cryptosporiopsis(1.0000),s:Cryptosporiopsis_tarraconensis(1.0000),h:SH194808.07FU(1.0000)	+	d:Fungi,p:Ascomycota,c:Leotiomycetes,o:Helotiales,f:Dermateaceae,g:Cryptosporiopsis,s:Cryptosporiopsis_tarraconensis,h:SH194808.07FU
Zotu240	d:Fungi(1.0000),p:Ascomycota(0.8900),c:Dothideomycetes(0.8900),o:Pleosporales(0.7500),f:Didymellaceae(0.4200),g:Didymella(0.2300),s:Didymella_chenopodii(0.1400),h:SH091916.07FU(0.1400)	+	d:Fungi,p:Ascomycota,c:Dothideomycetes
Zotu244	d:Fungi(1.0000),p:Ascomycota(1.0000),c:Arthoniomycetes(1.0000),o:Lichenostigmatales(1.0000),f:Phaeococcomycetaceae(1.0000),g:Phaeococcomyces(1.0000),s:Phaeococcomyces_catenatus(0.0600),h:SH197114.07FU(0.0600)	+	d:Fungi,p:Ascomycota,c:Arthoniomycetes,o:Lichenostigmatales,f:Phaeococcomycetaceae,g:Phaeococcomyces
Zotu243	d:Fungi(1.0000),p:Ascomycota(1.0000),c:Sordariomycetes(1.0000),o:Xylariales(1.0000),f:Sporocadaceae(1.0000),g:Pestalotiopsis(1.0000)	+	d:Fungi,p:Ascomycota,c:Sordariomycetes,o:Xylariales,f:Sporocadaceae,g:Pestalotiopsis
Zotu245	d:Fungi(1.0000),p:Ascomycota(1.0000),c:Dothideomycetes(0.9800),o:Pleosporales(0.9800),f:Massarinaceae(0.3400),g:Stagonospora(0.3400),s:Stagonospora_pseudovitensis(0.3400),h:SH182977.07FU(0.3400)	+	d:Fungi,p:Ascomycota,c:Dothideomycetes,o:Pleosporales
Zotu246	d:Fungi(1.0000),p:Ascomycota(1.0000),c:Sordariomycetes(1.0000),o:Diaporthales(1.0000),f:Diaporthaceae(0.7600),g:Diaporthe(0.7600),s:Diaporthe_cytosporella(0.2000),h:SH185512.07FU(0.2000)	+	d:Fungi,p:Ascomycota,c:Sordariomycetes,o:Diaporthales
Zotu250	d:Fungi(1.0000),p:Mortierellomycota(1.0000),c:Mortierellomycetes(1.0000),o:Mortierellales(1.0000),f:Mortierellaceae(1.0000),g:Mortierella(1.0000),s:Mortierella_exigua(1.0000),h:SH214063.07FU(1.0000)	+	d:Fungi,p:Mortierellomycota,c:Mortierellomycetes,o:Mortierellales,f:Mortierellaceae,g:Mortierella,s:Mortierella_exigua,h:SH214063.07FU
Zotu251	d:Fungi(1.0000),p:Ascomycota(0.3900),c:Dothideomycetes(0.3900),o:Pleosporales(0.3800),f:Phaeosphaeriaceae(0.0800),g:Chaetosphaeronema(0.0400)	+	d:Fungi
Zotu247	d:Fungi(1.0000),p:Ascomycota(1.0000),c:Leotiomycetes(0.7700),o:Helotiales(0.7700),f:Helotiaceae(0.6900),g:Hymenoscyphus(0.6600),s:Hymenoscyphus_microserotinus(0.3500),h:SH631844.07FU(0.2300)	+	d:Fungi,p:Ascomycota
Zotu249	d:Fungi(1.0000),p:Basidiomycota(1.0000),c:Agaricomycetes(1.0000),o:Agaricales(1.0000),f:Hymenogastraceae(0.9400),g:Alnicola(0.7300),s:Alnicola_sphagneti(0.7200),h:SH218844.07FU(0.7200)	+	d:Fungi,p:Basidiomycota,c:Agaricomycetes,o:Agaricales,f:Hymenogastraceae
Zotu253	d:Fungi(1.0000),p:Ascomycota(1.0000),c:Saccharomycetes(1.0000),o:Saccharomycetales(1.0000),f:Phaffomycetaceae(1.0000),g:Cyberlindnera(1.0000),s:Cyberlindnera_jadinii(1.0000),h:SH191159.07FU(1.0000)	+	d:Fungi,p:Ascomycota,c:Saccharomycetes,o:Saccharomycetales,f:Phaffomycetaceae,g:Cyberlindnera,s:Cyberlindnera_jadinii,h:SH191159.07FU
Zotu258	d:Fungi(1.0000),p:Rozellomycota(1.0000),c:Rozellomycota_cls_Incertae_sedis(1.0000),o:GS02(1.0000)	+	d:Fungi,p:Rozellomycota,c:Rozellomycota_cls_Incertae_sedis,o:GS02
Zotu252	d:Fungi(1.0000),p:Ascomycota(1.0000),c:Leotiomycetes(0.9700),o:Helotiales(0.1100),f:Pseudeurotiaceae(0.0400),g:Leuconeurospora(0.0400),s:Skyttea_nitschkei(0.0300),h:SH028608.07FU(0.0300)	+	d:Fungi,p:Ascomycota,c:Leotiomycetes
Zotu254	d:Fungi(1.0000),p:Ascomycota(1.0000),c:Dothideomycetes(1.0000),o:Pleosporales(1.0000),f:Sporormiaceae(0.9800),g:Preussia(0.8700),s:Preussia_persica(0.7600),h:SH184177.07FU(0.7600)	+	d:Fungi,p:Ascomycota,c:Dothideomycetes,o:Pleosporales,f:Sporormiaceae,g:Preussia
Zotu256	d:Fungi(1.0000),p:Ascomycota(0.9600),c:Eurotiomycetes(0.9400),o:Chaetothyriales(0.9400),f:Herpotrichiellaceae(0.3300),g:Knufia(0.2400),s:Knufia_karalitana(0.0400),h:SH523092.07FU(0.0400)	+	d:Fungi,p:Ascomycota,c:Eurotiomycetes,o:Chaetothyriales
Zotu255	d:Fungi(1.0000),p:Ascomycota(0.8200),c:Arthoniomycetes(0.4700),o:Lichenostigmatales(0.4700),f:Phaeococcomycetaceae(0.4700),g:Phaeococcomyces(0.4700)	+	d:Fungi,p:Ascomycota
Zotu257	d:Fungi(1.0000),p:Ascomycota(0.9900),c:Dothideomycetes(0.9900),o:Pleosporales(0.9900),f:Sporormiaceae(0.9700),g:Preussia(0.8000),s:Preussia_persica(0.6200),h:SH184177.07FU(0.6200)	+	d:Fungi,p:Ascomycota,c:Dothideomycetes,o:Pleosporales,f:Sporormiaceae,g:Preussia
Zotu259	d:Fungi(1.0000),p:Ascomycota(1.0000),c:Eurotiomycetes(1.0000),o:Phaeomoniellales(0.5200),f:Phaeomoniellales_fam_Incertae_sedis(0.5200),g:Phaeomoniella(0.2700),s:Minutiella_tardicola(0.1300),h:SH029054.07FU(0.1300)	+	d:Fungi,p:Ascomycota,c:Eurotiomycetes
Zotu262	d:Fungi(1.0000),p:Ascomycota(0.3900),c:Agaricomycetes(0.2800),o:Xylonomycetales(0.2200),f:Xylonomycetales_fam_Incertae_sedis(0.2200),g:Symbiotaphrina(0.2200),s:Symbiotaphrina_buchneri(0.2000),h:SH643910.07FU(0.2000)	-	d:Fungi
Zotu261	d:Viridiplantae(1.0000),p:Streptophyta(1.0000),c:lamiids_no_rank(1.0000),o:Lamiales(1.0000),f:Oleaceae(1.0000),g:Fraxinus(1.0000),s:Fraxinus_excelsior(1.0000)	+	d:Viridiplantae,p:Streptophyta,c:lamiids_no_rank,o:Lamiales,f:Oleaceae,g:Fraxinus,s:Fraxinus_excelsior
Zotu263	d:Fungi(0.9000),p:Ascomycota(0.2700),c:Agaricomycetes(0.1300),o:Agaricales(0.0900),f:Xylonomycetales_fam_Incertae_sedis(0.0900),g:Symbiotaphrina(0.0900),s:Symbiotaphrina_buchneri(0.0900),h:SH643910.07FU(0.0900)	-	d:Fungi
Zotu260	d:Fungi(1.0000),p:Ascomycota(1.0000),c:Sordariomycetes(0.9600),o:Hypocreales(0.9400),f:Nectriaceae(0.8700),g:Neonectria(0.1000),s:Neonectria_major(0.0900),h:SH111903.07FU(0.0900)	+	d:Fungi,p:Ascomycota,c:Sordariomycetes,o:Hypocreales,f:Nectriaceae
Zotu264	d:Fungi(1.0000),p:Ascomycota(1.0000),c:Dothideomycetes(1.0000),o:Venturiales(1.0000),f:Venturiaceae(0.3500),g:Venturia(0.2100),s:Venturia_cerasi(0.1100),h:SH219623.07FU(0.1100)	+	d:Fungi,p:Ascomycota,c:Dothideomycetes,o:Venturiales
Zotu265	d:Fungi(1.0000),p:Ascomycota(1.0000),c:Sordariomycetes(1.0000),o:Hypocreales(1.0000),f:Nectriaceae(0.9900),g:Fusarium(0.5100),s:Fusarium_proliferatum(0.1000),h:SH219673.07FU(0.0900)	+	d:Fungi,p:Ascomycota,c:Sordariomycetes,o:Hypocreales,f:Nectriaceae
Zotu267	d:Fungi(1.0000),p:Ascomycota(1.0000),c:Dothideomycetes(1.0000),o:Pleosporales(1.0000)	+	d:Fungi,p:Ascomycota,c:Dothideomycetes,o:Pleosporales
Zotu271	d:Viridiplantae(1.0000),p:Streptophyta(1.0000),c:lamiids_no_rank(1.0000),o:Lamiales(1.0000),f:Oleaceae(1.0000),g:Fraxinus(1.0000),s:Fraxinus_ornus(1.0000)	+	d:Viridiplantae,p:Streptophyta,c:lamiids_no_rank,o:Lamiales,f:Oleaceae,g:Fraxinus,s:Fraxinus_ornus
Zotu266	d:Fungi(1.0000),p:Ascomycota(0.9900),c:Leotiomycetes(0.9900),o:Leotiomycetes_ord_Incertae_sedis(0.9900),f:Pseudeurotiaceae(0.9900)	+	d:Fungi,p:Ascomycota,c:Leotiomycetes,o:Leotiomycetes_ord_Incertae_sedis,f:Pseudeurotiaceae
Zotu268	d:Fungi(1.0000),p:Ascomycota(1.0000),c:Dothideomycetes(1.0000),o:Myriangiales(1.0000),f:Elsinoaceae(1.0000),g:Sphaceloma(0.0100)	+	d:Fungi,p:Ascomycota,c:Dothideomycetes,o:Myriangiales,f:Elsinoaceae
Zotu269	d:Fungi(1.0000),p:Ascomycota(0.9900),c:Dothideomycetes(0.9900),o:Capnodiales(0.9900),f:Mycosphaerellaceae(0.9900),g:Mycosphaerella(0.8400),s:Mycosphaerella_ulmi(0.8200),h:SH205983.07FU(0.8200)	+	d:Fungi,p:Ascomycota,c:Dothideomycetes,o:Capnodiales,f:Mycosphaerellaceae,g:Mycosphaerella,s:Mycosphaerella_ulmi,h:SH205983.07FU
Zotu270	d:Fungi(1.0000),p:Ascomycota(0.9800),c:Dothideomycetes(0.9600),o:Pleosporales(0.9500),f:Phaeosphaeriaceae(0.8400),g:Phaeosphaeria(0.5300),s:Phaeosphaeria_triglochinicola(0.4000),h:SH208537.07FU(0.4000)	+	d:Fungi,p:Ascomycota,c:Dothideomycetes,o:Pleosporales,f:Phaeosphaeriaceae
Zotu275	d:Fungi(0.8400),p:Ascomycota(0.2600),c:Agaricomycetes(0.2200),o:Spirurida(0.1400),f:Gongylonematidae(0.1400),g:Gongylonema(0.1400),s:Gongylonema_nepalensis(0.1400),h:SH643910.07FU(0.0700)	-	d:Fungi
Zotu276	d:Fungi(1.0000),p:Basidiomycota(0.5600),c:Agaricomycetes(0.3800),o:Agaricales(0.1800),f:Tetragoniomycetaceae(0.0700),g:Cryptotrichosporon(0.0700),s:Cryptotrichosporon_tibetense(0.0700),h:SH533912.07FU(0.0700)	-	d:Fungi
Zotu274	d:Viridiplantae(1.0000),p:Streptophyta(1.0000),c:lamiids_no_rank(1.0000),o:Lamiales(1.0000),f:Oleaceae(1.0000),g:Fraxinus(1.0000),s:Fraxinus_ornus(1.0000)	+	d:Viridiplantae,p:Streptophyta,c:lamiids_no_rank,o:Lamiales,f:Oleaceae,g:Fraxinus,s:Fraxinus_ornus
Zotu272	d:Fungi(1.0000),p:Ascomycota(0.6900),c:Sordariomycetes(0.6900),o:Xylariales(0.6900),f:Xylariaceae(0.6900),g:Nemania(0.0700)	+	d:Fungi
Zotu273	d:Fungi(1.0000),p:Ascomycota(1.0000),c:Dothideomycetes(1.0000),o:Pleosporales(1.0000),f:Pleosporaceae(1.0000),g:Drechslera(0.3000),s:Drechslera_phlei(0.2700),h:SH193148.07FU(0.2700)	+	d:Fungi,p:Ascomycota,c:Dothideomycetes,o:Pleosporales,f:Pleosporaceae
Zotu281	d:Fungi(0.7500),p:Ascomycota(0.5000),c:Agaricomycetes(0.2500),o:Gomphales(0.2500),f:Gomphaceae(0.2500),g:Ramaria(0.2500),s:Ramaria_synaptopoda(0.2500),h:SH008036.07FU(0.2500)	+
Zotu278	d:Fungi(1.0000),p:Ascomycota(1.0000),c:Leotiomycetes(1.0000),o:Erysiphales(1.0000),f:Erysiphaceae(1.0000),g:Erysiphe(1.0000),s:Erysiphe_syringae(0.9300),h:SH187448.07FU(0.9300)	+	d:Fungi,p:Ascomycota,c:Leotiomycetes,o:Erysiphales,f:Erysiphaceae,g:Erysiphe,s:Erysiphe_syringae,h:SH187448.07FU
Zotu280	d:Fungi(1.0000),p:Ascomycota(1.0000),c:Sordariomycetes(1.0000),o:Xylariales(1.0000),f:Xylariaceae(0.5800),g:Nemania(0.5800),s:Nemania_serpens(0.5200),h:SH205172.07FU(0.5200)	+	d:Fungi,p:Ascomycota,c:Sordariomycetes,o:Xylariales
Zotu279	d:Fungi(1.0000),p:Ascomycota(1.0000),c:Dothideomycetes(1.0000),o:Pleosporales(1.0000),f:Leptosphaeriaceae(1.0000),g:Ampelomyces(0.9700),s:Ampelomyces_quisqualis(0.9700),h:SH206635.07FU(0.9700)	+	d:Fungi,p:Ascomycota,c:Dothideomycetes,o:Pleosporales,f:Leptosphaeriaceae,g:Ampelomyces,s:Ampelomyces_quisqualis,h:SH206635.07FU
Zotu285	d:Fungi(0.9900),p:Basidiomycota(0.4400),c:Agaricomycetes(0.3600),o:Agaricales(0.2100),f:Inocybaceae(0.1100),g:Inocybe(0.1100),s:Serendipita_herbamans(0.0300),h:SH192972.07FU(0.0300)	+	d:Fungi
Zotu282	d:Fungi(1.0000),p:Ascomycota(1.0000),c:Dothideomycetes(1.0000),o:Pleosporales(1.0000),f:Didymellaceae(0.5400),g:Alternaria(0.3900),s:Stagonosporopsis_dorenboschii(0.2500),h:SH345969.07FU(0.2500)	+	d:Fungi,p:Ascomycota,c:Dothideomycetes,o:Pleosporales
Zotu283	d:Fungi(1.0000),p:Ascomycota(1.0000),c:Dothideomycetes(0.9200),o:Capnodiales(0.8900),f:Mycosphaerellaceae(0.8900),g:Ramularia(0.6300),s:Ramularia_cynarae(0.2700),h:SH206859.07FU(0.2700)	+	d:Fungi,p:Ascomycota,c:Dothideomycetes,o:Capnodiales,f:Mycosphaerellaceae
Zotu289	d:Viridiplantae(1.0000),p:Streptophyta(1.0000),c:lamiids_no_rank(1.0000),o:Lamiales(1.0000),f:Oleaceae(1.0000),g:Fraxinus(1.0000),s:Fraxinus_ornus(1.0000)	+	d:Viridiplantae,p:Streptophyta,c:lamiids_no_rank,o:Lamiales,f:Oleaceae,g:Fraxinus,s:Fraxinus_ornus
Zotu284	d:Fungi(1.0000),p:Ascomycota(1.0000),c:Sordariomycetes(0.9800),o:Xylariales(0.9800),f:Microdochiaceae(0.9700),g:Subramaniomyces(0.0100)	+	d:Fungi,p:Ascomycota,c:Sordariomycetes,o:Xylariales,f:Microdochiaceae
Zotu286	d:Fungi(1.0000),p:Ascomycota(1.0000),c:Pezizomycetes(1.0000),o:Pezizales(1.0000),f:Pyronemataceae(1.0000),g:Geopora(1.0000)	+	d:Fungi,p:Ascomycota,c:Pezizomycetes,o:Pezizales,f:Pyronemataceae,g:Geopora
Zotu288	d:Fungi(1.0000),p:Basidiomycota(1.0000),c:Malasseziomycetes(1.0000),o:Malasseziales(1.0000),f:Malasseziaceae(1.0000),g:Malassezia(1.0000),s:Malassezia_globosa(1.0000),h:SH184036.07FU(0.6300)	+	d:Fungi,p:Basidiomycota,c:Malasseziomycetes,o:Malasseziales,f:Malasseziaceae,g:Malassezia,s:Malassezia_globosa
Zotu290	d:Fungi(1.0000),p:Ascomycota(0.4000),c:Agaricomycetes(0.2700),o:Xylonomycetales(0.1200),f:Xylonomycetales_fam_Incertae_sedis(0.1200),g:Symbiotaphrina(0.1200),s:Symbiotaphrina_buchneri(0.0800),h:SH643910.07FU(0.0800)	+	d:Fungi
Zotu291	d:Fungi(0.9900),p:Basidiomycota(0.3000),c:Agaricomycetes(0.1800),o:Agaricales(0.1000),f:Xylonomycetales_fam_Incertae_sedis(0.0700),g:Symbiotaphrina(0.0700),s:Symbiotaphrina_kochii(0.0400),h:SH021199.07FU(0.0400)	+	d:Fungi
Zotu287	d:Fungi(1.0000),p:Basidiomycota(0.9900),c:Tremellomycetes(0.9900),o:Tremellales(0.9900),f:Bulleribasidiaceae(0.6600),g:Dioszegia(0.6600),s:Dioszegia_xingshanensis(0.4300),h:SH024110.07FU(0.4300)	+	d:Fungi,p:Basidiomycota,c:Tremellomycetes,o:Tremellales
Zotu292	d:Fungi(1.0000),p:Ascomycota(1.0000),c:Dothideomycetes(0.9900),o:Pleosporales(0.6200),f:Botryosphaeriaceae(0.3700),g:Microdiplodia(0.3700),s:Paracamarosporium_fagi(0.1800),h:SH186997.07FU(0.1800)	+	d:Fungi,p:Ascomycota,c:Dothideomycetes
Zotu294	d:Fungi(1.0000),p:Ascomycota(1.0000),c:Eurotiomycetes(1.0000),o:Eurotiales(1.0000),f:Aspergillaceae(0.9600),g:Penicillium(0.9600),s:Penicillium_digitatum(0.8000),h:SH493855.07FU(0.8000)	+	d:Fungi,p:Ascomycota,c:Eurotiomycetes,o:Eurotiales,f:Aspergillaceae,g:Penicillium,s:Penicillium_digitatum,h:SH493855.07FU
Zotu293	d:Fungi(1.0000),p:Ascomycota(0.4600),c:Dothideomycetes(0.4600),o:Pleosporales(0.4300),f:Didymellaceae(0.1700),g:Coniothyrium(0.1200),s:Coniothyrium_prosopidis(0.1200),h:SH186599.07FU(0.1200)	+	d:Fungi
Zotu295	d:Fungi(1.0000),p:Basidiomycota(1.0000),c:Tremellomycetes(1.0000),o:Tremellales(1.0000),f:Bulleribasidiaceae(0.9300),g:Vishniacozyma(0.9300),s:Vishniacozyma_victoriae(0.9200),h:SH181628.07FU(0.9200)	+	d:Fungi,p:Basidiomycota,c:Tremellomycetes,o:Tremellales,f:Bulleribasidiaceae,g:Vishniacozyma,s:Vishniacozyma_victoriae,h:SH181628.07FU
Zotu297	d:Fungi(1.0000),p:Basidiomycota(1.0000),c:Agaricomycetes(1.0000),o:Boletales(1.0000),f:Paxillaceae(1.0000),g:Paxillus(1.0000),s:Paxillus_olivellus(1.0000),h:SH191819.07FU(1.0000)	+	d:Fungi,p:Basidiomycota,c:Agaricomycetes,o:Boletales,f:Paxillaceae,g:Paxillus,s:Paxillus_olivellus,h:SH191819.07FU
Zotu296	d:Fungi(1.0000),p:Ascomycota(1.0000),c:Leotiomycetes(0.7800),o:Helotiales(0.7300),f:Helotiales_fam_Incertae_sedis(0.7100),g:Phialocephala(0.6700),s:Phialocephala_fortinii(0.6700),h:SH204986.07FU(0.6500)	+	d:Fungi,p:Ascomycota
Zotu298	d:Fungi(1.0000),p:Basidiomycota(0.9900),c:Agaricomycetes(0.9900),o:Polyporales(0.5500),f:Coriolaceae(0.5500),g:Trametes(0.5500),s:Trametes_versicolor(0.5300),h:SH193318.07FU(0.5200)	+	d:Fungi,p:Basidiomycota,c:Agaricomycetes
Zotu299	d:Fungi(1.0000),p:Ascomycota(0.6000),c:Leotiomycetes(0.4500),o:Helotiales(0.4500),f:Helotiales_fam_Incertae_sedis(0.4400),g:Cadophora(0.3900),s:Rhexocercosporidium_panacis(0.0500),h:SH186775.07FU(0.0500)	+	d:Fungi
Zotu301	d:Viridiplantae(1.0000),p:Streptophyta(1.0000),c:lamiids_no_rank(1.0000),o:Lamiales(1.0000),f:Oleaceae(1.0000),g:Fraxinus(1.0000),s:Fraxinus_mandshurica(0.9400)	+	d:Viridiplantae,p:Streptophyta,c:lamiids_no_rank,o:Lamiales,f:Oleaceae,g:Fraxinus,s:Fraxinus_mandshurica
Zotu302	d:Viridiplantae(1.0000),p:Streptophyta(1.0000),c:lamiids_no_rank(1.0000),o:Lamiales(1.0000),f:Oleaceae(1.0000),g:Fraxinus(1.0000),s:Fraxinus_mandshurica(0.9900)	+	d:Viridiplantae,p:Streptophyta,c:lamiids_no_rank,o:Lamiales,f:Oleaceae,g:Fraxinus,s:Fraxinus_mandshurica
Zotu303	d:Fungi(1.0000),p:Mortierellomycota(1.0000),c:Mortierellomycetes(1.0000),o:Mortierellales(1.0000),f:Mortierellaceae(1.0000),g:Mortierella(0.9900),s:Mortierella_pseudozygospora(0.9600),h:SH208762.07FU(0.9600)	+	d:Fungi,p:Mortierellomycota,c:Mortierellomycetes,o:Mortierellales,f:Mortierellaceae,g:Mortierella,s:Mortierella_pseudozygospora,h:SH208762.07FU
Zotu300	d:Fungi(1.0000),p:Ascomycota(1.0000),c:Dothideomycetes(1.0000),o:Pleosporales(1.0000),f:Pleosporaceae(1.0000),g:Alternaria(0.9500),s:Alternaria_multirostrata(0.3400),h:SH292666.07FU(0.3400)	+	d:Fungi,p:Ascomycota,c:Dothideomycetes,o:Pleosporales,f:Pleosporaceae,g:Alternaria
Zotu306	d:Fungi(1.0000),p:Basidiomycota(0.3900),c:Agaricomycetes(0.3400),o:Agaricales(0.2000),f:Nowakowskiellaceae(0.0600),g:Nowakowskiella(0.0600),s:Nowakowskiella_multispora(0.0600),h:SH490389.07FU(0.0600)	+	d:Fungi
Zotu308	d:Fungi(0.9900),p:Basidiomycota(0.4700),c:Agaricomycetes(0.3800),o:Agaricales(0.2200),f:Inocybaceae(0.1000),g:Inocybe(0.1000),s:Serendipita_herbamans(0.0300),h:SH192972.07FU(0.0300)	+	d:Fungi
Zotu304	d:Fungi(1.0000),p:Ascomycota(1.0000),c:Leotiomycetes(0.9900),o:Helotiales(0.9800),f:Sclerotiniaceae(0.8900),g:Moellerodiscus(0.8900),s:Moellerodiscus_advenulus(0.8900),h:SH193488.07FU(0.8900)	+	d:Fungi,p:Ascomycota,c:Leotiomycetes,o:Helotiales,f:Sclerotiniaceae,g:Moellerodiscus,s:Moellerodiscus_advenulus,h:SH193488.07FU
Zotu305	d:Fungi(1.0000),p:Ascomycota(0.9800),c:Sordariomycetes(0.9800),o:Diaporthales(0.9800),f:Diaporthaceae(0.7800),g:Diaporthe(0.6600),s:Diaporthe_aspalathi(0.1100),h:SH185511.07FU(0.1100)	+	d:Fungi,p:Ascomycota,c:Sordariomycetes,o:Diaporthales
Zotu307	d:Fungi(1.0000),p:Ascomycota(1.0000),c:Dothideomycetes(1.0000),o:Pleosporales(1.0000),f:Dictyosporiaceae(0.1300),g:Pseudocoleophoma(0.0700),s:Pseudocoleophoma_calamagrostidis(0.0700),h:SH496357.07FU(0.0700)	+	d:Fungi,p:Ascomycota,c:Dothideomycetes,o:Pleosporales
Zotu312	d:Fungi(0.8200),p:Ascomycota(0.3800),c:Xylonomycetes(0.1900),o:Xylonomycetales(0.1900),f:Xylonomycetales_fam_Incertae_sedis(0.1900),g:Symbiotaphrina(0.1900),s:Gongylonema_nepalensis(0.1700),h:SH643910.07FU(0.1600)	-	d:Fungi
Zotu309	d:Fungi(1.0000),p:Basidiomycota(0.9800),c:Agaricomycetes(0.9800),o:Polyporales(0.9700),f:Ganodermataceae(0.1700),g:Ganoderma(0.1600),s:Ganoderma_lucidum(0.0400),h:SH175182.07FU(0.0400)	+	d:Fungi,p:Basidiomycota,c:Agaricomycetes,o:Polyporales
Zotu313	d:Viridiplantae(1.0000),p:Streptophyta(1.0000),c:lamiids_no_rank(1.0000),o:Lamiales(1.0000),f:Oleaceae(1.0000),g:Fraxinus(1.0000),s:Fraxinus_mandshurica(0.8400)	+	d:Viridiplantae,p:Streptophyta,c:lamiids_no_rank,o:Lamiales,f:Oleaceae,g:Fraxinus,s:Fraxinus_mandshurica
Zotu311	d:Fungi(1.0000),p:Ascomycota(1.0000),c:Sordariomycetes(1.0000),o:Sordariales(1.0000),f:Lasiosphaeriaceae(1.0000),g:Podospora(0.1100),s:Podospora_multipilosa(0.1100),h:SH018052.07FU(0.1100)	+	d:Fungi,p:Ascomycota,c:Sordariomycetes,o:Sordariales,f:Lasiosphaeriaceae
Zotu315	d:Viridiplantae(1.0000),p:Streptophyta(1.0000),c:lamiids_no_rank(1.0000),o:Lamiales(1.0000),f:Oleaceae(1.0000),g:Fraxinus(1.0000),s:Fraxinus_ornus(0.9400)	+	d:Viridiplantae,p:Streptophyta,c:lamiids_no_rank,o:Lamiales,f:Oleaceae,g:Fraxinus,s:Fraxinus_ornus
Zotu310	d:Fungi(1.0000),p:Ascomycota(1.0000),c:Sordariomycetes(1.0000),o:Sordariales(1.0000),f:Lasiosphaeriaceae(1.0000),g:Podospora(1.0000),s:Podospora_pleiospora(1.0000),h:SH220575.07FU(0.6300)	+	d:Fungi,p:Ascomycota,c:Sordariomycetes,o:Sordariales,f:Lasiosphaeriaceae,g:Podospora,s:Podospora_pleiospora
Zotu316	d:Viridiplantae(1.0000),p:Streptophyta(1.0000),c:lamiids_no_rank(1.0000),o:Lamiales(1.0000),f:Oleaceae(1.0000),g:Fraxinus(1.0000),s:Fraxinus_mandshurica(0.5300)	+	d:Viridiplantae,p:Streptophyta,c:lamiids_no_rank,o:Lamiales,f:Oleaceae,g:Fraxinus
Zotu317	d:Viridiplantae(1.0000),p:Streptophyta(1.0000),c:malvids_no_rank(1.0000),o:Sapindales(1.0000),f:Sapindaceae(1.0000),g:Acer(1.0000),s:Acer_pseudoplatanus(1.0000)	+	d:Viridiplantae,p:Streptophyta,c:malvids_no_rank,o:Sapindales,f:Sapindaceae,g:Acer,s:Acer_pseudoplatanus
Zotu314	d:Fungi(1.0000),p:Ascomycota(1.0000),c:Leotiomycetes(1.0000),o:Helotiales(1.0000),f:Dermateaceae(1.0000),g:Pezicula(0.9800)	+	d:Fungi,p:Ascomycota,c:Leotiomycetes,o:Helotiales,f:Dermateaceae,g:Pezicula
Zotu321	d:Fungi(0.9800),p:Ascomycota(0.5300),c:Xylonomycetes(0.3900),o:Xylonomycetales(0.3900),f:Xylonomycetales_fam_Incertae_sedis(0.3900),g:Symbiotaphrina(0.3900),s:Symbiotaphrina_buchneri(0.2800),h:SH643910.07FU(0.2800)	-	d:Fungi
Zotu318	d:Fungi(1.0000),p:Ascomycota(0.2800),c:Dothideomycetes(0.2800),o:Pleosporales(0.2700),f:Didymellaceae(0.0700),g:Phoma(0.0700),s:Setomelanomma_holmii(0.0100),h:SH191259.07FU(0.0100)	+	d:Fungi
Zotu319	d:Fungi(1.0000),p:Ascomycota(0.9800),c:Sordariomycetes(0.9300),o:Sordariales(0.2700),f:Sordariomycetes_fam_Incertae_sedis(0.2700),g:Barbatosphaeria(0.1000),s:Barbatosphaeria_neglecta(0.0800),h:SH495589.07FU(0.0800)	+	d:Fungi,p:Ascomycota,c:Sordariomycetes
Zotu320	d:Fungi(1.0000),p:Ascomycota(1.0000),c:Pezizomycetes(1.0000),o:Pezizales(1.0000),f:Pezizaceae(1.0000),g:Peziza(0.0100)	+	d:Fungi,p:Ascomycota,c:Pezizomycetes,o:Pezizales,f:Pezizaceae
Zotu322	d:Fungi(1.0000),p:Ascomycota(1.0000),c:Taphrinomycetes(1.0000),o:Taphrinales(1.0000),f:Taphrinaceae(1.0000),g:Taphrina(1.0000),s:Taphrina_carpini(1.0000),h:SH193600.07FU(1.0000)	+	d:Fungi,p:Ascomycota,c:Taphrinomycetes,o:Taphrinales,f:Taphrinaceae,g:Taphrina,s:Taphrina_carpini,h:SH193600.07FU
Zotu323	d:Fungi(1.0000),p:Ascomycota(0.7900),c:Dothideomycetes(0.2200),o:Botryosphaeriales(0.1900),f:Botryosphaeriaceae(0.0800),g:Saccharata(0.0600),s:Saccharata_capensis(0.0300),h:SH213936.07FU(0.0300)	+	d:Fungi
Zotu324	d:Fungi(1.0000),p:Basidiomycota(1.0000),c:Tremellomycetes(1.0000),o:Filobasidiales(1.0000),f:Filobasidiaceae(1.0000),g:Filobasidium(1.0000),s:Filobasidium_magnum(1.0000),h:SH197629.07FU(0.9700)	+	d:Fungi,p:Basidiomycota,c:Tremellomycetes,o:Filobasidiales,f:Filobasidiaceae,g:Filobasidium,s:Filobasidium_magnum,h:SH197629.07FU
Zotu329	d:Fungi(0.9900),p:Ascomycota(0.3900),c:Agaricomycetes(0.2500),o:Xylonomycetales(0.1900),f:Xylonomycetales_fam_Incertae_sedis(0.1900),g:Symbiotaphrina(0.1900),s:Pneumocystis_murina(0.1400),h:SH473765.07FU(0.1400)	-	d:Fungi
Zotu326	d:Fungi(1.0000),p:Ascomycota(1.0000),c:Leotiomycetes(1.0000),o:Helotiales(1.0000),f:Myxotrichaceae(1.0000),g:Oidiodendron(1.0000),s:Oidiodendron_echinulatum(0.9800),h:SH217004.07FU(0.9800)	+	d:Fungi,p:Ascomycota,c:Leotiomycetes,o:Helotiales,f:Myxotrichaceae,g:Oidiodendron,s:Oidiodendron_echinulatum,h:SH217004.07FU
Zotu328	d:Viridiplantae(1.0000),p:Streptophyta(1.0000),c:lamiids_no_rank(1.0000),o:Lamiales(1.0000),f:Oleaceae(1.0000),g:Fraxinus(1.0000),s:Fraxinus_mandshurica(0.5300)	+	d:Viridiplantae,p:Streptophyta,c:lamiids_no_rank,o:Lamiales,f:Oleaceae,g:Fraxinus
Zotu325	d:Fungi(1.0000),p:Ascomycota(1.0000),c:Leotiomycetes(0.5700),o:Helotiales(0.5700),f:Helotiaceae(0.5400),g:Articulospora(0.5400),s:Articulospora_proliferata(0.0300),h:SH083259.07FU(0.0300)	+	d:Fungi,p:Ascomycota
Zotu327	d:Fungi(1.0000),p:Ascomycota(0.9900),c:Dothideomycetes(0.6400),o:Pleosporales(0.6400),f:Pleomassariaceae(0.1300),g:Prosthemium(0.1000),s:Prosthemium_intermedium(0.0600),h:SH198657.07FU(0.0600)	+	d:Fungi,p:Ascomycota
Zotu330	d:Fungi(1.0000),p:Ascomycota(1.0000),c:Eurotiomycetes(1.0000),o:Eurotiales(1.0000),f:Aspergillaceae(1.0000),g:Penicillium(1.0000),s:Penicillium_citrinum(0.9200),h:SH190215.07FU(0.9100)	+	d:Fungi,p:Ascomycota,c:Eurotiomycetes,o:Eurotiales,f:Aspergillaceae,g:Penicillium,s:Penicillium_citrinum,h:SH190215.07FU
Zotu333	d:Fungi(1.0000),p:Mortierellomycota(1.0000),c:Mortierellomycetes(1.0000),o:Mortierellales(1.0000),f:Mortierellaceae(1.0000),g:Mortierella(1.0000),s:Mortierella_exigua(1.0000),h:SH180111.07FU(1.0000)	+	d:Fungi,p:Mortierellomycota,c:Mortierellomycetes,o:Mortierellales,f:Mortierellaceae,g:Mortierella,s:Mortierella_exigua,h:SH180111.07FU
Zotu334	d:Fungi(1.0000),p:Basidiomycota(1.0000),c:Malasseziomycetes(1.0000),o:Malasseziales(1.0000),f:Malasseziaceae(1.0000),g:Malassezia(1.0000),s:Malassezia_globosa(1.0000),h:SH184036.07FU(0.4900)	+	d:Fungi,p:Basidiomycota,c:Malasseziomycetes,o:Malasseziales,f:Malasseziaceae,g:Malassezia,s:Malassezia_globosa
Zotu331	d:Fungi(1.0000),p:Ascomycota(0.9800),c:Leotiomycetes(0.2100),o:Helotiales(0.1900),f:Helotiaceae(0.1500),g:Claussenomyces(0.0900),s:Cleistothelebolus_nipigonensis(0.0100),h:SH215948.07FU(0.0100)	+	d:Fungi,p:Ascomycota
Zotu332	d:Fungi(1.0000),p:Ascomycota(1.0000),c:Dothideomycetes(0.9800),o:Pleosporales(0.9800),f:Pleosporaceae(0.9700),g:Alternaria(0.5200),s:Alternaria_indefessa(0.3200),h:SH128576.07FU(0.3200)	+	d:Fungi,p:Ascomycota,c:Dothideomycetes,o:Pleosporales,f:Pleosporaceae
Zotu335	d:Fungi(1.0000),p:Ascomycota(1.0000),c:Eurotiomycetes(1.0000),o:Coryneliales(1.0000),f:Coryneliaceae(1.0000),g:Corynelia(0.9900),s:Corynelia_uberata(0.9700),h:SH497250.07FU(0.9700)	+	d:Fungi,p:Ascomycota,c:Eurotiomycetes,o:Coryneliales,f:Coryneliaceae,g:Corynelia,s:Corynelia_uberata,h:SH497250.07FU
Zotu336	d:Fungi(1.0000),p:Ascomycota(1.0000),c:Dothideomycetes(1.0000),o:Pleosporales(1.0000)	+	d:Fungi,p:Ascomycota,c:Dothideomycetes,o:Pleosporales
Zotu342	d:Fungi(1.0000),p:Basidiomycota(0.4400),c:Agaricomycetes(0.3900),o:Orbiliales(0.2000),f:Orbiliaceae(0.1900),g:Orbilia(0.1600),s:Septoglomus_jasnowskae(0.0400),h:SH212920.07FU(0.0400)	+	d:Fungi
Zotu337	d:Fungi(1.0000),p:Basidiomycota(0.9900),c:Agaricomycetes(0.9800),o:Polyporales(0.6100),f:Coriolaceae(0.2200),g:Colospora(0.1400),s:Colospora_andalasii(0.1400),h:SH492759.07FU(0.1400)	+	d:Fungi,p:Basidiomycota,c:Agaricomycetes
Zotu338	d:Fungi(1.0000),p:Ascomycota(1.0000),c:Leotiomycetes(1.0000),o:Leotiomycetes_ord_Incertae_sedis(1.0000),f:Pseudeurotiaceae(1.0000)	+	d:Fungi,p:Ascomycota,c:Leotiomycetes,o:Leotiomycetes_ord_Incertae_sedis,f:Pseudeurotiaceae
Zotu340	d:Fungi(1.0000),p:Ascomycota(0.9500),c:Eurotiomycetes(0.9500),o:Eurotiales(0.9400),f:Aspergillaceae(0.8500),g:Penicillium(0.8200),s:Penicillium_crystallinum(0.3400),h:SH207156.07FU(0.3400)	+	d:Fungi,p:Ascomycota,c:Eurotiomycetes,o:Eurotiales,f:Aspergillaceae,g:Penicillium
Zotu339	d:Fungi(1.0000),p:Basidiomycota(0.9600),c:Agaricomycetes(0.9600),o:Polyporales(0.8600),f:Coriolaceae(0.8600),g:Trametes(0.8600),s:Trametes_versicolor(0.8600),h:SH193318.07FU(0.8600)	+	d:Fungi,p:Basidiomycota,c:Agaricomycetes,o:Polyporales,f:Coriolaceae,g:Trametes,s:Trametes_versicolor,h:SH193318.07FU
Zotu341	d:Fungi(1.0000),p:Ascomycota(1.0000),c:Sordariomycetes(1.0000),o:Hypocreales(1.0000),f:Clavicipitaceae(1.0000),g:Claviceps(1.0000),s:Claviceps_paspali(0.2800),h:SH025919.07FU(0.2800)	+	d:Fungi,p:Ascomycota,c:Sordariomycetes,o:Hypocreales,f:Clavicipitaceae,g:Claviceps
Zotu347	d:Fungi(0.9500),p:Basidiomycota(0.5000),c:Agaricomycetes(0.4200),o:Agaricales(0.2100),f:Orbiliaceae(0.1100),g:Orbilia(0.1000),s:Symbiotaphrina_buchneri(0.0400),h:SH643910.07FU(0.0400)	-	d:Fungi
Zotu343	d:Fungi(1.0000),p:Ascomycota(1.0000),c:Dothideomycetes(1.0000),o:Pleosporales(1.0000),f:Sporormiaceae(0.9500),g:Preussia(0.6000),s:Preussia_persica(0.3000),h:SH184177.07FU(0.3000)	+	d:Fungi,p:Ascomycota,c:Dothideomycetes,o:Pleosporales,f:Sporormiaceae
Zotu344	d:Fungi(1.0000),p:Ascomycota(1.0000),c:Sordariomycetes(1.0000),o:Hypocreales(1.0000),f:Nectriaceae(0.9000),g:Fusarium(0.9000),s:Fusarium_solani(0.0700),h:SH205233.07FU(0.0700)	+	d:Fungi,p:Ascomycota,c:Sordariomycetes,o:Hypocreales,f:Nectriaceae,g:Fusarium
Zotu348	d:Fungi(0.9900),p:Basidiomycota(0.4800),c:Agaricomycetes(0.3900),o:Agaricales(0.2100),f:Inocybaceae(0.1000),g:Inocybe(0.1000),s:Lopadostoma_americanum(0.0200),h:SH013852.07FU(0.0200)	+	d:Fungi
Zotu346	d:Fungi(1.0000),p:Ascomycota(1.0000),c:Dothideomycetes(0.7700),o:Pleosporales(0.7700),f:Sporormiaceae(0.7500),g:Preussia(0.0200)	+	d:Fungi,p:Ascomycota
Zotu353	d:Viridiplantae(1.0000),p:Streptophyta(1.0000),c:lamiids_no_rank(1.0000),o:Lamiales(1.0000),f:Oleaceae(1.0000),g:Fraxinus(1.0000),s:Fraxinus_mandshurica(0.9900)	+	d:Viridiplantae,p:Streptophyta,c:lamiids_no_rank,o:Lamiales,f:Oleaceae,g:Fraxinus,s:Fraxinus_mandshurica
Zotu349	d:Fungi(1.0000),p:Ascomycota(1.0000),c:Sordariomycetes(1.0000),o:Diaporthales(1.0000),f:Gnomoniaceae(1.0000),g:Plagiostoma(0.0800),s:Plagiostoma_inclinatum(0.0800),h:SH194478.07FU(0.0800)	+	d:Fungi,p:Ascomycota,c:Sordariomycetes,o:Diaporthales,f:Gnomoniaceae
Zotu350	d:Fungi(1.0000),p:Ascomycota(1.0000),c:Sordariomycetes(1.0000),o:Hypocreales(1.0000),f:Nectriaceae(1.0000),g:Fusarium(0.0400)	+	d:Fungi,p:Ascomycota,c:Sordariomycetes,o:Hypocreales,f:Nectriaceae
Zotu351	d:Fungi(1.0000),p:Ascomycota(0.9900),c:Sordariomycetes(0.9900),o:Togniniales(0.9900),f:Togniniaceae(0.9900),g:Phaeoacremonium(0.9900),s:Phaeoacremonium_cinereum(0.7000),h:SH291929.07FU(0.7000)	+	d:Fungi,p:Ascomycota,c:Sordariomycetes,o:Togniniales,f:Togniniaceae,g:Phaeoacremonium
Zotu352	d:Fungi(1.0000),p:Ascomycota(1.0000),c:Sordariomycetes(1.0000),o:Xylariales(1.0000),f:Bartaliniaceae(0.7700),g:Truncatella(0.3700),s:Truncatella_spadicea(0.3000),h:SH198203.07FU(0.3000)	+	d:Fungi,p:Ascomycota,c:Sordariomycetes,o:Xylariales
Zotu354	d:Fungi(1.0000),p:Basidiomycota(1.0000),c:Exobasidiomycetes(1.0000),o:Microstromatales(1.0000),f:Microstromataceae(0.7900),g:Microstroma(0.7900),s:Microstroma_phylloplanum(0.7800),h:SH494087.07FU(0.6100)	+	d:Fungi,p:Basidiomycota,c:Exobasidiomycetes,o:Microstromatales
Zotu355	d:Fungi(1.0000),p:Ascomycota(0.9900),c:Dothideomycetes(0.9900),o:Pleosporales(0.9800),f:Didymellaceae(0.9100),g:Didymella(0.5200),s:Didymella_viburnicola(0.3700),h:SH345973.07FU(0.3700)	+	d:Fungi,p:Ascomycota,c:Dothideomycetes,o:Pleosporales,f:Didymellaceae
Zotu356	d:Fungi(1.0000),p:Ascomycota(1.0000),c:Dothideomycetes(1.0000),o:Pleosporales(1.0000),f:Torulaceae(0.9700),g:Dendryphion(0.9500),s:Dendryphion_europaeum(0.7400),h:SH204976.07FU(0.7400)	+	d:Fungi,p:Ascomycota,c:Dothideomycetes,o:Pleosporales,f:Torulaceae,g:Dendryphion
Zotu359	d:Fungi(1.0000),p:Basidiomycota(1.0000),c:Malasseziomycetes(1.0000),o:Malasseziales(1.0000),f:Malasseziaceae(1.0000),g:Malassezia(1.0000),s:Malassezia_globosa(1.0000),h:SH184036.07FU(0.5700)	+	d:Fungi,p:Basidiomycota,c:Malasseziomycetes,o:Malasseziales,f:Malasseziaceae,g:Malassezia,s:Malassezia_globosa
Zotu363	d:Fungi(0.9800),p:Ascomycota(0.3800),c:Agaricomycetes(0.3400),o:Agaricales(0.2000),f:Inocybaceae(0.0900),g:Inocybe(0.0900),s:Gymnopus_impudicus(0.0200),h:SH640960.07FU(0.0200)	+	d:Fungi
Zotu357	d:Fungi(1.0000),p:Ascomycota(1.0000),c:Eurotiomycetes(1.0000),o:Phaeomoniellales(0.4500),f:Phaeomoniellales_fam_Incertae_sedis(0.4500),g:Phaeomoniella(0.3400),s:Minutiella_tardicola(0.0300),h:SH029054.07FU(0.0300)	+	d:Fungi,p:Ascomycota,c:Eurotiomycetes
Zotu360	d:Fungi(1.0000),p:Basidiomycota(0.9900),c:Tremellomycetes(0.9900),o:Tremellales(0.9900),f:Tremellaceae(0.5900),g:Cryptococcus(0.5900)	+	d:Fungi,p:Basidiomycota,c:Tremellomycetes,o:Tremellales
Zotu358	d:Fungi(1.0000),p:Ascomycota(1.0000),c:Dothideomycetes(1.0000),o:Capnodiales(1.0000),f:Mycosphaerellaceae(1.0000),g:Passalora(0.4700),s:Pantospora_guazumae(0.2600),h:SH406144.07FU(0.2600)	+	d:Fungi,p:Ascomycota,c:Dothideomycetes,o:Capnodiales,f:Mycosphaerellaceae
Zotu361	d:Fungi(1.0000),p:Ascomycota(0.9900),c:Sordariomycetes(0.9900),o:Hypocreales(0.9900),f:Ophiocordycipitaceae(0.7100),g:Purpureocillium(0.6400),s:Purpureocillium_lilacinum(0.6400),h:SH214857.07FU(0.6400)	+	d:Fungi,p:Ascomycota,c:Sordariomycetes,o:Hypocreales
Zotu365	d:Fungi(0.9900),p:Basidiomycota(0.5100),c:Agaricomycetes(0.4300),o:Agaricales(0.1700),f:Xylonomycetales_fam_Incertae_sedis(0.1000),g:Symbiotaphrina(0.1000),s:Symbiotaphrina_buchneri(0.1000),h:SH643910.07FU(0.1000)	-	d:Fungi
Zotu362	d:Fungi(1.0000),p:Ascomycota(1.0000),c:Dothideomycetes(0.9900),o:Pleosporales(0.9900),f:Didymosphaeriaceae(0.9400),g:Paraphaeosphaeria(0.7800),s:Paraphaeosphaeria_parmeliae(0.5300),h:SH186927.07FU(0.5300)	+	d:Fungi,p:Ascomycota,c:Dothideomycetes,o:Pleosporales,f:Didymosphaeriaceae
Zotu364	d:Fungi(1.0000),p:Ascomycota(1.0000),c:Dothideomycetes(0.9900),o:Pleosporales(0.9900),f:Melanommataceae(0.9800)	+	d:Fungi,p:Ascomycota,c:Dothideomycetes,o:Pleosporales,f:Melanommataceae
Zotu367	d:Fungi(0.8800),p:Ascomycota(0.3200),c:Agaricomycetes(0.1200),o:Xylonomycetales(0.1200),f:Xylonomycetales_fam_Incertae_sedis(0.1200),g:Symbiotaphrina(0.1200),s:Symbiotaphrina_buchneri(0.1100),h:SH643910.07FU(0.1100)	-	d:Fungi
Zotu372	d:Viridiplantae(1.0000),p:Streptophyta(1.0000),c:lamiids_no_rank(1.0000),o:Lamiales(1.0000),f:Oleaceae(1.0000),g:Fraxinus(1.0000),s:Fraxinus_mandshurica(0.8900)	+	d:Viridiplantae,p:Streptophyta,c:lamiids_no_rank,o:Lamiales,f:Oleaceae,g:Fraxinus,s:Fraxinus_mandshurica
Zotu366	d:Fungi(1.0000),p:Ascomycota(0.9500),c:Dothideomycetes(0.6700),o:Botryosphaeriales(0.6700)	+	d:Fungi,p:Ascomycota
Zotu368	d:Fungi(1.0000),p:Ascomycota(1.0000),c:Dothideomycetes(1.0000),o:Pleosporales(1.0000),f:Phaeosphaeriaceae(1.0000),g:Phaeosphaeria(1.0000),s:Phaeosphaeria_triglochinicola(1.0000),h:SH208537.07FU(1.0000)	+	d:Fungi,p:Ascomycota,c:Dothideomycetes,o:Pleosporales,f:Phaeosphaeriaceae,g:Phaeosphaeria,s:Phaeosphaeria_triglochinicola,h:SH208537.07FU
Zotu375	d:Fungi(0.9600),p:Ascomycota(0.4400),c:Agaricomycetes(0.2100),o:Agaricales(0.1200),f:Xylonomycetales_fam_Incertae_sedis(0.1100),g:Symbiotaphrina(0.1100),s:Symbiotaphrina_buchneri(0.0600),h:SH643910.07FU(0.0600)	+	d:Fungi
Zotu369	d:Fungi(1.0000),p:Ascomycota(1.0000),c:Sordariomycetes(1.0000),o:Hypocreales(1.0000),f:Nectriaceae(1.0000),g:Dactylonectria(0.9800),s:Dactylonectria_estremocensis(0.5200),h:SH238190.07FU(0.5200)	+	d:Fungi,p:Ascomycota,c:Sordariomycetes,o:Hypocreales,f:Nectriaceae,g:Dactylonectria
Zotu371	d:Fungi(1.0000),p:Ascomycota(1.0000),c:Sordariomycetes(1.0000),o:Magnaporthales(0.3800),f:Magnaporthaceae(0.3800),g:Gaeumannomyces(0.3500),s:Gaeumannomyces_caricis(0.0400),h:SH000028.07FU(0.0400)	+	d:Fungi,p:Ascomycota,c:Sordariomycetes
Zotu373	d:Fungi(1.0000),p:Basidiomycota(1.0000),c:Agaricomycetes(1.0000),o:Agaricales(1.0000),f:Strophariaceae(1.0000),g:Hypholoma(1.0000),s:Hypholoma_fasciculare(1.0000),h:SH201439.07FU(0.9900)	+	d:Fungi,p:Basidiomycota,c:Agaricomycetes,o:Agaricales,f:Strophariaceae,g:Hypholoma,s:Hypholoma_fasciculare,h:SH201439.07FU
Zotu374	d:Fungi(1.0000),p:Basidiomycota(1.0000),c:Agaricomycetes(1.0000),o:Gloeophyllales(1.0000),f:Gloeophyllaceae(1.0000),g:Gloeophyllum(1.0000),s:Gloeophyllum_trabeum(1.0000),h:SH197311.07FU(1.0000)	+	d:Fungi,p:Basidiomycota,c:Agaricomycetes,o:Gloeophyllales,f:Gloeophyllaceae,g:Gloeophyllum,s:Gloeophyllum_trabeum,h:SH197311.07FU
Zotu384	d:Viridiplantae(1.0000),p:Streptophyta(1.0000),c:lamiids_no_rank(1.0000),o:Lamiales(1.0000),f:Oleaceae(1.0000),g:Fraxinus(1.0000),s:Fraxinus_mandshurica(0.8400)	+	d:Viridiplantae,p:Streptophyta,c:lamiids_no_rank,o:Lamiales,f:Oleaceae,g:Fraxinus,s:Fraxinus_mandshurica
Zotu380	d:Fungi(1.0000),p:Basidiomycota(1.0000),c:Malasseziomycetes(1.0000),o:Malasseziales(1.0000),f:Malasseziaceae(1.0000),g:Malassezia(1.0000),s:Malassezia_sympodialis(1.0000),h:SH188402.07FU(1.0000)	+	d:Fungi,p:Basidiomycota,c:Malasseziomycetes,o:Malasseziales,f:Malasseziaceae,g:Malassezia,s:Malassezia_sympodialis,h:SH188402.07FU
Zotu385	d:Viridiplantae(1.0000),p:Streptophyta(1.0000),c:lamiids_no_rank(1.0000),o:Lamiales(1.0000),f:Oleaceae(1.0000),g:Fraxinus(1.0000),s:Fraxinus_mandshurica(0.9900)	+	d:Viridiplantae,p:Streptophyta,c:lamiids_no_rank,o:Lamiales,f:Oleaceae,g:Fraxinus,s:Fraxinus_mandshurica
Zotu376	d:Fungi(1.0000),p:Ascomycota(1.0000),c:Leotiomycetes(0.9800),o:Helotiales(0.9800),f:Dermateaceae(0.8500),g:Hyalopeziza(0.0100),s:Hyalopeziza_leuconica(0.0100),h:SH018950.07FU(0.0100)	+	d:Fungi,p:Ascomycota,c:Leotiomycetes,o:Helotiales,f:Dermateaceae
Zotu377	d:Fungi(1.0000),p:Ascomycota(1.0000),c:Dothideomycetes(1.0000),o:Capnodiales(1.0000),f:Mycosphaerellaceae(1.0000),g:Mycosphaerella(0.4500),s:Mycosphaerella_polygoni-cuspidati(0.3800),h:SH206814.07FU(0.3800)	+	d:Fungi,p:Ascomycota,c:Dothideomycetes,o:Capnodiales,f:Mycosphaerellaceae
Zotu378	d:Fungi(1.0000),p:Ascomycota(1.0000),c:Sordariomycetes(1.0000),o:Diaporthales(1.0000),f:Diaporthaceae(0.0900),g:Diaporthe(0.0900),s:Phomopsis_stictica(0.0300),h:SH017934.07FU(0.0300)	+	d:Fungi,p:Ascomycota,c:Sordariomycetes,o:Diaporthales
Zotu383	d:Fungi(1.0000),p:Basidiomycota(1.0000),c:Tremellomycetes(1.0000),o:Cystofilobasidiales(1.0000),f:Mrakiaceae(1.0000),g:Itersonilia(1.0000),s:Itersonilia_perplexans(0.9500),h:SH199072.07FU(0.9500)	+	d:Fungi,p:Basidiomycota,c:Tremellomycetes,o:Cystofilobasidiales,f:Mrakiaceae,g:Itersonilia,s:Itersonilia_perplexans,h:SH199072.07FU
Zotu379	d:Fungi(1.0000),p:Ascomycota(1.0000),c:Sordariomycetes(1.0000),o:Diaporthales(1.0000),f:Diaporthaceae(0.6700),g:Diaporthe(0.6700),s:Diaporthe_kongii(0.4100),h:SH185521.07FU(0.4100)	+	d:Fungi,p:Ascomycota,c:Sordariomycetes,o:Diaporthales
Zotu391	d:Viridiplantae(1.0000),p:Streptophyta(1.0000),c:lamiids_no_rank(1.0000),o:Lamiales(1.0000),f:Oleaceae(1.0000),g:Fraxinus(1.0000),s:Fraxinus_excelsior(0.9800)	+	d:Viridiplantae,p:Streptophyta,c:lamiids_no_rank,o:Lamiales,f:Oleaceae,g:Fraxinus,s:Fraxinus_excelsior
Zotu393	d:Fungi(0.9800),p:Ascomycota(0.3600),c:Agaricomycetes(0.2300),o:Saccharomycetales(0.1000),f:Xylonomycetales_fam_Incertae_sedis(0.0800),g:Symbiotaphrina(0.0800),s:Symbiotaphrina_buchneri(0.0800),h:SH643910.07FU(0.0800)	+	d:Fungi
Zotu386	d:Fungi(1.0000),p:Ascomycota(1.0000),c:Sordariomycetes(1.0000),o:Magnaporthales(1.0000),f:Magnaporthaceae(1.0000),g:Ophioceras(1.0000),s:Ophioceras_leptosporum(0.1000),h:SH215899.07FU(0.1000)	+	d:Fungi,p:Ascomycota,c:Sordariomycetes,o:Magnaporthales,f:Magnaporthaceae,g:Ophioceras
Zotu388	d:Fungi(1.0000),p:Ascomycota(1.0000),c:Taphrinomycetes(1.0000),o:Taphrinales(1.0000),f:Taphrinaceae(0.0600),g:Taphrina(0.0600),s:Taphrina_veronaerambellii(0.0600),h:SH193603.07FU(0.0600)	+	d:Fungi,p:Ascomycota,c:Taphrinomycetes,o:Taphrinales
Zotu387	d:Fungi(1.0000),p:Ascomycota(1.0000),c:Sordariomycetes(1.0000),o:Xylariales(1.0000),f:Xylariaceae(1.0000),g:Hypoxylon(1.0000),s:Hypoxylon_fragiforme(0.5500),h:SH196294.07FU(0.5200)	+	d:Fungi,p:Ascomycota,c:Sordariomycetes,o:Xylariales,f:Xylariaceae,g:Hypoxylon
Zotu389	d:Fungi(1.0000),p:Ascomycota(1.0000),c:Sordariomycetes(1.0000),o:Xylariales(1.0000),f:Xylariaceae(1.0000),g:Nemania(0.9600),s:Nemania_serpens(0.0200),h:SH206507.07FU(0.0200)	+	d:Fungi,p:Ascomycota,c:Sordariomycetes,o:Xylariales,f:Xylariaceae,g:Nemania
Zotu390	d:Fungi(1.0000),p:Ascomycota(1.0000),c:Dothideomycetes(0.3100),o:Pleosporales(0.3100),f:Didymosphaeriaceae(0.2500),g:Pseudopithomyces(0.2000),s:Pseudopithomyces_chartarum(0.1900),h:SH630197.07FU(0.1900)	+	d:Fungi,p:Ascomycota
Zotu392	d:Fungi(1.0000),p:Ascomycota(1.0000),c:Sordariomycetes(1.0000),o:Xylariales(1.0000),f:Xylariales_fam_Incertae_sedis(1.0000),g:Basiseptospora(1.0000),s:Basiseptospora_fallax(1.0000),h:SH016355.07FU(1.0000)	+	d:Fungi,p:Ascomycota,c:Sordariomycetes,o:Xylariales,f:Xylariales_fam_Incertae_sedis,g:Basiseptospora,s:Basiseptospora_fallax,h:SH016355.07FU
Zotu395	d:Fungi(0.9900),p:Basidiomycota(0.4400),c:Agaricomycetes(0.4000),o:Agaricales(0.2300),f:Xylonomycetales_fam_Incertae_sedis(0.1400),g:Symbiotaphrina(0.1400),s:Symbiotaphrina_buchneri(0.0900),h:SH643910.07FU(0.0900)	-	d:Fungi
Zotu397	d:Fungi(1.0000),p:Ascomycota(0.5400),c:Eurotiomycetes(0.2000),o:Xylonomycetales(0.1500),f:Xylonomycetales_fam_Incertae_sedis(0.1500),g:Symbiotaphrina(0.1500),s:Symbiotaphrina_buchneri(0.0900),h:SH643910.07FU(0.0900)	+	d:Fungi
Zotu399	d:Fungi(1.0000),p:Mucoromycota(1.0000),c:Mucoromycetes(1.0000),o:Mucorales(1.0000),f:Backusellaceae(1.0000),g:Backusella(1.0000),s:Backusella_tuberculispora(1.0000),h:SH209493.07FU(1.0000)	+	d:Fungi,p:Mucoromycota,c:Mucoromycetes,o:Mucorales,f:Backusellaceae,g:Backusella,s:Backusella_tuberculispora,h:SH209493.07FU
Zotu394	d:Fungi(1.0000),p:Ascomycota(1.0000),c:Leotiomycetes(0.6000),o:Helotiales(0.5800),f:Helotiales_fam_Incertae_sedis(0.5700),g:Phialocephala(0.5400),s:Phialocephala_fortinii(0.5400),h:SH204986.07FU(0.5200)	+	d:Fungi,p:Ascomycota
Zotu398	d:Fungi(1.0000),p:Ascomycota(0.2000),c:Dothideomycetes(0.1800),o:Pleosporales(0.1600),f:Phaeosphaeriaceae(0.1600),g:Chaetosphaeronema(0.0800)	+	d:Fungi
Zotu396	d:Fungi(1.0000),p:Ascomycota(0.9400),c:Dothideomycetes(0.9400),o:Pleosporales(0.9400),f:Phaeosphaeriaceae(0.1000),g:Phaeosphaeriopsis(0.0800),s:Leptosphaeria_avenaria(0.0100),h:SH183009.07FU(0.0100)	+	d:Fungi,p:Ascomycota,c:Dothideomycetes,o:Pleosporales
Zotu401	d:Fungi(1.0000),p:Ascomycota(0.9800),c:Dothideomycetes(0.9800),o:Pleosporales(0.9800),f:Phaeosphaeriaceae(0.9800),g:Nodulosphaeria(0.9800),s:Nodulosphaeria_aconiti(0.6800),h:SH534102.07FU(0.6800)	+	d:Fungi,p:Ascomycota,c:Dothideomycetes,o:Pleosporales,f:Phaeosphaeriaceae,g:Nodulosphaeria
Zotu400	d:Fungi(1.0000),p:Ascomycota(1.0000),c:Leotiomycetes(0.9800),o:Helotiales(0.9800),f:Hyaloscyphaceae(0.0700)	+	d:Fungi,p:Ascomycota,c:Leotiomycetes,o:Helotiales
Zotu405	d:Fungi(1.0000),p:Basidiomycota(0.4700),c:Agaricomycetes(0.4500),o:Agaricales(0.1600),f:Glomeraceae(0.0700),g:Inocybe(0.0500),s:Valsaria_lopadostomoides(0.0200),h:SH521453.07FU(0.0200)	+	d:Fungi
Zotu402	d:Fungi(1.0000),p:Ascomycota(1.0000),c:Dothideomycetes(0.0200),o:Pleosporales(0.0100)	+	d:Fungi,p:Ascomycota
Zotu403	d:Fungi(1.0000),p:Ascomycota(0.9900),c:Sordariomycetes(0.9900),o:Diaporthales(0.9900),f:Melanconidaceae(0.6600),g:Melanconium(0.6600),s:Melanconium_hedericola(0.6600),h:SH548020.07FU(0.6600)	+	d:Fungi,p:Ascomycota,c:Sordariomycetes,o:Diaporthales
Zotu404	d:Fungi(1.0000),p:Ascomycota(0.9400),c:Leotiomycetes(0.9400),o:Leotiomycetes_ord_Incertae_sedis(0.9400),f:Pseudeurotiaceae(0.9400)	+	d:Fungi,p:Ascomycota,c:Leotiomycetes,o:Leotiomycetes_ord_Incertae_sedis,f:Pseudeurotiaceae
Zotu406	d:Fungi(1.0000),p:Basidiomycota(1.0000),c:Agaricomycetes(1.0000),o:Polyporales(1.0000),f:Fomitopsidaceae(1.0000),g:Fomitopsis(1.0000),s:Fomitopsis_pinicola(1.0000),h:SH207630.07FU(1.0000)	+	d:Fungi,p:Basidiomycota,c:Agaricomycetes,o:Polyporales,f:Fomitopsidaceae,g:Fomitopsis,s:Fomitopsis_pinicola,h:SH207630.07FU
Zotu407	d:Fungi(1.0000),p:Ascomycota(0.9900),c:Dothideomycetes(0.9800),o:Pleosporales(0.9800),f:Phaeosphaeriaceae(0.8900),g:Wojnowiciella(0.0600),s:Wojnowiciella_eucalypti(0.0600),h:SH550409.07FU(0.0600)	+	d:Fungi,p:Ascomycota,c:Dothideomycetes,o:Pleosporales,f:Phaeosphaeriaceae
Zotu408	d:Fungi(1.0000),p:Ascomycota(1.0000),c:Leotiomycetes(0.9900),o:Helotiales(0.9900),f:Helotiales_fam_Incertae_sedis(0.9600),g:Pyrenopeziza(0.0100),s:Helgardia_anguioides(0.0100),h:SH186800.07FU(0.0100)	+	d:Fungi,p:Ascomycota,c:Leotiomycetes,o:Helotiales,f:Helotiales_fam_Incertae_sedis
Zotu409	d:Fungi(1.0000),p:Basidiomycota(0.9700),c:Tremellomycetes(0.9700)	+	d:Fungi,p:Basidiomycota,c:Tremellomycetes
Zotu412	d:Fungi(0.9500),p:Basidiomycota(0.3500),c:Agaricomycetes(0.2900),o:Agaricales(0.0900),f:Polyporales_fam_Incertae_sedis(0.0500),g:Junghuhnia(0.0400),s:Symbiotaphrina_kochii(0.0400),h:SH021199.07FU(0.0400)	+	d:Fungi
Zotu410	d:Fungi(1.0000),p:Ascomycota(1.0000),c:Sordariomycetes(1.0000),o:Glomerellales(1.0000),f:Glomerellaceae(1.0000),g:Colletotrichum(1.0000),s:Colletotrichum_cliviae(0.9800),h:SH193877.07FU(0.9800)	+	d:Fungi,p:Ascomycota,c:Sordariomycetes,o:Glomerellales,f:Glomerellaceae,g:Colletotrichum,s:Colletotrichum_cliviae,h:SH193877.07FU
Zotu411	d:Fungi(1.0000),p:Basidiomycota(1.0000),c:Agaricomycetes(1.0000),o:Polyporales(1.0000),f:Coriolaceae(0.9200),g:Coriolopsis(0.6900),s:Coriolopsis_gallica(0.6900),h:SH188267.07FU(0.6900)	+	d:Fungi,p:Basidiomycota,c:Agaricomycetes,o:Polyporales,f:Coriolaceae
Zotu413	d:Fungi(1.0000),p:Basidiomycota(0.9700),c:Agaricomycetes(0.9700),o:Polyporales(0.8700),f:Coriolaceae(0.8700),g:Trametes(0.8700),s:Trametes_versicolor(0.8700),h:SH193318.07FU(0.8700)	+	d:Fungi,p:Basidiomycota,c:Agaricomycetes,o:Polyporales,f:Coriolaceae,g:Trametes,s:Trametes_versicolor,h:SH193318.07FU
Zotu418	d:Fungi(1.0000),p:Chytridiomycota(0.7100),c:Rhizophydiomycetes(0.4900),o:Rhizophydiales(0.4900),f:Rhizophydiales_fam_Incertae_sedis(0.0900),g:Coralloidiomyces(0.0900),s:Coralloidiomyces_digitatus(0.0900),h:SH461375.07FU(0.0900)	+	d:Fungi
Zotu414	d:Fungi(1.0000),p:Ascomycota(0.8400),c:Dothideomycetes(0.8400),o:Capnodiales(0.2500),f:Cladosporiaceae(0.2400),g:Rachicladosporium(0.2400),s:Rachicladosporium_inconspicuum(0.1900),h:SH017773.07FU(0.1900)	+	d:Fungi,p:Ascomycota,c:Dothideomycetes
Zotu416	d:Fungi(1.0000),p:Ascomycota(0.0300),c:Saccharomycetes(0.0300),o:Saccharomycetales(0.0300),f:Debaryomycetaceae(0.0200),g:Meyerozyma(0.0200),s:Meyerozyma_guilliermondii(0.0200),h:SH192556.07FU(0.0200)	+	d:Fungi
Zotu415	d:Fungi(1.0000),p:Ascomycota(1.0000),c:Leotiomycetes(0.9900),o:Helotiales(0.9900),f:Helotiales_fam_Incertae_sedis(0.9000),g:Cadophora(0.0100)	+	d:Fungi,p:Ascomycota,c:Leotiomycetes,o:Helotiales,f:Helotiales_fam_Incertae_sedis
Zotu419	d:Fungi(1.0000),p:Basidiomycota(1.0000),c:Malasseziomycetes(1.0000),o:Malasseziales(1.0000),f:Malasseziaceae(1.0000),g:Malassezia(1.0000),s:Malassezia_globosa(1.0000),h:SH184036.07FU(0.7300)	+	d:Fungi,p:Basidiomycota,c:Malasseziomycetes,o:Malasseziales,f:Malasseziaceae,g:Malassezia,s:Malassezia_globosa
Zotu417	d:Fungi(1.0000),p:Ascomycota(0.9700),c:Dothideomycetes(0.9200),o:Pleosporales(0.8700),f:Phaeosphaeriaceae(0.2200),g:Neosetophoma(0.1900),s:Neosetophoma_samararum(0.1900),h:SH496090.07FU(0.1900)	+	d:Fungi,p:Ascomycota,c:Dothideomycetes,o:Pleosporales
Zotu420	d:Fungi(1.0000),p:Ascomycota(1.0000),c:Dothideomycetes(1.0000),o:Pleosporales(1.0000)	+	d:Fungi,p:Ascomycota,c:Dothideomycetes,o:Pleosporales
Zotu423	d:Fungi(0.8200),p:Ascomycota(0.4900),c:Trebouxiophyceae(0.1800),o:Microthamniales(0.1800),f:Microthamniales_order(0.1800),g:Asterochloris(0.1800),s:Asterochloris_sp._DrostorpA2(0.1800),h:SH523830.07FU(0.0300)	+	d:Fungi
Zotu424	d:Viridiplantae(1.0000),p:Streptophyta(1.0000),c:lamiids_no_rank(1.0000),o:Lamiales(1.0000),f:Oleaceae(1.0000),g:Fraxinus(1.0000),s:Fraxinus_mandshurica(0.7700)	+	d:Viridiplantae,p:Streptophyta,c:lamiids_no_rank,o:Lamiales,f:Oleaceae,g:Fraxinus
Zotu422	d:Fungi(1.0000),p:Ascomycota(1.0000),c:Pezizomycetes(1.0000),o:Pezizales(1.0000),f:Morchellaceae(1.0000),g:Morchella(0.0100),s:Morchella_angusticeps(0.0100),h:SH223430.07FU(0.0100)	+	d:Fungi,p:Ascomycota,c:Pezizomycetes,o:Pezizales,f:Morchellaceae
Zotu421	d:Fungi(1.0000),p:Basidiomycota(1.0000),c:Tremellomycetes(1.0000),o:Cystofilobasidiales(1.0000),f:Mrakiaceae(1.0000),g:Itersonilia(1.0000),s:Itersonilia_pannonica(1.0000),h:SH199073.07FU(1.0000)	+	d:Fungi,p:Basidiomycota,c:Tremellomycetes,o:Cystofilobasidiales,f:Mrakiaceae,g:Itersonilia,s:Itersonilia_pannonica,h:SH199073.07FU
Zotu427	d:Fungi(1.0000),p:Chytridiomycota(1.0000),c:Rhizophydiomycetes(1.0000),o:Rhizophydiales(1.0000),f:Rhizophydiales_fam_Incertae_sedis(1.0000),g:Coralloidiomyces(1.0000),s:Coralloidiomyces_digitatus(1.0000),h:SH461375.07FU(1.0000)	+	d:Fungi,p:Chytridiomycota,c:Rhizophydiomycetes,o:Rhizophydiales,f:Rhizophydiales_fam_Incertae_sedis,g:Coralloidiomyces,s:Coralloidiomyces_digitatus,h:SH461375.07FU
Zotu425	d:Fungi(1.0000),p:Ascomycota(0.9900),c:Sordariomycetes(0.9900),o:Diaporthales(0.9900),f:Gnomoniaceae(0.9800),g:Gnomonia(0.7700),s:Gnomonia_ostryae(0.7700),h:SH022444.07FU(0.7700)	+	d:Fungi,p:Ascomycota,c:Sordariomycetes,o:Diaporthales,f:Gnomoniaceae
Zotu426	d:Fungi(1.0000),p:Ascomycota(1.0000),c:Sordariomycetes(0.9700),o:Sordariales(0.9700),f:Chaetomiaceae(0.9700)	+	d:Fungi,p:Ascomycota,c:Sordariomycetes,o:Sordariales,f:Chaetomiaceae
Zotu428	d:Fungi(1.0000),p:Ascomycota(1.0000),c:Eurotiomycetes(1.0000),o:Phaeomoniellales(0.1700),f:Phaeomoniellales_fam_Incertae_sedis(0.1700),g:Phaeomoniella(0.1500),s:Phaeomoniella_capensis(0.0200),h:SH013700.07FU(0.0200)	+	d:Fungi,p:Ascomycota,c:Eurotiomycetes
Zotu429	d:Fungi(1.0000),p:Ascomycota(1.0000),c:Leotiomycetes(1.0000),o:Erysiphales(1.0000),f:Erysiphaceae(1.0000),g:Erysiphe(0.9700),s:Erysiphe_friesii(0.0300),h:SH187484.07FU(0.0300)	+	d:Fungi,p:Ascomycota,c:Leotiomycetes,o:Erysiphales,f:Erysiphaceae,g:Erysiphe
Zotu434	d:Fungi(0.9500),p:Basidiomycota(0.4100),c:Agaricomycetes(0.3600),o:Agaricales(0.1400),f:Orbiliaceae(0.1300),g:Orbilia(0.1100),s:Symbiotaphrina_buchneri(0.0800),h:SH643910.07FU(0.0800)	-	d:Fungi
Zotu430	d:Fungi(1.0000),p:Ascomycota(0.6700),c:Sordariomycetes(0.6300),o:Sordariales(0.6300),f:Lasiosphaeriaceae(0.6300),g:Schizothecium(0.2500),s:Schizothecium_glutinans(0.1400),h:SH201213.07FU(0.1100)	+	d:Fungi
Zotu435	d:Fungi(0.9800),p:Ascomycota(0.4800),c:Xylonomycetes(0.3500),o:Xylonomycetales(0.3500),f:Xylonomycetales_fam_Incertae_sedis(0.3500),g:Symbiotaphrina(0.3500),s:Symbiotaphrina_buchneri(0.3200),h:SH643910.07FU(0.3200)	-	d:Fungi
Zotu432	d:Fungi(1.0000),p:Ascomycota(1.0000),c:Dothideomycetes(1.0000),o:Pleosporales(1.0000),f:Didymosphaeriaceae(0.9500),g:Paraphaeosphaeria(0.7900),s:Paraphaeosphaeria_michotii(0.2900),h:SH186934.07FU(0.2900)	+	d:Fungi,p:Ascomycota,c:Dothideomycetes,o:Pleosporales,f:Didymosphaeriaceae
Zotu431	d:Fungi(1.0000),p:Ascomycota(0.9700),c:Dothideomycetes(0.9400),o:Pleosporales(0.9000),f:Phaeosphaeriaceae(0.7500),g:Phaeosphaeria(0.5500),s:Phaeosphaeria_triglochinicola(0.5400),h:SH208537.07FU(0.5400)	+	d:Fungi,p:Ascomycota,c:Dothideomycetes,o:Pleosporales
Zotu436	d:Fungi(0.9400),p:Basidiomycota(0.3600),c:Agaricomycetes(0.3200),o:Agaricales(0.1700),f:Gongylonematidae(0.0500),g:Gongylonema(0.0500),s:Gongylonema_nepalensis(0.0500),h:SH483572.07FU(0.0200)	+	d:Fungi
Zotu433	d:Fungi(1.0000),p:Ascomycota(0.9400),c:Sordariomycetes(0.9200)	+	d:Fungi,p:Ascomycota,c:Sordariomycetes
Zotu438	d:Fungi(1.0000),p:Blastocladiomycota(0.9600),c:Blastocladiomycetes(0.1000),o:Blastocladiales(0.1000),f:Blastocladiaceae(0.1000),g:Allomyces(0.1000),s:Allomyces_moniliformis(0.0900),h:SH464504.07FU(0.0900)	+	d:Fungi,p:Blastocladiomycota
Zotu439	d:Fungi(1.0000),p:Ascomycota(1.0000),c:Eurotiomycetes(1.0000),o:Eurotiales(1.0000),f:Aspergillaceae(1.0000),g:Aspergillus(1.0000),s:Aspergillus_nomius(0.3700),h:SH432546.07FU(0.3700)	+	d:Fungi,p:Ascomycota,c:Eurotiomycetes,o:Eurotiales,f:Aspergillaceae,g:Aspergillus
Zotu443	d:Fungi(0.9900),p:Ascomycota(0.5000),c:Xylonomycetes(0.3600),o:Xylonomycetales(0.3600),f:Xylonomycetales_fam_Incertae_sedis(0.3600),g:Symbiotaphrina(0.3600),s:Symbiotaphrina_buchneri(0.2800),h:SH643910.07FU(0.2800)	-	d:Fungi
Zotu444	d:Fungi(0.9200),p:Ascomycota(0.3400),c:Agaricomycetes(0.2100),o:Xylonomycetales(0.1600),f:Xylonomycetales_fam_Incertae_sedis(0.1600),g:Symbiotaphrina(0.1600),s:Symbiotaphrina_kochii(0.1400),h:SH021199.07FU(0.1400)	+	d:Fungi
Zotu437	d:Fungi(1.0000),p:Ascomycota(1.0000),c:Sordariomycetes(1.0000),o:Diaporthales(1.0000),f:Gnomoniaceae(0.9900),g:Gnomoniopsis(0.8600),s:Gnomoniopsis_smithogilvyi(0.2500),h:SH213470.07FU(0.2500)	+	d:Fungi,p:Ascomycota,c:Sordariomycetes,o:Diaporthales,f:Gnomoniaceae,g:Gnomoniopsis
Zotu440	d:Fungi(1.0000),p:Basidiomycota(1.0000),c:Agaricomycetes(1.0000),o:Polyporales(1.0000),f:Phanerochaetaceae(0.0300),g:Porostereum(0.0300)	+	d:Fungi,p:Basidiomycota,c:Agaricomycetes,o:Polyporales
Zotu441	d:Fungi(1.0000),p:Basidiomycota(1.0000),c:Tremellomycetes(1.0000),o:Tremellales(1.0000),f:Bulleribasidiaceae(1.0000),g:Dioszegia(1.0000),s:Dioszegia_cryoxerica(0.3100),h:SH182104.07FU(0.3100)	+	d:Fungi,p:Basidiomycota,c:Tremellomycetes,o:Tremellales,f:Bulleribasidiaceae,g:Dioszegia
Zotu442	d:Fungi(1.0000),p:Basidiomycota(1.0000),c:Tremellomycetes(1.0000),o:Tremellales(1.0000),f:Bulleribasidiaceae(1.0000),g:Hannaella(1.0000),s:Hannaella_coprosmae(0.8100),h:SH219462.07FU(0.8100)	+	d:Fungi,p:Basidiomycota,c:Tremellomycetes,o:Tremellales,f:Bulleribasidiaceae,g:Hannaella,s:Hannaella_coprosmae,h:SH219462.07FU
Zotu445	d:Fungi(1.0000),p:Ascomycota(0.7300),c:Leotiomycetes(0.7300),o:Helotiales(0.7300),f:Hyaloscyphaceae(0.7000),g:Gyoerffyella(0.7000),s:Gyoerffyella_entomobryoides(0.0900),h:SH184432.07FU(0.0900)	+	d:Fungi
Zotu448	d:Fungi(1.0000),p:Ascomycota(0.9800),c:Dothideomycetes(0.7400),o:Pleosporales(0.7300),f:Phaeosphaeriaceae(0.6600),g:Phaeosphaeria(0.5300)	+	d:Fungi,p:Ascomycota
Zotu447	d:Fungi(1.0000),p:Ascomycota(0.9800),c:Dothideomycetes(0.9200),o:Pleosporales(0.8700),f:Phaeosphaeriaceae(0.2300),g:Neosetophoma(0.1900),s:Neosetophoma_samararum(0.1900),h:SH496090.07FU(0.1900)	+	d:Fungi,p:Ascomycota,c:Dothideomycetes,o:Pleosporales
Zotu446	d:Fungi(1.0000),p:Ascomycota(0.9000),c:Leotiomycetes(0.8200),o:Helotiales(0.5600),f:Rutstroemiaceae(0.3100),g:Lambertella(0.1500),s:Calycina_marina(0.0100),h:SH526157.07FU(0.0100)	+	d:Fungi,p:Ascomycota,c:Leotiomycetes
Zotu449	d:Fungi(1.0000),p:Ascomycota(1.0000),c:Leotiomycetes(0.9100),o:Helotiales(0.9100),f:Ascomycota_fam_Incertae_sedis(0.0900),g:Tetracladium(0.0900),s:Tetracladium_marchalianum(0.0900),h:SH204312.07FU(0.0900)	+	d:Fungi,p:Ascomycota,c:Leotiomycetes,o:Helotiales
Zotu452	d:Fungi(1.0000),p:Basidiomycota(1.0000),c:Agaricomycetes(1.0000),o:Cantharellales(1.0000),f:Botryobasidiaceae(1.0000),g:Botryobasidium(1.0000),s:Botryobasidium_subcoronatum(1.0000),h:SH179802.07FU(1.0000)	+	d:Fungi,p:Basidiomycota,c:Agaricomycetes,o:Cantharellales,f:Botryobasidiaceae,g:Botryobasidium,s:Botryobasidium_subcoronatum,h:SH179802.07FU
Zotu450	d:Fungi(1.0000),p:Ascomycota(1.0000),c:Leotiomycetes(1.0000),o:Helotiales(1.0000),f:Helotiaceae(0.9800),g:Meliniomyces(0.9800)	+	d:Fungi,p:Ascomycota,c:Leotiomycetes,o:Helotiales,f:Helotiaceae,g:Meliniomyces
Zotu451	d:Fungi(1.0000),p:Ascomycota(1.0000),c:Sordariomycetes(0.1500),o:Hypocreales(0.1500),f:Hypocreales_fam_Incertae_sedis(0.1500),g:Sarocladium(0.1500),s:Sarocladium_strictum(0.1300),h:SH210203.07FU(0.1300)	+	d:Fungi,p:Ascomycota
Zotu453	d:Fungi(1.0000),p:Ascomycota(1.0000),c:Dothideomycetes(1.0000),o:Pleosporales(1.0000),f:Teichosporaceae(0.9000),g:Teichospora(0.9000),s:Teichospora_mariae(0.1200),h:SH523070.07FU(0.1200)	+	d:Fungi,p:Ascomycota,c:Dothideomycetes,o:Pleosporales,f:Teichosporaceae,g:Teichospora
Zotu459	d:Fungi(1.0000),p:Ascomycota(1.0000),c:Saccharomycetes(1.0000),o:Saccharomycetales(1.0000),f:Metschnikowiaceae(0.7600),g:Metschnikowia(0.7600),s:Candida_chrysomelidarum(0.0400),h:SH028104.07FU(0.0400)	+	d:Fungi,p:Ascomycota,c:Saccharomycetes,o:Saccharomycetales
Zotu456	d:Fungi(1.0000),p:Ascomycota(1.0000),c:Dothideomycetes(1.0000),o:Pleosporales(1.0000),f:Cucurbitariaceae(0.9500),g:Pyrenochaetopsis(0.9400),s:Pyrenochaetopsis_leptospora(0.9400),h:SH198996.07FU(0.9400)	+	d:Fungi,p:Ascomycota,c:Dothideomycetes,o:Pleosporales,f:Cucurbitariaceae,g:Pyrenochaetopsis,s:Pyrenochaetopsis_leptospora,h:SH198996.07FU
Zotu454	d:Fungi(1.0000),p:Basidiomycota(1.0000),c:Agaricomycetes(1.0000),o:Polyporales(1.0000),f:Polyporaceae(1.0000),g:Earliella(1.0000),s:Earliella_scabrosa(1.0000),h:SH199845.07FU(1.0000)	+	d:Fungi,p:Basidiomycota,c:Agaricomycetes,o:Polyporales,f:Polyporaceae,g:Earliella,s:Earliella_scabrosa,h:SH199845.07FU
Zotu455	d:Fungi(1.0000),p:Ascomycota(1.0000)	+	d:Fungi,p:Ascomycota
Zotu458	d:Fungi(1.0000),p:Ascomycota(1.0000),c:Eurotiomycetes(0.8100),o:Eurotiales(0.8100),f:Aspergillaceae(0.8100),g:Penicillium(0.8100),s:Penicillium_bialowiezense(0.4200),h:SH199400.07FU(0.4200)	+	d:Fungi,p:Ascomycota,c:Eurotiomycetes,o:Eurotiales,f:Aspergillaceae,g:Penicillium
Zotu460	d:Fungi(1.0000),p:Ascomycota(1.0000),c:Leotiomycetes(1.0000),o:Erysiphales(1.0000),f:Erysiphaceae(1.0000),g:Erysiphe(1.0000),s:Erysiphe_platani(0.9100),h:SH187447.07FU(0.9100)	+	d:Fungi,p:Ascomycota,c:Leotiomycetes,o:Erysiphales,f:Erysiphaceae,g:Erysiphe,s:Erysiphe_platani,h:SH187447.07FU
Zotu457	d:Fungi(1.0000),p:Ascomycota(1.0000),c:Sordariomycetes(1.0000),o:Diaporthales(1.0000),f:Gnomoniaceae(1.0000),g:Ophiognomonia(0.5800),s:Ophiognomonia_asiatica(0.3800),h:SH279983.07FU(0.3800)	+	d:Fungi,p:Ascomycota,c:Sordariomycetes,o:Diaporthales,f:Gnomoniaceae
Zotu461	d:Fungi(1.0000),p:Mortierellomycota(1.0000),c:Mortierellomycetes(1.0000),o:Mortierellales(1.0000),f:Mortierellaceae(1.0000),g:Mortierella(0.9500),s:Mortierella_bainieri(0.0800),h:SH180141.07FU(0.0700)	+	d:Fungi,p:Mortierellomycota,c:Mortierellomycetes,o:Mortierellales,f:Mortierellaceae,g:Mortierella
Zotu463	d:Fungi(1.0000),p:Rozellomycota(1.0000),c:Rozellomycota_cls_Incertae_sedis(1.0000),o:GS02(1.0000)	+	d:Fungi,p:Rozellomycota,c:Rozellomycota_cls_Incertae_sedis,o:GS02
Zotu467	d:Viridiplantae(1.0000),p:Streptophyta(1.0000),c:lamiids_no_rank(1.0000),o:Lamiales(1.0000),f:Oleaceae(1.0000),g:Fraxinus(1.0000),s:Fraxinus_mandshurica(0.9400)	+	d:Viridiplantae,p:Streptophyta,c:lamiids_no_rank,o:Lamiales,f:Oleaceae,g:Fraxinus,s:Fraxinus_mandshurica
Zotu462	d:Fungi(1.0000),p:Basidiomycota(1.0000),c:Agaricomycetes(1.0000),o:Agaricales(1.0000),f:Strophariaceae(1.0000),g:Pholiota(1.0000),s:Pholiota_microspora(1.0000),h:SH186672.07FU(1.0000)	+	d:Fungi,p:Basidiomycota,c:Agaricomycetes,o:Agaricales,f:Strophariaceae,g:Pholiota,s:Pholiota_microspora,h:SH186672.07FU
Zotu464	d:Fungi(1.0000),p:Ascomycota(1.0000),c:Sordariomycetes(1.0000),o:Xylariales(1.0000),f:Diatrypaceae(0.8000),g:Anthostoma(0.8000),s:Anthostoma_turgidum(0.8000),h:SH195180.07FU(0.8000)	+	d:Fungi,p:Ascomycota,c:Sordariomycetes,o:Xylariales,f:Diatrypaceae,g:Anthostoma,s:Anthostoma_turgidum,h:SH195180.07FU
Zotu466	d:Fungi(1.0000),p:Ascomycota(1.0000),c:Eurotiomycetes(1.0000),o:Chaetothyriales(1.0000),f:Herpotrichiellaceae(1.0000),g:Capronia(0.0100)	+	d:Fungi,p:Ascomycota,c:Eurotiomycetes,o:Chaetothyriales,f:Herpotrichiellaceae
Zotu468	d:Fungi(1.0000),p:Chytridiomycota(0.7100),c:Chytridiomycetes(0.5700)	+	d:Fungi
Zotu465	d:Fungi(1.0000),p:Ascomycota(1.0000)	+	d:Fungi,p:Ascomycota
Zotu471	d:Fungi(1.0000),p:Ascomycota(0.4100),c:Agaricomycetes(0.2200),o:Chaetothyriales(0.0900),f:Glomeraceae(0.0300),g:Sistotrema(0.0300),s:Sistotrema_oblongisporum(0.0300),h:SH220907.07FU(0.0300)	+	d:Fungi
Zotu469	d:Fungi(1.0000),p:Ascomycota(1.0000),c:Taphrinomycetes(1.0000),o:Taphrinales(1.0000),f:Taphrinaceae(1.0000),g:Taphrina(1.0000),s:Taphrina_mirabilis(0.9100),h:SH193596.07FU(0.9100)	+	d:Fungi,p:Ascomycota,c:Taphrinomycetes,o:Taphrinales,f:Taphrinaceae,g:Taphrina,s:Taphrina_mirabilis,h:SH193596.07FU
Zotu472	d:Fungi(0.7900),p:Ascomycota(0.3100),c:Chromadorea(0.2000),o:Spirurida(0.2000),f:Gongylonematidae(0.2000),g:Gongylonema(0.2000),s:Gongylonema_nepalensis(0.2000),h:SH643910.07FU(0.1600)	-
Zotu470	d:Fungi(1.0000),p:Ascomycota(1.0000),c:Leotiomycetes(1.0000),o:Helotiales(1.0000)	+	d:Fungi,p:Ascomycota,c:Leotiomycetes,o:Helotiales
Zotu473	d:Fungi(1.0000),p:Ascomycota(1.0000),c:Sordariomycetes(1.0000),o:Xylariales(1.0000),f:Xylariaceae(1.0000),g:Hypoxylon(1.0000),s:Hypoxylon_howeanum(0.5600),h:SH196295.07FU(0.5600)	+	d:Fungi,p:Ascomycota,c:Sordariomycetes,o:Xylariales,f:Xylariaceae,g:Hypoxylon
Zotu477	d:Fungi(1.0000),p:Chytridiomycota(1.0000),c:Rhizophydiomycetes(1.0000),o:Rhizophydiales(1.0000),f:Rhizophydiaceae(1.0000),g:Rhizophydium(1.0000),s:Rhizophydium_globosum(0.9100),h:SH215907.07FU(0.9100)	+	d:Fungi,p:Chytridiomycota,c:Rhizophydiomycetes,o:Rhizophydiales,f:Rhizophydiaceae,g:Rhizophydium,s:Rhizophydium_globosum,h:SH215907.07FU
Zotu474	d:Fungi(1.0000),p:Ascomycota(1.0000),c:Dothideomycetes(1.0000),o:Pleosporales(1.0000),f:Pleosporaceae(1.0000),g:Stemphylium(1.0000),s:Stemphylium_herbarum(1.0000),h:SH199527.07FU(0.9200)	+	d:Fungi,p:Ascomycota,c:Dothideomycetes,o:Pleosporales,f:Pleosporaceae,g:Stemphylium,s:Stemphylium_herbarum,h:SH199527.07FU
Zotu475	d:Fungi(1.0000),p:Ascomycota(1.0000),c:Leotiomycetes(1.0000),o:Helotiales(1.0000),f:Helotiaceae(0.5800),g:Crocicreas(0.5600)	+	d:Fungi,p:Ascomycota,c:Leotiomycetes,o:Helotiales
Zotu476	d:Fungi(1.0000),p:Basidiomycota(1.0000),c:Agaricomycetes(1.0000),o:Polyporales(0.4700),f:Phanerochaetaceae(0.4700),g:Phanerochaete(0.4700),s:Phanerochaete_sordida(0.2800),h:SH191875.07FU(0.2800)	+	d:Fungi,p:Basidiomycota,c:Agaricomycetes
Zotu479	d:Fungi(1.0000),p:Basidiomycota(1.0000),c:Microbotryomycetes(1.0000),o:Sporidiobolales(1.0000),f:Sporidiobolaceae(1.0000),g:Sporobolomyces(0.9300),s:Sporobolomyces_ruberrimus(0.8700),h:SH194976.07FU(0.8700)	+	d:Fungi,p:Basidiomycota,c:Microbotryomycetes,o:Sporidiobolales,f:Sporidiobolaceae,g:Sporobolomyces,s:Sporobolomyces_ruberrimus,h:SH194976.07FU
Zotu480	d:Fungi(1.0000),p:Basidiomycota(0.3200),c:Agaricomycetes(0.2900),o:Saccharomycetales(0.1900),f:Saccharomycetaceae(0.0900),g:Nowakowskiella(0.0600),s:Nowakowskiella_multispora(0.0600),h:SH490389.07FU(0.0600)	+	d:Fungi
Zotu483	d:Fungi(1.0000),p:Ascomycota(0.4900),c:Xylonomycetes(0.1700),o:Xylonomycetales(0.1700),f:Xylonomycetales_fam_Incertae_sedis(0.1700),g:Symbiotaphrina(0.1700),s:Symbiotaphrina_kochii(0.1300),h:SH021199.07FU(0.1300)	+	d:Fungi
Zotu478	d:Fungi(1.0000),p:Ascomycota(1.0000),c:Sordariomycetes(1.0000),o:Hypocreales(1.0000),f:Nectriaceae(1.0000),g:Ilyonectria(1.0000),s:Ilyonectria_robusta(1.0000),h:SH202970.07FU(1.0000)	+	d:Fungi,p:Ascomycota,c:Sordariomycetes,o:Hypocreales,f:Nectriaceae,g:Ilyonectria,s:Ilyonectria_robusta,h:SH202970.07FU
Zotu481	d:Fungi(0.9900),p:Basidiomycota(0.4400),c:Agaricomycetes(0.3300),o:Agaricales(0.0800),f:Boletaceae(0.0400),g:Inocybe(0.0200),s:Kondoa_changbaiensis(0.0200),h:SH496897.07FU(0.0200)	+	d:Fungi
Zotu485	d:Fungi(1.0000),p:Ascomycota(0.3700),c:Glomeromycetes(0.2500),o:Xylonomycetales(0.2400),f:Xylonomycetales_fam_Incertae_sedis(0.2400),g:Symbiotaphrina(0.2400),s:Symbiotaphrina_kochii(0.2400),h:SH021199.07FU(0.2400)	-	d:Fungi
Zotu484	d:Viridiplantae(1.0000),p:Streptophyta(1.0000),c:lamiids_no_rank(1.0000),o:Lamiales(1.0000),f:Oleaceae(1.0000),g:Fraxinus(1.0000),s:Fraxinus_mandshurica(0.8400)	+	d:Viridiplantae,p:Streptophyta,c:lamiids_no_rank,o:Lamiales,f:Oleaceae,g:Fraxinus,s:Fraxinus_mandshurica
Zotu482	d:Fungi(1.0000),p:Basidiomycota(1.0000),c:Malasseziomycetes(1.0000),o:Malasseziales(1.0000),f:Malasseziaceae(1.0000),g:Malassezia(1.0000),s:Malassezia_globosa(1.0000),h:SH184036.07FU(0.8700)	+	d:Fungi,p:Basidiomycota,c:Malasseziomycetes,o:Malasseziales,f:Malasseziaceae,g:Malassezia,s:Malassezia_globosa,h:SH184036.07FU
Zotu486	d:Fungi(1.0000),p:Basidiomycota(1.0000),c:Microbotryomycetes(1.0000),o:Sporidiobolales(1.0000),f:Sporidiobolaceae(1.0000),g:Rhodotorula(1.0000),s:Rhodotorula_mucilaginosa(1.0000),h:SH216361.07FU(0.8700)	+	d:Fungi,p:Basidiomycota,c:Microbotryomycetes,o:Sporidiobolales,f:Sporidiobolaceae,g:Rhodotorula,s:Rhodotorula_mucilaginosa,h:SH216361.07FU
Zotu487	d:Fungi(1.0000),p:Ascomycota(1.0000),c:Taphrinomycetes(1.0000),o:Taphrinales(1.0000),f:Taphrinaceae(1.0000),g:Taphrina(1.0000),s:Taphrina_tormentillae(0.0100),h:SH200748.07FU(0.0100)	+	d:Fungi,p:Ascomycota,c:Taphrinomycetes,o:Taphrinales,f:Taphrinaceae,g:Taphrina
Zotu488	d:Fungi(1.0000),p:Ascomycota(1.0000),c:Eurotiomycetes(1.0000),o:Eurotiales(1.0000),f:Aspergillaceae(1.0000),g:Aspergillus(1.0000),s:Aspergillus_subversicolor(0.3800),h:SH186265.07FU(0.3800)	+	d:Fungi,p:Ascomycota,c:Eurotiomycetes,o:Eurotiales,f:Aspergillaceae,g:Aspergillus
Zotu489	d:Fungi(1.0000),p:Ascomycota(1.0000)	+	d:Fungi,p:Ascomycota
Zotu490	d:Fungi(1.0000),p:Ascomycota(1.0000),c:Sordariomycetes(1.0000),o:Hypocreales(1.0000),f:Ophiocordycipitaceae(1.0000),g:Hirsutella(0.7600),s:Hirsutella_lecaniicola(0.7600),h:SH497444.07FU(0.7600)	+	d:Fungi,p:Ascomycota,c:Sordariomycetes,o:Hypocreales,f:Ophiocordycipitaceae
Zotu494	d:Fungi(0.9700),p:Ascomycota(0.3900),c:Agaricomycetes(0.2400),o:Saccharomycetales(0.1400),f:Xylonomycetales_fam_Incertae_sedis(0.0700),g:Symbiotaphrina(0.0700),s:Dipodascus_tetrasporeus(0.0500),h:SH028095.07FU(0.0500)	+	d:Fungi
Zotu491	d:Fungi(1.0000),p:Basidiomycota(1.0000),c:Agaricomycetes(1.0000),o:Agaricales(1.0000),f:Lycoperdaceae(1.0000),g:Lycoperdon(1.0000),s:Lycoperdon_pyriforme(1.0000),h:SH175879.07FU(1.0000)	+	d:Fungi,p:Basidiomycota,c:Agaricomycetes,o:Agaricales,f:Lycoperdaceae,g:Lycoperdon,s:Lycoperdon_pyriforme,h:SH175879.07FU
Zotu493	d:Fungi(1.0000),p:Basidiomycota(1.0000),c:Agaricomycetes(1.0000),o:Polyporales(1.0000),f:Schizophyllaceae(1.0000),g:Schizophyllum(1.0000),s:Schizophyllum_commune(1.0000),h:SH190191.07FU(0.6500)	+	d:Fungi,p:Basidiomycota,c:Agaricomycetes,o:Polyporales,f:Schizophyllaceae,g:Schizophyllum,s:Schizophyllum_commune
Zotu492	d:Fungi(1.0000),p:Basidiomycota(1.0000),c:Agaricomycetes(1.0000),o:Polyporales(0.7000),f:Schizoporaceae(0.7000),g:Xylodon(0.7000),s:Xylodon_detriticus(0.6800),h:SH522655.07FU(0.6800)	+	d:Fungi,p:Basidiomycota,c:Agaricomycetes
Zotu495	d:Fungi(0.9900),p:Basidiomycota(0.4900),c:Agaricomycetes(0.4300),o:Agaricales(0.2800),f:Inocybaceae(0.1100),g:Inocybe(0.1000),s:Symbiotaphrina_buchneri(0.0700),h:SH643910.07FU(0.0700)	+	d:Fungi
Zotu497	d:Fungi(0.9800),p:Ascomycota(0.4200),c:Agaricomycetes(0.1600),o:Agaricales(0.0800),f:Xylonomycetales_fam_Incertae_sedis(0.0800),g:Symbiotaphrina(0.0800),s:Davidiella_rosigena(0.0500),h:SH016560.07FU(0.0500)	+	d:Fungi
Zotu496	d:Fungi(1.0000),p:Ascomycota(0.9200),c:Dothideomycetes(0.9200),o:Pleosporales(0.9200),f:Massarinaceae(0.0400),g:Stagonospora(0.0400),s:Leptosphaeria_avenaria(0.0100),h:SH183009.07FU(0.0100)	+	d:Fungi,p:Ascomycota,c:Dothideomycetes,o:Pleosporales
Zotu498	d:Fungi(1.0000),p:Ascomycota(1.0000),c:Eurotiomycetes(1.0000),o:Phaeomoniellales(0.5000),f:Phaeomoniellales_fam_Incertae_sedis(0.5000),g:Phaeomoniella(0.3600),s:Minutiella_tardicola(0.0400),h:SH029054.07FU(0.0400)	+	d:Fungi,p:Ascomycota,c:Eurotiomycetes
Zotu500	d:Fungi(1.0000),p:Ascomycota(1.0000),c:Sordariomycetes(1.0000),o:Xylariales(1.0000),f:Xylariaceae(1.0000),g:Hypoxylon(0.9700),s:Hypoxylon_carneum(0.9500),h:SH196275.07FU(0.9500)	+	d:Fungi,p:Ascomycota,c:Sordariomycetes,o:Xylariales,f:Xylariaceae,g:Hypoxylon,s:Hypoxylon_carneum,h:SH196275.07FU
Zotu502	d:Fungi(1.0000),p:Ascomycota(1.0000),c:Leotiomycetes(1.0000),o:Erysiphales(1.0000),f:Erysiphaceae(1.0000),g:Erysiphe(1.0000),s:Erysiphe_platani(0.8900),h:SH187447.07FU(0.8900)	+	d:Fungi,p:Ascomycota,c:Leotiomycetes,o:Erysiphales,f:Erysiphaceae,g:Erysiphe,s:Erysiphe_platani,h:SH187447.07FU
Zotu501	d:Fungi(1.0000),p:Basidiomycota(0.8000),c:Tremellomycetes(0.8000),o:Tremellales(0.8000),f:Bulleribasidiaceae(0.8000),g:Dioszegia(0.8000),s:Dioszegia_zsoltii_var._yunnanensis(0.3700),h:SH182100.07FU(0.3700)	+	d:Fungi,p:Basidiomycota,c:Tremellomycetes,o:Tremellales,f:Bulleribasidiaceae,g:Dioszegia
Zotu499	d:Fungi(1.0000),p:Ascomycota(0.9200),c:Dothideomycetes(0.9100),o:Dothideales(0.8900),f:Dothioraceae(0.1600),g:Kabatina(0.0300),s:Kabatina_thujae(0.0300),h:SH206400.07FU(0.0300)	+	d:Fungi,p:Ascomycota,c:Dothideomycetes,o:Dothideales
Zotu504	d:Fungi(1.0000),p:Blastocladiomycota(0.9700),c:Blastocladiomycetes(0.1000),o:Blastocladiales(0.1000),f:Blastocladiaceae(0.1000),g:Allomyces(0.1000),s:Allomyces_moniliformis(0.0800),h:SH464504.07FU(0.0800)	+	d:Fungi,p:Blastocladiomycota
Zotu503	d:Fungi(1.0000),p:Ascomycota(1.0000),c:Pezizomycetes(1.0000),o:Pezizales(1.0000),f:Pyronemataceae(1.0000),g:Trichophaea(0.9900)	+	d:Fungi,p:Ascomycota,c:Pezizomycetes,o:Pezizales,f:Pyronemataceae,g:Trichophaea
Zotu505	d:Fungi(0.9700),p:Ascomycota(0.3900),c:Agaricomycetes(0.3400),o:Orbiliales(0.2100),f:Orbiliaceae(0.2100),g:Orbilia(0.2100),s:Craterocolla_cerasi(0.0200),h:SH206086.07FU(0.0200)	-	d:Fungi
Zotu509	d:Viridiplantae(1.0000),p:Streptophyta(1.0000),c:lamiids_no_rank(1.0000),o:Lamiales(1.0000),f:Oleaceae(1.0000),g:Fraxinus(1.0000),s:Fraxinus_mandshurica(0.5300)	+	d:Viridiplantae,p:Streptophyta,c:lamiids_no_rank,o:Lamiales,f:Oleaceae,g:Fraxinus
Zotu506	d:Fungi(1.0000),p:Aphelidiomycota(0.4200),c:Aphelidiomycetes(0.4200),o:GS16(0.4200),f:Inocybaceae(0.0500),g:Inocybe(0.0500),s:Diutina_rugosa(0.0200),h:SH180756.07FU(0.0200)	+	d:Fungi
Zotu508	d:Fungi(1.0000),p:Ascomycota(0.9900),c:Sordariomycetes(0.9900),o:Hypocreales(0.7000),f:Plectosphaerellaceae(0.2400),g:Cephalosporium(0.2200),s:Plectosphaerella_cucumerina(0.0200),h:SH190981.07FU(0.0200)	+	d:Fungi,p:Ascomycota,c:Sordariomycetes
Zotu507	d:Fungi(1.0000),p:Basidiomycota(1.0000),c:Agaricomycetes(1.0000),o:Agaricales(1.0000),f:Psathyrellaceae(1.0000),g:Coprinellus(1.0000),s:Coprinellus_micaceus(1.0000),h:SH220349.07FU(1.0000)	+	d:Fungi,p:Basidiomycota,c:Agaricomycetes,o:Agaricales,f:Psathyrellaceae,g:Coprinellus,s:Coprinellus_micaceus,h:SH220349.07FU
Zotu511	d:Fungi(1.0000),p:Ascomycota(0.8600),c:Sordariomycetes(0.8600),o:Hypocreales(0.8600),f:Nectriaceae(0.8600),g:Fusarium(0.6000),s:Fusarium_neocosmosporiellum(0.1800),h:SH205232.07FU(0.1800)	+	d:Fungi,p:Ascomycota,c:Sordariomycetes,o:Hypocreales,f:Nectriaceae
Zotu513	d:Fungi(1.0000),p:Ascomycota(1.0000),c:Pezizomycetes(1.0000),o:Pezizales(1.0000),f:Morchellaceae(1.0000),g:Morchella(0.0100),s:Morchella_angusticeps(0.0100),h:SH223430.07FU(0.0100)	+	d:Fungi,p:Ascomycota,c:Pezizomycetes,o:Pezizales,f:Morchellaceae
Zotu510	d:Fungi(1.0000),p:Ascomycota(1.0000),c:Sordariomycetes(1.0000),o:Diaporthales(1.0000),f:Gnomoniaceae(1.0000),g:Gnomonia(0.4700),s:Alnecium_auctum(0.1300),h:SH497067.07FU(0.1300)	+	d:Fungi,p:Ascomycota,c:Sordariomycetes,o:Diaporthales,f:Gnomoniaceae
Zotu512	d:Fungi(1.0000),p:Basidiomycota(0.9900),c:Tremellomycetes(0.9900),o:Tremellales(0.9900),f:Bulleribasidiaceae(0.9900),g:Dioszegia(0.9900),s:Dioszegia_fristingensis(0.9100),h:SH209710.07FU(0.8700)	+	d:Fungi,p:Basidiomycota,c:Tremellomycetes,o:Tremellales,f:Bulleribasidiaceae,g:Dioszegia,s:Dioszegia_fristingensis,h:SH209710.07FU
Zotu515	d:Fungi(1.0000),p:Basidiomycota(0.9800),c:Agaricomycetes(0.9600),o:Agaricales(0.9200),f:Inocybaceae(0.6300),g:Inocybe(0.6200),s:Inocybe_rufoalba(0.2600),h:SH211892.07FU(0.2600)	+	d:Fungi,p:Basidiomycota,c:Agaricomycetes,o:Agaricales
Zotu514	d:Fungi(1.0000),p:Ascomycota(0.5700),c:Dothideomycetes(0.5700),o:Pleosporales(0.5700),f:Sporormiaceae(0.4400),g:Preussia(0.2900),s:Sporormiella_megalospora(0.0100),h:SH215533.07FU(0.0100)	+	d:Fungi
Zotu520	d:Viridiplantae(1.0000),p:Streptophyta(1.0000),c:lamiids_no_rank(1.0000),o:Lamiales(1.0000),f:Oleaceae(1.0000),g:Fraxinus(1.0000),s:Fraxinus_mandshurica(0.7700)	+	d:Viridiplantae,p:Streptophyta,c:lamiids_no_rank,o:Lamiales,f:Oleaceae,g:Fraxinus
Zotu519	d:Fungi(1.0000),p:Chytridiomycota(0.5800),c:Chytridiomycetes(0.4500)	+	d:Fungi
Zotu516	d:Fungi(1.0000),p:Ascomycota(0.9900),c:Sordariomycetes(0.9900),o:Sordariales(0.9900),f:Lasiosphaeriaceae(0.9900),g:Podospora(0.0100),s:Podospora_intestinacea(0.0100),h:SH222032.07FU(0.0100)	+	d:Fungi,p:Ascomycota,c:Sordariomycetes,o:Sordariales,f:Lasiosphaeriaceae
Zotu517	d:Fungi(1.0000),p:Basidiomycota(1.0000),c:Exobasidiomycetes(1.0000),o:Microstromatales(1.0000),f:Microstromataceae(0.9900),g:Microstroma(0.9900),s:Microstroma_juglandis(0.9900),h:SH187203.07FU(0.9900)	+	d:Fungi,p:Basidiomycota,c:Exobasidiomycetes,o:Microstromatales,f:Microstromataceae,g:Microstroma,s:Microstroma_juglandis,h:SH187203.07FU
Zotu518	d:Fungi(1.0000),p:Ascomycota(1.0000),c:Dothideomycetes(0.9300),o:Myriangiales(0.8600),f:Elsinoaceae(0.7800),g:Sphaceloma(0.4400),s:Sphaceloma_protearum(0.1800),h:SH194113.07FU(0.1800)	+	d:Fungi,p:Ascomycota,c:Dothideomycetes,o:Myriangiales
Zotu521	d:Fungi(1.0000),p:Ascomycota(0.8400),c:Leotiomycetes(0.5800),o:Helotiales(0.5800),f:Helotiales_fam_Incertae_sedis(0.4500),g:Cadophora(0.4200),s:Collembolispora_barbata(0.0100),h:SH186791.07FU(0.0100)	+	d:Fungi,p:Ascomycota
Zotu522	d:Fungi(1.0000),p:Chytridiomycota(0.9800),c:Rhizophydiomycetes(0.8900),o:Rhizophydiales(0.8900),f:Rhizophydiaceae(0.8700),g:Rhizophydium(0.8700),s:Protrudomyces_lateralis(0.0100),h:SH210255.07FU(0.0100)	+	d:Fungi,p:Chytridiomycota,c:Rhizophydiomycetes,o:Rhizophydiales,f:Rhizophydiaceae,g:Rhizophydium
Zotu525	d:Fungi(1.0000),p:Blastocladiomycota(0.9700),c:Blastocladiomycetes(0.1000),o:Blastocladiales(0.1000),f:Blastocladiaceae(0.1000),g:Allomyces(0.1000),s:Allomyces_moniliformis(0.0800),h:SH464504.07FU(0.0800)	+	d:Fungi,p:Blastocladiomycota
Zotu523	d:Fungi(1.0000),p:Basidiomycota(1.0000),c:Tremellomycetes(1.0000),o:Tremellales(1.0000),f:Bulleribasidiaceae(0.9900),g:Dioszegia(0.9900),s:Dioszegia_hungarica(0.9600),h:SH182101.07FU(0.9600)	+	d:Fungi,p:Basidiomycota,c:Tremellomycetes,o:Tremellales,f:Bulleribasidiaceae,g:Dioszegia,s:Dioszegia_hungarica,h:SH182101.07FU
Zotu524	d:Fungi(1.0000),p:Ascomycota(1.0000),c:Sordariomycetes(1.0000),o:Xylariales(0.9900)	+	d:Fungi,p:Ascomycota,c:Sordariomycetes,o:Xylariales
Zotu530	d:Fungi(0.9800),p:Basidiomycota(0.2300),c:Agaricomycetes(0.1600),o:Agaricales(0.0900),f:Saccharomycetales_fam_Incertae_sedis(0.0700),g:Macrorhabdus(0.0600),s:Macrorhabdus_ornithogaster(0.0600),h:SH472876.07FU(0.0600)	-	d:Fungi
Zotu526	d:Fungi(1.0000),p:Ascomycota(0.8600),c:Dothideomycetes(0.6900),o:Pleosporales(0.0700),f:Massarinaceae(0.0300),g:Stagonospora(0.0300),s:Stagonospora_pseudovitensis(0.0300),h:SH182977.07FU(0.0300)	+	d:Fungi,p:Ascomycota
Zotu529	d:Fungi(1.0000),p:Chytridiomycota(1.0000),c:Rhizophydiomycetes(0.7800),o:Rhizophydiales(0.7800),f:Alphamycetaceae(0.7700),g:Betamyces(0.7700),s:Betamyces_americae-meridionalis(0.7600),h:SH027198.07FU(0.7600)	+	d:Fungi,p:Chytridiomycota
Zotu527	d:Fungi(1.0000),p:Ascomycota(1.0000),c:Dothideomycetes(1.0000),o:Myriangiales(1.0000),f:Elsinoaceae(1.0000),g:Sphaceloma(0.1600),s:Sphaceloma_coryli(0.0100),h:SH522079.07FU(0.0100)	+	d:Fungi,p:Ascomycota,c:Dothideomycetes,o:Myriangiales,f:Elsinoaceae
Zotu528	d:Fungi(1.0000),p:Ascomycota(1.0000)	+	d:Fungi,p:Ascomycota
Zotu532	d:Fungi(1.0000),p:Mortierellomycota(1.0000),c:Mortierellomycetes(1.0000),o:Mortierellales(1.0000),f:Mortierellaceae(1.0000),g:Mortierella(1.0000),s:Mortierella_gamsii(0.0400),h:SH180110.07FU(0.0400)	+	d:Fungi,p:Mortierellomycota,c:Mortierellomycetes,o:Mortierellales,f:Mortierellaceae,g:Mortierella
Zotu531	d:Fungi(1.0000),p:Ascomycota(0.7400),c:Dothideomycetes(0.7300),o:Pleosporales(0.6400),f:Leptosphaeriaceae(0.2800),g:Leptosphaeria(0.1600),s:Subplenodomus_apiicola(0.0700),h:SH207666.07FU(0.0700)	+	d:Fungi
Zotu536	d:Fungi(0.9300),p:Basidiomycota(0.3200),c:Agaricomycetes(0.2800),o:Agaricales(0.1000),f:Orbiliaceae(0.0400),g:Orbilia(0.0400),s:Mortierella_globalpina(0.0400),h:SH497311.07FU(0.0400)	+	d:Fungi
Zotu533	d:Fungi(1.0000),p:Ascomycota(1.0000),c:Sordariomycetes(1.0000),o:Xylariales(1.0000)	+	d:Fungi,p:Ascomycota,c:Sordariomycetes,o:Xylariales
Zotu535	d:Fungi(1.0000),p:Ascomycota(0.9800),c:Dothideomycetes(0.7500),o:Venturiales(0.7000),f:Venturiaceae(0.5400),g:Venturia(0.4800),s:Venturia_minuta(0.0600),h:SH219604.07FU(0.0600)	+	d:Fungi,p:Ascomycota
Zotu534	d:Fungi(1.0000),p:Ascomycota(0.9800),c:Dothideomycetes(0.8900),o:Pleosporales(0.8600),f:Phaeosphaeriaceae(0.8000),g:Wojnowicia(0.5800),s:Wojnowicia_viburni(0.5500),h:SH208466.07FU(0.5500)	+	d:Fungi,p:Ascomycota,c:Dothideomycetes,o:Pleosporales,f:Phaeosphaeriaceae
Zotu538	d:Fungi(1.0000),p:Basidiomycota(1.0000),c:Agaricomycetes(1.0000)	+	d:Fungi,p:Basidiomycota,c:Agaricomycetes
Zotu540	d:Fungi(1.0000),p:Ascomycota(0.4000),c:Xylonomycetes(0.2700),o:Xylonomycetales(0.2700),f:Xylonomycetales_fam_Incertae_sedis(0.2700),g:Symbiotaphrina(0.2700),s:Symbiotaphrina_buchneri(0.2700),h:SH643910.07FU(0.2700)	-	d:Fungi
Zotu537	d:Fungi(1.0000),p:Basidiomycota(1.0000),c:Agaricomycetes(1.0000),o:Agaricales(1.0000),f:Tricholomataceae(1.0000),g:Mycena(1.0000),s:Mycena_plumipes(1.0000),h:SH223368.07FU(1.0000)	+	d:Fungi,p:Basidiomycota,c:Agaricomycetes,o:Agaricales,f:Tricholomataceae,g:Mycena,s:Mycena_plumipes,h:SH223368.07FU
Zotu541	d:Viridiplantae(1.0000),p:Streptophyta(1.0000),c:lamiids_no_rank(1.0000),o:Lamiales(1.0000),f:Oleaceae(1.0000),g:Fraxinus(1.0000),s:Fraxinus_mandshurica(0.8400)	+	d:Viridiplantae,p:Streptophyta,c:lamiids_no_rank,o:Lamiales,f:Oleaceae,g:Fraxinus,s:Fraxinus_mandshurica
Zotu542	d:Fungi(1.0000),p:Mucoromycota(1.0000),c:Mucoromycetes(1.0000),o:Mucorales(1.0000),f:Backusellaceae(1.0000),g:Backusella(1.0000),s:Backusella_tuberculispora(0.9400),h:SH209493.07FU(0.9400)	+	d:Fungi,p:Mucoromycota,c:Mucoromycetes,o:Mucorales,f:Backusellaceae,g:Backusella,s:Backusella_tuberculispora,h:SH209493.07FU
Zotu544	d:Fungi(0.9900),p:Basidiomycota(0.2800),c:Agaricomycetes(0.2000),o:Agaricales(0.1100),f:Xylonomycetales_fam_Incertae_sedis(0.0900),g:Symbiotaphrina(0.0900),s:Symbiotaphrina_buchneri(0.0800),h:SH643910.07FU(0.0800)	-	d:Fungi
Zotu539	d:Fungi(1.0000),p:Ascomycota(1.0000),c:Sordariomycetes(1.0000),o:Hypocreales(1.0000),f:Hypocreaceae(1.0000),g:Trichoderma(1.0000),s:Trichoderma_atroviride(1.0000),h:SH187755.07FU(1.0000)	+	d:Fungi,p:Ascomycota,c:Sordariomycetes,o:Hypocreales,f:Hypocreaceae,g:Trichoderma,s:Trichoderma_atroviride,h:SH187755.07FU
Zotu543	d:Fungi(1.0000),p:Ascomycota(1.0000),c:Sordariomycetes(1.0000),o:Hypocreales(1.0000),f:Stachybotryaceae(1.0000),g:Stachybotrys(0.9900),s:Stachybotrys_chartarum(0.9900),h:SH209070.07FU(0.9800)	+	d:Fungi,p:Ascomycota,c:Sordariomycetes,o:Hypocreales,f:Stachybotryaceae,g:Stachybotrys,s:Stachybotrys_chartarum,h:SH209070.07FU
Zotu545	d:Fungi(1.0000),p:Ascomycota(0.9800),c:Eurotiomycetes(0.9800),o:Eurotiales(0.9800),f:Aspergillaceae(0.9800),g:Aspergillus(0.9600),s:Aspergillus_fumigatus(0.5300),h:SH487927.07FU(0.4500)	+	d:Fungi,p:Ascomycota,c:Eurotiomycetes,o:Eurotiales,f:Aspergillaceae,g:Aspergillus
Zotu546	d:Fungi(1.0000),p:Ascomycota(1.0000),c:Sordariomycetes(1.0000),o:Xylariales(1.0000),f:Xylariaceae(1.0000),g:Hypoxylon(0.9900),s:Hypoxylon_rubiginosum(0.9900),h:SH193032.07FU(0.9900)	+	d:Fungi,p:Ascomycota,c:Sordariomycetes,o:Xylariales,f:Xylariaceae,g:Hypoxylon,s:Hypoxylon_rubiginosum,h:SH193032.07FU
Zotu547	d:Fungi(1.0000),p:Ascomycota(1.0000),c:Pezizomycetes(1.0000),o:Pezizales(1.0000),f:Pyronemataceae(1.0000),g:Ramsbottomia(0.4900),s:Ramsbottomia_asperior(0.4600),h:SH028390.07FU(0.4600)	+	d:Fungi,p:Ascomycota,c:Pezizomycetes,o:Pezizales,f:Pyronemataceae
Zotu548	d:Fungi(1.0000),p:Basidiomycota(1.0000),c:Agaricomycetes(1.0000),o:Polyporales(1.0000),f:Coriolaceae(0.7600),g:Trametes(0.7600),s:Trametes_hirsuta(0.7600),h:SH185073.07FU(0.7500)	+	d:Fungi,p:Basidiomycota,c:Agaricomycetes,o:Polyporales
Zotu549	d:Fungi(1.0000),p:Basidiomycota(1.0000),c:Agaricomycetes(1.0000),o:Agaricales(1.0000),f:Hymenogastraceae(0.9400),g:Alnicola(0.5600),s:Alnicola_sphagneti(0.5500),h:SH218844.07FU(0.5500)	+	d:Fungi,p:Basidiomycota,c:Agaricomycetes,o:Agaricales,f:Hymenogastraceae
Zotu550	d:Fungi(1.0000),p:Ascomycota(0.0100),c:Dothideomycetes(0.0100),o:Pleosporales(0.0100)	+	d:Fungi
Zotu551	d:Fungi(1.0000),p:Ascomycota(0.9900),c:Dothideomycetes(0.9900),o:Pleosporales(0.9200),f:Massarinaceae(0.8200),g:Stagonospora(0.8200),s:Stagonospora_pseudovitensis(0.8200),h:SH182977.07FU(0.8200)	+	d:Fungi,p:Ascomycota,c:Dothideomycetes,o:Pleosporales,f:Massarinaceae,g:Stagonospora,s:Stagonospora_pseudovitensis,h:SH182977.07FU
Zotu552	d:Fungi(1.0000),p:Ascomycota(1.0000),c:Leotiomycetes(0.1000),o:Helotiales(0.1000),f:Dermateaceae(0.1000),g:Naevala(0.1000)	+	d:Fungi,p:Ascomycota
Zotu555	d:Fungi(1.0000),p:Chytridiomycota(1.0000),c:Rhizophydiomycetes(1.0000),o:Rhizophydiales(1.0000),f:Rhizophydiales_fam_Incertae_sedis(1.0000),g:Coralloidiomyces(1.0000),s:Coralloidiomyces_digitatus(1.0000),h:SH461375.07FU(1.0000)	+	d:Fungi,p:Chytridiomycota,c:Rhizophydiomycetes,o:Rhizophydiales,f:Rhizophydiales_fam_Incertae_sedis,g:Coralloidiomyces,s:Coralloidiomyces_digitatus,h:SH461375.07FU
Zotu553	d:Fungi(1.0000),p:Ascomycota(0.9800),c:Dothideomycetes(0.9800),o:Pleosporales(0.9800),f:Didymellaceae(0.9700),g:Neoascochyta(0.9700),s:Neoascochyta_graminicola(0.8100),h:SH293210.07FU(0.8100)	+	d:Fungi,p:Ascomycota,c:Dothideomycetes,o:Pleosporales,f:Didymellaceae,g:Neoascochyta,s:Neoascochyta_graminicola,h:SH293210.07FU
Zotu554	d:Fungi(1.0000),p:Ascomycota(1.0000),c:Dothideomycetes(1.0000),o:Myriangiales(1.0000),f:Elsinoaceae(1.0000),g:Sphaceloma(0.0300),s:Sphaceloma_freyliniae(0.0100),h:SH015950.07FU(0.0100)	+	d:Fungi,p:Ascomycota,c:Dothideomycetes,o:Myriangiales,f:Elsinoaceae
Zotu556	d:Fungi(1.0000),p:Ascomycota(1.0000)	+	d:Fungi,p:Ascomycota
Zotu557	d:Fungi(1.0000),p:Ascomycota(0.9900),c:Dothideomycetes(0.9900),o:Pleosporales(0.9900),f:Phaeosphaeriaceae(0.9900),g:Sclerostagonospora(0.9400),s:Sclerostagonospora_opuntiae(0.9400),h:SH182980.07FU(0.9400)	+	d:Fungi,p:Ascomycota,c:Dothideomycetes,o:Pleosporales,f:Phaeosphaeriaceae,g:Sclerostagonospora,s:Sclerostagonospora_opuntiae,h:SH182980.07FU
Zotu559	d:Fungi(1.0000),p:Ascomycota(1.0000),c:Eurotiomycetes(0.3000),o:Chaetothyriales(0.3000),f:Herpotrichiellaceae(0.3000),g:Cladophialophora(0.0100)	+	d:Fungi,p:Ascomycota
Zotu561	d:Fungi(0.9900),p:Basidiomycota(0.5000),c:Agaricomycetes(0.4100),o:Agaricales(0.2200),f:Inocybaceae(0.1000),g:Inocybe(0.1000),s:Tulostoma_pulchellum(0.0200),h:SH641566.07FU(0.0200)	+	d:Fungi
Zotu558	d:Fungi(1.0000),p:Basidiomycota(0.9700),c:Tremellomycetes(0.9700),o:Pleosporales(0.0100),f:Phaeosphaeriaceae(0.0100),g:Phaeosphaeria(0.0100),s:Phaeosphaeria_triglochinicola(0.0100),h:SH208537.07FU(0.0100)	+	d:Fungi,p:Basidiomycota,c:Tremellomycetes
Zotu563	d:Metazoa(0.8100),p:Nematoda(0.8100),c:Chromadorea(0.8100),o:Tylenchida(0.8100),f:Hoplolaimidae(0.7600),g:Helicotylenchus(0.7600),s:Helicotylenchus_digonicus(0.7600),h:SH021199.07FU(0.0200)	+	d:Metazoa,p:Nematoda,c:Chromadorea,o:Tylenchida
Zotu560	d:Fungi(1.0000),p:Basidiomycota(1.0000),c:Agaricomycetes(1.0000),o:Corticiales(1.0000),f:Corticiaceae(1.0000),g:Schizopora(1.0000),s:Schizopora_paradoxa(1.0000),h:SH221537.07FU(1.0000)	+	d:Fungi,p:Basidiomycota,c:Agaricomycetes,o:Corticiales,f:Corticiaceae,g:Schizopora,s:Schizopora_paradoxa,h:SH221537.07FU
Zotu564	d:Fungi(1.0000),p:Ascomycota(0.9900),c:Sordariomycetes(0.9900),o:Glomerellales(0.9700),f:Plectosphaerellaceae(0.9700),g:Plectosphaerella(0.9700),s:Plectosphaerella_alismatis(0.1500),h:SH190976.07FU(0.1500)	+	d:Fungi,p:Ascomycota,c:Sordariomycetes,o:Glomerellales,f:Plectosphaerellaceae,g:Plectosphaerella
Zotu567	d:Fungi(0.9500),p:Ascomycota(0.2400),c:Agaricomycetes(0.1300),o:Agaricales(0.0700),f:Xylonomycetales_fam_Incertae_sedis(0.0600),g:Symbiotaphrina(0.0600),s:Symbiotaphrina_buchneri(0.0400),h:SH643910.07FU(0.0400)	+	d:Fungi
Zotu565	d:Fungi(1.0000),p:Mortierellomycota(1.0000),c:Mortierellomycetes(1.0000),o:Mortierellales(1.0000),f:Mortierellaceae(1.0000),g:Mortierella(1.0000),s:Mortierella_epigama(0.0100),h:SH003975.07FU(0.0100)	+	d:Fungi,p:Mortierellomycota,c:Mortierellomycetes,o:Mortierellales,f:Mortierellaceae,g:Mortierella
Zotu568	d:Fungi(1.0000),p:Ascomycota(0.2700),c:Dothideomycetes(0.2700),o:Pleosporales(0.2500),f:Phaeosphaeriaceae(0.2300),g:Chaetosphaeronema(0.2000),s:Entodesmium_artemisiae(0.0100),h:SH490086.07FU(0.0100)	+	d:Fungi
Zotu566	d:Fungi(1.0000),p:Ascomycota(1.0000),c:Dothideomycetes(1.0000),o:Myriangiales(1.0000),f:Elsinoaceae(1.0000),g:Sphaceloma(0.0900),s:Sphaceloma_erythrinae(0.0500),h:SH194114.07FU(0.0500)	+	d:Fungi,p:Ascomycota,c:Dothideomycetes,o:Myriangiales,f:Elsinoaceae
Zotu573	d:Fungi(0.9800),p:Ascomycota(0.4700),c:Xylonomycetes(0.2600),o:Xylonomycetales(0.2600),f:Xylonomycetales_fam_Incertae_sedis(0.2600),g:Symbiotaphrina(0.2600),s:Symbiotaphrina_buchneri(0.2100),h:SH643910.07FU(0.2100)	-	d:Fungi
Zotu572	d:Fungi(0.8300),p:Basidiomycota(0.2500),c:Agaricomycetes(0.1600),o:Spirurida(0.1600),f:Gongylonematidae(0.1600),g:Gongylonema(0.1600),s:Gongylonema_nepalensis(0.1600),h:SH458869.07FU(0.0200)	+	d:Fungi
Zotu570	d:Fungi(1.0000),p:Ascomycota(1.0000),c:Dothideomycetes(0.9800),o:Pleosporales(0.6400),f:Dictyosporiaceae(0.1700),g:Pseudocoleophoma(0.1000),s:Dictyosporium_heptasporum(0.0500),h:SH016883.07FU(0.0500)	+	d:Fungi,p:Ascomycota,c:Dothideomycetes
Zotu569	d:Fungi(1.0000),p:Ascomycota(1.0000),c:Leotiomycetes(1.0000),o:Helotiales(1.0000),f:Helotiales_fam_Incertae_sedis(0.0900),g:Chalara(0.0900),s:Chalara_holubovae(0.0900),h:SH202699.07FU(0.0900)	+	d:Fungi,p:Ascomycota,c:Leotiomycetes,o:Helotiales
Zotu571	d:Fungi(1.0000),p:Ascomycota(0.9900),c:Dothideomycetes(0.7300),o:Pleosporales(0.6000),f:Didymosphaeriaceae(0.2600),g:Didymella(0.1500),s:Paraconiothyrium_hawaiiense(0.0500),h:SH186963.07FU(0.0500)	+	d:Fungi,p:Ascomycota
Zotu580	d:Fungi(0.9700),p:Ascomycota(0.4100),c:Agaricomycetes(0.1500),o:Verrucariales(0.1300),f:Verrucariaceae(0.1300),g:Verrucaria(0.1300),s:Verrucaria_funckii(0.1000),h:SH187386.07FU(0.1000)	-	d:Fungi
Zotu577	d:Viridiplantae(1.0000),p:Streptophyta(1.0000),c:lamiids_no_rank(1.0000),o:Lamiales(1.0000),f:Oleaceae(1.0000),g:Fraxinus(1.0000),s:Fraxinus_mandshurica(0.9600)	+	d:Viridiplantae,p:Streptophyta,c:lamiids_no_rank,o:Lamiales,f:Oleaceae,g:Fraxinus,s:Fraxinus_mandshurica
Zotu574	d:Fungi(1.0000),p:Ascomycota(0.1900),c:Dothideomycetes(0.1600),o:Pleosporales(0.1600),f:Phaeosphaeriaceae(0.1600),g:Chaetosphaeronema(0.1000)	+	d:Fungi
Zotu575	d:Fungi(1.0000),p:Chytridiomycota(1.0000)	+	d:Fungi,p:Chytridiomycota
Zotu576	d:Fungi(1.0000),p:Basidiomycota(1.0000),c:Agaricomycetes(1.0000),o:Thelephorales(1.0000),f:Thelephoraceae(1.0000),g:Tomentella(0.9900)	+	d:Fungi,p:Basidiomycota,c:Agaricomycetes,o:Thelephorales,f:Thelephoraceae,g:Tomentella
Zotu579	d:Fungi(1.0000),p:Ascomycota(1.0000),c:Eurotiomycetes(1.0000),o:Chaetothyriales(1.0000),f:Herpotrichiellaceae(0.9500),g:Exophiala(0.6600),s:Exophiala_nigra(0.2700),h:SH194498.07FU(0.2700)	+	d:Fungi,p:Ascomycota,c:Eurotiomycetes,o:Chaetothyriales,f:Herpotrichiellaceae
Zotu581	d:Fungi(1.0000),p:Basidiomycota(0.3000),c:Agaricomycetes(0.2800),o:Agaricales(0.0900),f:Mortierellaceae(0.0400),g:Mortierella(0.0400),s:Massaria_ulmi(0.0300),h:SH215380.07FU(0.0300)	+	d:Fungi
Zotu584	d:Fungi(1.0000),p:Basidiomycota(0.2800),c:Agaricomycetes(0.2500),o:Agaricales(0.1800),f:Xylonomycetales_fam_Incertae_sedis(0.1000),g:Symbiotaphrina(0.1000),s:Symbiotaphrina_buchneri(0.0900),h:SH643910.07FU(0.0900)	-	d:Fungi
Zotu578	d:Fungi(1.0000),p:Ascomycota(0.9300),c:Leotiomycetes(0.9300),o:Leotiomycetes_ord_Incertae_sedis(0.9300),f:Pseudeurotiaceae(0.9300)	+	d:Fungi,p:Ascomycota,c:Leotiomycetes,o:Leotiomycetes_ord_Incertae_sedis,f:Pseudeurotiaceae
Zotu583	d:Fungi(1.0000),p:Basidiomycota(1.0000),c:Malasseziomycetes(1.0000),o:Malasseziales(1.0000),f:Malasseziaceae(1.0000),g:Malassezia(1.0000),s:Malassezia_sympodialis(1.0000),h:SH188402.07FU(1.0000)	+	d:Fungi,p:Basidiomycota,c:Malasseziomycetes,o:Malasseziales,f:Malasseziaceae,g:Malassezia,s:Malassezia_sympodialis,h:SH188402.07FU
Zotu586	d:Fungi(0.9700),p:Basidiomycota(0.3700),c:Agaricomycetes(0.3400),o:Agaricales(0.1600),f:Xylonomycetales_fam_Incertae_sedis(0.0800),g:Symbiotaphrina(0.0800),s:Symbiotaphrina_buchneri(0.0800),h:SH643910.07FU(0.0800)	+	d:Fungi
Zotu582	d:Fungi(1.0000),p:Ascomycota(1.0000),c:Sordariomycetes(1.0000),o:Xylariales(1.0000),f:Xylariaceae(1.0000)	+	d:Fungi,p:Ascomycota,c:Sordariomycetes,o:Xylariales,f:Xylariaceae
Zotu585	d:Fungi(1.0000),p:Ascomycota(1.0000),c:Leotiomycetes(1.0000),o:Erysiphales(1.0000),f:Erysiphaceae(1.0000),g:Podosphaera(1.0000),s:Podosphaera_gunnerae(0.4600),h:SH178725.07FU(0.4600)	+	d:Fungi,p:Ascomycota,c:Leotiomycetes,o:Erysiphales,f:Erysiphaceae,g:Podosphaera
Zotu588	d:Fungi(1.0000),p:Ascomycota(0.9900),c:Dothideomycetes(0.9800),o:Venturiales(0.9800),f:Venturiaceae(0.5700),g:Venturia(0.4000),s:Venturia_minuta(0.1400),h:SH219604.07FU(0.1400)	+	d:Fungi,p:Ascomycota,c:Dothideomycetes,o:Venturiales
Zotu590	d:Fungi(1.0000),p:Basidiomycota(1.0000),c:Agaricomycetes(1.0000),o:Agaricales(1.0000),f:Physalacriaceae(0.0600),g:Armillaria(0.0600),s:Armillaria_gallica(0.0600),h:SH006486.07FU(0.0600)	+	d:Fungi,p:Basidiomycota,c:Agaricomycetes,o:Agaricales
Zotu587	d:Fungi(1.0000),p:Ascomycota(0.9900),c:Dothideomycetes(0.9300),o:Myriangiales(0.8500),f:Elsinoaceae(0.7700),g:Sphaceloma(0.4300),s:Sphaceloma_protearum(0.1700),h:SH194113.07FU(0.1700)	+	d:Fungi,p:Ascomycota,c:Dothideomycetes,o:Myriangiales
Zotu589	d:Fungi(1.0000),p:Ascomycota(1.0000),c:Dothideomycetes(1.0000),o:Pleosporales(1.0000),f:Leptosphaeriaceae(0.0100),g:Plenodomus(0.0100),s:Plenodomus_influorescens(0.0100),h:SH192140.07FU(0.0100)	+	d:Fungi,p:Ascomycota,c:Dothideomycetes,o:Pleosporales
Zotu591	d:Fungi(1.0000),p:Basidiomycota(1.0000),c:Agaricomycetes(1.0000),o:Corticiales(0.8300),f:Corticiaceae(0.8300),g:Hyphodontia(0.8300),s:Hyphodontia_aspera(0.0100),h:SH221538.07FU(0.0100)	+	d:Fungi,p:Basidiomycota,c:Agaricomycetes,o:Corticiales,f:Corticiaceae,g:Hyphodontia
Zotu592	d:Fungi(1.0000),p:Ascomycota(1.0000),c:Dothideomycetes(1.0000),o:Pleosporales(0.0100),f:Pleosporaceae(0.0100)	+	d:Fungi,p:Ascomycota,c:Dothideomycetes
Zotu593	d:Fungi(1.0000),p:Ascomycota(1.0000),c:Sordariomycetes(1.0000),o:Sordariomycetes_ord_Incertae_sedis(0.9900),f:Sordariomycetes_fam_Incertae_sedis(0.9900),g:Xylomelasma(0.9900)	+	d:Fungi,p:Ascomycota,c:Sordariomycetes,o:Sordariomycetes_ord_Incertae_sedis,f:Sordariomycetes_fam_Incertae_sedis,g:Xylomelasma
Zotu596	d:Fungi(1.0000),p:Ascomycota(0.9900),c:Dothideomycetes(0.9700),o:Pleosporales(0.9700),f:Didymellaceae(0.6300),g:Phomatodes(0.3500),s:Phomatodes_aubrietiae(0.3500),h:SH245140.07FU(0.3500)	+	d:Fungi,p:Ascomycota,c:Dothideomycetes,o:Pleosporales
Zotu595	d:Fungi(1.0000),p:Ascomycota(1.0000),c:Dothideomycetes(1.0000),o:Pleosporales(1.0000),f:Amorosiaceae(0.4300),g:Angustimassarina(0.4300),s:Angustimassarina_acerina(0.4300),h:SH199051.07FU(0.4300)	+	d:Fungi,p:Ascomycota,c:Dothideomycetes,o:Pleosporales
Zotu597	d:Fungi(1.0000),p:Ascomycota(0.9700),c:Sordariomycetes(0.5200),o:Hypocreales(0.1300),f:Sydowiellaceae(0.0600),g:Sydowiella(0.0600),s:Sydowiella_stellatifolii(0.0600),h:SH461984.07FU(0.0600)	+	d:Fungi,p:Ascomycota
Zotu594	d:Fungi(1.0000),p:Ascomycota(1.0000),c:Sordariomycetes(0.9900),o:Sordariales(0.9900),f:Chaetomiaceae(0.9900),g:Chaetomium(0.2500),s:Chaetomium_acropullum(0.1500),h:SH195296.07FU(0.1500)	+	d:Fungi,p:Ascomycota,c:Sordariomycetes,o:Sordariales,f:Chaetomiaceae
Zotu598	d:Fungi(1.0000),p:Ascomycota(0.9700),c:Dothideomycetes(0.9700),o:Capnodiales(0.9200),f:Cladosporiaceae(0.9000),g:Cladosporium(0.8600),s:Cladosporium_aciculare(0.0600),h:SH212843.07FU(0.0600)	+	d:Fungi,p:Ascomycota,c:Dothideomycetes,o:Capnodiales,f:Cladosporiaceae,g:Cladosporium
Zotu601	d:Fungi(1.0000),p:Blastocladiomycota(0.9600),c:Blastocladiomycetes(0.1000),o:Blastocladiales(0.1000),f:Blastocladiaceae(0.1000),g:Allomyces(0.1000),s:Allomyces_moniliformis(0.0900),h:SH464504.07FU(0.0900)	+	d:Fungi,p:Blastocladiomycota
Zotu600	d:Fungi(1.0000),p:Ascomycota(0.8600),c:Eurotiomycetes(0.8300),o:Eurotiales(0.8300),f:Aspergillaceae(0.8100),g:Aspergillus(0.8000),s:Aspergillus_penicillioides(0.7100),h:SH198027.07FU(0.6700)	+	d:Fungi,p:Ascomycota,c:Eurotiomycetes,o:Eurotiales,f:Aspergillaceae,g:Aspergillus
Zotu599	d:Fungi(1.0000),p:Ascomycota(1.0000),c:Sordariomycetes(1.0000),o:Xylariales(1.0000),f:Bartaliniaceae(0.9100),g:Truncatella(0.8500),s:Truncatella_angustata(0.8400),h:SH021992.07FU(0.8400)	+	d:Fungi,p:Ascomycota,c:Sordariomycetes,o:Xylariales,f:Bartaliniaceae,g:Truncatella,s:Truncatella_angustata,h:SH021992.07FU
Zotu602	d:Fungi(1.0000),p:Ascomycota(1.0000),c:Sordariomycetes(1.0000),o:Xylariales(1.0000),f:Xylariaceae(0.0100),g:Hypoxylon(0.0100),s:Hypoxylon_lenormandii(0.0100),h:SH527173.07FU(0.0100)	+	d:Fungi,p:Ascomycota,c:Sordariomycetes,o:Xylariales
Zotu607	d:Viridiplantae(1.0000),p:Streptophyta(1.0000),c:lamiids_no_rank(1.0000),o:Lamiales(1.0000),f:Oleaceae(1.0000),g:Fraxinus(1.0000),s:Fraxinus_mandshurica(0.9400)	+	d:Viridiplantae,p:Streptophyta,c:lamiids_no_rank,o:Lamiales,f:Oleaceae,g:Fraxinus,s:Fraxinus_mandshurica
Zotu604	d:Fungi(1.0000),p:Basidiomycota(1.0000),c:Exobasidiomycetes(1.0000),o:Exobasidiales(1.0000),f:Exobasidiaceae(1.0000),g:Exobasidium(1.0000),s:Exobasidium_gracile(1.0000),h:SH206596.07FU(1.0000)	+	d:Fungi,p:Basidiomycota,c:Exobasidiomycetes,o:Exobasidiales,f:Exobasidiaceae,g:Exobasidium,s:Exobasidium_gracile,h:SH206596.07FU
Zotu603	d:Fungi(1.0000),p:Ascomycota(0.9600),c:Dothideomycetes(0.9500),o:Pleosporales(0.9500),f:Leptosphaeriaceae(0.8900),g:Subplenodomus(0.8200),s:Subplenodomus_apiicola(0.0300),h:SH207666.07FU(0.0300)	+	d:Fungi,p:Ascomycota,c:Dothideomycetes,o:Pleosporales,f:Leptosphaeriaceae,g:Subplenodomus
Zotu605	d:Fungi(1.0000),p:Ascomycota(1.0000),c:Leotiomycetes(1.0000),o:Helotiales(1.0000),f:Leotiaceae(0.9700),g:Alatospora(0.9700),s:Alatospora_acuminata(0.5000),h:SH215248.07FU(0.2500)	+	d:Fungi,p:Ascomycota,c:Leotiomycetes,o:Helotiales,f:Leotiaceae,g:Alatospora
Zotu609	d:Fungi(1.0000),p:Chytridiomycota(0.8000),c:Rhizophydiomycetes(0.5500),o:Rhizophydiales(0.5500),f:Halomycetaceae(0.3200),g:Paludomyces(0.2800),s:Paludomyces_mangrovei(0.2800),h:SH492594.07FU(0.2800)	+	d:Fungi,p:Chytridiomycota
Zotu610	d:Viridiplantae(1.0000),p:Streptophyta(1.0000),c:lamiids_no_rank(1.0000),o:Lamiales(1.0000),f:Oleaceae(1.0000),g:Fraxinus(1.0000),s:Fraxinus_mandshurica(0.8900)	+	d:Viridiplantae,p:Streptophyta,c:lamiids_no_rank,o:Lamiales,f:Oleaceae,g:Fraxinus,s:Fraxinus_mandshurica
Zotu606	d:Fungi(1.0000),p:Ascomycota(0.9800),c:Leotiomycetes(0.9800),o:Helotiales(0.9800),f:Dermateaceae(0.8500),g:Meliniomyces(0.0100),s:Neocudoniella_radicella(0.0100),h:SH020192.07FU(0.0100)	+	d:Fungi,p:Ascomycota,c:Leotiomycetes,o:Helotiales,f:Dermateaceae
Zotu608	d:Fungi(1.0000),p:Basidiomycota(1.0000),c:Agaricomycetes(1.0000),o:Polyporales(0.9700),f:Coriolaceae(0.9700),g:Trametes(0.9700),s:Trametes_versicolor(0.9700),h:SH193318.07FU(0.9700)	+	d:Fungi,p:Basidiomycota,c:Agaricomycetes,o:Polyporales,f:Coriolaceae,g:Trametes,s:Trametes_versicolor,h:SH193318.07FU
Zotu613	d:Viridiplantae(1.0000),p:Streptophyta(1.0000),c:lamiids_no_rank(1.0000),o:Lamiales(1.0000),f:Oleaceae(1.0000),g:Fraxinus(1.0000),s:Fraxinus_ornus(0.9500)	+	d:Viridiplantae,p:Streptophyta,c:lamiids_no_rank,o:Lamiales,f:Oleaceae,g:Fraxinus,s:Fraxinus_ornus
Zotu611	d:Fungi(1.0000),p:Ascomycota(1.0000),c:Sordariomycetes(1.0000),o:Xylariales(1.0000),f:Xylariaceae(1.0000),g:Xylaria(1.0000),s:Xylaria_polymorpha(0.8400),h:SH195030.07FU(0.7900)	+	d:Fungi,p:Ascomycota,c:Sordariomycetes,o:Xylariales,f:Xylariaceae,g:Xylaria,s:Xylaria_polymorpha
Zotu617	d:Fungi(0.9800),p:Basidiomycota(0.3200),c:Agaricomycetes(0.2000),o:Agaricales(0.1100),f:Glomeraceae(0.0900),g:Sphenorchidium(0.0400),s:Sphenorchidium_deightonii(0.0400),h:SH521771.07FU(0.0400)	+	d:Fungi
Zotu615	d:Fungi(1.0000),p:Chytridiomycota(1.0000),c:Rhizophydiomycetes(1.0000),o:Rhizophydiales(1.0000),f:Halomycetaceae(1.0000),g:Paranamyces(1.0000),s:Paranamyces_uniporus(1.0000),h:SH467637.07FU(1.0000)	+	d:Fungi,p:Chytridiomycota,c:Rhizophydiomycetes,o:Rhizophydiales,f:Halomycetaceae,g:Paranamyces,s:Paranamyces_uniporus,h:SH467637.07FU
Zotu612	d:Fungi(1.0000),p:Ascomycota(0.7300),c:Sordariomycetes(0.7300),o:Boliniales(0.5300),f:Boliniaceae(0.5300),g:Endoxyla(0.0500),s:Coniochaeta_polymorpha(0.0100),h:SH203409.07FU(0.0100)	+	d:Fungi
Zotu618	d:Fungi(1.0000),p:Ascomycota(0.9700),c:Dothideomycetes(0.7400),o:Venturiales(0.6700),f:Venturiaceae(0.4300),g:Venturia(0.3100),s:Venturia_cerasi(0.0700),h:SH219623.07FU(0.0700)	+	d:Fungi,p:Ascomycota
Zotu614	d:Fungi(1.0000),p:Ascomycota(1.0000)	+	d:Fungi,p:Ascomycota
Zotu616	d:Fungi(1.0000),p:Ascomycota(0.9800),c:Lecanoromycetes(0.2000),o:Ascomycota_ord_Incertae_sedis(0.1300),f:Ascomycota_fam_Incertae_sedis(0.1300),g:Retiarius(0.1300),s:Arthrobotrys_oligospora(0.0100),h:SH490803.07FU(0.0100)	+	d:Fungi,p:Ascomycota
Zotu621	d:Fungi(0.8100),p:Basidiomycota(0.3200),c:Agaricomycetes(0.2600),o:Spirurida(0.1400),f:Gongylonematidae(0.1400),g:Gongylonema(0.1400),s:Gongylonema_nepalensis(0.1400),h:SH021199.07FU(0.0700)	-	d:Fungi
Zotu619	d:Fungi(1.0000),p:Ascomycota(1.0000),c:Dothideomycetes(1.0000),o:Pleosporales(1.0000),f:Pleosporaceae(1.0000),g:Drechslera(0.4900),s:Drechslera_phlei(0.4800),h:SH193148.07FU(0.4800)	+	d:Fungi,p:Ascomycota,c:Dothideomycetes,o:Pleosporales,f:Pleosporaceae
Zotu622	d:Fungi(1.0000),p:Ascomycota(1.0000),c:Saccharomycetes(1.0000),o:Saccharomycetales(1.0000),f:Dipodascaceae(1.0000),g:Dipodascus(0.8200),s:Dipodascus_geotrichum(0.8200),h:SH180667.07FU(0.8200)	+	d:Fungi,p:Ascomycota,c:Saccharomycetes,o:Saccharomycetales,f:Dipodascaceae,g:Dipodascus,s:Dipodascus_geotrichum,h:SH180667.07FU
Zotu620	d:Fungi(1.0000),p:Ascomycota(1.0000),c:Eurotiomycetes(1.0000),o:Eurotiales(1.0000),f:Aspergillaceae(1.0000),g:Penicillium(1.0000),s:Penicillium_digitatum(0.3800),h:SH493855.07FU(0.3800)	+	d:Fungi,p:Ascomycota,c:Eurotiomycetes,o:Eurotiales,f:Aspergillaceae,g:Penicillium
Zotu627	d:Fungi(1.0000),p:Rozellomycota(1.0000),c:Rozellomycota_cls_Incertae_sedis(1.0000),o:GS11(1.0000)	+	d:Fungi,p:Rozellomycota,c:Rozellomycota_cls_Incertae_sedis,o:GS11
Zotu623	d:Fungi(1.0000),p:Ascomycota(0.9300),c:Leotiomycetes(0.8100),o:Helotiales(0.8100),f:Helotiales_fam_Incertae_sedis(0.5700),g:Collembolispora(0.4300),s:Collembolispora_barbata(0.4300),h:SH186791.07FU(0.4300)	+	d:Fungi,p:Ascomycota,c:Leotiomycetes,o:Helotiales
Zotu624	d:Fungi(1.0000),p:Ascomycota(1.0000),c:Sordariomycetes(1.0000),o:Sordariales(1.0000),f:Lasiosphaeriaceae(0.8800),g:Podospora(0.0200),s:Immersiella_caudata(0.0100),h:SH202198.07FU(0.0100)	+	d:Fungi,p:Ascomycota,c:Sordariomycetes,o:Sordariales,f:Lasiosphaeriaceae
Zotu626	d:Fungi(1.0000),p:Ascomycota(1.0000),c:Dothideomycetes(1.0000),o:Capnodiales(1.0000),f:Mycosphaerellaceae(1.0000),g:Cercospora(0.9800),s:Cercospora_coniogrammes(0.6600),h:SH278817.07FU(0.6600)	+	d:Fungi,p:Ascomycota,c:Dothideomycetes,o:Capnodiales,f:Mycosphaerellaceae,g:Cercospora
Zotu625	d:Fungi(1.0000),p:Ascomycota(0.9900),c:Leotiomycetes(0.9800),o:Helotiales(0.9700),f:Sclerotiniaceae(0.8400),g:Moellerodiscus(0.8400),s:Moellerodiscus_advenulus(0.8400),h:SH193488.07FU(0.8400)	+	d:Fungi,p:Ascomycota,c:Leotiomycetes,o:Helotiales,f:Sclerotiniaceae,g:Moellerodiscus,s:Moellerodiscus_advenulus,h:SH193488.07FU
Zotu628	d:Fungi(1.0000),p:Ascomycota(1.0000),c:Taphrinomycetes(1.0000),o:Taphrinales(1.0000),f:Protomycetaceae(1.0000),g:Protomyces(1.0000),s:Protomyces_inouyei(1.0000),h:SH211874.07FU(1.0000)	+	d:Fungi,p:Ascomycota,c:Taphrinomycetes,o:Taphrinales,f:Protomycetaceae,g:Protomyces,s:Protomyces_inouyei,h:SH211874.07FU
Zotu629	d:Fungi(1.0000),p:Ascomycota(1.0000),c:Dothideomycetes(1.0000),o:Capnodiales(1.0000),f:Mycosphaerellaceae(1.0000),g:Mycosphaerella(0.0400),s:Mycosphaerella_sumatrensis(0.0300),h:SH206804.07FU(0.0300)	+	d:Fungi,p:Ascomycota,c:Dothideomycetes,o:Capnodiales,f:Mycosphaerellaceae
Zotu630	d:Fungi(1.0000),p:Ascomycota(1.0000),c:Dothideomycetes(1.0000),o:Capnodiales(1.0000),f:Mycosphaerellaceae(1.0000),g:Cercospora(0.9500),s:Cercospora_canescens(0.5800),h:SH496776.07FU(0.5800)	+	d:Fungi,p:Ascomycota,c:Dothideomycetes,o:Capnodiales,f:Mycosphaerellaceae,g:Cercospora
Zotu632	d:Fungi(1.0000),p:Ascomycota(0.9800),c:Sordariomycetes(0.7100),o:Xylariales(0.0200),f:Xylariaceae(0.0200),g:Symbiotaphrina(0.0200),s:Symbiotaphrina_buchneri(0.0200),h:SH643910.07FU(0.0200)	+	d:Fungi,p:Ascomycota
Zotu636	d:Viridiplantae(1.0000),p:Streptophyta(1.0000),c:lamiids_no_rank(1.0000),o:Lamiales(1.0000),f:Oleaceae(1.0000),g:Fraxinus(1.0000),s:Fraxinus_mandshurica(0.9900)	+	d:Viridiplantae,p:Streptophyta,c:lamiids_no_rank,o:Lamiales,f:Oleaceae,g:Fraxinus,s:Fraxinus_mandshurica
Zotu631	d:Fungi(1.0000),p:Ascomycota(1.0000),c:Leotiomycetes(1.0000),o:Helotiales(1.0000),f:Dermateaceae(0.0900),g:Pezicula(0.0900),s:Pezicula_alnicola(0.0400),h:SH194261.07FU(0.0400)	+	d:Fungi,p:Ascomycota,c:Leotiomycetes,o:Helotiales
Zotu633	d:Fungi(1.0000),p:Ascomycota(1.0000)	+	d:Fungi,p:Ascomycota
Zotu634	d:Fungi(1.0000),p:Ascomycota(1.0000),c:Leotiomycetes(0.9900),o:Helotiales(0.0300),f:Helotiaceae(0.0300),g:Claussenomyces(0.0300),s:Cleistothelebolus_nipigonensis(0.0100),h:SH215948.07FU(0.0100)	+	d:Fungi,p:Ascomycota,c:Leotiomycetes
Zotu635	d:Fungi(1.0000),p:Basidiomycota(1.0000),c:Agaricomycetes(1.0000),o:Polyporales(0.5200),f:Xenasmataceae(0.5200),g:Xenasmatella(0.5200),s:Xenasmatella_borealis(0.4600),h:SH192739.07FU(0.4600)	+	d:Fungi,p:Basidiomycota,c:Agaricomycetes
Zotu637	d:Fungi(1.0000),p:Ascomycota(0.9800),c:Eurotiomycetes(0.9800),o:Eurotiales(0.9800),f:Aspergillaceae(0.9800),g:Penicillium(0.9800),s:Penicillium_corylophilum(0.6600),h:SH407689.07FU(0.6600)	+	d:Fungi,p:Ascomycota,c:Eurotiomycetes,o:Eurotiales,f:Aspergillaceae,g:Penicillium
Zotu639	d:Fungi(1.0000),p:Chytridiomycota(1.0000)	+	d:Fungi,p:Chytridiomycota
Zotu638	d:Fungi(1.0000),p:Ascomycota(0.9600),c:Sordariomycetes(0.9500),o:Xylariales(0.9400),f:Amphisphaeriaceae(0.4300),g:Lepteutypa(0.4300),s:Lepteutypa_fuckelii(0.3400),h:SH530116.07FU(0.3400)	+	d:Fungi,p:Ascomycota,c:Sordariomycetes,o:Xylariales
Zotu640	d:Fungi(1.0000),p:Ascomycota(1.0000)	+	d:Fungi,p:Ascomycota
Zotu641	d:Fungi(1.0000),p:Ascomycota(1.0000),c:Dothideomycetes(1.0000),o:Pleosporales(1.0000),f:Phaeosphaeriaceae(0.9400),g:Wojnowicia(0.1100),s:Wojnowicia_viburni(0.1100),h:SH208466.07FU(0.1100)	+	d:Fungi,p:Ascomycota,c:Dothideomycetes,o:Pleosporales,f:Phaeosphaeriaceae
Zotu642	d:Fungi(1.0000),p:Basidiomycota(0.9900),c:Agaricomycetes(0.9900),o:Agaricales(0.9300),f:Tricholomataceae(0.2700),g:Psathyrella(0.1400),s:Psathyrella_longicauda(0.0900),h:SH220434.07FU(0.0900)	+	d:Fungi,p:Basidiomycota,c:Agaricomycetes,o:Agaricales
Zotu643	d:Fungi(1.0000),p:Basidiomycota(1.0000),c:Agaricomycetes(1.0000),o:Auriculariales(1.0000)	+	d:Fungi,p:Basidiomycota,c:Agaricomycetes,o:Auriculariales
Zotu645	d:Fungi(1.0000),p:Ascomycota(0.4400),c:Agaricomycetes(0.3200),o:Agaricales(0.1500),f:Orbiliaceae(0.0700),g:Orbilia(0.0700),s:Gymnopus_quercophilus(0.0400),h:SH495801.07FU(0.0400)	+	d:Fungi
Zotu646	d:Fungi(0.9900),p:Ascomycota(0.3800),c:Agaricomycetes(0.1900),o:Xylonomycetales(0.1700),f:Xylonomycetales_fam_Incertae_sedis(0.1700),g:Symbiotaphrina(0.1700),s:Symbiotaphrina_buchneri(0.1700),h:SH643910.07FU(0.1700)	-	d:Fungi
Zotu644	d:Fungi(1.0000),p:Ascomycota(1.0000),c:Sordariomycetes(1.0000),o:Sordariales(1.0000),f:Lasiosphaeriaceae(1.0000),g:Podospora(0.9000),s:Podospora_longicollis(0.0100),h:SH217070.07FU(0.0100)	+	d:Fungi,p:Ascomycota,c:Sordariomycetes,o:Sordariales,f:Lasiosphaeriaceae,g:Podospora
Zotu648	d:Fungi(0.9800),p:Ascomycota(0.4800),c:Agaricomycetes(0.2100),o:Saccharomycetales(0.1200),f:Xylonomycetales_fam_Incertae_sedis(0.1100),g:Symbiotaphrina(0.1100),s:Symbiotaphrina_buchneri(0.0900),h:SH643910.07FU(0.0900)	+	d:Fungi
Zotu653	d:Fungi(0.7100),p:Ascomycota(0.3100),c:Chromadorea(0.2600),o:Spirurida(0.2600),f:Gongylonematidae(0.2600),g:Gongylonema(0.2600),s:Gongylonema_nepalensis(0.2600),h:SH021199.07FU(0.0400)	+
Zotu647	d:Fungi(1.0000),p:Ascomycota(0.6600),c:Ascomycota_cls_Incertae_sedis(0.1200),o:Ascomycota_ord_Incertae_sedis(0.1200),f:Ascomycota_fam_Incertae_sedis(0.1200),g:Engyodontium(0.1200),s:Engyodontium_album(0.1200),h:SH194045.07FU(0.1200)	+	d:Fungi
Zotu649	d:Fungi(1.0000),p:Basidiomycota(1.0000),c:Tremellomycetes(1.0000),o:Tremellales(1.0000),f:Bulleraceae(1.0000),g:Fonsecazyma(1.0000)	+	d:Fungi,p:Basidiomycota,c:Tremellomycetes,o:Tremellales,f:Bulleraceae,g:Fonsecazyma
Zotu651	d:Fungi(1.0000),p:Basidiomycota(0.2300),c:Agaricomycetes(0.2200),o:Agaricales(0.1300),f:Xylonomycetales_fam_Incertae_sedis(0.0600),g:Symbiotaphrina(0.0600),s:Symbiotaphrina_kochii(0.0400),h:SH021199.07FU(0.0400)	+	d:Fungi
Zotu650	d:Fungi(1.0000),p:Ascomycota(0.9500),c:Leotiomycetes(0.5000),o:Helotiales(0.5000),f:Nectriaceae(0.3700),g:Cadophora(0.1500),s:Rhexocercosporidium_panacis(0.0500),h:SH186775.07FU(0.0500)	+	d:Fungi,p:Ascomycota
Zotu652	d:Fungi(1.0000),p:Ascomycota(1.0000),c:Leotiomycetes(1.0000),o:Helotiales(1.0000),f:Dermateaceae(0.9700)	+	d:Fungi,p:Ascomycota,c:Leotiomycetes,o:Helotiales,f:Dermateaceae
Zotu654	d:Fungi(1.0000),p:Ascomycota(1.0000),c:Leotiomycetes(1.0000),o:Erysiphales(1.0000),f:Erysiphaceae(1.0000),g:Erysiphe(1.0000),s:Erysiphe_adunca(1.0000),h:SH195896.07FU(1.0000)	+	d:Fungi,p:Ascomycota,c:Leotiomycetes,o:Erysiphales,f:Erysiphaceae,g:Erysiphe,s:Erysiphe_adunca,h:SH195896.07FU
Zotu657	d:Fungi(1.0000),p:Ascomycota(0.9900),c:Dothideomycetes(0.6500),o:Venturiales(0.5600),f:Venturiaceae(0.4200),g:Venturia(0.3500),s:Venturia_cerasi(0.0700),h:SH219623.07FU(0.0700)	+	d:Fungi,p:Ascomycota
Zotu655	d:Fungi(1.0000),p:Ascomycota(1.0000),c:Sordariomycetes(1.0000),o:Xylariales(1.0000),f:Xylariaceae(1.0000),g:Hypoxylon(1.0000),s:Hypoxylon_fraxinophilum(0.9900),h:SH207871.07FU(0.9900)	+	d:Fungi,p:Ascomycota,c:Sordariomycetes,o:Xylariales,f:Xylariaceae,g:Hypoxylon,s:Hypoxylon_fraxinophilum,h:SH207871.07FU
Zotu659	d:Fungi(0.9700),p:Ascomycota(0.5600),c:Dothideomycetes(0.1500),o:Pleosporales(0.1200),f:Phaeosphaeriaceae(0.1000),g:Phaeosphaeria(0.1000),s:Phaeosphaeria_rousseliana(0.1000),h:SH630633.07FU(0.1000)	+	d:Fungi
Zotu658	d:Viridiplantae(1.0000),p:Streptophyta(1.0000),c:lamiids_no_rank(1.0000),o:Lamiales(1.0000),f:Oleaceae(1.0000),g:Fraxinus(1.0000),s:Fraxinus_mandshurica(0.9900)	+	d:Viridiplantae,p:Streptophyta,c:lamiids_no_rank,o:Lamiales,f:Oleaceae,g:Fraxinus,s:Fraxinus_mandshurica
Zotu656	d:Fungi(1.0000),p:Basidiomycota(1.0000),c:Agaricomycetes(1.0000),o:Russulales(0.7800),f:Stereaceae(0.3100),g:Amylostereum(0.2100),s:Laxitextum_bicolor(0.1700),h:SH198237.07FU(0.1600)	+	d:Fungi,p:Basidiomycota,c:Agaricomycetes
Zotu660	d:Fungi(1.0000),p:Rozellomycota(1.0000),c:Rozellomycota_cls_Incertae_sedis(1.0000),o:GS02(1.0000)	+	d:Fungi,p:Rozellomycota,c:Rozellomycota_cls_Incertae_sedis,o:GS02
Zotu661	d:Fungi(0.8800),p:Ascomycota(0.4900),c:Agaricomycetes(0.1500),o:Chaetophorales(0.1100),f:Chaetophoraceae(0.1100),g:Diplosphaera(0.1100),s:Diplosphaera_chodatii(0.1100),h:SH521453.07FU(0.0400)	+	d:Fungi
Zotu663	d:Viridiplantae(1.0000),p:Streptophyta(1.0000),c:lamiids_no_rank(1.0000),o:Lamiales(1.0000),f:Oleaceae(1.0000),g:Fraxinus(1.0000),s:Fraxinus_mandshurica(0.9900)	+	d:Viridiplantae,p:Streptophyta,c:lamiids_no_rank,o:Lamiales,f:Oleaceae,g:Fraxinus,s:Fraxinus_mandshurica
Zotu664	d:Fungi(1.0000),p:Ascomycota(0.9800),c:Dothideomycetes(0.8300),o:Venturiales(0.8000),f:Venturiaceae(0.4000),g:Venturia(0.2200),s:Venturia_atriseda(0.0800),h:SH219626.07FU(0.0800)	+	d:Fungi,p:Ascomycota,c:Dothideomycetes,o:Venturiales
Zotu668	d:Fungi(0.9400),p:Basidiomycota(0.4400),c:Agaricomycetes(0.4400),o:Agaricales(0.2500),f:Inocybaceae(0.1100),g:Inocybe(0.0900),s:Polychytrium_aggregatum(0.0400),h:SH457245.07FU(0.0400)	+	d:Fungi
Zotu666	d:Fungi(1.0000),p:Chytridiomycota(1.0000),c:Rhizophydiomycetes(1.0000),o:Rhizophydiales(1.0000),f:Rhizophydiaceae(1.0000),g:Rhizophydium(1.0000)	+	d:Fungi,p:Chytridiomycota,c:Rhizophydiomycetes,o:Rhizophydiales,f:Rhizophydiaceae,g:Rhizophydium
Zotu662	d:Fungi(1.0000),p:Ascomycota(0.9900),c:Dothideomycetes(0.9700),o:Pleosporales(0.9700),f:Phaeosphaeriaceae(0.9300),g:Parastagonospora(0.5100),s:Parastagonospora_avenae(0.5100),h:SH023205.07FU(0.3400)	+	d:Fungi,p:Ascomycota,c:Dothideomycetes,o:Pleosporales,f:Phaeosphaeriaceae
Zotu669	d:Viridiplantae(1.0000),p:Streptophyta(1.0000),c:malvids_no_rank(1.0000),o:Sapindales(1.0000),f:Sapindaceae(1.0000),g:Acer(1.0000),s:Acer_pseudoplatanus(1.0000)	+	d:Viridiplantae,p:Streptophyta,c:malvids_no_rank,o:Sapindales,f:Sapindaceae,g:Acer,s:Acer_pseudoplatanus
Zotu665	d:Fungi(1.0000),p:Ascomycota(1.0000),c:Leotiomycetes(0.7500),o:Helotiales(0.7200),f:Helotiales_fam_Incertae_sedis(0.6700),g:Phialocephala(0.6100),s:Phialocephala_fortinii(0.6100),h:SH204986.07FU(0.5900)	+	d:Fungi,p:Ascomycota
Zotu667	d:Fungi(1.0000),p:Ascomycota(1.0000)	+	d:Fungi,p:Ascomycota
Zotu673	d:Fungi(0.9900),p:Ascomycota(0.4700),c:Sordariomycetes(0.1800),o:Paraglomerales(0.0900),f:Russulaceae(0.0400),g:Paraglomus(0.0300),s:Cephalotheca_purpurea(0.0300),h:SH022769.07FU(0.0300)	+	d:Fungi
Zotu670	d:Fungi(1.0000),p:Ascomycota(0.9900),c:Sordariomycetes(0.9700),o:Xylariales(0.9700),f:Xylariaceae(0.9600),g:Xylaria(0.4300),s:Xylaria_fimbriata(0.0700),h:SH020273.07FU(0.0700)	+	d:Fungi,p:Ascomycota,c:Sordariomycetes,o:Xylariales,f:Xylariaceae
Zotu671	d:Fungi(1.0000),p:Ascomycota(0.9400),c:Leotiomycetes(0.9300),o:Thelebolales(0.6900),f:Thelebolaceae(0.6900),g:Thelebolus(0.6900),s:Thelebolus_globosus(0.6900),h:SH215928.07FU(0.6900)	+	d:Fungi,p:Ascomycota,c:Leotiomycetes
Zotu672	d:Fungi(1.0000),p:Basidiomycota(1.0000),c:Tremellomycetes(1.0000),o:Tremellales(1.0000),f:Tremellaceae(1.0000),g:Cryptococcus(1.0000)	+	d:Fungi,p:Basidiomycota,c:Tremellomycetes,o:Tremellales,f:Tremellaceae,g:Cryptococcus
Zotu674	d:Fungi(1.0000),p:Basidiomycota(1.0000),c:Cystobasidiomycetes(0.9200),o:Cystobasidiales(0.0700),f:Cystobasidiaceae(0.0700),g:Cystobasidium(0.0300),s:Cystobasidium_lysinophilum(0.0300),h:SH194780.07FU(0.0300)	+	d:Fungi,p:Basidiomycota,c:Cystobasidiomycetes
Zotu676	d:Fungi(1.0000),p:Ascomycota(0.9800),c:Dothideomycetes(0.9800),o:Pleosporales(0.9800),f:Phaeosphaeriaceae(0.9800),g:Nodulosphaeria(0.9800),s:Nodulosphaeria_aconiti(0.5900),h:SH534102.07FU(0.5900)	+	d:Fungi,p:Ascomycota,c:Dothideomycetes,o:Pleosporales,f:Phaeosphaeriaceae,g:Nodulosphaeria
Zotu675	d:Fungi(1.0000),p:Ascomycota(1.0000),c:Dothideomycetes(1.0000),o:Pleosporales(0.9900)	+	d:Fungi,p:Ascomycota,c:Dothideomycetes,o:Pleosporales
Zotu679	d:Viridiplantae(1.0000),p:Streptophyta(1.0000),c:lamiids_no_rank(1.0000),o:Lamiales(1.0000),f:Oleaceae(1.0000),g:Fraxinus(1.0000),s:Fraxinus_mandshurica(0.5300)	+	d:Viridiplantae,p:Streptophyta,c:lamiids_no_rank,o:Lamiales,f:Oleaceae,g:Fraxinus
Zotu678	d:Fungi(1.0000),p:Chytridiomycota(0.9600),c:Rhizophydiomycetes(0.9600),o:Rhizophydiales(0.9600),f:Rhizophydiaceae(0.9600),g:Rhizophydium(0.9600),s:Rhizophydium_globosum(0.1100),h:SH215907.07FU(0.1100)	+	d:Fungi,p:Chytridiomycota,c:Rhizophydiomycetes,o:Rhizophydiales,f:Rhizophydiaceae,g:Rhizophydium
Zotu680	d:Fungi(0.9000),p:Basidiomycota(0.2900),c:Agaricomycetes(0.2500),o:Orbiliales(0.1700),f:Orbiliaceae(0.1500),g:Orbilia(0.1200),s:Arthrobotrys_superba(0.0300),h:SH221775.07FU(0.0300)	-	d:Fungi
Zotu677	d:Fungi(1.0000),p:Ascomycota(0.9800),c:Dothideomycetes(0.9000),o:Pleosporales(0.8900),f:Didymosphaeriaceae(0.4500),g:Letendraea(0.2600),s:Letendraea_helminthicola(0.2600),h:SH202594.07FU(0.2600)	+	d:Fungi,p:Ascomycota,c:Dothideomycetes,o:Pleosporales
Zotu685	d:Fungi(0.9600),p:Basidiomycota(0.4600),c:Agaricomycetes(0.3400),o:Agaricales(0.1500),f:Inocybaceae(0.0900),g:Inocybe(0.0600),s:Symbiotaphrina_buchneri(0.0400),h:SH643910.07FU(0.0400)	+	d:Fungi
Zotu686	d:Fungi(0.9400),p:Basidiomycota(0.4000),c:Agaricomycetes(0.3200),o:Agaricales(0.1000),f:Polyporales_fam_Incertae_sedis(0.0600),g:Junghuhnia(0.0500),s:Symbiotaphrina_kochii(0.0400),h:SH021199.07FU(0.0400)	+	d:Fungi
Zotu681	d:Fungi(1.0000),p:Ascomycota(1.0000),c:Leotiomycetes(1.0000),o:Helotiales(1.0000),f:Dermateaceae(0.8900),g:Phialocephala(0.0100),s:Phialocephala_virens(0.0100),h:SH201677.07FU(0.0100)	+	d:Fungi,p:Ascomycota,c:Leotiomycetes,o:Helotiales,f:Dermateaceae
Zotu682	d:Fungi(1.0000),p:Ascomycota(0.9700),c:Leotiomycetes(0.8400),o:Helotiales(0.8300),f:Hyaloscyphaceae(0.3300),g:Phialocephala(0.2800),s:Phialocephala_fortinii(0.2600),h:SH204986.07FU(0.2300)	+	d:Fungi,p:Ascomycota,c:Leotiomycetes,o:Helotiales
Zotu688	d:Fungi(1.0000),p:Ascomycota(1.0000),c:Pezizomycetes(1.0000),o:Pezizales(1.0000),f:Pezizaceae(1.0000),g:Peziza(1.0000),s:Peziza_varia(1.0000),h:SH190308.07FU(0.9300)	+	d:Fungi,p:Ascomycota,c:Pezizomycetes,o:Pezizales,f:Pezizaceae,g:Peziza,s:Peziza_varia,h:SH190308.07FU
Zotu684	d:Fungi(1.0000),p:Ascomycota(1.0000),c:Leotiomycetes(0.6000),o:Helotiales(0.5800),f:Helotiales_fam_Incertae_sedis(0.5700),g:Phialocephala(0.5400),s:Phialocephala_fortinii(0.5400),h:SH204986.07FU(0.5200)	+	d:Fungi,p:Ascomycota
Zotu683	d:Fungi(1.0000),p:Ascomycota(0.9300),c:Dothideomycetes(0.9300),o:Dothideales(0.8800),f:Dothideaceae(0.8000),g:Endoconidioma(0.7200),s:Endoconidioma_populi(0.7200),h:SH206435.07FU(0.5700)	+	d:Fungi,p:Ascomycota,c:Dothideomycetes,o:Dothideales,f:Dothideaceae
Zotu689	d:Fungi(0.9700),p:Basidiomycota(0.4000),c:Agaricomycetes(0.4000),o:Agaricales(0.2100),f:Orbiliaceae(0.0900),g:Inocybe(0.0800),s:Dactylella_cylindrospora(0.0200),h:SH206627.07FU(0.0200)	+	d:Fungi
Zotu687	d:Fungi(1.0000),p:Ascomycota(1.0000),c:Sordariomycetes(1.0000),o:Diaporthales(1.0000),f:Valsaceae(1.0000),g:Phomopsis(1.0000),s:Phomopsis_pustulata(1.0000),h:SH185554.07FU(1.0000)	+	d:Fungi,p:Ascomycota,c:Sordariomycetes,o:Diaporthales,f:Valsaceae,g:Phomopsis,s:Phomopsis_pustulata,h:SH185554.07FU
Zotu690	d:Viridiplantae(1.0000),p:Streptophyta(1.0000),c:lamiids_no_rank(1.0000),o:Lamiales(1.0000),f:Oleaceae(1.0000),g:Fraxinus(1.0000),s:Fraxinus_mandshurica(0.9100)	+	d:Viridiplantae,p:Streptophyta,c:lamiids_no_rank,o:Lamiales,f:Oleaceae,g:Fraxinus,s:Fraxinus_mandshurica
Zotu692	d:Fungi(1.0000),p:Ascomycota(0.7100),c:Xylonomycetes(0.5500),o:Xylonomycetales(0.5500),f:Xylonomycetales_fam_Incertae_sedis(0.5500),g:Symbiotaphrina(0.5500),s:Symbiotaphrina_kochii(0.4700),h:SH021199.07FU(0.4700)	+	d:Fungi
Zotu694	d:Fungi(0.9900),p:Ascomycota(0.4200),c:Agaricomycetes(0.1600),o:Agaricales(0.0800),f:Xylonomycetales_fam_Incertae_sedis(0.0700),g:Symbiotaphrina(0.0700),s:Davidiella_rosigena(0.0500),h:SH016560.07FU(0.0500)	+	d:Fungi
Zotu691	d:Fungi(1.0000),p:Ascomycota(1.0000),c:Pezizomycetes(1.0000)	+	d:Fungi,p:Ascomycota,c:Pezizomycetes
Zotu697	d:Fungi(0.9900),p:Ascomycota(0.3900),c:Agaricomycetes(0.1700),o:Mortierellales(0.0900),f:Mortierellaceae(0.0900),g:Mortierella(0.0900),s:Mortierella_globalpina(0.0700),h:SH497311.07FU(0.0700)	+	d:Fungi
Zotu693	d:Fungi(1.0000),p:Ascomycota(1.0000),c:Sordariomycetes(1.0000),o:Hypocreales(1.0000),f:Bionectriaceae(1.0000),g:Clonostachys(0.9900),s:Clonostachys_divergens(0.9800),h:SH182684.07FU(0.9800)	+	d:Fungi,p:Ascomycota,c:Sordariomycetes,o:Hypocreales,f:Bionectriaceae,g:Clonostachys,s:Clonostachys_divergens,h:SH182684.07FU
Zotu696	d:Fungi(1.0000),p:Ascomycota(1.0000),c:Pezizomycetes(1.0000),o:Pezizales(1.0000)	+	d:Fungi,p:Ascomycota,c:Pezizomycetes,o:Pezizales
Zotu695	d:Fungi(1.0000),p:Basidiomycota(0.9900),c:Agaricomycetes(0.9900),o:Agaricales(0.9900),f:Strophariaceae(0.9900),g:Pholiota(0.9900),s:Pholiota_adiposa(0.9900),h:SH186671.07FU(0.9900)	+	d:Fungi,p:Basidiomycota,c:Agaricomycetes,o:Agaricales,f:Strophariaceae,g:Pholiota,s:Pholiota_adiposa,h:SH186671.07FU
Zotu699	d:Fungi(0.9800),p:Ascomycota(0.4000),c:Agaricomycetes(0.2300),o:Agaricales(0.1100),f:Inocybaceae(0.0900),g:Inocybe(0.0900),s:Inocybe_maculata(0.0700),h:SH014255.07FU(0.0700)	+	d:Fungi
Zotu698	d:Fungi(1.0000),p:Ascomycota(1.0000)	+	d:Fungi,p:Ascomycota
Zotu702	d:Fungi(0.9400),p:Basidiomycota(0.3200),c:Agaricomycetes(0.2800),o:Agaricales(0.2000),f:Inocybaceae(0.0900),g:Inocybe(0.0800),s:Mortierella_globalpina(0.0400),h:SH497311.07FU(0.0400)	+	d:Fungi
Zotu703	d:Fungi(1.0000),p:Ascomycota(0.4700),c:Xylonomycetes(0.3400),o:Xylonomycetales(0.3400),f:Xylonomycetales_fam_Incertae_sedis(0.3400),g:Symbiotaphrina(0.3400),s:Symbiotaphrina_buchneri(0.3200),h:SH643910.07FU(0.3200)	-	d:Fungi
Zotu704	d:Fungi(0.9800),p:Basidiomycota(0.2200),c:Agaricomycetes(0.1700),o:Agaricales(0.0900),f:Xylonomycetales_fam_Incertae_sedis(0.0800),g:Symbiotaphrina(0.0800),s:Symbiotaphrina_buchneri(0.0700),h:SH643910.07FU(0.0700)	-	d:Fungi
Zotu705	d:Fungi(0.9800),p:Ascomycota(0.4200),c:Agaricomycetes(0.2000),o:Saccharomycetales(0.1600),f:Xylonomycetales_fam_Incertae_sedis(0.0800),g:Symbiotaphrina(0.0800),s:Symbiotaphrina_buchneri(0.0800),h:SH643910.07FU(0.0800)	+	d:Fungi
Zotu700	d:Fungi(1.0000),p:Ascomycota(0.9900),c:Sordariomycetes(0.9800),o:Sordariales(0.9800),f:Sordariales_fam_Incertae_sedis(0.4700),g:Ramophialophora(0.4700),s:Ramophialophora_humicola(0.4700),h:SH215228.07FU(0.4700)	+	d:Fungi,p:Ascomycota,c:Sordariomycetes,o:Sordariales
Zotu707	d:Viridiplantae(1.0000),p:Streptophyta(1.0000),c:lamiids_no_rank(1.0000),o:Lamiales(1.0000),f:Oleaceae(1.0000),g:Fraxinus(1.0000),s:Fraxinus_mandshurica(0.7700)	+	d:Viridiplantae,p:Streptophyta,c:lamiids_no_rank,o:Lamiales,f:Oleaceae,g:Fraxinus
Zotu701	d:Fungi(1.0000),p:Ascomycota(1.0000),c:Leotiomycetes(1.0000),o:Helotiales(1.0000),f:Dermateaceae(0.9600)	+	d:Fungi,p:Ascomycota,c:Leotiomycetes,o:Helotiales,f:Dermateaceae
Zotu708	d:Fungi(1.0000),p:Basidiomycota(0.4000),c:Agaricomycetes(0.4000),o:Agaricales(0.2400),f:Xylonomycetales_fam_Incertae_sedis(0.0900),g:Symbiotaphrina(0.0900),s:Symbiotaphrina_buchneri(0.0900),h:SH643910.07FU(0.0900)	+	d:Fungi
Zotu711	d:Fungi(0.9400),p:Basidiomycota(0.4500),c:Agaricomycetes(0.3500),o:Agaricales(0.2500),f:Orbiliaceae(0.1400),g:Orbilia(0.1400),s:Symbiotaphrina_kochii(0.0300),h:SH021199.07FU(0.0300)	-	d:Fungi
Zotu706	d:Fungi(1.0000),p:Basidiomycota(0.2400),c:Agaricomycetes(0.2000),o:Agaricales(0.1200),f:Tricholomataceae(0.0400),g:Gymnopus(0.0200),s:Dioszegia_changbaiensis(0.0200),h:SH209715.07FU(0.0200)	+	d:Fungi
Zotu709	d:Fungi(1.0000),p:Basidiomycota(1.0000),c:Cystobasidiomycetes(1.0000),o:Erythrobasidiales(1.0000)	+	d:Fungi,p:Basidiomycota,c:Cystobasidiomycetes,o:Erythrobasidiales
Zotu715	d:Fungi(0.9400),p:Ascomycota(0.3300),c:Agaricomycetes(0.1400),o:Xylonomycetales(0.1100),f:Xylonomycetales_fam_Incertae_sedis(0.1100),g:Symbiotaphrina(0.1100),s:Symbiotaphrina_buchneri(0.0800),h:SH643910.07FU(0.0800)	+	d:Fungi
Zotu713	d:Viridiplantae(1.0000),p:Streptophyta(1.0000),c:lamiids_no_rank(1.0000),o:Lamiales(1.0000),f:Oleaceae(1.0000),g:Fraxinus(1.0000),s:Fraxinus_mandshurica(0.8400)	+	d:Viridiplantae,p:Streptophyta,c:lamiids_no_rank,o:Lamiales,f:Oleaceae,g:Fraxinus,s:Fraxinus_mandshurica
Zotu710	d:Fungi(1.0000),p:Basidiomycota(1.0000),c:Agaricomycetes(1.0000),o:Agaricales(1.0000),f:Psathyrellaceae(1.0000),g:Coprinellus(0.9900),s:Coprinellus_verrucispermus(0.9500),h:SH220377.07FU(0.9500)	+	d:Fungi,p:Basidiomycota,c:Agaricomycetes,o:Agaricales,f:Psathyrellaceae,g:Coprinellus,s:Coprinellus_verrucispermus,h:SH220377.07FU
Zotu712	d:Fungi(1.0000),p:Ascomycota(1.0000),c:Pezizomycetes(1.0000),o:Pezizales(1.0000),f:Ascobolaceae(1.0000),g:Ascobolus(1.0000),s:Ascobolus_crenulatus(0.1500),h:SH206965.07FU(0.1500)	+	d:Fungi,p:Ascomycota,c:Pezizomycetes,o:Pezizales,f:Ascobolaceae,g:Ascobolus
Zotu716	d:Fungi(1.0000),p:Ascomycota(1.0000),c:Saccharomycetes(1.0000),o:Saccharomycetales(1.0000)	+	d:Fungi,p:Ascomycota,c:Saccharomycetes,o:Saccharomycetales
Zotu714	d:Fungi(1.0000),p:Ascomycota(1.0000),c:Sordariomycetes(1.0000),o:Diaporthales(1.0000),f:Diaporthaceae(0.8800),g:Diaporthe(0.8800),s:Diaporthe_cytosporella(0.7100),h:SH185512.07FU(0.7100)	+	d:Fungi,p:Ascomycota,c:Sordariomycetes,o:Diaporthales,f:Diaporthaceae,g:Diaporthe
Zotu717	d:Fungi(1.0000),p:Basidiomycota(1.0000),c:Agaricomycetes(1.0000),o:Polyporales(1.0000),f:Schizophyllaceae(1.0000),g:Chondrostereum(1.0000),s:Chondrostereum_purpureum(1.0000),h:SH210253.07FU(1.0000)	+	d:Fungi,p:Basidiomycota,c:Agaricomycetes,o:Polyporales,f:Schizophyllaceae,g:Chondrostereum,s:Chondrostereum_purpureum,h:SH210253.07FU
Zotu718	d:Fungi(1.0000),p:Ascomycota(0.8900),c:Leotiomycetes(0.5900),o:Helotiales(0.5900),f:Helotiales_fam_Incertae_sedis(0.3000),g:Oculimacula(0.1700),s:Oculimacula_yallundae(0.1600),h:SH186778.07FU(0.1600)	+	d:Fungi,p:Ascomycota
Zotu719	d:Fungi(1.0000),p:Basidiomycota(1.0000),c:Microbotryomycetes(1.0000),o:Sporidiobolales(1.0000)	+	d:Fungi,p:Basidiomycota,c:Microbotryomycetes,o:Sporidiobolales
Zotu720	d:Fungi(1.0000),p:Basidiomycota(1.0000),c:Tremellomycetes(1.0000),o:Cystofilobasidiales(0.1200),f:Cystofilobasidiales_fam_Incertae_sedis(0.1200),g:Mrakiella(0.1200),s:Mrakiella_aquatica(0.1200),h:SH202459.07FU(0.1200)	+	d:Fungi,p:Basidiomycota,c:Tremellomycetes
Zotu723	d:Fungi(0.8000),p:Ascomycota(0.4700),c:Enoplea(0.2000),o:Triplonchida(0.2000),f:Trichodoridae(0.2000),g:Symbiotaphrina(0.1500),s:Paratrichodorus_porosus(0.1500),h:SH643910.07FU(0.1200)	+	d:Fungi
Zotu724	d:Fungi(0.9900),p:Ascomycota(0.5100),c:Agaricomycetes(0.2000),o:Xylonomycetales(0.1100),f:Xylonomycetales_fam_Incertae_sedis(0.1100),g:Symbiotaphrina(0.1100),s:Symbiotaphrina_buchneri(0.0600),h:SH643910.07FU(0.0600)	+	d:Fungi
Zotu721	d:Fungi(1.0000),p:Ascomycota(1.0000),c:Leotiomycetes(0.9900),o:Helotiales(0.9800),f:Dermateaceae(0.8000),g:Claussenomyces(0.0200),s:Hyalopeziza_leuconica(0.0100),h:SH018950.07FU(0.0100)	+	d:Fungi,p:Ascomycota,c:Leotiomycetes,o:Helotiales,f:Dermateaceae
Zotu722	d:Fungi(1.0000),p:Basidiomycota(1.0000),c:Agaricomycetes(1.0000),o:Polyporales(1.0000),f:Coriolaceae(1.0000),g:Meripilus(1.0000),s:Meripilus_giganteus(1.0000),h:SH221563.07FU(1.0000)	+	d:Fungi,p:Basidiomycota,c:Agaricomycetes,o:Polyporales,f:Coriolaceae,g:Meripilus,s:Meripilus_giganteus,h:SH221563.07FU
Zotu728	d:Fungi(0.9000),p:Ascomycota(0.3100),c:Agaricomycetes(0.1800),o:Agaricales(0.1100),f:Pezizaceae(0.0700),g:Pachyphlodes(0.0600),s:Pachyphlodes_marroninus(0.0600),h:SH196602.07FU(0.0600)	+	d:Fungi
Zotu727	d:Fungi(1.0000),p:Ascomycota(0.3300),c:Glomeromycetes(0.1800),o:Agaricales(0.1200),f:Glomeraceae(0.0700),g:Symbiotaphrina(0.0600),s:Gigaspora_margarita(0.0300),h:SH202819.07FU(0.0300)	+	d:Fungi
Zotu731	d:Fungi(0.9700),p:Basidiomycota(0.4600),c:Agaricomycetes(0.3800),o:Agaricales(0.2100),f:Orbiliaceae(0.1200),g:Orbilia(0.1100),s:Symbiotaphrina_buchneri(0.0600),h:SH643910.07FU(0.0600)	-	d:Fungi
Zotu726	d:Fungi(1.0000),p:Ascomycota(1.0000),c:Eurotiomycetes(1.0000),o:Eurotiales(1.0000),f:Aspergillaceae(0.9900),g:Penicillium(0.9900),s:Penicillium_westlingii(0.3400),h:SH259266.07FU(0.3400)	+	d:Fungi,p:Ascomycota,c:Eurotiomycetes,o:Eurotiales,f:Aspergillaceae,g:Penicillium
Zotu725	d:Fungi(1.0000),p:Ascomycota(1.0000),c:Lecanoromycetes(0.9800),o:Trapeliales(0.9800),f:Trapeliaceae(0.9800),g:Trapeliopsis(0.9500),s:Trapeliopsis_flexuosa(0.7900),h:SH114025.07FU(0.7400)	+	d:Fungi,p:Ascomycota,c:Lecanoromycetes,o:Trapeliales,f:Trapeliaceae,g:Trapeliopsis
Zotu733	d:Fungi(0.9800),p:Basidiomycota(0.3500),c:Agaricomycetes(0.2700),o:Saccharomycetales(0.1300),f:Diversisporaceae(0.0500),g:Dipodascus(0.0500),s:Dipodascus_tetrasporeus(0.0500),h:SH028095.07FU(0.0500)	+	d:Fungi
Zotu729	d:Fungi(1.0000),p:Ascomycota(1.0000),c:Sordariomycetes(1.0000),o:Sordariales(1.0000),f:Sordariaceae(1.0000),g:Sordaria(0.8000),s:Sordaria_fimicola(0.7800),h:SH253710.07FU(0.7600)	+	d:Fungi,p:Ascomycota,c:Sordariomycetes,o:Sordariales,f:Sordariaceae,g:Sordaria
Zotu730	d:Fungi(1.0000),p:Ascomycota(1.0000),c:Sordariomycetes(1.0000),o:Xylariales(1.0000),f:Amphisphaeriaceae(0.9400),g:Seimatosporium(0.5100),s:Seimatosporium_pistaciae(0.4900),h:SH206669.07FU(0.4900)	+	d:Fungi,p:Ascomycota,c:Sordariomycetes,o:Xylariales,f:Amphisphaeriaceae
Zotu735	d:Fungi(1.0000),p:Basidiomycota(0.3100),c:Agaricomycetes(0.2900),o:Xylonomycetales(0.1800),f:Xylonomycetales_fam_Incertae_sedis(0.1800),g:Symbiotaphrina(0.1800),s:Symbiotaphrina_buchneri(0.1800),h:SH643910.07FU(0.1800)	-	d:Fungi
Zotu732	d:Fungi(1.0000),p:Ascomycota(1.0000),c:Sordariomycetes(1.0000),o:Xylariales(1.0000),f:Diatrypaceae(1.0000),g:Eutypa(0.9600),s:Eutypa_maura(0.8700),h:SH217760.07FU(0.8700)	+	d:Fungi,p:Ascomycota,c:Sordariomycetes,o:Xylariales,f:Diatrypaceae,g:Eutypa,s:Eutypa_maura,h:SH217760.07FU
Zotu736	d:Viridiplantae(1.0000),p:Streptophyta(1.0000),c:lamiids_no_rank(1.0000),o:Lamiales(1.0000),f:Oleaceae(1.0000),g:Fraxinus(1.0000),s:Fraxinus_mandshurica(0.8900)	+	d:Viridiplantae,p:Streptophyta,c:lamiids_no_rank,o:Lamiales,f:Oleaceae,g:Fraxinus,s:Fraxinus_mandshurica
Zotu734	d:Fungi(1.0000),p:Ascomycota(1.0000),c:Sordariomycetes(1.0000),o:Hypocreales(1.0000),f:Nectriaceae(1.0000)	+	d:Fungi,p:Ascomycota,c:Sordariomycetes,o:Hypocreales,f:Nectriaceae
Zotu741	d:Fungi(0.9900),p:Basidiomycota(0.3800),c:Agaricomycetes(0.3000),o:Agaricales(0.1500),f:Lyophyllaceae(0.0600),g:Termitomyces(0.0600),s:Dipodascus_tetrasporeus(0.0500),h:SH028095.07FU(0.0500)	+	d:Fungi
Zotu740	d:Viridiplantae(1.0000),p:Streptophyta(1.0000),c:lamiids_no_rank(1.0000),o:Lamiales(1.0000),f:Oleaceae(1.0000),g:Fraxinus(1.0000),s:Fraxinus_mandshurica(0.9900)	+	d:Viridiplantae,p:Streptophyta,c:lamiids_no_rank,o:Lamiales,f:Oleaceae,g:Fraxinus,s:Fraxinus_mandshurica
Zotu738	d:Fungi(1.0000),p:Ascomycota(0.9900),c:Eurotiomycetes(0.9900),o:Eurotiales(0.9900),f:Aspergillaceae(0.9900),g:Aspergillus(0.9900),s:Aspergillus_subversicolor(0.4500),h:SH186265.07FU(0.4500)	+	d:Fungi,p:Ascomycota,c:Eurotiomycetes,o:Eurotiales,f:Aspergillaceae,g:Aspergillus
Zotu739	d:Fungi(1.0000),p:Basidiomycota(0.9500),c:Agaricomycetes(0.9500),o:Russulales(0.6000),f:Peniophoraceae(0.5900),g:Peniophora(0.5600),s:Peniophora_lycii(0.5500),h:SH188992.07FU(0.5500)	+	d:Fungi,p:Basidiomycota,c:Agaricomycetes
Zotu737	d:Fungi(1.0000),p:Ascomycota(1.0000),c:Leotiomycetes(0.9700),o:Helotiales(0.0900),f:Helotiaceae(0.0200),g:Leuconeurospora(0.0200),s:Skyttea_nitschkei(0.0200),h:SH028608.07FU(0.0200)	+	d:Fungi,p:Ascomycota,c:Leotiomycetes
Zotu742	d:Fungi(1.0000),p:Basidiomycota(1.0000),c:Agaricomycetes(1.0000),o:Polyporales(1.0000),f:Coriolaceae(1.0000),g:Postia(1.0000),s:Postia_floriformis(0.9700),h:SH189191.07FU(0.9700)	+	d:Fungi,p:Basidiomycota,c:Agaricomycetes,o:Polyporales,f:Coriolaceae,g:Postia,s:Postia_floriformis,h:SH189191.07FU
Zotu745	d:Viridiplantae(1.0000),p:Streptophyta(1.0000),c:lamiids_no_rank(1.0000),o:Lamiales(1.0000),f:Oleaceae(1.0000),g:Fraxinus(1.0000),s:Fraxinus_mandshurica(0.9900)	+	d:Viridiplantae,p:Streptophyta,c:lamiids_no_rank,o:Lamiales,f:Oleaceae,g:Fraxinus,s:Fraxinus_mandshurica
Zotu746	d:Fungi(1.0000),p:Chytridiomycota(0.8500),c:Agaricomycetes(0.0600),o:Agaricales(0.0300),f:Entolomataceae(0.0300),g:Entoloma(0.0300),s:Pneumocystis_murina(0.0100),h:SH473765.07FU(0.0100)	+	d:Fungi,p:Chytridiomycota
Zotu743	d:Fungi(1.0000),p:Ascomycota(1.0000),c:Leotiomycetes(1.0000),o:Helotiales(1.0000),f:Dermateaceae(0.9800)	+	d:Fungi,p:Ascomycota,c:Leotiomycetes,o:Helotiales,f:Dermateaceae
Zotu744	d:Fungi(1.0000),p:Ascomycota(1.0000),c:Sordariomycetes(1.0000),o:Sordariales(1.0000),f:Lasiosphaeriaceae(0.9400),g:Ramophialophora(0.0600),s:Ramophialophora_humicola(0.0600),h:SH215228.07FU(0.0600)	+	d:Fungi,p:Ascomycota,c:Sordariomycetes,o:Sordariales,f:Lasiosphaeriaceae
Zotu747	d:Fungi(1.0000),p:Ascomycota(0.9800),c:Dothideomycetes(0.9300),o:Venturiales(0.9200),f:Venturiaceae(0.3200),g:Venturia(0.2400),s:Venturia_minuta(0.0600),h:SH219604.07FU(0.0600)	+	d:Fungi,p:Ascomycota,c:Dothideomycetes,o:Venturiales
Zotu748	d:Fungi(1.0000),p:Ascomycota(1.0000),c:Eurotiomycetes(1.0000),o:Chaetothyriales(1.0000),f:Trichomeriaceae(0.9900),g:Bradymyces(0.9900),s:Bradymyces_oncorhynchi(0.5300),h:SH208925.07FU(0.5300)	+	d:Fungi,p:Ascomycota,c:Eurotiomycetes,o:Chaetothyriales,f:Trichomeriaceae,g:Bradymyces
Zotu752	d:Fungi(0.9800),p:Basidiomycota(0.2700),c:Agaricomycetes(0.2200),o:Xylonomycetales(0.1200),f:Xylonomycetales_fam_Incertae_sedis(0.1200),g:Symbiotaphrina(0.1200),s:Symbiotaphrina_buchneri(0.1100),h:SH643910.07FU(0.1100)	-	d:Fungi
Zotu750	d:Fungi(1.0000),p:Ascomycota(0.9600),c:Dothideomycetes(0.8300),o:Venturiales(0.8000),f:Venturiaceae(0.4100),g:Venturia(0.2200),s:Apiosporina_collinsii(0.0500),h:SH219636.07FU(0.0500)	+	d:Fungi,p:Ascomycota,c:Dothideomycetes,o:Venturiales
Zotu751	d:Fungi(1.0000),p:Basidiomycota(1.0000),c:Agaricomycetes(1.0000),o:Boletales(1.0000),f:Melanogastraceae(1.0000),g:Melanogaster(1.0000),s:Melanogaster_broomeanus(0.9000),h:SH182656.07FU(0.9000)	+	d:Fungi,p:Basidiomycota,c:Agaricomycetes,o:Boletales,f:Melanogastraceae,g:Melanogaster,s:Melanogaster_broomeanus,h:SH182656.07FU
Zotu749	d:Fungi(1.0000),p:Ascomycota(1.0000),c:Pezizomycetes(1.0000),o:Pezizales(1.0000),f:Pyronemataceae(1.0000),g:Aleuria(0.0200),s:Aleuria_aurantia(0.0200),h:SH215691.07FU(0.0200)	+	d:Fungi,p:Ascomycota,c:Pezizomycetes,o:Pezizales,f:Pyronemataceae
Zotu753	d:Fungi(1.0000),p:Ascomycota(0.4300),c:Xylonomycetes(0.3000),o:Xylonomycetales(0.3000),f:Xylonomycetales_fam_Incertae_sedis(0.3000),g:Symbiotaphrina(0.3000),s:Symbiotaphrina_buchneri(0.2800),h:SH643910.07FU(0.2800)	-	d:Fungi
Zotu756	d:Fungi(1.0000),p:Chytridiomycota(0.5500),c:Cladochytriomycetes(0.4600),o:Cladochytriales(0.4600),f:Nowakowskiellaceae(0.4600),g:Nowakowskiella(0.4600),s:Nowakowskiella_elegans(0.3800),h:SH030036.07FU(0.3000)	+	d:Fungi
Zotu761	d:Fungi(0.9400),p:Basidiomycota(0.2300),c:Agaricomycetes(0.2000),o:Agaricales(0.1000),f:Agaricaceae(0.0500),g:Mortierella(0.0500),s:Tintinnopsis_parvula(0.0400),h:SH497311.07FU(0.0300)	+	d:Fungi
Zotu754	d:Fungi(1.0000),p:Ascomycota(0.9500),c:Dothideomycetes(0.9500),o:Capnodiales(0.7800),f:Cladosporiaceae(0.5700),g:Rachicladosporium(0.5700),s:Rachicladosporium_cboliae(0.2800),h:SH202311.07FU(0.2800)	+	d:Fungi,p:Ascomycota,c:Dothideomycetes
Zotu755	d:Fungi(1.0000),p:Ascomycota(1.0000),c:Leotiomycetes(1.0000),o:Helotiales(1.0000),f:Helotiaceae(1.0000),g:Meliniomyces(1.0000)	+	d:Fungi,p:Ascomycota,c:Leotiomycetes,o:Helotiales,f:Helotiaceae,g:Meliniomyces
Zotu757	d:Fungi(1.0000),p:Basidiomycota(0.9800),c:Tremellomycetes(0.9800),o:Tremellales(0.9800),f:Tremellaceae(0.5900),g:Cryptococcus(0.5800)	+	d:Fungi,p:Basidiomycota,c:Tremellomycetes,o:Tremellales
Zotu760	d:Fungi(1.0000),p:Ascomycota(1.0000),c:Eurotiomycetes(1.0000),o:Eurotiales(1.0000),f:Trichocomaceae(0.9900),g:Talaromyces(0.9900)	+	d:Fungi,p:Ascomycota,c:Eurotiomycetes,o:Eurotiales,f:Trichocomaceae,g:Talaromyces
Zotu758	d:Fungi(1.0000),p:Ascomycota(1.0000),c:Sordariomycetes(1.0000),o:Sordariales(0.8100)	+	d:Fungi,p:Ascomycota,c:Sordariomycetes,o:Sordariales
Zotu759	d:Fungi(1.0000),p:Ascomycota(0.9900),c:Dothideomycetes(0.9800),o:Pleosporales(0.9800),f:Sporormiaceae(0.9700),g:Preussia(0.8100),s:Preussia_persica(0.6300),h:SH184177.07FU(0.6300)	+	d:Fungi,p:Ascomycota,c:Dothideomycetes,o:Pleosporales,f:Sporormiaceae,g:Preussia
Zotu766	d:Fungi(0.9900),p:Basidiomycota(0.4200),c:Agaricomycetes(0.3600),o:Agaricales(0.1500),f:Xylonomycetales_fam_Incertae_sedis(0.0900),g:Symbiotaphrina(0.0900),s:Symbiotaphrina_buchneri(0.0600),h:SH643910.07FU(0.0600)	+	d:Fungi
Zotu769	d:Fungi(0.9600),p:Ascomycota(0.5100),c:Agaricomycetes(0.2400),o:Agaricales(0.1600),f:Phaeosphaeriaceae(0.0800),g:Phaeosphaeria(0.0800),s:Phaeosphaeria_rousseliana(0.0800),h:SH630633.07FU(0.0800)	+	d:Fungi
Zotu768	d:Fungi(0.9900),p:Ascomycota(0.3900),c:Agaricomycetes(0.2900),o:Xylonomycetales(0.2600),f:Xylonomycetales_fam_Incertae_sedis(0.2600),g:Symbiotaphrina(0.2600),s:Symbiotaphrina_buchneri(0.2500),h:SH643910.07FU(0.2500)	-	d:Fungi
Zotu762	d:Fungi(1.0000),p:Basidiomycota(1.0000),c:Tremellomycetes(1.0000),o:Tremellales(1.0000),f:Trimorphomycetaceae(1.0000),g:Saitozyma(1.0000),s:Saitozyma_podzolica(1.0000),h:SH181879.07FU(1.0000)	+	d:Fungi,p:Basidiomycota,c:Tremellomycetes,o:Tremellales,f:Trimorphomycetaceae,g:Saitozyma,s:Saitozyma_podzolica,h:SH181879.07FU
Zotu763	d:Fungi(1.0000),p:Ascomycota(1.0000),c:Dothideomycetes(0.8000),o:Capnodiales(0.6500),f:Mycosphaerellaceae(0.6500),g:Ramularia(0.6400),s:Ramularia_nyssicola(0.1400),h:SH206773.07FU(0.1400)	+	d:Fungi,p:Ascomycota,c:Dothideomycetes
Zotu764	d:Fungi(1.0000),p:Ascomycota(0.1000),c:Dothideomycetes(0.1000),o:Dothideales(0.1000),f:Aureobasidiaceae(0.1000),g:Aureobasidium(0.1000),s:Aureobasidium_pullulans(0.1000),h:SH195776.07FU(0.1000)	+	d:Fungi
Zotu770	d:Viridiplantae(1.0000),p:Streptophyta(1.0000),c:lamiids_no_rank(1.0000),o:Lamiales(1.0000),f:Oleaceae(1.0000),g:Fraxinus(1.0000),s:Fraxinus_mandshurica(0.8400)	+	d:Viridiplantae,p:Streptophyta,c:lamiids_no_rank,o:Lamiales,f:Oleaceae,g:Fraxinus,s:Fraxinus_mandshurica
Zotu765	d:Fungi(1.0000),p:Ascomycota(0.9200),c:Sordariomycetes(0.9100),o:Hypocreales(0.9000),f:Nectriaceae(0.8400),g:Nectria(0.3200),s:Nectria_ramulariae(0.3200),h:SH202969.07FU(0.3200)	+	d:Fungi,p:Ascomycota,c:Sordariomycetes,o:Hypocreales,f:Nectriaceae
Zotu773	d:Fungi(0.9500),p:Basidiomycota(0.4600),c:Agaricomycetes(0.4300),o:Agaricales(0.2700),f:Inocybaceae(0.1100),g:Inocybe(0.0800),s:Polychytrium_aggregatum(0.0500),h:SH457245.07FU(0.0500)	+	d:Fungi
Zotu767	d:Fungi(1.0000),p:Basidiomycota(1.0000),c:Agaricomycetes(1.0000),o:Polyporales(1.0000),f:Coriolaceae(1.0000),g:Daedaleopsis(1.0000),s:Daedaleopsis_confragosa(1.0000),h:SH198781.07FU(1.0000)	+	d:Fungi,p:Basidiomycota,c:Agaricomycetes,o:Polyporales,f:Coriolaceae,g:Daedaleopsis,s:Daedaleopsis_confragosa,h:SH198781.07FU
Zotu772	d:Fungi(1.0000),p:Ascomycota(0.7400),c:Dothideomycetes(0.7400),o:Pleosporales(0.7300),f:Pleosporaceae(0.3500),g:Alternaria(0.3400),s:Epicoccum_pimprinum(0.0600),h:SH186618.07FU(0.0600)	+	d:Fungi
Zotu771	d:Fungi(1.0000),p:Ascomycota(1.0000),c:Dothideomycetes(0.9600),o:Capnodiales(0.9600),f:Mycosphaerellaceae(0.9600),g:Ramularia(0.9600),s:Ramularia_armoraciae(0.9200),h:SH206862.07FU(0.9200)	+	d:Fungi,p:Ascomycota,c:Dothideomycetes,o:Capnodiales,f:Mycosphaerellaceae,g:Ramularia,s:Ramularia_armoraciae,h:SH206862.07FU
Zotu779	d:Fungi(0.8700),p:Ascomycota(0.4200),c:Xylonomycetes(0.1700),o:Xylonomycetales(0.1700),f:Xylonomycetales_fam_Incertae_sedis(0.1700),g:Symbiotaphrina(0.1700),s:Symbiotaphrina_buchneri(0.1300),h:SH643910.07FU(0.1300)	-	d:Fungi
Zotu774	d:Fungi(1.0000),p:Ascomycota(1.0000),c:Sordariomycetes(1.0000),o:Hypocreales(1.0000),f:Nectriaceae(1.0000),g:Dialonectria(0.9600),s:Dialonectria_ullevolea(0.9600),h:SH207581.07FU(0.9600)	+	d:Fungi,p:Ascomycota,c:Sordariomycetes,o:Hypocreales,f:Nectriaceae,g:Dialonectria,s:Dialonectria_ullevolea,h:SH207581.07FU
Zotu775	d:Fungi(1.0000),p:Ascomycota(1.0000),c:Sordariomycetes(1.0000),o:Hypocreales(1.0000),f:Nectriaceae(1.0000),g:Fusarium(0.0400)	+	d:Fungi,p:Ascomycota,c:Sordariomycetes,o:Hypocreales,f:Nectriaceae
Zotu776	d:Fungi(1.0000),p:Ascomycota(1.0000),c:Eurotiomycetes(1.0000),o:Eurotiales(1.0000),f:Aspergillaceae(1.0000),g:Aspergillus(1.0000),s:Aspergillus_proliferans(0.3100),h:SH082534.07FU(0.3100)	+	d:Fungi,p:Ascomycota,c:Eurotiomycetes,o:Eurotiales,f:Aspergillaceae,g:Aspergillus
Zotu778	d:Fungi(1.0000),p:Ascomycota(0.0100),c:Dothideomycetes(0.0100)	+	d:Fungi
Zotu780	d:Viridiplantae(1.0000),p:Streptophyta(1.0000),c:lamiids_no_rank(1.0000),o:Lamiales(1.0000),f:Oleaceae(1.0000),g:Fraxinus(1.0000),s:Fraxinus_mandshurica(0.7700)	+	d:Viridiplantae,p:Streptophyta,c:lamiids_no_rank,o:Lamiales,f:Oleaceae,g:Fraxinus
Zotu777	d:Fungi(1.0000),p:Ascomycota(1.0000),c:Eurotiomycetes(0.8400),o:Chaetothyriales(0.8400),f:Herpotrichiellaceae(0.8400),g:Coniosporium(0.8400),s:Coniosporium_apollinis(0.0100),h:SH186605.07FU(0.0100)	+	d:Fungi,p:Ascomycota,c:Eurotiomycetes,o:Chaetothyriales,f:Herpotrichiellaceae,g:Coniosporium
Zotu782	d:Fungi(1.0000),p:Ascomycota(1.0000),c:Saccharomycetes(1.0000),o:Saccharomycetales(1.0000),f:Saccharomycodaceae(1.0000),g:Hanseniaspora(1.0000),s:Hanseniaspora_uvarum(0.0100),h:SH314927.07FU(0.0100)	+	d:Fungi,p:Ascomycota,c:Saccharomycetes,o:Saccharomycetales,f:Saccharomycodaceae,g:Hanseniaspora
Zotu781	d:Fungi(1.0000),p:Ascomycota(1.0000),c:Eurotiomycetes(1.0000),o:Eurotiales(1.0000),f:Aspergillaceae(1.0000),g:Penicillium(0.9900),s:Penicillium_spinulosum(0.9300),h:SH207148.07FU(0.9300)	+	d:Fungi,p:Ascomycota,c:Eurotiomycetes,o:Eurotiales,f:Aspergillaceae,g:Penicillium,s:Penicillium_spinulosum,h:SH207148.07FU
Zotu788	d:Fungi(0.9800),p:Ascomycota(0.4200),c:Agaricomycetes(0.1900),o:Saccharomycetales(0.1500),f:Saccharomycetales_fam_Incertae_sedis(0.1500),g:Macrorhabdus(0.1300),s:Macrorhabdus_ornithogaster(0.1300),h:SH472876.07FU(0.1300)	-	d:Fungi
Zotu785	d:Fungi(1.0000),p:Ascomycota(0.9800),c:Dothideomycetes(0.9500),o:Venturiales(0.9000),f:Venturiaceae(0.4600),g:Venturia(0.2900),s:Apiosporina_collinsii(0.0900),h:SH219636.07FU(0.0900)	+	d:Fungi,p:Ascomycota,c:Dothideomycetes,o:Venturiales
Zotu783	d:Fungi(1.0000),p:Basidiomycota(1.0000),c:Agaricomycetes(1.0000),o:Polyporales(1.0000),f:Polyporaceae(1.0000),g:Physisporinus(1.0000),s:Physisporinus_vitreus(1.0000),h:SH009210.07FU(1.0000)	+	d:Fungi,p:Basidiomycota,c:Agaricomycetes,o:Polyporales,f:Polyporaceae,g:Physisporinus,s:Physisporinus_vitreus,h:SH009210.07FU
Zotu784	d:Fungi(1.0000),p:Ascomycota(1.0000),c:Ascomycota_cls_Incertae_sedis(1.0000),o:Ascomycota_ord_Incertae_sedis(1.0000),f:Ascomycota_fam_Incertae_sedis(1.0000),g:Trichocladium(1.0000),s:Trichocladium_opacum(1.0000),h:SH198656.07FU(1.0000)	+	d:Fungi,p:Ascomycota,c:Ascomycota_cls_Incertae_sedis,o:Ascomycota_ord_Incertae_sedis,f:Ascomycota_fam_Incertae_sedis,g:Trichocladium,s:Trichocladium_opacum,h:SH198656.07FU
Zotu786	d:Fungi(1.0000),p:Ascomycota(0.3900),c:Leotiomycetes(0.3200),o:Helotiales(0.3000),f:Helotiaceae(0.0100),g:Hygrocybe(0.0100),s:Phyllosticta_capitalensis(0.0100),h:SH016421.07FU(0.0100)	+	d:Fungi
Zotu789	d:Fungi(0.9100),p:Basidiomycota(0.4200),c:Agaricomycetes(0.3800),o:Agaricales(0.2600),f:Cortinariaceae(0.0900),g:Cortinarius(0.0900),s:Silene_williamsii(0.0400),h:SH643910.07FU(0.0300)	-	d:Fungi
Zotu787	d:Fungi(1.0000),p:Ascomycota(1.0000),c:Sordariomycetes(0.1900),o:Orbiliales(0.1700),f:Orbiliaceae(0.1700),g:Dactylaria(0.1700),s:Dactylaria_fragilis(0.1700),h:SH523992.07FU(0.1700)	+	d:Fungi,p:Ascomycota
Zotu794	d:Fungi(0.9700),p:Ascomycota(0.4500),c:Xylonomycetes(0.2700),o:Xylonomycetales(0.2700),f:Xylonomycetales_fam_Incertae_sedis(0.2700),g:Symbiotaphrina(0.2700),s:Symbiotaphrina_buchneri(0.2400),h:SH643910.07FU(0.2400)	-	d:Fungi
Zotu790	d:Fungi(1.0000),p:Ascomycota(0.8200),c:Eurotiomycetes(0.8200),o:Eurotiales(0.8200),f:Aspergillaceae(0.8100),g:Aspergillus(0.7900),s:Aspergillus_penicillioides(0.1100),h:SH198032.07FU(0.0800)	+	d:Fungi,p:Ascomycota,c:Eurotiomycetes,o:Eurotiales,f:Aspergillaceae
Zotu793	d:Fungi(1.0000),p:Blastocladiomycota(0.2800),c:Glomeromycetes(0.2600),o:Diversisporales(0.2300),f:Acaulosporaceae(0.2200),g:Allomyces(0.0800),s:Allomyces_moniliformis(0.0300),h:SH464504.07FU(0.0300)	+	d:Fungi
Zotu795	d:Fungi(1.0000),p:Chytridiomycota(0.8300),c:Agaricomycetes(0.0300),o:Hymenochaetales(0.0200),f:Hymenochaetaceae(0.0100),g:Fuscoporia(0.0100),s:Fuscoporia_torulosa(0.0100),h:SH631513.07FU(0.0100)	+	d:Fungi,p:Chytridiomycota
Zotu792	d:Fungi(1.0000),p:Basidiomycota(1.0000),c:Agaricomycetes(1.0000),o:Cantharellales(1.0000),f:Ceratobasidiaceae(1.0000),g:Thanatephorus(0.6000),s:Thanatephorus_cucumeris(0.5700),h:SH218697.07FU(0.3600)	+	d:Fungi,p:Basidiomycota,c:Agaricomycetes,o:Cantharellales,f:Ceratobasidiaceae
Zotu791	d:Fungi(1.0000),p:Ascomycota(1.0000),c:Dothideomycetes(1.0000),o:Pleosporales(1.0000),f:Lophiostomataceae(1.0000),g:Lophiostoma(1.0000)	+	d:Fungi,p:Ascomycota,c:Dothideomycetes,o:Pleosporales,f:Lophiostomataceae,g:Lophiostoma
Zotu797	d:Viridiplantae(1.0000),p:Streptophyta(1.0000),c:lamiids_no_rank(1.0000),o:Lamiales(1.0000),f:Oleaceae(1.0000),g:Fraxinus(1.0000),s:Fraxinus_ornus(0.9800)	+	d:Viridiplantae,p:Streptophyta,c:lamiids_no_rank,o:Lamiales,f:Oleaceae,g:Fraxinus,s:Fraxinus_ornus
Zotu796	d:Fungi(1.0000),p:Ascomycota(1.0000),c:Lecanoromycetes(1.0000),o:Caliciales(1.0000),f:Physciaceae(1.0000),g:Phaeophyscia(1.0000),s:Phaeophyscia_exornatula(0.5000),h:SH203440.07FU(0.2300)	+	d:Fungi,p:Ascomycota,c:Lecanoromycetes,o:Caliciales,f:Physciaceae,g:Phaeophyscia
Zotu803	d:Fungi(1.0000),p:Basidiomycota(0.3800),c:Agaricomycetes(0.3800),o:Cantharellales(0.1300),f:Hymenochaetaceae(0.1300),g:Coltriciella(0.1300),s:Coltriciella_dependens(0.1300),h:SH215211.07FU(0.1300)	-	d:Fungi
Zotu802	d:Fungi(1.0000),p:Ascomycota(0.3000),c:Agaricomycetes(0.1900),o:Xylonomycetales(0.1200),f:Xylonomycetales_fam_Incertae_sedis(0.1200),g:Symbiotaphrina(0.1200),s:Symbiotaphrina_buchneri(0.0800),h:SH643910.07FU(0.0800)	+	d:Fungi
Zotu799	d:Fungi(1.0000),p:Ascomycota(1.0000),c:Sordariomycetes(1.0000),o:Hypocreales(1.0000),f:Nectriaceae(1.0000),g:Neonectria(0.0300)	+	d:Fungi,p:Ascomycota,c:Sordariomycetes,o:Hypocreales,f:Nectriaceae
Zotu798	d:Fungi(1.0000),p:Ascomycota(1.0000),c:Leotiomycetes(0.5200),o:Helotiales(0.5200),f:Helotiaceae(0.5000),g:Articulospora(0.5000),s:Calloria_urticae(0.0100),h:SH529064.07FU(0.0100)	+	d:Fungi,p:Ascomycota
Zotu801	d:Fungi(1.0000),p:Ascomycota(1.0000),c:Leotiomycetes(1.0000),o:Erysiphales(1.0000),f:Erysiphaceae(1.0000),g:Podosphaera(0.9900),s:Podosphaera_gunnerae(0.3800),h:SH178725.07FU(0.3800)	+	d:Fungi,p:Ascomycota,c:Leotiomycetes,o:Erysiphales,f:Erysiphaceae,g:Podosphaera
Zotu800	d:Fungi(1.0000),p:Ascomycota(0.7200),c:Leotiomycetes(0.6500),o:Helotiales(0.6500),f:Hyaloscyphaceae(0.5700),g:Gyoerffyella(0.5700),s:Gyoerffyella_entomobryoides(0.0600),h:SH184432.07FU(0.0600)	+	d:Fungi
Zotu805	d:Fungi(1.0000),p:Monoblepharomycota(0.9900),c:Monoblepharidomycetes(0.9900),o:Harpochytriales(0.3900),f:Harpochytriaceae(0.3900),g:Harpochytrium(0.3900),s:Dominikia_duoreactiva(0.0100),h:SH523863.07FU(0.0100)	+	d:Fungi,p:Monoblepharomycota,c:Monoblepharidomycetes
Zotu804	d:Fungi(1.0000),p:Ascomycota(1.0000),c:Pezizomycetes(1.0000),o:Pezizales(1.0000),f:Pyronemataceae(1.0000),g:Byssonectria(0.9700),s:Byssonectria_deformis(0.9500),h:SH215700.07FU(0.9500)	+	d:Fungi,p:Ascomycota,c:Pezizomycetes,o:Pezizales,f:Pyronemataceae,g:Byssonectria,s:Byssonectria_deformis,h:SH215700.07FU
Zotu809	d:Fungi(0.9300),p:Ascomycota(0.3400),c:Agaricomycetes(0.2100),o:Xylonomycetales(0.1300),f:Xylonomycetales_fam_Incertae_sedis(0.1300),g:Symbiotaphrina(0.1300),s:Symbiotaphrina_buchneri(0.0800),h:SH643910.07FU(0.0800)	-	d:Fungi
Zotu808	d:Viridiplantae(1.0000),p:Streptophyta(1.0000),c:lamiids_no_rank(1.0000),o:Lamiales(1.0000),f:Oleaceae(1.0000),g:Fraxinus(1.0000),s:Fraxinus_mandshurica(0.9400)	+	d:Viridiplantae,p:Streptophyta,c:lamiids_no_rank,o:Lamiales,f:Oleaceae,g:Fraxinus,s:Fraxinus_mandshurica
Zotu811	d:Fungi(0.9900),p:Basidiomycota(0.4600),c:Agaricomycetes(0.3200),o:Agaricales(0.1300),f:Bulleribasidiaceae(0.0800),g:Serendipita(0.0800),s:Dioszegia_changbaiensis(0.0500),h:SH209715.07FU(0.0500)	+	d:Fungi
Zotu806	d:Fungi(1.0000),p:Ascomycota(1.0000),c:Eurotiomycetes(1.0000),o:Chaetothyriales(1.0000),f:Herpotrichiellaceae(1.0000),g:Capronia(0.0400)	+	d:Fungi,p:Ascomycota,c:Eurotiomycetes,o:Chaetothyriales,f:Herpotrichiellaceae
Zotu812	d:Fungi(1.0000),p:Ascomycota(0.4200),c:Agaricomycetes(0.2700),o:Xylonomycetales(0.1700),f:Xylonomycetales_fam_Incertae_sedis(0.1700),g:Symbiotaphrina(0.1700),s:Symbiotaphrina_buchneri(0.0900),h:SH643910.07FU(0.0900)	-	d:Fungi
Zotu813	d:Fungi(0.9700),p:Basidiomycota(0.3700),c:Agaricomycetes(0.2800),o:Agaricales(0.1600),f:Glomeraceae(0.1100),g:Glomus(0.0400),s:Orphella_catalaunica(0.0400),h:SH486519.07FU(0.0400)	+	d:Fungi
Zotu807	d:Fungi(1.0000),p:Ascomycota(0.7600),c:Sordariomycetes(0.7600),o:Hypocreales(0.7600),f:Bionectriaceae(0.7200),g:Clonostachys(0.3000),s:Clonostachys_divergens(0.1600),h:SH182684.07FU(0.1600)	+	d:Fungi
Zotu815	d:Fungi(0.9900),p:Basidiomycota(0.3700),c:Agaricomycetes(0.2700),o:Agaricales(0.1700),f:Xylonomycetales_fam_Incertae_sedis(0.1000),g:Symbiotaphrina(0.1000),s:Symbiotaphrina_buchneri(0.0900),h:SH643910.07FU(0.0900)	-	d:Fungi
Zotu814	d:Fungi(0.9300),p:Ascomycota(0.3300),c:Agaricomycetes(0.2100),o:Xylonomycetales(0.1500),f:Xylonomycetales_fam_Incertae_sedis(0.1500),g:Symbiotaphrina(0.1500),s:Symbiotaphrina_kochii(0.1400),h:SH021199.07FU(0.1400)	+	d:Fungi
Zotu810	d:Fungi(1.0000),p:Ascomycota(1.0000),c:Pezizomycetes(1.0000),o:Pezizales(1.0000),f:Pyronemataceae(1.0000),g:Scutellinia(1.0000),s:Scutellinia_scutellata(1.0000),h:SH215678.07FU(1.0000)	+	d:Fungi,p:Ascomycota,c:Pezizomycetes,o:Pezizales,f:Pyronemataceae,g:Scutellinia,s:Scutellinia_scutellata,h:SH215678.07FU
Zotu822	d:Fungi(0.9800),p:Ascomycota(0.4500),c:Agaricomycetes(0.2000),o:Xylonomycetales(0.1100),f:Xylonomycetales_fam_Incertae_sedis(0.1100),g:Symbiotaphrina(0.1100),s:Symbiotaphrina_kochii(0.0800),h:SH021199.07FU(0.0800)	+	d:Fungi
Zotu816	d:Fungi(1.0000),p:Ascomycota(1.0000),c:Sordariomycetes(0.6900)	+	d:Fungi,p:Ascomycota
Zotu818	d:Fungi(1.0000),p:Basidiomycota(1.0000),c:Agaricomycetes(1.0000),o:Polyporales(1.0000),f:Schizophyllaceae(1.0000),g:Schizophyllum(1.0000),s:Schizophyllum_commune(1.0000),h:SH190191.07FU(1.0000)	+	d:Fungi,p:Basidiomycota,c:Agaricomycetes,o:Polyporales,f:Schizophyllaceae,g:Schizophyllum,s:Schizophyllum_commune,h:SH190191.07FU
Zotu817	d:Fungi(1.0000),p:Ascomycota(0.8400),c:Dothideomycetes(0.8400),o:Capnodiales(0.2300),f:Cladosporiaceae(0.2200),g:Rachicladosporium(0.2200),s:Rachicladosporium_inconspicuum(0.2000),h:SH017773.07FU(0.2000)	+	d:Fungi,p:Ascomycota,c:Dothideomycetes
Zotu821	d:Fungi(1.0000),p:Chytridiomycota(0.1300),c:Rhizophydiomycetes(0.1000),o:Rhizophydiales(0.1000),f:Rhizophydiaceae(0.0500),g:Paludomyces(0.0300),s:Paludomyces_mangrovei(0.0300),h:SH492594.07FU(0.0300)	+	d:Fungi
Zotu819	d:Fungi(1.0000),p:Ascomycota(1.0000),c:Leotiomycetes(0.0100),o:Helotiales(0.0100),f:Dermateaceae(0.0100)	+	d:Fungi,p:Ascomycota
Zotu820	d:Fungi(1.0000),p:Ascomycota(1.0000),c:Sordariomycetes(1.0000),o:Hypocreales(1.0000),f:Nectriaceae(1.0000),g:Dactylonectria(1.0000),s:Dactylonectria_macrodidyma(1.0000),h:SH202983.07FU(1.0000)	+	d:Fungi,p:Ascomycota,c:Sordariomycetes,o:Hypocreales,f:Nectriaceae,g:Dactylonectria,s:Dactylonectria_macrodidyma,h:SH202983.07FU
Zotu823	d:Fungi(1.0000),p:Ascomycota(1.0000),c:Leotiomycetes(1.0000),o:Erysiphales(1.0000),f:Erysiphaceae(1.0000),g:Erysiphe(0.9600),s:Erysiphe_euonymicola(0.2500),h:SH349309.07FU(0.2500)	+	d:Fungi,p:Ascomycota,c:Leotiomycetes,o:Erysiphales,f:Erysiphaceae,g:Erysiphe
Zotu827	d:Fungi(0.9700),p:Ascomycota(0.3500),c:Agaricomycetes(0.3000),o:Agaricales(0.1900),f:Inocybaceae(0.0800),g:Inocybe(0.0800),s:Gymnopus_impudicus(0.0200),h:SH640960.07FU(0.0200)	+	d:Fungi
Zotu824	d:Fungi(1.0000),p:Chytridiomycota(0.9300),c:Spizellomycetes(0.8700),o:Spizellomycetales(0.8700),f:Powellomycetaceae(0.0200),g:Powellomyces(0.0200),s:Symbiotaphrina_kochii(0.0100),h:SH021199.07FU(0.0100)	+	d:Fungi,p:Chytridiomycota,c:Spizellomycetes,o:Spizellomycetales
Zotu829	d:Fungi(1.0000),p:Basidiomycota(0.6200),c:Agaricomycetes(0.3800),o:Agaricales(0.2500),f:Amanitaceae(0.1300),g:Amanita(0.1300),s:Pleurotus_floridanus(0.1200),h:SH629823.07FU(0.1200)	-	d:Fungi
Zotu831	d:Fungi(0.9900),p:Glomeromycota(0.2900),c:Glomeromycetes(0.2600),o:Glomerales(0.1200),f:Glomeraceae(0.1000),g:Symbiotaphrina(0.0600),s:Symbiotaphrina_kochii(0.0300),h:SH021199.07FU(0.0300)	+	d:Fungi
Zotu825	d:Fungi(1.0000),p:Ascomycota(1.0000),c:Sordariomycetes(1.0000),o:Boliniales(0.8900),f:Boliniaceae(0.8900),g:Endoxyla(0.8200),s:Pseudovalsaria_ferruginea(0.0100),h:SH629697.07FU(0.0100)	+	d:Fungi,p:Ascomycota,c:Sordariomycetes,o:Boliniales,f:Boliniaceae,g:Endoxyla
Zotu826	d:Fungi(1.0000),p:Ascomycota(1.0000),c:Dothideomycetes(1.0000),o:Pleosporales(1.0000),f:Phaeosphaeriaceae(1.0000),g:Phaeosphaeria(0.9400),s:Phaeosphaeria_alpina(0.7300),h:SH216164.07FU(0.7300)	+	d:Fungi,p:Ascomycota,c:Dothideomycetes,o:Pleosporales,f:Phaeosphaeriaceae,g:Phaeosphaeria
Zotu834	d:Fungi(1.0000),p:Basidiomycota(0.5000),c:Agaricomycetes(0.4200),o:Agaricales(0.2100),f:Glomeraceae(0.0500),g:Massaria(0.0500),s:Symbiotaphrina_buchneri(0.0400),h:SH643910.07FU(0.0400)	-	d:Fungi
Zotu828	d:Fungi(1.0000),p:Basidiomycota(1.0000),c:Agaricomycetes(1.0000),o:Gloeophyllales(1.0000),f:Gloeophyllaceae(1.0000),g:Gloeophyllum(1.0000),s:Gloeophyllum_odoratum(1.0000),h:SH195636.07FU(1.0000)	+	d:Fungi,p:Basidiomycota,c:Agaricomycetes,o:Gloeophyllales,f:Gloeophyllaceae,g:Gloeophyllum,s:Gloeophyllum_odoratum,h:SH195636.07FU
Zotu830	d:Fungi(1.0000),p:Ascomycota(0.5300),c:Dothideomycetes(0.4800),o:Pleosporales(0.4300),f:Phaeosphaeriaceae(0.2400),g:Phaeosphaeria(0.1100),s:Phaeosphaeria_triglochinicola(0.1100),h:SH208537.07FU(0.1100)	+	d:Fungi
Zotu835	d:Fungi(1.0000),p:Basidiomycota(0.3400),c:Agaricomycetes(0.2600),o:Agaricales(0.1600),f:Xylonomycetales_fam_Incertae_sedis(0.1000),g:Symbiotaphrina(0.1000),s:Symbiotaphrina_buchneri(0.0900),h:SH643910.07FU(0.0900)	-	d:Fungi
Zotu832	d:Fungi(1.0000),p:Basidiomycota(1.0000),c:Agaricomycetes(1.0000),o:Agaricales(1.0000),f:Tricholomataceae(1.0000),g:Resupinatus(1.0000),s:Resupinatus_trichotis(0.9000),h:SH521907.07FU(0.9000)	+	d:Fungi,p:Basidiomycota,c:Agaricomycetes,o:Agaricales,f:Tricholomataceae,g:Resupinatus,s:Resupinatus_trichotis,h:SH521907.07FU
Zotu837	d:Fungi(1.0000),p:Ascomycota(0.4800),c:Xylonomycetes(0.2700),o:Xylonomycetales(0.2700),f:Xylonomycetales_fam_Incertae_sedis(0.2700),g:Symbiotaphrina(0.2700),s:Symbiotaphrina_buchneri(0.2600),h:SH643910.07FU(0.2600)	-	d:Fungi
Zotu833	d:Fungi(1.0000),p:Ascomycota(1.0000),c:Leotiomycetes(0.7400),o:Helotiales(0.7400),f:Hyaloscyphaceae(0.3800),g:Phialocephala(0.2700),s:Phialocephala_fortinii(0.2600),h:SH204986.07FU(0.2600)	+	d:Fungi,p:Ascomycota
Zotu836	d:Fungi(1.0000),p:Basidiomycota(1.0000),c:Microbotryomycetes(0.9300),o:Leucosporidiales(0.8500),f:Leucosporidiaceae(0.2900),g:Mastigobasidium(0.2100),s:Glaciozyma_litoralis(0.0100),h:SH202339.07FU(0.0100)	+	d:Fungi,p:Basidiomycota,c:Microbotryomycetes,o:Leucosporidiales
Zotu839	d:Fungi(1.0000),p:Chytridiomycota(1.0000),c:Rhizophydiomycetes(1.0000),o:Rhizophydiales(1.0000),f:Rhizophydiales_fam_Incertae_sedis(1.0000),g:Coralloidiomyces(1.0000),s:Coralloidiomyces_digitatus(1.0000),h:SH461375.07FU(1.0000)	+	d:Fungi,p:Chytridiomycota,c:Rhizophydiomycetes,o:Rhizophydiales,f:Rhizophydiales_fam_Incertae_sedis,g:Coralloidiomyces,s:Coralloidiomyces_digitatus,h:SH461375.07FU
Zotu840	d:Fungi(1.0000),p:Chytridiomycota(0.7400),c:Rhizophydiomycetes(0.4900),o:Rhizophydiales(0.4900),f:Rhizophydiaceae(0.4700),g:Rhizophydium(0.4700),s:Kazachstania_kunashirensis(0.0100),h:SH201383.07FU(0.0100)	+	d:Fungi
Zotu838	d:Fungi(1.0000),p:Basidiomycota(0.4200),c:Agaricomycetes(0.3400),o:GS06(0.2000),f:Ceratobasidiaceae(0.0900),g:Inocybe(0.0500),s:Amanita_solaniolens(0.0200),h:SH221027.07FU(0.0200)	+	d:Fungi
Zotu841	d:Fungi(1.0000),p:Basidiomycota(0.4000),c:Agaricomycetes(0.3300),o:Xylonomycetales(0.2100),f:Xylonomycetales_fam_Incertae_sedis(0.2100),g:Symbiotaphrina(0.2100),s:Symbiotaphrina_buchneri(0.2000),h:SH643910.07FU(0.2000)	-	d:Fungi
Zotu842	d:Fungi(1.0000),p:Ascomycota(1.0000),c:Pezizomycetes(1.0000),o:Pezizales(0.9900),f:Pyronemataceae(0.0500)	+	d:Fungi,p:Ascomycota,c:Pezizomycetes,o:Pezizales
Zotu843	d:Fungi(1.0000),p:Basidiomycota(0.9100),c:Cystobasidiomycetes(0.8900),o:Cystobasidiomycetes_ord_Incertae_sedis(0.8900),f:Cystobasidiomycetes_fam_Incertae_sedis(0.8900),g:Symmetrospora(0.8900),s:Symmetrospora_foliicola(0.6900),h:SH207117.07FU(0.6900)	+	d:Fungi,p:Basidiomycota,c:Cystobasidiomycetes,o:Cystobasidiomycetes_ord_Incertae_sedis,f:Cystobasidiomycetes_fam_Incertae_sedis,g:Symmetrospora
Zotu845	d:Fungi(1.0000),p:Basidiomycota(0.3000),c:Rozellomycota_cls_Incertae_sedis(0.2500),o:GS06(0.2200),f:Glomeraceae(0.1400),g:Inocybe(0.0400),s:Dominikia_achra(0.0300),h:SH476313.07FU(0.0200)	+	d:Fungi
Zotu844	d:Fungi(1.0000),p:Ascomycota(1.0000),c:Dothideomycetes(1.0000),o:Capnodiales(1.0000),f:Mycosphaerellaceae(1.0000),g:Sphaerulina(0.2000),s:Caryophylloseptoria_lychnidis(0.1100),h:SH206822.07FU(0.1100)	+	d:Fungi,p:Ascomycota,c:Dothideomycetes,o:Capnodiales,f:Mycosphaerellaceae
Zotu846	d:Fungi(1.0000),p:Ascomycota(0.6600),c:Sordariomycetes(0.6200),o:Sordariales(0.6200),f:Lasiosphaeriaceae(0.6200),g:Schizothecium(0.2400),s:Schizothecium_glutinans(0.1400),h:SH201213.07FU(0.1000)	+	d:Fungi
Zotu849	d:Fungi(1.0000),p:Basidiomycota(0.9900),c:Tremellomycetes(0.9900),o:Filobasidiales(0.6100),f:Filobasidiaceae(0.6100),g:Naganishia(0.6100),s:Naganishia_diffluens(0.6000),h:SH116191.07FU(0.6000)	+	d:Fungi,p:Basidiomycota,c:Tremellomycetes
Zotu847	d:Fungi(1.0000),p:Ascomycota(1.0000),c:Sordariomycetes(0.9900),o:Sordariales(0.9900),f:Lasiosphaeriaceae(0.9700),g:Cercophora(0.0100),s:Cercophora_sulphurella(0.0100),h:SH028046.07FU(0.0100)	+	d:Fungi,p:Ascomycota,c:Sordariomycetes,o:Sordariales,f:Lasiosphaeriaceae
Zotu848	d:Fungi(1.0000),p:Ascomycota(1.0000),c:Sordariomycetes(1.0000),o:Diaporthales(1.0000),f:Gnomoniaceae(0.9400),g:Gnomoniopsis(0.7600),s:Gnomoniopsis_paraclavulata(0.1900),h:SH213472.07FU(0.1900)	+	d:Fungi,p:Ascomycota,c:Sordariomycetes,o:Diaporthales,f:Gnomoniaceae
Zotu850	d:Fungi(1.0000),p:Basidiomycota(0.4700),c:Agaricomycetes(0.3900),o:Agaricales(0.2100),f:Xylonomycetales_fam_Incertae_sedis(0.1100),g:Symbiotaphrina(0.1100),s:Symbiotaphrina_kochii(0.0600),h:SH021199.07FU(0.0600)	+	d:Fungi
Zotu854	d:Fungi(0.9600),p:Ascomycota(0.3600),c:Agaricomycetes(0.1500),o:Xylonomycetales(0.1100),f:Xylonomycetales_fam_Incertae_sedis(0.1100),g:Symbiotaphrina(0.1100),s:Symbiotaphrina_buchneri(0.0700),h:SH643910.07FU(0.0700)	+	d:Fungi
Zotu851	d:Fungi(1.0000),p:Ascomycota(0.9800),c:Dothideomycetes(0.9800),o:Pleosporales(0.9600),f:Didymellaceae(0.6200),g:Phomatodes(0.3900),s:Phomatodes_aubrietiae(0.3900),h:SH245140.07FU(0.3900)	+	d:Fungi,p:Ascomycota,c:Dothideomycetes,o:Pleosporales
Zotu852	d:Fungi(1.0000),p:Mortierellomycota(1.0000),c:Mortierellomycetes(1.0000),o:Mortierellales(1.0000),f:Mortierellaceae(1.0000),g:Mortierella(1.0000),s:Mortierella_gamsii(0.7600),h:SH180110.07FU(0.7600)	+	d:Fungi,p:Mortierellomycota,c:Mortierellomycetes,o:Mortierellales,f:Mortierellaceae,g:Mortierella
Zotu858	d:Fungi(0.9400),p:Ascomycota(0.3600),c:Agaricomycetes(0.1700),o:Agaricales(0.0800),f:Bulleribasidiaceae(0.0600),g:Inocybe(0.0600),s:Tintinnopsis_parvula(0.0600),h:SH643910.07FU(0.0400)	+	d:Fungi
Zotu853	d:Fungi(1.0000),p:Basidiomycota(1.0000),c:Agaricomycetes(1.0000),o:Agaricales(1.0000),f:Psathyrellaceae(0.9800),g:Psathyrella(0.9400),s:Psathyrella_boreifasciculata(0.2200),h:SH132857.07FU(0.2200)	+	d:Fungi,p:Basidiomycota,c:Agaricomycetes,o:Agaricales,f:Psathyrellaceae,g:Psathyrella
Zotu855	d:Fungi(1.0000),p:Ascomycota(1.0000),c:Sordariomycetes(1.0000),o:Diaporthales(1.0000),f:Diaporthaceae(0.0200),g:Diaporthe(0.0200),s:Diaporthe_gardeniae(0.0100),h:SH012070.07FU(0.0100)	+	d:Fungi,p:Ascomycota,c:Sordariomycetes,o:Diaporthales
Zotu857	d:Fungi(1.0000),p:Ascomycota(1.0000),c:Sordariomycetes(0.9600),o:Sordariales(0.9600),f:Lasiosphaeriaceae(0.9600),g:Schizothecium(0.5700),s:Schizothecium_carpinicola(0.5700),h:SH201192.07FU(0.5700)	+	d:Fungi,p:Ascomycota,c:Sordariomycetes,o:Sordariales,f:Lasiosphaeriaceae
Zotu856	d:Fungi(1.0000),p:Ascomycota(1.0000),c:Leotiomycetes(0.6900),o:Helotiales(0.6700),f:Helotiales_fam_Incertae_sedis(0.6400),g:Phialocephala(0.5300),s:Phialocephala_fortinii(0.5300),h:SH204986.07FU(0.5100)	+	d:Fungi,p:Ascomycota
Zotu860	d:Fungi(0.9700),p:Basidiomycota(0.3400),c:Agaricomycetes(0.3100),o:Agaricales(0.0900),f:Xylonomycetales_fam_Incertae_sedis(0.0600),g:Symbiotaphrina(0.0600),s:Mortierella_globalpina(0.0500),h:SH497311.07FU(0.0500)	+	d:Fungi
Zotu859	d:Fungi(1.0000),p:Basidiomycota(1.0000),c:Exobasidiomycetes(1.0000),o:Entylomatales(1.0000)	+	d:Fungi,p:Basidiomycota,c:Exobasidiomycetes,o:Entylomatales
Zotu863	d:Fungi(0.9700),p:Ascomycota(0.3800),c:Agaricomycetes(0.1800),o:Saccharomycetales(0.1400),f:Xylonomycetales_fam_Incertae_sedis(0.1300),g:Symbiotaphrina(0.1300),s:Macrorhabdus_ornithogaster(0.1100),h:SH472876.07FU(0.1100)	-	d:Fungi
Zotu864	d:Fungi(0.9700),p:Ascomycota(0.4400),c:Xylonomycetes(0.1100),o:Xylonomycetales(0.1100),f:Xylonomycetales_fam_Incertae_sedis(0.1100),g:Symbiotaphrina(0.1100),s:Symbiotaphrina_buchneri(0.0900),h:SH643910.07FU(0.0900)	+	d:Fungi
Zotu861	d:Fungi(1.0000),p:Ascomycota(1.0000),c:Sordariomycetes(1.0000),o:Hypocreales(1.0000),f:Nectriaceae(1.0000),g:Cylindrocladiella(1.0000),s:Cylindrocladiella_pseudoparva(0.9700),h:SH111905.07FU(0.9700)	+	d:Fungi,p:Ascomycota,c:Sordariomycetes,o:Hypocreales,f:Nectriaceae,g:Cylindrocladiella,s:Cylindrocladiella_pseudoparva,h:SH111905.07FU
Zotu862	d:Fungi(1.0000),p:Ascomycota(0.1400),c:Lecanoromycetes(0.1400)	+	d:Fungi
Zotu869	d:Fungi(0.9900),p:Basidiomycota(0.3600),c:Agaricomycetes(0.3100),o:Xylonomycetales(0.1800),f:Xylonomycetales_fam_Incertae_sedis(0.1800),g:Symbiotaphrina(0.1800),s:Symbiotaphrina_buchneri(0.1800),h:SH643910.07FU(0.1800)	-	d:Fungi
Zotu870	d:Fungi(0.9400),p:Ascomycota(0.3100),c:Agaricomycetes(0.2200),o:Pezizales(0.1200),f:Tuberaceae(0.0500),g:Tuber(0.0500),s:Tuber_brumale(0.0500),h:SH181269.07FU(0.0300)	+	d:Fungi
Zotu866	d:Fungi(1.0000),p:Ascomycota(1.0000),c:Leotiomycetes(1.0000),o:Erysiphales(1.0000),f:Erysiphaceae(1.0000),g:Phyllactinia(1.0000),s:Phyllactinia_fraxini(0.9400),h:SH202235.07FU(0.9400)	+	d:Fungi,p:Ascomycota,c:Leotiomycetes,o:Erysiphales,f:Erysiphaceae,g:Phyllactinia,s:Phyllactinia_fraxini,h:SH202235.07FU
Zotu865	d:Fungi(1.0000),p:Ascomycota(1.0000),c:Sordariomycetes(1.0000),o:Xylariales(1.0000),f:Xylariaceae(0.7100),g:Biscogniauxia(0.7100),s:Biscogniauxia_nummularia(0.7100),h:SH022262.07FU(0.7100)	+	d:Fungi,p:Ascomycota,c:Sordariomycetes,o:Xylariales
Zotu871	d:Fungi(0.9500),p:Ascomycota(0.3300),c:Agaricomycetes(0.1500),o:Xylonomycetales(0.1400),f:Xylonomycetales_fam_Incertae_sedis(0.1400),g:Symbiotaphrina(0.1400),s:Symbiotaphrina_kochii(0.0800),h:SH021199.07FU(0.0800)	+	d:Fungi
Zotu867	d:Fungi(1.0000),p:Basidiomycota(1.0000),c:Agaricomycetes(1.0000),o:Agaricales(1.0000),f:Psathyrellaceae(1.0000),g:Coprinellus(0.9900),s:Coprinellus_disseminatus(0.9900),h:SH220359.07FU(0.9700)	+	d:Fungi,p:Basidiomycota,c:Agaricomycetes,o:Agaricales,f:Psathyrellaceae,g:Coprinellus,s:Coprinellus_disseminatus,h:SH220359.07FU
Zotu868	d:Fungi(1.0000),p:Ascomycota(1.0000)	+	d:Fungi,p:Ascomycota
Zotu874	d:Fungi(0.9600),p:Basidiomycota(0.3700),c:Agaricomycetes(0.3100),o:Xylonomycetales(0.1700),f:Xylonomycetales_fam_Incertae_sedis(0.1700),g:Symbiotaphrina(0.1700),s:Symbiotaphrina_buchneri(0.1300),h:SH643910.07FU(0.1300)	+	d:Fungi
Zotu875	d:Viridiplantae(1.0000),p:Streptophyta(1.0000),c:lamiids_no_rank(1.0000),o:Lamiales(1.0000),f:Oleaceae(1.0000),g:Fraxinus(1.0000),s:Fraxinus_mandshurica(0.8400)	+	d:Viridiplantae,p:Streptophyta,c:lamiids_no_rank,o:Lamiales,f:Oleaceae,g:Fraxinus,s:Fraxinus_mandshurica
Zotu878	d:Fungi(0.9900),p:Basidiomycota(0.4200),c:Agaricomycetes(0.3800),o:Agaricales(0.1300),f:Xylonomycetales_fam_Incertae_sedis(0.0900),g:Symbiotaphrina(0.0900),s:Symbiotaphrina_kochii(0.0700),h:SH021199.07FU(0.0700)	-	d:Fungi
Zotu880	d:Fungi(0.9800),p:Basidiomycota(0.3700),c:Agaricomycetes(0.3000),o:Agaricales(0.1300),f:Xylonomycetales_fam_Incertae_sedis(0.1100),g:Symbiotaphrina(0.1100),s:Symbiotaphrina_buchneri(0.0900),h:SH643910.07FU(0.0900)	-	d:Fungi
Zotu873	d:Fungi(1.0000),p:Ascomycota(1.0000),c:Dothideomycetes(1.0000),o:Capnodiales(1.0000),f:Mycosphaerellaceae(1.0000),g:Ramularia(1.0000),s:Ramularia_nyssicola(0.8600),h:SH206773.07FU(0.8600)	+	d:Fungi,p:Ascomycota,c:Dothideomycetes,o:Capnodiales,f:Mycosphaerellaceae,g:Ramularia,s:Ramularia_nyssicola,h:SH206773.07FU
Zotu876	d:Fungi(1.0000),p:Ascomycota(0.9900),c:Eurotiomycetes(0.9900),o:Eurotiales(0.9900),f:Aspergillaceae(0.9900),g:Aspergillus(0.9800),s:Aspergillus_fumigatus(0.6100),h:SH007927.07FU(0.6100)	+	d:Fungi,p:Ascomycota,c:Eurotiomycetes,o:Eurotiales,f:Aspergillaceae,g:Aspergillus
Zotu877	d:Fungi(1.0000),p:Basidiomycota(1.0000),c:Exobasidiomycetes(1.0000),o:Exobasidiales(1.0000),f:Exobasidiaceae(1.0000),g:Exobasidium(1.0000),s:Exobasidium_gracile(1.0000),h:SH206596.07FU(1.0000)	+	d:Fungi,p:Basidiomycota,c:Exobasidiomycetes,o:Exobasidiales,f:Exobasidiaceae,g:Exobasidium,s:Exobasidium_gracile,h:SH206596.07FU
Zotu882	d:Fungi(1.0000),p:Chytridiomycota(0.7500),c:Rhizophydiomycetes(0.6700),o:Rhizophydiales(0.6700),f:Rhizophydiaceae(0.6600),g:Rhizophydium(0.6400),s:Kazachstania_aquatica(0.0200),h:SH456370.07FU(0.0200)	+	d:Fungi
Zotu879	d:Fungi(1.0000),p:Ascomycota(1.0000),c:Dothideomycetes(1.0000),o:Capnodiales(0.9900),f:Teratosphaeriaceae(0.4500)	+	d:Fungi,p:Ascomycota,c:Dothideomycetes,o:Capnodiales
Zotu883	d:Fungi(1.0000),p:Mortierellomycota(0.9900),c:Mortierellomycetes(0.9900),o:Mortierellales(0.9900),f:Mortierellaceae(0.9900),g:Mortierella(0.9600),s:Mortierella_exigua(0.6700),h:SH180111.07FU(0.6700)	+	d:Fungi,p:Mortierellomycota,c:Mortierellomycetes,o:Mortierellales,f:Mortierellaceae,g:Mortierella
Zotu881	d:Fungi(1.0000),p:Ascomycota(0.9900),c:Leotiomycetes(0.9900),o:Helotiales(0.9400),f:Helotiaceae(0.5100),g:Helicodendron(0.5000),s:Helicodendron_luteoalbum(0.5000),h:SH204485.07FU(0.5000)	+	d:Fungi,p:Ascomycota,c:Leotiomycetes,o:Helotiales
Zotu884	d:Fungi(1.0000),p:Ascomycota(1.0000),c:Eurotiomycetes(1.0000),o:Eurotiales(1.0000),f:Aspergillaceae(0.9900),g:Penicillium(0.9900),s:Penicillium_westlingii(0.7900),h:SH259266.07FU(0.7900)	+	d:Fungi,p:Ascomycota,c:Eurotiomycetes,o:Eurotiales,f:Aspergillaceae,g:Penicillium
Zotu886	d:Fungi(1.0000),p:Ascomycota(1.0000),c:Pezizomycetes(1.0000),o:Pezizales(1.0000),f:Pyronemataceae(1.0000),g:Geopora(1.0000)	+	d:Fungi,p:Ascomycota,c:Pezizomycetes,o:Pezizales,f:Pyronemataceae,g:Geopora
Zotu885	d:Fungi(1.0000),p:Ascomycota(0.9900),c:Sordariomycetes(0.9500),o:Sordariales(0.9500),f:Chaetomiaceae(0.9400),g:Humicola(0.6000),s:Chaetomium_atrobrunneum(0.0200),h:SH195342.07FU(0.0200)	+	d:Fungi,p:Ascomycota,c:Sordariomycetes,o:Sordariales,f:Chaetomiaceae
Zotu887	d:Fungi(1.0000),p:Ascomycota(1.0000),c:Leotiomycetes(0.5400),o:Helotiales(0.5400),f:Helotiaceae(0.4700),g:Articulospora(0.4700),s:Calloria_urticae(0.0500),h:SH529064.07FU(0.0500)	+	d:Fungi,p:Ascomycota
Zotu888	d:Fungi(1.0000),p:Ascomycota(1.0000),c:Leotiomycetes(1.0000),o:Erysiphales(1.0000),f:Erysiphaceae(1.0000),g:Blumeria(1.0000),s:Blumeria_graminis(1.0000),h:SH205388.07FU(0.8900)	+	d:Fungi,p:Ascomycota,c:Leotiomycetes,o:Erysiphales,f:Erysiphaceae,g:Blumeria,s:Blumeria_graminis,h:SH205388.07FU
Zotu893	d:Fungi(0.9900),p:Basidiomycota(0.3600),c:Agaricomycetes(0.2600),o:Agaricales(0.2100),f:Xylonomycetales_fam_Incertae_sedis(0.0900),g:Symbiotaphrina(0.0900),s:Symbiotaphrina_kochii(0.0700),h:SH021199.07FU(0.0700)	-	d:Fungi
Zotu894	d:Fungi(0.9500),p:Basidiomycota(0.4600),c:Agaricomycetes(0.4200),o:Agaricales(0.2700),f:Inocybaceae(0.1300),g:Inocybe(0.1100),s:Polychytrium_aggregatum(0.0500),h:SH457245.07FU(0.0500)	+	d:Fungi
Zotu889	d:Fungi(1.0000),p:Ascomycota(0.9000),c:Leotiomycetes(0.9000),o:Helotiales(0.8600),f:Helotiaceae(0.0200),g:Crocicreas(0.0200)	+	d:Fungi,p:Ascomycota,c:Leotiomycetes,o:Helotiales
Zotu890	d:Fungi(1.0000),p:Ascomycota(0.9700),c:Sordariomycetes(0.9700),o:Sordariales(0.9700),f:Chaetomiaceae(0.9700),g:Chaetomium(0.9500),s:Zopfiella_lundqvistii(0.0200),h:SH491190.07FU(0.0200)	+	d:Fungi,p:Ascomycota,c:Sordariomycetes,o:Sordariales,f:Chaetomiaceae,g:Chaetomium
Zotu891	d:Fungi(1.0000),p:Ascomycota(1.0000),c:Sordariomycetes(1.0000),o:Glomerellales(1.0000),f:Glomerellaceae(1.0000),g:Colletotrichum(1.0000),s:Colletotrichum_hemerocallidis(0.8100),h:SH195656.07FU(0.8100)	+	d:Fungi,p:Ascomycota,c:Sordariomycetes,o:Glomerellales,f:Glomerellaceae,g:Colletotrichum,s:Colletotrichum_hemerocallidis,h:SH195656.07FU
Zotu892	d:Fungi(1.0000),p:Basidiomycota(1.0000),c:Agaricomycetes(1.0000),o:Polyporales(1.0000),f:Polyporaceae(1.0000),g:Flabellophora(0.9900),s:Microporellus_obovatus(0.0100),h:SH024422.07FU(0.0100)	+	d:Fungi,p:Basidiomycota,c:Agaricomycetes,o:Polyporales,f:Polyporaceae,g:Flabellophora
Zotu897	d:Fungi(1.0000),p:Blastocladiomycota(0.5000),c:Endogonomycetes(0.0800),o:Diversisporales(0.0500),f:Acaulosporaceae(0.0500),g:Allomyces(0.0400),s:Allomyces_moniliformis(0.0300),h:SH464504.07FU(0.0300)	+	d:Fungi
Zotu895	d:Fungi(1.0000),p:Basidiomycota(0.9900),c:Agaricomycetes(0.9900),o:Agaricales(0.9900),f:Strophariaceae(0.9900),g:Pholiota(0.9900),s:Pholiota_adiposa(0.9900),h:SH186671.07FU(0.9900)	+	d:Fungi,p:Basidiomycota,c:Agaricomycetes,o:Agaricales,f:Strophariaceae,g:Pholiota,s:Pholiota_adiposa,h:SH186671.07FU
Zotu901	d:Fungi(1.0000),p:Ascomycota(0.9600),c:Dothideomycetes(0.7500),o:Pleosporales(0.7500),f:Didymellaceae(0.7500),g:Didymella(0.6200),s:Didymella_fabae(0.6100),h:SH211500.07FU(0.6100)	+	d:Fungi,p:Ascomycota
Zotu898	d:Fungi(1.0000),p:Ascomycota(0.9900),c:Dothideomycetes(0.9800),o:Venturiales(0.9800),f:Venturiaceae(0.6800),g:Venturia(0.3800),s:Venturia_minuta(0.1600),h:SH219604.07FU(0.1600)	+	d:Fungi,p:Ascomycota,c:Dothideomycetes,o:Venturiales
Zotu896	d:Fungi(1.0000),p:Ascomycota(0.7800),c:Sordariomycetes(0.7800),o:Xylariales(0.7800),f:Bartaliniaceae(0.7700),g:Truncatella(0.5600),s:Truncatella_spadicea(0.4800),h:SH198203.07FU(0.4800)	+	d:Fungi
Zotu899	d:Fungi(1.0000),p:Ascomycota(0.9000),c:Eurotiomycetes(0.9000),o:Eurotiales(0.9000),f:Aspergillaceae(0.8800),g:Penicillium(0.8800),s:Penicillium_decumbens(0.3900),h:SH182483.07FU(0.3900)	+	d:Fungi,p:Ascomycota,c:Eurotiomycetes,o:Eurotiales,f:Aspergillaceae,g:Penicillium
Zotu900	d:Fungi(1.0000),p:Ascomycota(0.9900),c:Eurotiomycetes(0.9900),o:Phaeomoniellales(0.4900),f:Phaeomoniellales_fam_Incertae_sedis(0.4900),g:Phaeomoniella(0.3400),s:Pseudophaeomoniella_oleicola(0.0700),h:SH631240.07FU(0.0700)	+	d:Fungi,p:Ascomycota,c:Eurotiomycetes
Zotu902	d:Fungi(1.0000),p:Basidiomycota(1.0000),c:Agaricomycetes(1.0000),o:Polyporales(1.0000),f:Polyporaceae(1.0000),g:Trichaptum(1.0000),s:Trichaptum_abietinum(1.0000),h:SH178780.07FU(0.9900)	+	d:Fungi,p:Basidiomycota,c:Agaricomycetes,o:Polyporales,f:Polyporaceae,g:Trichaptum,s:Trichaptum_abietinum,h:SH178780.07FU
Zotu904	d:Fungi(0.9900),p:Basidiomycota(0.4000),c:Agaricomycetes(0.3300),o:Agaricales(0.1300),f:Glomeraceae(0.0500),g:Inocybe(0.0400),s:Symbiotaphrina_buchneri(0.0400),h:SH643910.07FU(0.0400)	+	d:Fungi
Zotu905	d:Fungi(0.9000),p:Basidiomycota(0.2900),c:Agaricomycetes(0.2000),o:Agaricales(0.1400),f:Saccharomycetales_fam_Incertae_sedis(0.0900),g:Gongylonema(0.0800),s:Gongylonema_nepalensis(0.0800),h:SH472876.07FU(0.0700)	-	d:Fungi
Zotu903	d:Fungi(1.0000),p:Ascomycota(1.0000),c:Leotiomycetes(0.9900),o:Helotiales(0.9900),f:Rutstroemiaceae(0.8000),g:Rutstroemia(0.3400),s:Rutstroemia_firma(0.2900),h:SH177402.07FU(0.2900)	+	d:Fungi,p:Ascomycota,c:Leotiomycetes,o:Helotiales,f:Rutstroemiaceae
Zotu909	d:Viridiplantae(0.9300),p:Streptophyta(0.9300),c:fabids_no_rank(0.8700),o:Rosales(0.8700),f:Rosaceae(0.8700),g:Prunus(0.8700),s:Prunus_cerasifera(0.5400),h:SH021199.07FU(0.0200)	+	d:Viridiplantae,p:Streptophyta,c:fabids_no_rank,o:Rosales,f:Rosaceae,g:Prunus
Zotu908	d:Fungi(1.0000),p:Basidiomycota(0.3800),c:Agaricomycetes(0.3300),o:Agaricales(0.1700),f:Nowakowskiellaceae(0.0900),g:Nowakowskiella(0.0900),s:Nowakowskiella_multispora(0.0900),h:SH490389.07FU(0.0900)	+	d:Fungi
Zotu907	d:Fungi(1.0000),p:Ascomycota(1.0000),c:Sordariomycetes(1.0000),o:Xylariales(1.0000),f:Xylariaceae(1.0000),g:Hypoxylon(0.9900),s:Hypoxylon_carneum(0.9900),h:SH196275.07FU(0.9900)	+	d:Fungi,p:Ascomycota,c:Sordariomycetes,o:Xylariales,f:Xylariaceae,g:Hypoxylon,s:Hypoxylon_carneum,h:SH196275.07FU
Zotu906	d:Fungi(1.0000),p:Ascomycota(1.0000),c:Dothideomycetes(1.0000),o:Pleosporales(1.0000),f:Pleosporaceae(0.9900),g:Comoclathris(0.9900),s:Comoclathris_sedi(0.9900),h:SH196004.07FU(0.9900)	+	d:Fungi,p:Ascomycota,c:Dothideomycetes,o:Pleosporales,f:Pleosporaceae,g:Comoclathris,s:Comoclathris_sedi,h:SH196004.07FU
Zotu912	d:Fungi(1.0000),p:Basidiomycota(0.8500),c:Agaricostilbomycetes(0.8500),o:Agaricostilbales(0.8500),f:Kondoaceae(0.8500),g:Kondoa(0.6100),s:Kondoa_malvinella(0.2300),h:SH197512.07FU(0.2300)	+	d:Fungi,p:Basidiomycota,c:Agaricostilbomycetes,o:Agaricostilbales,f:Kondoaceae
Zotu910	d:Fungi(1.0000),p:Ascomycota(0.9500),c:Dothideomycetes(0.5600),o:Patellariales(0.2300),f:Patellariaceae(0.2200),g:Banhegyia(0.2200),s:Symbiotaphrina_kochii(0.0300),h:SH631749.07FU(0.0300)	+	d:Fungi,p:Ascomycota
Zotu911	d:Fungi(1.0000),p:Ascomycota(1.0000),c:Leotiomycetes(1.0000),o:Helotiales(1.0000),f:Hyaloscyphaceae(0.1100),g:Catenulifera(0.1000)	+	d:Fungi,p:Ascomycota,c:Leotiomycetes,o:Helotiales
Zotu915	d:Fungi(1.0000),p:Chytridiomycota(0.5500),c:Cladochytriomycetes(0.4600),o:Cladochytriales(0.4600),f:Nowakowskiellaceae(0.4600),g:Nowakowskiella(0.4600),s:Nowakowskiella_elegans(0.3800),h:SH030036.07FU(0.3000)	+	d:Fungi
Zotu913	d:Fungi(1.0000),p:Ascomycota(1.0000),c:Dothideomycetes(0.6400),o:Pleosporales(0.6400),f:Periconiaceae(0.6400),g:Periconia(0.6400),s:Periconia_byssoides(0.0500),h:SH640231.07FU(0.0500)	+	d:Fungi,p:Ascomycota
Zotu914	d:Fungi(1.0000),p:Ascomycota(1.0000),c:Sordariomycetes(1.0000),o:Xylariales(1.0000),f:Xylariaceae(1.0000),g:Lopadostoma(1.0000),s:Lopadostoma_fagi(1.0000),h:SH492408.07FU(0.6500)	+	d:Fungi,p:Ascomycota,c:Sordariomycetes,o:Xylariales,f:Xylariaceae,g:Lopadostoma,s:Lopadostoma_fagi
Zotu916	d:Fungi(1.0000),p:Ascomycota(0.9800),c:Eurotiomycetes(0.9400),o:Chaetothyriales(0.9400),f:Herpotrichiellaceae(0.4600),g:Knufia(0.1200),s:Bradymyces_alpinus(0.0200),h:SH023557.07FU(0.0200)	+	d:Fungi,p:Ascomycota,c:Eurotiomycetes,o:Chaetothyriales
Zotu917	d:Fungi(1.0000),p:Ascomycota(0.1300),c:Leotiomycetes(0.0600),o:Helotiales(0.0600),f:Dermateaceae(0.0400),g:Calloria(0.0400),s:Calloria_urticae(0.0400),h:SH529064.07FU(0.0400)	+	d:Fungi
Zotu918	d:Fungi(1.0000),p:Ascomycota(0.7600),c:Sordariomycetes(0.7200),o:Sordariales(0.4800),f:Ophiostomataceae(0.1300),g:Chaetomium(0.0800),s:Cephalotheca_purpurea(0.0400),h:SH022769.07FU(0.0400)	+	d:Fungi
Zotu920	d:Fungi(1.0000),p:Ascomycota(1.0000),c:Pezizomycetes(1.0000),o:Pezizales(1.0000)	+	d:Fungi,p:Ascomycota,c:Pezizomycetes,o:Pezizales
Zotu922	d:Viridiplantae(1.0000),p:Streptophyta(1.0000),c:lamiids_no_rank(1.0000),o:Lamiales(1.0000),f:Oleaceae(1.0000),g:Fraxinus(1.0000),s:Fraxinus_mandshurica(0.9600)	+	d:Viridiplantae,p:Streptophyta,c:lamiids_no_rank,o:Lamiales,f:Oleaceae,g:Fraxinus,s:Fraxinus_mandshurica
Zotu924	d:Viridiplantae(1.0000),p:Streptophyta(1.0000),c:lamiids_no_rank(1.0000),o:Lamiales(1.0000),f:Oleaceae(1.0000),g:Fraxinus(1.0000),s:Fraxinus_mandshurica(0.9900)	+	d:Viridiplantae,p:Streptophyta,c:lamiids_no_rank,o:Lamiales,f:Oleaceae,g:Fraxinus,s:Fraxinus_mandshurica
Zotu923	d:Fungi(1.0000),p:Glomeromycota(0.4400),c:Glomeromycetes(0.3600),o:Glomerales(0.2900),f:Glomeraceae(0.2600),g:Rhizophagus(0.0900),s:Rhizophagus_intraradices(0.0400),h:SH021199.07FU(0.0300)	+	d:Fungi
Zotu919	d:Fungi(1.0000),p:Basidiomycota(0.6900),c:Tremellomycetes(0.6900),o:Tremellales(0.6900),f:Bulleribasidiaceae(0.6300),g:Dioszegia(0.6300),s:Dioszegia_hungarica(0.4900),h:SH182099.07FU(0.4900)	+	d:Fungi
Zotu925	d:Fungi(1.0000)	+	d:Fungi
Zotu921	d:Fungi(1.0000),p:Ascomycota(1.0000),c:Leotiomycetes(0.4800),o:Helotiales(0.4800),f:Helotiaceae(0.4800),g:Idriella(0.4800),s:Idriella_rara(0.0100),h:SH016595.07FU(0.0100)	+	d:Fungi,p:Ascomycota
Zotu926	d:Fungi(1.0000),p:Ascomycota(0.9900),c:Dothideomycetes(0.9900),o:Venturiales(0.9900),f:Venturiaceae(0.6100),g:Venturia(0.3300),s:Venturia_atriseda(0.1100),h:SH219626.07FU(0.1100)	+	d:Fungi,p:Ascomycota,c:Dothideomycetes,o:Venturiales
Zotu930	d:Fungi(0.9600),p:Ascomycota(0.6500),c:Xylonomycetes(0.2000),o:Xylonomycetales(0.2000),f:Xylonomycetales_fam_Incertae_sedis(0.2000),g:Symbiotaphrina(0.2000),s:Symbiotaphrina_buchneri(0.2000),h:SH643910.07FU(0.2000)	-	d:Fungi
Zotu929	d:Viridiplantae(0.5500),p:Chlorophyta(0.5500),c:Trebouxiophyceae(0.5500),o:Microthamniales(0.5500),f:Microthamniales_order(0.5500),g:Trebouxia(0.5500),s:Trebouxia_unknown(0.5100),h:SH183432.07FU(0.0200)	+
Zotu932	d:Fungi(0.9500),p:Basidiomycota(0.4600),c:Agaricomycetes(0.4000),o:Agaricales(0.1700),f:Glomeraceae(0.0900),g:Inocybe(0.0600),s:Pneumocystis_murina(0.0100),h:SH473765.07FU(0.0100)	+	d:Fungi
Zotu933	d:Fungi(1.0000),p:Ascomycota(0.3400),c:Xylonomycetes(0.2700),o:Xylonomycetales(0.2700),f:Xylonomycetales_fam_Incertae_sedis(0.2700),g:Symbiotaphrina(0.2700),s:Symbiotaphrina_buchneri(0.2700),h:SH643910.07FU(0.2700)	-	d:Fungi
Zotu927	d:Fungi(1.0000),p:Ascomycota(0.9700),c:Sordariomycetes(0.4000),o:Microascales(0.3100),f:Halosphaeriaceae(0.2900),g:Lignincola(0.2200),s:Lignincola_laevis(0.2200),h:SH206543.07FU(0.1600)	+	d:Fungi,p:Ascomycota
Zotu928	d:Fungi(1.0000),p:Basidiomycota(1.0000),c:Agaricomycetes(1.0000),o:Polyporales(1.0000),f:Lentinaceae(1.0000),g:Lentinus(1.0000),s:Lentinus_squarrosulus(1.0000),h:SH008313.07FU(0.5600)	+	d:Fungi,p:Basidiomycota,c:Agaricomycetes,o:Polyporales,f:Lentinaceae,g:Lentinus,s:Lentinus_squarrosulus
Zotu931	d:Fungi(1.0000),p:Ascomycota(0.9300),c:Dothideomycetes(0.6300),o:Pleosporales(0.4200),f:Aigialaceae(0.1600),g:Neoastrosphaeriella(0.1600),s:Neoastrosphaeriella_krabiensis(0.1600),h:SH207681.07FU(0.1600)	+	d:Fungi,p:Ascomycota
Zotu936	d:Fungi(0.9700),p:Ascomycota(0.2700),c:Agaricomycetes(0.2000),o:Xylonomycetales(0.1400),f:Xylonomycetales_fam_Incertae_sedis(0.1400),g:Symbiotaphrina(0.1400),s:Symbiotaphrina_buchneri(0.1300),h:SH643910.07FU(0.1300)	-	d:Fungi
Zotu939	d:Fungi(0.9800),p:Ascomycota(0.4200),c:Agaricomycetes(0.2700),o:Agaricales(0.1200),f:Hygrophoraceae(0.0500),g:Plectosphaerella(0.0400),s:Dasyspora_emarginatae(0.0400),h:SH013335.07FU(0.0400)	+	d:Fungi
Zotu934	d:Fungi(1.0000),p:Basidiomycota(1.0000),c:Tremellomycetes(1.0000),o:Tremellales(1.0000),f:Bulleribasidiaceae(0.7800),g:Vishniacozyma(0.7800),s:Vishniacozyma_victoriae(0.6500),h:SH181628.07FU(0.6500)	+	d:Fungi,p:Basidiomycota,c:Tremellomycetes,o:Tremellales
Zotu935	d:Fungi(1.0000),p:Basidiomycota(1.0000),c:Agaricomycetes(1.0000),o:Agaricales(1.0000),f:Agaricaceae(1.0000),g:Lacrymaria(1.0000),s:Lacrymaria_subcinnamomea(0.9600),h:SH221386.07FU(0.9600)	+	d:Fungi,p:Basidiomycota,c:Agaricomycetes,o:Agaricales,f:Agaricaceae,g:Lacrymaria,s:Lacrymaria_subcinnamomea,h:SH221386.07FU
Zotu943	d:Fungi(0.9900),p:Basidiomycota(0.4400),c:Agaricomycetes(0.4000),o:Agaricales(0.1900),f:Inocybaceae(0.0800),g:Inocybe(0.0800),s:Inocybe_rimosa(0.0300),h:SH213129.07FU(0.0200)	+	d:Fungi
Zotu940	d:Fungi(1.0000),p:Basidiomycota(1.0000),c:Agaricomycetes(1.0000),o:Boletales(1.0000),f:Melanogastraceae(1.0000),g:Melanogaster(1.0000),s:Melanogaster_broomeanus(0.9800),h:SH182656.07FU(0.9800)	+	d:Fungi,p:Basidiomycota,c:Agaricomycetes,o:Boletales,f:Melanogastraceae,g:Melanogaster,s:Melanogaster_broomeanus,h:SH182656.07FU
Zotu937	d:Fungi(1.0000),p:Basidiomycota(0.9600),c:Tremellomycetes(0.9600),o:Tremellales(0.9600),f:Bulleribasidiaceae(0.9300),g:Vishniacozyma(0.9300),s:Vishniacozyma_dimennae(0.8500),h:SH203797.07FU(0.8500)	+	d:Fungi,p:Basidiomycota,c:Tremellomycetes,o:Tremellales,f:Bulleribasidiaceae,g:Vishniacozyma,s:Vishniacozyma_dimennae,h:SH203797.07FU
Zotu944	d:Fungi(0.9700),p:Basidiomycota(0.4100),c:Agaricomycetes(0.3300),o:Agaricales(0.1700),f:Xylonomycetales_fam_Incertae_sedis(0.1500),g:Symbiotaphrina(0.1500),s:Symbiotaphrina_buchneri(0.0900),h:SH643910.07FU(0.0900)	-	d:Fungi
Zotu942	d:Fungi(1.0000),p:Ascomycota(1.0000),c:Dothideomycetes(1.0000),o:Pleosporales(1.0000),f:Biatriosporaceae(0.2000),g:Biatriospora(0.2000)	+	d:Fungi,p:Ascomycota,c:Dothideomycetes,o:Pleosporales
Zotu945	d:Viridiplantae(1.0000),p:Streptophyta(1.0000),c:lamiids_no_rank(1.0000),o:Lamiales(1.0000),f:Oleaceae(1.0000),g:Fraxinus(1.0000),s:Fraxinus_mandshurica(0.7700)	+	d:Viridiplantae,p:Streptophyta,c:lamiids_no_rank,o:Lamiales,f:Oleaceae,g:Fraxinus
Zotu941	d:Fungi(1.0000),p:Ascomycota(1.0000),c:Eurotiomycetes(1.0000),o:Phaeomoniellales(0.3500),f:Phaeomoniellales_fam_Incertae_sedis(0.3500),g:Phaeomoniella(0.2600),s:Minutiella_tardicola(0.0500),h:SH029054.07FU(0.0500)	+	d:Fungi,p:Ascomycota,c:Eurotiomycetes
Zotu949	d:Fungi(0.9600),p:Basidiomycota(0.4600),c:Agaricomycetes(0.3800),o:Agaricales(0.2400),f:Glomeraceae(0.1400),g:Symbiotaphrina(0.1000),s:Symbiotaphrina_kochii(0.0500),h:SH021199.07FU(0.0500)	-	d:Fungi
Zotu953	d:Fungi(0.9300),p:Basidiomycota(0.2600),c:Agaricomycetes(0.1800),o:Agaricales(0.0900),f:Glomeraceae(0.0500),g:Acaulospora(0.0500),s:Acaulospora_spinosissima(0.0300),h:SH211396.07FU(0.0300)	+	d:Fungi
Zotu947	d:Fungi(1.0000),p:Ascomycota(0.9900),c:Eurotiomycetes(0.7900),o:Chaetothyriales(0.7900),f:Trichomeriaceae(0.6700),g:Trichomerium(0.6100),s:Trichomerium_dioscoreae(0.6100),h:SH186766.07FU(0.6100)	+	d:Fungi,p:Ascomycota
Zotu951	d:Fungi(0.9300),p:Ascomycota(0.3300),c:Agaricomycetes(0.1800),o:Xylonomycetales(0.1400),f:Xylonomycetales_fam_Incertae_sedis(0.1400),g:Symbiotaphrina(0.1400),s:Symbiotaphrina_kochii(0.1300),h:SH021199.07FU(0.1300)	+	d:Fungi
Zotu946	d:Fungi(1.0000),p:Ascomycota(1.0000),c:Leotiomycetes(1.0000),o:Helotiales(0.9700),f:Dermateaceae(0.1600),g:Claussenomyces(0.0600),s:Phialocephala_virens(0.0200),h:SH201677.07FU(0.0200)	+	d:Fungi,p:Ascomycota,c:Leotiomycetes,o:Helotiales
Zotu948	d:Fungi(1.0000),p:Ascomycota(1.0000),c:Dothideomycetes(0.1600),o:Pleosporales(0.1600)	+	d:Fungi,p:Ascomycota
Zotu950	d:Fungi(1.0000),p:Ascomycota(1.0000),c:Leotiomycetes(0.5400),o:Helotiales(0.5400),f:Helotiaceae(0.4700),g:Articulospora(0.4700),s:Calloria_urticae(0.0500),h:SH529064.07FU(0.0500)	+	d:Fungi,p:Ascomycota
Zotu952	d:Fungi(1.0000),p:Ascomycota(1.0000),c:Sordariomycetes(1.0000),o:Xylariales(1.0000),f:Diatrypaceae(1.0000),g:Anthostoma(1.0000),s:Anthostoma_turgidum(1.0000),h:SH195180.07FU(1.0000)	+	d:Fungi,p:Ascomycota,c:Sordariomycetes,o:Xylariales,f:Diatrypaceae,g:Anthostoma,s:Anthostoma_turgidum,h:SH195180.07FU
Zotu957	d:Fungi(0.9800),p:Ascomycota(0.3800),c:Agaricomycetes(0.1500),o:Agaricales(0.0900),f:Orbiliaceae(0.0900),g:Orbilia(0.0900),s:Symbiotaphrina_buchneri(0.0800),h:SH643910.07FU(0.0800)	+	d:Fungi
Zotu959	d:Fungi(0.9500),p:Ascomycota(0.3500),c:Agaricomycetes(0.1600),o:Xylonomycetales(0.1200),f:Xylonomycetales_fam_Incertae_sedis(0.1200),g:Symbiotaphrina(0.1200),s:Symbiotaphrina_kochii(0.1200),h:SH021199.07FU(0.1200)	+	d:Fungi
Zotu954	d:Fungi(1.0000),p:Ascomycota(1.0000)	+	d:Fungi,p:Ascomycota
Zotu956	d:Fungi(1.0000),p:Basidiomycota(0.3500),c:Agaricomycetes(0.3000),o:Agaricales(0.1700),f:Tricholomataceae(0.0400),g:Amanita(0.0400),s:Amanita_cinereopannosa(0.0300),h:SH489405.07FU(0.0300)	+	d:Fungi
Zotu955	d:Fungi(1.0000),p:Ascomycota(0.7900),c:Leotiomycetes(0.7800),o:Helotiales(0.6400),f:Rutstroemiaceae(0.4500),g:Lambertella(0.4100),s:Amylocarpus_encephaloides(0.0100),h:SH496787.07FU(0.0100)	+	d:Fungi
Zotu958	d:Fungi(1.0000),p:Ascomycota(1.0000),c:Saccharomycetes(1.0000),o:Saccharomycetales(1.0000),f:Metschnikowiaceae(1.0000),g:Clavispora(1.0000),s:Clavispora_lusitaniae(1.0000),h:SH180741.07FU(1.0000)	+	d:Fungi,p:Ascomycota,c:Saccharomycetes,o:Saccharomycetales,f:Metschnikowiaceae,g:Clavispora,s:Clavispora_lusitaniae,h:SH180741.07FU
Zotu963	d:Fungi(0.9800),p:Basidiomycota(0.4800),c:Agaricomycetes(0.4300),o:Agaricales(0.2300),f:Glomeraceae(0.0700),g:Tulostoma(0.0500),s:Septoglomus_viscosum(0.0200),h:SH216574.07FU(0.0200)	+	d:Fungi
Zotu960	d:Fungi(1.0000),p:Mortierellomycota(1.0000),c:Mortierellomycetes(1.0000),o:Mortierellales(1.0000),f:Mortierellaceae(1.0000),g:Mortierella(1.0000),s:Mortierella_schmuckeri(0.0600),h:SH083665.07FU(0.0600)	+	d:Fungi,p:Mortierellomycota,c:Mortierellomycetes,o:Mortierellales,f:Mortierellaceae,g:Mortierella
Zotu964	d:Fungi(1.0000),p:Chytridiomycota(0.8900),c:Agaricomycetes(0.0400),o:Agaricales(0.0200),f:Omphalotaceae(0.0100),g:Gymnopus(0.0100),s:Pneumocystis_murina(0.0100),h:SH473765.07FU(0.0100)	+	d:Fungi,p:Chytridiomycota
Zotu961	d:Fungi(1.0000),p:Ascomycota(0.8800),c:Sordariomycetes(0.8800),o:Magnaporthales(0.2700),f:Magnaporthaceae(0.2700),g:Deightoniella(0.0600),s:Deightoniella_roumeguerei(0.0600),h:SH020475.07FU(0.0600)	+	d:Fungi,p:Ascomycota,c:Sordariomycetes
Zotu962	d:Fungi(1.0000),p:Ascomycota(1.0000),c:Sordariomycetes(0.9400),o:Sordariales(0.9400),f:Chaetomiaceae(0.9400),g:Chaetomium(0.2800),s:Chaetomium_acropullum(0.1500),h:SH195296.07FU(0.1500)	+	d:Fungi,p:Ascomycota,c:Sordariomycetes,o:Sordariales,f:Chaetomiaceae
Zotu967	d:Fungi(0.9500),p:Ascomycota(0.3800),c:Agaricomycetes(0.1300),o:Xylonomycetales(0.1200),f:Xylonomycetales_fam_Incertae_sedis(0.1200),g:Symbiotaphrina(0.1200),s:Symbiotaphrina_kochii(0.0600),h:SH021199.07FU(0.0600)	+	d:Fungi
Zotu966	d:Fungi(1.0000),p:Ascomycota(0.9700),c:Sordariomycetes(0.9700)	+	d:Fungi,p:Ascomycota,c:Sordariomycetes
Zotu965	d:Fungi(1.0000),p:Basidiomycota(1.0000),c:Tremellomycetes(1.0000),o:Tremellales(1.0000),f:Bulleribasidiaceae(0.9900),g:Dioszegia(0.9900),s:Dioszegia_hungarica(0.0800),h:SH182101.07FU(0.0800)	+	d:Fungi,p:Basidiomycota,c:Tremellomycetes,o:Tremellales,f:Bulleribasidiaceae,g:Dioszegia
Zotu971	d:Fungi(0.9800),p:Basidiomycota(0.3500),c:Agaricomycetes(0.3200),o:Agaricales(0.1600),f:Xylonomycetales_fam_Incertae_sedis(0.1400),g:Symbiotaphrina(0.1400),s:Symbiotaphrina_buchneri(0.0900),h:SH643910.07FU(0.0900)	+	d:Fungi
Zotu968	d:Fungi(1.0000),p:Ascomycota(1.0000),c:Leotiomycetes(1.0000),o:Helotiales(0.9900),f:Helotiaceae(0.3700),g:Meliniomyces(0.3600),s:Pezoloma_ericae(0.1200),h:SH214265.07FU(0.0500)	+	d:Fungi,p:Ascomycota,c:Leotiomycetes,o:Helotiales
Zotu969	d:Fungi(1.0000),p:Ascomycota(0.9900),c:Leotiomycetes(0.9400),o:Leotiomycetes_ord_Incertae_sedis(0.7300),f:Pseudeurotiaceae(0.7300),g:Pseudogymnoascus(0.5500),s:Pseudogymnoascus_appendiculatus(0.5300),h:SH239059.07FU(0.5300)	+	d:Fungi,p:Ascomycota,c:Leotiomycetes
Zotu974	d:Fungi(1.0000),p:Basidiomycota(1.0000),c:Microbotryomycetes(1.0000),o:Leucosporidiales(1.0000)	+	d:Fungi,p:Basidiomycota,c:Microbotryomycetes,o:Leucosporidiales
Zotu972	d:Fungi(1.0000),p:Basidiomycota(0.7900),c:Tremellomycetes(0.7900),o:Pleosporales(0.1700),f:Phaeosphaeriaceae(0.1500),g:Phaeosphaeria(0.1500),s:Phaeosphaeria_triglochinicola(0.1400),h:SH208537.07FU(0.1400)	+	d:Fungi
Zotu975	d:Fungi(1.0000),p:Ascomycota(0.9900),c:Dothideomycetes(0.9800),o:Venturiales(0.9800),f:Venturiaceae(0.5600),g:Venturia(0.3500),s:Venturia_minuta(0.1500),h:SH219604.07FU(0.1500)	+	d:Fungi,p:Ascomycota,c:Dothideomycetes,o:Venturiales
Zotu973	d:Fungi(1.0000),p:Ascomycota(1.0000),c:Leotiomycetes(0.9900),o:Helotiales(0.9800),f:Sclerotiniaceae(0.8900),g:Moellerodiscus(0.8900),s:Moellerodiscus_advenulus(0.8900),h:SH193488.07FU(0.8900)	+	d:Fungi,p:Ascomycota,c:Leotiomycetes,o:Helotiales,f:Sclerotiniaceae,g:Moellerodiscus,s:Moellerodiscus_advenulus,h:SH193488.07FU
Zotu976	d:Fungi(1.0000),p:Ascomycota(0.9900),c:Leotiomycetes(0.3000),o:Helotiales(0.3000),f:Ascomycota_fam_Incertae_sedis(0.1300),g:Tetracladium(0.1300),s:Tetracladium_marchalianum(0.1200),h:SH204311.07FU(0.1100)	+	d:Fungi,p:Ascomycota
Zotu980	d:Viridiplantae(1.0000),p:Streptophyta(1.0000),c:lamiids_no_rank(1.0000),o:Lamiales(1.0000),f:Oleaceae(1.0000),g:Fraxinus(1.0000),s:Fraxinus_mandshurica(0.9400)	+	d:Viridiplantae,p:Streptophyta,c:lamiids_no_rank,o:Lamiales,f:Oleaceae,g:Fraxinus,s:Fraxinus_mandshurica
Zotu977	d:Fungi(1.0000),p:Ascomycota(1.0000),c:Dothideomycetes(1.0000),o:Pleosporales(1.0000),f:Phaeosphaeriaceae(1.0000),g:Ophiosphaerella(1.0000)	+	d:Fungi,p:Ascomycota,c:Dothideomycetes,o:Pleosporales,f:Phaeosphaeriaceae,g:Ophiosphaerella
Zotu979	d:Fungi(1.0000),p:Basidiomycota(1.0000),c:Agaricomycetes(1.0000),o:Boletales(1.0000),f:Melanogastraceae(1.0000),g:Melanogaster(1.0000),s:Melanogaster_luteus(0.9800),h:SH182657.07FU(0.9800)	+	d:Fungi,p:Basidiomycota,c:Agaricomycetes,o:Boletales,f:Melanogastraceae,g:Melanogaster,s:Melanogaster_luteus,h:SH182657.07FU
Zotu978	d:Fungi(1.0000),p:Ascomycota(1.0000),c:Dothideomycetes(1.0000),o:Capnodiales(1.0000),f:Cladosporiaceae(1.0000),g:Toxicocladosporium(1.0000),s:Toxicocladosporium_irritans(0.5100),h:SH202296.07FU(0.5100)	+	d:Fungi,p:Ascomycota,c:Dothideomycetes,o:Capnodiales,f:Cladosporiaceae,g:Toxicocladosporium
Zotu982	d:Fungi(1.0000),p:Ascomycota(1.0000),c:Dothideomycetes(1.0000),o:Pleosporales(1.0000),f:Massarinaceae(1.0000),g:Saccharicola(1.0000)	+	d:Fungi,p:Ascomycota,c:Dothideomycetes,o:Pleosporales,f:Massarinaceae,g:Saccharicola
Zotu988	d:Fungi(0.9800),p:Ascomycota(0.4800),c:Agaricomycetes(0.2200),o:Agaricales(0.0700),f:Orbiliaceae(0.0600),g:Mortierella(0.0500),s:Mortierella_globalpina(0.0400),h:SH497311.07FU(0.0400)	+	d:Fungi
Zotu983	d:Fungi(1.0000),p:Ascomycota(1.0000),c:Dothideomycetes(1.0000),o:Capnodiales(0.9600),f:Cladosporiaceae(0.9500),g:Rachicladosporium(0.9500),s:Rachicladosporium_cboliae(0.8700),h:SH202311.07FU(0.8700)	+	d:Fungi,p:Ascomycota,c:Dothideomycetes,o:Capnodiales,f:Cladosporiaceae,g:Rachicladosporium,s:Rachicladosporium_cboliae,h:SH202311.07FU
Zotu985	d:Fungi(1.0000),p:Ascomycota(1.0000),c:Leotiomycetes(0.0800),o:Helotiales(0.0800),f:Dermateaceae(0.0400),g:Pyrenopeziza(0.0400)	+	d:Fungi,p:Ascomycota
Zotu986	d:Fungi(1.0000),p:Ascomycota(0.7700),c:Lecanoromycetes(0.2100),o:Helotiales(0.1200),f:Myxotrichaceae(0.0700),g:Oidiodendron(0.0700),s:Petractis_hypoleuca(0.0400),h:SH465554.07FU(0.0400)	+	d:Fungi
Zotu989	d:Fungi(1.0000),p:Basidiomycota(0.4900),c:Agaricomycetes(0.4400),o:Agaricales(0.2900),f:Inocybaceae(0.1600),g:Inocybe(0.1600),s:Symbiotaphrina_kochii(0.0500),h:SH021199.07FU(0.0500)	+	d:Fungi
Zotu987	d:Fungi(1.0000),p:Basidiomycota(0.6100),c:Tremellomycetes(0.6100),o:Tremellales(0.6100),f:Bulleribasidiaceae(0.6100),g:Dioszegia(0.6100),s:Dioszegia_hungarica(0.5300),h:SH182099.07FU(0.5300)	+	d:Fungi
Zotu992	d:Fungi(1.0000),p:Ascomycota(0.5900),c:Agaricomycetes(0.1500),o:Xylonomycetales(0.1100),f:Xylonomycetales_fam_Incertae_sedis(0.1100),g:Symbiotaphrina(0.1100),s:Symbiotaphrina_buchneri(0.0600),h:SH643910.07FU(0.0600)	+	d:Fungi
Zotu991	d:Fungi(1.0000),p:Basidiomycota(0.3800),c:Agaricomycetes(0.3700),o:Russulales(0.1500),f:Russulaceae(0.1200),g:Russula(0.0800),s:Symbiotaphrina_kochii(0.0400),h:SH021199.07FU(0.0400)	+	d:Fungi
Zotu995	d:Fungi(0.9800),p:Ascomycota(0.2800),c:Glomeromycetes(0.2500),o:Glomerales(0.1200),f:Glomeraceae(0.1100),g:Acaulospora(0.0700),s:Symbiotaphrina_buchneri(0.0600),h:SH643910.07FU(0.0600)	-	d:Fungi
Zotu994	d:Fungi(1.0000),p:Ascomycota(0.4900),c:Agaricomycetes(0.2500),o:Xylonomycetales(0.1200),f:Xylonomycetales_fam_Incertae_sedis(0.1200),g:Symbiotaphrina(0.1200),s:Symbiotaphrina_kochii(0.0900),h:SH021199.07FU(0.0900)	+	d:Fungi
Zotu990	d:Fungi(1.0000),p:Ascomycota(1.0000),c:Leotiomycetes(1.0000),o:Erysiphales(1.0000),f:Erysiphaceae(1.0000),g:Erysiphe(0.9900),s:Erysiphe_arcuata(0.9300),h:SH187445.07FU(0.9300)	+	d:Fungi,p:Ascomycota,c:Leotiomycetes,o:Erysiphales,f:Erysiphaceae,g:Erysiphe,s:Erysiphe_arcuata,h:SH187445.07FU
Zotu993	d:Fungi(1.0000),p:Ascomycota(1.0000),c:Sordariomycetes(1.0000),o:Xylariales(1.0000),f:Sporocadaceae(1.0000),g:Pestalotiopsis(1.0000)	+	d:Fungi,p:Ascomycota,c:Sordariomycetes,o:Xylariales,f:Sporocadaceae,g:Pestalotiopsis
Zotu996	d:Viridiplantae(1.0000),p:Streptophyta(1.0000),c:lamiids_no_rank(1.0000),o:Lamiales(1.0000),f:Oleaceae(1.0000),g:Fraxinus(1.0000),s:Fraxinus_mandshurica(0.9400)	+	d:Viridiplantae,p:Streptophyta,c:lamiids_no_rank,o:Lamiales,f:Oleaceae,g:Fraxinus,s:Fraxinus_mandshurica
Zotu998	d:Fungi(1.0000),p:Ascomycota(0.9900),c:Dothideomycetes(0.8700),o:Pleosporales(0.8700),f:Didymellaceae(0.8400),g:Didymella(0.6700),s:Didymella_fabae(0.6700),h:SH211500.07FU(0.6700)	+	d:Fungi,p:Ascomycota,c:Dothideomycetes,o:Pleosporales,f:Didymellaceae
Zotu1000	d:Fungi(0.9800),p:Glomeromycota(0.3000),c:Glomeromycetes(0.2600),o:Agaricales(0.1600),f:Glomeraceae(0.0800),g:Symbiotaphrina(0.0600),s:Symbiotaphrina_buchneri(0.0500),h:SH643910.07FU(0.0500)	+	d:Fungi
Zotu1002	d:Viridiplantae(1.0000),p:Streptophyta(1.0000),c:malvids_no_rank(1.0000),o:Sapindales(1.0000),f:Sapindaceae(1.0000),g:Acer(1.0000),s:Acer_pseudoplatanus(1.0000)	+	d:Viridiplantae,p:Streptophyta,c:malvids_no_rank,o:Sapindales,f:Sapindaceae,g:Acer,s:Acer_pseudoplatanus
Zotu1001	d:Fungi(1.0000),p:Basidiomycota(0.8800),c:Cystobasidiomycetes(0.7000),o:Erythrobasidiales(0.3500),f:Erythrobasidiaceae(0.2500),g:Erythrobasidium(0.2400),s:Erythrobasidium_hasegawianum(0.1700),h:SH194739.07FU(0.1700)	+	d:Fungi,p:Basidiomycota
Zotu997	d:Fungi(1.0000),p:Ascomycota(1.0000),c:Leotiomycetes(0.4100),o:Helotiales(0.4100),f:Dermateaceae(0.4100),g:Naevala(0.4100)	+	d:Fungi,p:Ascomycota
Zotu1003	d:Viridiplantae(1.0000),p:Streptophyta(1.0000),c:lamiids_no_rank(1.0000),o:Lamiales(1.0000),f:Oleaceae(1.0000),g:Fraxinus(1.0000),s:Fraxinus_mandshurica(0.6500)	+	d:Viridiplantae,p:Streptophyta,c:lamiids_no_rank,o:Lamiales,f:Oleaceae,g:Fraxinus
Zotu999	d:Fungi(1.0000),p:Ascomycota(0.9900),c:Dothideomycetes(0.9900),o:Capnodiales(0.9900),f:Mycosphaerellaceae(0.9900),g:Mycosphaerella(0.8400),s:Mycosphaerella_ulmi(0.8200),h:SH205983.07FU(0.8200)	+	d:Fungi,p:Ascomycota,c:Dothideomycetes,o:Capnodiales,f:Mycosphaerellaceae,g:Mycosphaerella,s:Mycosphaerella_ulmi,h:SH205983.07FU
Zotu1004	d:Fungi(1.0000),p:Ascomycota(0.9600),c:Eurotiomycetes(0.4000),o:Chaetothyriales(0.3200),f:Herpotrichiellaceae(0.1400),g:Exophiala(0.0500),s:Cladophialophora_modesta(0.0400),h:SH200682.07FU(0.0400)	+	d:Fungi,p:Ascomycota
Zotu1007	d:Fungi(1.0000),p:Ascomycota(0.5200),c:Xylonomycetes(0.3300),o:Xylonomycetales(0.3300),f:Xylonomycetales_fam_Incertae_sedis(0.3300),g:Symbiotaphrina(0.3300),s:Symbiotaphrina_buchneri(0.3300),h:SH643910.07FU(0.3300)	-	d:Fungi
Zotu1005	d:Fungi(1.0000),p:Ascomycota(0.9700),c:Dothideomycetes(0.9700),o:Venturiales(0.9600),f:Venturiaceae(0.4300),g:Venturia(0.2000),s:Venturia_minuta(0.0700),h:SH219604.07FU(0.0700)	+	d:Fungi,p:Ascomycota,c:Dothideomycetes,o:Venturiales
Zotu1008	d:Fungi(1.0000),p:Ascomycota(0.5100),c:Sordariomycetes(0.2600),o:Xylariales(0.1300),f:Orbiliaceae(0.1300),g:Geosmithia(0.1300),s:Dactylella_cylindrospora(0.1300),h:SH206627.07FU(0.1300)	-	d:Fungi
Zotu1006	d:Fungi(1.0000),p:Ascomycota(1.0000),c:Dothideomycetes(1.0000),o:Pleosporales(1.0000),f:Lentitheciaceae(1.0000),g:Keissleriella(1.0000),s:Keissleriella_quadriseptata(0.9100),h:SH522344.07FU(0.9100)	+	d:Fungi,p:Ascomycota,c:Dothideomycetes,o:Pleosporales,f:Lentitheciaceae,g:Keissleriella,s:Keissleriella_quadriseptata,h:SH522344.07FU
Zotu1010	d:Fungi(1.0000),p:Ascomycota(1.0000),c:Sordariomycetes(1.0000),o:Hypocreales(0.9500)	+	d:Fungi,p:Ascomycota,c:Sordariomycetes,o:Hypocreales
Zotu1015	d:Fungi(0.8800),p:Basidiomycota(0.4900),c:Agaricomycetes(0.4900),o:Agaricales(0.4900),f:Omphalotaceae(0.1300),g:Rhodocollybia(0.1300),s:Rhodocollybia_unakensis(0.1300),h:SH471224.07FU(0.1300)	+	d:Fungi
Zotu1013	d:Fungi(1.0000),p:Ascomycota(0.9600),c:Dothideomycetes(0.9500),o:Pleosporales(0.9500),f:Phaeosphaeriaceae(0.8200),g:Didymella(0.0400),s:Didymella_fabae(0.0400),h:SH211500.07FU(0.0400)	+	d:Fungi,p:Ascomycota,c:Dothideomycetes,o:Pleosporales,f:Phaeosphaeriaceae
Zotu1011	d:Fungi(1.0000),p:Ascomycota(1.0000),c:Leotiomycetes(1.0000),o:Helotiales(1.0000),f:Myxotrichaceae(1.0000),g:Oidiodendron(1.0000),s:Oidiodendron_maius(0.9600),h:SH216987.07FU(0.9300)	+	d:Fungi,p:Ascomycota,c:Leotiomycetes,o:Helotiales,f:Myxotrichaceae,g:Oidiodendron,s:Oidiodendron_maius,h:SH216987.07FU
Zotu1009	d:Fungi(1.0000),p:Ascomycota(1.0000),c:Leotiomycetes(0.6500),o:Leotiomycetes_ord_Incertae_sedis(0.3300),f:Pseudeurotiaceae(0.2100),g:Pseudeurotium(0.1200),s:Pseudeurotium_hygrophilum(0.0600),h:SH215929.07FU(0.0600)	+	d:Fungi,p:Ascomycota
Zotu1012	d:Fungi(1.0000),p:Basidiomycota(1.0000),c:Agaricomycetes(1.0000),o:Agaricales(1.0000),f:Psathyrellaceae(1.0000),g:Coprinopsis(1.0000),s:Coprinopsis_brunneofibrillosa(1.0000),h:SH219024.07FU(1.0000)	+	d:Fungi,p:Basidiomycota,c:Agaricomycetes,o:Agaricales,f:Psathyrellaceae,g:Coprinopsis,s:Coprinopsis_brunneofibrillosa,h:SH219024.07FU
Zotu1017	d:Fungi(1.0000),p:Ascomycota(0.9700),c:Dothideomycetes(0.5500),o:Venturiales(0.2900),f:Xylariaceae(0.1800),g:Venturia(0.1400),s:Passeriniella_obiones(0.1000),h:SH474451.07FU(0.1000)	+	d:Fungi,p:Ascomycota
Zotu1014	d:Fungi(1.0000),p:Ascomycota(0.9900),c:Leotiomycetes(0.9800),o:Helotiales(0.9500),f:Rutstroemiaceae(0.8900)	+	d:Fungi,p:Ascomycota,c:Leotiomycetes,o:Helotiales,f:Rutstroemiaceae
Zotu1016	d:Fungi(1.0000),p:Basidiomycota(1.0000),c:Exobasidiomycetes(1.0000),o:Exobasidiales(1.0000),f:Exobasidiaceae(0.9000),g:Exobasidium(0.9000),s:Exobasidium_pieridis-ovalifoliae(0.4500),h:SH017744.07FU(0.4400)	+	d:Fungi,p:Basidiomycota,c:Exobasidiomycetes,o:Exobasidiales,f:Exobasidiaceae,g:Exobasidium
Zotu1020	d:Fungi(1.0000),p:Ascomycota(0.4600),c:Agaricomycetes(0.2600),o:Pezizales(0.1000),f:Orbiliaceae(0.0600),g:Orbilia(0.0600),s:Alternaria_brassicicola(0.0400),h:SH486316.07FU(0.0400)	+	d:Fungi
Zotu1021	d:Fungi(0.9500),p:Ascomycota(0.5000),c:Xylonomycetes(0.1800),o:Xylonomycetales(0.1800),f:Xylonomycetales_fam_Incertae_sedis(0.1800),g:Symbiotaphrina(0.1800),s:Symbiotaphrina_buchneri(0.1500),h:SH643910.07FU(0.1500)	+	d:Fungi
Zotu1019	d:Fungi(1.0000),p:Chytridiomycota(0.8000),c:Rhizophydiomycetes(0.4400),o:Rhizophydiales(0.4400),f:Rhizophydiaceae(0.4200),g:Rhizophydium(0.4200),s:Kazachstania_kunashirensis(0.0100),h:SH201383.07FU(0.0100)	+	d:Fungi,p:Chytridiomycota
Zotu1023	d:Fungi(0.9600),p:Basidiomycota(0.4900),c:Agaricomycetes(0.3600),o:Agaricales(0.1800),f:Hymenochaetaceae(0.0500),g:Inocybe(0.0300),s:Pneumocystis_murina(0.0300),h:SH473765.07FU(0.0300)	-	d:Fungi
Zotu1018	d:Fungi(1.0000),p:Ascomycota(1.0000),c:Leotiomycetes(1.0000),o:Helotiales(1.0000),f:Hyaloscyphaceae(0.7100),g:Cistella(0.7100),s:Cistella_albidolutea(0.7100),h:SH198116.07FU(0.7100)	+	d:Fungi,p:Ascomycota,c:Leotiomycetes,o:Helotiales
Zotu1024	d:Viridiplantae(1.0000),p:Streptophyta(1.0000),c:lamiids_no_rank(1.0000),o:Lamiales(1.0000),f:Oleaceae(1.0000),g:Fraxinus(1.0000),s:Fraxinus_mandshurica(0.7700)	+	d:Viridiplantae,p:Streptophyta,c:lamiids_no_rank,o:Lamiales,f:Oleaceae,g:Fraxinus
Zotu1026	d:Fungi(0.9800),p:Basidiomycota(0.3000),c:Agaricomycetes(0.2800),o:Agaricales(0.0900),f:Acaulosporaceae(0.0700),g:Acaulospora(0.0500),s:Ophiocordyceps_formicarum(0.0300),h:SH176579.07FU(0.0300)	+	d:Fungi
Zotu1022	d:Fungi(1.0000),p:Ascomycota(1.0000),c:Sordariomycetes(1.0000),o:Diaporthales(1.0000),f:Diaporthales_fam_Incertae_sedis(0.0100),g:Tubakia(0.0100),s:Tubakia_seoraksanensis(0.0100),h:SH193926.07FU(0.0100)	+	d:Fungi,p:Ascomycota,c:Sordariomycetes,o:Diaporthales
Zotu1029	d:Fungi(0.9800),p:Basidiomycota(0.3400),c:Agaricomycetes(0.2600),o:Glomerales(0.1600),f:Glomeraceae(0.1600),g:Cortinarius(0.0400),s:Acaulospora_spinosa(0.0200),h:SH199917.07FU(0.0200)	+	d:Fungi
Zotu1027	d:Fungi(1.0000),p:Ascomycota(1.0000),c:Eurotiomycetes(1.0000),o:Chaetothyriales(1.0000)	+	d:Fungi,p:Ascomycota,c:Eurotiomycetes,o:Chaetothyriales
Zotu1030	d:Fungi(0.9700),p:Ascomycota(0.3300),c:Agaricomycetes(0.2000),o:Agaricales(0.0700),f:Xylonomycetales_fam_Incertae_sedis(0.0600),g:Symbiotaphrina(0.0600),s:Davidiella_rosigena(0.0300),h:SH016560.07FU(0.0300)	+	d:Fungi
Zotu1025	d:Fungi(1.0000),p:Ascomycota(0.9200),c:Leotiomycetes(0.9200),o:Leotiomycetes_ord_Incertae_sedis(0.9200),f:Pseudeurotiaceae(0.9200)	+	d:Fungi,p:Ascomycota,c:Leotiomycetes,o:Leotiomycetes_ord_Incertae_sedis,f:Pseudeurotiaceae
Zotu1028	d:Fungi(1.0000),p:Ascomycota(0.9400),c:Leotiomycetes(0.8600),o:Helotiales(0.7000),f:Helotiaceae(0.1200),g:Hyaloscypha(0.0300),s:Hyaloscypha_albohyalina_var._spiralis(0.0200),h:SH533936.07FU(0.0100)	+	d:Fungi,p:Ascomycota,c:Leotiomycetes
Zotu1032	d:Fungi(1.0000),p:Chytridiomycota(0.0600),c:Rhizophydiomycetes(0.0600),o:Rhizophydiales(0.0600),f:Rhizophydiaceae(0.0500),g:Paludomyces(0.0100),s:Paludomyces_mangrovei(0.0100),h:SH492594.07FU(0.0100)	+	d:Fungi
Zotu1031	d:Fungi(1.0000),p:Ascomycota(1.0000),c:Eurotiomycetes(0.9900),o:Phaeomoniellales(0.3500),f:Phaeomoniellales_fam_Incertae_sedis(0.3500),g:Phaeomoniella(0.2800),s:Aequabiliella_effusa(0.0200),h:SH197740.07FU(0.0200)	+	d:Fungi,p:Ascomycota,c:Eurotiomycetes
Zotu1033	d:Fungi(1.0000),p:Chytridiomycota(0.9900),c:Rhizophydiomycetes(0.0300),o:Rhizophydiales(0.0300),f:Rhizophydiaceae(0.0300)	+	d:Fungi,p:Chytridiomycota
Zotu1034	d:Fungi(1.0000),p:Ascomycota(0.9900),c:Dothideomycetes(0.9600),o:Venturiales(0.9600),f:Venturiaceae(0.3400),g:Venturia(0.1900),s:Venturia_atriseda(0.0500),h:SH219626.07FU(0.0500)	+	d:Fungi,p:Ascomycota,c:Dothideomycetes,o:Venturiales
Zotu1037	d:Fungi(1.0000),p:Chytridiomycota(0.9800),c:Rhizophydiomycetes(0.5800),o:Rhizophydiales(0.5800),f:Alphamycetaceae(0.5100),g:Betamyces(0.5100),s:Betamyces_americae-meridionalis(0.4100),h:SH027198.07FU(0.4100)	+	d:Fungi,p:Chytridiomycota
Zotu1036	d:Fungi(1.0000),p:Ascomycota(1.0000),c:Dothideomycetes(1.0000),o:Capnodiales(1.0000),f:Mycosphaerellaceae(1.0000),g:Zymoseptoria(0.9900),s:Zymoseptoria_halophila(0.8400),h:SH195828.07FU(0.8400)	+	d:Fungi,p:Ascomycota,c:Dothideomycetes,o:Capnodiales,f:Mycosphaerellaceae,g:Zymoseptoria,s:Zymoseptoria_halophila,h:SH195828.07FU
Zotu1035	d:Fungi(1.0000),p:Ascomycota(0.9800),c:Dothideomycetes(0.9100),o:Pleosporales(0.8000),f:Sporormiaceae(0.7400),g:Preussia(0.6900),s:Medicopsis_romeroi(0.0100),h:SH211725.07FU(0.0100)	+	d:Fungi,p:Ascomycota,c:Dothideomycetes,o:Pleosporales
Zotu1039	d:Fungi(1.0000),p:Chytridiomycota(0.4600),c:Rhizophydiomycetes(0.3500),o:Rhizophydiales(0.3500),f:Rhizophydiaceae(0.3200),g:Symbiotaphrina(0.0200),s:Symbiotaphrina_buchneri(0.0200),h:SH643910.07FU(0.0200)	+	d:Fungi
Zotu1038	d:Fungi(1.0000),p:Ascomycota(1.0000),c:Dothideomycetes(1.0000),o:Botryosphaeriales(1.0000),f:Botryosphaeriaceae(1.0000),g:Dothiorella(0.7800),s:Dothiorella_sempervirentis(0.4700),h:SH260786.07FU(0.4700)	+	d:Fungi,p:Ascomycota,c:Dothideomycetes,o:Botryosphaeriales,f:Botryosphaeriaceae
Zotu1041	d:Fungi(1.0000),p:Ascomycota(0.8800),c:Dothideomycetes(0.8800),o:Pleosporales(0.8600),f:Didymellaceae(0.6000),g:Phomatodes(0.2700),s:Phomatodes_aubrietiae(0.2700),h:SH245140.07FU(0.2700)	+	d:Fungi,p:Ascomycota,c:Dothideomycetes,o:Pleosporales
Zotu1040	d:Fungi(1.0000),p:Ascomycota(1.0000),c:Sordariomycetes(1.0000),o:Sordariales(1.0000),f:Chaetomiaceae(1.0000)	+	d:Fungi,p:Ascomycota,c:Sordariomycetes,o:Sordariales,f:Chaetomiaceae
Zotu1044	d:Fungi(1.0000),p:Basidiomycota(0.1600),c:Agaricomycetes(0.1400),o:Agaricales(0.0700),f:Diversisporaceae(0.0500),g:Amanita(0.0300),s:Entorrhiza_aschersoniana(0.0200),h:SH523879.07FU(0.0200)	+	d:Fungi
Zotu1045	d:Fungi(1.0000),p:Chytridiomycota(0.8100),c:Rhizophydiomycetes(0.1600),o:Rhizophydiales(0.1600),f:Protrudomycetaceae(0.1000),g:Protrudomyces(0.1000),s:Protrudomyces_lateralis(0.1000),h:SH210255.07FU(0.1000)	+	d:Fungi,p:Chytridiomycota
Zotu1042	d:Fungi(1.0000),p:Ascomycota(1.0000),c:Sordariomycetes(1.0000),o:Diaporthales(1.0000),f:Diaporthaceae(0.9200),g:Diaporthe(0.9200),s:Diaporthe_ganjae(0.7100),h:SH200984.07FU(0.7100)	+	d:Fungi,p:Ascomycota,c:Sordariomycetes,o:Diaporthales,f:Diaporthaceae,g:Diaporthe
Zotu1047	d:Fungi(1.0000),p:Ascomycota(0.4000),c:Agaricomycetes(0.3100),o:Xylonomycetales(0.2100),f:Xylonomycetales_fam_Incertae_sedis(0.2100),g:Symbiotaphrina(0.2100),s:Symbiotaphrina_buchneri(0.2100),h:SH643910.07FU(0.2100)	-	d:Fungi
Zotu1046	d:Fungi(1.0000),p:Chytridiomycota(0.2100),c:Rhizophydiomycetes(0.1300),o:Rhizophydiales(0.1300),f:Halomycetaceae(0.0900),g:Paludomyces(0.0700),s:Paludomyces_mangrovei(0.0700),h:SH492594.07FU(0.0700)	+	d:Fungi
Zotu1043	d:Fungi(1.0000),p:Ascomycota(0.9800),c:Leotiomycetes(0.9800),o:Leotiomycetes_ord_Incertae_sedis(0.8900),f:Pseudeurotiaceae(0.8900),g:Pseudogymnoascus(0.8800),s:Pseudogymnoascus_destructans(0.4700),h:SH334145.07FU(0.4700)	+	d:Fungi,p:Ascomycota,c:Leotiomycetes,o:Leotiomycetes_ord_Incertae_sedis,f:Pseudeurotiaceae,g:Pseudogymnoascus
Zotu1048	d:Fungi(0.9900),p:Ascomycota(0.3300),c:Agaricomycetes(0.1500),o:Pucciniales(0.1200),f:Pneumocystidaceae(0.0800),g:Pneumocystis(0.0800),s:Pneumocystis_wakefieldiae(0.0600),h:SH458869.07FU(0.0600)	+	d:Fungi
Zotu1051	d:Fungi(0.9800),p:Ascomycota(0.5100),c:Dothideomycetes(0.1500),o:Pleosporales(0.1400),f:Diversisporaceae(0.0500),g:Diversispora(0.0400),s:Symbiotaphrina_buchneri(0.0400),h:SH643910.07FU(0.0400)	+	d:Fungi
Zotu1054	d:Fungi(1.0000),p:Ascomycota(0.4100),c:Agaricomycetes(0.2900),o:Xylonomycetales(0.2900),f:Xylonomycetales_fam_Incertae_sedis(0.2900),g:Symbiotaphrina(0.2900),s:Symbiotaphrina_buchneri(0.2900),h:SH643910.07FU(0.2900)	-	d:Fungi
Zotu1050	d:Fungi(1.0000),p:Ascomycota(1.0000),c:Eurotiomycetes(1.0000),o:Eurotiales(1.0000),f:Aspergillaceae(1.0000),g:Aspergillus(0.9800),s:Aspergillus_penicillioides(0.9400),h:SH015761.07FU(0.9000)	+	d:Fungi,p:Ascomycota,c:Eurotiomycetes,o:Eurotiales,f:Aspergillaceae,g:Aspergillus,s:Aspergillus_penicillioides,h:SH015761.07FU
Zotu1055	d:Viridiplantae(1.0000),p:Streptophyta(1.0000),c:lamiids_no_rank(1.0000),o:Lamiales(1.0000),f:Oleaceae(1.0000),g:Fraxinus(1.0000),s:Fraxinus_mandshurica(0.9600)	+	d:Viridiplantae,p:Streptophyta,c:lamiids_no_rank,o:Lamiales,f:Oleaceae,g:Fraxinus,s:Fraxinus_mandshurica
Zotu1049	d:Fungi(1.0000),p:Ascomycota(1.0000),c:Sordariomycetes(1.0000),o:Sordariomycetes_ord_Incertae_sedis(0.6600),f:Sordariomycetes_fam_Incertae_sedis(0.6600),g:Xylomelasma(0.6600)	+	d:Fungi,p:Ascomycota,c:Sordariomycetes
Zotu1052	d:Fungi(1.0000),p:Ascomycota(0.9600),c:Sordariomycetes(0.9400),o:Sordariales(0.5000),f:Sordariomycetes_fam_Incertae_sedis(0.0900),g:Phaeoacremonium(0.0500),s:Ceratostomella_cuspidata(0.0200),h:SH496105.07FU(0.0200)	+	d:Fungi,p:Ascomycota,c:Sordariomycetes
Zotu1053	d:Fungi(1.0000),p:Ascomycota(0.9900),c:Leotiomycetes(0.9900),o:Helotiales(0.9900),f:Dermateaceae(0.8300),g:Phialocephala(0.0200),s:Phialocephala_virens(0.0200),h:SH201677.07FU(0.0200)	+	d:Fungi,p:Ascomycota,c:Leotiomycetes,o:Helotiales,f:Dermateaceae
Zotu1060	d:Fungi(0.9400),p:Ascomycota(0.3300),c:Agaricomycetes(0.1400),o:Xylonomycetales(0.0900),f:Xylonomycetales_fam_Incertae_sedis(0.0900),g:Symbiotaphrina(0.0900),s:Symbiotaphrina_buchneri(0.0600),h:SH643910.07FU(0.0600)	+	d:Fungi
Zotu1058	d:Fungi(1.0000),p:Chytridiomycota(0.6500),c:Rhizophydiomycetes(0.3100),o:Rhizophydiales(0.3100),f:Rhizophydiaceae(0.2100),g:Rhizophydium(0.2100),s:Protrudomyces_lateralis(0.0500),h:SH210255.07FU(0.0500)	+	d:Fungi
Zotu1059	d:Viridiplantae(1.0000),p:Streptophyta(1.0000),c:lamiids_no_rank(1.0000),o:Lamiales(1.0000),f:Oleaceae(1.0000),g:Fraxinus(1.0000),s:Fraxinus_mandshurica(0.8400)	+	d:Viridiplantae,p:Streptophyta,c:lamiids_no_rank,o:Lamiales,f:Oleaceae,g:Fraxinus,s:Fraxinus_mandshurica
Zotu1056	d:Fungi(1.0000),p:Ascomycota(0.9500),c:Dothideomycetes(0.8900),o:Pleosporales(0.8800),f:Phaeosphaeriaceae(0.7200),g:Phaeosphaeria(0.3400),s:Phaeosphaeria_triglochinicola(0.2800),h:SH208537.07FU(0.2800)	+	d:Fungi,p:Ascomycota,c:Dothideomycetes,o:Pleosporales
Zotu1062	d:Metazoa(0.8700),p:Nematoda(0.8700),c:Chromadorea(0.8700),o:Tylenchida(0.8700),f:Aphelenchoididae(0.8700),g:Aphelenchoides(0.8700),s:Aphelenchoides_besseyi(0.8700),h:SH181053.07FU(0.0100)	+	d:Metazoa,p:Nematoda,c:Chromadorea,o:Tylenchida,f:Aphelenchoididae,g:Aphelenchoides,s:Aphelenchoides_besseyi
Zotu1057	d:Fungi(1.0000),p:Ascomycota(0.8000),c:Dothideomycetes(0.8000),o:Dothideales(0.6500),f:Dothideaceae(0.5700),g:Endoconidioma(0.5000),s:Endoconidioma_populi(0.5000),h:SH206435.07FU(0.4100)	+	d:Fungi,p:Ascomycota,c:Dothideomycetes
Zotu1065	d:Fungi(1.0000),p:Ascomycota(0.3900),c:Agaricomycetes(0.3200),o:Xylonomycetales(0.1600),f:Xylonomycetales_fam_Incertae_sedis(0.1600),g:Symbiotaphrina(0.1600),s:Symbiotaphrina_buchneri(0.1400),h:SH643910.07FU(0.1400)	+	d:Fungi
Zotu1061	d:Fungi(1.0000),p:Ascomycota(1.0000),c:Sordariomycetes(1.0000),o:Hypocreales(1.0000),f:Hypocreaceae(1.0000),g:Trichoderma(0.8600),s:Trichoderma_longipilis(0.5200),h:SH187757.07FU(0.5200)	+	d:Fungi,p:Ascomycota,c:Sordariomycetes,o:Hypocreales,f:Hypocreaceae,g:Trichoderma
Zotu1064	d:Fungi(1.0000),p:Basidiomycota(0.4100),c:Agaricomycetes(0.3400),o:Mortierellales(0.1900),f:Mortierellaceae(0.1900),g:Mortierella(0.1900),s:Mortierella_globalpina(0.1500),h:SH497311.07FU(0.1500)	+	d:Fungi
Zotu1068	d:Fungi(0.9800),p:Basidiomycota(0.3100),c:Agaricomycetes(0.2700),o:Agaricales(0.1100),f:Glomeraceae(0.0900),g:Symbiotaphrina(0.0800),s:Symbiotaphrina_buchneri(0.0600),h:SH643910.07FU(0.0600)	+	d:Fungi
Zotu1063	d:Fungi(1.0000),p:Ascomycota(1.0000),c:Sordariomycetes(1.0000),o:Hypocreales(1.0000),f:Nectriaceae(0.9000),g:Fusarium(0.9000),s:Fusarium_solani(0.0800),h:SH205232.07FU(0.0800)	+	d:Fungi,p:Ascomycota,c:Sordariomycetes,o:Hypocreales,f:Nectriaceae,g:Fusarium
Zotu1069	d:Metazoa(0.5200),p:Nematoda(0.5200),c:Chromadorea(0.5200),o:Spirurida(0.5200),f:Gongylonematidae(0.5200),g:Gongylonema(0.5200),s:Gongylonema_nepalensis(0.5200),h:SH472876.07FU(0.0200)	-
Zotu1066	d:Fungi(1.0000),p:Ascomycota(1.0000),c:Dothideomycetes(1.0000),o:Myriangiales(1.0000),f:Elsinoaceae(1.0000),g:Sphaceloma(0.0200)	+	d:Fungi,p:Ascomycota,c:Dothideomycetes,o:Myriangiales,f:Elsinoaceae
Zotu1067	d:Fungi(1.0000),p:Ascomycota(1.0000)	+	d:Fungi,p:Ascomycota
Zotu1070	d:Fungi(1.0000),p:Ascomycota(1.0000),c:Dothideomycetes(1.0000),o:Pleosporales(1.0000),f:Phaeosphaeriaceae(0.9900),g:Alternaria(0.0100),s:Alternaria_cinerariae(0.0100),h:SH216796.07FU(0.0100)	+	d:Fungi,p:Ascomycota,c:Dothideomycetes,o:Pleosporales,f:Phaeosphaeriaceae
Zotu1071	d:Fungi(1.0000),p:Ascomycota(0.9900),c:Sordariomycetes(0.5000),o:Microascales(0.3400),f:Halosphaeriaceae(0.3200),g:Halosarpheia(0.1300),s:Halosarpheia_japonica(0.0900),h:SH496138.07FU(0.0900)	+	d:Fungi,p:Ascomycota
Zotu1077	d:Fungi(0.9800),p:Ascomycota(0.3400),c:Agaricomycetes(0.2700),o:Agaricales(0.2000),f:Inocybaceae(0.0900),g:Inocybe(0.0900),s:Verrucaria_margacea(0.0300),h:SH640960.07FU(0.0200)	+	d:Fungi
Zotu1072	d:Fungi(1.0000),p:Ascomycota(1.0000),c:Leotiomycetes(0.6000),o:Helotiales(0.5800),f:Helotiales_fam_Incertae_sedis(0.5800),g:Phialocephala(0.5400),s:Phialocephala_fortinii(0.5400),h:SH204986.07FU(0.5200)	+	d:Fungi,p:Ascomycota
Zotu1073	d:Fungi(1.0000),p:Ascomycota(1.0000),c:Taphrinomycetes(1.0000),o:Taphrinales(1.0000),f:Taphrinaceae(1.0000),g:Taphrina(1.0000),s:Taphrina_wiesneri(1.0000),h:SH193595.07FU(1.0000)	+	d:Fungi,p:Ascomycota,c:Taphrinomycetes,o:Taphrinales,f:Taphrinaceae,g:Taphrina,s:Taphrina_wiesneri,h:SH193595.07FU
Zotu1074	d:Fungi(1.0000),p:Basidiomycota(1.0000),c:Agaricomycetes(1.0000),o:Polyporales(1.0000),f:Polyporaceae(1.0000),g:Neofavolus(0.2700),s:Neofavolus_alveolaris(0.2500),h:SH207708.07FU(0.2500)	+	d:Fungi,p:Basidiomycota,c:Agaricomycetes,o:Polyporales,f:Polyporaceae
Zotu1075	d:Fungi(1.0000),p:Ascomycota(1.0000),c:Dothideomycetes(1.0000),o:Pleosporales(1.0000),f:Biatriosporaceae(0.3600),g:Biatriospora(0.3600)	+	d:Fungi,p:Ascomycota,c:Dothideomycetes,o:Pleosporales
Zotu1076	d:Fungi(1.0000),p:Basidiomycota(1.0000),c:Agaricomycetes(1.0000),o:Trechisporales(1.0000),f:Hydnodontaceae(1.0000),g:Sistotremastrum(1.0000),s:Sistotremastrum_guttuliferum(1.0000),h:SH199224.07FU(1.0000)	+	d:Fungi,p:Basidiomycota,c:Agaricomycetes,o:Trechisporales,f:Hydnodontaceae,g:Sistotremastrum,s:Sistotremastrum_guttuliferum,h:SH199224.07FU
Zotu1079	d:Fungi(1.0000),p:Basidiomycota(1.0000),c:Tremellomycetes(1.0000)	+	d:Fungi,p:Basidiomycota,c:Tremellomycetes
Zotu1078	d:Fungi(1.0000),p:Ascomycota(1.0000),c:Sordariomycetes(1.0000),o:Hypocreales(1.0000),f:Hypocreales_fam_Incertae_sedis(1.0000),g:Acremonium(1.0000),s:Acremonium_persicinum(0.9400),h:SH207979.07FU(0.9400)	+	d:Fungi,p:Ascomycota,c:Sordariomycetes,o:Hypocreales,f:Hypocreales_fam_Incertae_sedis,g:Acremonium,s:Acremonium_persicinum,h:SH207979.07FU
Zotu1082	d:Viridiplantae(0.8800),p:Streptophyta(0.8800),c:fabids_no_rank(0.8100),o:Rosales(0.8100),f:Rosaceae(0.8100),g:Prunus(0.8100),s:Prunus_cerasifera(0.4900),h:SH013852.07FU(0.0100)	+	d:Viridiplantae,p:Streptophyta,c:fabids_no_rank,o:Rosales,f:Rosaceae,g:Prunus
Zotu1080	d:Fungi(1.0000),p:Ascomycota(0.7500),c:Dothideomycetes(0.5500),o:Myriangiales(0.2400),f:Myriangiales_fam_Incertae_sedis(0.1900),g:Endosporium(0.1900),s:Abrothallus_suecicus(0.0700),h:SH183583.07FU(0.0700)	+	d:Fungi
Zotu1083	d:Fungi(1.0000),p:Ascomycota(1.0000),c:Sordariomycetes(1.0000),o:Xylariales(1.0000),f:Xylariaceae(1.0000),g:Hypoxylon(0.9000),s:Hypoxylon_carneum(0.9000),h:SH196275.07FU(0.9000)	+	d:Fungi,p:Ascomycota,c:Sordariomycetes,o:Xylariales,f:Xylariaceae,g:Hypoxylon,s:Hypoxylon_carneum,h:SH196275.07FU
Zotu1081	d:Fungi(1.0000),p:Ascomycota(1.0000),c:Sordariomycetes(1.0000),o:Hypocreales(1.0000),f:Nectriaceae(1.0000)	+	d:Fungi,p:Ascomycota,c:Sordariomycetes,o:Hypocreales,f:Nectriaceae
Zotu1084	d:Fungi(1.0000),p:Ascomycota(1.0000),c:Eurotiomycetes(1.0000),o:Eurotiales(1.0000),f:Aspergillaceae(1.0000),g:Aspergillus(0.5800),s:Aspergillus_penicillioides(0.5600),h:SH198031.07FU(0.3200)	+	d:Fungi,p:Ascomycota,c:Eurotiomycetes,o:Eurotiales,f:Aspergillaceae
Zotu1085	d:Fungi(1.0000),p:Basidiomycota(0.0100),c:Agaricomycetes(0.0100),o:Polyporales(0.0100),f:Fomitopsidaceae(0.0100),g:Pilatoporus(0.0100),s:Pilatoporus_primaevus(0.0100),h:SH178925.07FU(0.0100)	+	d:Fungi
Zotu1088	d:Fungi(1.0000),p:Ascomycota(0.4000),c:Agaricomycetes(0.3000),o:Xylonomycetales(0.2700),f:Xylonomycetales_fam_Incertae_sedis(0.2700),g:Symbiotaphrina(0.2700),s:Symbiotaphrina_buchneri(0.2700),h:SH643910.07FU(0.2700)	-	d:Fungi
Zotu1090	d:Fungi(0.9800),p:Basidiomycota(0.4100),c:Agaricomycetes(0.3400),o:Agaricales(0.1600),f:Xylonomycetales_fam_Incertae_sedis(0.0900),g:Symbiotaphrina(0.0900),s:Symbiotaphrina_buchneri(0.0600),h:SH643910.07FU(0.0600)	+	d:Fungi
Zotu1087	d:Fungi(1.0000),p:Basidiomycota(1.0000),c:Agaricomycetes(1.0000),o:Corticiales(0.0400),f:Corticiaceae(0.0400)	+	d:Fungi,p:Basidiomycota,c:Agaricomycetes
Zotu1086	d:Fungi(1.0000),p:Ascomycota(1.0000),c:Leotiomycetes(0.9900),o:Helotiales(0.9900),f:Helotiales_fam_Incertae_sedis(0.9000),g:Cadophora(0.0100)	+	d:Fungi,p:Ascomycota,c:Leotiomycetes,o:Helotiales,f:Helotiales_fam_Incertae_sedis
Zotu1089	d:Fungi(1.0000),p:Ascomycota(1.0000),c:Saccharomycetes(1.0000),o:Saccharomycetales(1.0000),f:Saccharomycetales_fam_Incertae_sedis(0.4500),g:Candida(0.4500),s:Scheffersomyces_amazonensis(0.0700),h:SH096351.07FU(0.0700)	+	d:Fungi,p:Ascomycota,c:Saccharomycetes,o:Saccharomycetales
Zotu1094	d:Fungi(1.0000),p:Basidiomycota(0.4100),c:Agaricomycetes(0.4000),o:Russulales(0.1400),f:Russulaceae(0.1100),g:Russula(0.0700),s:Symbiotaphrina_kochii(0.0200),h:SH021199.07FU(0.0200)	+	d:Fungi
Zotu1091	d:Fungi(1.0000),p:Basidiomycota(1.0000),c:Agaricomycetes(1.0000),o:Hymenochaetales(1.0000),f:Hymenochaetales_fam_Incertae_sedis(1.0000),g:Resinicium(1.0000),s:Resinicium_bicolor(0.8700),h:SH204931.07FU(0.8700)	+	d:Fungi,p:Basidiomycota,c:Agaricomycetes,o:Hymenochaetales,f:Hymenochaetales_fam_Incertae_sedis,g:Resinicium,s:Resinicium_bicolor,h:SH204931.07FU
Zotu1092	d:Fungi(1.0000),p:Basidiomycota(1.0000),c:Tremellomycetes(1.0000),o:Tremellales(1.0000)	+	d:Fungi,p:Basidiomycota,c:Tremellomycetes,o:Tremellales
Zotu1097	d:Fungi(1.0000),p:Basidiomycota(0.3700),c:Agaricomycetes(0.3100),o:Xylonomycetales(0.2400),f:Xylonomycetales_fam_Incertae_sedis(0.2400),g:Symbiotaphrina(0.2400),s:Symbiotaphrina_buchneri(0.2100),h:SH643910.07FU(0.2100)	-	d:Fungi
Zotu1093	d:Fungi(1.0000),p:Ascomycota(1.0000),c:Sordariomycetes(0.7400),o:Hypocreales(0.7400),f:Nectriaceae(0.7400),g:Pseudeurotium(0.0600),s:Pseudeurotium_hygrophilum(0.0200),h:SH215929.07FU(0.0200)	+	d:Fungi,p:Ascomycota
Zotu1096	d:Fungi(1.0000),p:Basidiomycota(0.2300),c:Agaricomycetes(0.1500),o:Agaricales(0.0800),f:Glomeraceae(0.0400),g:Derxomyces(0.0400),s:Pneumocystis_murina(0.0100),h:SH473765.07FU(0.0100)	+	d:Fungi
Zotu1095	d:Fungi(1.0000),p:Ascomycota(0.9400),c:Sordariomycetes(0.9400),o:Lulworthiales(0.9400),f:Lulworthiaceae(0.0300),g:Lulwoana(0.0300)	+	d:Fungi,p:Ascomycota,c:Sordariomycetes,o:Lulworthiales
Zotu1098	d:Viridiplantae(1.0000),p:Streptophyta(1.0000),c:malvids_no_rank(1.0000),o:Sapindales(1.0000),f:Sapindaceae(1.0000),g:Acer(1.0000),s:Acer_pseudoplatanus(1.0000)	+	d:Viridiplantae,p:Streptophyta,c:malvids_no_rank,o:Sapindales,f:Sapindaceae,g:Acer,s:Acer_pseudoplatanus
Zotu1104	d:Fungi(0.7200),p:Nematoda(0.2500),c:Chromadorea(0.2500),o:Spirurida(0.2500),f:Gongylonematidae(0.2500),g:Gongylonema(0.2500),s:Gongylonema_nepalensis(0.2500),h:SH016702.07FU(0.0300)	+
Zotu1102	d:Viridiplantae(0.6400),p:Chlorophyta(0.6400),c:Trebouxiophyceae(0.6400),o:Microthamniales(0.6400),f:Microthamniales_order(0.6400),g:Trebouxia(0.6400),s:Trebouxia_sp._P-3-I(0.4300),h:SH474693.07FU(0.0100)	+
Zotu1101	d:Fungi(1.0000),p:Basidiomycota(1.0000),c:Geminibasidiomycetes(1.0000),o:Geminibasidiales(1.0000),f:Geminibasidiaceae(1.0000),g:Geminibasidium(1.0000)	+	d:Fungi,p:Basidiomycota,c:Geminibasidiomycetes,o:Geminibasidiales,f:Geminibasidiaceae,g:Geminibasidium
Zotu1099	d:Fungi(1.0000),p:Ascomycota(0.9800),c:Leotiomycetes(0.8800),o:Helotiales(0.7800),f:Hyaloscyphaceae(0.2100),g:Hyaloscypha(0.0900),s:Pseudaegerita_corticalis(0.0600),h:SH181124.07FU(0.0500)	+	d:Fungi,p:Ascomycota,c:Leotiomycetes
Zotu1100	d:Fungi(1.0000),p:Ascomycota(0.9500),c:Leotiomycetes(0.9000),o:Helotiales(0.7600),f:Helotiaceae(0.1400),g:Rhizoscyphus(0.0900),s:Pezoloma_ericae(0.0300),h:SH191930.07FU(0.0100)	+	d:Fungi,p:Ascomycota,c:Leotiomycetes
Zotu1105	d:Fungi(1.0000),p:Ascomycota(0.9300),c:Sordariomycetes(0.4400),o:Hypocreales(0.3800),f:Ophiocordycipitaceae(0.3800),g:Ophiocordyceps(0.3800),s:Ophiocordyceps_sinensis(0.3800),h:SH202860.07FU(0.2500)	+	d:Fungi,p:Ascomycota
Zotu1103	d:Fungi(1.0000),p:Ascomycota(0.9800),c:Sordariomycetes(0.3600),o:Boliniales(0.0500),f:Boliniaceae(0.0500),g:Pseudoproboscispora(0.0100)	+	d:Fungi,p:Ascomycota
Zotu1107	d:Fungi(1.0000),p:Ascomycota(0.0100),c:Xylonomycetes(0.0100),o:Xylonomycetales(0.0100),f:Xylonomycetales_fam_Incertae_sedis(0.0100),g:Symbiotaphrina(0.0100),s:Symbiotaphrina_buchneri(0.0100),h:SH643910.07FU(0.0100)	+	d:Fungi
Zotu1106	d:Fungi(1.0000),p:Basidiomycota(0.9900),c:Tremellomycetes(0.9900),o:Tremellales(0.9900),f:Bulleribasidiaceae(0.9900),g:Dioszegia(0.9500),s:Hannaella_siamensis(0.0300),h:SH180506.07FU(0.0300)	+	d:Fungi,p:Basidiomycota,c:Tremellomycetes,o:Tremellales,f:Bulleribasidiaceae,g:Dioszegia
Zotu1108	d:Fungi(1.0000),p:Basidiomycota(1.0000),c:Tremellomycetes(1.0000),o:Cystofilobasidiales(1.0000),f:Mrakiaceae(1.0000),g:Itersonilia(1.0000),s:Itersonilia_perplexans(0.9500),h:SH199072.07FU(0.9500)	+	d:Fungi,p:Basidiomycota,c:Tremellomycetes,o:Cystofilobasidiales,f:Mrakiaceae,g:Itersonilia,s:Itersonilia_perplexans,h:SH199072.07FU
Zotu1113	d:Fungi(1.0000),p:Basidiomycota(0.3600),c:Agaricomycetes(0.3000),o:Xylonomycetales(0.2300),f:Xylonomycetales_fam_Incertae_sedis(0.2300),g:Symbiotaphrina(0.2300),s:Symbiotaphrina_buchneri(0.2200),h:SH643910.07FU(0.2200)	-	d:Fungi
Zotu1109	d:Fungi(1.0000),p:Ascomycota(0.9900),c:Dothideomycetes(0.9900),o:Pleosporales(0.9900),f:Massarinaceae(0.9900),g:Stagonospora(0.9900),s:Stagonospora_perfecta(0.9700),h:SH180761.07FU(0.9700)	+	d:Fungi,p:Ascomycota,c:Dothideomycetes,o:Pleosporales,f:Massarinaceae,g:Stagonospora,s:Stagonospora_perfecta,h:SH180761.07FU
Zotu1112	d:Fungi(1.0000),p:Basidiomycota(0.2400),c:Agaricomycetes(0.2100),o:Agaricales(0.1400),f:Entolomataceae(0.0300),g:Entoloma(0.0300),s:Antrodiella_perennis(0.0200),h:SH470657.07FU(0.0200)	+	d:Fungi
Zotu1110	d:Fungi(1.0000),p:Ascomycota(1.0000),c:Pezizomycetes(1.0000),o:Pezizales(1.0000),f:Pyronemataceae(1.0000),g:Scutellinia(1.0000),s:Scutellinia_scutellata(0.9900),h:SH215678.07FU(0.9900)	+	d:Fungi,p:Ascomycota,c:Pezizomycetes,o:Pezizales,f:Pyronemataceae,g:Scutellinia,s:Scutellinia_scutellata,h:SH215678.07FU
Zotu1111	d:Fungi(1.0000),p:Ascomycota(1.0000),c:Leotiomycetes(0.8800),o:Helotiales(0.8800),f:Dermateaceae(0.8700),g:Calloria(0.8700),s:Calloria_urticae(0.8700),h:SH529064.07FU(0.8700)	+	d:Fungi,p:Ascomycota,c:Leotiomycetes,o:Helotiales,f:Dermateaceae,g:Calloria,s:Calloria_urticae,h:SH529064.07FU
Zotu1114	d:Fungi(1.0000),p:Ascomycota(0.9800),c:Dothideomycetes(0.7400),o:Venturiales(0.7300),f:Venturiaceae(0.4600),g:Venturia(0.2000),s:Apiosporina_collinsii(0.1100),h:SH219636.07FU(0.1100)	+	d:Fungi,p:Ascomycota
Zotu1115	d:Fungi(1.0000),p:Basidiomycota(1.0000),c:Malasseziomycetes(1.0000),o:Malasseziales(1.0000),f:Malasseziaceae(1.0000),g:Malassezia(1.0000),s:Malassezia_globosa(1.0000),h:SH184036.07FU(1.0000)	+	d:Fungi,p:Basidiomycota,c:Malasseziomycetes,o:Malasseziales,f:Malasseziaceae,g:Malassezia,s:Malassezia_globosa,h:SH184036.07FU
Zotu1117	d:Fungi(0.9900),p:Ascomycota(0.3100),c:Agaricomycetes(0.2200),o:Xylonomycetales(0.1900),f:Xylonomycetales_fam_Incertae_sedis(0.1900),g:Symbiotaphrina(0.1900),s:Symbiotaphrina_buchneri(0.1900),h:SH643910.07FU(0.1900)	-	d:Fungi
Zotu1118	d:Fungi(1.0000),p:Basidiomycota(0.8500),c:Tremellomycetes(0.8500),o:Tremellales(0.8500)	+	d:Fungi,p:Basidiomycota,c:Tremellomycetes,o:Tremellales
Zotu1116	d:Fungi(1.0000),p:Ascomycota(1.0000),c:Dothideomycetes(1.0000),o:Botryosphaeriales(1.0000),f:Botryosphaeriaceae(1.0000),g:Dothiorella(0.7900),s:Dothiorella_sempervirentis(0.7300),h:SH260786.07FU(0.7300)	+	d:Fungi,p:Ascomycota,c:Dothideomycetes,o:Botryosphaeriales,f:Botryosphaeriaceae
Zotu1119	d:Fungi(1.0000),p:Basidiomycota(1.0000),c:Tremellomycetes(1.0000),o:Tremellales(1.0000),f:Bulleribasidiaceae(1.0000),g:Dioszegia(1.0000)	+	d:Fungi,p:Basidiomycota,c:Tremellomycetes,o:Tremellales,f:Bulleribasidiaceae,g:Dioszegia
Zotu1121	d:Fungi(1.0000),p:Ascomycota(0.8900),c:Sordariomycetes(0.8600),o:Ascomycota_ord_Incertae_sedis(0.0100),f:Ascomycota_fam_Incertae_sedis(0.0100),g:Triscelophorus(0.0100)	+	d:Fungi,p:Ascomycota,c:Sordariomycetes
Zotu1120	d:Fungi(1.0000),p:Ascomycota(1.0000),c:Leotiomycetes(0.8100),o:Helotiales(0.4800),f:Helotiaceae(0.4000),g:Articulospora(0.4000),s:Calloria_urticae(0.0200),h:SH529064.07FU(0.0200)	+	d:Fungi,p:Ascomycota,c:Leotiomycetes
Zotu1122	d:Fungi(1.0000)	+	d:Fungi
Zotu1123	d:Fungi(1.0000),p:Basidiomycota(1.0000),c:Exobasidiomycetes(1.0000),o:Entylomatales(1.0000),f:Entylomataceae(0.0100),g:Entyloma(0.0100),s:Entyloma_gaillardianum(0.0100),h:SH188091.07FU(0.0100)	+	d:Fungi,p:Basidiomycota,c:Exobasidiomycetes,o:Entylomatales
Zotu1124	d:Fungi(1.0000),p:Ascomycota(1.0000),c:Leotiomycetes(1.0000),o:Helotiales(1.0000),f:Hyaloscyphaceae(0.4600),g:Cistella(0.4300),s:Cistella_albidolutea(0.2300),h:SH198116.07FU(0.2300)	+	d:Fungi,p:Ascomycota,c:Leotiomycetes,o:Helotiales
Zotu1125	d:Fungi(1.0000),p:Chytridiomycota(0.3000),c:Lobulomycetes(0.0300),o:Lobulomycetales(0.0300),f:Lobulomycetaceae(0.0300),g:Clydaea(0.0200),s:Symbiotaphrina_kochii(0.0100),h:SH021199.07FU(0.0100)	+	d:Fungi
Zotu1128	d:Fungi(1.0000),p:Ascomycota(0.3900),c:Agaricomycetes(0.2600),o:Orbiliales(0.0900),f:Orbiliaceae(0.0900),g:Arthrobotrys(0.0500),s:Arthrobotrys_superba(0.0500),h:SH221775.07FU(0.0500)	-	d:Fungi
Zotu1129	d:Fungi(1.0000),p:Basidiomycota(0.3500),c:Agaricomycetes(0.2900),o:Xylonomycetales(0.2000),f:Xylonomycetales_fam_Incertae_sedis(0.2000),g:Symbiotaphrina(0.2000),s:Symbiotaphrina_buchneri(0.1600),h:SH643910.07FU(0.1600)	-	d:Fungi
Zotu1127	d:Fungi(1.0000),p:Ascomycota(0.9600),c:Dothideomycetes(0.6100),o:Venturiales(0.5700),f:Venturiaceae(0.3700),g:Venturia(0.2700),s:Venturia_atriseda(0.0600),h:SH219626.07FU(0.0600)	+	d:Fungi,p:Ascomycota
Zotu1131	d:Fungi(1.0000),p:Ascomycota(0.3700),c:Agaricomycetes(0.2000),o:Xylonomycetales(0.1300),f:Xylonomycetales_fam_Incertae_sedis(0.1300),g:Symbiotaphrina(0.1300),s:Symbiotaphrina_kochii(0.0800),h:SH021199.07FU(0.0800)	+	d:Fungi
Zotu1130	d:Fungi(1.0000),p:Ascomycota(0.9800),c:Dothideomycetes(0.9800),o:Venturiales(0.9800),f:Venturiaceae(0.4900),g:Venturia(0.1800),s:Apiosporina_collinsii(0.0700),h:SH219636.07FU(0.0700)	+	d:Fungi,p:Ascomycota,c:Dothideomycetes,o:Venturiales
Zotu1132	d:Viridiplantae(1.0000),p:Streptophyta(1.0000),c:lamiids_no_rank(1.0000),o:Lamiales(1.0000),f:Oleaceae(1.0000),g:Fraxinus(1.0000),s:Fraxinus_mandshurica(0.9900)	+	d:Viridiplantae,p:Streptophyta,c:lamiids_no_rank,o:Lamiales,f:Oleaceae,g:Fraxinus,s:Fraxinus_mandshurica
Zotu1126	d:Fungi(1.0000),p:Ascomycota(1.0000),c:Leotiomycetes(1.0000),o:Helotiales(1.0000),f:Leotiaceae(1.0000),g:Alatospora(1.0000),s:Alatospora_acuminata(0.9900),h:SH215253.07FU(0.9900)	+	d:Fungi,p:Ascomycota,c:Leotiomycetes,o:Helotiales,f:Leotiaceae,g:Alatospora,s:Alatospora_acuminata,h:SH215253.07FU
Zotu1133	d:Fungi(1.0000),p:Ascomycota(0.9600),c:Dothideomycetes(0.9200),o:Venturiales(0.8700),f:Venturiaceae(0.6200),g:Venturia(0.3800),s:Venturia_cerasi(0.0700),h:SH219623.07FU(0.0700)	+	d:Fungi,p:Ascomycota,c:Dothideomycetes,o:Venturiales
Zotu1134	d:Fungi(1.0000),p:Ascomycota(0.9900),c:Dothideomycetes(0.9900),o:Venturiales(0.9700),f:Venturiaceae(0.4900),g:Venturia(0.2100),s:Venturia_atriseda(0.0900),h:SH219626.07FU(0.0900)	+	d:Fungi,p:Ascomycota,c:Dothideomycetes,o:Venturiales
Zotu1136	d:Viridiplantae(1.0000),p:Streptophyta(1.0000),c:malvids_no_rank(1.0000),o:Sapindales(1.0000),f:Sapindaceae(1.0000),g:Acer(1.0000),s:Acer_pseudoplatanus(1.0000)	+	d:Viridiplantae,p:Streptophyta,c:malvids_no_rank,o:Sapindales,f:Sapindaceae,g:Acer,s:Acer_pseudoplatanus
Zotu1135	d:Fungi(1.0000),p:Ascomycota(1.0000),c:Sordariomycetes(1.0000),o:Hypocreales(1.0000),f:Ophiocordycipitaceae(1.0000),g:Hirsutella(0.8200),s:Hirsutella_lecaniicola(0.8200),h:SH497444.07FU(0.8200)	+	d:Fungi,p:Ascomycota,c:Sordariomycetes,o:Hypocreales,f:Ophiocordycipitaceae,g:Hirsutella,s:Hirsutella_lecaniicola,h:SH497444.07FU
Zotu1137	d:Fungi(1.0000),p:Mucoromycota(1.0000),c:Umbelopsidomycetes(1.0000),o:Umbelopsidales(1.0000),f:Umbelopsidaceae(1.0000),g:Umbelopsis(1.0000),s:Umbelopsis_ramanniana(0.9900),h:SH188390.07FU(0.9900)	+	d:Fungi,p:Mucoromycota,c:Umbelopsidomycetes,o:Umbelopsidales,f:Umbelopsidaceae,g:Umbelopsis,s:Umbelopsis_ramanniana,h:SH188390.07FU
Zotu1143	d:Fungi(0.9900),p:Basidiomycota(0.4100),c:Agaricomycetes(0.3700),o:Agaricales(0.0900),f:Hymenochaetaceae(0.0400),g:Inocybe(0.0400),s:Davidiella_rosigena(0.0300),h:SH016560.07FU(0.0300)	+	d:Fungi
Zotu1142	d:Fungi(0.9200),p:Basidiomycota(0.2000),c:Agaricomycetes(0.1400),o:Diversisporales(0.0900),f:Pleuronematidae(0.0800),g:Pleuronema(0.0800),s:Pleuronema_cf._setigerum(0.0800),h:SH196890.07FU(0.0100)	+	d:Fungi
Zotu1141	d:Fungi(0.9900),p:Basidiomycota(0.4400),c:Agaricomycetes(0.3900),o:Agaricales(0.1600),f:Inocybaceae(0.0900),g:Inocybe(0.0900),s:Sarcoporia_polyspora(0.0300),h:SH177307.07FU(0.0300)	+	d:Fungi
Zotu1140	d:Fungi(1.0000),p:Ascomycota(0.7800),c:Dothideomycetes(0.2200),o:Botryosphaeriales(0.1900),f:Botryosphaeriaceae(0.1400),g:Endomelanconiopsis(0.0400),s:Bispora_antennata(0.0300),h:SH631844.07FU(0.0300)	+	d:Fungi
Zotu1138	d:Fungi(1.0000),p:Ascomycota(1.0000),c:Sordariomycetes(1.0000),o:Hypocreales(1.0000),f:Clavicipitaceae(1.0000),g:Metarhizium(0.9500),s:Metarhizium_anisopliae(0.8700),h:SH389557.07FU(0.4400)	+	d:Fungi,p:Ascomycota,c:Sordariomycetes,o:Hypocreales,f:Clavicipitaceae,g:Metarhizium,s:Metarhizium_anisopliae
Zotu1144	d:Fungi(0.9800),p:Basidiomycota(0.4700),c:Agaricomycetes(0.3800),o:Sebacinales(0.1300),f:Serendipitaceae(0.0700),g:Inocybe(0.0400),s:Knoxdaviesia_scolytodis(0.0300),h:SH026564.07FU(0.0300)	-	d:Fungi
Zotu1139	d:Fungi(1.0000),p:Ascomycota(0.9900),c:Leotiomycetes(0.9900),o:Helotiales(0.9900),f:Dermateaceae(0.8500),g:Phialocephala(0.0200),s:Phialocephala_virens(0.0200),h:SH201677.07FU(0.0200)	+	d:Fungi,p:Ascomycota,c:Leotiomycetes,o:Helotiales,f:Dermateaceae
Zotu1148	d:Fungi(1.0000),p:Ascomycota(0.9800),c:Ascomycota_cls_Incertae_sedis(0.7800),o:Ascomycota_ord_Incertae_sedis(0.7800),f:Ascomycota_fam_Incertae_sedis(0.7800),g:Radulidium(0.7500),s:Radulidium_subulatum(0.7500),h:SH203905.07FU(0.7500)	+	d:Fungi,p:Ascomycota
Zotu1145	d:Fungi(1.0000)	+	d:Fungi
Zotu1147	d:Fungi(1.0000),p:Ascomycota(1.0000),c:Leotiomycetes(1.0000),o:Erysiphales(1.0000),f:Erysiphaceae(1.0000),g:Phyllactinia(1.0000),s:Phyllactinia_guttata(0.6100),h:SH344013.07FU(0.6000)	+	d:Fungi,p:Ascomycota,c:Leotiomycetes,o:Erysiphales,f:Erysiphaceae,g:Phyllactinia
Zotu1150	d:Fungi(1.0000),p:Chytridiomycota(0.8500),c:Rhizophydiomycetes(0.3500),o:Rhizophydiales(0.3500),f:Rhizophydiaceae(0.0800),g:Rhizophydium(0.0400),s:Paludomyces_mangrovei(0.0300),h:SH492594.07FU(0.0300)	+	d:Fungi,p:Chytridiomycota
Zotu1152	d:Fungi(1.0000),p:Chytridiomycota(0.3000),c:Agaricomycetes(0.2000),o:Cladochytriales(0.1400),f:Nowakowskiellaceae(0.1400),g:Nowakowskiella(0.1400),s:Nowakowskiella_multispora(0.1400),h:SH490389.07FU(0.1400)	+	d:Fungi
Zotu1146	d:Fungi(1.0000),p:Basidiomycota(0.9200),c:Tremellomycetes(0.9200),o:Tremellales(0.9200),f:Bulleribasidiaceae(0.9200),g:Dioszegia(0.9200),s:Dioszegia_takashimae(0.5900),h:SH182102.07FU(0.5900)	+	d:Fungi,p:Basidiomycota,c:Tremellomycetes,o:Tremellales,f:Bulleribasidiaceae,g:Dioszegia
Zotu1149	d:Fungi(1.0000),p:Ascomycota(1.0000),c:Eurotiomycetes(0.8300),o:Chaetothyriales(0.8300),f:Chaetothyriales_fam_Incertae_sedis(0.7600),g:Neophaeococcomyces(0.7600),s:Neophaeococcomyces_aloes(0.7600),h:SH197115.07FU(0.7600)	+	d:Fungi,p:Ascomycota,c:Eurotiomycetes,o:Chaetothyriales
Zotu1151	d:Fungi(1.0000),p:Basidiomycota(1.0000),c:Agaricomycetes(1.0000),o:Polyporales(1.0000),f:Coriolaceae(1.0000),g:Fomes(1.0000),s:Fomes_fomentarius(1.0000),h:SH198216.07FU(0.9600)	+	d:Fungi,p:Basidiomycota,c:Agaricomycetes,o:Polyporales,f:Coriolaceae,g:Fomes,s:Fomes_fomentarius,h:SH198216.07FU
Zotu1153	d:Fungi(0.9800),p:Ascomycota(0.3800),c:Agaricomycetes(0.3100),o:Chaetothyriales(0.0900),f:Mortierellaceae(0.0600),g:Mortierella(0.0600),s:Mortierella_globalpina(0.0300),h:SH497311.07FU(0.0300)	+	d:Fungi
Zotu1157	d:Fungi(0.9900),p:Basidiomycota(0.3800),c:Agaricomycetes(0.3000),o:Agaricales(0.1500),f:Xylonomycetales_fam_Incertae_sedis(0.0900),g:Symbiotaphrina(0.0900),s:Symbiotaphrina_buchneri(0.0900),h:SH643910.07FU(0.0900)	-	d:Fungi
Zotu1154	d:Viridiplantae(0.9200),p:Streptophyta(0.9200),c:fabids_no_rank(0.8500),o:Rosales(0.8500),f:Rosaceae(0.8500),g:Prunus(0.8500),s:Prunus_cerasifera(0.5100),h:SH005419.07FU(0.0100)	+	d:Viridiplantae,p:Streptophyta,c:fabids_no_rank,o:Rosales,f:Rosaceae,g:Prunus
Zotu1159	d:Fungi(1.0000),p:Basidiomycota(0.2900),c:Agaricomycetes(0.2600),o:Agaricales(0.1300),f:Acaulosporaceae(0.0500),g:Tulostoma(0.0400),s:Gigaspora_margarita(0.0300),h:SH021199.07FU(0.0300)	+	d:Fungi
Zotu1156	d:Fungi(1.0000),p:Ascomycota(0.9900),c:Dothideomycetes(0.9900),o:Pleosporales(0.9900),f:Didymellaceae(0.7300),g:Phomatodes(0.4100),s:Phomatodes_aubrietiae(0.4100),h:SH245140.07FU(0.4100)	+	d:Fungi,p:Ascomycota,c:Dothideomycetes,o:Pleosporales
Zotu1155	d:Fungi(1.0000),p:Ascomycota(0.9700),c:Dothideomycetes(0.9700),o:Venturiales(0.9600),f:Venturiaceae(0.6200),g:Venturia(0.3100),s:Venturia_atriseda(0.0900),h:SH219626.07FU(0.0900)	+	d:Fungi,p:Ascomycota,c:Dothideomycetes,o:Venturiales
Zotu1163	d:Fungi(0.9500),p:Ascomycota(0.4000),c:Agaricomycetes(0.1800),o:Saccharomycetales(0.0800),f:Orbiliaceae(0.0600),g:Symbiotaphrina(0.0500),s:Symbiotaphrina_kochii(0.0400),h:SH021199.07FU(0.0400)	+	d:Fungi
Zotu1160	d:Fungi(1.0000),p:Ascomycota(0.9000),c:Orbiliomycetes(0.4800),o:Orbiliales(0.4800),f:Orbiliaceae(0.4800),g:Retiarius(0.0300),s:Dactylella_cylindrospora(0.0100),h:SH206627.07FU(0.0100)	+	d:Fungi,p:Ascomycota
Zotu1158	d:Fungi(1.0000),p:Ascomycota(1.0000),c:Sordariomycetes(1.0000),o:Glomerellales(1.0000),f:Glomerellaceae(1.0000),g:Colletotrichum(0.9900),s:Colletotrichum_trichellum(0.4700),h:SH195660.07FU(0.4700)	+	d:Fungi,p:Ascomycota,c:Sordariomycetes,o:Glomerellales,f:Glomerellaceae,g:Colletotrichum
Zotu1164	d:Viridiplantae(1.0000),p:Streptophyta(1.0000),c:lamiids_no_rank(1.0000),o:Lamiales(1.0000),f:Oleaceae(1.0000),g:Fraxinus(1.0000),s:Fraxinus_mandshurica(0.9100)	+	d:Viridiplantae,p:Streptophyta,c:lamiids_no_rank,o:Lamiales,f:Oleaceae,g:Fraxinus,s:Fraxinus_mandshurica
Zotu1162	d:Fungi(1.0000),p:Chytridiomycota(1.0000)	+	d:Fungi,p:Chytridiomycota
Zotu1161	d:Fungi(1.0000),p:Ascomycota(0.9700),c:Ascomycota_cls_Incertae_sedis(0.8500),o:Ascomycota_ord_Incertae_sedis(0.8500),f:Ascomycota_fam_Incertae_sedis(0.8500),g:Pseudotaeniolina(0.8500),s:Pseudotaeniolina_globosa(0.8500),h:SH214159.07FU(0.8500)	+	d:Fungi,p:Ascomycota,c:Ascomycota_cls_Incertae_sedis,o:Ascomycota_ord_Incertae_sedis,f:Ascomycota_fam_Incertae_sedis,g:Pseudotaeniolina,s:Pseudotaeniolina_globosa,h:SH214159.07FU
Zotu1165	d:Fungi(0.9900),p:Ascomycota(0.8100),c:Dothideomycetes(0.2200),o:Hypocreales(0.0900),f:Ophiocordycipitaceae(0.0400),g:Ophiocordyceps(0.0400),s:Ophiocordyceps_konnoana(0.0400),h:SH483159.07FU(0.0400)	+	d:Fungi,p:Ascomycota
Zotu1169	d:Fungi(0.9900),p:Ascomycota(0.4800),c:Agaricomycetes(0.2700),o:Xylonomycetales(0.1400),f:Xylonomycetales_fam_Incertae_sedis(0.1400),g:Symbiotaphrina(0.1400),s:Symbiotaphrina_kochii(0.0700),h:SH021199.07FU(0.0700)	+	d:Fungi
Zotu1170	d:Fungi(0.9800),p:Basidiomycota(0.4100),c:Agaricomycetes(0.3500),o:Agaricales(0.2300),f:Inocybaceae(0.0600),g:Inocybe(0.0600),s:Symbiotaphrina_buchneri(0.0600),h:SH643910.07FU(0.0600)	-	d:Fungi
Zotu1166	d:Fungi(1.0000),p:Ascomycota(1.0000),c:Ascomycota_cls_Incertae_sedis(0.8500),o:Ascomycota_ord_Incertae_sedis(0.8500),f:Ascomycota_fam_Incertae_sedis(0.8500),g:Anguillospora(0.8500),s:Anguillospora_longissima(0.8500),h:SH203656.07FU(0.8500)	+	d:Fungi,p:Ascomycota,c:Ascomycota_cls_Incertae_sedis,o:Ascomycota_ord_Incertae_sedis,f:Ascomycota_fam_Incertae_sedis,g:Anguillospora,s:Anguillospora_longissima,h:SH203656.07FU
Zotu1172	d:Fungi(1.0000)	+	d:Fungi
Zotu1168	d:Fungi(1.0000),p:Basidiomycota(1.0000),c:Agaricomycetes(1.0000),o:Boletales(1.0000),f:Melanogastraceae(1.0000),g:Melanogaster(1.0000),s:Melanogaster_broomeanus(1.0000),h:SH182656.07FU(1.0000)	+	d:Fungi,p:Basidiomycota,c:Agaricomycetes,o:Boletales,f:Melanogastraceae,g:Melanogaster,s:Melanogaster_broomeanus,h:SH182656.07FU
Zotu1171	d:Fungi(1.0000),p:Chytridiomycota(1.0000)	+	d:Fungi,p:Chytridiomycota
Zotu1167	d:Fungi(1.0000),p:Ascomycota(1.0000),c:Sordariomycetes(1.0000),o:Hypocreales(1.0000),f:Nectriaceae(1.0000),g:Neonectria(0.0300)	+	d:Fungi,p:Ascomycota,c:Sordariomycetes,o:Hypocreales,f:Nectriaceae
Zotu1173	d:Fungi(1.0000),p:Ascomycota(0.3800),c:Dothideomycetes(0.3600),o:Agaricales(0.0400),f:Inocybaceae(0.0300),g:Inocybe(0.0300),s:Inocybe_cervicolor(0.0200),h:SH187100.07FU(0.0200)	+	d:Fungi
Zotu1174	d:Fungi(1.0000),p:Ascomycota(0.9800),c:Dothideomycetes(0.9600),o:Venturiales(0.9600),f:Venturiaceae(0.5400),g:Venturia(0.3500),s:Venturia_minuta(0.1000),h:SH219604.07FU(0.1000)	+	d:Fungi,p:Ascomycota,c:Dothideomycetes,o:Venturiales
Zotu1176	d:Fungi(1.0000),p:Chytridiomycota(0.9900),c:Rhizophydiomycetes(0.9900),o:Rhizophydiales(0.9900),f:Alphamycetaceae(0.9500),g:Betamyces(0.9500),s:Betamyces_americae-meridionalis(0.0100),h:SH027198.07FU(0.0100)	+	d:Fungi,p:Chytridiomycota,c:Rhizophydiomycetes,o:Rhizophydiales,f:Alphamycetaceae,g:Betamyces
Zotu1175	d:Fungi(1.0000),p:Basidiomycota(1.0000),c:Agaricomycetes(1.0000),o:Polyporales(0.7600),f:Irpicaceae(0.7600),g:Irpex(0.7600),s:Irpex_lacteus(0.7600),h:SH497100.07FU(0.7600)	+	d:Fungi,p:Basidiomycota,c:Agaricomycetes
Zotu1181	d:Viridiplantae(1.0000),p:Streptophyta(1.0000),c:lamiids_no_rank(1.0000),o:Lamiales(1.0000),f:Oleaceae(1.0000),g:Fraxinus(1.0000),s:Fraxinus_mandshurica(0.9900)	+	d:Viridiplantae,p:Streptophyta,c:lamiids_no_rank,o:Lamiales,f:Oleaceae,g:Fraxinus,s:Fraxinus_mandshurica
Zotu1177	d:Fungi(1.0000),p:Basidiomycota(1.0000)	+	d:Fungi,p:Basidiomycota
Zotu1178	d:Fungi(1.0000),p:Ascomycota(0.9900),c:Pezizomycetes(0.9900),o:Pezizales(0.9900),f:Pyronemataceae(0.9600),g:Heydenia(0.2000),s:Heydenia_alpina(0.2000),h:SH628734.07FU(0.2000)	+	d:Fungi,p:Ascomycota,c:Pezizomycetes,o:Pezizales,f:Pyronemataceae
Zotu1182	d:Fungi(1.0000),p:Ascomycota(0.3700),c:Agaricomycetes(0.2000),o:Saccharomycetales(0.1300),f:Xylonomycetales_fam_Incertae_sedis(0.1200),g:Symbiotaphrina(0.1200),s:Symbiotaphrina_buchneri(0.1000),h:SH643910.07FU(0.1000)	-	d:Fungi
Zotu1180	d:Fungi(1.0000),p:Ascomycota(1.0000),c:Pezizomycetes(1.0000),o:Pezizales(1.0000),f:Pyronemataceae(1.0000),g:Pulvinula(1.0000)	+	d:Fungi,p:Ascomycota,c:Pezizomycetes,o:Pezizales,f:Pyronemataceae,g:Pulvinula
Zotu1179	d:Fungi(1.0000),p:Ascomycota(0.8300),c:Leotiomycetes(0.5600),o:Helotiales(0.5600),f:Helotiales_fam_Incertae_sedis(0.4900),g:Cadophora(0.4000),s:Collembolispora_barbata(0.0300),h:SH186791.07FU(0.0300)	+	d:Fungi,p:Ascomycota
Zotu1183	d:Fungi(1.0000),p:Ascomycota(1.0000),c:Leotiomycetes(1.0000),o:Helotiales(0.9700),f:Dermateaceae(0.1500),g:Claussenomyces(0.0400),s:Phialocephala_virens(0.0200),h:SH201677.07FU(0.0200)	+	d:Fungi,p:Ascomycota,c:Leotiomycetes,o:Helotiales
Zotu1190	d:Fungi(0.8300),p:Ascomycota(0.2800),c:Agaricomycetes(0.1600),o:Spirurida(0.1500),f:Gongylonematidae(0.1500),g:Gongylonema(0.1500),s:Gongylonema_nepalensis(0.1500),h:SH643910.07FU(0.0900)	-	d:Fungi
Zotu1184	d:Fungi(1.0000),p:Ascomycota(0.9000),c:Sordariomycetes(0.8900),o:Magnaporthales(0.2700),f:Magnaporthaceae(0.2700),g:Pyricularia(0.0500),s:Deightoniella_roumeguerei(0.0500),h:SH020475.07FU(0.0500)	+	d:Fungi,p:Ascomycota,c:Sordariomycetes
Zotu1186	d:Fungi(1.0000),p:Basidiomycota(1.0000),c:Agaricomycetes(1.0000),o:Thelephorales(1.0000),f:Thelephoraceae(1.0000),g:Thelephora(0.0600),s:Thelephora_corticioides(0.0600),h:SH184585.07FU(0.0400)	+	d:Fungi,p:Basidiomycota,c:Agaricomycetes,o:Thelephorales,f:Thelephoraceae
Zotu1185	d:Fungi(1.0000),p:Ascomycota(0.9900),c:Dothideomycetes(0.9600),o:Botryosphaeriales(0.9600)	+	d:Fungi,p:Ascomycota,c:Dothideomycetes,o:Botryosphaeriales
Zotu1187	d:Fungi(1.0000),p:Ascomycota(0.9900),c:Leotiomycetes(0.7200),o:Helotiales(0.7200),f:Helotiales_fam_Incertae_sedis(0.6400),g:Cadophora(0.2900),s:Rhexocercosporidium_panacis(0.2300),h:SH186775.07FU(0.2300)	+	d:Fungi,p:Ascomycota
Zotu1188	d:Fungi(1.0000),p:Ascomycota(1.0000),c:Lecanoromycetes(1.0000),o:Lecanorales(1.0000),f:Lecanoraceae(1.0000),g:Lecanora(0.9900),s:Lecanora_chlarotera(0.6300),h:SH216483.07FU(0.6300)	+	d:Fungi,p:Ascomycota,c:Lecanoromycetes,o:Lecanorales,f:Lecanoraceae,g:Lecanora
Zotu1189	d:Fungi(1.0000),p:Ascomycota(1.0000),c:Sordariomycetes(1.0000),o:Hypocreales(1.0000),f:Nectriaceae(0.5500),g:Gibberella(0.5300),s:Gibberella_zeae(0.4500),h:SH220700.07FU(0.4500)	+	d:Fungi,p:Ascomycota,c:Sordariomycetes,o:Hypocreales
Zotu1191	d:Fungi(0.9700),p:Ascomycota(0.3000),c:Agaricomycetes(0.2300),o:Endogonales(0.0900),f:Endogonaceae(0.0800),g:Densospora(0.0800),s:Kluyveromyces_nonfermentans(0.0300),h:SH217865.07FU(0.0300)	+	d:Fungi
Zotu1194	d:Fungi(0.9900),p:Ascomycota(0.3300),c:Agaricomycetes(0.2500),o:Agaricales(0.1700),f:Entolomataceae(0.0400),g:Entoloma(0.0400),s:Paraconiothyrium_hawaiiense(0.0400),h:SH186963.07FU(0.0400)	+	d:Fungi
Zotu1193	d:Fungi(1.0000),p:Basidiomycota(1.0000),c:Exobasidiomycetes(1.0000),o:Microstromatales(1.0000),f:Microstromataceae(0.0300),g:Microstroma(0.0300),s:Microstroma_album(0.0300),h:SH192046.07FU(0.0300)	+	d:Fungi,p:Basidiomycota,c:Exobasidiomycetes,o:Microstromatales
Zotu1196	d:Fungi(1.0000),p:Basidiomycota(0.4100),c:Agaricomycetes(0.3400),o:Agaricales(0.2000),f:Inocybaceae(0.0600),g:Inocybe(0.0400),s:Pneumocystis_murina(0.0300),h:SH473765.07FU(0.0300)	+	d:Fungi
Zotu1195	d:Fungi(1.0000),p:Chytridiomycota(0.8400),c:Rhizophydiomycetes(0.5000),o:Rhizophydiales(0.5000),f:Rhizophydiaceae(0.4000),g:Rhizophydium(0.4000),s:Coralloidiomyces_digitatus(0.0500),h:SH461375.07FU(0.0500)	+	d:Fungi,p:Chytridiomycota
Zotu1192	d:Fungi(1.0000),p:Ascomycota(1.0000),c:Dothideomycetes(1.0000),o:Pleosporales(0.9800),f:Didymellaceae(0.0100),g:Phoma(0.0100),s:Phoma_puncteliae(0.0100),h:SH005849.07FU(0.0100)	+	d:Fungi,p:Ascomycota,c:Dothideomycetes,o:Pleosporales
Zotu1199	d:Fungi(0.9800),p:Basidiomycota(0.2400),c:Agaricomycetes(0.1900),o:Agaricales(0.1500),f:Synchytriaceae(0.0900),g:Synchytrium(0.0900),s:Synchytrium_papillatum(0.0900),h:SH487289.07FU(0.0900)	+	d:Fungi
Zotu1198	d:Fungi(1.0000),p:Ascomycota(0.3800),c:Agaricomycetes(0.3100),o:Xylonomycetales(0.2200),f:Xylonomycetales_fam_Incertae_sedis(0.2200),g:Symbiotaphrina(0.2200),s:Symbiotaphrina_buchneri(0.2200),h:SH643910.07FU(0.2200)	-	d:Fungi
Zotu1197	d:Fungi(1.0000),p:Basidiomycota(1.0000),c:Agaricomycetes(1.0000),o:Agaricales(1.0000),f:Strophariaceae(1.0000),g:Hypholoma(1.0000),s:Hypholoma_fasciculare(1.0000),h:SH201439.07FU(0.9500)	+	d:Fungi,p:Basidiomycota,c:Agaricomycetes,o:Agaricales,f:Strophariaceae,g:Hypholoma,s:Hypholoma_fasciculare,h:SH201439.07FU
Zotu1201	d:Fungi(0.9800),p:Basidiomycota(0.3600),c:Agaricomycetes(0.3200),o:Xylonomycetales(0.1800),f:Xylonomycetales_fam_Incertae_sedis(0.1800),g:Symbiotaphrina(0.1800),s:Symbiotaphrina_buchneri(0.1600),h:SH643910.07FU(0.1600)	-	d:Fungi
Zotu1202	d:Viridiplantae(1.0000),p:Streptophyta(1.0000),c:lamiids_no_rank(1.0000),o:Lamiales(1.0000),f:Oleaceae(1.0000),g:Fraxinus(1.0000),s:Fraxinus_mandshurica(0.8900)	+	d:Viridiplantae,p:Streptophyta,c:lamiids_no_rank,o:Lamiales,f:Oleaceae,g:Fraxinus,s:Fraxinus_mandshurica
Zotu1206	d:Fungi(0.9600),p:Ascomycota(0.3600),c:Agaricomycetes(0.2600),o:Xylonomycetales(0.2600),f:Xylonomycetales_fam_Incertae_sedis(0.2600),g:Symbiotaphrina(0.2600),s:Symbiotaphrina_buchneri(0.2300),h:SH643910.07FU(0.2300)	-	d:Fungi
Zotu1200	d:Fungi(1.0000),p:Ascomycota(1.0000),c:Dothideomycetes(1.0000),o:Capnodiales(1.0000),f:Dissoconiaceae(1.0000),g:Dissoconium(0.9900),s:Dissoconium_eucalypti(0.5800),h:SH252720.07FU(0.5800)	+	d:Fungi,p:Ascomycota,c:Dothideomycetes,o:Capnodiales,f:Dissoconiaceae,g:Dissoconium
Zotu1205	d:Fungi(1.0000),p:Ascomycota(1.0000),c:Pezizomycetes(1.0000),o:Pezizales(1.0000)	+	d:Fungi,p:Ascomycota,c:Pezizomycetes,o:Pezizales
Zotu1203	d:Fungi(1.0000),p:Ascomycota(1.0000),c:Eurotiomycetes(1.0000),o:Eurotiales(1.0000),f:Aspergillaceae(1.0000),g:Aspergillus(0.9500),s:Aspergillus_gracilis(0.4000),h:SH182520.07FU(0.4000)	+	d:Fungi,p:Ascomycota,c:Eurotiomycetes,o:Eurotiales,f:Aspergillaceae,g:Aspergillus
Zotu1204	d:Fungi(1.0000),p:Basidiomycota(1.0000),c:Agaricomycetes(1.0000),o:Agaricales(1.0000),f:Psathyrellaceae(1.0000),g:Psathyrella(0.9500),s:Psathyrella_boreifasciculata(0.2000),h:SH132857.07FU(0.2000)	+	d:Fungi,p:Basidiomycota,c:Agaricomycetes,o:Agaricales,f:Psathyrellaceae,g:Psathyrella
Zotu1209	d:Fungi(0.9900),p:Basidiomycota(0.3400),c:Agaricomycetes(0.2500),o:Agaricales(0.0800),f:Xylonomycetales_fam_Incertae_sedis(0.0700),g:Symbiotaphrina(0.0700),s:Symbiotaphrina_buchneri(0.0700),h:SH643910.07FU(0.0700)	+	d:Fungi
Zotu1210	d:Fungi(0.9700),p:Ascomycota(0.3100),c:Agaricomycetes(0.1200),o:Saccharomycetales(0.0800),f:Xylonomycetales_fam_Incertae_sedis(0.0800),g:Symbiotaphrina(0.0800),s:Symbiotaphrina_buchneri(0.0600),h:SH643910.07FU(0.0600)	+	d:Fungi
Zotu1208	d:Fungi(1.0000),p:Chytridiomycota(1.0000),c:Spizellomycetes(1.0000),o:Spizellomycetales(1.0000),f:Spizellomycetaceae(1.0000),g:Spizellomyces(1.0000),s:Spizellomyces_lactosolyticus(0.7100),h:SH210195.07FU(0.7100)	+	d:Fungi,p:Chytridiomycota,c:Spizellomycetes,o:Spizellomycetales,f:Spizellomycetaceae,g:Spizellomyces
Zotu1207	d:Fungi(1.0000),p:Basidiomycota(1.0000),c:Agaricomycetes(1.0000),o:Atheliales(1.0000),f:Atheliaceae(1.0000),g:Amphinema(1.0000)	+	d:Fungi,p:Basidiomycota,c:Agaricomycetes,o:Atheliales,f:Atheliaceae,g:Amphinema
Zotu1212	d:Fungi(1.0000),p:Ascomycota(0.6200),c:Agaricomycetes(0.2700),o:Agaricales(0.1800),f:Verrucariaceae(0.1600),g:Cortinarius(0.0800),s:Hydropunctaria_amphibia(0.0500),h:SH212735.07FU(0.0500)	+	d:Fungi
Zotu1214	d:Fungi(0.9800),p:Basidiomycota(0.4200),c:Agaricomycetes(0.3600),o:Agaricales(0.1400),f:Xylonomycetales_fam_Incertae_sedis(0.0900),g:Symbiotaphrina(0.0900),s:Symbiotaphrina_buchneri(0.0600),h:SH643910.07FU(0.0600)	+	d:Fungi
Zotu1217	d:Fungi(0.9500),p:Ascomycota(0.3400),c:Agaricomycetes(0.1300),o:Xylonomycetales(0.1100),f:Xylonomycetales_fam_Incertae_sedis(0.1100),g:Symbiotaphrina(0.1100),s:Symbiotaphrina_buchneri(0.0700),h:SH643910.07FU(0.0700)	+	d:Fungi
Zotu1216	d:Fungi(1.0000),p:Rozellomycota(0.6600),c:Rozellomycota_cls_Incertae_sedis(0.6600),o:GS08(0.6400),f:Irpicaceae(0.0100),g:Ceriporia(0.0100),s:Ceriporia_viridans(0.0100),h:SH016437.07FU(0.0100)	+	d:Fungi
Zotu1211	d:Fungi(1.0000),p:Ascomycota(1.0000),c:Leotiomycetes(1.0000),o:Helotiales(1.0000),f:Hyaloscyphaceae(0.7500),g:Leptodontidium(0.0100)	+	d:Fungi,p:Ascomycota,c:Leotiomycetes,o:Helotiales
Zotu1219	d:Fungi(0.9800),p:Ascomycota(0.3800),c:Agaricomycetes(0.2300),o:Chaetothyriales(0.0700),f:Xylonomycetales_fam_Incertae_sedis(0.0700),g:Symbiotaphrina(0.0700),s:Symbiotaphrina_buchneri(0.0400),h:SH643910.07FU(0.0400)	+	d:Fungi
Zotu1213	d:Fungi(1.0000),p:Ascomycota(0.9800),c:Sordariomycetes(0.9800),o:Hypocreales(0.9800),f:Nectriaceae(0.9800),g:Ilyonectria(0.9500),s:Ilyonectria_mors-panacis(0.8600),h:SH202967.07FU(0.8600)	+	d:Fungi,p:Ascomycota,c:Sordariomycetes,o:Hypocreales,f:Nectriaceae,g:Ilyonectria,s:Ilyonectria_mors-panacis,h:SH202967.07FU
Zotu1218	d:Fungi(1.0000),p:Chytridiomycota(1.0000),c:Rhizophydiomycetes(1.0000),o:Rhizophydiales(1.0000),f:Terramycetaceae(1.0000),g:Terramyces(1.0000),s:Terramyces_subangulosum(1.0000),h:SH206010.07FU(1.0000)	+	d:Fungi,p:Chytridiomycota,c:Rhizophydiomycetes,o:Rhizophydiales,f:Terramycetaceae,g:Terramyces,s:Terramyces_subangulosum,h:SH206010.07FU
Zotu1221	d:Viridiplantae(1.0000),p:Streptophyta(1.0000),c:lamiids_no_rank(1.0000),o:Lamiales(1.0000),f:Oleaceae(1.0000),g:Fraxinus(1.0000),s:Fraxinus_excelsior(1.0000)	+	d:Viridiplantae,p:Streptophyta,c:lamiids_no_rank,o:Lamiales,f:Oleaceae,g:Fraxinus,s:Fraxinus_excelsior
Zotu1222	d:Fungi(0.9600),p:Ascomycota(0.3800),c:Agaricomycetes(0.2600),o:Orbiliales(0.0900),f:Orbiliaceae(0.0900),g:Massaria(0.0700),s:Massaria_macra(0.0500),h:SH181420.07FU(0.0500)	+	d:Fungi
Zotu1224	d:Fungi(0.9600),p:Ascomycota(0.2500),c:Glomeromycetes(0.1800),o:Glomerales(0.1600),f:Glomeraceae(0.1300),g:Macrorhabdus(0.0600),s:Macrorhabdus_ornithogaster(0.0600),h:SH472876.07FU(0.0600)	-	d:Fungi
Zotu1220	d:Fungi(1.0000),p:Ascomycota(1.0000),c:Eurotiomycetes(0.0500),o:Chaetothyriales(0.0500),f:Herpotrichiellaceae(0.0500),g:Phialophora(0.0500),s:Phialophora_cyclaminis(0.0500),h:SH174592.07FU(0.0500)	+	d:Fungi,p:Ascomycota
Zotu1223	d:Fungi(1.0000),p:Basidiomycota(1.0000),c:Agaricomycetes(1.0000)	+	d:Fungi,p:Basidiomycota,c:Agaricomycetes
Zotu1229	d:Fungi(1.0000),p:Blastocladiomycota(0.5500),c:Blastocladiomycetes(0.4700),o:Blastocladiales(0.4700),f:Blastocladiaceae(0.4400),g:Allomyces(0.4400),s:Allomyces_arbusculus(0.2900),h:SH533948.07FU(0.2900)	+	d:Fungi
Zotu1225	d:Fungi(1.0000),p:Ascomycota(1.0000),c:Leotiomycetes(1.0000),o:Erysiphales(1.0000),f:Erysiphaceae(1.0000),g:Golovinomyces(1.0000),s:Golovinomyces_macrocarpus(0.8100),h:SH210840.07FU(0.8100)	+	d:Fungi,p:Ascomycota,c:Leotiomycetes,o:Erysiphales,f:Erysiphaceae,g:Golovinomyces,s:Golovinomyces_macrocarpus,h:SH210840.07FU
Zotu1228	d:Fungi(1.0000),p:Chytridiomycota(1.0000),c:Rhizophydiomycetes(0.7800),o:Rhizophydiales(0.7800),f:Alphamycetaceae(0.7700),g:Betamyces(0.7700),s:Betamyces_americae-meridionalis(0.7600),h:SH027198.07FU(0.7600)	+	d:Fungi,p:Chytridiomycota
Zotu1231	d:Fungi(1.0000),p:Basidiomycota(0.4100),c:Agaricomycetes(0.3600),o:Agaricales(0.2500),f:Xylonomycetales_fam_Incertae_sedis(0.0800),g:Symbiotaphrina(0.0800),s:Symbiotaphrina_buchneri(0.0700),h:SH643910.07FU(0.0700)	-	d:Fungi
Zotu1226	d:Fungi(1.0000),p:Ascomycota(0.9800),c:Sordariomycetes(0.9800),o:Diaporthales(0.9800),f:Gnomoniaceae(0.9800),g:Alnecium(0.2400),s:Alnecium_auctum(0.2400),h:SH497067.07FU(0.2400)	+	d:Fungi,p:Ascomycota,c:Sordariomycetes,o:Diaporthales,f:Gnomoniaceae
Zotu1227	d:Fungi(1.0000),p:Ascomycota(1.0000),c:Leotiomycetes(1.0000),o:Helotiales(1.0000),f:Hyaloscyphaceae(0.9800),g:Lachnellula(0.9300),s:Lachnellula_calyciformis(0.9300),h:SH201617.07FU(0.9300)	+	d:Fungi,p:Ascomycota,c:Leotiomycetes,o:Helotiales,f:Hyaloscyphaceae,g:Lachnellula,s:Lachnellula_calyciformis,h:SH201617.07FU
Zotu1232	d:Fungi(0.8100),p:Ascomycota(0.3200),c:Agaricomycetes(0.2600),o:Agaricales(0.1600),f:Gongylonematidae(0.1600),g:Gongylonema(0.1600),s:Gongylonema_nepalensis(0.1600),h:SH643910.07FU(0.0800)	+	d:Fungi
Zotu1233	d:Fungi(0.9800),p:Basidiomycota(0.3700),c:Agaricomycetes(0.3100),o:Agaricales(0.1400),f:Xylonomycetales_fam_Incertae_sedis(0.1100),g:Symbiotaphrina(0.1100),s:Symbiotaphrina_buchneri(0.0700),h:SH643910.07FU(0.0700)	+	d:Fungi
Zotu1230	d:Fungi(1.0000),p:Ascomycota(0.5900),c:Dothideomycetes(0.5900),o:Pleosporales(0.5600),f:Didymellaceae(0.0800),g:Phoma(0.0800),s:Neosphaerellopsis_thailandica(0.0200),h:SH495686.07FU(0.0200)	+	d:Fungi
Zotu1235	d:Fungi(0.8800),p:Ascomycota(0.2300),c:Saccharomycetes(0.1600),o:Saccharomycetales(0.1600),f:Saccharomycetales_fam_Incertae_sedis(0.1400),g:Macrorhabdus(0.1400),s:Macrorhabdus_ornithogaster(0.1400),h:SH472876.07FU(0.1400)	+	d:Fungi
Zotu1236	d:Fungi(0.9900),p:Basidiomycota(0.4800),c:Agaricomycetes(0.4000),o:Agaricales(0.1500),f:Saccharomycetaceae(0.0700),g:Entoloma(0.0600),s:Kluyveromyces_nonfermentans(0.0500),h:SH217865.07FU(0.0500)	+	d:Fungi
Zotu1234	d:Viridiplantae(1.0000),p:Streptophyta(1.0000),c:malvids_no_rank(1.0000),o:Sapindales(1.0000),f:Sapindaceae(1.0000),g:Acer(1.0000),s:Acer_pseudoplatanus(1.0000)	+	d:Viridiplantae,p:Streptophyta,c:malvids_no_rank,o:Sapindales,f:Sapindaceae,g:Acer,s:Acer_pseudoplatanus
Zotu1237	d:Fungi(1.0000),p:Ascomycota(0.4900),c:Agaricomycetes(0.3000),o:Agaricales(0.2400),f:Xylonomycetales_fam_Incertae_sedis(0.2400),g:Symbiotaphrina(0.2400),s:Symbiotaphrina_buchneri(0.2200),h:SH643910.07FU(0.2200)	-	d:Fungi
Zotu1239	d:Viridiplantae(1.0000),p:Streptophyta(1.0000),c:malvids_no_rank(0.9900),o:Sapindales(0.9900),f:Sapindaceae(0.9900),g:Acer(0.9900),s:Acer_pseudoplatanus(0.9900)	+	d:Viridiplantae,p:Streptophyta,c:malvids_no_rank,o:Sapindales,f:Sapindaceae,g:Acer,s:Acer_pseudoplatanus
Zotu1244	d:Fungi(1.0000),p:Basidiomycota(0.3700),c:Agaricomycetes(0.3100),o:Agaricales(0.1000),f:Saccharomycetaceae(0.1000),g:Naumovozyma(0.0400),s:Naumovozyma_baii(0.0400),h:SH223365.07FU(0.0400)	+	d:Fungi
Zotu1238	d:Fungi(1.0000),p:Ascomycota(1.0000),c:Eurotiomycetes(1.0000),o:Eurotiales(1.0000),f:Aspergillaceae(1.0000),g:Aspergillus(1.0000),s:Aspergillus_intermedius(0.4900),h:SH179237.07FU(0.4900)	+	d:Fungi,p:Ascomycota,c:Eurotiomycetes,o:Eurotiales,f:Aspergillaceae,g:Aspergillus
Zotu1240	d:Fungi(1.0000),p:Ascomycota(1.0000),c:Dothideomycetes(0.9700),o:Venturiales(0.9000),f:Venturiaceae(0.5200),g:Venturia(0.3300),s:Venturia_minuta(0.0700),h:SH219604.07FU(0.0700)	+	d:Fungi,p:Ascomycota,c:Dothideomycetes,o:Venturiales
Zotu1243	d:Fungi(1.0000),p:Ascomycota(1.0000),c:Leotiomycetes(1.0000),o:Helotiales(1.0000)	+	d:Fungi,p:Ascomycota,c:Leotiomycetes,o:Helotiales
Zotu1241	d:Fungi(1.0000),p:Ascomycota(1.0000),c:Leotiomycetes(0.9800),o:Helotiales(0.9800),f:Dermateaceae(0.8300),g:Phialocephala(0.0200),s:Phialocephala_virens(0.0200),h:SH201677.07FU(0.0200)	+	d:Fungi,p:Ascomycota,c:Leotiomycetes,o:Helotiales,f:Dermateaceae
Zotu1242	d:Fungi(1.0000),p:Ascomycota(1.0000),c:Leotiomycetes(0.4600),o:Leotiomycetes_ord_Incertae_sedis(0.3200),f:Pseudeurotiaceae(0.3100),g:Pseudeurotium(0.1900),s:Pseudeurotium_hygrophilum(0.0900),h:SH215929.07FU(0.0900)	+	d:Fungi,p:Ascomycota
Zotu1245	d:Fungi(1.0000),p:Ascomycota(1.0000),c:Eurotiomycetes(1.0000),o:Chaetothyriales(0.7600),f:Phaeomoniellales_fam_Incertae_sedis(0.0900),g:Phaeomoniella(0.0800)	+	d:Fungi,p:Ascomycota,c:Eurotiomycetes
Zotu1249	d:Fungi(0.9100),p:Ascomycota(0.5400),c:Sordariomycetes(0.2200),o:Xylariales(0.1700),f:Xylariaceae(0.1300),g:Lopadostoma(0.1100),s:Lopadostoma_insulare(0.0400),h:SH195184.07FU(0.0400)	-	d:Fungi
Zotu1246	d:Fungi(1.0000),p:Basidiomycota(1.0000),c:Agaricomycetes(1.0000),o:Polyporales(1.0000),f:Phanerochaetaceae(0.1400),g:Porostereum(0.1400),s:Porostereum_spadiceum(0.0100),h:SH017106.07FU(0.0100)	+	d:Fungi,p:Basidiomycota,c:Agaricomycetes,o:Polyporales
Zotu1247	d:Fungi(1.0000),p:Ascomycota(1.0000),c:Leotiomycetes(0.1200),o:Helotiales(0.1200),f:Dermateaceae(0.0900),g:Naevala(0.0900),s:Gyoerffyella_entomobryoides(0.0300),h:SH184432.07FU(0.0300)	+	d:Fungi,p:Ascomycota
Zotu1248	d:Fungi(1.0000),p:Ascomycota(0.9900),c:Sordariomycetes(0.9900),o:Diaporthales(0.8800),f:Gnomoniaceae(0.8200),g:Ophiognomonia(0.4400),s:Ophiognomonia_clavigignenti-juglandacearum(0.1700),h:SH207371.07FU(0.1700)	+	d:Fungi,p:Ascomycota,c:Sordariomycetes,o:Diaporthales,f:Gnomoniaceae
Zotu1250	d:Fungi(1.0000),p:Rozellomycota(0.4200),c:Rozellomycota_cls_Incertae_sedis(0.4200),o:GS08(0.4100)	+	d:Fungi
Zotu1251	d:Fungi(1.0000),p:Basidiomycota(1.0000),c:Microbotryomycetes(1.0000),o:Sporidiobolales(1.0000),f:Sporidiobolaceae(1.0000),g:Rhodotorula(1.0000),s:Rhodotorula_mucilaginosa(1.0000),h:SH216361.07FU(0.8700)	+	d:Fungi,p:Basidiomycota,c:Microbotryomycetes,o:Sporidiobolales,f:Sporidiobolaceae,g:Rhodotorula,s:Rhodotorula_mucilaginosa,h:SH216361.07FU
Zotu1253	d:Fungi(1.0000),p:Ascomycota(0.9400),c:Leotiomycetes(0.3000),o:Helotiales(0.2000),f:Leprocaulaceae(0.0800),g:Leprocaulon(0.0800),s:Leprocaulon_textum(0.0400),h:SH028493.07FU(0.0400)	+	d:Fungi,p:Ascomycota
Zotu1252	d:Fungi(1.0000),p:Basidiomycota(1.0000),c:Tremellomycetes(1.0000),o:Tremellales(1.0000),f:Tremellaceae(1.0000),g:Cryptococcus(1.0000)	+	d:Fungi,p:Basidiomycota,c:Tremellomycetes,o:Tremellales,f:Tremellaceae,g:Cryptococcus
Zotu1255	d:Fungi(1.0000),p:Ascomycota(1.0000),c:Leotiomycetes(1.0000),o:Erysiphales(1.0000),f:Erysiphaceae(1.0000),g:Phyllactinia(1.0000),s:Phyllactinia_guttata(0.4400),h:SH344013.07FU(0.4200)	+	d:Fungi,p:Ascomycota,c:Leotiomycetes,o:Erysiphales,f:Erysiphaceae,g:Phyllactinia
Zotu1254	d:Fungi(1.0000),p:Ascomycota(0.9900),c:Sordariomycetes(0.9900),o:Sordariales(0.9900),f:Lasiosphaeriaceae(0.9900),g:Podospora(0.0100),s:Podospora_intestinacea(0.0100),h:SH222032.07FU(0.0100)	+	d:Fungi,p:Ascomycota,c:Sordariomycetes,o:Sordariales,f:Lasiosphaeriaceae
Zotu1257	d:Viridiplantae(1.0000),p:Streptophyta(1.0000),c:lamiids_no_rank(1.0000),o:Lamiales(1.0000),f:Oleaceae(1.0000),g:Fraxinus(1.0000),s:Fraxinus_excelsior(1.0000)	+	d:Viridiplantae,p:Streptophyta,c:lamiids_no_rank,o:Lamiales,f:Oleaceae,g:Fraxinus,s:Fraxinus_excelsior
Zotu1256	d:Fungi(1.0000),p:Ascomycota(0.9900),c:Pezizomycetes(0.9900),o:Pezizales(0.9900),f:Pyronemataceae(0.9900)	+	d:Fungi,p:Ascomycota,c:Pezizomycetes,o:Pezizales,f:Pyronemataceae
Zotu1258	d:Fungi(1.0000),p:Ascomycota(0.9900),c:Dothideomycetes(0.9700),o:Venturiales(0.9600),f:Venturiaceae(0.1800),g:Venturia(0.0600),s:Apiosporina_collinsii(0.0300),h:SH219636.07FU(0.0300)	+	d:Fungi,p:Ascomycota,c:Dothideomycetes,o:Venturiales
Zotu1259	d:Fungi(1.0000),p:Chytridiomycota(0.9400),c:Rhizophydiomycetes(0.0700),o:Rhizophydiales(0.0700),f:Rhizophydiaceae(0.0400),g:Densospora(0.0200),s:Thecaphora_schwarzmaniana(0.0100),h:SH191431.07FU(0.0100)	+	d:Fungi,p:Chytridiomycota
Zotu1261	d:Fungi(1.0000),p:Ascomycota(0.5500),c:Agaricomycetes(0.1900),o:Orbiliales(0.1000),f:Orbiliaceae(0.1000),g:Orbilia(0.0700),s:Lopadostoma_americanum(0.0100),h:SH013852.07FU(0.0100)	+	d:Fungi
Zotu1262	d:Fungi(1.0000),p:Basidiomycota(1.0000),c:Exobasidiomycetes(1.0000),o:Golubeviales(0.9600),f:Golubeviaceae(0.9600),g:Golubevia(0.9600),s:Golubevia_pallescens(0.9600),h:SH201125.07FU(0.9600)	+	d:Fungi,p:Basidiomycota,c:Exobasidiomycetes,o:Golubeviales,f:Golubeviaceae,g:Golubevia,s:Golubevia_pallescens,h:SH201125.07FU
Zotu1260	d:Fungi(1.0000),p:Ascomycota(0.9800),c:Sordariomycetes(0.9800),o:Coniochaetales(0.7400),f:Coniochaetaceae(0.7300),g:Coniochaeta(0.0300),s:Coniochaeta_ligniaria(0.0300),h:SH181481.07FU(0.0300)	+	d:Fungi,p:Ascomycota,c:Sordariomycetes
Zotu1265	d:Fungi(1.0000),p:Ascomycota(0.9900),c:Dothideomycetes(0.9100),o:Venturiales(0.9000),f:Venturiaceae(0.5000),g:Venturia(0.4200),s:Venturia_atriseda(0.1300),h:SH219626.07FU(0.1300)	+	d:Fungi,p:Ascomycota,c:Dothideomycetes,o:Venturiales
Zotu1268	d:Fungi(0.9800),p:Ascomycota(0.2900),c:Agaricomycetes(0.2100),o:Orbiliales(0.0500),f:Orbiliaceae(0.0500),g:Mortierella(0.0500),s:Mortierella_amoeboidea(0.0200),h:SH198290.07FU(0.0200)	+	d:Fungi
Zotu1264	d:Fungi(1.0000),p:Ascomycota(0.9400),c:Leotiomycetes(0.3200),o:Xylonomycetales(0.2800),f:Xylonomycetales_fam_Incertae_sedis(0.2800),g:Symbiotaphrina(0.2800),s:Symbiotaphrina_buchneri(0.2800),h:SH643910.07FU(0.2800)	+	d:Fungi,p:Ascomycota
Zotu1266	d:Fungi(1.0000),p:Ascomycota(0.9800),c:Sordariomycetes(0.9800),o:Sordariales(0.9800),f:Lasiosphaeriaceae(0.9800),g:Podospora(0.0200),s:Podospora_intestinacea(0.0100),h:SH222032.07FU(0.0100)	+	d:Fungi,p:Ascomycota,c:Sordariomycetes,o:Sordariales,f:Lasiosphaeriaceae
Zotu1269	d:Fungi(1.0000),p:Ascomycota(0.9900),c:Dothideomycetes(0.9900),o:Venturiales(0.9900),f:Venturiaceae(0.6200),g:Venturia(0.2600),s:Venturia_minuta(0.1400),h:SH219604.07FU(0.1400)	+	d:Fungi,p:Ascomycota,c:Dothideomycetes,o:Venturiales
Zotu1270	d:Viridiplantae(0.9100),p:Chlorophyta(0.9100),c:Trebouxiophyceae(0.9100),o:Microthamniales(0.9100),f:Microthamniales_order(0.9100),g:Trebouxia(0.9100),s:Trebouxia_unknown(0.9100),h:SH196892.07FU(0.0100)	+	d:Viridiplantae,p:Chlorophyta,c:Trebouxiophyceae,o:Microthamniales,f:Microthamniales_order,g:Trebouxia,s:Trebouxia_unknown
Zotu1267	d:Fungi(1.0000),p:Ascomycota(0.9500),c:Sordariomycetes(0.9500),o:Hypocreales(0.9400),f:Nectriaceae(0.9200),g:Nectria(0.3000),s:Nectria_ramulariae(0.3000),h:SH202969.07FU(0.3000)	+	d:Fungi,p:Ascomycota,c:Sordariomycetes,o:Hypocreales,f:Nectriaceae
Zotu1276	d:Fungi(0.9900),p:Ascomycota(0.3500),c:Agaricomycetes(0.2400),o:Xylonomycetales(0.1400),f:Xylonomycetales_fam_Incertae_sedis(0.1400),g:Symbiotaphrina(0.1400),s:Symbiotaphrina_buchneri(0.1200),h:SH643910.07FU(0.1200)	-	d:Fungi
Zotu1274	d:Fungi(1.0000),p:Ascomycota(0.3800),c:Agaricomycetes(0.2100),o:Pleosporales(0.1000),f:Elaphomycetaceae(0.0400),g:Massaria(0.0300),s:Massaria_ulmi(0.0200),h:SH215380.07FU(0.0200)	+	d:Fungi
Zotu1277	d:Fungi(0.8100),p:Ascomycota(0.2800),c:Agaricomycetes(0.2300),o:Spirurida(0.1700),f:Gongylonematidae(0.1700),g:Gongylonema(0.1700),s:Gongylonema_nepalensis(0.1700),h:SH456370.07FU(0.0500)	+	d:Fungi
Zotu1271	d:Fungi(1.0000),p:Ascomycota(1.0000),c:Dothideomycetes(0.8000),o:Pleosporales(0.7400),f:Didymellaceae(0.4300),g:Didymella(0.4300),s:Paraphaeosphaeria_verruculosa(0.0400),h:SH187004.07FU(0.0400)	+	d:Fungi,p:Ascomycota,c:Dothideomycetes
Zotu1272	d:Fungi(1.0000),p:Ascomycota(1.0000),c:Sordariomycetes(1.0000),o:Hypocreales(1.0000),f:Hypocreaceae(1.0000),g:Hypomyces(0.9300),s:Hypomyces_odoratus(0.8900),h:SH211918.07FU(0.8900)	+	d:Fungi,p:Ascomycota,c:Sordariomycetes,o:Hypocreales,f:Hypocreaceae,g:Hypomyces,s:Hypomyces_odoratus,h:SH211918.07FU
Zotu1273	d:Fungi(1.0000),p:Ascomycota(0.9900),c:Leotiomycetes(0.8800),o:Helotiales(0.8800),f:Ascomycota_fam_Incertae_sedis(0.1100),g:Tetracladium(0.1100),s:Tetracladium_marchalianum(0.1100),h:SH204312.07FU(0.1100)	+	d:Fungi,p:Ascomycota,c:Leotiomycetes,o:Helotiales
Zotu1278	d:Viridiplantae(0.9900),p:Chlorophyta(0.9900),c:Trebouxiophyceae(0.9900),o:Microthamniales(0.9900),f:Microthamniales_order(0.9900),g:Symbiochloris(0.9900),s:Symbiochloris_reticulata(0.9900)	+	d:Viridiplantae,p:Chlorophyta,c:Trebouxiophyceae,o:Microthamniales,f:Microthamniales_order,g:Symbiochloris,s:Symbiochloris_reticulata
Zotu1275	d:Fungi(1.0000),p:Ascomycota(1.0000),c:Sordariomycetes(0.1700),o:Branch06(0.1500),f:Valsaceae(0.0100)	+	d:Fungi,p:Ascomycota
Zotu1281	d:Fungi(0.9800),p:Ascomycota(0.3100),c:Agaricomycetes(0.2000),o:Agaricales(0.1100),f:Xylonomycetales_fam_Incertae_sedis(0.0900),g:Symbiotaphrina(0.0900),s:Symbiotaphrina_buchneri(0.0700),h:SH643910.07FU(0.0700)	+	d:Fungi
Zotu1280	d:Fungi(0.9700),p:Ascomycota(0.4500),c:Agaricomycetes(0.3200),o:Xylonomycetales(0.2000),f:Xylonomycetales_fam_Incertae_sedis(0.2000),g:Symbiotaphrina(0.2000),s:Symbiotaphrina_buchneri(0.1800),h:SH643910.07FU(0.1800)	-	d:Fungi
Zotu1284	d:Fungi(1.0000),p:Basidiomycota(0.3900),c:Agaricomycetes(0.3300),o:Agaricales(0.1300),f:Inocybaceae(0.0800),g:Symbiotaphrina(0.0800),s:Symbiotaphrina_buchneri(0.0700),h:SH643910.07FU(0.0700)	+	d:Fungi
Zotu1285	d:Fungi(0.9800),p:Basidiomycota(0.4300),c:Agaricomycetes(0.3900),o:Agaricales(0.2200),f:Inocybaceae(0.0600),g:Inocybe(0.0600),s:Symbiotaphrina_buchneri(0.0500),h:SH643910.07FU(0.0500)	-	d:Fungi
Zotu1279	d:Fungi(1.0000),p:Basidiomycota(1.0000),c:Agaricomycetes(1.0000),o:Sebacinales(1.0000),f:Serendipitaceae(1.0000),g:Serendipita(1.0000)	+	d:Fungi,p:Basidiomycota,c:Agaricomycetes,o:Sebacinales,f:Serendipitaceae,g:Serendipita
Zotu1282	d:Fungi(1.0000)	+	d:Fungi
Zotu1288	d:Fungi(0.9800),p:Basidiomycota(0.5100),c:Agaricomycetes(0.4300),o:Agaricales(0.2300),f:Glomeraceae(0.0600),g:Tulostoma(0.0400),s:Lopadostoma_americanum(0.0100),h:SH013852.07FU(0.0100)	+	d:Fungi
Zotu1283	d:Fungi(1.0000),p:Ascomycota(1.0000),c:Dothideomycetes(1.0000),o:Pleosporales(1.0000),f:Phaeosphaeriaceae(0.2000),g:Parastagonospora(0.1700),s:Parastagonospora_avenae(0.1700),h:SH629256.07FU(0.1400)	+	d:Fungi,p:Ascomycota,c:Dothideomycetes,o:Pleosporales
Zotu1286	d:Fungi(1.0000),p:Ascomycota(1.0000),c:Sordariomycetes(1.0000),o:Chaetosphaeriales(1.0000),f:Chaetosphaeriaceae(1.0000),g:Chaetosphaeria(0.9900),s:Chaetosphaeria_vermicularioides(0.6100),h:SH181577.07FU(0.6100)	+	d:Fungi,p:Ascomycota,c:Sordariomycetes,o:Chaetosphaeriales,f:Chaetosphaeriaceae,g:Chaetosphaeria
Zotu1289	d:Viridiplantae(1.0000),p:Streptophyta(1.0000),c:lamiids_no_rank(1.0000),o:Lamiales(1.0000),f:Oleaceae(1.0000),g:Fraxinus(1.0000),s:Fraxinus_mandshurica(0.9400)	+	d:Viridiplantae,p:Streptophyta,c:lamiids_no_rank,o:Lamiales,f:Oleaceae,g:Fraxinus,s:Fraxinus_mandshurica
Zotu1287	d:Fungi(1.0000),p:Ascomycota(0.6400),c:Dothideomycetes(0.6400),o:Pleosporales(0.6400),f:Biatriosporaceae(0.3800),g:Biatriospora(0.3800),s:Biatriospora_mackinnonii(0.0100),h:SH204844.07FU(0.0100)	+	d:Fungi
Zotu1292	d:Fungi(1.0000),p:Ascomycota(0.9200),c:Dothideomycetes(0.8500),o:Pleosporales(0.7800),f:Phaeosphaeriaceae(0.4200),g:Phaeosphaeria(0.3100),s:Phaeosphaeria_halima(0.2000),h:SH020198.07FU(0.2000)	+	d:Fungi,p:Ascomycota,c:Dothideomycetes
Zotu1293	d:Viridiplantae(1.0000),p:Streptophyta(1.0000),c:lamiids_no_rank(1.0000),o:Lamiales(1.0000),f:Oleaceae(1.0000),g:Fraxinus(1.0000),s:Fraxinus_mandshurica(0.9100)	+	d:Viridiplantae,p:Streptophyta,c:lamiids_no_rank,o:Lamiales,f:Oleaceae,g:Fraxinus,s:Fraxinus_mandshurica
Zotu1291	d:Fungi(1.0000),p:Basidiomycota(1.0000),c:Agaricomycetes(1.0000),o:Sebacinales(1.0000),f:Sebacinaceae(1.0000),g:Sebacina(1.0000)	+	d:Fungi,p:Basidiomycota,c:Agaricomycetes,o:Sebacinales,f:Sebacinaceae,g:Sebacina
Zotu1290	d:Fungi(1.0000),p:Ascomycota(0.9400),c:Sordariomycetes(0.9400),o:Boliniales(0.8700),f:Boliniaceae(0.8600),g:Camarops(0.4800),s:Camarops_tubulina(0.4100),h:SH461655.07FU(0.4100)	+	d:Fungi,p:Ascomycota,c:Sordariomycetes,o:Boliniales,f:Boliniaceae
Zotu1295	d:Fungi(1.0000),p:Ascomycota(0.4000),c:Xylonomycetes(0.2300),o:Xylonomycetales(0.2300),f:Xylonomycetales_fam_Incertae_sedis(0.2300),g:Symbiotaphrina(0.2300),s:Symbiotaphrina_buchneri(0.2200),h:SH643910.07FU(0.2200)	-	d:Fungi
Zotu1294	d:Fungi(1.0000),p:Ascomycota(0.9500),c:Dothideomycetes(0.6700),o:Venturiales(0.6400),f:Venturiaceae(0.2900),g:Venturia(0.1900),s:Ophiocordyceps_sinensis(0.0600),h:SH219623.07FU(0.0400)	+	d:Fungi,p:Ascomycota
Zotu1296	d:Fungi(1.0000),p:Ascomycota(0.9600),c:Dothideomycetes(0.9400),o:Venturiales(0.9100),f:Venturiaceae(0.5600),g:Venturia(0.4400),s:Venturia_cerasi(0.0900),h:SH219623.07FU(0.0900)	+	d:Fungi,p:Ascomycota,c:Dothideomycetes,o:Venturiales
Zotu1301	d:Fungi(1.0000),p:Ascomycota(0.4000),c:Agaricomycetes(0.3100),o:Agaricales(0.1300),f:Xylonomycetales_fam_Incertae_sedis(0.0700),g:Symbiotaphrina(0.0700),s:Symbiotaphrina_buchneri(0.0500),h:SH643910.07FU(0.0500)	+	d:Fungi
Zotu1303	d:Fungi(1.0000),p:Ascomycota(0.4700),c:Agaricomycetes(0.3900),o:Thelephorales(0.1200),f:Thelephoraceae(0.1200),g:Symbiotaphrina(0.0800),s:Symbiotaphrina_buchneri(0.0700),h:SH643910.07FU(0.0700)	+	d:Fungi
Zotu1304	d:Fungi(0.6000),p:Nematoda(0.3900),c:Chromadorea(0.3900),o:Spirurida(0.3900),f:Gongylonematidae(0.3900),g:Gongylonema(0.3900),s:Gongylonema_nepalensis(0.3900),h:SH472876.07FU(0.0500)	-
Zotu1297	d:Fungi(1.0000),p:Ascomycota(1.0000),c:Sordariomycetes(1.0000),o:Xylariales(1.0000),f:Xylariaceae(1.0000),g:Xylaria(1.0000),s:Xylaria_polymorpha(1.0000),h:SH195030.07FU(1.0000)	+	d:Fungi,p:Ascomycota,c:Sordariomycetes,o:Xylariales,f:Xylariaceae,g:Xylaria,s:Xylaria_polymorpha,h:SH195030.07FU
Zotu1298	d:Fungi(1.0000),p:Ascomycota(1.0000),c:Dothideomycetes(1.0000),o:Pleosporales(1.0000),f:Didymellaceae(1.0000),g:Didymella(1.0000)	+	d:Fungi,p:Ascomycota,c:Dothideomycetes,o:Pleosporales,f:Didymellaceae,g:Didymella
Zotu1300	d:Fungi(1.0000),p:Ascomycota(0.8500),c:Lecanoromycetes(0.5300),o:Capnodiales(0.0900),f:Verrucariaceae(0.0400),g:Verrucaria(0.0400),s:Verrucaria_funckii(0.0200),h:SH187386.07FU(0.0200)	+	d:Fungi,p:Ascomycota
Zotu1302	d:Fungi(1.0000),p:Ascomycota(1.0000),c:Sordariomycetes(1.0000),o:Hypocreales(1.0000),f:Nectriaceae(1.0000),g:Fusarium(0.8800),s:Fusarium_oxysporum(0.8700),h:SH629566.07FU(0.2900)	+	d:Fungi,p:Ascomycota,c:Sordariomycetes,o:Hypocreales,f:Nectriaceae,g:Fusarium,s:Fusarium_oxysporum
Zotu1310	d:Fungi(0.9300),p:Ascomycota(0.3300),c:Agaricomycetes(0.1800),o:Xylonomycetales(0.1400),f:Xylonomycetales_fam_Incertae_sedis(0.1400),g:Symbiotaphrina(0.1400),s:Symbiotaphrina_kochii(0.1300),h:SH021199.07FU(0.1300)	+	d:Fungi
Zotu1305	d:Fungi(1.0000),p:Ascomycota(1.0000),c:Dothideomycetes(1.0000),o:Pleosporales(1.0000),f:Didymellaceae(0.9900),g:Didymella(0.9900),s:Paraphaeosphaeria_verruculosa(0.0100),h:SH187004.07FU(0.0100)	+	d:Fungi,p:Ascomycota,c:Dothideomycetes,o:Pleosporales,f:Didymellaceae,g:Didymella
Zotu1307	d:Fungi(1.0000),p:Basidiomycota(1.0000),c:Microbotryomycetes(1.0000),o:Sporidiobolales(1.0000),f:Sporidiobolaceae(1.0000),g:Sporobolomyces(1.0000),s:Sporobolomyces_roseus(1.0000),h:SH194973.07FU(1.0000)	+	d:Fungi,p:Basidiomycota,c:Microbotryomycetes,o:Sporidiobolales,f:Sporidiobolaceae,g:Sporobolomyces,s:Sporobolomyces_roseus,h:SH194973.07FU
Zotu1309	d:Fungi(1.0000),p:Ascomycota(0.7600),c:Sordariomycetes(0.7200),o:Hypocreales(0.6600),f:Nectriaceae(0.3200),g:Neonectria(0.2200),s:Eucasphaeria_capensis(0.0800),h:SH217637.07FU(0.0800)	+	d:Fungi
Zotu1306	d:Fungi(1.0000),p:Basidiomycota(1.0000),c:Tremellomycetes(1.0000),o:Tremellales(0.8200),f:Bulleribasidiaceae(0.8200),g:Hannaella(0.8200),s:Hannaella_oryzae(0.1400),h:SH219460.07FU(0.1400)	+	d:Fungi,p:Basidiomycota,c:Tremellomycetes,o:Tremellales,f:Bulleribasidiaceae,g:Hannaella
Zotu1308	d:Fungi(1.0000),p:Ascomycota(1.0000),c:Sordariomycetes(1.0000),o:Hypocreales(1.0000),f:Hypocreaceae(1.0000),g:Trichoderma(1.0000),s:Trichoderma_citrinum(0.7700),h:SH177690.07FU(0.7700)	+	d:Fungi,p:Ascomycota,c:Sordariomycetes,o:Hypocreales,f:Hypocreaceae,g:Trichoderma
Zotu1314	d:Fungi(1.0000),p:Basidiomycota(0.3800),c:Agaricomycetes(0.2400),o:Agaricales(0.0900),f:Glomeraceae(0.0800),g:Derxomyces(0.0500),s:Symbiotaphrina_kochii(0.0400),h:SH021199.07FU(0.0400)	+	d:Fungi
Zotu1311	d:Fungi(1.0000),p:Basidiomycota(1.0000),c:Agaricomycetes(1.0000),o:Hymenochaetales(1.0000),f:Hymenochaetales_fam_Incertae_sedis(1.0000),g:Peniophorella(1.0000),s:Peniophorella_odontiiformis(0.9900),h:SH217474.07FU(0.9900)	+	d:Fungi,p:Basidiomycota,c:Agaricomycetes,o:Hymenochaetales,f:Hymenochaetales_fam_Incertae_sedis,g:Peniophorella,s:Peniophorella_odontiiformis,h:SH217474.07FU
Zotu1312	d:Fungi(1.0000),p:Basidiomycota(1.0000),c:Agaricomycetes(1.0000),o:Polyporales(1.0000),f:Phanerochaetaceae(0.1600),g:Porostereum(0.1600),s:Porostereum_spadiceum(0.0100),h:SH017107.07FU(0.0100)	+	d:Fungi,p:Basidiomycota,c:Agaricomycetes,o:Polyporales
Zotu1317	d:Fungi(0.9900),p:Basidiomycota(0.4800),c:Agaricomycetes(0.3100),o:Agaricales(0.1800),f:Xylonomycetales_fam_Incertae_sedis(0.0700),g:Symbiotaphrina(0.0700),s:Aecidium_guatteriae(0.0500),h:SH522647.07FU(0.0500)	-	d:Fungi
Zotu1315	d:Fungi(1.0000),p:Ascomycota(1.0000),c:Saccharomycetes(1.0000),o:Saccharomycetales(1.0000),f:Dipodascaceae(1.0000),g:Dipodascus(0.8200),s:Dipodascus_geotrichum(0.8200),h:SH180667.07FU(0.8200)	+	d:Fungi,p:Ascomycota,c:Saccharomycetes,o:Saccharomycetales,f:Dipodascaceae,g:Dipodascus,s:Dipodascus_geotrichum,h:SH180667.07FU
Zotu1313	d:Fungi(1.0000),p:Basidiomycota(1.0000),c:Agaricomycetes(1.0000),o:Boletales(1.0000),f:Boletaceae(1.0000),g:Boletus(1.0000)	+	d:Fungi,p:Basidiomycota,c:Agaricomycetes,o:Boletales,f:Boletaceae,g:Boletus
Zotu1318	d:Fungi(1.0000),p:Rozellomycota(1.0000),c:Rozellomycota_cls_Incertae_sedis(1.0000),o:GS02(1.0000)	+	d:Fungi,p:Rozellomycota,c:Rozellomycota_cls_Incertae_sedis,o:GS02
Zotu1319	d:Fungi(0.9400),p:Ascomycota(0.3700),c:Agaricomycetes(0.1300),o:Xylonomycetales(0.1000),f:Xylonomycetales_fam_Incertae_sedis(0.1000),g:Symbiotaphrina(0.1000),s:Symbiotaphrina_buchneri(0.0700),h:SH643910.07FU(0.0700)	+	d:Fungi
Zotu1320	d:Fungi(1.0000),p:Ascomycota(0.5200),c:Xylonomycetes(0.1700),o:Xylonomycetales(0.1700),f:Xylonomycetales_fam_Incertae_sedis(0.1700),g:Symbiotaphrina(0.1700),s:Symbiotaphrina_kochii(0.1300),h:SH021199.07FU(0.1300)	+	d:Fungi
Zotu1316	d:Fungi(1.0000),p:Ascomycota(1.0000),c:Eurotiomycetes(1.0000),o:Eurotiales(1.0000),f:Aspergillaceae(0.9100),g:Phialosimplex(0.7100),s:Phialosimplex_salinarum(0.7100),h:SH195599.07FU(0.7100)	+	d:Fungi,p:Ascomycota,c:Eurotiomycetes,o:Eurotiales,f:Aspergillaceae
Zotu1325	d:Fungi(1.0000),p:Basidiomycota(0.3100),c:Agaricomycetes(0.2800),o:Agaricales(0.1200),f:Russulaceae(0.0600),g:Inocybe(0.0600),s:Symbiotaphrina_buchneri(0.0300),h:SH643910.07FU(0.0300)	+	d:Fungi
Zotu1326	d:Fungi(0.9900),p:Ascomycota(0.3600),c:Agaricomycetes(0.2700),o:Xylonomycetales(0.0900),f:Xylonomycetales_fam_Incertae_sedis(0.0900),g:Symbiotaphrina(0.0900),s:Symbiotaphrina_kochii(0.0700),h:SH021199.07FU(0.0700)	+	d:Fungi
Zotu1328	d:Fungi(0.9900),p:Basidiomycota(0.3600),c:Agaricomycetes(0.3300),o:Agaricales(0.1800),f:Xylonomycetales_fam_Incertae_sedis(0.1800),g:Symbiotaphrina(0.1800),s:Symbiotaphrina_buchneri(0.1600),h:SH643910.07FU(0.1600)	-	d:Fungi
Zotu1324	d:Fungi(1.0000),p:Ascomycota(0.9900),c:Dothideomycetes(0.7600),o:Pleosporales(0.3400),f:Phaeosphaeriaceae(0.2800),g:Phaeosphaeria(0.2500),s:Phaeosphaeria_spartinae(0.2100),h:SH026279.07FU(0.2100)	+	d:Fungi,p:Ascomycota
Zotu1322	d:Fungi(1.0000),p:Basidiomycota(1.0000),c:Tremellomycetes(1.0000),o:Tremellales(1.0000)	+	d:Fungi,p:Basidiomycota,c:Tremellomycetes,o:Tremellales
Zotu1323	d:Fungi(1.0000),p:Ascomycota(1.0000),c:Dothideomycetes(1.0000),o:Pleosporales(1.0000),f:Didymellaceae(0.6600),g:Stagonosporopsis(0.4200),s:Stagonosporopsis_crystalliniformis(0.2300),h:SH091912.07FU(0.2300)	+	d:Fungi,p:Ascomycota,c:Dothideomycetes,o:Pleosporales
Zotu1327	d:Fungi(1.0000),p:Ascomycota(0.8000),c:Pezizomycetes(0.5700),o:Pezizales(0.5400),f:Pyronemataceae(0.1900),g:Urnula(0.1100),s:Urnula_craterium(0.1000),h:SH181053.07FU(0.1000)	+	d:Fungi,p:Ascomycota
Zotu1329	d:Fungi(1.0000),p:Ascomycota(0.9000),c:Dothideomycetes(0.9000),o:Capnodiales(0.0200),f:Cladosporiaceae(0.0200),g:Rachicladosporium(0.0200),s:Rachicladosporium_luculiae(0.0100),h:SH018822.07FU(0.0100)	+	d:Fungi,p:Ascomycota,c:Dothideomycetes
Zotu1335	d:Fungi(0.9900),p:Glomeromycota(0.3100),c:Glomeromycetes(0.2800),o:Glomerales(0.2600),f:Glomeraceae(0.2600),g:Rhizophagus(0.0700),s:Coemansia_aciculifera(0.0700),h:SH029442.07FU(0.0700)	+	d:Fungi
Zotu1331	d:Fungi(1.0000),p:Mortierellomycota(0.9900),c:Mortierellomycetes(0.9900),o:Mortierellales(0.9900),f:Mortierellaceae(0.9900),g:Mortierella(0.9500),s:Mortierella_bainieri(0.1600),h:SH180141.07FU(0.1300)	+	d:Fungi,p:Mortierellomycota,c:Mortierellomycetes,o:Mortierellales,f:Mortierellaceae,g:Mortierella
Zotu1330	d:Fungi(1.0000),p:Ascomycota(1.0000),c:Sordariomycetes(1.0000),o:Coniochaetales(1.0000),f:Coniochaetaceae(1.0000),g:Coniochaeta(1.0000)	+	d:Fungi,p:Ascomycota,c:Sordariomycetes,o:Coniochaetales,f:Coniochaetaceae,g:Coniochaeta
Zotu1333	d:Fungi(1.0000),p:Ascomycota(1.0000),c:Dothideomycetes(1.0000),o:Pleosporales(1.0000),f:Leptosphaeriaceae(0.9800),g:Leptosphaeria(0.9800),s:Leptosphaeria_sclerotioides(0.3200),h:SH021555.07FU(0.3200)	+	d:Fungi,p:Ascomycota,c:Dothideomycetes,o:Pleosporales,f:Leptosphaeriaceae,g:Leptosphaeria
Zotu1332	d:Fungi(1.0000),p:Ascomycota(1.0000),c:Sordariomycetes(1.0000),o:Hypocreales(1.0000),f:Bionectriaceae(0.9900),g:Clonostachys(0.1200),s:Clonostachys_rosea(0.1100),h:SH005605.07FU(0.1100)	+	d:Fungi,p:Ascomycota,c:Sordariomycetes,o:Hypocreales,f:Bionectriaceae
Zotu1334	d:Fungi(1.0000),p:Basidiomycota(0.9800),c:Agaricomycetes(0.9800),o:Russulales(0.9800),f:Peniophoraceae(0.9800),g:Peniophora(0.9800),s:Peniophora_laxitexta(0.0300),h:SH188971.07FU(0.0300)	+	d:Fungi,p:Basidiomycota,c:Agaricomycetes,o:Russulales,f:Peniophoraceae,g:Peniophora
Zotu1336	d:Fungi(1.0000),p:Basidiomycota(1.0000),c:Agaricomycetes(1.0000),o:Sebacinales(1.0000),f:Sebacinaceae(1.0000),g:Sebacina(1.0000),s:Sebacina_dimitica(0.0200),h:SH197143.07FU(0.0100)	+	d:Fungi,p:Basidiomycota,c:Agaricomycetes,o:Sebacinales,f:Sebacinaceae,g:Sebacina
Zotu1338	d:Fungi(0.9900),p:Basidiomycota(0.4100),c:Agaricomycetes(0.3100),o:GS23(0.1400),f:Xylonomycetales_fam_Incertae_sedis(0.0700),g:Symbiotaphrina(0.0700),s:Symbiotaphrina_kochii(0.0600),h:SH021199.07FU(0.0600)	+	d:Fungi
Zotu1341	d:Fungi(0.9900),p:Basidiomycota(0.3100),c:Agaricomycetes(0.2700),o:Agaricales(0.0900),f:Xylonomycetales_fam_Incertae_sedis(0.0700),g:Symbiotaphrina(0.0700),s:Symbiotaphrina_buchneri(0.0600),h:SH643910.07FU(0.0600)	+	d:Fungi
Zotu1337	d:Fungi(1.0000),p:Ascomycota(1.0000),c:Eurotiomycetes(0.9500),o:Chaetothyriales(0.4200),f:Phaeomoniellales_fam_Incertae_sedis(0.2600),g:Phaeomoniella(0.1900),s:Pseudophaeomoniella_oleicola(0.0400),h:SH631240.07FU(0.0400)	+	d:Fungi,p:Ascomycota,c:Eurotiomycetes
Zotu1340	d:Fungi(1.0000),p:Ascomycota(0.2900),c:Agaricomycetes(0.2000),o:Agaricales(0.1300),f:Diversisporaceae(0.0600),g:Diversispora(0.0500),s:Symbiotaphrina_buchneri(0.0400),h:SH643910.07FU(0.0400)	+	d:Fungi
Zotu1343	d:Viridiplantae(1.0000),p:Streptophyta(1.0000),c:lamiids_no_rank(1.0000),o:Lamiales(1.0000),f:Oleaceae(1.0000),g:Fraxinus(1.0000),s:Fraxinus_mandshurica(0.9900)	+	d:Viridiplantae,p:Streptophyta,c:lamiids_no_rank,o:Lamiales,f:Oleaceae,g:Fraxinus,s:Fraxinus_mandshurica
Zotu1344	d:Fungi(1.0000),p:Ascomycota(0.3700),c:Agaricomycetes(0.2600),o:Agaricales(0.1300),f:Psathyrellaceae(0.1300),g:Psathyrella(0.1300),s:Synchytrium_papillatum(0.1300),h:SH487289.07FU(0.1300)	-	d:Fungi
Zotu1339	d:Fungi(1.0000),p:Ascomycota(0.9800),c:Sordariomycetes(0.9800),o:Hypocreales(0.9800),f:Nectriaceae(0.9800),g:Ilyonectria(0.9800),s:Ilyonectria_robusta(0.9500),h:SH202970.07FU(0.9500)	+	d:Fungi,p:Ascomycota,c:Sordariomycetes,o:Hypocreales,f:Nectriaceae,g:Ilyonectria,s:Ilyonectria_robusta,h:SH202970.07FU
Zotu1342	d:Fungi(1.0000),p:Ascomycota(0.5300),c:Dothideomycetes(0.5100),o:Pleosporales(0.4900),f:Melanommataceae(0.3000),g:Petrakia(0.2800),s:Neopeckia_coulteri(0.0200),h:SH198671.07FU(0.0200)	+	d:Fungi
Zotu1348	d:Fungi(0.9900),p:Basidiomycota(0.3900),c:Agaricomycetes(0.3200),o:Agaricales(0.1400),f:Xylonomycetales_fam_Incertae_sedis(0.0700),g:Symbiotaphrina(0.0700),s:Symbiotaphrina_kochii(0.0700),h:SH021199.07FU(0.0700)	+	d:Fungi
Zotu1347	d:Viridiplantae(0.9800),p:Chlorophyta(0.9800),c:Trebouxiophyceae(0.9800),o:Microthamniales(0.9800),f:Microthamniales_order(0.9800),g:Trebouxia(0.9800),s:Trebouxia_unknown(0.9800)	+	d:Viridiplantae,p:Chlorophyta,c:Trebouxiophyceae,o:Microthamniales,f:Microthamniales_order,g:Trebouxia,s:Trebouxia_unknown
Zotu1349	d:Fungi(1.0000),p:Chytridiomycota(0.9900)	+	d:Fungi,p:Chytridiomycota
Zotu1345	d:Fungi(1.0000),p:Ascomycota(1.0000),c:Sordariomycetes(1.0000),o:Diaporthales(1.0000),f:Valsaceae(0.5400),g:Phomopsis(0.5400),s:Diaporthe_phaseolorum(0.4200),h:SH026378.07FU(0.4200)	+	d:Fungi,p:Ascomycota,c:Sordariomycetes,o:Diaporthales
Zotu1346	d:Fungi(1.0000),p:Ascomycota(1.0000),c:Dothideomycetes(1.0000),o:Pleosporales(1.0000),f:Pleosporaceae(1.0000),g:Bipolaris(0.9800),s:Bipolaris_cynodontis(0.5000),h:SH093123.07FU(0.5000)	+	d:Fungi,p:Ascomycota,c:Dothideomycetes,o:Pleosporales,f:Pleosporaceae,g:Bipolaris
Zotu1350	d:Fungi(1.0000),p:Basidiomycota(1.0000),c:Agaricomycetes(1.0000),o:Sebacinales(1.0000),f:Sebacinaceae(1.0000),g:Sebacina(1.0000),s:Sebacina_incrustans(0.8100),h:SH214822.07FU(0.7200)	+	d:Fungi,p:Basidiomycota,c:Agaricomycetes,o:Sebacinales,f:Sebacinaceae,g:Sebacina,s:Sebacina_incrustans
Zotu1353	d:Fungi(0.9900),p:Basidiomycota(0.4000),c:Agaricomycetes(0.3500),o:Agaricales(0.1400),f:Xylonomycetales_fam_Incertae_sedis(0.0700),g:Symbiotaphrina(0.0700),s:Dasyspora_emarginatae(0.0400),h:SH013335.07FU(0.0400)	+	d:Fungi
Zotu1354	d:Fungi(1.0000),p:Basidiomycota(0.3000),c:Agaricomycetes(0.2600),o:Xylonomycetales(0.1400),f:Xylonomycetales_fam_Incertae_sedis(0.1400),g:Symbiotaphrina(0.1400),s:Symbiotaphrina_buchneri(0.1300),h:SH643910.07FU(0.1300)	-	d:Fungi
Zotu1352	d:Viridiplantae(1.0000),p:Streptophyta(1.0000),c:lamiids_no_rank(1.0000),o:Lamiales(1.0000),f:Oleaceae(1.0000),g:Fraxinus(1.0000),s:Fraxinus_mandshurica(0.7700)	+	d:Viridiplantae,p:Streptophyta,c:lamiids_no_rank,o:Lamiales,f:Oleaceae,g:Fraxinus
Zotu1351	d:Fungi(1.0000),p:Basidiomycota(1.0000),c:Agaricomycetes(1.0000),o:Polyporales(1.0000),f:Polyporaceae(1.0000),g:Trichaptum(1.0000),s:Trichaptum_abietinum(0.9200),h:SH178780.07FU(0.6000)	+	d:Fungi,p:Basidiomycota,c:Agaricomycetes,o:Polyporales,f:Polyporaceae,g:Trichaptum,s:Trichaptum_abietinum
Zotu1356	d:Fungi(0.8900),p:Basidiomycota(0.4500),c:Agaricomycetes(0.3700),o:Agaricales(0.2200),f:Gongylonematidae(0.0900),g:Gongylonema(0.0900),s:Gongylonema_nepalensis(0.0900),h:SH020192.07FU(0.0200)	+	d:Fungi
Zotu1355	d:Viridiplantae(1.0000),p:Streptophyta(1.0000),c:lamiids_no_rank(1.0000),o:Lamiales(1.0000),f:Oleaceae(1.0000),g:Fraxinus(1.0000),s:Fraxinus_mandshurica(0.8900)	+	d:Viridiplantae,p:Streptophyta,c:lamiids_no_rank,o:Lamiales,f:Oleaceae,g:Fraxinus,s:Fraxinus_mandshurica
Zotu1357	d:Fungi(0.9700),p:Basidiomycota(0.3900),c:Agaricomycetes(0.3600),o:Agaricales(0.1500),f:Glomeraceae(0.0700),g:Inocybe(0.0600),s:Symbiotaphrina_buchneri(0.0300),h:SH643910.07FU(0.0300)	+	d:Fungi
Zotu1358	d:Fungi(0.9300),p:Ascomycota(0.3500),c:Agaricomycetes(0.1400),o:Xylonomycetales(0.0900),f:Xylonomycetales_fam_Incertae_sedis(0.0900),g:Symbiotaphrina(0.0900),s:Symbiotaphrina_buchneri(0.0700),h:SH643910.07FU(0.0700)	+	d:Fungi
Zotu1362	d:Fungi(0.9800),p:Ascomycota(0.3600),c:Agaricomycetes(0.2000),o:Agaricales(0.1400),f:Glomeraceae(0.0700),g:Inocybe(0.0700),s:Symbiotaphrina_kochii(0.0500),h:SH021199.07FU(0.0500)	+	d:Fungi
Zotu1361	d:Fungi(0.9800),p:Ascomycota(0.4100),c:Agaricomycetes(0.3200),o:Orbiliales(0.1000),f:Orbiliaceae(0.0900),g:Symbiotaphrina(0.0600),s:Symbiotaphrina_buchneri(0.0600),h:SH643910.07FU(0.0600)	+	d:Fungi
Zotu1363	d:Fungi(0.9900),p:Ascomycota(0.4700),c:Agaricomycetes(0.2700),o:Boletales(0.1000),f:Agaricaceae(0.0600),g:Verrucaria(0.0400),s:Spathulospora_adelpha(0.0300),h:SH478700.07FU(0.0300)	+	d:Fungi
Zotu1364	d:Fungi(1.0000),p:Ascomycota(0.5700),c:Xylonomycetes(0.4200),o:Xylonomycetales(0.4200),f:Xylonomycetales_fam_Incertae_sedis(0.4200),g:Symbiotaphrina(0.4200),s:Symbiotaphrina_buchneri(0.4000),h:SH643910.07FU(0.4000)	-	d:Fungi
Zotu1360	d:Fungi(1.0000)	+	d:Fungi
Zotu1365	d:Fungi(1.0000),p:Ascomycota(0.4200),c:Agaricomycetes(0.3200),o:Agaricales(0.1400),f:Xylonomycetales_fam_Incertae_sedis(0.0900),g:Symbiotaphrina(0.0900),s:Symbiotaphrina_buchneri(0.0500),h:SH643910.07FU(0.0500)	+	d:Fungi
Zotu1366	d:Fungi(0.9900),p:Basidiomycota(0.3600),c:Agaricomycetes(0.3300),o:Agaricales(0.1300),f:Xylonomycetales_fam_Incertae_sedis(0.0600),g:Symbiotaphrina(0.0600),s:Acarospora_glaucocarpa(0.0400),h:SH643910.07FU(0.0400)	-	d:Fungi
Zotu1359	d:Fungi(1.0000),p:Ascomycota(1.0000),c:Pezizomycetes(0.9800),o:Pezizales(0.9800),f:Cladosporiaceae(0.0100),g:Davidiella(0.0100),s:Davidiella_rosigena(0.0100),h:SH016560.07FU(0.0100)	+	d:Fungi,p:Ascomycota,c:Pezizomycetes,o:Pezizales
Zotu1367	d:Fungi(1.0000),p:Glomeromycota(0.2200),c:Agaricomycetes(0.1600),o:Archaeosporales(0.0900),f:Archaeosporaceae(0.0900),g:Archaeospora(0.0700),s:Archaeospora_trappei(0.0400),h:SH028018.07FU(0.0300)	+	d:Fungi
Zotu1368	d:Fungi(1.0000),p:Chytridiomycota(0.9000),c:Rhizophydiomycetes(0.6300),o:Rhizophydiales(0.6300),f:Rhizophydiales_fam_Incertae_sedis(0.1900),g:Rhizophydium(0.1300),s:Operculomyces_laminatus(0.1200),h:SH210135.07FU(0.1200)	+	d:Fungi,p:Chytridiomycota
Zotu1371	d:Fungi(1.0000),p:Chytridiomycota(1.0000),c:Rhizophydiomycetes(1.0000),o:Rhizophydiales(1.0000),f:Alphamycetaceae(1.0000),g:Betamyces(1.0000),s:Betamyces_americae-meridionalis(1.0000),h:SH027198.07FU(1.0000)	+	d:Fungi,p:Chytridiomycota,c:Rhizophydiomycetes,o:Rhizophydiales,f:Alphamycetaceae,g:Betamyces,s:Betamyces_americae-meridionalis,h:SH027198.07FU
Zotu1369	d:Fungi(1.0000),p:Ascomycota(0.9500),c:Eurotiomycetes(0.9500),o:Eurotiales(0.9500),f:Aspergillaceae(0.9400),g:Aspergillus(0.9300),s:Aspergillus_penicillioides(0.4400),h:SH198028.07FU(0.3700)	+	d:Fungi,p:Ascomycota,c:Eurotiomycetes,o:Eurotiales,f:Aspergillaceae,g:Aspergillus
Zotu1370	d:Fungi(1.0000),p:Ascomycota(0.7700),c:Dothideomycetes(0.7700),o:Pleosporales(0.7700),f:Phaeosphaeriaceae(0.4000),g:Paraphoma(0.4000),s:Paraphoma_chrysanthemicola(0.4000),h:SH211091.07FU(0.4000)	+	d:Fungi
Zotu1374	d:Fungi(1.0000),p:Basidiomycota(1.0000),c:Agaricomycetes(1.0000),o:Agaricales(0.9900),f:Strophariaceae(0.9900),g:Hypholoma(0.9900),s:Hypholoma_capnoides(0.9900),h:SH219736.07FU(0.9900)	+	d:Fungi,p:Basidiomycota,c:Agaricomycetes,o:Agaricales,f:Strophariaceae,g:Hypholoma,s:Hypholoma_capnoides,h:SH219736.07FU
Zotu1372	d:Fungi(1.0000),p:Ascomycota(0.9600),c:Leotiomycetes(0.7800),o:Helotiales(0.7800),f:Hyaloscyphaceae(0.2000),g:Arachnopeziza(0.1400),s:Symbiotaphrina_kochii(0.0600),h:SH021199.07FU(0.0600)	+	d:Fungi,p:Ascomycota
Zotu1373	d:Fungi(1.0000),p:Ascomycota(1.0000),c:Lecanoromycetes(1.0000),o:Teloschistales(1.0000),f:Teloschistaceae(1.0000),g:Caloplaca(0.3500),s:Caloplaca_diffusa(0.1100),h:SH211544.07FU(0.1100)	+	d:Fungi,p:Ascomycota,c:Lecanoromycetes,o:Teloschistales,f:Teloschistaceae
Zotu1375	d:Fungi(1.0000),p:Basidiomycota(0.9400),c:Agaricomycetes(0.9300),o:Agaricales(0.7400),f:Clavariaceae(0.7000),g:Clavaria(0.6600),s:Clavaria_falcata(0.2600),h:SH527004.07FU(0.2000)	+	d:Fungi,p:Basidiomycota,c:Agaricomycetes
Zotu1377	d:Fungi(1.0000),p:Ascomycota(1.0000),c:Dothideomycetes(1.0000),o:Venturiales(1.0000),f:Venturiaceae(0.5300),g:Venturia(0.2200),s:Venturia_atriseda(0.1900),h:SH219626.07FU(0.1900)	+	d:Fungi,p:Ascomycota,c:Dothideomycetes,o:Venturiales
Zotu1376	d:Fungi(1.0000),p:Ascomycota(1.0000),c:Leotiomycetes(1.0000),o:Helotiales(1.0000),f:Hyaloscyphaceae(0.0200),g:Pezicula(0.0100),s:Pezicula_alnicola(0.0100),h:SH194261.07FU(0.0100)	+	d:Fungi,p:Ascomycota,c:Leotiomycetes,o:Helotiales
Zotu1378	d:Fungi(1.0000),p:Ascomycota(1.0000),c:Pezizomycetes(1.0000),o:Pezizales(1.0000),f:Pyronemataceae(1.0000),g:Trichophaea(0.9800)	+	d:Fungi,p:Ascomycota,c:Pezizomycetes,o:Pezizales,f:Pyronemataceae,g:Trichophaea
Zotu1380	d:Fungi(1.0000),p:Chytridiomycota(0.7400),c:Rhizophydiomycetes(0.4200),o:Rhizophydiales(0.4200),f:Rhizophydiaceae(0.2600),g:Rhizophydium(0.2600),s:Urceomyces_sphaerocarpus(0.0500),h:SH032767.07FU(0.0500)	+	d:Fungi
Zotu1379	d:Fungi(1.0000),p:Ascomycota(0.9900),c:Sordariomycetes(0.9800),o:Magnaporthales(0.8400),f:Magnaporthaceae(0.2700),g:Ophioceras(0.1100),s:Pseudopyricularia_higginsii(0.0300),h:SH204569.07FU(0.0300)	+	d:Fungi,p:Ascomycota,c:Sordariomycetes,o:Magnaporthales
Zotu1381	d:Fungi(1.0000),p:Ascomycota(1.0000),c:Leotiomycetes(1.0000),o:Helotiales(1.0000),f:Leotiaceae(1.0000),g:Neobulgaria(1.0000),s:Neobulgaria_pura(0.2700),h:SH216870.07FU(0.2700)	+	d:Fungi,p:Ascomycota,c:Leotiomycetes,o:Helotiales,f:Leotiaceae,g:Neobulgaria
Zotu1384	d:Fungi(1.0000),p:Ascomycota(1.0000),c:Eurotiomycetes(1.0000),o:Eurotiales(1.0000),f:Aspergillaceae(1.0000),g:Penicillium(1.0000),s:Penicillium_penicillioides(0.5800),h:SH201404.07FU(0.5800)	+	d:Fungi,p:Ascomycota,c:Eurotiomycetes,o:Eurotiales,f:Aspergillaceae,g:Penicillium
Zotu1382	d:Fungi(1.0000),p:Ascomycota(1.0000),c:Dothideomycetes(1.0000),o:Pleosporales(0.9900),f:Didymellaceae(0.0100),g:Phoma(0.0100),s:Phoma_puncteliae(0.0100),h:SH005849.07FU(0.0100)	+	d:Fungi,p:Ascomycota,c:Dothideomycetes,o:Pleosporales
Zotu1388	d:Fungi(1.0000),p:Basidiomycota(0.0200),c:Agaricomycetes(0.0200),o:Agaricales(0.0100),f:Orbiliaceae(0.0100),g:Inocybe(0.0100),s:Inocybe_leptocystis(0.0100),h:SH174205.07FU(0.0100)	+	d:Fungi
Zotu1389	d:Fungi(1.0000),p:Basidiomycota(0.4000),c:Agaricomycetes(0.3300),o:Agaricales(0.1200),f:Xylonomycetales_fam_Incertae_sedis(0.0600),g:Symbiotaphrina(0.0600),s:Symbiotaphrina_kochii(0.0300),h:SH021199.07FU(0.0300)	+	d:Fungi
Zotu1391	d:Fungi(1.0000),p:Rozellomycota(1.0000),c:Rozellomycota_cls_Incertae_sedis(1.0000),o:GS11(1.0000)	+	d:Fungi,p:Rozellomycota,c:Rozellomycota_cls_Incertae_sedis,o:GS11
Zotu1385	d:Fungi(1.0000),p:Ascomycota(0.9500),c:Dothideomycetes(0.9200),o:Pleosporales(0.9200),f:Phaeosphaeriaceae(0.7500),g:Phaeosphaeria(0.4400),s:Phaeosphaeria_triglochinicola(0.3100),h:SH208537.07FU(0.3100)	+	d:Fungi,p:Ascomycota,c:Dothideomycetes,o:Pleosporales
Zotu1387	d:Fungi(1.0000),p:Basidiomycota(0.9700),c:Agaricomycetes(0.9700),o:Agaricales(0.9700),f:Psathyrellaceae(0.9300),g:Psathyrella(0.9300),s:Psathyrella_candolleana(0.6500),h:SH220347.07FU(0.5200)	+	d:Fungi,p:Basidiomycota,c:Agaricomycetes,o:Agaricales,f:Psathyrellaceae,g:Psathyrella
Zotu1390	d:Fungi(1.0000),p:Chytridiomycota(1.0000),c:Spizellomycetes(0.0100),o:Spizellomycetales(0.0100),f:Spizellomycetaceae(0.0100),g:Spizellomyces(0.0100)	+	d:Fungi,p:Chytridiomycota
Zotu1394	d:Fungi(0.8800),p:Glomeromycota(0.1800),c:Glomeromycetes(0.1600),o:Diversisporales(0.0800),f:Acaulosporaceae(0.0800),g:Gongylonema(0.0800),s:Gongylonema_nepalensis(0.0800),h:SH471714.07FU(0.0400)	+	d:Fungi
Zotu1393	d:Fungi(1.0000),p:Basidiomycota(0.1200),c:Agaricomycetes(0.1200),o:Agaricales(0.0700),f:Tricholomataceae(0.0100),g:Entoloma(0.0100),s:Lepiota_viridigleba(0.0100),h:SH004094.07FU(0.0100)	+	d:Fungi
Zotu1395	d:Fungi(1.0000),p:Basidiomycota(0.3300),c:Agaricomycetes(0.2900),o:Agaricales(0.1200),f:Xylonomycetales_fam_Incertae_sedis(0.1000),g:Symbiotaphrina(0.1000),s:Symbiotaphrina_buchneri(0.0900),h:SH643910.07FU(0.0900)	-	d:Fungi
Zotu1392	d:Fungi(1.0000),p:Ascomycota(1.0000),c:Leotiomycetes(1.0000),o:Helotiales(1.0000)	+	d:Fungi,p:Ascomycota,c:Leotiomycetes,o:Helotiales
Zotu1400	d:Fungi(0.6500),p:Nematoda(0.3000),c:Chromadorea(0.3000),o:Spirurida(0.3000),f:Gongylonematidae(0.3000),g:Gongylonema(0.3000),s:Gongylonema_nepalensis(0.3000),h:SH176022.07FU(0.0200)	+
Zotu1402	d:Fungi(0.9900),p:Ascomycota(0.4700),c:Xylonomycetes(0.3200),o:Xylonomycetales(0.3200),f:Xylonomycetales_fam_Incertae_sedis(0.3200),g:Symbiotaphrina(0.3200),s:Symbiotaphrina_buchneri(0.3100),h:SH643910.07FU(0.3100)	-	d:Fungi
Zotu1398	d:Fungi(1.0000),p:Basidiomycota(1.0000),c:Agaricomycetes(1.0000),o:Agaricales(1.0000),f:Tricholomataceae(1.0000),g:Lachnella(1.0000),s:Lachnella_villosa(1.0000),h:SH210503.07FU(1.0000)	+	d:Fungi,p:Basidiomycota,c:Agaricomycetes,o:Agaricales,f:Tricholomataceae,g:Lachnella,s:Lachnella_villosa,h:SH210503.07FU
Zotu1399	d:Fungi(1.0000),p:Ascomycota(0.8700),c:Saccharomycetes(0.8700),o:Saccharomycetales(0.8700),f:Debaryomycetaceae(0.7700),g:Meyerozyma(0.7700),s:Meyerozyma_caribbica(0.5600),h:SH255873.07FU(0.5600)	+	d:Fungi,p:Ascomycota,c:Saccharomycetes,o:Saccharomycetales
Zotu1396	d:Fungi(1.0000),p:Ascomycota(0.6700),c:Dothideomycetes(0.6700),o:Capnodiales(0.0700),f:Cladosporiaceae(0.0600),g:Rachicladosporium(0.0600),s:Rachicladosporium_luculiae(0.0500),h:SH018822.07FU(0.0500)	+	d:Fungi
Zotu1397	d:Fungi(1.0000),p:Ascomycota(1.0000),c:Dothideomycetes(0.9700),o:Pleosporales(0.9700),f:Sporormiaceae(0.9400)	+	d:Fungi,p:Ascomycota,c:Dothideomycetes,o:Pleosporales,f:Sporormiaceae
Zotu1401	d:Fungi(1.0000),p:Ascomycota(0.9600),c:Dothideomycetes(0.9500),o:Venturiales(0.9400),f:Venturiaceae(0.4400),g:Venturia(0.1500),s:Apiosporina_collinsii(0.1000),h:SH219636.07FU(0.1000)	+	d:Fungi,p:Ascomycota,c:Dothideomycetes,o:Venturiales
Zotu1409	d:Fungi(0.9600),p:Basidiomycota(0.3900),c:Agaricomycetes(0.3000),o:Agaricales(0.1700),f:Xylonomycetales_fam_Incertae_sedis(0.1300),g:Symbiotaphrina(0.1300),s:Symbiotaphrina_buchneri(0.1000),h:SH643910.07FU(0.1000)	-	d:Fungi
Zotu1410	d:Fungi(0.9800),p:Basidiomycota(0.5000),c:Agaricomycetes(0.4700),o:Cantharellales(0.1200),f:Massariaceae(0.0700),g:Massaria(0.0700),s:Massaria_mediterranea(0.0700),h:SH209683.07FU(0.0700)	-	d:Fungi
Zotu1407	d:Fungi(1.0000),p:Ascomycota(0.9700),c:Dothideomycetes(0.9500),o:Pleosporales(0.9500),f:Didymellaceae(0.8000),g:Didymella(0.5900),s:Didymella_fabae(0.5400),h:SH211500.07FU(0.5400)	+	d:Fungi,p:Ascomycota,c:Dothideomycetes,o:Pleosporales,f:Didymellaceae
Zotu1403	d:Fungi(1.0000),p:Ascomycota(1.0000),c:Sordariomycetes(1.0000),o:Diaporthales(1.0000),f:Gnomoniaceae(1.0000),g:Gnomonia(0.3500),s:Alnecium_auctum(0.2200),h:SH497067.07FU(0.2200)	+	d:Fungi,p:Ascomycota,c:Sordariomycetes,o:Diaporthales,f:Gnomoniaceae
Zotu1405	d:Fungi(1.0000),p:Basidiomycota(1.0000),c:Agaricomycetes(1.0000),o:Sebacinales(1.0000),f:Sebacinaceae(1.0000),g:Sebacina(1.0000)	+	d:Fungi,p:Basidiomycota,c:Agaricomycetes,o:Sebacinales,f:Sebacinaceae,g:Sebacina
Zotu1408	d:Fungi(1.0000),p:Mortierellomycota(1.0000),c:Mortierellomycetes(1.0000),o:Mortierellales(1.0000),f:Mortierellaceae(1.0000),g:Mortierella(1.0000),s:Mortierella_schmuckeri(0.0700),h:SH083665.07FU(0.0700)	+	d:Fungi,p:Mortierellomycota,c:Mortierellomycetes,o:Mortierellales,f:Mortierellaceae,g:Mortierella
Zotu1404	d:Fungi(1.0000),p:Ascomycota(0.9300),c:Dothideomycetes(0.8900),o:Pleosporales(0.8300),f:Sporormiaceae(0.1900),g:Preussia(0.1400),s:Trematosphaeria_hydrela(0.0500),h:SH024059.07FU(0.0500)	+	d:Fungi,p:Ascomycota,c:Dothideomycetes,o:Pleosporales
Zotu1406	d:Fungi(1.0000),p:Ascomycota(1.0000),c:Leotiomycetes(0.9900),o:Helotiales(0.9900),f:Dermateaceae(0.9600),g:Phlyctema(0.6100),s:Phlyctema_vincetoxici(0.6100),h:SH201683.07FU(0.6100)	+	d:Fungi,p:Ascomycota,c:Leotiomycetes,o:Helotiales,f:Dermateaceae
Zotu1411	d:Fungi(1.0000),p:Ascomycota(0.9500),c:Dothideomycetes(0.5800),o:Venturiales(0.5800),f:Venturiaceae(0.2600),g:Venturia(0.1600),s:Venturia_cerasi(0.0500),h:SH219623.07FU(0.0500)	+	d:Fungi,p:Ascomycota
Zotu1415	d:Fungi(0.9600),p:Basidiomycota(0.4200),c:Agaricomycetes(0.3500),o:Agaricales(0.1300),f:Acaulosporaceae(0.0800),g:Acaulospora(0.0700),s:Gongylonema_nepalensis(0.0300),h:SH211366.07FU(0.0100)	+	d:Fungi
Zotu1416	d:Fungi(1.0000),p:Ascomycota(0.3700),c:Agaricomycetes(0.2800),o:Xylonomycetales(0.2600),f:Xylonomycetales_fam_Incertae_sedis(0.2600),g:Symbiotaphrina(0.2600),s:Symbiotaphrina_buchneri(0.2600),h:SH643910.07FU(0.2600)	-	d:Fungi
Zotu1412	d:Fungi(1.0000),p:Ascomycota(1.0000),c:Sordariomycetes(1.0000),o:Hypocreales(0.8500),f:Plectosphaerellaceae(0.1300),g:Gibellulopsis(0.1300),s:Gibellulopsis_nigrescens(0.1200),h:SH190985.07FU(0.1200)	+	d:Fungi,p:Ascomycota,c:Sordariomycetes,o:Hypocreales
Zotu1413	d:Fungi(1.0000),p:Ascomycota(0.9900),c:Leotiomycetes(0.9800),o:Rhytismatales(0.9600),f:Rhytismataceae(0.9600),g:Lophodermium(0.8800),s:Lophodermium_piceae(0.8700),h:SH217606.07FU(0.8200)	+	d:Fungi,p:Ascomycota,c:Leotiomycetes,o:Rhytismatales,f:Rhytismataceae,g:Lophodermium,s:Lophodermium_piceae,h:SH217606.07FU
Zotu1414	d:Fungi(1.0000),p:Ascomycota(1.0000),c:Sordariomycetes(1.0000),o:Sordariales(0.9900),f:Lasiosphaeriaceae(0.9900),g:Podospora(0.8900),s:Podospora_longicollis(0.0200),h:SH217070.07FU(0.0200)	+	d:Fungi,p:Ascomycota,c:Sordariomycetes,o:Sordariales,f:Lasiosphaeriaceae,g:Podospora
Zotu1417	d:Fungi(1.0000),p:Ascomycota(1.0000),c:Sordariomycetes(1.0000),o:Sordariomycetes_ord_Incertae_sedis(0.9000),f:Sordariomycetes_fam_Incertae_sedis(0.9000),g:Xylomelasma(0.9000),s:Xylomelasma_sordida(0.0100),h:SH521867.07FU(0.0100)	+	d:Fungi,p:Ascomycota,c:Sordariomycetes,o:Sordariomycetes_ord_Incertae_sedis,f:Sordariomycetes_fam_Incertae_sedis,g:Xylomelasma
Zotu1421	d:Fungi(0.9900),p:Basidiomycota(0.4300),c:Agaricomycetes(0.3900),o:Agaricales(0.1700),f:Inocybaceae(0.0700),g:Inocybe(0.0700),s:Inocybe_rimosa(0.0300),h:SH221720.07FU(0.0300)	+	d:Fungi
Zotu1420	d:Fungi(1.0000),p:Basidiomycota(0.3300),c:Agaricomycetes(0.2900),o:Endogonales(0.1100),f:Endogonaceae(0.1000),g:Densospora(0.1000),s:Entorrhiza_aschersoniana(0.0300),h:SH523879.07FU(0.0300)	+	d:Fungi
Zotu1422	d:Fungi(0.9900),p:Basidiomycota(0.4200),c:Agaricomycetes(0.3800),o:Agaricales(0.2000),f:Xylonomycetales_fam_Incertae_sedis(0.1600),g:Symbiotaphrina(0.1600),s:Symbiotaphrina_buchneri(0.1400),h:SH643910.07FU(0.1400)	-	d:Fungi
Zotu1419	d:Fungi(1.0000),p:Ascomycota(1.0000),c:Pezizomycetes(0.9900),o:Pezizales(0.9900),f:Hyaloscyphaceae(0.0100)	+	d:Fungi,p:Ascomycota,c:Pezizomycetes,o:Pezizales
Zotu1423	d:Fungi(0.9700),p:Ascomycota(0.4500),c:Xylonomycetes(0.2600),o:Xylonomycetales(0.2600),f:Xylonomycetales_fam_Incertae_sedis(0.2600),g:Symbiotaphrina(0.2600),s:Symbiotaphrina_buchneri(0.2300),h:SH643910.07FU(0.2300)	-	d:Fungi
Zotu1418	d:Fungi(1.0000),p:Ascomycota(1.0000),c:Dothideomycetes(1.0000),o:Tubeufiales(1.0000),f:Tubeufiaceae(1.0000),g:Tubeufia(0.0200),s:Tubeufia_cerea(0.0200),h:SH018865.07FU(0.0200)	+	d:Fungi,p:Ascomycota,c:Dothideomycetes,o:Tubeufiales,f:Tubeufiaceae
Zotu1427	d:Fungi(0.6200),p:Ascomycota(0.4700),c:Chromadorea(0.3800),o:Tylenchida(0.3800),f:Aphelenchoididae(0.2400),g:Aphelenchoides(0.2400),s:Aphelenchoides_besseyi(0.2400),h:SH021199.07FU(0.0900)	+
Zotu1424	d:Fungi(1.0000),p:Ascomycota(1.0000),c:Sordariomycetes(0.9900),o:Xylariales(0.9900),f:Xylariaceae(0.1400),g:Rosellinia(0.0900),s:Rosellinia_thelena(0.0900),h:SH018650.07FU(0.0900)	+	d:Fungi,p:Ascomycota,c:Sordariomycetes,o:Xylariales
Zotu1425	d:Fungi(1.0000),p:Basidiomycota(1.0000),c:Tremellomycetes(1.0000),o:Filobasidiales(0.9700),f:Piskurozymaceae(0.9700),g:Piskurozyma(0.9700),s:Piskurozyma_cylindrica(0.1000),h:SH188236.07FU(0.1000)	+	d:Fungi,p:Basidiomycota,c:Tremellomycetes,o:Filobasidiales,f:Piskurozymaceae,g:Piskurozyma
Zotu1426	d:Fungi(1.0000),p:Ascomycota(0.9400),c:Eurotiomycetes(0.9400),o:Chaetothyriales(0.9400),f:Herpotrichiellaceae(0.9400),g:Exophiala(0.7500),s:Exophiala_equina(0.3200),h:SH197643.07FU(0.3200)	+	d:Fungi,p:Ascomycota,c:Eurotiomycetes,o:Chaetothyriales,f:Herpotrichiellaceae
Zotu1429	d:Fungi(1.0000),p:Basidiomycota(0.4200),c:Agaricomycetes(0.3700),o:Xylonomycetales(0.1700),f:Xylonomycetales_fam_Incertae_sedis(0.1700),g:Symbiotaphrina(0.1700),s:Symbiotaphrina_kochii(0.1000),h:SH021199.07FU(0.1000)	+	d:Fungi
Zotu1431	d:Viridiplantae(1.0000),p:Streptophyta(1.0000),c:lamiids_no_rank(1.0000),o:Lamiales(1.0000),f:Oleaceae(1.0000),g:Fraxinus(1.0000),s:Fraxinus_excelsior(1.0000)	+	d:Viridiplantae,p:Streptophyta,c:lamiids_no_rank,o:Lamiales,f:Oleaceae,g:Fraxinus,s:Fraxinus_excelsior
Zotu1428	d:Fungi(1.0000),p:Ascomycota(0.5700),c:Sordariomycetes(0.5700),o:Sordariales(0.5700),f:Lasiosphaeriaceae(0.5700),g:Schizothecium(0.1300),s:Schizothecium_miniglutinans(0.1300),h:SH201213.07FU(0.1300)	+	d:Fungi
Zotu1432	d:Fungi(1.0000),p:Basidiomycota(1.0000),c:Exobasidiomycetes(1.0000),o:Microstromatales(1.0000),f:Microstromataceae(0.1500),g:Microstroma(0.1500),s:Microstroma_album(0.1500),h:SH192046.07FU(0.1500)	+	d:Fungi,p:Basidiomycota,c:Exobasidiomycetes,o:Microstromatales
Zotu1438	d:Fungi(0.9800),p:Basidiomycota(0.4100),c:Agaricomycetes(0.3500),o:Cantharellales(0.1000),f:Pleosporaceae(0.0600),g:Alternaria(0.0600),s:Alternaria_brassicicola(0.0600),h:SH486316.07FU(0.0600)	+	d:Fungi
Zotu1434	d:Fungi(1.0000),p:Ascomycota(1.0000),c:Sordariomycetes(1.0000)	+	d:Fungi,p:Ascomycota,c:Sordariomycetes
Zotu1435	d:Fungi(1.0000),p:Basidiomycota(1.0000),c:Agaricomycetes(1.0000),o:Thelephorales(1.0000),f:Thelephoraceae(1.0000),g:Tomentella(1.0000)	+	d:Fungi,p:Basidiomycota,c:Agaricomycetes,o:Thelephorales,f:Thelephoraceae,g:Tomentella
Zotu1436	d:Fungi(1.0000),p:Basidiomycota(1.0000),c:Tremellomycetes(1.0000),o:Tremellales(1.0000),f:Tremellaceae(0.0500),g:Cryptococcus(0.0500)	+	d:Fungi,p:Basidiomycota,c:Tremellomycetes,o:Tremellales
Zotu1440	d:Fungi(1.0000),p:Ascomycota(0.4000),c:Agaricomycetes(0.3200),o:Agaricales(0.1500),f:Orbiliaceae(0.0700),g:Orbilia(0.0700),s:Gymnopus_quercophilus(0.0400),h:SH495801.07FU(0.0400)	+	d:Fungi
Zotu1439	d:Fungi(1.0000),p:Ascomycota(0.8200),c:Dothideomycetes(0.2200),o:Pleosporales(0.0900),f:Aspergillaceae(0.0800),g:Aspergillus(0.0700),s:Ophiocordyceps_konnoana(0.0200),h:SH483159.07FU(0.0200)	+	d:Fungi,p:Ascomycota
Zotu1437	d:Fungi(1.0000),p:Ascomycota(0.7800),c:Dothideomycetes(0.7800),o:Capnodiales(0.2200),f:Mycosphaerellaceae(0.2200),g:Phaeomycocentrospora(0.0500),s:Phaeomycocentrospora_cantuariensis(0.0500),h:SH202164.07FU(0.0500)	+	d:Fungi
Zotu1442	d:Fungi(0.9000),p:Basidiomycota(0.3100),c:Agaricomycetes(0.1700),o:Agaricales(0.1100),f:Gongylonematidae(0.1000),g:Gongylonema(0.1000),s:Gongylonema_nepalensis(0.1000),h:SH643910.07FU(0.0900)	+	d:Fungi
Zotu1444	d:Fungi(0.9700),p:Basidiomycota(0.4400),c:Agaricomycetes(0.4200),o:Orbiliales(0.1100),f:Orbiliaceae(0.0900),g:Orbilia(0.0800),s:Orbilia_orientalis(0.0300),h:SH491991.07FU(0.0300)	-	d:Fungi
Zotu1447	d:Fungi(0.9300),p:Basidiomycota(0.2800),c:Agaricomycetes(0.2000),o:Agaricales(0.1300),f:Xylonomycetales_fam_Incertae_sedis(0.1100),g:Symbiotaphrina(0.1100),s:Symbiotaphrina_buchneri(0.1100),h:SH643910.07FU(0.1100)	-	d:Fungi
Zotu1446	d:Viridiplantae(1.0000),p:Streptophyta(1.0000),c:lamiids_no_rank(1.0000),o:Lamiales(1.0000),f:Oleaceae(1.0000),g:Fraxinus(1.0000),s:Fraxinus_mandshurica(0.9900)	+	d:Viridiplantae,p:Streptophyta,c:lamiids_no_rank,o:Lamiales,f:Oleaceae,g:Fraxinus,s:Fraxinus_mandshurica
Zotu1448	d:Fungi(0.8200),p:Ascomycota(0.2600),c:Agaricomycetes(0.2000),o:Spirurida(0.1400),f:Gongylonematidae(0.1400),g:Gongylonema(0.1400),s:Gongylonema_nepalensis(0.1400),h:SH643910.07FU(0.0800)	+	d:Fungi
Zotu1449	d:Fungi(0.9600),p:Ascomycota(0.4800),c:Agaricomycetes(0.2900),o:Xylonomycetales(0.2700),f:Xylonomycetales_fam_Incertae_sedis(0.2700),g:Symbiotaphrina(0.2700),s:Symbiotaphrina_kochii(0.1500),h:SH021199.07FU(0.1500)	+	d:Fungi
Zotu1441	d:Fungi(1.0000)	+	d:Fungi
Zotu1443	d:Fungi(1.0000),p:Ascomycota(0.9800),c:Dothideomycetes(0.8900),o:Pleosporales(0.8900),f:Massarinaceae(0.5600),g:Stagonospora(0.5600),s:Stagonospora_pseudovitensis(0.5600),h:SH182977.07FU(0.5600)	+	d:Fungi,p:Ascomycota,c:Dothideomycetes,o:Pleosporales
Zotu1445	d:Fungi(1.0000),p:Ascomycota(1.0000),c:Sordariomycetes(1.0000),o:Hypocreales(1.0000),f:Nectriaceae(0.1000),g:Thelonectria(0.0800),s:Thelonectria_veuillotiana(0.0800),h:SH487556.07FU(0.0800)	+	d:Fungi,p:Ascomycota,c:Sordariomycetes,o:Hypocreales
Zotu1452	d:Fungi(1.0000),p:Mortierellomycota(0.9700),c:Mortierellomycetes(0.9700),o:Mortierellales(0.9700),f:Mortierellaceae(0.9700),g:Mortierella(0.9000),s:Mortierella_bainieri(0.1500),h:SH180141.07FU(0.1300)	+	d:Fungi,p:Mortierellomycota,c:Mortierellomycetes,o:Mortierellales,f:Mortierellaceae,g:Mortierella
Zotu1457	d:Fungi(0.9700),p:Ascomycota(0.6100),c:Xylonomycetes(0.2600),o:Xylonomycetales(0.2600),f:Xylonomycetales_fam_Incertae_sedis(0.2600),g:Symbiotaphrina(0.2600),s:Symbiotaphrina_kochii(0.2000),h:SH021199.07FU(0.2000)	+	d:Fungi
Zotu1451	d:Fungi(1.0000),p:Ascomycota(1.0000),c:Dothideomycetes(0.1000),o:Pleosporales(0.1000),f:Fenestellaceae(0.0600),g:Fenestella(0.0600),s:Fenestella_mackenziei(0.0600),h:SH629783.07FU(0.0600)	+	d:Fungi,p:Ascomycota
Zotu1450	d:Fungi(1.0000),p:Ascomycota(1.0000),c:Leotiomycetes(0.2100),o:Helotiales(0.2100),f:Dermateaceae(0.1800),g:Naevala(0.1800),s:Gyoerffyella_entomobryoides(0.0300),h:SH184432.07FU(0.0300)	+	d:Fungi,p:Ascomycota
Zotu1453	d:Fungi(1.0000),p:Ascomycota(1.0000),c:Sordariomycetes(0.9900),o:Microascales(0.9900),f:Halosphaeriaceae(0.9900),g:Cirrenalia(0.9900),s:Cirrenalia_macrocephala(0.9900),h:SH484447.07FU(0.9900)	+	d:Fungi,p:Ascomycota,c:Sordariomycetes,o:Microascales,f:Halosphaeriaceae,g:Cirrenalia,s:Cirrenalia_macrocephala,h:SH484447.07FU
Zotu1455	d:Fungi(1.0000),p:Ascomycota(1.0000),c:Dothideomycetes(1.0000),o:Pleosporales(1.0000),f:Massariaceae(1.0000),g:Massaria(1.0000),s:Massaria_macra(1.0000),h:SH181420.07FU(1.0000)	+	d:Fungi,p:Ascomycota,c:Dothideomycetes,o:Pleosporales,f:Massariaceae,g:Massaria,s:Massaria_macra,h:SH181420.07FU
Zotu1454	d:Fungi(1.0000),p:Ascomycota(0.9900),c:Leotiomycetes(0.9900),o:Helotiales(0.9000),f:Helotiaceae(0.3600),g:Helicodendron(0.3400),s:Helicodendron_luteoalbum(0.3400),h:SH204485.07FU(0.3400)	+	d:Fungi,p:Ascomycota,c:Leotiomycetes,o:Helotiales
Zotu1456	d:Fungi(1.0000),p:Ascomycota(1.0000),c:Dothideomycetes(1.0000),o:Myriangiales(1.0000),f:Elsinoaceae(1.0000),g:Sphaceloma(0.8400),s:Sphaceloma_freyliniae(0.0500),h:SH015950.07FU(0.0500)	+	d:Fungi,p:Ascomycota,c:Dothideomycetes,o:Myriangiales,f:Elsinoaceae,g:Sphaceloma
Zotu1459	d:Fungi(0.9900),p:Basidiomycota(0.3400),c:Agaricomycetes(0.2700),o:Agaricales(0.1200),f:Xylonomycetales_fam_Incertae_sedis(0.0700),g:Symbiotaphrina(0.0700),s:Symbiotaphrina_buchneri(0.0600),h:SH643910.07FU(0.0600)	+	d:Fungi
Zotu1460	d:Fungi(0.9800),p:Basidiomycota(0.3400),c:Agaricomycetes(0.2200),o:Xylonomycetales(0.1500),f:Xylonomycetales_fam_Incertae_sedis(0.1500),g:Symbiotaphrina(0.1500),s:Symbiotaphrina_buchneri(0.1400),h:SH643910.07FU(0.1400)	-	d:Fungi
Zotu1462	d:Fungi(1.0000),p:Ascomycota(0.4600),c:Agaricomycetes(0.2900),o:Agaricales(0.1400),f:Xylonomycetales_fam_Incertae_sedis(0.0900),g:Symbiotaphrina(0.0900),s:Symbiotaphrina_buchneri(0.0500),h:SH643910.07FU(0.0500)	+	d:Fungi
Zotu1458	d:Fungi(1.0000),p:Ascomycota(1.0000),c:Leotiomycetes(1.0000),o:Helotiales(1.0000),f:Leotiaceae(1.0000),g:Neobulgaria(1.0000),s:Neobulgaria_pura(0.6100),h:SH216870.07FU(0.6100)	+	d:Fungi,p:Ascomycota,c:Leotiomycetes,o:Helotiales,f:Leotiaceae,g:Neobulgaria
Zotu1463	d:Fungi(0.8500),p:Ascomycota(0.5800),c:Sordariomycetes(0.2100),o:Chaetophorales(0.1300),f:Chaetophoraceae(0.1300),g:Diplosphaera(0.1300),s:Diplosphaera_chodatii(0.1300),h:SH021199.07FU(0.0400)	+	d:Fungi
Zotu1461	d:Fungi(1.0000),p:Basidiomycota(1.0000),c:Exobasidiomycetes(1.0000),o:Entylomatales(1.0000),f:Entylomatales_fam_Incertae_sedis(1.0000),g:Tilletiopsis(1.0000),s:Tilletiopsis_washingtonensis(0.7600),h:SH186666.07FU(0.6900)	+	d:Fungi,p:Basidiomycota,c:Exobasidiomycetes,o:Entylomatales,f:Entylomatales_fam_Incertae_sedis,g:Tilletiopsis
Zotu1465	d:Fungi(0.9100),p:Ascomycota(0.2400),c:Agaricomycetes(0.1300),o:Saccharomycetales(0.1000),f:Saccharomycetales_fam_Incertae_sedis(0.0900),g:Macrorhabdus(0.0900),s:Macrorhabdus_ornithogaster(0.0900),h:SH472876.07FU(0.0900)	-	d:Fungi
Zotu1467	d:Fungi(1.0000),p:Basidiomycota(0.3600),c:Agaricomycetes(0.3100),o:Agaricales(0.2200),f:Xylonomycetales_fam_Incertae_sedis(0.0900),g:Symbiotaphrina(0.0900),s:Symbiotaphrina_buchneri(0.0900),h:SH643910.07FU(0.0900)	-	d:Fungi
Zotu1466	d:Fungi(0.9900),p:Basidiomycota(0.3400),c:Agaricomycetes(0.1900),o:Agaricales(0.1100),f:Saccharomycetales_fam_Incertae_sedis(0.0400),g:Paramicrosporidium(0.0400),s:Paramicrosporidium_saccamoebae(0.0400),h:SH477111.07FU(0.0400)	+	d:Fungi
Zotu1464	d:Fungi(1.0000),p:Basidiomycota(1.0000),c:Agaricomycetes(1.0000),o:Thelephorales(1.0000),f:Thelephoraceae(1.0000),g:Tomentella(0.9800),s:Tomentella_stuposa(0.9700),h:SH184513.07FU(0.9400)	+	d:Fungi,p:Basidiomycota,c:Agaricomycetes,o:Thelephorales,f:Thelephoraceae,g:Tomentella,s:Tomentella_stuposa,h:SH184513.07FU
Zotu1472	d:Viridiplantae(1.0000),p:Streptophyta(1.0000),c:lamiids_no_rank(1.0000),o:Lamiales(1.0000),f:Oleaceae(1.0000),g:Fraxinus(1.0000),s:Fraxinus_excelsior(1.0000)	+	d:Viridiplantae,p:Streptophyta,c:lamiids_no_rank,o:Lamiales,f:Oleaceae,g:Fraxinus,s:Fraxinus_excelsior
Zotu1473	d:Fungi(1.0000),p:Mucoromycota(1.0000),c:Mucoromycetes(1.0000),o:Mucorales(1.0000),f:Mucoraceae(1.0000),g:Mucor(0.9200),s:Mucor_circinelloides(0.8500),h:SH185778.07FU(0.7000)	+	d:Fungi,p:Mucoromycota,c:Mucoromycetes,o:Mucorales,f:Mucoraceae,g:Mucor,s:Mucor_circinelloides
Zotu1468	d:Fungi(1.0000),p:Ascomycota(0.9100),c:Leotiomycetes(0.8100),o:Helotiales(0.6600),f:Rutstroemiaceae(0.3400),g:Lambertella(0.2100),s:Calycina_marina(0.0100),h:SH526157.07FU(0.0100)	+	d:Fungi,p:Ascomycota,c:Leotiomycetes
Zotu1469	d:Fungi(1.0000),p:Ascomycota(1.0000),c:Sordariomycetes(1.0000),o:Xylariales(1.0000),f:Xylariaceae(1.0000),g:Nemania(0.9300),s:Nemania_maritima(0.0100),h:SH206508.07FU(0.0100)	+	d:Fungi,p:Ascomycota,c:Sordariomycetes,o:Xylariales,f:Xylariaceae,g:Nemania
Zotu1470	d:Fungi(1.0000),p:Ascomycota(0.9900),c:Dothideomycetes(0.9900),o:Venturiales(0.9900),f:Venturiaceae(0.5000),g:Venturia(0.2300),s:Venturia_atriseda(0.0900),h:SH219626.07FU(0.0900)	+	d:Fungi,p:Ascomycota,c:Dothideomycetes,o:Venturiales
Zotu1471	d:Fungi(1.0000),p:Ascomycota(1.0000),c:Eurotiomycetes(1.0000),o:Eurotiales(1.0000),f:Aspergillaceae(1.0000),g:Penicillium(1.0000),s:Penicillium_nodositatum(1.0000),h:SH200570.07FU(1.0000)	+	d:Fungi,p:Ascomycota,c:Eurotiomycetes,o:Eurotiales,f:Aspergillaceae,g:Penicillium,s:Penicillium_nodositatum,h:SH200570.07FU
Zotu1475	d:Fungi(1.0000),p:Ascomycota(1.0000),c:Sordariomycetes(1.0000),o:Magnaporthales(1.0000),f:Magnaporthaceae(1.0000),g:Mycoleptodiscus(1.0000)	+	d:Fungi,p:Ascomycota,c:Sordariomycetes,o:Magnaporthales,f:Magnaporthaceae,g:Mycoleptodiscus
Zotu1474	d:Fungi(1.0000),p:Basidiomycota(1.0000),c:Agaricomycetes(1.0000),o:Corticiales(1.0000),f:Corticiaceae(1.0000),g:Hyphodontia(1.0000),s:Hyphodontia_alutaria(1.0000),h:SH198024.07FU(1.0000)	+	d:Fungi,p:Basidiomycota,c:Agaricomycetes,o:Corticiales,f:Corticiaceae,g:Hyphodontia,s:Hyphodontia_alutaria,h:SH198024.07FU
Zotu1480	d:Fungi(0.8700),p:Ascomycota(0.2400),c:Agaricomycetes(0.1500),o:Agaricales(0.1100),f:Gongylonematidae(0.1000),g:Gongylonema(0.1000),s:Gongylonema_nepalensis(0.1000),h:SH472876.07FU(0.0500)	+	d:Fungi
Zotu1481	d:Fungi(0.9800),p:Basidiomycota(0.3800),c:Agaricomycetes(0.3100),o:Agaricales(0.1600),f:Xylonomycetales_fam_Incertae_sedis(0.1400),g:Symbiotaphrina(0.1400),s:Symbiotaphrina_buchneri(0.1300),h:SH643910.07FU(0.1300)	-	d:Fungi
Zotu1479	d:Fungi(1.0000),p:Ascomycota(0.9700),c:Dothideomycetes(0.9000),o:Venturiales(0.9000),f:Venturiaceae(0.3000),g:Venturia(0.1800),s:Venturia_atriseda(0.0900),h:SH219626.07FU(0.0900)	+	d:Fungi,p:Ascomycota,c:Dothideomycetes,o:Venturiales
Zotu1482	d:Fungi(1.0000),p:Ascomycota(0.3000),c:Agaricomycetes(0.1700),o:Xylonomycetales(0.1000),f:Xylonomycetales_fam_Incertae_sedis(0.1000),g:Symbiotaphrina(0.1000),s:Symbiotaphrina_kochii(0.0500),h:SH021199.07FU(0.0500)	+	d:Fungi
Zotu1477	d:Fungi(1.0000),p:Basidiomycota(1.0000),c:Agaricomycetes(1.0000),o:Cantharellales(1.0000),f:Ceratobasidiaceae(1.0000),g:Ceratobasidium(0.9100)	+	d:Fungi,p:Basidiomycota,c:Agaricomycetes,o:Cantharellales,f:Ceratobasidiaceae,g:Ceratobasidium
Zotu1476	d:Fungi(1.0000),p:Ascomycota(1.0000),c:Dothideomycetes(1.0000),o:Pleosporales(1.0000),f:Phaeosphaeriaceae(0.9900),g:Sclerostagonospora(0.9700),s:Sclerostagonospora_opuntiae(0.9700),h:SH182980.07FU(0.9700)	+	d:Fungi,p:Ascomycota,c:Dothideomycetes,o:Pleosporales,f:Phaeosphaeriaceae,g:Sclerostagonospora,s:Sclerostagonospora_opuntiae,h:SH182980.07FU
Zotu1478	d:Fungi(1.0000),p:Basidiomycota(1.0000),c:Agaricomycetes(1.0000),o:Polyporales(1.0000)	+	d:Fungi,p:Basidiomycota,c:Agaricomycetes,o:Polyporales
Zotu1484	d:Fungi(1.0000),p:Mortierellomycota(1.0000),c:Mortierellomycetes(1.0000),o:Mortierellales(1.0000),f:Mortierellaceae(1.0000),g:Mortierella(0.9700),s:Mortierella_humilis(0.8800),h:SH196779.07FU(0.8800)	+	d:Fungi,p:Mortierellomycota,c:Mortierellomycetes,o:Mortierellales,f:Mortierellaceae,g:Mortierella,s:Mortierella_humilis,h:SH196779.07FU
Zotu1491	d:Fungi(0.9800),p:Basidiomycota(0.3600),c:Agaricomycetes(0.3000),o:Agaricales(0.1100),f:Saccharomycetales_fam_Incertae_sedis(0.0500),g:Inocybe(0.0400),s:Fibulomyces_mutabilis(0.0200),h:SH486085.07FU(0.0200)	+	d:Fungi
Zotu1490	d:Fungi(0.9900),p:Basidiomycota(0.5200),c:Agaricomycetes(0.4700),o:Agaricales(0.1600),f:Inocybaceae(0.0700),g:Inocybe(0.0600),s:Orphella_catalaunica(0.0200),h:SH486519.07FU(0.0200)	+	d:Fungi
Zotu1489	d:Fungi(1.0000),p:Basidiomycota(0.2000),c:Agaricomycetes(0.1500),o:Agaricales(0.0800),f:Orbiliaceae(0.0500),g:Orbilia(0.0400),s:Kluyveromyces_nonfermentans(0.0200),h:SH217865.07FU(0.0200)	+	d:Fungi
Zotu1492	d:Fungi(0.9800),p:Ascomycota(0.4400),c:Xylonomycetes(0.2800),o:Xylonomycetales(0.2800),f:Xylonomycetales_fam_Incertae_sedis(0.2800),g:Symbiotaphrina(0.2800),s:Symbiotaphrina_buchneri(0.2800),h:SH643910.07FU(0.2800)	-	d:Fungi
Zotu1487	d:Fungi(1.0000),p:Ascomycota(1.0000),c:Eurotiomycetes(1.0000),o:Chaetothyriales(1.0000),f:Herpotrichiellaceae(1.0000),g:Exophiala(0.6900),s:Exophiala_pisciphila(0.2500),h:SH197644.07FU(0.2500)	+	d:Fungi,p:Ascomycota,c:Eurotiomycetes,o:Chaetothyriales,f:Herpotrichiellaceae
Zotu1485	d:Fungi(1.0000),p:Ascomycota(1.0000),c:Dothideomycetes(1.0000),o:Dothideales(1.0000),f:Dothioraceae(0.2000),g:Pringsheimia(0.1900),s:Pringsheimia_smilacis(0.1900),h:SH221214.07FU(0.1900)	+	d:Fungi,p:Ascomycota,c:Dothideomycetes,o:Dothideales
Zotu1486	d:Fungi(1.0000),p:Ascomycota(1.0000),c:Eurotiomycetes(0.9900),o:Phaeomoniellales(0.4800),f:Phaeomoniellales_fam_Incertae_sedis(0.4800),g:Phaeomoniella(0.4300),s:Minutiella_tardicola(0.0200),h:SH029054.07FU(0.0200)	+	d:Fungi,p:Ascomycota,c:Eurotiomycetes
Zotu1488	d:Fungi(1.0000),p:Basidiomycota(1.0000),c:Agaricomycetes(1.0000),o:Agaricales(1.0000),f:Psathyrellaceae(1.0000),g:Coprinellus(1.0000),s:Coprinellus_micaceus(1.0000),h:SH220349.07FU(0.9800)	+	d:Fungi,p:Basidiomycota,c:Agaricomycetes,o:Agaricales,f:Psathyrellaceae,g:Coprinellus,s:Coprinellus_micaceus,h:SH220349.07FU
Zotu1493	d:Fungi(0.8500),p:Basidiomycota(0.3100),c:Agaricomycetes(0.2700),o:Agaricales(0.1400),f:Gongylonematidae(0.1100),g:Gongylonema(0.1100),s:Gongylonema_nepalensis(0.1100),h:SH021199.07FU(0.0400)	+	d:Fungi
Zotu1494	d:Viridiplantae(1.0000),p:Streptophyta(1.0000),c:malvids_no_rank(0.9900),o:Sapindales(0.9900),f:Sapindaceae(0.9900),g:Acer(0.9900),s:Acer_pseudoplatanus(0.9900)	+	d:Viridiplantae,p:Streptophyta,c:malvids_no_rank,o:Sapindales,f:Sapindaceae,g:Acer,s:Acer_pseudoplatanus
Zotu1496	d:Fungi(0.9600),p:Basidiomycota(0.2900),c:Agaricomycetes(0.2700),o:Agaricales(0.1000),f:Glomeraceae(0.0600),g:Inocybe(0.0600),s:Kluyveromyces_nonfermentans(0.0200),h:SH217865.07FU(0.0200)	+	d:Fungi
Zotu1497	d:Viridiplantae(1.0000),p:Streptophyta(1.0000),c:lamiids_no_rank(1.0000),o:Lamiales(1.0000),f:Oleaceae(1.0000),g:Fraxinus(1.0000),s:Fraxinus_mandshurica(0.9400)	+	d:Viridiplantae,p:Streptophyta,c:lamiids_no_rank,o:Lamiales,f:Oleaceae,g:Fraxinus,s:Fraxinus_mandshurica
Zotu1498	d:Fungi(1.0000),p:Ascomycota(0.9900),c:Dothideomycetes(0.4800),o:Venturiales(0.2800),f:Venturiaceae(0.2100),g:Ophiocordyceps(0.1900),s:Ophiocordyceps_sinensis(0.1900),h:SH526972.07FU(0.1200)	+	d:Fungi,p:Ascomycota
Zotu1495	d:Fungi(1.0000),p:Ascomycota(0.9600),c:Leotiomycetes(0.9400),o:Leotiomycetes_ord_Incertae_sedis(0.8600),f:Pseudeurotiaceae(0.8600),g:Pseudogymnoascus(0.7900),s:Pseudogymnoascus_destructans(0.5200),h:SH334145.07FU(0.5200)	+	d:Fungi,p:Ascomycota,c:Leotiomycetes,o:Leotiomycetes_ord_Incertae_sedis,f:Pseudeurotiaceae
Zotu1500	d:Fungi(1.0000),p:Basidiomycota(1.0000),c:Tremellomycetes(1.0000),o:Cystofilobasidiales(1.0000),f:Mrakiaceae(1.0000),g:Udeniomyces(1.0000),s:Udeniomyces_pyricola(1.0000),h:SH192065.07FU(1.0000)	+	d:Fungi,p:Basidiomycota,c:Tremellomycetes,o:Cystofilobasidiales,f:Mrakiaceae,g:Udeniomyces,s:Udeniomyces_pyricola,h:SH192065.07FU
Zotu1503	d:Fungi(0.7900),p:Basidiomycota(0.2400),c:Eukaryota_unknown(0.2100),o:Eukaryota_unknown(0.2100),f:Eukaryota_unknown(0.2100),g:Eukaryota_unknown(0.2100),s:Eukaryota_unknown(0.2100),h:SH026564.07FU(0.0300)	+
Zotu1499	d:Fungi(1.0000),p:Ascomycota(0.6400),c:Sordariomycetes(0.6400),o:Sordariales(0.6400),f:Lasiosphaeriaceae(0.4600),g:Cercophora(0.2300)	+	d:Fungi
Zotu1504	d:Viridiplantae(0.9300),p:Streptophyta(0.9300),c:fabids_no_rank(0.8500),o:Rosales(0.8500),f:Rosaceae(0.8500),g:Prunus(0.8500),s:Prunus_cerasifera(0.6100),h:SH217447.07FU(0.0100)	+	d:Viridiplantae,p:Streptophyta,c:fabids_no_rank,o:Rosales,f:Rosaceae,g:Prunus
Zotu1502	d:Fungi(1.0000),p:Ascomycota(1.0000),c:Dothideomycetes(1.0000),o:Pleosporales(1.0000),f:Phaeosphaeriaceae(0.9400),g:Wojnowicia(0.1100),s:Wojnowicia_viburni(0.1100),h:SH208466.07FU(0.1100)	+	d:Fungi,p:Ascomycota,c:Dothideomycetes,o:Pleosporales,f:Phaeosphaeriaceae
Zotu1501	d:Fungi(1.0000),p:Ascomycota(0.9800),c:Leotiomycetes(0.9800),o:Helotiales(0.9800),f:Hyaloscyphaceae(0.0700),g:Catenulifera(0.0600)	+	d:Fungi,p:Ascomycota,c:Leotiomycetes,o:Helotiales
Zotu1505	d:Fungi(1.0000),p:Chytridiomycota(1.0000)	+	d:Fungi,p:Chytridiomycota
Zotu1506	d:Fungi(1.0000),p:Chytridiomycota(0.9800),c:Rhizophydiomycetes(0.1100),o:Rhizophydiales(0.1100),f:Alphamycetaceae(0.0900),g:Betamyces(0.0900),s:Betamyces_americae-meridionalis(0.0900),h:SH027198.07FU(0.0900)	+	d:Fungi,p:Chytridiomycota
Zotu1509	d:Viridiplantae(0.6500),p:Chlorophyta(0.6500),c:Trebouxiophyceae(0.6500),o:Microthamniales(0.6500),f:Microthamniales_order(0.6500),g:Trebouxia(0.6500),s:Trebouxia_sp._P-3-I(0.4400),h:SH474693.07FU(0.0100)	+
Zotu1510	d:Fungi(1.0000),p:Basidiomycota(1.0000),c:Agaricomycetes(1.0000),o:Auriculariales(1.0000),f:Exidiaceae(1.0000),g:Basidiodendron(1.0000),s:Basidiodendron_eyrei(1.0000),h:SH473254.07FU(1.0000)	+	d:Fungi,p:Basidiomycota,c:Agaricomycetes,o:Auriculariales,f:Exidiaceae,g:Basidiodendron,s:Basidiodendron_eyrei,h:SH473254.07FU
Zotu1507	d:Fungi(1.0000),p:Ascomycota(1.0000),c:Sordariomycetes(1.0000),o:Microascales(1.0000),f:Halosphaeriaceae(1.0000),g:Cirrenalia(1.0000),s:Cirrenalia_macrocephala(1.0000),h:SH484447.07FU(1.0000)	+	d:Fungi,p:Ascomycota,c:Sordariomycetes,o:Microascales,f:Halosphaeriaceae,g:Cirrenalia,s:Cirrenalia_macrocephala,h:SH484447.07FU
Zotu1512	d:Fungi(1.0000),p:Ascomycota(0.8700),c:Dothideomycetes(0.8500),o:Pleosporales(0.8500),f:Pleosporaceae(0.4000),g:Alternaria(0.3900),s:Coniothyrium_prosopidis(0.0900),h:SH186599.07FU(0.0900)	+	d:Fungi,p:Ascomycota,c:Dothideomycetes,o:Pleosporales
Zotu1508	d:Fungi(1.0000),p:Ascomycota(0.9600),c:Leotiomycetes(0.9600),o:Leotiomycetes_ord_Incertae_sedis(0.9600),f:Pseudeurotiaceae(0.9600)	+	d:Fungi,p:Ascomycota,c:Leotiomycetes,o:Leotiomycetes_ord_Incertae_sedis,f:Pseudeurotiaceae
Zotu1515	d:Viridiplantae(0.9500),p:Chlorophyta(0.9500),c:Trebouxiophyceae(0.9500),o:Microthamniales(0.9500),f:Microthamniales_order(0.9500),g:Trebouxia(0.9500),s:Trebouxia_unknown(0.9500),h:SH196892.07FU(0.0100)	+	d:Viridiplantae,p:Chlorophyta,c:Trebouxiophyceae,o:Microthamniales,f:Microthamniales_order,g:Trebouxia,s:Trebouxia_unknown
Zotu1511	d:Fungi(1.0000),p:Ascomycota(0.9900),c:Dothideomycetes(0.9600),o:Venturiales(0.9600),f:Venturiaceae(0.3000),g:Venturia(0.1700),s:Venturia_atriseda(0.0400),h:SH219626.07FU(0.0400)	+	d:Fungi,p:Ascomycota,c:Dothideomycetes,o:Venturiales
Zotu1517	d:Fungi(0.9700),p:Basidiomycota(0.4100),c:Agaricomycetes(0.3100),o:Agaricales(0.1200),f:Acaulosporaceae(0.0600),g:Inocybe(0.0500),s:Acaulospora_spinosissima(0.0300),h:SH187854.07FU(0.0200)	+	d:Fungi
Zotu1514	d:Fungi(1.0000),p:Ascomycota(0.9900),c:Leotiomycetes(0.9600),o:Helotiales(0.8800),f:Leotiaceae(0.6000),g:Flagellospora(0.5900),s:Flagellospora_fusarioides(0.5900),h:SH190080.07FU(0.5900)	+	d:Fungi,p:Ascomycota,c:Leotiomycetes,o:Helotiales
Zotu1516	d:Fungi(1.0000),p:Ascomycota(1.0000),c:Leotiomycetes(1.0000),o:Erysiphales(1.0000),f:Erysiphaceae(1.0000),g:Podosphaera(1.0000),s:Podosphaera_lini(0.2700),h:SH178718.07FU(0.2700)	+	d:Fungi,p:Ascomycota,c:Leotiomycetes,o:Erysiphales,f:Erysiphaceae,g:Podosphaera
Zotu1519	d:Fungi(1.0000),p:Ascomycota(0.9200),c:Dothideomycetes(0.9200),o:Pleosporales(0.9200),f:Didymellaceae(0.6700),g:Phomatodes(0.2300),s:Phomatodes_aubrietiae(0.2300),h:SH245140.07FU(0.2300)	+	d:Fungi,p:Ascomycota,c:Dothideomycetes,o:Pleosporales
Zotu1522	d:Fungi(0.9900),p:Ascomycota(0.4500),c:Agaricomycetes(0.1500),o:Agaricales(0.1000),f:Xylonomycetales_fam_Incertae_sedis(0.0600),g:Symbiotaphrina(0.0600),s:Pneumocystis_murina(0.0500),h:SH473765.07FU(0.0500)	-	d:Fungi
Zotu1525	d:Fungi(0.9600),p:Basidiomycota(0.3700),c:Agaricomycetes(0.3200),o:Xylonomycetales(0.1500),f:Xylonomycetales_fam_Incertae_sedis(0.1500),g:Symbiotaphrina(0.1500),s:Symbiotaphrina_buchneri(0.1100),h:SH643910.07FU(0.1100)	+	d:Fungi
Zotu1521	d:Fungi(1.0000),p:Ascomycota(1.0000),c:Dothideomycetes(1.0000),o:Pleosporales(1.0000),f:Cucurbitariaceae(0.7200),g:Pyrenochaeta(0.7200)	+	d:Fungi,p:Ascomycota,c:Dothideomycetes,o:Pleosporales
Zotu1520	d:Fungi(1.0000),p:Ascomycota(1.0000),c:Leotiomycetes(1.0000),o:Helotiales(1.0000),f:Helotiales_fam_Incertae_sedis(1.0000),g:Phialocephala(1.0000),s:Phialocephala_compacta(1.0000),h:SH020834.07FU(1.0000)	+	d:Fungi,p:Ascomycota,c:Leotiomycetes,o:Helotiales,f:Helotiales_fam_Incertae_sedis,g:Phialocephala,s:Phialocephala_compacta,h:SH020834.07FU
Zotu1524	d:Fungi(1.0000),p:Chytridiomycota(0.9000),c:Agaricomycetes(0.0100),o:Agaricales(0.0100),f:Entolomataceae(0.0100),g:Entoloma(0.0100),s:Entoloma_infula(0.0100),h:SH221925.07FU(0.0100)	+	d:Fungi,p:Chytridiomycota
Zotu1523	d:Fungi(1.0000),p:Ascomycota(1.0000),c:Leotiomycetes(0.9800),o:Helotiales(0.9800),f:Ascomycota_fam_Incertae_sedis(0.0200),g:Tetracladium(0.0200)	+	d:Fungi,p:Ascomycota,c:Leotiomycetes,o:Helotiales
Zotu1528	d:Fungi(1.0000),p:Ascomycota(1.0000),c:Leotiomycetes(0.7700),o:Helotiales(0.7700),f:Dermateaceae(0.7700),g:Trimmatostroma(0.7700),s:Trimmatostroma_cordae(0.7700),h:SH002249.07FU(0.7700)	+	d:Fungi,p:Ascomycota
Zotu1529	d:Fungi(1.0000),p:Ascomycota(0.9900),c:Dothideomycetes(0.9600),o:Venturiales(0.9600),f:Venturiaceae(0.5000),g:Venturia(0.3800),s:Venturia_atriseda(0.1000),h:SH219626.07FU(0.1000)	+	d:Fungi,p:Ascomycota,c:Dothideomycetes,o:Venturiales
Zotu1527	d:Fungi(1.0000),p:Basidiomycota(1.0000),c:Agaricomycetes(1.0000),o:Agaricales(1.0000),f:Strophariaceae(1.0000),g:Kuehneromyces(1.0000),s:Kuehneromyces_mutabilis(1.0000),h:SH176913.07FU(1.0000)	+	d:Fungi,p:Basidiomycota,c:Agaricomycetes,o:Agaricales,f:Strophariaceae,g:Kuehneromyces,s:Kuehneromyces_mutabilis,h:SH176913.07FU
Zotu1530	d:Fungi(1.0000),p:Ascomycota(0.8800),c:Dothideomycetes(0.8000),o:Pleosporales(0.7000),f:Leptosphaeriaceae(0.1900),g:Pyrenochaeta(0.1700),s:Pyrenochaeta_keratinophila(0.1400),h:SH183894.07FU(0.1400)	+	d:Fungi,p:Ascomycota,c:Dothideomycetes
Zotu1532	d:Viridiplantae(0.6100),p:Chlorophyta(0.6100),c:Trebouxiophyceae(0.6100),o:Microthamniales(0.6100),f:Microthamniales_order(0.6100),g:Trebouxia(0.6100),s:Trebouxia_unknown(0.6000),h:SH196892.07FU(0.0100)	+
Zotu1534	d:Fungi(0.9800),p:Basidiomycota(0.4600),c:Agaricomycetes(0.3900),o:Agaricales(0.1600),f:Inocybaceae(0.0600),g:Inocybe(0.0500),s:Termitomyces_bulborhizus(0.0200),h:SH024367.07FU(0.0200)	+	d:Fungi
Zotu1535	d:Fungi(0.9900),p:Basidiomycota(0.3400),c:Agaricomycetes(0.2700),o:Hymenochaetales(0.0800),f:Hymenochaetaceae(0.0800),g:Symbiotaphrina(0.0700),s:Symbiotaphrina_buchneri(0.0500),h:SH643910.07FU(0.0500)	+	d:Fungi
Zotu1536	d:Viridiplantae(0.8900),p:Streptophyta(0.8900),c:fabids_no_rank(0.7800),o:Rosales(0.7800),f:Rosaceae(0.7800),g:Prunus(0.7800),s:Prunus_cerasifera(0.4700),h:SH630874.07FU(0.0100)	+	d:Viridiplantae,p:Streptophyta
Zotu1531	d:Fungi(1.0000),p:Ascomycota(1.0000),c:Dothideomycetes(1.0000),o:Pleosporales(1.0000),f:Amorosiaceae(0.5700),g:Angustimassarina(0.5700),s:Angustimassarina_acerina(0.5700),h:SH199051.07FU(0.5700)	+	d:Fungi,p:Ascomycota,c:Dothideomycetes,o:Pleosporales
Zotu1533	d:Fungi(1.0000),p:Ascomycota(0.8600),c:Sordariomycetes(0.8500),o:Sordariales(0.8100),f:Chaetomiaceae(0.3300),g:Podospora(0.0900),s:Zopfiella_lundqvistii(0.0900),h:SH491190.07FU(0.0900)	+	d:Fungi,p:Ascomycota,c:Sordariomycetes,o:Sordariales
Zotu1537	d:Fungi(1.0000),p:Chytridiomycota(0.9100),c:Rhizophydiomycetes(0.1500),o:Rhizophydiales(0.1500),f:Alphamycetaceae(0.1400),g:Betamyces(0.1400),s:Betamyces_americae-meridionalis(0.1400),h:SH027198.07FU(0.1400)	+	d:Fungi,p:Chytridiomycota
Zotu1538	d:Fungi(1.0000),p:Basidiomycota(0.0200),c:Agaricomycetes(0.0200),o:Agaricales(0.0100),f:Tricholomataceae(0.0100),g:Mycena(0.0100),s:Mycena_flavoalba(0.0100),h:SH221337.07FU(0.0100)	+	d:Fungi
Zotu1542	d:Fungi(0.7400),p:Ascomycota(0.2500),c:Chromadorea(0.2300),o:Spirurida(0.2300),f:Gongylonematidae(0.2300),g:Gongylonema(0.2300),s:Gongylonema_nepalensis(0.2300),h:SH643910.07FU(0.1600)	+
Zotu1544	d:Fungi(0.9300),p:Ascomycota(0.3200),c:Agaricomycetes(0.2200),o:Xylonomycetales(0.1100),f:Xylonomycetales_fam_Incertae_sedis(0.1100),g:Symbiotaphrina(0.1100),s:Symbiotaphrina_buchneri(0.1100),h:SH643910.07FU(0.1100)	+	d:Fungi
Zotu1543	d:Viridiplantae(1.0000),p:Streptophyta(1.0000),c:lamiids_no_rank(1.0000),o:Lamiales(1.0000),f:Oleaceae(1.0000),g:Fraxinus(1.0000),s:Fraxinus_mandshurica(0.8400)	+	d:Viridiplantae,p:Streptophyta,c:lamiids_no_rank,o:Lamiales,f:Oleaceae,g:Fraxinus,s:Fraxinus_mandshurica
Zotu1539	d:Fungi(1.0000),p:Basidiomycota(1.0000),c:Agaricomycetes(1.0000),o:Agaricales(1.0000),f:Psathyrellaceae(0.9900),g:Coprinellus(0.9500),s:Coprinellus_verrucispermus(0.8700),h:SH220377.07FU(0.8700)	+	d:Fungi,p:Basidiomycota,c:Agaricomycetes,o:Agaricales,f:Psathyrellaceae,g:Coprinellus,s:Coprinellus_verrucispermus,h:SH220377.07FU
Zotu1540	d:Fungi(1.0000),p:Ascomycota(0.7800),c:Leotiomycetes(0.4300),o:Helotiales(0.4300),f:Helotiales_fam_Incertae_sedis(0.2700),g:Cadophora(0.2000),s:Collembolispora_barbata(0.0200),h:SH186791.07FU(0.0200)	+	d:Fungi
Zotu1541	d:Fungi(1.0000),p:Ascomycota(0.8400),c:Sordariomycetes(0.8400),o:Boliniales(0.6000),f:Boliniaceae(0.6000),g:Pseudovalsaria(0.5300),s:Pseudovalsaria_ferruginea(0.5300),h:SH209280.07FU(0.5300)	+	d:Fungi,p:Ascomycota,c:Sordariomycetes
Zotu1548	d:Fungi(0.9700),p:Basidiomycota(0.3000),c:Agaricomycetes(0.2700),o:Sebacinales(0.0700),f:Xylonomycetales_fam_Incertae_sedis(0.0400),g:Symbiotaphrina(0.0400),s:Symbiotaphrina_buchneri(0.0400),h:SH643910.07FU(0.0400)	+	d:Fungi
Zotu1550	d:Fungi(0.9700),p:Basidiomycota(0.4300),c:Agaricomycetes(0.3900),o:Agaricales(0.2000),f:Inocybaceae(0.1000),g:Inocybe(0.1000),s:Inocybe_rimosa(0.0200),h:SH213129.07FU(0.0200)	+	d:Fungi
Zotu1545	d:Fungi(1.0000),p:Ascomycota(1.0000),c:Eurotiomycetes(1.0000),o:Eurotiales(1.0000),f:Aspergillaceae(0.3900),g:Aspergillus(0.2200),s:Aspergillus_inflatus(0.1500),h:SH220918.07FU(0.1500)	+	d:Fungi,p:Ascomycota,c:Eurotiomycetes,o:Eurotiales
Zotu1551	d:Fungi(0.9700),p:Basidiomycota(0.4300),c:Agaricomycetes(0.4200),o:Glomerales(0.1300),f:Glomeraceae(0.1200),g:Rhizophagus(0.0300),s:Exophiala_oligosperma(0.0300),h:SH193070.07FU(0.0300)	+	d:Fungi
Zotu1546	d:Fungi(1.0000),p:Ascomycota(1.0000),c:Dothideomycetes(0.9300),o:Capnodiales(0.9200),f:Mycosphaerellaceae(0.9200),g:Ramularia(0.9200),s:Ramularia_armoraciae(0.7500),h:SH206862.07FU(0.7500)	+	d:Fungi,p:Ascomycota,c:Dothideomycetes,o:Capnodiales,f:Mycosphaerellaceae,g:Ramularia
Zotu1547	d:Fungi(1.0000),p:Ascomycota(1.0000),c:Pezizomycetes(1.0000),o:Pezizales(1.0000),f:Pyronemataceae(1.0000),g:Scutellinia(0.9900),s:Scutellinia_scutellata(0.9900),h:SH215678.07FU(0.9900)	+	d:Fungi,p:Ascomycota,c:Pezizomycetes,o:Pezizales,f:Pyronemataceae,g:Scutellinia,s:Scutellinia_scutellata,h:SH215678.07FU
Zotu1549	d:Fungi(1.0000),p:Basidiomycota(1.0000),c:Tremellomycetes(1.0000),o:Trichosporonales(1.0000),f:Trichosporonaceae(1.0000),g:Apiotrichum(1.0000),s:Apiotrichum_dulcitum(0.8100),h:SH329706.07FU(0.8100)	+	d:Fungi,p:Basidiomycota,c:Tremellomycetes,o:Trichosporonales,f:Trichosporonaceae,g:Apiotrichum,s:Apiotrichum_dulcitum,h:SH329706.07FU
Zotu1554	d:Fungi(1.0000),p:Basidiomycota(0.3900),c:Agaricomycetes(0.3300),o:Agaricales(0.1200),f:Xylonomycetales_fam_Incertae_sedis(0.0600),g:Symbiotaphrina(0.0600),s:Symbiotaphrina_buchneri(0.0600),h:SH643910.07FU(0.0600)	+	d:Fungi
Zotu1552	d:Fungi(1.0000),p:Basidiomycota(1.0000),c:Agaricomycetes(1.0000),o:Agaricales(1.0000),f:Physalacriaceae(1.0000),g:Strobilurus(0.0900),s:Strobilurus_esculentus(0.0900),h:SH239820.07FU(0.0900)	+	d:Fungi,p:Basidiomycota,c:Agaricomycetes,o:Agaricales,f:Physalacriaceae
Zotu1557	d:Fungi(0.6200),p:Ascomycota(0.4700),c:Chromadorea(0.3800),o:Tylenchida(0.3800),f:Aphelenchoididae(0.2400),g:Aphelenchoides(0.2400),s:Aphelenchoides_besseyi(0.2400),h:SH021199.07FU(0.0900)	+
Zotu1553	d:Fungi(1.0000),p:Basidiomycota(1.0000),c:Agaricomycetes(1.0000),o:Polyporales(0.9700),f:Coriolaceae(0.9700),g:Trametes(0.9700),s:Trametes_versicolor(0.9700),h:SH193318.07FU(0.9700)	+	d:Fungi,p:Basidiomycota,c:Agaricomycetes,o:Polyporales,f:Coriolaceae,g:Trametes,s:Trametes_versicolor,h:SH193318.07FU
Zotu1559	d:Fungi(1.0000),p:Ascomycota(0.4600),c:Xylonomycetes(0.3400),o:Xylonomycetales(0.3400),f:Xylonomycetales_fam_Incertae_sedis(0.3400),g:Symbiotaphrina(0.3400),s:Symbiotaphrina_buchneri(0.3400),h:SH643910.07FU(0.3400)	-	d:Fungi
Zotu1560	d:Fungi(0.9800),p:Ascomycota(0.4500),c:Agaricomycetes(0.1900),o:Orbiliales(0.1000),f:Orbiliaceae(0.0900),g:Massaria(0.0700),s:Symbiotaphrina_buchneri(0.0600),h:SH643910.07FU(0.0600)	+	d:Fungi
Zotu1558	d:Fungi(1.0000),p:Ascomycota(0.6300),c:Agaricomycetes(0.1800),o:Pleosporales(0.1200),f:Xylonomycetales_fam_Incertae_sedis(0.1200),g:Symbiotaphrina(0.1200),s:Symbiotaphrina_kochii(0.1100),h:SH021199.07FU(0.1100)	+	d:Fungi
Zotu1555	d:Fungi(1.0000),p:Ascomycota(0.9900),c:Dothideomycetes(0.9900),o:Pleosporales(0.9900),f:Sporormiaceae(0.9900),g:Preussia(0.9900),s:Preussia_flanaganii(0.9900),h:SH184180.07FU(0.9900)	+	d:Fungi,p:Ascomycota,c:Dothideomycetes,o:Pleosporales,f:Sporormiaceae,g:Preussia,s:Preussia_flanaganii,h:SH184180.07FU
Zotu1556	d:Fungi(1.0000),p:Ascomycota(1.0000),c:Sordariomycetes(1.0000),o:Sordariales(1.0000),f:Lasiosphaeriaceae(1.0000),g:Cercophora(1.0000)	+	d:Fungi,p:Ascomycota,c:Sordariomycetes,o:Sordariales,f:Lasiosphaeriaceae,g:Cercophora
Zotu1565	d:Fungi(1.0000),p:Ascomycota(0.5000),c:Agaricomycetes(0.2500),o:Agaricales(0.2500),f:Pneumocystidaceae(0.2500),g:Pneumocystis(0.2500),s:Pneumocystis_murina(0.1300),h:SH473765.07FU(0.1300)	-	d:Fungi
Zotu1561	d:Fungi(1.0000),p:Basidiomycota(1.0000),c:Agaricomycetes(1.0000),o:Boletales(1.0000),f:Melanogastraceae(1.0000),g:Melanogaster(1.0000),s:Melanogaster_broomeanus(0.8700),h:SH182656.07FU(0.8700)	+	d:Fungi,p:Basidiomycota,c:Agaricomycetes,o:Boletales,f:Melanogastraceae,g:Melanogaster,s:Melanogaster_broomeanus,h:SH182656.07FU
Zotu1563	d:Fungi(1.0000),p:Ascomycota(0.3700),c:Agaricomycetes(0.1500),o:Xylonomycetales(0.1400),f:Xylonomycetales_fam_Incertae_sedis(0.1400),g:Symbiotaphrina(0.1400),s:Symbiotaphrina_kochii(0.0900),h:SH021199.07FU(0.0900)	+	d:Fungi
Zotu1567	d:Fungi(0.9500),p:Ascomycota(0.4600),c:Xylonomycetes(0.3400),o:Xylonomycetales(0.3400),f:Xylonomycetales_fam_Incertae_sedis(0.3400),g:Symbiotaphrina(0.3400),s:Symbiotaphrina_buchneri(0.2000),h:SH643910.07FU(0.2000)	-	d:Fungi
Zotu1566	d:Viridiplantae(1.0000),p:Streptophyta(1.0000),c:lamiids_no_rank(1.0000),o:Lamiales(1.0000),f:Oleaceae(1.0000),g:Fraxinus(1.0000),s:Fraxinus_excelsior(1.0000)	+	d:Viridiplantae,p:Streptophyta,c:lamiids_no_rank,o:Lamiales,f:Oleaceae,g:Fraxinus,s:Fraxinus_excelsior
Zotu1564	d:Fungi(1.0000),p:Ascomycota(1.0000),c:Saccharomycetes(1.0000),o:Saccharomycetales(1.0000),f:Saccharomycetales_fam_Incertae_sedis(1.0000),g:Candida(1.0000),s:Candida_parapsilosis(0.8100),h:SH197714.07FU(0.8100)	+	d:Fungi,p:Ascomycota,c:Saccharomycetes,o:Saccharomycetales,f:Saccharomycetales_fam_Incertae_sedis,g:Candida,s:Candida_parapsilosis,h:SH197714.07FU
Zotu1562	d:Fungi(1.0000),p:Ascomycota(0.9900),c:Leotiomycetes(0.4100),o:Leotiomycetes_ord_Incertae_sedis(0.2700),f:Pseudeurotiaceae(0.2100),g:Leuconeurospora(0.1100),s:Pseudeurotium_bakeri(0.0600),h:SH491947.07FU(0.0600)	+	d:Fungi,p:Ascomycota
Zotu1572	d:Fungi(0.9900),p:Ascomycota(0.3700),c:Agaricomycetes(0.1900),o:Xylonomycetales(0.1400),f:Xylonomycetales_fam_Incertae_sedis(0.1400),g:Symbiotaphrina(0.1400),s:Symbiotaphrina_buchneri(0.0800),h:SH643910.07FU(0.0800)	-	d:Fungi
Zotu1568	d:Fungi(1.0000),p:Ascomycota(1.0000),c:Leotiomycetes(1.0000),o:Helotiales(0.9700),f:Dermateaceae(0.1500),g:Claussenomyces(0.1000),s:Phialocephala_virens(0.0200),h:SH201677.07FU(0.0200)	+	d:Fungi,p:Ascomycota,c:Leotiomycetes,o:Helotiales
Zotu1569	d:Fungi(1.0000),p:Basidiomycota(0.4000),c:Agaricomycetes(0.3200),o:GS06(0.2400),f:Inocybaceae(0.0900),g:Inocybe(0.0500),s:Funneliformis_mosseae(0.0200),h:SH184263.07FU(0.0200)	+	d:Fungi
Zotu1570	d:Fungi(1.0000),p:Ascomycota(0.9900),c:Sordariomycetes(0.9900),o:Glomerellales(0.9900),f:Plectosphaerellaceae(0.9900),g:Plectosphaerella(0.9900),s:Plectosphaerella_cucumerina(0.0900),h:SH219563.07FU(0.0900)	+	d:Fungi,p:Ascomycota,c:Sordariomycetes,o:Glomerellales,f:Plectosphaerellaceae,g:Plectosphaerella
Zotu1571	d:Fungi(1.0000),p:Ascomycota(1.0000),c:Leotiomycetes(1.0000),o:Helotiales(1.0000),f:Leotiaceae(0.9800),g:Alatospora(0.9700),s:Alatospora_acuminata(0.7700),h:SH215253.07FU(0.4700)	+	d:Fungi,p:Ascomycota,c:Leotiomycetes,o:Helotiales,f:Leotiaceae,g:Alatospora
Zotu1573	d:Fungi(1.0000),p:Basidiomycota(1.0000),c:Cystobasidiomycetes(0.9600),o:Cystobasidiales(0.9600),f:Cystobasidiaceae(0.9600),g:Cystobasidium(0.9600),s:Cystobasidium_pinicola(0.9500),h:SH194775.07FU(0.7800)	+	d:Fungi,p:Basidiomycota,c:Cystobasidiomycetes,o:Cystobasidiales,f:Cystobasidiaceae,g:Cystobasidium,s:Cystobasidium_pinicola
Zotu1574	d:Fungi(1.0000),p:Basidiomycota(1.0000),c:Agaricomycetes(1.0000),o:Corticiales(1.0000),f:Corticiaceae(1.0000),g:Hyphodontia(1.0000),s:Hyphodontia_pallidula(1.0000),h:SH202172.07FU(1.0000)	+	d:Fungi,p:Basidiomycota,c:Agaricomycetes,o:Corticiales,f:Corticiaceae,g:Hyphodontia,s:Hyphodontia_pallidula,h:SH202172.07FU
Zotu1575	d:Fungi(1.0000),p:Basidiomycota(1.0000),c:Agaricomycetes(1.0000),o:Atheliales(1.0000),f:Atheliaceae(1.0000),g:Amphinema(1.0000),s:Amphinema_byssoides(1.0000),h:SH197943.07FU(1.0000)	+	d:Fungi,p:Basidiomycota,c:Agaricomycetes,o:Atheliales,f:Atheliaceae,g:Amphinema,s:Amphinema_byssoides,h:SH197943.07FU
Zotu1580	d:Fungi(0.9300),p:Ascomycota(0.3100),c:Agaricomycetes(0.2600),o:Agaricales(0.1800),f:Inocybaceae(0.1000),g:Inocybe(0.1000),s:Symbiotaphrina_buchneri(0.0600),h:SH643910.07FU(0.0600)	+	d:Fungi
Zotu1578	d:Fungi(1.0000),p:Ascomycota(0.9000),c:Dothideomycetes(0.8900),o:Pleosporales(0.8900),f:Didymellaceae(0.6500),g:Calophoma(0.3800),s:Calophoma_clematidina(0.3600),h:SH186601.07FU(0.3600)	+	d:Fungi,p:Ascomycota,c:Dothideomycetes,o:Pleosporales
Zotu1576	d:Fungi(1.0000),p:Ascomycota(0.6500),c:Dothideomycetes(0.6300),o:Dothideales(0.5500),f:Dothioraceae(0.2700),g:Hormonema(0.2200),s:Hormonema_viticola(0.2200),h:SH206396.07FU(0.2200)	+	d:Fungi
Zotu1577	d:Fungi(1.0000),p:Ascomycota(0.9900),c:Eurotiomycetes(0.9900),o:Eurotiales(0.9900),f:Aspergillaceae(0.9900),g:Aspergillus(0.9900),s:Aspergillus_subversicolor(0.3700),h:SH186265.07FU(0.3700)	+	d:Fungi,p:Ascomycota,c:Eurotiomycetes,o:Eurotiales,f:Aspergillaceae,g:Aspergillus
Zotu1579	d:Fungi(1.0000),p:Ascomycota(0.9900),c:Dothideomycetes(0.9900),o:Pleosporales(0.9700),f:Didymellaceae(0.6600),g:Phomatodes(0.4200),s:Phomatodes_aubrietiae(0.4200),h:SH245140.07FU(0.4200)	+	d:Fungi,p:Ascomycota,c:Dothideomycetes,o:Pleosporales
Zotu1581	d:Fungi(0.5700),p:Chlorophyta(0.4300),c:Trebouxiophyceae(0.4300),o:Microthamniales(0.4300),f:Microthamniales_order(0.4300),g:Trebouxia(0.4300),s:Trebouxia_sp._P-3-I(0.2400),h:SH643910.07FU(0.0200)	+
Zotu1585	d:Fungi(0.9900),p:Ascomycota(0.4400),c:Agaricomycetes(0.3000),o:Xylonomycetales(0.1700),f:Xylonomycetales_fam_Incertae_sedis(0.1700),g:Symbiotaphrina(0.1700),s:Symbiotaphrina_buchneri(0.0900),h:SH643910.07FU(0.0900)	+	d:Fungi
Zotu1590	d:Fungi(0.9900),p:Basidiomycota(0.3900),c:Agaricomycetes(0.3600),o:Agaricales(0.1200),f:Diversisporaceae(0.0700),g:Russula(0.0500),s:Corymbiglomus_tortuosum(0.0300),h:SH489264.07FU(0.0200)	+	d:Fungi
Zotu1588	d:Fungi(0.5300),p:Chlorophyta(0.4700),c:Chlorophyceae(0.4700),o:Chaetophorales(0.4600),f:Chaetophorales_unknown(0.4600),g:Stigeoclonium(0.4600),s:Stigeoclonium_helveticum(0.4600),h:SH473765.07FU(0.0100)	+
Zotu1586	d:Fungi(1.0000),p:Ascomycota(0.9600),c:Dothideomycetes(0.6000),o:Venturiales(0.5500),f:Venturiaceae(0.2500),g:Venturia(0.2000),s:Venturia_cerasi(0.0500),h:SH219623.07FU(0.0500)	+	d:Fungi,p:Ascomycota
Zotu1582	d:Fungi(1.0000),p:Ascomycota(0.9900),c:Leotiomycetes(0.9900),o:Helotiales(0.9900),f:Dermateaceae(0.8400),g:Phialocephala(0.0200),s:Phialocephala_virens(0.0200),h:SH201677.07FU(0.0200)	+	d:Fungi,p:Ascomycota,c:Leotiomycetes,o:Helotiales,f:Dermateaceae
Zotu1583	d:Fungi(1.0000),p:Basidiomycota(1.0000),c:Cystobasidiomycetes(1.0000),o:Cystobasidiomycetes_ord_Incertae_sedis(1.0000),f:Cystobasidiomycetes_fam_Incertae_sedis(1.0000),g:Buckleyzyma(1.0000),s:Buckleyzyma_aurantiaca(0.9800),h:SH207116.07FU(0.9800)	+	d:Fungi,p:Basidiomycota,c:Cystobasidiomycetes,o:Cystobasidiomycetes_ord_Incertae_sedis,f:Cystobasidiomycetes_fam_Incertae_sedis,g:Buckleyzyma,s:Buckleyzyma_aurantiaca,h:SH207116.07FU
Zotu1587	d:Fungi(1.0000),p:Ascomycota(0.8200),c:Eurotiomycetes(0.8200),o:Eurotiales(0.8200),f:Aspergillaceae(0.8100),g:Aspergillus(0.7900),s:Aspergillus_penicillioides(0.1100),h:SH198032.07FU(0.0800)	+	d:Fungi,p:Ascomycota,c:Eurotiomycetes,o:Eurotiales,f:Aspergillaceae
Zotu1584	d:Fungi(1.0000),p:Ascomycota(1.0000),c:Leotiomycetes(1.0000),o:Erysiphales(1.0000),f:Erysiphaceae(1.0000),g:Erysiphe(0.8300),s:Erysiphe_magnoliicola(0.2500),h:SH187454.07FU(0.2500)	+	d:Fungi,p:Ascomycota,c:Leotiomycetes,o:Erysiphales,f:Erysiphaceae,g:Erysiphe
Zotu1591	d:Fungi(0.9800),p:Ascomycota(0.4400),c:Agaricomycetes(0.2500),o:Xylonomycetales(0.1600),f:Xylonomycetales_fam_Incertae_sedis(0.1600),g:Symbiotaphrina(0.1600),s:Symbiotaphrina_buchneri(0.1600),h:SH643910.07FU(0.1600)	-	d:Fungi
Zotu1596	d:Fungi(0.9600),p:Basidiomycota(0.2700),c:Agaricomycetes(0.1700),o:Xylonomycetales(0.0900),f:Xylonomycetales_fam_Incertae_sedis(0.0900),g:Symbiotaphrina(0.0900),s:Symbiotaphrina_kochii(0.0500),h:SH021199.07FU(0.0500)	+	d:Fungi
Zotu1597	d:Fungi(0.8100),p:Basidiomycota(0.3100),c:Agaricomycetes(0.2700),o:Agaricales(0.1600),f:Gongylonematidae(0.1300),g:Gongylonema(0.1300),s:Gongylonema_nepalensis(0.1300),h:SH472876.07FU(0.0400)	+	d:Fungi
Zotu1592	d:Fungi(1.0000),p:Basidiomycota(0.8800),c:Ustilaginomycetes(0.8800),o:Ustilaginales(0.8800),f:Ustilaginales_fam_Incertae_sedis(0.2000),g:Farysizyma(0.2000),s:Farysia_chardoniana(0.1100),h:SH030302.07FU(0.1100)	+	d:Fungi,p:Basidiomycota,c:Ustilaginomycetes,o:Ustilaginales
Zotu1599	d:Fungi(1.0000),p:Ascomycota(0.9100),c:Dothideomycetes(0.4400),o:Venturiales(0.4200),f:Ophiocordycipitaceae(0.3000),g:Ophiocordyceps(0.2700),s:Ophiocordyceps_sinensis(0.2700),h:SH202860.07FU(0.2200)	+	d:Fungi,p:Ascomycota
Zotu1594	d:Fungi(1.0000),p:Ascomycota(1.0000),c:Dothideomycetes(0.9600),o:Capnodiales(0.7500),f:Mycosphaerellaceae(0.7500),g:Ramularia(0.7000),s:Ramularia_collo-cygni(0.1900),h:SH206786.07FU(0.1900)	+	d:Fungi,p:Ascomycota,c:Dothideomycetes
Zotu1593	d:Fungi(1.0000),p:Ascomycota(0.9600),c:Leotiomycetes(0.9500),o:Thelebolales(0.7900),f:Thelebolaceae(0.7900),g:Thelebolus(0.7900),s:Thelebolus_globosus(0.7900),h:SH215928.07FU(0.7900)	+	d:Fungi,p:Ascomycota,c:Leotiomycetes
Zotu1595	d:Fungi(1.0000),p:Ascomycota(0.9100),c:Leotiomycetes(0.7600),o:Helotiales(0.6400),f:Helotiaceae(0.1300),g:Hyaloscypha(0.0300),s:Hyaloscypha_albohyalina_var._spiralis(0.0200),h:SH181124.07FU(0.0200)	+	d:Fungi,p:Ascomycota
Zotu1600	d:Fungi(0.9900),p:Ascomycota(0.3900),c:Saccharomycetes(0.2700),o:Saccharomycetales(0.2700),f:Saccharomycetales_fam_Incertae_sedis(0.1300),g:Macrorhabdus(0.0700),s:Macrorhabdus_ornithogaster(0.0700),h:SH472876.07FU(0.0700)	+	d:Fungi
Zotu1601	d:Fungi(1.0000),p:Basidiomycota(0.5200),c:Agaricomycetes(0.4500),o:Agaricales(0.1600),f:Orbiliaceae(0.0400),g:Inocybe(0.0400),s:Thanatephorus_cucumeris(0.0200),h:SH533904.07FU(0.0200)	+	d:Fungi
Zotu1598	d:Fungi(1.0000),p:Ascomycota(1.0000),c:Sordariomycetes(1.0000),o:Glomerellales(1.0000),f:Glomerellaceae(0.9900),g:Colletotrichum(0.9800),s:Colletotrichum_kahawae(0.7600),h:SH357176.07FU(0.7600)	+	d:Fungi,p:Ascomycota,c:Sordariomycetes,o:Glomerellales,f:Glomerellaceae,g:Colletotrichum
Zotu1602	d:Fungi(1.0000),p:Chytridiomycota(1.0000),c:Rhizophydiomycetes(1.0000),o:Rhizophydiales(1.0000),f:Alphamycetaceae(1.0000),g:Betamyces(1.0000),s:Betamyces_americae-meridionalis(1.0000),h:SH027198.07FU(1.0000)	+	d:Fungi,p:Chytridiomycota,c:Rhizophydiomycetes,o:Rhizophydiales,f:Alphamycetaceae,g:Betamyces,s:Betamyces_americae-meridionalis,h:SH027198.07FU
Zotu1603	d:Fungi(1.0000),p:Ascomycota(0.4100),c:Agaricomycetes(0.3000),o:Agaricales(0.1100),f:Pneumocystidaceae(0.0800),g:Pneumocystis(0.0800),s:Pneumocystis_murina(0.0700),h:SH473765.07FU(0.0700)	+	d:Fungi
Zotu1604	d:Fungi(1.0000),p:Ascomycota(0.5100),c:Sordariomycetes(0.4700),o:Sordariales(0.1900),f:Bionectriaceae(0.0500),g:Stromatonectria(0.0500),s:Stromatonectria_caraganae(0.0500),h:SH192543.07FU(0.0500)	+	d:Fungi
Zotu1611	d:Fungi(0.9900),p:Ascomycota(0.3800),c:Agaricomycetes(0.2000),o:Saccharomycetales(0.1300),f:Glomeraceae(0.1100),g:Symbiotaphrina(0.1000),s:Symbiotaphrina_buchneri(0.0900),h:SH643910.07FU(0.0900)	+	d:Fungi
Zotu1612	d:Fungi(0.9900),p:Ascomycota(0.4600),c:Agaricomycetes(0.2200),o:Chaetothyriales(0.1200),f:Boletaceae(0.0500),g:Exophiala(0.0300),s:Phragmotaenium_fulvescens(0.0200),h:SH496766.07FU(0.0200)	+	d:Fungi
Zotu1605	d:Fungi(1.0000),p:Basidiomycota(0.8100),c:Agaricomycetes(0.8100),o:Polyporales(0.8100),f:Schizophyllaceae(0.8100),g:Schizophyllum(0.8100),s:Schizophyllum_commune(0.8100),h:SH190191.07FU(0.8100)	+	d:Fungi,p:Basidiomycota,c:Agaricomycetes,o:Polyporales,f:Schizophyllaceae,g:Schizophyllum,s:Schizophyllum_commune,h:SH190191.07FU
Zotu1606	d:Fungi(1.0000),p:Basidiomycota(1.0000),c:Agaricomycetes(1.0000),o:Agaricales(1.0000),f:Tricholomataceae(1.0000),g:Panellus(1.0000),s:Panellus_serotinus(0.8200),h:SH215735.07FU(0.8200)	+	d:Fungi,p:Basidiomycota,c:Agaricomycetes,o:Agaricales,f:Tricholomataceae,g:Panellus,s:Panellus_serotinus,h:SH215735.07FU
Zotu1609	d:Fungi(1.0000),p:Ascomycota(1.0000),c:Sordariomycetes(1.0000),o:Hypocreales(0.9900),f:Nectriaceae(0.9400),g:Cosmospora(0.6000),s:Fusarium_oxysporum(0.0500),h:SH022555.07FU(0.0500)	+	d:Fungi,p:Ascomycota,c:Sordariomycetes,o:Hypocreales,f:Nectriaceae
Zotu1608	d:Fungi(1.0000),p:Basidiomycota(1.0000),c:Tremellomycetes(0.9500),o:Tremellales(0.9500),f:Bulleribasidiaceae(0.9400),g:Dioszegia(0.9300),s:Dioszegia_hungarica(0.0600),h:SH182105.07FU(0.0600)	+	d:Fungi,p:Basidiomycota,c:Tremellomycetes,o:Tremellales,f:Bulleribasidiaceae,g:Dioszegia
Zotu1610	d:Fungi(1.0000),p:Ascomycota(0.9900),c:Sordariomycetes(0.9900),o:Sordariales(0.9900),f:Lasiosphaeriaceae(0.7100),g:Podospora(0.0200),s:Immersiella_caudata(0.0200),h:SH202198.07FU(0.0200)	+	d:Fungi,p:Ascomycota,c:Sordariomycetes,o:Sordariales
Zotu1613	d:Fungi(1.0000),p:Ascomycota(0.4600),c:Agaricomycetes(0.3100),o:Agaricales(0.1500),f:Xylonomycetales_fam_Incertae_sedis(0.1500),g:Symbiotaphrina(0.1500),s:Symbiotaphrina_kochii(0.0900),h:SH021199.07FU(0.0900)	-	d:Fungi
Zotu1614	d:Fungi(0.9800),p:Ascomycota(0.4300),c:Xylonomycetes(0.2300),o:Xylonomycetales(0.2300),f:Xylonomycetales_fam_Incertae_sedis(0.2300),g:Symbiotaphrina(0.2300),s:Symbiotaphrina_buchneri(0.2300),h:SH643910.07FU(0.2300)	-	d:Fungi
Zotu1615	d:Fungi(1.0000),p:Ascomycota(0.9900),c:Dothideomycetes(0.9900),o:Venturiales(0.9900),f:Venturiaceae(0.5400),g:Venturia(0.2200),s:Apiosporina_collinsii(0.1200),h:SH219636.07FU(0.1200)	+	d:Fungi,p:Ascomycota,c:Dothideomycetes,o:Venturiales
Zotu1619	d:Fungi(1.0000),p:Basidiomycota(0.4500),c:Agaricomycetes(0.2400),o:Agaricales(0.1000),f:Glomeraceae(0.0700),g:Derxomyces(0.0600),s:Symbiotaphrina_kochii(0.0400),h:SH021199.07FU(0.0400)	+	d:Fungi
Zotu1616	d:Fungi(1.0000),p:Basidiomycota(1.0000),c:Cystobasidiomycetes(1.0000),o:Cystobasidiomycetes_ord_Incertae_sedis(1.0000),f:Cystobasidiomycetes_fam_Incertae_sedis(1.0000),g:Buckleyzyma(1.0000),s:Buckleyzyma_aurantiaca(0.9900),h:SH207116.07FU(0.9900)	+	d:Fungi,p:Basidiomycota,c:Cystobasidiomycetes,o:Cystobasidiomycetes_ord_Incertae_sedis,f:Cystobasidiomycetes_fam_Incertae_sedis,g:Buckleyzyma,s:Buckleyzyma_aurantiaca,h:SH207116.07FU
Zotu1621	d:Fungi(0.9100),p:Basidiomycota(0.3400),c:Agaricomycetes(0.3100),o:Agaricales(0.1100),f:Glomeraceae(0.0600),g:Monocystis(0.0500),s:Monocystis_sp._T2_03(0.0400),h:SH180819.07FU(0.0300)	+	d:Fungi
Zotu1622	d:Fungi(0.9900),p:Basidiomycota(0.4700),c:Agaricomycetes(0.4600),o:Agaricales(0.1500),f:Xylonomycetales_fam_Incertae_sedis(0.0700),g:Symbiotaphrina(0.0700),s:Symbiotaphrina_buchneri(0.0400),h:SH643910.07FU(0.0400)	+	d:Fungi
Zotu1620	d:Fungi(1.0000),p:Mortierellomycota(1.0000),c:Mortierellomycetes(1.0000),o:Mortierellales(1.0000),f:Mortierellaceae(1.0000),g:Mortierella(0.9900),s:Mortierella_bisporalis(0.0400),h:SH196183.07FU(0.0400)	+	d:Fungi,p:Mortierellomycota,c:Mortierellomycetes,o:Mortierellales,f:Mortierellaceae,g:Mortierella
Zotu1617	d:Fungi(1.0000),p:Ascomycota(1.0000),c:Leotiomycetes(0.9600),o:Helotiales(0.9600),f:Sclerotiniaceae(0.8500),g:Elliottinia(0.8400),s:Elliottinia_kerneri(0.8400),h:SH489767.07FU(0.8400)	+	d:Fungi,p:Ascomycota,c:Leotiomycetes,o:Helotiales,f:Sclerotiniaceae,g:Elliottinia,s:Elliottinia_kerneri,h:SH489767.07FU
Zotu1618	d:Fungi(1.0000),p:Ascomycota(0.9800),c:Sordariomycetes(0.9100),o:Sordariales(0.9100),f:Chaetomiaceae(0.7300),g:Chaetomium(0.4400),s:Chaetomium_homopilatum(0.1700),h:SH629325.07FU(0.1700)	+	d:Fungi,p:Ascomycota,c:Sordariomycetes,o:Sordariales
Zotu1626	d:Fungi(0.9900),p:Basidiomycota(0.4200),c:Agaricomycetes(0.3400),o:Agaricales(0.1400),f:Xylonomycetales_fam_Incertae_sedis(0.0700),g:Symbiotaphrina(0.0700),s:Symbiotaphrina_buchneri(0.0500),h:SH643910.07FU(0.0500)	+	d:Fungi
Zotu1624	d:Fungi(1.0000),p:Basidiomycota(0.4000),c:Agaricomycetes(0.2800),o:Xylonomycetales(0.2100),f:Xylonomycetales_fam_Incertae_sedis(0.2100),g:Symbiotaphrina(0.2100),s:Symbiotaphrina_buchneri(0.1500),h:SH643910.07FU(0.1500)	+	d:Fungi
Zotu1623	d:Fungi(1.0000),p:Basidiomycota(0.3400),c:Agaricomycetes(0.3000),o:Agaricales(0.1600),f:Inocybaceae(0.1000),g:Inocybe(0.1000),s:Rhizophagus_irregularis(0.0200),h:SH203018.07FU(0.0200)	+	d:Fungi
Zotu1627	d:Viridiplantae(1.0000),p:Streptophyta(1.0000),c:lamiids_no_rank(1.0000),o:Lamiales(1.0000),f:Oleaceae(1.0000),g:Fraxinus(1.0000),s:Fraxinus_mandshurica(0.7700)	+	d:Viridiplantae,p:Streptophyta,c:lamiids_no_rank,o:Lamiales,f:Oleaceae,g:Fraxinus
Zotu1631	d:Fungi(0.9300),p:Ascomycota(0.4100),c:Agaricomycetes(0.1400),o:Xylonomycetales(0.1200),f:Xylonomycetales_fam_Incertae_sedis(0.1200),g:Symbiotaphrina(0.1200),s:Symbiotaphrina_kochii(0.0800),h:SH021199.07FU(0.0800)	-	d:Fungi
Zotu1628	d:Fungi(1.0000),p:Ascomycota(0.9900),c:Dothideomycetes(0.9800),o:Venturiales(0.9700),f:Venturiaceae(0.5600),g:Venturia(0.3200),s:Venturia_cerasi(0.0600),h:SH219623.07FU(0.0600)	+	d:Fungi,p:Ascomycota,c:Dothideomycetes,o:Venturiales
Zotu1625	d:Fungi(1.0000),p:Ascomycota(1.0000),c:Sordariomycetes(0.9000),o:Sordariales(0.9000),f:Chaetomiaceae(0.8100),g:Zopfiella(0.0600),s:Podospora_cochleariformis(0.0300),h:SH220585.07FU(0.0300)	+	d:Fungi,p:Ascomycota,c:Sordariomycetes,o:Sordariales,f:Chaetomiaceae
Zotu1632	d:Fungi(1.0000),p:Glomeromycota(0.4100),c:Glomeromycetes(0.3200),o:Glomerales(0.2600),f:Glomeraceae(0.2300),g:Rhizophagus(0.1000),s:Rhizophagus_intraradices(0.0500),h:SH021199.07FU(0.0400)	+	d:Fungi
Zotu1629	d:Fungi(1.0000),p:Ascomycota(1.0000),c:Sordariomycetes(0.9900),o:Glomerellales(0.9900),f:Glomerellaceae(0.9800),g:Colletotrichum(0.9700),s:Colletotrichum_circinans(0.6300),h:SH195659.07FU(0.6300)	+	d:Fungi,p:Ascomycota,c:Sordariomycetes,o:Glomerellales,f:Glomerellaceae,g:Colletotrichum
Zotu1634	d:Fungi(1.0000),p:Basidiomycota(0.9900),c:Agaricomycetes(0.9900),o:Agaricales(0.9800),f:Clavariaceae(0.9800),g:Clavaria(0.9800),s:Clavaria_californica(0.9600),h:SH197588.07FU(0.9600)	+	d:Fungi,p:Basidiomycota,c:Agaricomycetes,o:Agaricales,f:Clavariaceae,g:Clavaria,s:Clavaria_californica,h:SH197588.07FU
Zotu1635	d:Fungi(1.0000),p:Mortierellomycota(1.0000),c:Mortierellomycetes(1.0000),o:Mortierellales(1.0000),f:Mortierellaceae(1.0000),g:Mortierella(1.0000),s:Mortierella_sclerotiella(0.4000),h:SH180116.07FU(0.4000)	+	d:Fungi,p:Mortierellomycota,c:Mortierellomycetes,o:Mortierellales,f:Mortierellaceae,g:Mortierella
Zotu1638	d:Fungi(0.9800),p:Basidiomycota(0.3100),c:Agaricomycetes(0.2800),o:Xylonomycetales(0.1800),f:Xylonomycetales_fam_Incertae_sedis(0.1800),g:Symbiotaphrina(0.1800),s:Symbiotaphrina_buchneri(0.1600),h:SH643910.07FU(0.1600)	-	d:Fungi
Zotu1633	d:Fungi(1.0000),p:Ascomycota(1.0000)	+	d:Fungi,p:Ascomycota
Zotu1636	d:Fungi(1.0000),p:Ascomycota(1.0000),c:Sordariomycetes(1.0000),o:Hypocreales(1.0000),f:Hypocreales_fam_Incertae_sedis(1.0000),g:Acremonium(1.0000)	+	d:Fungi,p:Ascomycota,c:Sordariomycetes,o:Hypocreales,f:Hypocreales_fam_Incertae_sedis,g:Acremonium
Zotu1637	d:Fungi(1.0000),p:Ascomycota(1.0000),c:Sordariomycetes(1.0000),o:Hypocreales(1.0000),f:Nectriaceae(1.0000),g:Thelonectria(1.0000),s:Thelonectria_veuillotiana(1.0000),h:SH487556.07FU(1.0000)	+	d:Fungi,p:Ascomycota,c:Sordariomycetes,o:Hypocreales,f:Nectriaceae,g:Thelonectria,s:Thelonectria_veuillotiana,h:SH487556.07FU
Zotu1640	d:Fungi(1.0000),p:Ascomycota(0.3100),c:Agaricomycetes(0.1900),o:Mortierellales(0.0800),f:Xylonomycetales_fam_Incertae_sedis(0.0600),g:Symbiotaphrina(0.0600),s:Symbiotaphrina_kochii(0.0300),h:SH021199.07FU(0.0300)	+	d:Fungi
Zotu1639	d:Fungi(1.0000),p:Basidiomycota(1.0000),c:Agaricomycetes(1.0000),o:Agaricales(1.0000),f:Psathyrellaceae(1.0000),g:Coprinellus(0.9900),s:Coprinellus_disseminatus(0.9900),h:SH220359.07FU(0.9700)	+	d:Fungi,p:Basidiomycota,c:Agaricomycetes,o:Agaricales,f:Psathyrellaceae,g:Coprinellus,s:Coprinellus_disseminatus,h:SH220359.07FU
Zotu1644	d:Fungi(0.9900),p:Ascomycota(0.2600),c:Agaricomycetes(0.1300),o:Xylonomycetales(0.1300),f:Xylonomycetales_fam_Incertae_sedis(0.1300),g:Symbiotaphrina(0.1300),s:Symbiotaphrina_kochii(0.1300),h:SH021199.07FU(0.1300)	+	d:Fungi
Zotu1642	d:Fungi(1.0000),p:Ascomycota(1.0000),c:Sordariomycetes(1.0000),o:Xylariales(1.0000),f:Apiosporaceae(1.0000),g:Arthrinium(1.0000),s:Arthrinium_phaeospermum(0.1900),h:SH211151.07FU(0.1900)	+	d:Fungi,p:Ascomycota,c:Sordariomycetes,o:Xylariales,f:Apiosporaceae,g:Arthrinium
Zotu1641	d:Fungi(1.0000),p:Ascomycota(1.0000),c:Leotiomycetes(1.0000),o:Leotiomycetes_ord_Incertae_sedis(1.0000),f:Leotiomycetes_fam_Incertae_sedis(1.0000),g:Scytalidium(1.0000),s:Scytalidium_lignicola(1.0000),h:SH211370.07FU(1.0000)	+	d:Fungi,p:Ascomycota,c:Leotiomycetes,o:Leotiomycetes_ord_Incertae_sedis,f:Leotiomycetes_fam_Incertae_sedis,g:Scytalidium,s:Scytalidium_lignicola,h:SH211370.07FU
Zotu1643	d:Fungi(1.0000),p:Basidiomycota(1.0000),c:Agaricomycetes(1.0000),o:Agaricales(1.0000),f:Hymenogastraceae(0.9900),g:Naucoria(0.9800),s:Naucoria_alnetorum(0.9800),h:SH218852.07FU(0.9800)	+	d:Fungi,p:Basidiomycota,c:Agaricomycetes,o:Agaricales,f:Hymenogastraceae,g:Naucoria,s:Naucoria_alnetorum,h:SH218852.07FU
Zotu1645	d:Fungi(1.0000),p:Ascomycota(1.0000),c:Sordariomycetes(1.0000),o:Xylariales(1.0000),f:Xylariaceae(1.0000),g:Nemania(0.9200),s:Nemania_maritima(0.0100),h:SH206508.07FU(0.0100)	+	d:Fungi,p:Ascomycota,c:Sordariomycetes,o:Xylariales,f:Xylariaceae,g:Nemania
[truncated: 4,914 more rows]
