# Supplementary material for: The Endophytic Mycobiome of European Ash and Sycamore Maple Leaves – Geographic Patterns, Host Specificity and Influence of Ash Dieback
Source: Front Microbiol. 2018 Oct 24;9:2345. doi: 10.3389/fmicb.2018.02345 (PMC6207852; doi:10.3389/fmicb.2018.02345)
Supplement: Supplementary file 9 [file Data_Sheet_4.zip › Data_Sheet_4_code/data/leaf_samples/analysis/clusters/known_search_denoised.uc]

H	15	287	100.0	+	0	0	211I237M50D	Zotu3	KT823576.1
H	71	282	100.0	+	0	0	208I282MI	Zotu8	MH935024.1
N	*	278	*	.	*	*	*	Zotu4	*
N	*	350	*	.	*	*	*	Zotu10	*
H	6	283	100.0	+	0	0	212I237M46D	Zotu2	KT823551.1
H	6	283	100.0	+	0	0	212I237M46D	Zotu1	KT823551.1
H	2	283	100.0	+	0	0	212I237M46D	Zotu5	KT823555.1
H	0	283	100.0	+	0	0	212I237M46D	Zotu7	KT823561.1
H	15	286	97.5	+	0	0	211I237M49D	Zotu11	KT823576.1
N	*	312	*	.	*	*	*	Zotu6	*
H	21	285	100.0	+	0	0	221I282M3D	Zotu9	MH934997.1
H	13	293	100.0	+	0	0	237I293M6I	Zotu14	KY367515.2
H	23	281	100.0	+	0	0	213I281MI	Zotu13	MH935049.1
H	15	286	97.5	+	0	0	211I237M49D	Zotu20	KT823576.1
H	4	291	100.0	+	0	0	469I291M3I	Zotu15	KY367491.2
H	71	283	97.5	+	0	0	208I144MD138MI	Zotu22	MH935024.1
N	*	280	*	.	*	*	*	Zotu16	*
H	52	283	100.0	+	0	0	212I237M46D	Zotu12	KT823554.1
H	70	282	100.0	+	0	0	210I282MI	Zotu24	MH934982.1
H	67	281	100.0	+	0	0	212I277M4D	Zotu26	KY367521.2
N	*	285	*	.	*	*	*	Zotu21	*
H	76	287	100.0	+	0	0	219I262M25D	Zotu25	MH935067.1
H	3	283	100.0	+	0	0	212I237M46D	Zotu19	KT823569.1
H	93	297	100.0	+	0	0	284I270M27D	Zotu27	MH934985.1
N	*	354	*	.	*	*	*	Zotu28	*
H	87	294	100.0	+	0	0	280I292M2D	Zotu18	MH934988.1
H	20	293	100.0	+	0	0	238I282M11D	Zotu31	KY367496.2
N	*	283	*	.	*	*	*	Zotu35	*
H	76	287	99.6	+	0	0	219I262M25D	Zotu33	MH935067.1
H	81	299	100.0	+	0	0	275I296M3D	Zotu38	KY367489.2
H	68	281	100.0	+	0	0	212I277M4D	Zotu37	MH935001.1
H	82	293	100.0	+	0	0	279I292MD	Zotu43	MH934989.1
N	*	362	*	.	*	*	*	Zotu42	*
H	108	298	99.0	+	0	0	281I252MD45MI	Zotu30	KY367512.2
N	*	291	*	.	*	*	*	Zotu29	*
H	125	293	100.0	+	0	0	278I250M43D	Zotu34	KY367526.2
N	*	417	*	.	*	*	*	Zotu40	*
H	19	283	100.0	+	0	0	211I237M46D	Zotu44	KT823544.1
H	9	282	100.0	+	0	0	209I280M2D	Zotu36	MH935080.1
H	29	294	100.0	+	0	0	204I294MI	Zotu46	KY367524.2
H	110	287	98.6	+	0	0	290I287MI	Zotu47	MH935057.1
H	80	280	100.0	+	0	0	209I278M2D	Zotu39	KY367493.2
N	*	288	*	.	*	*	*	Zotu51	*
H	17	281	100.0	+	0	0	241I281M3I	Zotu45	KY367511.2
N	*	294	*	.	*	*	*	Zotu52	*
H	8	297	100.0	+	0	0	263I297MI	Zotu54	KY367499.2
H	20	293	99.6	+	0	0	238I282M11D	Zotu55	KY367496.2
H	15	286	97.5	+	0	0	211I237M49D	Zotu53	KT823576.1
N	*	293	*	.	*	*	*	Zotu58	*
N	*	377	*	.	*	*	*	Zotu49	*
N	*	357	*	.	*	*	*	Zotu50	*
H	77	292	99.2	+	0	0	239I249M43D	Zotu57	MH935066.1
N	*	342	*	.	*	*	*	Zotu63	*
N	*	285	*	.	*	*	*	Zotu48	*
H	74	293	99.3	+	0	0	207I279M14D	Zotu59	MH935061.1
N	*	354	*	.	*	*	*	Zotu61	*
H	41	286	100.0	+	0	0	233I286M3I	Zotu56	MH934995.1
H	7	283	100.0	+	0	0	212I237M46D	Zotu62	KT823572.1
H	119	294	100.0	+	0	0	261I273M21D	Zotu71	MH935027.1
N	*	321	*	.	*	*	*	Zotu67	*
H	19	283	99.6	+	0	0	211I237M46D	Zotu69	KT823544.1
H	81	299	99.7	+	0	0	275I296M3D	Zotu64	KY367489.2
N	*	339	*	.	*	*	*	Zotu68	*
H	108	298	97.7	+	0	0	281I252MD45MI	Zotu72	KY367512.2
N	*	279	*	.	*	*	*	Zotu73	*
H	75	285	99.6	+	0	0	232I249M36D	Zotu70	MH934992.1
N	*	329	*	.	*	*	*	Zotu79	*
N	*	368	*	.	*	*	*	Zotu86	*
N	*	225	*	.	*	*	*	Zotu83	*
N	*	378	*	.	*	*	*	Zotu88	*
N	*	356	*	.	*	*	*	Zotu78	*
H	34	302	100.0	+	0	0	214I302M2I	Zotu77	MH934999.1
N	*	284	*	.	*	*	*	Zotu80	*
N	*	294	*	.	*	*	*	Zotu82	*
H	14	283	100.0	+	0	0	256I283M2I	Zotu84	KY367507.2
H	120	295	99.6	+	0	0	272I264MD5M25D	Zotu75	MH934984.1
H	97	297	99.6	+	0	0	277I285M12D	Zotu87	MH935041.1
N	*	301	*	.	*	*	*	Zotu85	*
N	*	401	*	.	*	*	*	Zotu74	*
N	*	303	*	.	*	*	*	Zotu91	*
N	*	357	*	.	*	*	*	Zotu89	*
H	56	294	99.6	+	0	0	204I249M45D	Zotu94	MH935059.1
N	*	372	*	.	*	*	*	Zotu90	*
H	108	297	100.0	+	0	0	281I297MI	Zotu95	KY367512.2
H	139	302	100.0	+	0	0	249I302MI	Zotu97	KY367523.2
N	*	295	*	.	*	*	*	Zotu96	*
N	*	292	*	.	*	*	*	Zotu98	*
H	66	280	100.0	+	0	0	209I280MI	Zotu99	MH935032.1
N	*	295	*	.	*	*	*	Zotu100	*
N	*	344	*	.	*	*	*	Zotu101	*
N	*	339	*	.	*	*	*	Zotu92	*
H	122	300	100.0	+	0	0	249I289M11D	Zotu104	MH935045.1
N	*	342	*	.	*	*	*	Zotu108	*
H	77	292	100.0	+	0	0	239I249M43D	Zotu106	MH935066.1
N	*	351	*	.	*	*	*	Zotu107	*
H	11	295	100.0	+	0	0	278I286M9D	Zotu110	KY367495.2
N	*	191	*	.	*	*	*	Zotu117	*
N	*	357	*	.	*	*	*	Zotu93	*
N	*	292	*	.	*	*	*	Zotu112	*
H	68	281	99.6	+	0	0	212I277M4D	Zotu109	MH935001.1
H	35	285	97.5	+	0	0	230I285M3I	Zotu113	MH935026.1
N	*	339	*	.	*	*	*	Zotu114	*
N	*	378	*	.	*	*	*	Zotu111	*
H	30	293	100.0	+	0	0	204I293MI	Zotu118	KY367517.2
N	*	350	*	.	*	*	*	Zotu115	*
N	*	377	*	.	*	*	*	Zotu120	*
H	78	293	100.0	+	0	0	201I287M6D	Zotu116	MH935003.1
N	*	300	*	.	*	*	*	Zotu122	*
N	*	279	*	.	*	*	*	Zotu123	*
N	*	353	*	.	*	*	*	Zotu126	*
N	*	293	*	.	*	*	*	Zotu128	*
N	*	355	*	.	*	*	*	Zotu124	*
N	*	373	*	.	*	*	*	Zotu135	*
N	*	291	*	.	*	*	*	Zotu125	*
N	*	429	*	.	*	*	*	Zotu121	*
N	*	285	*	.	*	*	*	Zotu127	*
H	77	294	99.2	+	0	0	239I245MD4M44D	Zotu129	MH935066.1
H	101	291	99.6	+	0	0	304I285M6D	Zotu130	MH935006.1
N	*	301	*	.	*	*	*	Zotu137	*
N	*	357	*	.	*	*	*	Zotu134	*
H	56	294	98.4	+	0	0	204I138MD111M44D	Zotu132	MH935059.1
N	*	291	*	.	*	*	*	Zotu133	*
H	12	295	100.0	+	0	0	276I295MI	Zotu139	MH935016.1
H	143	297	100.0	+	0	0	274I270M27D	Zotu138	KY367510.2
N	*	350	*	.	*	*	*	Zotu141	*
H	75	285	98.8	+	0	0	232I249M36D	Zotu140	MH934992.1
N	*	313	*	.	*	*	*	Zotu136	*
N	*	316	*	.	*	*	*	Zotu145	*
N	*	283	*	.	*	*	*	Zotu146	*
N	*	294	*	.	*	*	*	Zotu148	*
H	86	300	99.7	+	0	0	280I294M6D	Zotu149	MH935021.1
N	*	337	*	.	*	*	*	Zotu142	*
N	*	355	*	.	*	*	*	Zotu147	*
N	*	282	*	.	*	*	*	Zotu151	*
N	*	329	*	.	*	*	*	Zotu160	*
H	140	293	100.0	+	0	0	255I293M2I	Zotu150	MH935007.1
H	97	297	99.3	+	0	0	277I285M12D	Zotu153	MH935041.1
N	*	356	*	.	*	*	*	Zotu152	*
H	16	309	100.0	+	0	0	327I303M6D	Zotu155	KY367504.2
N	*	357	*	.	*	*	*	Zotu144	*
N	*	292	*	.	*	*	*	Zotu156	*
N	*	302	*	.	*	*	*	Zotu157	*
N	*	266	*	.	*	*	*	Zotu167	*
N	*	294	*	.	*	*	*	Zotu158	*
N	*	297	*	.	*	*	*	Zotu162	*
N	*	263	*	.	*	*	*	Zotu163	*
N	*	299	*	.	*	*	*	Zotu165	*
N	*	418	*	.	*	*	*	Zotu154	*
N	*	295	*	.	*	*	*	Zotu169	*
N	*	338	*	.	*	*	*	Zotu161	*
H	96	293	100.0	+	0	0	272I289M4D	Zotu170	MH935012.1
N	*	369	*	.	*	*	*	Zotu168	*
N	*	399	*	.	*	*	*	Zotu166	*
N	*	286	*	.	*	*	*	Zotu172	*
N	*	289	*	.	*	*	*	Zotu175	*
N	*	429	*	.	*	*	*	Zotu164	*
H	9	282	99.6	+	0	0	209I280M2D	Zotu171	MH935080.1
N	*	350	*	.	*	*	*	Zotu174	*
H	95	295	100.0	+	0	0	274I294MD	Zotu178	MH935023.1
N	*	356	*	.	*	*	*	Zotu176	*
N	*	295	*	.	*	*	*	Zotu181	*
N	*	289	*	.	*	*	*	Zotu177	*
N	*	278	*	.	*	*	*	Zotu179	*
N	*	303	*	.	*	*	*	Zotu183	*
N	*	311	*	.	*	*	*	Zotu184	*
N	*	293	*	.	*	*	*	Zotu180	*
H	19	283	99.6	+	0	0	211I237M46D	Zotu182	KT823544.1
N	*	293	*	.	*	*	*	Zotu185	*
H	60	289	99.6	+	0	0	206I225M64D	Zotu186	MH935010.1
N	*	313	*	.	*	*	*	Zotu187	*
H	133	302	100.0	+	0	0	240I302M2I	Zotu189	MH935018.1
N	*	332	*	.	*	*	*	Zotu192	*
N	*	285	*	.	*	*	*	Zotu194	*
N	*	357	*	.	*	*	*	Zotu190	*
H	83	303	100.0	+	0	0	272I297M6D	Zotu188	KY367520.2
H	84	298	100.0	+	0	0	275I295M3D	Zotu193	MH935014.1
N	*	279	*	.	*	*	*	Zotu197	*
N	*	300	*	.	*	*	*	Zotu191	*
N	*	263	*	.	*	*	*	Zotu198	*
N	*	317	*	.	*	*	*	Zotu196	*
N	*	330	*	.	*	*	*	Zotu195	*
N	*	329	*	.	*	*	*	Zotu207	*
H	122	300	99.7	+	0	0	249I289M11D	Zotu199	MH935045.1
N	*	349	*	.	*	*	*	Zotu200	*
N	*	269	*	.	*	*	*	Zotu203	*
N	*	349	*	.	*	*	*	Zotu201	*
N	*	266	*	.	*	*	*	Zotu214	*
N	*	349	*	.	*	*	*	Zotu202	*
N	*	292	*	.	*	*	*	Zotu205	*
N	*	284	*	.	*	*	*	Zotu208	*
N	*	293	*	.	*	*	*	Zotu209	*
N	*	290	*	.	*	*	*	Zotu211	*
N	*	295	*	.	*	*	*	Zotu217	*
N	*	306	*	.	*	*	*	Zotu216	*
N	*	406	*	.	*	*	*	Zotu204	*
N	*	380	*	.	*	*	*	Zotu213	*
N	*	298	*	.	*	*	*	Zotu215	*
N	*	329	*	.	*	*	*	Zotu221	*
N	*	309	*	.	*	*	*	Zotu218	*
N	*	430	*	.	*	*	*	Zotu210	*
N	*	291	*	.	*	*	*	Zotu220	*
N	*	291	*	.	*	*	*	Zotu219	*
N	*	279	*	.	*	*	*	Zotu222	*
N	*	264	*	.	*	*	*	Zotu227	*
N	*	98	*	.	*	*	*	Zotu229	*
N	*	349	*	.	*	*	*	Zotu223	*
N	*	378	*	.	*	*	*	Zotu224	*
H	120	295	99.3	+	0	0	272I264MD5M25D	Zotu225	MH934984.1
N	*	288	*	.	*	*	*	Zotu226	*
H	74	292	97.8	+	0	0	207I249MI29M14D	Zotu232	MH935061.1
N	*	337	*	.	*	*	*	Zotu228	*
N	*	373	*	.	*	*	*	Zotu231	*
H	13	293	99.0	+	0	0	237I293M6I	Zotu233	KY367515.2
N	*	319	*	.	*	*	*	Zotu242	*
N	*	301	*	.	*	*	*	Zotu234	*
N	*	282	*	.	*	*	*	Zotu236	*
N	*	354	*	.	*	*	*	Zotu238	*
N	*	286	*	.	*	*	*	Zotu235	*
H	105	323	100.0	+	0	0	268I323M3I	Zotu237	MH935058.1
H	77	292	99.2	+	0	0	239I249M43D	Zotu240	MH935066.1
N	*	294	*	.	*	*	*	Zotu243	*
N	*	345	*	.	*	*	*	Zotu241	*
N	*	300	*	.	*	*	*	Zotu239	*
N	*	334	*	.	*	*	*	Zotu244	*
N	*	295	*	.	*	*	*	Zotu246	*
N	*	352	*	.	*	*	*	Zotu249	*
N	*	292	*	.	*	*	*	Zotu245	*
N	*	293	*	.	*	*	*	Zotu251	*
N	*	315	*	.	*	*	*	Zotu253	*
N	*	285	*	.	*	*	*	Zotu252	*
H	60	291	100.0	+	0	0	206I225M66D	Zotu254	MH935010.1
N	*	286	*	.	*	*	*	Zotu247	*
N	*	313	*	.	*	*	*	Zotu256	*
H	60	291	100.0	+	0	0	206I225M66D	Zotu257	MH935010.1
N	*	342	*	.	*	*	*	Zotu263	*
N	*	401	*	.	*	*	*	Zotu250	*
N	*	339	*	.	*	*	*	Zotu262	*
N	*	366	*	.	*	*	*	Zotu258	*
N	*	295	*	.	*	*	*	Zotu255	*
N	*	298	*	.	*	*	*	Zotu259	*
N	*	300	*	.	*	*	*	Zotu260	*
N	*	287	*	.	*	*	*	Zotu264	*
N	*	350	*	.	*	*	*	Zotu261	*
N	*	293	*	.	*	*	*	Zotu267	*
N	*	302	*	.	*	*	*	Zotu265	*
N	*	284	*	.	*	*	*	Zotu266	*
N	*	284	*	.	*	*	*	Zotu269	*
H	150	288	100.0	+	0	0	252I288M6I	Zotu270	MH935028.1
N	*	191	*	.	*	*	*	Zotu212	*
H	137	304	100.0	+	0	0	239I304M6I	Zotu272	MH935017.1
N	*	329	*	.	*	*	*	Zotu275	*
N	*	135	*	.	*	*	*	Zotu281	*
N	*	356	*	.	*	*	*	Zotu271	*
N	*	224	*	.	*	*	*	Zotu276	*
N	*	319	*	.	*	*	*	Zotu268	*
N	*	470	*	.	*	*	*	Zotu285	*
N	*	301	*	.	*	*	*	Zotu273	*
N	*	316	*	.	*	*	*	Zotu278	*
N	*	357	*	.	*	*	*	Zotu274	*
N	*	303	*	.	*	*	*	Zotu280	*
N	*	357	*	.	*	*	*	Zotu290	*
N	*	303	*	.	*	*	*	Zotu286	*
H	63	295	98.7	+	0	0	206I236M59D	Zotu282	MH935048.1
H	149	289	100.0	+	0	0	253I289M3I	Zotu279	KY367508.2
N	*	229	*	.	*	*	*	Zotu291	*
N	*	260	*	.	*	*	*	Zotu287	*
N	*	357	*	.	*	*	*	Zotu289	*
H	17	281	98.2	+	0	0	241I281M3I	Zotu283	KY367511.2
N	*	293	*	.	*	*	*	Zotu284	*
N	*	302	*	.	*	*	*	Zotu294	*
H	101	291	99.3	+	0	0	304I285M6D	Zotu292	MH935006.1
N	*	282	*	.	*	*	*	Zotu296	*
H	56	293	99.6	+	0	0	204I249M44D	Zotu293	MH935059.1
N	*	428	*	.	*	*	*	Zotu288	*
N	*	278	*	.	*	*	*	Zotu295	*
N	*	371	*	.	*	*	*	Zotu297	*
N	*	300	*	.	*	*	*	Zotu300	*
N	*	470	*	.	*	*	*	Zotu308	*
N	*	329	*	.	*	*	*	Zotu298	*
N	*	289	*	.	*	*	*	Zotu304	*
N	*	349	*	.	*	*	*	Zotu301	*
N	*	349	*	.	*	*	*	Zotu302	*
H	41	285	97.2	+	0	0	233I213MI72M3I	Zotu299	MH934995.1
N	*	377	*	.	*	*	*	Zotu303	*
N	*	295	*	.	*	*	*	Zotu307	*
N	*	296	*	.	*	*	*	Zotu305	*
N	*	329	*	.	*	*	*	Zotu312	*
N	*	303	*	.	*	*	*	Zotu310	*
N	*	288	*	.	*	*	*	Zotu311	*
N	*	332	*	.	*	*	*	Zotu309	*
N	*	286	*	.	*	*	*	Zotu314	*
N	*	452	*	.	*	*	*	Zotu306	*
N	*	266	*	.	*	*	*	Zotu321	*
N	*	349	*	.	*	*	*	Zotu313	*
N	*	356	*	.	*	*	*	Zotu315	*
N	*	317	*	.	*	*	*	Zotu319	*
N	*	355	*	.	*	*	*	Zotu316	*
N	*	293	*	.	*	*	*	Zotu318	*
N	*	378	*	.	*	*	*	Zotu317	*
N	*	185	*	.	*	*	*	Zotu329	*
N	*	324	*	.	*	*	*	Zotu320	*
N	*	279	*	.	*	*	*	Zotu326	*
H	73	289	99.7	+	0	0	196I288MD	Zotu327	MH935042.1
N	*	286	*	.	*	*	*	Zotu331	*
N	*	287	*	.	*	*	*	Zotu325	*
N	*	305	*	.	*	*	*	Zotu330	*
N	*	294	*	.	*	*	*	Zotu332	*
N	*	355	*	.	*	*	*	Zotu328	*
N	*	381	*	.	*	*	*	Zotu324	*
N	*	298	*	.	*	*	*	Zotu323	*
N	*	337	*	.	*	*	*	Zotu322	*
N	*	164	*	.	*	*	*	Zotu342	*
N	*	292	*	.	*	*	*	Zotu336	*
N	*	291	*	.	*	*	*	Zotu335	*
N	*	284	*	.	*	*	*	Zotu338	*
N	*	208	*	.	*	*	*	Zotu347	*
N	*	300	*	.	*	*	*	Zotu340	*
N	*	385	*	.	*	*	*	Zotu333	*
N	*	316	*	.	*	*	*	Zotu341	*
N	*	470	*	.	*	*	*	Zotu348	*
H	60	289	99.1	+	0	0	206I225M64D	Zotu343	MH935010.1
N	*	295	*	.	*	*	*	Zotu346	*
N	*	309	*	.	*	*	*	Zotu344	*
N	*	330	*	.	*	*	*	Zotu339	*
N	*	385	*	.	*	*	*	Zotu337	*
N	*	429	*	.	*	*	*	Zotu334	*
H	97	297	98.9	+	0	0	277I285M12D	Zotu349	MH935041.1
N	*	299	*	.	*	*	*	Zotu350	*
N	*	303	*	.	*	*	*	Zotu351	*
H	53	293	100.0	+	0	0	202I260M33D	Zotu355	MH935004.1
N	*	349	*	.	*	*	*	Zotu353	*
N	*	295	*	.	*	*	*	Zotu356	*
N	*	289	*	.	*	*	*	Zotu352	*
N	*	301	*	.	*	*	*	Zotu357	*
N	*	230	*	.	*	*	*	Zotu363	*
N	*	378	*	.	*	*	*	Zotu354	*
N	*	372	*	.	*	*	*	Zotu365	*
N	*	311	*	.	*	*	*	Zotu360	*
N	*	342	*	.	*	*	*	Zotu367	*
H	65	280	100.0	+	0	0	209I280MI	Zotu358	KY367492.2
N	*	299	*	.	*	*	*	Zotu361	*
N	*	289	*	.	*	*	*	Zotu364	*
N	*	330	*	.	*	*	*	Zotu375	*
N	*	289	*	.	*	*	*	Zotu368	*
N	*	429	*	.	*	*	*	Zotu359	*
N	*	292	*	.	*	*	*	Zotu362	*
N	*	299	*	.	*	*	*	Zotu369	*
N	*	293	*	.	*	*	*	Zotu366	*
N	*	349	*	.	*	*	*	Zotu372	*
N	*	334	*	.	*	*	*	Zotu374	*
N	*	310	*	.	*	*	*	Zotu371	*
N	*	348	*	.	*	*	*	Zotu373	*
N	*	283	*	.	*	*	*	Zotu376	*
N	*	285	*	.	*	*	*	Zotu377	*
H	120	294	97.0	+	0	0	272I205MI58MD5M25D	Zotu379	MH934984.1
H	89	295	100.0	+	0	0	272I295MI	Zotu378	KY367500.2
N	*	349	*	.	*	*	*	Zotu384	*
N	*	372	*	.	*	*	*	Zotu383	*
N	*	349	*	.	*	*	*	Zotu385	*
N	*	371	*	.	*	*	*	Zotu380	*
H	27	296	100.0	+	0	0	206I296MI	Zotu386	MH935035.1
N	*	208	*	.	*	*	*	Zotu393	*
H	128	303	100.0	+	0	0	280I247M56D	Zotu387	MH935038.1
H	133	302	99.7	+	0	0	240I302M2I	Zotu389	MH935018.1
N	*	265	*	.	*	*	*	Zotu395	*
H	141	293	100.0	+	0	0	289I262M31D	Zotu398	MH935064.1
N	*	292	*	.	*	*	*	Zotu390	*
N	*	282	*	.	*	*	*	Zotu394	*
N	*	290	*	.	*	*	*	Zotu397	*
N	*	349	*	.	*	*	*	Zotu391	*
N	*	234	*	.	*	*	*	Zotu405	*
N	*	339	*	.	*	*	*	Zotu388	*
N	*	360	*	.	*	*	*	Zotu399	*
N	*	349	*	.	*	*	*	Zotu392	*
N	*	288	*	.	*	*	*	Zotu396	*
N	*	290	*	.	*	*	*	Zotu402	*
N	*	284	*	.	*	*	*	Zotu404	*
N	*	285	*	.	*	*	*	Zotu400	*
N	*	294	*	.	*	*	*	Zotu403	*
N	*	331	*	.	*	*	*	Zotu412	*
H	144	293	99.3	+	0	0	246I293M6I	Zotu401	MH935009.1
N	*	293	*	.	*	*	*	Zotu407	*
N	*	287	*	.	*	*	*	Zotu409	*
N	*	337	*	.	*	*	*	Zotu406	*
N	*	295	*	.	*	*	*	Zotu410	*
H	75	285	98.4	+	0	0	232I249M36D	Zotu408	MH934992.1
N	*	330	*	.	*	*	*	Zotu416	*
N	*	343	*	.	*	*	*	Zotu411	*
N	*	282	*	.	*	*	*	Zotu415	*
N	*	291	*	.	*	*	*	Zotu414	*
H	140	293	97.3	+	0	0	255I293M2I	Zotu417	MH935007.1
N	*	330	*	.	*	*	*	Zotu413	*
N	*	400	*	.	*	*	*	Zotu418	*
H	130	292	99.3	+	0	0	238I292MI	Zotu420	KY367527.2
N	*	297	*	.	*	*	*	Zotu425	*
N	*	321	*	.	*	*	*	Zotu423	*
N	*	349	*	.	*	*	*	Zotu424	*
N	*	370	*	.	*	*	*	Zotu421	*
N	*	430	*	.	*	*	*	Zotu419	*
N	*	356	*	.	*	*	*	Zotu427	*
N	*	208	*	.	*	*	*	Zotu434	*
N	*	290	*	.	*	*	*	Zotu426	*
N	*	298	*	.	*	*	*	Zotu428	*
N	*	361	*	.	*	*	*	Zotu435	*
N	*	376	*	.	*	*	*	Zotu436	*
N	*	317	*	.	*	*	*	Zotu429	*
N	*	291	*	.	*	*	*	Zotu430	*
N	*	288	*	.	*	*	*	Zotu431	*
N	*	266	*	.	*	*	*	Zotu443	*
N	*	319	*	.	*	*	*	Zotu444	*
N	*	292	*	.	*	*	*	Zotu432	*
N	*	303	*	.	*	*	*	Zotu438	*
H	109	300	100.0	+	0	0	285I294M6D	Zotu437	KY367502.2
N	*	309	*	.	*	*	*	Zotu439	*
N	*	263	*	.	*	*	*	Zotu441	*
N	*	262	*	.	*	*	*	Zotu442	*
N	*	311	*	.	*	*	*	Zotu433	*
N	*	333	*	.	*	*	*	Zotu440	*
N	*	282	*	.	*	*	*	Zotu446	*
N	*	285	*	.	*	*	*	Zotu445	*
N	*	293	*	.	*	*	*	Zotu447	*
N	*	292	*	.	*	*	*	Zotu448	*
N	*	312	*	.	*	*	*	Zotu451	*
N	*	285	*	.	*	*	*	Zotu449	*
N	*	283	*	.	*	*	*	Zotu450	*
N	*	293	*	.	*	*	*	Zotu453	*
N	*	360	*	.	*	*	*	Zotu452	*
N	*	284	*	.	*	*	*	Zotu455	*
N	*	299	*	.	*	*	*	Zotu458	*
H	138	297	100.0	+	0	0	254I297MI	Zotu457	MH934987.1
N	*	339	*	.	*	*	*	Zotu454	*
N	*	286	*	.	*	*	*	Zotu456	*
N	*	317	*	.	*	*	*	Zotu460	*
N	*	343	*	.	*	*	*	Zotu462	*
N	*	352	*	.	*	*	*	Zotu463	*
N	*	303	*	.	*	*	*	Zotu464	*
N	*	306	*	.	*	*	*	Zotu471	*
N	*	388	*	.	*	*	*	Zotu461	*
N	*	290	*	.	*	*	*	Zotu465	*
N	*	302	*	.	*	*	*	Zotu466	*
N	*	329	*	.	*	*	*	Zotu472	*
N	*	285	*	.	*	*	*	Zotu470	*
N	*	349	*	.	*	*	*	Zotu467	*
N	*	343	*	.	*	*	*	Zotu468	*
H	118	297	100.0	+	0	0	238I296MD	Zotu474	MH935054.1
N	*	204	*	.	*	*	*	Zotu459	*
N	*	356	*	.	*	*	*	Zotu481	*
N	*	283	*	.	*	*	*	Zotu475	*
N	*	339	*	.	*	*	*	Zotu476	*
N	*	272	*	.	*	*	*	Zotu483	*
N	*	300	*	.	*	*	*	Zotu473	*
N	*	265	*	.	*	*	*	Zotu485	*
N	*	301	*	.	*	*	*	Zotu478	*
N	*	343	*	.	*	*	*	Zotu479	*
N	*	401	*	.	*	*	*	Zotu477	*
N	*	350	*	.	*	*	*	Zotu469	*
N	*	290	*	.	*	*	*	Zotu489	*
N	*	349	*	.	*	*	*	Zotu484	*
N	*	355	*	.	*	*	*	Zotu486	*
N	*	465	*	.	*	*	*	Zotu480	*
N	*	208	*	.	*	*	*	Zotu494	*
N	*	303	*	.	*	*	*	Zotu488	*
N	*	298	*	.	*	*	*	Zotu490	*
N	*	423	*	.	*	*	*	Zotu495	*
N	*	427	*	.	*	*	*	Zotu482	*
N	*	331	*	.	*	*	*	Zotu497	*
N	*	334	*	.	*	*	*	Zotu492	*
N	*	345	*	.	*	*	*	Zotu491	*
N	*	295	*	.	*	*	*	Zotu500	*
H	102	378	99.7	+	0	0	213I378MI	Zotu493	MH935036.1
N	*	336	*	.	*	*	*	Zotu487	*
N	*	301	*	.	*	*	*	Zotu499	*
N	*	288	*	.	*	*	*	Zotu496	*
N	*	301	*	.	*	*	*	Zotu498	*
N	*	208	*	.	*	*	*	Zotu505	*
N	*	279	*	.	*	*	*	Zotu501	*
N	*	301	*	.	*	*	*	Zotu503	*
N	*	317	*	.	*	*	*	Zotu502	*
N	*	303	*	.	*	*	*	Zotu504	*
N	*	309	*	.	*	*	*	Zotu508	*
N	*	342	*	.	*	*	*	Zotu507	*
H	138	297	99.3	+	0	0	254I297MI	Zotu510	MH934987.1
N	*	338	*	.	*	*	*	Zotu506	*
N	*	308	*	.	*	*	*	Zotu511	*
N	*	261	*	.	*	*	*	Zotu512	*
N	*	355	*	.	*	*	*	Zotu509	*
N	*	292	*	.	*	*	*	Zotu514	*
N	*	321	*	.	*	*	*	Zotu515	*
N	*	290	*	.	*	*	*	Zotu516	*
N	*	343	*	.	*	*	*	Zotu519	*
N	*	349	*	.	*	*	*	Zotu520	*
H	104	374	100.0	+	0	0	249I374MI	Zotu517	KY367530.2
N	*	345	*	.	*	*	*	Zotu522	*
N	*	300	*	.	*	*	*	Zotu524	*
N	*	280	*	.	*	*	*	Zotu523	*
H	37	285	97.2	+	0	0	232I248MI37MI	Zotu521	MH934993.1
N	*	303	*	.	*	*	*	Zotu525	*
N	*	378	*	.	*	*	*	Zotu530	*
N	*	290	*	.	*	*	*	Zotu528	*
N	*	293	*	.	*	*	*	Zotu526	*
N	*	308	*	.	*	*	*	Zotu527	*
N	*	335	*	.	*	*	*	Zotu518	*
N	*	331	*	.	*	*	*	Zotu536	*
H	100	297	100.0	+	0	0	311I281M16D	Zotu533	MH935013.1
N	*	283	*	.	*	*	*	Zotu535	*
N	*	292	*	.	*	*	*	Zotu531	*
N	*	295	*	.	*	*	*	Zotu534	*
N	*	373	*	.	*	*	*	Zotu540	*
N	*	361	*	.	*	*	*	Zotu529	*
N	*	386	*	.	*	*	*	Zotu532	*
N	*	359	*	.	*	*	*	Zotu544	*
N	*	337	*	.	*	*	*	Zotu538	*
N	*	354	*	.	*	*	*	Zotu537	*
N	*	314	*	.	*	*	*	Zotu539	*
N	*	313	*	.	*	*	*	Zotu543	*
N	*	349	*	.	*	*	*	Zotu541	*
N	*	360	*	.	*	*	*	Zotu542	*
N	*	414	*	.	*	*	*	Zotu422	*
H	84	298	99.7	+	0	0	275I295M3D	Zotu546	MH935014.1
N	*	304	*	.	*	*	*	Zotu545	*
N	*	304	*	.	*	*	*	Zotu547	*
N	*	352	*	.	*	*	*	Zotu549	*
N	*	295	*	.	*	*	*	Zotu550	*
N	*	285	*	.	*	*	*	Zotu552	*
H	113	329	99.4	+	0	0	254I329MI	Zotu548	MH935040.1
N	*	293	*	.	*	*	*	Zotu553	*
N	*	292	*	.	*	*	*	Zotu551	*
N	*	470	*	.	*	*	*	Zotu561	*
N	*	356	*	.	*	*	*	Zotu555	*
N	*	318	*	.	*	*	*	Zotu554	*
N	*	290	*	.	*	*	*	Zotu556	*
N	*	295	*	.	*	*	*	Zotu557	*
N	*	287	*	.	*	*	*	Zotu558	*
N	*	318	*	.	*	*	*	Zotu559	*
N	*	288	*	.	*	*	*	Zotu567	*
H	44	308	97.4	+	0	0	202I181MD126MI	Zotu564	MH935031.1
N	*	358	*	.	*	*	*	Zotu563	*
N	*	272	*	.	*	*	*	Zotu573	*
N	*	327	*	.	*	*	*	Zotu560	*
N	*	284	*	.	*	*	*	Zotu569	*
H	141	293	97.7	+	0	0	289I262M31D	Zotu568	MH935064.1
N	*	386	*	.	*	*	*	Zotu565	*
N	*	293	*	.	*	*	*	Zotu571	*
N	*	292	*	.	*	*	*	Zotu570	*
N	*	179	*	.	*	*	*	Zotu580	*
N	*	368	*	.	*	*	*	Zotu572	*
H	141	293	98.9	+	0	0	289I262M31D	Zotu574	MH935064.1
N	*	362	*	.	*	*	*	Zotu575	*
N	*	373	*	.	*	*	*	Zotu584	*
N	*	323	*	.	*	*	*	Zotu566	*
N	*	200	*	.	*	*	*	Zotu586	*
N	*	284	*	.	*	*	*	Zotu578	*
N	*	359	*	.	*	*	*	Zotu576	*
N	*	349	*	.	*	*	*	Zotu577	*
N	*	361	*	.	*	*	*	Zotu581	*
H	137	303	97.4	+	0	0	239I259MI44M6I	Zotu582	MH935017.1
N	*	317	*	.	*	*	*	Zotu579	*
N	*	277	*	.	*	*	*	Zotu585	*
N	*	372	*	.	*	*	*	Zotu583	*
N	*	283	*	.	*	*	*	Zotu588	*
N	*	301	*	.	*	*	*	Zotu589	*
N	*	282	*	.	*	*	*	Zotu592	*
N	*	291	*	.	*	*	*	Zotu594	*
N	*	294	*	.	*	*	*	Zotu596	*
N	*	288	*	.	*	*	*	Zotu595	*
N	*	323	*	.	*	*	*	Zotu591	*
N	*	310	*	.	*	*	*	Zotu593	*
N	*	335	*	.	*	*	*	Zotu587	*
N	*	303	*	.	*	*	*	Zotu601	*
N	*	300	*	.	*	*	*	Zotu602	*
N	*	342	*	.	*	*	*	Zotu597	*
N	*	288	*	.	*	*	*	Zotu598	*
N	*	290	*	.	*	*	*	Zotu599	*
N	*	315	*	.	*	*	*	Zotu600	*
N	*	521	*	.	*	*	*	Zotu590	*
N	*	283	*	.	*	*	*	Zotu606	*
H	148	298	100.0	+	0	0	245I298M3I	Zotu603	MH935050.1
N	*	284	*	.	*	*	*	Zotu605	*
N	*	342	*	.	*	*	*	Zotu604	*
N	*	349	*	.	*	*	*	Zotu607	*
N	*	296	*	.	*	*	*	Zotu611	*
N	*	330	*	.	*	*	*	Zotu608	*
N	*	425	*	.	*	*	*	Zotu617	*
N	*	349	*	.	*	*	*	Zotu610	*
N	*	293	*	.	*	*	*	Zotu612	*
N	*	290	*	.	*	*	*	Zotu614	*
N	*	312	*	.	*	*	*	Zotu621	*
N	*	357	*	.	*	*	*	Zotu613	*
N	*	283	*	.	*	*	*	Zotu618	*
N	*	321	*	.	*	*	*	Zotu616	*
N	*	196	*	.	*	*	*	Zotu622	*
N	*	301	*	.	*	*	*	Zotu620	*
N	*	293	*	.	*	*	*	Zotu619	*
N	*	292	*	.	*	*	*	Zotu624	*
N	*	282	*	.	*	*	*	Zotu626	*
N	*	289	*	.	*	*	*	Zotu625	*
N	*	328	*	.	*	*	*	Zotu627	*
H	37	285	99.7	+	0	0	232I251MI34MI	Zotu623	MH934993.1
N	*	307	*	.	*	*	*	Zotu628	*
N	*	286	*	.	*	*	*	Zotu629	*
N	*	394	*	.	*	*	*	Zotu615	*
N	*	396	*	.	*	*	*	Zotu609	*
N	*	286	*	.	*	*	*	Zotu631	*
N	*	301	*	.	*	*	*	Zotu632	*
N	*	414	*	.	*	*	*	Zotu513	*
H	9	282	97.5	+	0	0	209I142MI103MD34M2D	Zotu630	MH935080.1
N	*	285	*	.	*	*	*	Zotu634	*
N	*	293	*	.	*	*	*	Zotu633	*
N	*	321	*	.	*	*	*	Zotu635	*
N	*	302	*	.	*	*	*	Zotu637	*
N	*	365	*	.	*	*	*	Zotu646	*
N	*	414	*	.	*	*	*	Zotu645	*
N	*	316	*	.	*	*	*	Zotu638	*
N	*	349	*	.	*	*	*	Zotu636	*
N	*	290	*	.	*	*	*	Zotu640	*
N	*	368	*	.	*	*	*	Zotu648	*
N	*	372	*	.	*	*	*	Zotu639	*
N	*	293	*	.	*	*	*	Zotu641	*
N	*	376	*	.	*	*	*	Zotu653	*
N	*	340	*	.	*	*	*	Zotu642	*
N	*	328	*	.	*	*	*	Zotu643	*
N	*	293	*	.	*	*	*	Zotu644	*
N	*	307	*	.	*	*	*	Zotu647	*
N	*	283	*	.	*	*	*	Zotu652	*
N	*	313	*	.	*	*	*	Zotu649	*
N	*	100	*	.	*	*	*	Zotu659	*
N	*	314	*	.	*	*	*	Zotu654	*
N	*	283	*	.	*	*	*	Zotu657	*
N	*	301	*	.	*	*	*	Zotu655	*
N	*	331	*	.	*	*	*	Zotu656	*
H	37	285	97.2	+	0	0	232I251MI34MI	Zotu650	MH934993.1
N	*	349	*	.	*	*	*	Zotu658	*
N	*	283	*	.	*	*	*	Zotu664	*
N	*	366	*	.	*	*	*	Zotu660	*
N	*	152	*	.	*	*	*	Zotu668	*
H	121	291	100.0	+	0	0	249I291M3I	Zotu662	MH935008.1
N	*	349	*	.	*	*	*	Zotu663	*
N	*	282	*	.	*	*	*	Zotu665	*
N	*	290	*	.	*	*	*	Zotu667	*
N	*	350	*	.	*	*	*	Zotu666	*
N	*	413	*	.	*	*	*	Zotu661	*
N	*	296	*	.	*	*	*	Zotu670	*
N	*	286	*	.	*	*	*	Zotu671	*
N	*	279	*	.	*	*	*	Zotu672	*
N	*	208	*	.	*	*	*	Zotu680	*
N	*	381	*	.	*	*	*	Zotu669	*
N	*	297	*	.	*	*	*	Zotu675	*
N	*	336	*	.	*	*	*	Zotu651	*
N	*	346	*	.	*	*	*	Zotu673	*
N	*	440	*	.	*	*	*	Zotu685	*
N	*	331	*	.	*	*	*	Zotu686	*
N	*	294	*	.	*	*	*	Zotu677	*
N	*	285	*	.	*	*	*	Zotu682	*
N	*	283	*	.	*	*	*	Zotu681	*
N	*	287	*	.	*	*	*	Zotu689	*
N	*	355	*	.	*	*	*	Zotu679	*
N	*	338	*	.	*	*	*	Zotu674	*
N	*	402	*	.	*	*	*	Zotu678	*
H	144	293	100.0	+	0	0	246I293M6I	Zotu676	MH935009.1
N	*	282	*	.	*	*	*	Zotu684	*
N	*	331	*	.	*	*	*	Zotu694	*
N	*	301	*	.	*	*	*	Zotu683	*
N	*	296	*	.	*	*	*	Zotu687	*
N	*	303	*	.	*	*	*	Zotu691	*
N	*	327	*	.	*	*	*	Zotu688	*
N	*	326	*	.	*	*	*	Zotu697	*
N	*	290	*	.	*	*	*	Zotu692	*
N	*	307	*	.	*	*	*	Zotu693	*
N	*	327	*	.	*	*	*	Zotu702	*
N	*	330	*	.	*	*	*	Zotu699	*
N	*	333	*	.	*	*	*	Zotu696	*
N	*	208	*	.	*	*	*	Zotu705	*
N	*	355	*	.	*	*	*	Zotu690	*
N	*	361	*	.	*	*	*	Zotu703	*
N	*	368	*	.	*	*	*	Zotu704	*
N	*	205	*	.	*	*	*	Zotu708	*
N	*	209	*	.	*	*	*	Zotu711	*
N	*	342	*	.	*	*	*	Zotu695	*
N	*	290	*	.	*	*	*	Zotu698	*
N	*	283	*	.	*	*	*	Zotu701	*
N	*	238	*	.	*	*	*	Zotu706	*
N	*	289	*	.	*	*	*	Zotu700	*
N	*	378	*	.	*	*	*	Zotu715	*
N	*	294	*	.	*	*	*	Zotu712	*
N	*	349	*	.	*	*	*	Zotu707	*
N	*	368	*	.	*	*	*	Zotu709	*
N	*	341	*	.	*	*	*	Zotu710	*
N	*	349	*	.	*	*	*	Zotu713	*
N	*	295	*	.	*	*	*	Zotu714	*
N	*	412	*	.	*	*	*	Zotu724	*
N	*	389	*	.	*	*	*	Zotu723	*
N	*	283	*	.	*	*	*	Zotu721	*
N	*	313	*	.	*	*	*	Zotu727	*
N	*	352	*	.	*	*	*	Zotu717	*
H	43	287	100.0	+	0	0	224I287MI	Zotu718	MH935052.1
N	*	179	*	.	*	*	*	Zotu728	*
N	*	343	*	.	*	*	*	Zotu716	*
N	*	363	*	.	*	*	*	Zotu719	*
N	*	208	*	.	*	*	*	Zotu731	*
N	*	208	*	.	*	*	*	Zotu733	*
N	*	374	*	.	*	*	*	Zotu735	*
N	*	370	*	.	*	*	*	Zotu720	*
N	*	330	*	.	*	*	*	Zotu722	*
N	*	290	*	.	*	*	*	Zotu725	*
N	*	304	*	.	*	*	*	Zotu726	*
N	*	208	*	.	*	*	*	Zotu741	*
N	*	287	*	.	*	*	*	Zotu729	*
N	*	296	*	.	*	*	*	Zotu732	*
N	*	321	*	.	*	*	*	Zotu734	*
N	*	292	*	.	*	*	*	Zotu730	*
N	*	333	*	.	*	*	*	Zotu739	*
N	*	349	*	.	*	*	*	Zotu736	*
N	*	285	*	.	*	*	*	Zotu737	*
N	*	303	*	.	*	*	*	Zotu738	*
N	*	283	*	.	*	*	*	Zotu743	*
N	*	349	*	.	*	*	*	Zotu740	*
N	*	368	*	.	*	*	*	Zotu752	*
N	*	288	*	.	*	*	*	Zotu744	*
N	*	348	*	.	*	*	*	Zotu742	*
N	*	361	*	.	*	*	*	Zotu753	*
N	*	308	*	.	*	*	*	Zotu748	*
N	*	283	*	.	*	*	*	Zotu750	*
H	2	283	97.5	+	0	0	212I237M46D	Zotu747	KT823555.1
N	*	349	*	.	*	*	*	Zotu745	*
N	*	385	*	.	*	*	*	Zotu746	*
N	*	329	*	.	*	*	*	Zotu761	*
N	*	299	*	.	*	*	*	Zotu749	*
N	*	375	*	.	*	*	*	Zotu751	*
N	*	311	*	.	*	*	*	Zotu757	*
H	60	291	99.6	+	0	0	206I225M66D	Zotu759	MH935010.1
N	*	291	*	.	*	*	*	Zotu754	*
N	*	199	*	.	*	*	*	Zotu766	*
N	*	283	*	.	*	*	*	Zotu755	*
N	*	309	*	.	*	*	*	Zotu760	*
N	*	375	*	.	*	*	*	Zotu768	*
N	*	288	*	.	*	*	*	Zotu758	*
N	*	100	*	.	*	*	*	Zotu769	*
N	*	299	*	.	*	*	*	Zotu762	*
N	*	383	*	.	*	*	*	Zotu756	*
N	*	152	*	.	*	*	*	Zotu773	*
H	125	293	97.6	+	0	0	278I250M43D	Zotu764	KY367526.2
N	*	300	*	.	*	*	*	Zotu765	*
H	68	281	97.8	+	0	0	212I277M4D	Zotu763	MH935001.1
H	63	293	97.5	+	0	0	206I236M57D	Zotu772	MH935048.1
N	*	341	*	.	*	*	*	Zotu767	*
N	*	349	*	.	*	*	*	Zotu770	*
H	79	279	99.3	+	0	0	206I279MI	Zotu771	KY367534.2
H	46	299	97.3	+	0	0	217I144M2D153MI	Zotu774	MH935039.1
N	*	299	*	.	*	*	*	Zotu775	*
N	*	329	*	.	*	*	*	Zotu779	*
N	*	296	*	.	*	*	*	Zotu778	*
N	*	293	*	.	*	*	*	Zotu777	*
N	*	303	*	.	*	*	*	Zotu776	*
N	*	295	*	.	*	*	*	Zotu781	*
N	*	305	*	.	*	*	*	Zotu789	*
N	*	350	*	.	*	*	*	Zotu782	*
N	*	288	*	.	*	*	*	Zotu784	*
N	*	283	*	.	*	*	*	Zotu785	*
N	*	349	*	.	*	*	*	Zotu780	*
N	*	362	*	.	*	*	*	Zotu794	*
N	*	291	*	.	*	*	*	Zotu786	*
N	*	375	*	.	*	*	*	Zotu788	*
N	*	335	*	.	*	*	*	Zotu783	*
N	*	292	*	.	*	*	*	Zotu787	*
N	*	241	*	.	*	*	*	Zotu793	*
N	*	293	*	.	*	*	*	Zotu791	*
N	*	295	*	.	*	*	*	Zotu796	*
N	*	327	*	.	*	*	*	Zotu790	*
N	*	265	*	.	*	*	*	Zotu803	*
N	*	382	*	.	*	*	*	Zotu795	*
N	*	357	*	.	*	*	*	Zotu797	*
N	*	277	*	.	*	*	*	Zotu801	*
N	*	299	*	.	*	*	*	Zotu799	*
N	*	287	*	.	*	*	*	Zotu798	*
N	*	265	*	.	*	*	*	Zotu809	*
N	*	325	*	.	*	*	*	Zotu802	*
N	*	285	*	.	*	*	*	Zotu800	*
N	*	159	*	.	*	*	*	Zotu812	*
N	*	330	*	.	*	*	*	Zotu814	*
N	*	296	*	.	*	*	*	Zotu804	*
N	*	390	*	.	*	*	*	Zotu792	*
N	*	374	*	.	*	*	*	Zotu815	*
N	*	298	*	.	*	*	*	Zotu811	*
N	*	425	*	.	*	*	*	Zotu813	*
N	*	302	*	.	*	*	*	Zotu806	*
H	45	304	98.3	+	0	0	220I302M2D	Zotu807	MH935056.1
N	*	387	*	.	*	*	*	Zotu805	*
N	*	331	*	.	*	*	*	Zotu822	*
N	*	349	*	.	*	*	*	Zotu808	*
N	*	300	*	.	*	*	*	Zotu816	*
N	*	299	*	.	*	*	*	Zotu810	*
N	*	286	*	.	*	*	*	Zotu819	*
N	*	299	*	.	*	*	*	Zotu820	*
N	*	291	*	.	*	*	*	Zotu817	*
N	*	264	*	.	*	*	*	Zotu829	*
N	*	230	*	.	*	*	*	Zotu827	*
N	*	315	*	.	*	*	*	Zotu823	*
N	*	381	*	.	*	*	*	Zotu821	*
H	102	378	100.0	+	0	0	213I378MI	Zotu818	MH935036.1
N	*	205	*	.	*	*	*	Zotu834	*
N	*	283	*	.	*	*	*	Zotu835	*
N	*	292	*	.	*	*	*	Zotu826	*
N	*	376	*	.	*	*	*	Zotu837	*
N	*	293	*	.	*	*	*	Zotu830	*
N	*	320	*	.	*	*	*	Zotu828	*
N	*	318	*	.	*	*	*	Zotu831	*
N	*	283	*	.	*	*	*	Zotu833	*
N	*	294	*	.	*	*	*	Zotu825	*
N	*	330	*	.	*	*	*	Zotu832	*
N	*	347	*	.	*	*	*	Zotu836	*
N	*	376	*	.	*	*	*	Zotu841	*
N	*	424	*	.	*	*	*	Zotu824	*
N	*	357	*	.	*	*	*	Zotu839	*
N	*	341	*	.	*	*	*	Zotu840	*
N	*	348	*	.	*	*	*	Zotu843	*
N	*	303	*	.	*	*	*	Zotu842	*
H	70	282	97.2	+	0	0	210I282MI	Zotu844	MH934982.1
N	*	291	*	.	*	*	*	Zotu846	*
N	*	290	*	.	*	*	*	Zotu847	*
N	*	236	*	.	*	*	*	Zotu850	*
H	107	300	100.0	+	0	0	287I300MI	Zotu848	KY367498.2
N	*	378	*	.	*	*	*	Zotu854	*
N	*	330	*	.	*	*	*	Zotu858	*
N	*	294	*	.	*	*	*	Zotu851	*
N	*	358	*	.	*	*	*	Zotu849	*
N	*	341	*	.	*	*	*	Zotu853	*
N	*	288	*	.	*	*	*	Zotu857	*
N	*	234	*	.	*	*	*	Zotu860	*
N	*	282	*	.	*	*	*	Zotu856	*
N	*	297	*	.	*	*	*	Zotu855	*
N	*	390	*	.	*	*	*	Zotu852	*
N	*	375	*	.	*	*	*	Zotu863	*
N	*	410	*	.	*	*	*	Zotu864	*
N	*	374	*	.	*	*	*	Zotu869	*
N	*	130	*	.	*	*	*	Zotu870	*
N	*	373	*	.	*	*	*	Zotu859	*
N	*	304	*	.	*	*	*	Zotu861	*
N	*	375	*	.	*	*	*	Zotu874	*
N	*	236	*	.	*	*	*	Zotu838	*
H	106	296	100.0	+	0	0	311I287M9D	Zotu865	KY367501.2
N	*	378	*	.	*	*	*	Zotu871	*
N	*	290	*	.	*	*	*	Zotu868	*
N	*	188	*	.	*	*	*	Zotu878	*
N	*	345	*	.	*	*	*	Zotu867	*
N	*	363	*	.	*	*	*	Zotu880	*
N	*	295	*	.	*	*	*	Zotu862	*
N	*	234	*	.	*	*	*	Zotu845	*
H	17	281	98.6	+	0	0	241I281M3I	Zotu873	KY367511.2
N	*	291	*	.	*	*	*	Zotu879	*
N	*	349	*	.	*	*	*	Zotu875	*
N	*	304	*	.	*	*	*	Zotu876	*
N	*	342	*	.	*	*	*	Zotu877	*
N	*	311	*	.	*	*	*	Zotu866	*
N	*	304	*	.	*	*	*	Zotu884	*
N	*	303	*	.	*	*	*	Zotu886	*
N	*	290	*	.	*	*	*	Zotu885	*
N	*	283	*	.	*	*	*	Zotu881	*
N	*	152	*	.	*	*	*	Zotu894	*
N	*	385	*	.	*	*	*	Zotu883	*
N	*	287	*	.	*	*	*	Zotu887	*
N	*	410	*	.	*	*	*	Zotu882	*
N	*	286	*	.	*	*	*	Zotu888	*
N	*	293	*	.	*	*	*	Zotu891	*
N	*	288	*	.	*	*	*	Zotu889	*
N	*	507	*	.	*	*	*	Zotu893	*
N	*	290	*	.	*	*	*	Zotu890	*
N	*	283	*	.	*	*	*	Zotu898	*
N	*	372	*	.	*	*	*	Zotu892	*
N	*	301	*	.	*	*	*	Zotu899	*
N	*	430	*	.	*	*	*	Zotu904	*
N	*	342	*	.	*	*	*	Zotu895	*
N	*	294	*	.	*	*	*	Zotu901	*
N	*	289	*	.	*	*	*	Zotu896	*
N	*	304	*	.	*	*	*	Zotu900	*
N	*	287	*	.	*	*	*	Zotu903	*
N	*	481	*	.	*	*	*	Zotu897	*
N	*	378	*	.	*	*	*	Zotu905	*
N	*	341	*	.	*	*	*	Zotu902	*
N	*	284	*	.	*	*	*	Zotu906	*
N	*	295	*	.	*	*	*	Zotu907	*
N	*	286	*	.	*	*	*	Zotu911	*
N	*	347	*	.	*	*	*	Zotu909	*
N	*	314	*	.	*	*	*	Zotu914	*
N	*	293	*	.	*	*	*	Zotu913	*
N	*	286	*	.	*	*	*	Zotu910	*
N	*	315	*	.	*	*	*	Zotu916	*
N	*	349	*	.	*	*	*	Zotu912	*
N	*	301	*	.	*	*	*	Zotu917	*
N	*	463	*	.	*	*	*	Zotu908	*
N	*	383	*	.	*	*	*	Zotu915	*
N	*	270	*	.	*	*	*	Zotu919	*
N	*	301	*	.	*	*	*	Zotu918	*
N	*	304	*	.	*	*	*	Zotu923	*
N	*	347	*	.	*	*	*	Zotu930	*
N	*	334	*	.	*	*	*	Zotu920	*
N	*	283	*	.	*	*	*	Zotu926	*
N	*	400	*	.	*	*	*	Zotu932	*
N	*	349	*	.	*	*	*	Zotu922	*
N	*	349	*	.	*	*	*	Zotu924	*
N	*	372	*	.	*	*	*	Zotu933	*
N	*	313	*	.	*	*	*	Zotu927	*
N	*	361	*	.	*	*	*	Zotu925	*
N	*	372	*	.	*	*	*	Zotu936	*
N	*	205	*	.	*	*	*	Zotu939	*
N	*	293	*	.	*	*	*	Zotu921	*
N	*	302	*	.	*	*	*	Zotu931	*
N	*	356	*	.	*	*	*	Zotu928	*
N	*	432	*	.	*	*	*	Zotu943	*
N	*	357	*	.	*	*	*	Zotu929	*
N	*	375	*	.	*	*	*	Zotu944	*
N	*	278	*	.	*	*	*	Zotu934	*
N	*	165	*	.	*	*	*	Zotu949	*
N	*	339	*	.	*	*	*	Zotu935	*
N	*	319	*	.	*	*	*	Zotu951	*
N	*	376	*	.	*	*	*	Zotu940	*
N	*	288	*	.	*	*	*	Zotu942	*
N	*	283	*	.	*	*	*	Zotu946	*
N	*	303	*	.	*	*	*	Zotu941	*
N	*	309	*	.	*	*	*	Zotu947	*
N	*	381	*	.	*	*	*	Zotu957	*
N	*	349	*	.	*	*	*	Zotu945	*
N	*	327	*	.	*	*	*	Zotu959	*
N	*	292	*	.	*	*	*	Zotu948	*
N	*	291	*	.	*	*	*	Zotu937	*
N	*	303	*	.	*	*	*	Zotu952	*
N	*	290	*	.	*	*	*	Zotu954	*
N	*	282	*	.	*	*	*	Zotu955	*
N	*	418	*	.	*	*	*	Zotu953	*
N	*	287	*	.	*	*	*	Zotu950	*
N	*	291	*	.	*	*	*	Zotu962	*
N	*	313	*	.	*	*	*	Zotu961	*
N	*	421	*	.	*	*	*	Zotu963	*
N	*	206	*	.	*	*	*	Zotu958	*
N	*	378	*	.	*	*	*	Zotu967	*
N	*	245	*	.	*	*	*	Zotu966	*
N	*	280	*	.	*	*	*	Zotu965	*
N	*	387	*	.	*	*	*	Zotu960	*
N	*	382	*	.	*	*	*	Zotu964	*
N	*	329	*	.	*	*	*	Zotu971	*
N	*	285	*	.	*	*	*	Zotu969	*
N	*	283	*	.	*	*	*	Zotu975	*
N	*	289	*	.	*	*	*	Zotu973	*
N	*	287	*	.	*	*	*	Zotu972	*
N	*	347	*	.	*	*	*	Zotu974	*
N	*	285	*	.	*	*	*	Zotu976	*
N	*	286	*	.	*	*	*	Zotu968	*
N	*	293	*	.	*	*	*	Zotu977	*
N	*	291	*	.	*	*	*	Zotu982	*
N	*	289	*	.	*	*	*	Zotu978	*
N	*	349	*	.	*	*	*	Zotu980	*
N	*	300	*	.	*	*	*	Zotu986	*
N	*	236	*	.	*	*	*	Zotu956	*
N	*	292	*	.	*	*	*	Zotu983	*
N	*	391	*	.	*	*	*	Zotu979	*
N	*	282	*	.	*	*	*	Zotu985	*
N	*	413	*	.	*	*	*	Zotu994	*
N	*	216	*	.	*	*	*	Zotu989	*
N	*	329	*	.	*	*	*	Zotu988	*
N	*	270	*	.	*	*	*	Zotu987	*
N	*	268	*	.	*	*	*	Zotu991	*
N	*	344	*	.	*	*	*	Zotu992	*
N	*	294	*	.	*	*	*	Zotu993	*
N	*	346	*	.	*	*	*	Zotu995	*
N	*	294	*	.	*	*	*	Zotu998	*
N	*	320	*	.	*	*	*	Zotu990	*
N	*	284	*	.	*	*	*	Zotu999	*
N	*	285	*	.	*	*	*	Zotu997	*
N	*	373	*	.	*	*	*	Zotu1007	*
N	*	349	*	.	*	*	*	Zotu996	*
N	*	349	*	.	*	*	*	Zotu1000	*
N	*	265	*	.	*	*	*	Zotu1008	*
N	*	343	*	.	*	*	*	Zotu1001	*
N	*	283	*	.	*	*	*	Zotu1005	*
N	*	344	*	.	*	*	*	Zotu1004	*
N	*	348	*	.	*	*	*	Zotu1003	*
N	*	380	*	.	*	*	*	Zotu1002	*
N	*	285	*	.	*	*	*	Zotu1009	*
N	*	265	*	.	*	*	*	Zotu1015	*
N	*	333	*	.	*	*	*	Zotu1010	*
N	*	281	*	.	*	*	*	Zotu1011	*
N	*	292	*	.	*	*	*	Zotu1013	*
N	*	414	*	.	*	*	*	Zotu1020	*
N	*	352	*	.	*	*	*	Zotu1012	*
N	*	367	*	.	*	*	*	Zotu1021	*
N	*	289	*	.	*	*	*	Zotu1006	*
N	*	283	*	.	*	*	*	Zotu1014	*
N	*	283	*	.	*	*	*	Zotu1017	*
N	*	309	*	.	*	*	*	Zotu1026	*
N	*	377	*	.	*	*	*	Zotu1029	*
N	*	262	*	.	*	*	*	Zotu1023	*
N	*	280	*	.	*	*	*	Zotu1018	*
N	*	331	*	.	*	*	*	Zotu1030	*
N	*	341	*	.	*	*	*	Zotu1019	*
N	*	325	*	.	*	*	*	Zotu1016	*
N	*	308	*	.	*	*	*	Zotu1027	*
N	*	284	*	.	*	*	*	Zotu1025	*
N	*	296	*	.	*	*	*	Zotu1022	*
N	*	349	*	.	*	*	*	Zotu1024	*
N	*	280	*	.	*	*	*	Zotu1028	*
N	*	300	*	.	*	*	*	Zotu1031	*
N	*	288	*	.	*	*	*	Zotu1035	*
H	0	283	98.3	+	0	0	212I237M46D	Zotu1034	KT823561.1
N	*	295	*	.	*	*	*	Zotu1036	*
N	*	386	*	.	*	*	*	Zotu1032	*
N	*	291	*	.	*	*	*	Zotu1038	*
N	*	293	*	.	*	*	*	Zotu1040	*
N	*	377	*	.	*	*	*	Zotu1033	*
N	*	294	*	.	*	*	*	Zotu1041	*
N	*	381	*	.	*	*	*	Zotu1048	*
N	*	374	*	.	*	*	*	Zotu1047	*
N	*	373	*	.	*	*	*	Zotu1037	*
N	*	284	*	.	*	*	*	Zotu1043	*
N	*	391	*	.	*	*	*	Zotu1039	*
N	*	296	*	.	*	*	*	Zotu1042	*
N	*	373	*	.	*	*	*	Zotu1054	*
N	*	351	*	.	*	*	*	Zotu1045	*
N	*	364	*	.	*	*	*	Zotu1044	*
N	*	321	*	.	*	*	*	Zotu1049	*
N	*	344	*	.	*	*	*	Zotu1051	*
N	*	283	*	.	*	*	*	Zotu1053	*
N	*	319	*	.	*	*	*	Zotu1052	*
H	150	288	97.2	+	0	0	252I288M6I	Zotu1056	MH935028.1
N	*	378	*	.	*	*	*	Zotu1060	*
N	*	311	*	.	*	*	*	Zotu1050	*
N	*	301	*	.	*	*	*	Zotu1057	*
N	*	418	*	.	*	*	*	Zotu1062	*
N	*	386	*	.	*	*	*	Zotu1046	*
N	*	349	*	.	*	*	*	Zotu1055	*
N	*	207	*	.	*	*	*	Zotu1065	*
N	*	422	*	.	*	*	*	Zotu1068	*
N	*	264	*	.	*	*	*	Zotu1069	*
N	*	305	*	.	*	*	*	Zotu1061	*
N	*	349	*	.	*	*	*	Zotu1059	*
N	*	235	*	.	*	*	*	Zotu1064	*
N	*	401	*	.	*	*	*	Zotu1058	*
N	*	308	*	.	*	*	*	Zotu1063	*
N	*	292	*	.	*	*	*	Zotu1070	*
N	*	282	*	.	*	*	*	Zotu1072	*
N	*	306	*	.	*	*	*	Zotu1067	*
N	*	230	*	.	*	*	*	Zotu1077	*
N	*	327	*	.	*	*	*	Zotu1071	*
N	*	288	*	.	*	*	*	Zotu1075	*
N	*	320	*	.	*	*	*	Zotu1066	*
N	*	331	*	.	*	*	*	Zotu1074	*
N	*	291	*	.	*	*	*	Zotu1079	*
N	*	334	*	.	*	*	*	Zotu1076	*
N	*	332	*	.	*	*	*	Zotu1085	*
N	*	313	*	.	*	*	*	Zotu1078	*
N	*	306	*	.	*	*	*	Zotu1081	*
N	*	199	*	.	*	*	*	Zotu1090	*
N	*	295	*	.	*	*	*	Zotu1083	*
N	*	338	*	.	*	*	*	Zotu1073	*
N	*	373	*	.	*	*	*	Zotu1088	*
N	*	282	*	.	*	*	*	Zotu1086	*
N	*	347	*	.	*	*	*	Zotu1082	*
N	*	316	*	.	*	*	*	Zotu1084	*
N	*	333	*	.	*	*	*	Zotu1089	*
N	*	327	*	.	*	*	*	Zotu1087	*
N	*	372	*	.	*	*	*	Zotu1097	*
N	*	314	*	.	*	*	*	Zotu1080	*
N	*	285	*	.	*	*	*	Zotu1093	*
N	*	268	*	.	*	*	*	Zotu1094	*
N	*	303	*	.	*	*	*	Zotu1092	*
N	*	374	*	.	*	*	*	Zotu1104	*
N	*	335	*	.	*	*	*	Zotu1091	*
N	*	333	*	.	*	*	*	Zotu1096	*
N	*	279	*	.	*	*	*	Zotu1099	*
N	*	283	*	.	*	*	*	Zotu1105	*
N	*	279	*	.	*	*	*	Zotu1100	*
N	*	318	*	.	*	*	*	Zotu1095	*
N	*	292	*	.	*	*	*	Zotu1103	*
N	*	379	*	.	*	*	*	Zotu1098	*
N	*	361	*	.	*	*	*	Zotu1102	*
N	*	269	*	.	*	*	*	Zotu1106	*
N	*	372	*	.	*	*	*	Zotu1113	*
N	*	365	*	.	*	*	*	Zotu1101	*
N	*	372	*	.	*	*	*	Zotu1117	*
N	*	339	*	.	*	*	*	Zotu1107	*
N	*	283	*	.	*	*	*	Zotu1114	*
N	*	290	*	.	*	*	*	Zotu1109	*
N	*	285	*	.	*	*	*	Zotu1111	*
N	*	372	*	.	*	*	*	Zotu1108	*
N	*	291	*	.	*	*	*	Zotu1116	*
N	*	300	*	.	*	*	*	Zotu1110	*
N	*	302	*	.	*	*	*	Zotu1118	*
N	*	256	*	.	*	*	*	Zotu1119	*
N	*	306	*	.	*	*	*	Zotu1121	*
N	*	430	*	.	*	*	*	Zotu1128	*
N	*	340	*	.	*	*	*	Zotu1129	*
N	*	280	*	.	*	*	*	Zotu1124	*
N	*	272	*	.	*	*	*	Zotu1131	*
N	*	294	*	.	*	*	*	Zotu1122	*
N	*	429	*	.	*	*	*	Zotu1115	*
N	*	283	*	.	*	*	*	Zotu1127	*
N	*	285	*	.	*	*	*	Zotu1126	*
N	*	373	*	.	*	*	*	Zotu1123	*
N	*	388	*	.	*	*	*	Zotu1125	*
N	*	283	*	.	*	*	*	Zotu1130	*
N	*	288	*	.	*	*	*	Zotu1120	*
N	*	283	*	.	*	*	*	Zotu1133	*
N	*	283	*	.	*	*	*	Zotu1134	*
N	*	326	*	.	*	*	*	Zotu1141	*
N	*	436	*	.	*	*	*	Zotu1143	*
N	*	349	*	.	*	*	*	Zotu1132	*
N	*	298	*	.	*	*	*	Zotu1135	*
N	*	258	*	.	*	*	*	Zotu1144	*
N	*	283	*	.	*	*	*	Zotu1139	*
N	*	314	*	.	*	*	*	Zotu1138	*
N	*	379	*	.	*	*	*	Zotu1136	*
N	*	300	*	.	*	*	*	Zotu1142	*
N	*	335	*	.	*	*	*	Zotu1112	*
N	*	287	*	.	*	*	*	Zotu1145	*
N	*	329	*	.	*	*	*	Zotu1153	*
N	*	282	*	.	*	*	*	Zotu1148	*
N	*	297	*	.	*	*	*	Zotu1140	*
N	*	277	*	.	*	*	*	Zotu1146	*
N	*	374	*	.	*	*	*	Zotu1157	*
N	*	351	*	.	*	*	*	Zotu1150	*
N	*	335	*	.	*	*	*	Zotu1149	*
N	*	315	*	.	*	*	*	Zotu1147	*
N	*	330	*	.	*	*	*	Zotu1151	*
N	*	358	*	.	*	*	*	Zotu1137	*
N	*	294	*	.	*	*	*	Zotu1156	*
H	2	283	97.0	+	0	0	212I237M46D	Zotu1155	KT823555.1
N	*	244	*	.	*	*	*	Zotu1163	*
N	*	295	*	.	*	*	*	Zotu1158	*
N	*	348	*	.	*	*	*	Zotu1154	*
N	*	287	*	.	*	*	*	Zotu1159	*
N	*	389	*	.	*	*	*	Zotu1169	*
N	*	290	*	.	*	*	*	Zotu1161	*
N	*	339	*	.	*	*	*	Zotu1162	*
N	*	319	*	.	*	*	*	Zotu1165	*
N	*	445	*	.	*	*	*	Zotu1152	*
N	*	292	*	.	*	*	*	Zotu1166	*
N	*	355	*	.	*	*	*	Zotu1164	*
N	*	328	*	.	*	*	*	Zotu1160	*
N	*	299	*	.	*	*	*	Zotu1167	*
N	*	351	*	.	*	*	*	Zotu1170	*
N	*	375	*	.	*	*	*	Zotu1168	*
N	*	283	*	.	*	*	*	Zotu1174	*
N	*	415	*	.	*	*	*	Zotu1173	*
N	*	369	*	.	*	*	*	Zotu1182	*
N	*	310	*	.	*	*	*	Zotu1178	*
N	*	346	*	.	*	*	*	Zotu1175	*
N	*	416	*	.	*	*	*	Zotu1171	*
N	*	285	*	.	*	*	*	Zotu1179	*
N	*	364	*	.	*	*	*	Zotu1177	*
N	*	432	*	.	*	*	*	Zotu1172	*
N	*	315	*	.	*	*	*	Zotu1180	*
N	*	361	*	.	*	*	*	Zotu1176	*
N	*	319	*	.	*	*	*	Zotu1191	*
N	*	349	*	.	*	*	*	Zotu1181	*
N	*	283	*	.	*	*	*	Zotu1183	*
N	*	89	*	.	*	*	*	Zotu1194	*
N	*	342	*	.	*	*	*	Zotu1190	*
N	*	313	*	.	*	*	*	Zotu1184	*
N	*	287	*	.	*	*	*	Zotu1188	*
N	*	295	*	.	*	*	*	Zotu1192	*
N	*	289	*	.	*	*	*	Zotu1189	*
N	*	292	*	.	*	*	*	Zotu1185	*
N	*	237	*	.	*	*	*	Zotu1199	*
N	*	374	*	.	*	*	*	Zotu1201	*
N	*	373	*	.	*	*	*	Zotu1198	*
H	35	286	97.9	+	0	0	230I248MD37M3I	Zotu1187	MH935026.1
N	*	384	*	.	*	*	*	Zotu1195	*
N	*	348	*	.	*	*	*	Zotu1197	*
N	*	391	*	.	*	*	*	Zotu1193	*
N	*	333	*	.	*	*	*	Zotu1205	*
N	*	422	*	.	*	*	*	Zotu1209	*
N	*	479	*	.	*	*	*	Zotu1196	*
N	*	358	*	.	*	*	*	Zotu1186	*
N	*	349	*	.	*	*	*	Zotu1202	*
N	*	341	*	.	*	*	*	Zotu1204	*
N	*	479	*	.	*	*	*	Zotu1210	*
N	*	362	*	.	*	*	*	Zotu1206	*
N	*	134	*	.	*	*	*	Zotu1212	*
N	*	199	*	.	*	*	*	Zotu1214	*
N	*	336	*	.	*	*	*	Zotu1216	*
N	*	306	*	.	*	*	*	Zotu1203	*
N	*	331	*	.	*	*	*	Zotu1219	*
N	*	195	*	.	*	*	*	Zotu1222	*
N	*	294	*	.	*	*	*	Zotu1200	*
N	*	378	*	.	*	*	*	Zotu1217	*
N	*	340	*	.	*	*	*	Zotu1224	*
N	*	286	*	.	*	*	*	Zotu1211	*
N	*	333	*	.	*	*	*	Zotu1207	*
N	*	316	*	.	*	*	*	Zotu1218	*
N	*	366	*	.	*	*	*	Zotu1208	*
N	*	301	*	.	*	*	*	Zotu1213	*
N	*	402	*	.	*	*	*	Zotu1229	*
N	*	296	*	.	*	*	*	Zotu1225	*
N	*	350	*	.	*	*	*	Zotu1221	*
N	*	332	*	.	*	*	*	Zotu1233	*
N	*	368	*	.	*	*	*	Zotu1232	*
N	*	341	*	.	*	*	*	Zotu1223	*
H	122	299	97.6	+	0	0	249I119MD29M2I139M11D	Zotu1226	MH935045.1
N	*	287	*	.	*	*	*	Zotu1220	*
N	*	275	*	.	*	*	*	Zotu1231	*
N	*	267	*	.	*	*	*	Zotu1237	*
N	*	282	*	.	*	*	*	Zotu1227	*
N	*	156	*	.	*	*	*	Zotu1236	*
N	*	293	*	.	*	*	*	Zotu1230	*
N	*	259	*	.	*	*	*	Zotu1244	*
N	*	361	*	.	*	*	*	Zotu1228	*
N	*	283	*	.	*	*	*	Zotu1240	*
N	*	287	*	.	*	*	*	Zotu1243	*
N	*	392	*	.	*	*	*	Zotu1235	*
N	*	378	*	.	*	*	*	Zotu1234	*
N	*	283	*	.	*	*	*	Zotu1241	*
N	*	358	*	.	*	*	*	Zotu1239	*
N	*	197	*	.	*	*	*	Zotu1249	*
N	*	286	*	.	*	*	*	Zotu1242	*
N	*	303	*	.	*	*	*	Zotu1238	*
N	*	330	*	.	*	*	*	Zotu1250	*
N	*	333	*	.	*	*	*	Zotu1246	*
N	*	293	*	.	*	*	*	Zotu1245	*
N	*	285	*	.	*	*	*	Zotu1247	*
N	*	290	*	.	*	*	*	Zotu1253	*
N	*	302	*	.	*	*	*	Zotu1248	*
N	*	290	*	.	*	*	*	Zotu1254	*
N	*	355	*	.	*	*	*	Zotu1251	*
N	*	294	*	.	*	*	*	Zotu1252	*
N	*	315	*	.	*	*	*	Zotu1255	*
N	*	307	*	.	*	*	*	Zotu1256	*
H	2	283	98.3	+	0	0	212I237M46D	Zotu1258	KT823555.1
N	*	350	*	.	*	*	*	Zotu1257	*
N	*	293	*	.	*	*	*	Zotu1260	*
N	*	400	*	.	*	*	*	Zotu1262	*
N	*	283	*	.	*	*	*	Zotu1265	*
N	*	376	*	.	*	*	*	Zotu1259	*
N	*	424	*	.	*	*	*	Zotu1261	*
N	*	290	*	.	*	*	*	Zotu1266	*
H	2	283	97.5	+	0	0	212I237M46D	Zotu1269	KT823555.1
N	*	280	*	.	*	*	*	Zotu1264	*
N	*	300	*	.	*	*	*	Zotu1267	*
N	*	317	*	.	*	*	*	Zotu1272	*
N	*	353	*	.	*	*	*	Zotu1268	*
N	*	357	*	.	*	*	*	Zotu1270	*
N	*	368	*	.	*	*	*	Zotu1277	*
N	*	119	*	.	*	*	*	Zotu1281	*
N	*	368	*	.	*	*	*	Zotu1280	*
N	*	207	*	.	*	*	*	Zotu1284	*
H	115	293	100.0	+	0	0	286I293M3I	Zotu1271	MH935034.1
N	*	363	*	.	*	*	*	Zotu1276	*
N	*	286	*	.	*	*	*	Zotu1273	*
N	*	359	*	.	*	*	*	Zotu1274	*
N	*	348	*	.	*	*	*	Zotu1278	*
N	*	341	*	.	*	*	*	Zotu1279	*
N	*	351	*	.	*	*	*	Zotu1285	*
N	*	289	*	.	*	*	*	Zotu1287	*
N	*	286	*	.	*	*	*	Zotu1286	*
N	*	367	*	.	*	*	*	Zotu1282	*
N	*	292	*	.	*	*	*	Zotu1283	*
N	*	421	*	.	*	*	*	Zotu1288	*
N	*	372	*	.	*	*	*	Zotu1295	*
N	*	349	*	.	*	*	*	Zotu1289	*
N	*	346	*	.	*	*	*	Zotu1275	*
N	*	293	*	.	*	*	*	Zotu1292	*
N	*	283	*	.	*	*	*	Zotu1294	*
N	*	234	*	.	*	*	*	Zotu1301	*
N	*	283	*	.	*	*	*	Zotu1296	*
N	*	358	*	.	*	*	*	Zotu1303	*
N	*	265	*	.	*	*	*	Zotu1304	*
N	*	313	*	.	*	*	*	Zotu1290	*
N	*	341	*	.	*	*	*	Zotu1291	*
N	*	295	*	.	*	*	*	Zotu1297	*
N	*	355	*	.	*	*	*	Zotu1293	*
N	*	319	*	.	*	*	*	Zotu1310	*
N	*	291	*	.	*	*	*	Zotu1298	*
N	*	277	*	.	*	*	*	Zotu1300	*
N	*	261	*	.	*	*	*	Zotu1306	*
N	*	291	*	.	*	*	*	Zotu1305	*
N	*	288	*	.	*	*	*	Zotu1302	*
N	*	304	*	.	*	*	*	Zotu1308	*
N	*	344	*	.	*	*	*	Zotu1307	*
N	*	319	*	.	*	*	*	Zotu1309	*
N	*	261	*	.	*	*	*	Zotu1317	*
N	*	272	*	.	*	*	*	Zotu1320	*
N	*	296	*	.	*	*	*	Zotu1313	*
N	*	333	*	.	*	*	*	Zotu1312	*
N	*	251	*	.	*	*	*	Zotu1314	*
N	*	378	*	.	*	*	*	Zotu1319	*
N	*	196	*	.	*	*	*	Zotu1315	*
N	*	326	*	.	*	*	*	Zotu1326	*
N	*	374	*	.	*	*	*	Zotu1328	*
N	*	282	*	.	*	*	*	Zotu1324	*
N	*	375	*	.	*	*	*	Zotu1318	*
H	29	294	97.3	+	0	0	204I294MI	Zotu1323	KY367524.2
N	*	303	*	.	*	*	*	Zotu1322	*
N	*	346	*	.	*	*	*	Zotu1311	*
N	*	310	*	.	*	*	*	Zotu1316	*
N	*	122	*	.	*	*	*	Zotu1335	*
N	*	320	*	.	*	*	*	Zotu1327	*
N	*	389	*	.	*	*	*	Zotu1325	*
N	*	289	*	.	*	*	*	Zotu1329	*
H	45	304	99.0	+	0	0	220I302M2D	Zotu1332	MH935056.1
N	*	296	*	.	*	*	*	Zotu1330	*
N	*	329	*	.	*	*	*	Zotu1334	*
N	*	296	*	.	*	*	*	Zotu1333	*
N	*	232	*	.	*	*	*	Zotu1338	*
N	*	230	*	.	*	*	*	Zotu1340	*
N	*	265	*	.	*	*	*	Zotu1344	*
N	*	384	*	.	*	*	*	Zotu1331	*
N	*	341	*	.	*	*	*	Zotu1336	*
N	*	301	*	.	*	*	*	Zotu1339	*
N	*	287	*	.	*	*	*	Zotu1342	*
N	*	306	*	.	*	*	*	Zotu1337	*
N	*	427	*	.	*	*	*	Zotu1341	*
N	*	231	*	.	*	*	*	Zotu1348	*
N	*	307	*	.	*	*	*	Zotu1346	*
N	*	199	*	.	*	*	*	Zotu1353	*
N	*	349	*	.	*	*	*	Zotu1343	*
N	*	377	*	.	*	*	*	Zotu1354	*
N	*	361	*	.	*	*	*	Zotu1356	*
N	*	358	*	.	*	*	*	Zotu1347	*
N	*	422	*	.	*	*	*	Zotu1357	*
N	*	402	*	.	*	*	*	Zotu1358	*
N	*	292	*	.	*	*	*	Zotu1345	*
N	*	429	*	.	*	*	*	Zotu1361	*
N	*	225	*	.	*	*	*	Zotu1363	*
N	*	341	*	.	*	*	*	Zotu1350	*
N	*	373	*	.	*	*	*	Zotu1364	*
N	*	332	*	.	*	*	*	Zotu1366	*
N	*	414	*	.	*	*	*	Zotu1365	*
N	*	370	*	.	*	*	*	Zotu1349	*
N	*	349	*	.	*	*	*	Zotu1352	*
N	*	341	*	.	*	*	*	Zotu1351	*
N	*	463	*	.	*	*	*	Zotu1367	*
N	*	349	*	.	*	*	*	Zotu1355	*
N	*	418	*	.	*	*	*	Zotu1362	*
N	*	332	*	.	*	*	*	Zotu1359	*
N	*	386	*	.	*	*	*	Zotu1368	*
N	*	286	*	.	*	*	*	Zotu1376	*
N	*	291	*	.	*	*	*	Zotu1373	*
N	*	322	*	.	*	*	*	Zotu1369	*
N	*	280	*	.	*	*	*	Zotu1370	*
N	*	460	*	.	*	*	*	Zotu1360	*
N	*	368	*	.	*	*	*	Zotu1371	*
N	*	348	*	.	*	*	*	Zotu1374	*
N	*	369	*	.	*	*	*	Zotu1375	*
N	*	278	*	.	*	*	*	Zotu1372	*
N	*	290	*	.	*	*	*	Zotu1377	*
N	*	285	*	.	*	*	*	Zotu1381	*
N	*	301	*	.	*	*	*	Zotu1378	*
N	*	298	*	.	*	*	*	Zotu1384	*
N	*	295	*	.	*	*	*	Zotu1382	*
H	150	288	99.0	+	0	0	252I288M6I	Zotu1385	MH935028.1
N	*	301	*	.	*	*	*	Zotu1379	*
N	*	234	*	.	*	*	*	Zotu1389	*
N	*	340	*	.	*	*	*	Zotu1394	*
N	*	372	*	.	*	*	*	Zotu1395	*
N	*	344	*	.	*	*	*	Zotu1387	*
N	*	326	*	.	*	*	*	Zotu1391	*
N	*	406	*	.	*	*	*	Zotu1380	*
N	*	415	*	.	*	*	*	Zotu1388	*
N	*	201	*	.	*	*	*	Zotu1402	*
N	*	326	*	.	*	*	*	Zotu1393	*
N	*	359	*	.	*	*	*	Zotu1400	*
N	*	291	*	.	*	*	*	Zotu1397	*
N	*	283	*	.	*	*	*	Zotu1401	*
N	*	330	*	.	*	*	*	Zotu1399	*
N	*	289	*	.	*	*	*	Zotu1396	*
N	*	376	*	.	*	*	*	Zotu1409	*
N	*	130	*	.	*	*	*	Zotu1410	*
N	*	284	*	.	*	*	*	Zotu1392	*
N	*	280	*	.	*	*	*	Zotu1404	*
H	138	297	99.0	+	0	0	254I297MI	Zotu1403	MH934987.1
N	*	397	*	.	*	*	*	Zotu1398	*
N	*	283	*	.	*	*	*	Zotu1406	*
N	*	373	*	.	*	*	*	Zotu1416	*
N	*	294	*	.	*	*	*	Zotu1407	*
N	*	283	*	.	*	*	*	Zotu1411	*
N	*	342	*	.	*	*	*	Zotu1405	*
N	*	309	*	.	*	*	*	Zotu1412	*
N	*	434	*	.	*	*	*	Zotu1421	*
N	*	377	*	.	*	*	*	Zotu1390	*
N	*	268	*	.	*	*	*	Zotu1415	*
N	*	281	*	.	*	*	*	Zotu1413	*
N	*	362	*	.	*	*	*	Zotu1423	*
N	*	293	*	.	*	*	*	Zotu1414	*
N	*	372	*	.	*	*	*	Zotu1422	*
N	*	387	*	.	*	*	*	Zotu1408	*
N	*	405	*	.	*	*	*	Zotu1427	*
N	*	323	*	.	*	*	*	Zotu1417	*
N	*	331	*	.	*	*	*	Zotu1419	*
N	*	386	*	.	*	*	*	Zotu1420	*
N	*	236	*	.	*	*	*	Zotu1429	*
H	28	310	99.7	+	0	0	206I289M21D	Zotu1424	MH935019.1
N	*	364	*	.	*	*	*	Zotu1425	*
N	*	291	*	.	*	*	*	Zotu1428	*
N	*	232	*	.	*	*	*	Zotu1438	*
N	*	290	*	.	*	*	*	Zotu1418	*
N	*	414	*	.	*	*	*	Zotu1440	*
N	*	350	*	.	*	*	*	Zotu1431	*
N	*	313	*	.	*	*	*	Zotu1434	*
N	*	378	*	.	*	*	*	Zotu1442	*
N	*	313	*	.	*	*	*	Zotu1436	*
N	*	240	*	.	*	*	*	Zotu1444	*
N	*	297	*	.	*	*	*	Zotu1437	*
N	*	367	*	.	*	*	*	Zotu1447	*
N	*	287	*	.	*	*	*	Zotu1441	*
N	*	368	*	.	*	*	*	Zotu1448	*
N	*	319	*	.	*	*	*	Zotu1439	*
N	*	233	*	.	*	*	*	Zotu1449	*
N	*	391	*	.	*	*	*	Zotu1432	*
N	*	329	*	.	*	*	*	Zotu1426	*
N	*	359	*	.	*	*	*	Zotu1435	*
N	*	291	*	.	*	*	*	Zotu1443	*
N	*	321	*	.	*	*	*	Zotu1445	*
N	*	315	*	.	*	*	*	Zotu1457	*
N	*	295	*	.	*	*	*	Zotu1451	*
N	*	349	*	.	*	*	*	Zotu1446	*
N	*	285	*	.	*	*	*	Zotu1450	*
N	*	377	*	.	*	*	*	Zotu1460	*
N	*	320	*	.	*	*	*	Zotu1453	*
N	*	414	*	.	*	*	*	Zotu1462	*
N	*	201	*	.	*	*	*	Zotu1465	*
N	*	296	*	.	*	*	*	Zotu1455	*
N	*	373	*	.	*	*	*	Zotu1467	*
N	*	283	*	.	*	*	*	Zotu1454	*
N	*	392	*	.	*	*	*	Zotu1452	*
N	*	285	*	.	*	*	*	Zotu1458	*
N	*	367	*	.	*	*	*	Zotu1466	*
N	*	335	*	.	*	*	*	Zotu1459	*
N	*	318	*	.	*	*	*	Zotu1456	*
N	*	282	*	.	*	*	*	Zotu1468	*
H	2	283	97.5	+	0	0	212I237M46D	Zotu1470	KT823555.1
H	133	302	99.0	+	0	0	240I302M2I	Zotu1469	MH935018.1
N	*	385	*	.	*	*	*	Zotu1461	*
N	*	415	*	.	*	*	*	Zotu1463	*
N	*	304	*	.	*	*	*	Zotu1471	*
N	*	358	*	.	*	*	*	Zotu1464	*
N	*	350	*	.	*	*	*	Zotu1472	*
N	*	322	*	.	*	*	*	Zotu1473	*
N	*	378	*	.	*	*	*	Zotu1480	*
N	*	323	*	.	*	*	*	Zotu1475	*
N	*	295	*	.	*	*	*	Zotu1476	*
N	*	283	*	.	*	*	*	Zotu1479	*
N	*	326	*	.	*	*	*	Zotu1478	*
N	*	377	*	.	*	*	*	Zotu1481	*
N	*	365	*	.	*	*	*	Zotu1477	*
N	*	206	*	.	*	*	*	Zotu1491	*
N	*	329	*	.	*	*	*	Zotu1474	*
N	*	374	*	.	*	*	*	Zotu1492	*
N	*	339	*	.	*	*	*	Zotu1493	*
N	*	357	*	.	*	*	*	Zotu1482	*
N	*	319	*	.	*	*	*	Zotu1496	*
N	*	377	*	.	*	*	*	Zotu1484	*
N	*	432	*	.	*	*	*	Zotu1490	*
N	*	300	*	.	*	*	*	Zotu1485	*
N	*	342	*	.	*	*	*	Zotu1488	*
N	*	300	*	.	*	*	*	Zotu1486	*
N	*	283	*	.	*	*	*	Zotu1498	*
N	*	285	*	.	*	*	*	Zotu1495	*
N	*	292	*	.	*	*	*	Zotu1499	*
N	*	358	*	.	*	*	*	Zotu1494	*
N	*	349	*	.	*	*	*	Zotu1497	*
N	*	433	*	.	*	*	*	Zotu1489	*
N	*	234	*	.	*	*	*	Zotu1503	*
N	*	286	*	.	*	*	*	Zotu1501	*
N	*	293	*	.	*	*	*	Zotu1502	*
N	*	377	*	.	*	*	*	Zotu1500	*
N	*	329	*	.	*	*	*	Zotu1487	*
N	*	347	*	.	*	*	*	Zotu1504	*
N	*	362	*	.	*	*	*	Zotu1505	*
N	*	295	*	.	*	*	*	Zotu1510	*
N	*	320	*	.	*	*	*	Zotu1507	*
N	*	284	*	.	*	*	*	Zotu1508	*
N	*	383	*	.	*	*	*	Zotu1517	*
N	*	293	*	.	*	*	*	Zotu1512	*
N	*	344	*	.	*	*	*	Zotu1506	*
N	*	361	*	.	*	*	*	Zotu1509	*
N	*	286	*	.	*	*	*	Zotu1514	*
H	0	283	98.7	+	0	0	212I237M46D	Zotu1511	KT823561.1
N	*	375	*	.	*	*	*	Zotu1525	*
N	*	294	*	.	*	*	*	Zotu1519	*
N	*	281	*	.	*	*	*	Zotu1516	*
N	*	282	*	.	*	*	*	Zotu1520	*
N	*	295	*	.	*	*	*	Zotu1521	*
N	*	259	*	.	*	*	*	Zotu1522	*
N	*	358	*	.	*	*	*	Zotu1515	*
N	*	285	*	.	*	*	*	Zotu1523	*
N	*	283	*	.	*	*	*	Zotu1529	*
N	*	428	*	.	*	*	*	Zotu1535	*
N	*	293	*	.	*	*	*	Zotu1530	*
N	*	362	*	.	*	*	*	Zotu1524	*
N	*	432	*	.	*	*	*	Zotu1534	*
N	*	309	*	.	*	*	*	Zotu1528	*
N	*	288	*	.	*	*	*	Zotu1531	*
N	*	351	*	.	*	*	*	Zotu1527	*
N	*	289	*	.	*	*	*	Zotu1533	*
N	*	208	*	.	*	*	*	Zotu1544	*
N	*	358	*	.	*	*	*	Zotu1532	*
N	*	370	*	.	*	*	*	Zotu1542	*
N	*	348	*	.	*	*	*	Zotu1536	*
N	*	418	*	.	*	*	*	Zotu1548	*
N	*	341	*	.	*	*	*	Zotu1539	*
N	*	342	*	.	*	*	*	Zotu1537	*
N	*	432	*	.	*	*	*	Zotu1550	*
H	37	285	97.9	+	0	0	232I251MI34MI	Zotu1540	MH934993.1
N	*	295	*	.	*	*	*	Zotu1541	*
N	*	302	*	.	*	*	*	Zotu1545	*
N	*	184	*	.	*	*	*	Zotu1551	*
N	*	349	*	.	*	*	*	Zotu1543	*
H	79	279	100.0	+	0	0	206I279MI	Zotu1546	KY367534.2
N	*	422	*	.	*	*	*	Zotu1554	*
N	*	405	*	.	*	*	*	Zotu1557	*
N	*	195	*	.	*	*	*	Zotu1560	*
N	*	306	*	.	*	*	*	Zotu1549	*
N	*	451	*	.	*	*	*	Zotu1538	*
N	*	291	*	.	*	*	*	Zotu1555	*
N	*	373	*	.	*	*	*	Zotu1559	*
N	*	287	*	.	*	*	*	Zotu1563	*
N	*	289	*	.	*	*	*	Zotu1556	*
N	*	299	*	.	*	*	*	Zotu1547	*
N	*	142	*	.	*	*	*	Zotu1567	*
N	*	265	*	.	*	*	*	Zotu1565	*
N	*	284	*	.	*	*	*	Zotu1562	*
N	*	330	*	.	*	*	*	Zotu1553	*
N	*	358	*	.	*	*	*	Zotu1558	*
N	*	375	*	.	*	*	*	Zotu1561	*
N	*	262	*	.	*	*	*	Zotu1564	*
N	*	283	*	.	*	*	*	Zotu1568	*
N	*	424	*	.	*	*	*	Zotu1552	*
N	*	350	*	.	*	*	*	Zotu1566	*
H	44	308	97.1	+	0	0	202I181MD126MI	Zotu1570	MH935031.1
N	*	499	*	.	*	*	*	Zotu1572	*
N	*	284	*	.	*	*	*	Zotu1571	*
N	*	339	*	.	*	*	*	Zotu1573	*
N	*	283	*	.	*	*	*	Zotu1580	*
N	*	304	*	.	*	*	*	Zotu1576	*
N	*	317	*	.	*	*	*	Zotu1575	*
N	*	294	*	.	*	*	*	Zotu1578	*
N	*	330	*	.	*	*	*	Zotu1574	*
H	29	294	97.6	+	0	0	204I294MI	Zotu1579	KY367524.2
N	*	303	*	.	*	*	*	Zotu1577	*
N	*	283	*	.	*	*	*	Zotu1582	*
N	*	355	*	.	*	*	*	Zotu1591	*
N	*	283	*	.	*	*	*	Zotu1586	*
N	*	385	*	.	*	*	*	Zotu1585	*
N	*	337	*	.	*	*	*	Zotu1583	*
N	*	443	*	.	*	*	*	Zotu1581	*
N	*	291	*	.	*	*	*	Zotu1596	*
N	*	358	*	.	*	*	*	Zotu1588	*
N	*	313	*	.	*	*	*	Zotu1584	*
N	*	335	*	.	*	*	*	Zotu1590	*
N	*	286	*	.	*	*	*	Zotu1593	*
N	*	434	*	.	*	*	*	Zotu1601	*
N	*	185	*	.	*	*	*	Zotu1600	*
N	*	378	*	.	*	*	*	Zotu1592	*
N	*	327	*	.	*	*	*	Zotu1587	*
N	*	283	*	.	*	*	*	Zotu1597	*
N	*	283	*	.	*	*	*	Zotu1599	*
N	*	280	*	.	*	*	*	Zotu1595	*
H	17	280	98.2	+	0	0	241I204MI76M3I	Zotu1594	KY367511.2
N	*	236	*	.	*	*	*	Zotu1569	*
N	*	119	*	.	*	*	*	Zotu1611	*
N	*	225	*	.	*	*	*	Zotu1612	*
N	*	247	*	.	*	*	*	Zotu1613	*
H	129	294	100.0	+	0	0	235I294MI	Zotu1598	MH934991.1
N	*	299	*	.	*	*	*	Zotu1604	*
N	*	374	*	.	*	*	*	Zotu1603	*
N	*	283	*	.	*	*	*	Zotu1608	*
N	*	291	*	.	*	*	*	Zotu1610	*
N	*	348	*	.	*	*	*	Zotu1606	*
N	*	368	*	.	*	*	*	Zotu1602	*
N	*	309	*	.	*	*	*	Zotu1609	*
H	102	378	99.7	+	0	0	213I378MI	Zotu1605	MH935036.1
N	*	254	*	.	*	*	*	Zotu1621	*
N	*	443	*	.	*	*	*	Zotu1622	*
H	2	283	97.0	+	0	0	212I237M46D	Zotu1615	KT823555.1
N	*	373	*	.	*	*	*	Zotu1614	*
N	*	285	*	.	*	*	*	Zotu1617	*
N	*	271	*	.	*	*	*	Zotu1626	*
N	*	337	*	.	*	*	*	Zotu1616	*
N	*	251	*	.	*	*	*	Zotu1619	*
N	*	234	*	.	*	*	*	Zotu1624	*
N	*	315	*	.	*	*	*	Zotu1631	*
N	*	346	*	.	*	*	*	Zotu1623	*
N	*	283	*	.	*	*	*	Zotu1628	*
N	*	289	*	.	*	*	*	Zotu1625	*
N	*	292	*	.	*	*	*	Zotu1618	*
N	*	292	*	.	*	*	*	Zotu1629	*
N	*	304	*	.	*	*	*	Zotu1632	*
N	*	391	*	.	*	*	*	Zotu1620	*
N	*	349	*	.	*	*	*	Zotu1627	*
N	*	371	*	.	*	*	*	Zotu1638	*
N	*	290	*	.	*	*	*	Zotu1633	*
N	*	366	*	.	*	*	*	Zotu1634	*
N	*	321	*	.	*	*	*	Zotu1636	*
N	*	317	*	.	*	*	*	Zotu1637	*
N	*	235	*	.	*	*	*	Zotu1644	*
N	*	352	*	.	*	*	*	Zotu1643	*
N	*	385	*	.	*	*	*	Zotu1635	*
N	*	292	*	.	*	*	*	Zotu1642	*
N	*	357	*	.	*	*	*	Zotu1640	*
N	*	345	*	.	*	*	*	Zotu1639	*
N	*	286	*	.	*	*	*	Zotu1641	*
H	133	302	98.7	+	0	0	240I302M2I	Zotu1645	MH935018.1
N	*	294	*	.	*	*	*	Zotu1649	*
N	*	343	*	.	*	*	*	Zotu1648	*
N	*	362	*	.	*	*	*	Zotu1647	*
N	*	130	*	.	*	*	*	Zotu1658	*
N	*	302	*	.	*	*	*	Zotu1652	*
N	*	368	*	.	*	*	*	Zotu1657	*
N	*	340	*	.	*	*	*	Zotu1653	*
N	*	291	*	.	*	*	*	Zotu1661	*
N	*	337	*	.	*	*	*	Zotu1651	*
N	*	336	*	.	*	*	*	Zotu1646	*
N	*	292	*	.	*	*	*	Zotu1656	*
N	*	433	*	.	*	*	*	Zotu1650	*
N	*	413	*	.	*	*	*	Zotu1654	*
N	*	380	*	.	*	*	*	Zotu1655	*
N	*	372	*	.	*	*	*	Zotu1667	*
N	*	321	*	.	*	*	*	Zotu1659	*
N	*	220	*	.	*	*	*	Zotu1668	*
N	*	235	*	.	*	*	*	Zotu1664	*
N	*	374	*	.	*	*	*	Zotu1673	*
N	*	312	*	.	*	*	*	Zotu1660	*
N	*	440	*	.	*	*	*	Zotu1674	*
N	*	330	*	.	*	*	*	Zotu1666	*
N	*	373	*	.	*	*	*	Zotu1675	*
N	*	297	*	.	*	*	*	Zotu1663	*
N	*	390	*	.	*	*	*	Zotu1676	*
N	*	358	*	.	*	*	*	Zotu1665	*
N	*	254	*	.	*	*	*	Zotu1680	*
N	*	278	*	.	*	*	*	Zotu1669	*
N	*	267	*	.	*	*	*	Zotu1672	*
N	*	423	*	.	*	*	*	Zotu1662	*
N	*	238	*	.	*	*	*	Zotu1682	*
N	*	379	*	.	*	*	*	Zotu1686	*
N	*	263	*	.	*	*	*	Zotu1681	*
N	*	376	*	.	*	*	*	Zotu1687	*
N	*	410	*	.	*	*	*	Zotu1689	*
N	*	296	*	.	*	*	*	Zotu1677	*
N	*	280	*	.	*	*	*	Zotu1679	*
N	*	473	*	.	*	*	*	Zotu1670	*
N	*	305	*	.	*	*	*	Zotu1683	*
N	*	292	*	.	*	*	*	Zotu1684	*
N	*	411	*	.	*	*	*	Zotu1671	*
N	*	283	*	.	*	*	*	Zotu1688	*
N	*	110	*	.	*	*	*	Zotu1698	*
N	*	286	*	.	*	*	*	Zotu1690	*
N	*	389	*	.	*	*	*	Zotu1685	*
N	*	297	*	.	*	*	*	Zotu1692	*
N	*	288	*	.	*	*	*	Zotu1691	*
N	*	283	*	.	*	*	*	Zotu1699	*
N	*	358	*	.	*	*	*	Zotu1695	*
N	*	283	*	.	*	*	*	Zotu1701	*
N	*	313	*	.	*	*	*	Zotu1694	*
N	*	341	*	.	*	*	*	Zotu1693	*
N	*	434	*	.	*	*	*	Zotu1709	*
N	*	357	*	.	*	*	*	Zotu1697	*
N	*	342	*	.	*	*	*	Zotu1702	*
N	*	309	*	.	*	*	*	Zotu1703	*
N	*	431	*	.	*	*	*	Zotu1713	*
N	*	351	*	.	*	*	*	Zotu1696	*
N	*	474	*	.	*	*	*	Zotu1714	*
N	*	326	*	.	*	*	*	Zotu1712	*
N	*	140	*	.	*	*	*	Zotu1715	*
N	*	332	*	.	*	*	*	Zotu1704	*
N	*	357	*	.	*	*	*	Zotu1706	*
N	*	330	*	.	*	*	*	Zotu1711	*
N	*	327	*	.	*	*	*	Zotu1708	*
N	*	292	*	.	*	*	*	Zotu1716	*
N	*	377	*	.	*	*	*	Zotu1707	*
H	43	287	99.0	+	0	0	224I287MI	Zotu1705	MH935052.1
N	*	350	*	.	*	*	*	Zotu1717	*
N	*	326	*	.	*	*	*	Zotu1719	*
N	*	389	*	.	*	*	*	Zotu1727	*
N	*	369	*	.	*	*	*	Zotu1718	*
N	*	296	*	.	*	*	*	Zotu1721	*
N	*	289	*	.	*	*	*	Zotu1726	*
N	*	358	*	.	*	*	*	Zotu1720	*
N	*	459	*	.	*	*	*	Zotu1710	*
N	*	317	*	.	*	*	*	Zotu1723	*
N	*	293	*	.	*	*	*	Zotu1724	*
N	*	333	*	.	*	*	*	Zotu1735	*
N	*	315	*	.	*	*	*	Zotu1725	*
N	*	283	*	.	*	*	*	Zotu1731	*
N	*	302	*	.	*	*	*	Zotu1728	*
N	*	208	*	.	*	*	*	Zotu1738	*
N	*	294	*	.	*	*	*	Zotu1732	*
N	*	295	*	.	*	*	*	Zotu1730	*
N	*	298	*	.	*	*	*	Zotu1722	*
N	*	372	*	.	*	*	*	Zotu1739	*
N	*	289	*	.	*	*	*	Zotu1729	*
N	*	283	*	.	*	*	*	Zotu1740	*
N	*	297	*	.	*	*	*	Zotu1733	*
N	*	374	*	.	*	*	*	Zotu1736	*
H	60	291	99.6	+	0	0	206I225M66D	Zotu1741	MH935010.1
N	*	340	*	.	*	*	*	Zotu1737	*
N	*	387	*	.	*	*	*	Zotu1750	*
N	*	291	*	.	*	*	*	Zotu1743	*
N	*	371	*	.	*	*	*	Zotu1734	*
N	*	289	*	.	*	*	*	Zotu1745	*
N	*	292	*	.	*	*	*	Zotu1742	*
N	*	286	*	.	*	*	*	Zotu1746	*
N	*	421	*	.	*	*	*	Zotu1753	*
N	*	376	*	.	*	*	*	Zotu1749	*
N	*	329	*	.	*	*	*	Zotu1744	*
N	*	374	*	.	*	*	*	Zotu1760	*
N	*	302	*	.	*	*	*	Zotu1748	*
N	*	373	*	.	*	*	*	Zotu1751	*
N	*	388	*	.	*	*	*	Zotu1747	*
N	*	293	*	.	*	*	*	Zotu1752	*
N	*	405	*	.	*	*	*	Zotu1758	*
N	*	285	*	.	*	*	*	Zotu1755	*
N	*	262	*	.	*	*	*	Zotu1764	*
N	*	343	*	.	*	*	*	Zotu1762	*
N	*	349	*	.	*	*	*	Zotu1759	*
N	*	283	*	.	*	*	*	Zotu1765	*
N	*	131	*	.	*	*	*	Zotu1772	*
N	*	358	*	.	*	*	*	Zotu1761	*
N	*	265	*	.	*	*	*	Zotu1773	*
N	*	322	*	.	*	*	*	Zotu1766	*
N	*	460	*	.	*	*	*	Zotu1756	*
N	*	434	*	.	*	*	*	Zotu1776	*
N	*	233	*	.	*	*	*	Zotu1770	*
N	*	280	*	.	*	*	*	Zotu1778	*
N	*	288	*	.	*	*	*	Zotu1768	*
N	*	273	*	.	*	*	*	Zotu1769	*
N	*	410	*	.	*	*	*	Zotu1763	*
N	*	293	*	.	*	*	*	Zotu1774	*
N	*	376	*	.	*	*	*	Zotu1767	*
N	*	428	*	.	*	*	*	Zotu1786	*
N	*	334	*	.	*	*	*	Zotu1775	*
N	*	422	*	.	*	*	*	Zotu1787	*
N	*	362	*	.	*	*	*	Zotu1789	*
N	*	382	*	.	*	*	*	Zotu1779	*
N	*	290	*	.	*	*	*	Zotu1783	*
N	*	291	*	.	*	*	*	Zotu1782	*
H	2	283	97.0	+	0	0	212I237M46D	Zotu1785	KT823555.1
N	*	413	*	.	*	*	*	Zotu1771	*
N	*	373	*	.	*	*	*	Zotu1793	*
N	*	453	*	.	*	*	*	Zotu1788	*
N	*	367	*	.	*	*	*	Zotu1790	*
N	*	283	*	.	*	*	*	Zotu1797	*
N	*	368	*	.	*	*	*	Zotu1801	*
N	*	320	*	.	*	*	*	Zotu1799	*
N	*	391	*	.	*	*	*	Zotu1781	*
N	*	278	*	.	*	*	*	Zotu1795	*
N	*	342	*	.	*	*	*	Zotu1802	*
N	*	301	*	.	*	*	*	Zotu1796	*
N	*	285	*	.	*	*	*	Zotu1800	*
N	*	331	*	.	*	*	*	Zotu1805	*
N	*	335	*	.	*	*	*	Zotu1780	*
N	*	428	*	.	*	*	*	Zotu1811	*
N	*	293	*	.	*	*	*	Zotu1804	*
N	*	243	*	.	*	*	*	Zotu1813	*
N	*	297	*	.	*	*	*	Zotu1806	*
N	*	281	*	.	*	*	*	Zotu1803	*
N	*	313	*	.	*	*	*	Zotu1808	*
N	*	314	*	.	*	*	*	Zotu1807	*
N	*	234	*	.	*	*	*	Zotu1810	*
N	*	358	*	.	*	*	*	Zotu1791	*
N	*	374	*	.	*	*	*	Zotu1814	*
N	*	434	*	.	*	*	*	Zotu1821	*
N	*	343	*	.	*	*	*	Zotu1809	*
N	*	202	*	.	*	*	*	Zotu1798	*
N	*	283	*	.	*	*	*	Zotu1816	*
N	*	283	*	.	*	*	*	Zotu1815	*
N	*	418	*	.	*	*	*	Zotu1822	*
N	*	372	*	.	*	*	*	Zotu1812	*
N	*	293	*	.	*	*	*	Zotu1818	*
N	*	259	*	.	*	*	*	Zotu1819	*
N	*	299	*	.	*	*	*	Zotu1820	*
N	*	432	*	.	*	*	*	Zotu1831	*
N	*	384	*	.	*	*	*	Zotu1817	*
N	*	378	*	.	*	*	*	Zotu1824	*
N	*	296	*	.	*	*	*	Zotu1825	*
N	*	308	*	.	*	*	*	Zotu1826	*
N	*	278	*	.	*	*	*	Zotu1832	*
N	*	143	*	.	*	*	*	Zotu1837	*
N	*	289	*	.	*	*	*	Zotu1823	*
N	*	114	*	.	*	*	*	Zotu1836	*
N	*	295	*	.	*	*	*	Zotu1829	*
N	*	331	*	.	*	*	*	Zotu1830	*
N	*	234	*	.	*	*	*	Zotu1835	*
N	*	234	*	.	*	*	*	Zotu1834	*
N	*	333	*	.	*	*	*	Zotu1828	*
N	*	283	*	.	*	*	*	Zotu1839	*
N	*	308	*	.	*	*	*	Zotu1833	*
N	*	288	*	.	*	*	*	Zotu1840	*
N	*	399	*	.	*	*	*	Zotu1843	*
N	*	449	*	.	*	*	*	Zotu1847	*
N	*	423	*	.	*	*	*	Zotu1827	*
N	*	302	*	.	*	*	*	Zotu1838	*
N	*	283	*	.	*	*	*	Zotu1844	*
N	*	375	*	.	*	*	*	Zotu1852	*
N	*	331	*	.	*	*	*	Zotu1842	*
N	*	195	*	.	*	*	*	Zotu1854	*
N	*	229	*	.	*	*	*	Zotu1853	*
H	94	307	100.0	+	0	0	254I307M3I	Zotu1846	MH935044.1
N	*	373	*	.	*	*	*	Zotu1859	*
N	*	355	*	.	*	*	*	Zotu1849	*
N	*	375	*	.	*	*	*	Zotu1848	*
N	*	299	*	.	*	*	*	Zotu1855	*
N	*	370	*	.	*	*	*	Zotu1850	*
N	*	348	*	.	*	*	*	Zotu1851	*
N	*	322	*	.	*	*	*	Zotu1856	*
N	*	434	*	.	*	*	*	Zotu1866	*
N	*	314	*	.	*	*	*	Zotu1858	*
N	*	240	*	.	*	*	*	Zotu1860	*
H	62	283	98.3	+	0	0	212I237M46D	Zotu1857	KT823574.1
N	*	390	*	.	*	*	*	Zotu1841	*
N	*	474	*	.	*	*	*	Zotu1869	*
N	*	368	*	.	*	*	*	Zotu1870	*
N	*	427	*	.	*	*	*	Zotu1861	*
H	45	304	100.0	+	0	0	220I302M2D	Zotu1864	MH935056.1
N	*	358	*	.	*	*	*	Zotu1862	*
N	*	262	*	.	*	*	*	Zotu1875	*
N	*	327	*	.	*	*	*	Zotu1863	*
N	*	353	*	.	*	*	*	Zotu1865	*
N	*	288	*	.	*	*	*	Zotu1871	*
N	*	292	*	.	*	*	*	Zotu1868	*
H	15	287	97.9	+	0	0	211I214MD23M49D	Zotu1873	KT823576.1
N	*	434	*	.	*	*	*	Zotu1882	*
N	*	258	*	.	*	*	*	Zotu1874	*
N	*	286	*	.	*	*	*	Zotu1872	*
N	*	374	*	.	*	*	*	Zotu1867	*
H	2	283	97.0	+	0	0	212I237M46D	Zotu1877	KT823555.1
N	*	294	*	.	*	*	*	Zotu1878	*
N	*	260	*	.	*	*	*	Zotu1880	*
N	*	290	*	.	*	*	*	Zotu1876	*
N	*	268	*	.	*	*	*	Zotu1883	*
N	*	329	*	.	*	*	*	Zotu1879	*
N	*	427	*	.	*	*	*	Zotu1893	*
N	*	291	*	.	*	*	*	Zotu1885	*
N	*	353	*	.	*	*	*	Zotu1884	*
N	*	291	*	.	*	*	*	Zotu1888	*
N	*	428	*	.	*	*	*	Zotu1881	*
N	*	282	*	.	*	*	*	Zotu1887	*
N	*	357	*	.	*	*	*	Zotu1886	*
N	*	422	*	.	*	*	*	Zotu1898	*
N	*	385	*	.	*	*	*	Zotu1891	*
N	*	377	*	.	*	*	*	Zotu1889	*
N	*	165	*	.	*	*	*	Zotu1903	*
N	*	347	*	.	*	*	*	Zotu1894	*
N	*	283	*	.	*	*	*	Zotu1899	*
N	*	341	*	.	*	*	*	Zotu1895	*
N	*	379	*	.	*	*	*	Zotu1896	*
N	*	279	*	.	*	*	*	Zotu1890	*
N	*	418	*	.	*	*	*	Zotu1906	*
H	28	310	100.0	+	0	0	206I289M21D	Zotu1900	MH935019.1
N	*	331	*	.	*	*	*	Zotu1907	*
N	*	290	*	.	*	*	*	Zotu1902	*
N	*	306	*	.	*	*	*	Zotu1912	*
N	*	304	*	.	*	*	*	Zotu1904	*
N	*	322	*	.	*	*	*	Zotu1915	*
N	*	325	*	.	*	*	*	Zotu1901	*
N	*	359	*	.	*	*	*	Zotu1897	*
N	*	293	*	.	*	*	*	Zotu1910	*
N	*	303	*	.	*	*	*	Zotu1909	*
N	*	316	*	.	*	*	*	Zotu1914	*
H	35	286	97.6	+	0	0	230I248MD37M3I	Zotu1905	MH935026.1
N	*	402	*	.	*	*	*	Zotu1920	*
N	*	295	*	.	*	*	*	Zotu1908	*
N	*	168	*	.	*	*	*	Zotu1924	*
N	*	363	*	.	*	*	*	Zotu1913	*
N	*	283	*	.	*	*	*	Zotu1918	*
N	*	354	*	.	*	*	*	Zotu1911	*
N	*	283	*	.	*	*	*	Zotu1919	*
N	*	349	*	.	*	*	*	Zotu1917	*
N	*	341	*	.	*	*	*	Zotu1916	*
N	*	316	*	.	*	*	*	Zotu1921	*
N	*	292	*	.	*	*	*	Zotu1923	*
N	*	301	*	.	*	*	*	Zotu1929	*
N	*	291	*	.	*	*	*	Zotu1928	*
N	*	288	*	.	*	*	*	Zotu1927	*
N	*	353	*	.	*	*	*	Zotu1925	*
N	*	351	*	.	*	*	*	Zotu1934	*
N	*	414	*	.	*	*	*	Zotu1937	*
N	*	290	*	.	*	*	*	Zotu1931	*
N	*	315	*	.	*	*	*	Zotu1932	*
N	*	288	*	.	*	*	*	Zotu1930	*
N	*	312	*	.	*	*	*	Zotu1936	*
N	*	279	*	.	*	*	*	Zotu1926	*
N	*	375	*	.	*	*	*	Zotu1933	*
N	*	278	*	.	*	*	*	Zotu1940	*
N	*	295	*	.	*	*	*	Zotu1935	*
N	*	427	*	.	*	*	*	Zotu1946	*
N	*	376	*	.	*	*	*	Zotu1948	*
N	*	294	*	.	*	*	*	Zotu1941	*
N	*	288	*	.	*	*	*	Zotu1939	*
N	*	358	*	.	*	*	*	Zotu1938	*
N	*	258	*	.	*	*	*	Zotu1943	*
N	*	327	*	.	*	*	*	Zotu1942	*
N	*	266	*	.	*	*	*	Zotu1953	*
N	*	303	*	.	*	*	*	Zotu1947	*
N	*	289	*	.	*	*	*	Zotu1945	*
N	*	283	*	.	*	*	*	Zotu1949	*
N	*	285	*	.	*	*	*	Zotu1944	*
N	*	283	*	.	*	*	*	Zotu1950	*
N	*	287	*	.	*	*	*	Zotu1951	*
N	*	340	*	.	*	*	*	Zotu1952	*
H	7	283	97.0	+	0	0	212I237M46D	Zotu1955	KT823572.1
N	*	331	*	.	*	*	*	Zotu1954	*
N	*	190	*	.	*	*	*	Zotu1963	*
N	*	294	*	.	*	*	*	Zotu1959	*
N	*	328	*	.	*	*	*	Zotu1962	*
N	*	372	*	.	*	*	*	Zotu1964	*
H	107	296	97.3	+	0	0	287I205M2I41M2I50MI	Zotu1956	KY367498.2
N	*	295	*	.	*	*	*	Zotu1958	*
N	*	266	*	.	*	*	*	Zotu1961	*
N	*	193	*	.	*	*	*	Zotu1968	*
N	*	420	*	.	*	*	*	Zotu1966	*
N	*	354	*	.	*	*	*	Zotu1967	*
N	*	283	*	.	*	*	*	Zotu1970	*
N	*	437	*	.	*	*	*	Zotu1957	*
N	*	299	*	.	*	*	*	Zotu1971	*
N	*	422	*	.	*	*	*	Zotu1977	*
N	*	293	*	.	*	*	*	Zotu1973	*
N	*	349	*	.	*	*	*	Zotu1965	*
N	*	293	*	.	*	*	*	Zotu1972	*
N	*	322	*	.	*	*	*	Zotu1980	*
N	*	252	*	.	*	*	*	Zotu1975	*
N	*	427	*	.	*	*	*	Zotu1983	*
N	*	289	*	.	*	*	*	Zotu1960	*
N	*	243	*	.	*	*	*	Zotu1984	*
N	*	257	*	.	*	*	*	Zotu1979	*
N	*	314	*	.	*	*	*	Zotu1978	*
N	*	311	*	.	*	*	*	Zotu1974	*
N	*	288	*	.	*	*	*	Zotu1976	*
N	*	390	*	.	*	*	*	Zotu1991	*
N	*	414	*	.	*	*	*	Zotu1988	*
N	*	293	*	.	*	*	*	Zotu1969	*
N	*	366	*	.	*	*	*	Zotu1981	*
N	*	275	*	.	*	*	*	Zotu1985	*
N	*	282	*	.	*	*	*	Zotu1987	*
N	*	289	*	.	*	*	*	Zotu1989	*
N	*	283	*	.	*	*	*	Zotu1995	*
N	*	286	*	.	*	*	*	Zotu1986	*
N	*	393	*	.	*	*	*	Zotu2001	*
N	*	434	*	.	*	*	*	Zotu2002	*
N	*	306	*	.	*	*	*	Zotu1994	*
N	*	306	*	.	*	*	*	Zotu1997	*
N	*	295	*	.	*	*	*	Zotu1992	*
N	*	294	*	.	*	*	*	Zotu1998	*
N	*	474	*	.	*	*	*	Zotu2007	*
N	*	234	*	.	*	*	*	Zotu2008	*
N	*	452	*	.	*	*	*	Zotu1982	*
N	*	365	*	.	*	*	*	Zotu1993	*
N	*	294	*	.	*	*	*	Zotu2000	*
N	*	422	*	.	*	*	*	Zotu2013	*
N	*	258	*	.	*	*	*	Zotu2003	*
N	*	283	*	.	*	*	*	Zotu2011	*
N	*	289	*	.	*	*	*	Zotu2010	*
N	*	357	*	.	*	*	*	Zotu2005	*
N	*	366	*	.	*	*	*	Zotu2004	*
N	*	410	*	.	*	*	*	Zotu1999	*
N	*	349	*	.	*	*	*	Zotu2006	*
N	*	228	*	.	*	*	*	Zotu2016	*
N	*	280	*	.	*	*	*	Zotu2015	*
N	*	349	*	.	*	*	*	Zotu2009	*
N	*	372	*	.	*	*	*	Zotu2017	*
N	*	260	*	.	*	*	*	Zotu2018	*
N	*	293	*	.	*	*	*	Zotu2014	*
N	*	281	*	.	*	*	*	Zotu2012	*
N	*	283	*	.	*	*	*	Zotu2026	*
N	*	286	*	.	*	*	*	Zotu2019	*
N	*	279	*	.	*	*	*	Zotu2022	*
N	*	434	*	.	*	*	*	Zotu2031	*
N	*	430	*	.	*	*	*	Zotu2032	*
N	*	309	*	.	*	*	*	Zotu2021	*
N	*	433	*	.	*	*	*	Zotu2029	*
N	*	295	*	.	*	*	*	Zotu2027	*
N	*	444	*	.	*	*	*	Zotu2037	*
N	*	289	*	.	*	*	*	Zotu2020	*
N	*	234	*	.	*	*	*	Zotu2038	*
N	*	344	*	.	*	*	*	Zotu2024	*
N	*	382	*	.	*	*	*	Zotu2023	*
N	*	227	*	.	*	*	*	Zotu2039	*
N	*	310	*	.	*	*	*	Zotu2028	*
N	*	331	*	.	*	*	*	Zotu2030	*
N	*	354	*	.	*	*	*	Zotu2036	*
N	*	315	*	.	*	*	*	Zotu2047	*
N	*	307	*	.	*	*	*	Zotu2035	*
N	*	380	*	.	*	*	*	Zotu2034	*
N	*	370	*	.	*	*	*	Zotu2033	*
N	*	283	*	.	*	*	*	Zotu2043	*
N	*	427	*	.	*	*	*	Zotu2049	*
N	*	296	*	.	*	*	*	Zotu2041	*
N	*	417	*	.	*	*	*	Zotu2050	*
N	*	304	*	.	*	*	*	Zotu2044	*
N	*	291	*	.	*	*	*	Zotu2045	*
N	*	367	*	.	*	*	*	Zotu2056	*
N	*	350	*	.	*	*	*	Zotu2042	*
N	*	280	*	.	*	*	*	Zotu2051	*
N	*	228	*	.	*	*	*	Zotu2054	*
N	*	308	*	.	*	*	*	Zotu2053	*
N	*	344	*	.	*	*	*	Zotu2048	*
N	*	283	*	.	*	*	*	Zotu2052	*
N	*	295	*	.	*	*	*	Zotu2046	*
N	*	413	*	.	*	*	*	Zotu2060	*
N	*	418	*	.	*	*	*	Zotu2067	*
N	*	422	*	.	*	*	*	Zotu2065	*
N	*	331	*	.	*	*	*	Zotu2068	*
N	*	349	*	.	*	*	*	Zotu2055	*
N	*	303	*	.	*	*	*	Zotu2057	*
[truncated: 4,513 more rows]
