# Supplementary material for: The Endophytic Mycobiome of European Ash and Sycamore Maple Leaves – Geographic Patterns, Host Specificity and Influence of Ash Dieback
Source: Front Microbiol. 2018 Oct 24;9:2345. doi: 10.3389/fmicb.2018.02345 (PMC6207852; doi:10.3389/fmicb.2018.02345)
Supplement: Supplementary file 9 [file Data_Sheet_4.zip › Data_Sheet_4_code/data/leaf_samples/analysis/clusters/known_search_denoised_93.uc]

N	*	*	*	.	*	*	*	Zotu4	*
N	*	*	*	.	*	*	*	Zotu6	*
H	24	283	100.0	+	0	0	212I237M46D	Zotu12	KT823554.1
H	59	285	98.5	+	0	0	582I266M19D	Zotu9	KC481686.1
H	8	286	97.5	+	0	0	211I237M49D	Zotu11	KT823576.1
H	15	281	98.9	+	0	0	241I281M3I	Zotu13	KY367511.2
H	1	283	100.0	+	0	0	212I237M46D	Zotu1	KT823546.1
N	*	*	*	.	*	*	*	Zotu10	*
H	2	283	100.0	+	0	0	212I237M46D	Zotu5	KT823555.1
H	8	287	100.0	+	0	0	211I237M50D	Zotu3	KT823576.1
H	45	293	100.0	+	0	0	237I293M6I	Zotu14	KY367515.2
H	13	280	95.0	+	0	0	210I195M2I85M3I	Zotu16	KY367503.2
H	13	282	98.9	+	0	0	210I282M3I	Zotu8	KY367503.2
H	1	283	100.0	+	0	0	212I237M46D	Zotu2	KT823546.1
H	0	283	100.0	+	0	0	212I237M46D	Zotu7	KT823561.1
H	40	291	100.0	+	0	0	469I291M3I	Zotu15	KY367491.2
H	32	294	100.0	+	0	0	280I293MD	Zotu18	KY367488.2
N	*	*	*	.	*	*	*	Zotu21	*
H	13	283	97.2	+	0	0	210I144MD138M3I	Zotu22	KY367503.2
H	13	282	100.0	+	0	0	210I282M3I	Zotu24	KY367503.2
H	8	286	97.5	+	0	0	211I237M49D	Zotu20	KT823576.1
N	*	*	*	.	*	*	*	Zotu29	*
N	*	*	*	.	*	*	*	Zotu33	*
H	54	297	100.0	+	0	0	284I271M26D	Zotu27	KY367490.2
H	17	293	100.0	+	0	0	238I282M11D	Zotu31	KY367496.2
H	3	283	100.0	+	0	0	212I237M46D	Zotu19	KT823569.1
H	26	281	100.0	+	0	0	212I277M4D	Zotu26	KY367521.2
N	*	*	*	.	*	*	*	Zotu25	*
H	33	298	99.0	+	0	0	281I247MD50MI	Zotu30	KY367512.2
N	*	*	*	.	*	*	*	Zotu35	*
N	*	*	*	.	*	*	*	Zotu28	*
H	16	293	100.0	+	0	0	278I250M43D	Zotu34	KY367526.2
H	27	282	100.0	+	0	0	209I278M4D	Zotu36	KY367531.2
H	26	281	99.6	+	0	0	212I277M4D	Zotu37	KY367521.2
H	25	280	100.0	+	0	0	209I278M2D	Zotu39	KY367493.2
H	31	299	100.0	+	0	0	275I296M3D	Zotu38	KY367489.2
H	32	293	99.0	+	0	0	280I253MI39MD	Zotu43	KY367488.2
H	15	281	100.0	+	0	0	241I281M3I	Zotu45	KY367511.2
N	*	*	*	.	*	*	*	Zotu42	*
H	7	283	100.0	+	0	0	211I237M46D	Zotu44	KT823544.1
N	*	*	*	.	*	*	*	Zotu47	*
N	*	*	*	.	*	*	*	Zotu48	*
H	10	294	100.0	+	0	0	204I294MI	Zotu46	KY367524.2
N	*	*	*	.	*	*	*	Zotu40	*
N	*	*	*	.	*	*	*	Zotu51	*
N	*	*	*	.	*	*	*	Zotu52	*
N	*	*	*	.	*	*	*	Zotu49	*
H	8	286	97.5	+	0	0	211I237M49D	Zotu53	KT823576.1
N	*	*	*	.	*	*	*	Zotu50	*
N	*	*	*	.	*	*	*	Zotu63	*
N	*	*	*	.	*	*	*	Zotu56	*
H	17	293	99.6	+	0	0	238I282M11D	Zotu55	KY367496.2
H	35	297	100.0	+	0	0	263I297MI	Zotu54	KY367499.2
N	*	*	*	.	*	*	*	Zotu58	*
H	18	292	98.9	+	0	0	238I250M2I16M26D	Zotu57	KY367519.2
H	14	293	94.9	+	0	0	204I293MI	Zotu59	KY367517.2
N	*	*	*	.	*	*	*	Zotu61	*
N	*	*	*	.	*	*	*	Zotu67	*
H	5	283	100.0	+	0	0	212I237M46D	Zotu62	KT823572.1
N	*	*	*	.	*	*	*	Zotu70	*
H	31	299	99.7	+	0	0	275I296M3D	Zotu64	KY367489.2
N	*	*	*	.	*	*	*	Zotu79	*
N	*	*	*	.	*	*	*	Zotu71	*
N	*	*	*	.	*	*	*	Zotu68	*
H	7	283	99.6	+	0	0	211I237M46D	Zotu69	KT823544.1
N	*	*	*	.	*	*	*	Zotu73	*
H	33	298	97.7	+	0	0	281I247MD50MI	Zotu72	KY367512.2
N	*	*	*	.	*	*	*	Zotu83	*
N	*	*	*	.	*	*	*	Zotu80	*
H	52	302	99.0	+	0	0	249I302MI	Zotu77	KY367523.2
N	*	*	*	.	*	*	*	Zotu88	*
H	31	295	96.6	+	0	0	275I144M4I148M3D	Zotu75	KY367489.2
N	*	*	*	.	*	*	*	Zotu82	*
N	*	*	*	.	*	*	*	Zotu78	*
N	*	*	*	.	*	*	*	Zotu74	*
H	46	283	100.0	+	0	0	256I283M2I	Zotu84	KY367507.2
N	*	*	*	.	*	*	*	Zotu85	*
N	*	*	*	.	*	*	*	Zotu87	*
N	*	*	*	.	*	*	*	Zotu91	*
N	*	*	*	.	*	*	*	Zotu89	*
N	*	*	*	.	*	*	*	Zotu92	*
N	*	*	*	.	*	*	*	Zotu86	*
H	18	294	98.9	+	0	0	238I268M26D	Zotu94	KY367519.2
H	33	297	100.0	+	0	0	281I297MI	Zotu95	KY367512.2
N	*	*	*	.	*	*	*	Zotu93	*
N	*	*	*	.	*	*	*	Zotu96	*
N	*	*	*	.	*	*	*	Zotu90	*
H	52	302	100.0	+	0	0	249I302MI	Zotu97	KY367523.2
N	*	*	*	.	*	*	*	Zotu98	*
N	*	*	*	.	*	*	*	Zotu100	*
H	25	280	98.6	+	0	0	209I278M2D	Zotu99	KY367493.2
N	*	*	*	.	*	*	*	Zotu101	*
H	33	300	98.0	+	0	0	281I117M2D130MD50MI	Zotu104	KY367512.2
H	17	292	99.3	+	0	0	238I241MI40M11D	Zotu106	KY367496.2
H	26	281	99.3	+	0	0	212I277M4D	Zotu109	KY367521.2
N	*	*	*	.	*	*	*	Zotu117	*
N	*	*	*	.	*	*	*	Zotu107	*
N	*	*	*	.	*	*	*	Zotu108	*
N	*	*	*	.	*	*	*	Zotu112	*
N	*	*	*	.	*	*	*	Zotu113	*
H	36	295	100.0	+	0	0	278I286M9D	Zotu110	KY367495.2
N	*	*	*	.	*	*	*	Zotu111	*
N	*	*	*	.	*	*	*	Zotu114	*
N	*	*	*	.	*	*	*	Zotu115	*
H	18	293	98.9	+	0	0	238I249MI18M26D	Zotu116	KY367519.2
H	14	293	100.0	+	0	0	204I293MI	Zotu118	KY367517.2
N	*	*	*	.	*	*	*	Zotu122	*
N	*	*	*	.	*	*	*	Zotu123	*
N	*	*	*	.	*	*	*	Zotu120	*
H	40	291	94.5	+	0	0	469I147MD78M2I21MD43M3I	Zotu125	KY367491.2
N	*	*	*	.	*	*	*	Zotu121	*
N	*	*	*	.	*	*	*	Zotu126	*
N	*	*	*	.	*	*	*	Zotu135	*
N	*	*	*	.	*	*	*	Zotu124	*
N	*	*	*	.	*	*	*	Zotu127	*
N	*	*	*	.	*	*	*	Zotu128	*
H	45	294	99.0	+	0	0	237I241MD52M6I	Zotu129	KY367515.2
H	45	294	98.0	+	0	0	237I135MD158M6I	Zotu132	KY367515.2
H	40	291	96.2	+	0	0	469I226MI22MD42M3I	Zotu130	KY367491.2
N	*	*	*	.	*	*	*	Zotu133	*
N	*	*	*	.	*	*	*	Zotu136	*
N	*	*	*	.	*	*	*	Zotu137	*
N	*	*	*	.	*	*	*	Zotu134	*
N	*	*	*	.	*	*	*	Zotu140	*
H	30	295	94.5	+	0	0	274I148MI55MD14MI35M42D	Zotu139	KY367535.2
H	47	297	100.0	+	0	0	274I270M27D	Zotu138	KY367510.2
N	*	*	*	.	*	*	*	Zotu141	*
N	*	*	*	.	*	*	*	Zotu142	*
N	*	*	*	.	*	*	*	Zotu145	*
N	*	*	*	.	*	*	*	Zotu144	*
N	*	*	*	.	*	*	*	Zotu146	*
N	*	*	*	.	*	*	*	Zotu148	*
N	*	*	*	.	*	*	*	Zotu147	*
N	*	*	*	.	*	*	*	Zotu150	*
N	*	*	*	.	*	*	*	Zotu160	*
N	*	*	*	.	*	*	*	Zotu151	*
H	53	300	99.6	+	0	0	280I268MD6M25D	Zotu149	KY367516.2
N	*	*	*	.	*	*	*	Zotu153	*
N	*	*	*	.	*	*	*	Zotu152	*
N	*	*	*	.	*	*	*	Zotu156	*
N	*	*	*	.	*	*	*	Zotu157	*
N	*	*	*	.	*	*	*	Zotu167	*
N	*	*	*	.	*	*	*	Zotu158	*
H	6	309	100.0	+	0	0	327I303M6D	Zotu155	KY367504.2
N	*	*	*	.	*	*	*	Zotu163	*
N	*	*	*	.	*	*	*	Zotu162	*
N	*	*	*	.	*	*	*	Zotu161	*
N	*	*	*	.	*	*	*	Zotu154	*
N	*	*	*	.	*	*	*	Zotu165	*
N	*	*	*	.	*	*	*	Zotu166	*
N	*	*	*	.	*	*	*	Zotu170	*
N	*	*	*	.	*	*	*	Zotu169	*
N	*	*	*	.	*	*	*	Zotu168	*
N	*	*	*	.	*	*	*	Zotu164	*
N	*	*	*	.	*	*	*	Zotu172	*
N	*	*	*	.	*	*	*	Zotu175	*
H	27	282	99.6	+	0	0	209I278M4D	Zotu171	KY367531.2
N	*	*	*	.	*	*	*	Zotu174	*
N	*	*	*	.	*	*	*	Zotu176	*
N	*	*	*	.	*	*	*	Zotu179	*
N	*	*	*	.	*	*	*	Zotu177	*
N	*	*	*	.	*	*	*	Zotu180	*
N	*	*	*	.	*	*	*	Zotu183	*
H	30	295	94.9	+	0	0	274I254M41D	Zotu178	KY367535.2
N	*	*	*	.	*	*	*	Zotu184	*
H	14	295	93.2	+	0	0	204I140MD110MD43MI	Zotu181	KY367517.2
N	*	*	*	.	*	*	*	Zotu185	*
H	7	283	99.6	+	0	0	211I237M46D	Zotu182	KT823544.1
N	*	*	*	.	*	*	*	Zotu186	*
N	*	*	*	.	*	*	*	Zotu187	*
H	34	303	100.0	+	0	0	272I297M6D	Zotu188	KY367520.2
N	*	*	*	.	*	*	*	Zotu191	*
H	55	302	98.2	+	0	0	275I225M3D42MD8M23D	Zotu189	KY367497.2
N	*	*	*	.	*	*	*	Zotu190	*
N	*	*	*	.	*	*	*	Zotu194	*
N	*	*	*	.	*	*	*	Zotu192	*
H	44	298	99.3	+	0	0	309I266MD9M22D	Zotu193	KY367528.2
N	*	*	*	.	*	*	*	Zotu196	*
N	*	*	*	.	*	*	*	Zotu195	*
N	*	*	*	.	*	*	*	Zotu207	*
N	*	*	*	.	*	*	*	Zotu197	*
N	*	*	*	.	*	*	*	Zotu198	*
N	*	*	*	.	*	*	*	Zotu203	*
H	33	300	97.7	+	0	0	281I117M2D130MD50MI	Zotu199	KY367512.2
N	*	*	*	.	*	*	*	Zotu200	*
N	*	*	*	.	*	*	*	Zotu201	*
N	*	*	*	.	*	*	*	Zotu214	*
N	*	*	*	.	*	*	*	Zotu205	*
N	*	*	*	.	*	*	*	Zotu202	*
N	*	*	*	.	*	*	*	Zotu208	*
N	*	*	*	.	*	*	*	Zotu204	*
N	*	*	*	.	*	*	*	Zotu209	*
N	*	*	*	.	*	*	*	Zotu212	*
N	*	*	*	.	*	*	*	Zotu221	*
N	*	*	*	.	*	*	*	Zotu211	*
N	*	*	*	.	*	*	*	Zotu217	*
N	*	*	*	.	*	*	*	Zotu215	*
N	*	*	*	.	*	*	*	Zotu216	*
N	*	*	*	.	*	*	*	Zotu218	*
N	*	*	*	.	*	*	*	Zotu210	*
N	*	*	*	.	*	*	*	Zotu219	*
N	*	*	*	.	*	*	*	Zotu229	*
N	*	*	*	.	*	*	*	Zotu213	*
N	*	*	*	.	*	*	*	Zotu220	*
N	*	*	*	.	*	*	*	Zotu222	*
N	*	*	*	.	*	*	*	Zotu226	*
N	*	*	*	.	*	*	*	Zotu227	*
N	*	*	*	.	*	*	*	Zotu223	*
H	31	295	96.3	+	0	0	275I144M4I148M3D	Zotu225	KY367489.2
N	*	*	*	.	*	*	*	Zotu224	*
N	*	*	*	.	*	*	*	Zotu228	*
N	*	*	*	.	*	*	*	Zotu234	*
N	*	*	*	.	*	*	*	Zotu231	*
H	14	292	93.5	+	0	0	204I249MI43MI	Zotu232	KY367517.2
H	45	293	99.0	+	0	0	237I293M6I	Zotu233	KY367515.2
N	*	*	*	.	*	*	*	Zotu235	*
N	*	*	*	.	*	*	*	Zotu236	*
N	*	*	*	.	*	*	*	Zotu239	*
N	*	*	*	.	*	*	*	Zotu238	*
N	*	*	*	.	*	*	*	Zotu241	*
N	*	*	*	.	*	*	*	Zotu243	*
H	18	292	98.5	+	0	0	238I250M2I16M26D	Zotu240	KY367519.2
N	*	*	*	.	*	*	*	Zotu242	*
H	9	323	100.0	+	0	0	267I323M3I	Zotu237	KY367513.2
N	*	*	*	.	*	*	*	Zotu244	*
N	*	*	*	.	*	*	*	Zotu245	*
N	*	*	*	.	*	*	*	Zotu247	*
H	37	295	96.3	+	0	0	272I295MI	Zotu246	KY367500.2
N	*	*	*	.	*	*	*	Zotu249	*
N	*	*	*	.	*	*	*	Zotu254	*
N	*	*	*	.	*	*	*	Zotu251	*
N	*	*	*	.	*	*	*	Zotu252	*
N	*	*	*	.	*	*	*	Zotu250	*
N	*	*	*	.	*	*	*	Zotu262	*
N	*	*	*	.	*	*	*	Zotu263	*
N	*	*	*	.	*	*	*	Zotu255	*
N	*	*	*	.	*	*	*	Zotu253	*
N	*	*	*	.	*	*	*	Zotu256	*
N	*	*	*	.	*	*	*	Zotu257	*
N	*	*	*	.	*	*	*	Zotu259	*
N	*	*	*	.	*	*	*	Zotu258	*
N	*	*	*	.	*	*	*	Zotu260	*
N	*	*	*	.	*	*	*	Zotu265	*
N	*	*	*	.	*	*	*	Zotu266	*
N	*	*	*	.	*	*	*	Zotu261	*
N	*	*	*	.	*	*	*	Zotu267	*
N	*	*	*	.	*	*	*	Zotu275	*
N	*	*	*	.	*	*	*	Zotu276	*
H	8	287	95.8	+	0	0	211I237M50D	Zotu264	KT823576.1
N	*	*	*	.	*	*	*	Zotu268	*
N	*	*	*	.	*	*	*	Zotu281	*
N	*	*	*	.	*	*	*	Zotu269	*
N	*	*	*	.	*	*	*	Zotu270	*
N	*	*	*	.	*	*	*	Zotu272	*
N	*	*	*	.	*	*	*	Zotu285	*
N	*	*	*	.	*	*	*	Zotu273	*
N	*	*	*	.	*	*	*	Zotu280	*
N	*	*	*	.	*	*	*	Zotu271	*
N	*	*	*	.	*	*	*	Zotu274	*
N	*	*	*	.	*	*	*	Zotu278	*
H	57	289	100.0	+	0	0	253I289M3I	Zotu279	KY367508.2
H	15	281	98.2	+	0	0	241I281M3I	Zotu283	KY367511.2
N	*	*	*	.	*	*	*	Zotu284	*
H	18	295	98.5	+	0	0	238I242MD26M26D	Zotu282	KY367519.2
N	*	*	*	.	*	*	*	Zotu286	*
N	*	*	*	.	*	*	*	Zotu287	*
N	*	*	*	.	*	*	*	Zotu291	*
N	*	*	*	.	*	*	*	Zotu289	*
N	*	*	*	.	*	*	*	Zotu290	*
N	*	*	*	.	*	*	*	Zotu288	*
H	40	291	95.9	+	0	0	469I226MI22MD42M3I	Zotu292	KY367491.2
N	*	*	*	.	*	*	*	Zotu295	*
N	*	*	*	.	*	*	*	Zotu296	*
N	*	*	*	.	*	*	*	Zotu294	*
H	18	293	99.3	+	0	0	238I250MI17M26D	Zotu293	KY367519.2
N	*	*	*	.	*	*	*	Zotu298	*
N	*	*	*	.	*	*	*	Zotu297	*
N	*	*	*	.	*	*	*	Zotu308	*
N	*	*	*	.	*	*	*	Zotu299	*
H	35	300	94.7	+	0	0	263I137MD91M2D69MI	Zotu300	KY367499.2
N	*	*	*	.	*	*	*	Zotu302	*
N	*	*	*	.	*	*	*	Zotu304	*
N	*	*	*	.	*	*	*	Zotu301	*
N	*	*	*	.	*	*	*	Zotu312	*
N	*	*	*	.	*	*	*	Zotu303	*
N	*	*	*	.	*	*	*	Zotu307	*
H	47	296	96.3	+	0	0	274I140M2I116MD12M27D	Zotu305	KY367510.2
N	*	*	*	.	*	*	*	Zotu310	*
N	*	*	*	.	*	*	*	Zotu309	*
N	*	*	*	.	*	*	*	Zotu311	*
N	*	*	*	.	*	*	*	Zotu321	*
N	*	*	*	.	*	*	*	Zotu314	*
N	*	*	*	.	*	*	*	Zotu306	*
N	*	*	*	.	*	*	*	Zotu315	*
N	*	*	*	.	*	*	*	Zotu316	*
N	*	*	*	.	*	*	*	Zotu313	*
N	*	*	*	.	*	*	*	Zotu318	*
N	*	*	*	.	*	*	*	Zotu320	*
N	*	*	*	.	*	*	*	Zotu329	*
N	*	*	*	.	*	*	*	Zotu317	*
N	*	*	*	.	*	*	*	Zotu319	*
N	*	*	*	.	*	*	*	Zotu322	*
N	*	*	*	.	*	*	*	Zotu323	*
N	*	*	*	.	*	*	*	Zotu325	*
N	*	*	*	.	*	*	*	Zotu326	*
N	*	*	*	.	*	*	*	Zotu324	*
N	*	*	*	.	*	*	*	Zotu327	*
N	*	*	*	.	*	*	*	Zotu331	*
N	*	*	*	.	*	*	*	Zotu328	*
N	*	*	*	.	*	*	*	Zotu330	*
H	19	294	96.9	+	0	0	257I137M2I118M39D	Zotu332	KY367525.2
N	*	*	*	.	*	*	*	Zotu342	*
N	*	*	*	.	*	*	*	Zotu333	*
N	*	*	*	.	*	*	*	Zotu336	*
N	*	*	*	.	*	*	*	Zotu335	*
N	*	*	*	.	*	*	*	Zotu347	*
N	*	*	*	.	*	*	*	Zotu338	*
N	*	*	*	.	*	*	*	Zotu334	*
N	*	*	*	.	*	*	*	Zotu337	*
N	*	*	*	.	*	*	*	Zotu348	*
N	*	*	*	.	*	*	*	Zotu340	*
N	*	*	*	.	*	*	*	Zotu341	*
N	*	*	*	.	*	*	*	Zotu339	*
N	*	*	*	.	*	*	*	Zotu343	*
N	*	*	*	.	*	*	*	Zotu344	*
N	*	*	*	.	*	*	*	Zotu349	*
N	*	*	*	.	*	*	*	Zotu346	*
N	*	*	*	.	*	*	*	Zotu351	*
N	*	*	*	.	*	*	*	Zotu350	*
N	*	*	*	.	*	*	*	Zotu352	*
N	*	*	*	.	*	*	*	Zotu353	*
N	*	*	*	.	*	*	*	Zotu363	*
N	*	*	*	.	*	*	*	Zotu356	*
N	*	*	*	.	*	*	*	Zotu365	*
H	45	293	98.6	+	0	0	237I293M6I	Zotu355	KY367515.2
N	*	*	*	.	*	*	*	Zotu357	*
N	*	*	*	.	*	*	*	Zotu367	*
H	39	378	94.2	+	0	0	249I129M2D170MD37MD38MI	Zotu354	KY367530.2
H	12	280	100.0	+	0	0	209I280MI	Zotu358	KY367492.2
N	*	*	*	.	*	*	*	Zotu361	*
N	*	*	*	.	*	*	*	Zotu360	*
N	*	*	*	.	*	*	*	Zotu362	*
N	*	*	*	.	*	*	*	Zotu364	*
N	*	*	*	.	*	*	*	Zotu366	*
N	*	*	*	.	*	*	*	Zotu359	*
N	*	*	*	.	*	*	*	Zotu369	*
N	*	*	*	.	*	*	*	Zotu368	*
N	*	*	*	.	*	*	*	Zotu371	*
N	*	*	*	.	*	*	*	Zotu372	*
N	*	*	*	.	*	*	*	Zotu374	*
N	*	*	*	.	*	*	*	Zotu375	*
N	*	*	*	.	*	*	*	Zotu373	*
N	*	*	*	.	*	*	*	Zotu376	*
N	*	*	*	.	*	*	*	Zotu377	*
H	37	295	100.0	+	0	0	272I295MI	Zotu378	KY367500.2
N	*	*	*	.	*	*	*	Zotu380	*
H	47	294	95.9	+	0	0	274I140M2I65MI62M27D	Zotu379	KY367510.2
N	*	*	*	.	*	*	*	Zotu383	*
N	*	*	*	.	*	*	*	Zotu393	*
N	*	*	*	.	*	*	*	Zotu386	*
N	*	*	*	.	*	*	*	Zotu395	*
N	*	*	*	.	*	*	*	Zotu384	*
N	*	*	*	.	*	*	*	Zotu387	*
N	*	*	*	.	*	*	*	Zotu385	*
N	*	*	*	.	*	*	*	Zotu388	*
H	55	302	97.8	+	0	0	275I225M3D42MD8M23D	Zotu389	KY367497.2
N	*	*	*	.	*	*	*	Zotu392	*
H	40	292	95.5	+	0	0	469I248MD43M3I	Zotu390	KY367491.2
N	*	*	*	.	*	*	*	Zotu394	*
N	*	*	*	.	*	*	*	Zotu391	*
N	*	*	*	.	*	*	*	Zotu405	*
N	*	*	*	.	*	*	*	Zotu397	*
N	*	*	*	.	*	*	*	Zotu396	*
N	*	*	*	.	*	*	*	Zotu398	*
N	*	*	*	.	*	*	*	Zotu400	*
N	*	*	*	.	*	*	*	Zotu399	*
N	*	*	*	.	*	*	*	Zotu402	*
N	*	*	*	.	*	*	*	Zotu401	*
N	*	*	*	.	*	*	*	Zotu404	*
N	*	*	*	.	*	*	*	Zotu407	*
N	*	*	*	.	*	*	*	Zotu406	*
N	*	*	*	.	*	*	*	Zotu408	*
H	47	294	93.3	+	0	0	274I140M2I65MI62M27D	Zotu403	KY367510.2
N	*	*	*	.	*	*	*	Zotu409	*
N	*	*	*	.	*	*	*	Zotu410	*
N	*	*	*	.	*	*	*	Zotu411	*
N	*	*	*	.	*	*	*	Zotu414	*
N	*	*	*	.	*	*	*	Zotu412	*
N	*	*	*	.	*	*	*	Zotu413	*
N	*	*	*	.	*	*	*	Zotu415	*
N	*	*	*	.	*	*	*	Zotu417	*
N	*	*	*	.	*	*	*	Zotu416	*
N	*	*	*	.	*	*	*	Zotu418	*
H	50	292	99.3	+	0	0	238I292MI	Zotu420	KY367527.2
N	*	*	*	.	*	*	*	Zotu419	*
N	*	*	*	.	*	*	*	Zotu421	*
N	*	*	*	.	*	*	*	Zotu423	*
N	*	*	*	.	*	*	*	Zotu426	*
N	*	*	*	.	*	*	*	Zotu424	*
N	*	*	*	.	*	*	*	Zotu434	*
N	*	*	*	.	*	*	*	Zotu422	*
N	*	*	*	.	*	*	*	Zotu435	*
H	33	297	95.0	+	0	0	281I117MD27M2I101MD50MI	Zotu425	KY367512.2
N	*	*	*	.	*	*	*	Zotu436	*
N	*	*	*	.	*	*	*	Zotu428	*
N	*	*	*	.	*	*	*	Zotu427	*
N	*	*	*	.	*	*	*	Zotu429	*
N	*	*	*	.	*	*	*	Zotu430	*
N	*	*	*	.	*	*	*	Zotu443	*
N	*	*	*	.	*	*	*	Zotu431	*
N	*	*	*	.	*	*	*	Zotu432	*
N	*	*	*	.	*	*	*	Zotu433	*
N	*	*	*	.	*	*	*	Zotu438	*
N	*	*	*	.	*	*	*	Zotu441	*
N	*	*	*	.	*	*	*	Zotu439	*
N	*	*	*	.	*	*	*	Zotu440	*
N	*	*	*	.	*	*	*	Zotu442	*
H	43	300	100.0	+	0	0	285I294M6D	Zotu437	KY367502.2
N	*	*	*	.	*	*	*	Zotu444	*
N	*	*	*	.	*	*	*	Zotu445	*
N	*	*	*	.	*	*	*	Zotu446	*
N	*	*	*	.	*	*	*	Zotu447	*
N	*	*	*	.	*	*	*	Zotu448	*
N	*	*	*	.	*	*	*	Zotu449	*
N	*	*	*	.	*	*	*	Zotu450	*
N	*	*	*	.	*	*	*	Zotu451	*
N	*	*	*	.	*	*	*	Zotu453	*
N	*	*	*	.	*	*	*	Zotu452	*
N	*	*	*	.	*	*	*	Zotu455	*
N	*	*	*	.	*	*	*	Zotu459	*
N	*	*	*	.	*	*	*	Zotu454	*
N	*	*	*	.	*	*	*	Zotu456	*
N	*	*	*	.	*	*	*	Zotu458	*
H	33	297	96.0	+	0	0	281I113MD9MD20M2I153MI	Zotu457	KY367512.2
N	*	*	*	.	*	*	*	Zotu460	*
N	*	*	*	.	*	*	*	Zotu461	*
N	*	*	*	.	*	*	*	Zotu465	*
N	*	*	*	.	*	*	*	Zotu472	*
N	*	*	*	.	*	*	*	Zotu462	*
N	*	*	*	.	*	*	*	Zotu463	*
N	*	*	*	.	*	*	*	Zotu464	*
N	*	*	*	.	*	*	*	Zotu466	*
N	*	*	*	.	*	*	*	Zotu467	*
N	*	*	*	.	*	*	*	Zotu468	*
N	*	*	*	.	*	*	*	Zotu470	*
N	*	*	*	.	*	*	*	Zotu469	*
N	*	*	*	.	*	*	*	Zotu471	*
N	*	*	*	.	*	*	*	Zotu473	*
N	*	*	*	.	*	*	*	Zotu483	*
N	*	*	*	.	*	*	*	Zotu474	*
N	*	*	*	.	*	*	*	Zotu475	*
N	*	*	*	.	*	*	*	Zotu485	*
N	*	*	*	.	*	*	*	Zotu476	*
N	*	*	*	.	*	*	*	Zotu478	*
N	*	*	*	.	*	*	*	Zotu479	*
N	*	*	*	.	*	*	*	Zotu477	*
N	*	*	*	.	*	*	*	Zotu481	*
N	*	*	*	.	*	*	*	Zotu489	*
N	*	*	*	.	*	*	*	Zotu484	*
N	*	*	*	.	*	*	*	Zotu494	*
N	*	*	*	.	*	*	*	Zotu482	*
N	*	*	*	.	*	*	*	Zotu495	*
N	*	*	*	.	*	*	*	Zotu488	*
N	*	*	*	.	*	*	*	Zotu486	*
N	*	*	*	.	*	*	*	Zotu487	*
N	*	*	*	.	*	*	*	Zotu480	*
N	*	*	*	.	*	*	*	Zotu490	*
N	*	*	*	.	*	*	*	Zotu491	*
N	*	*	*	.	*	*	*	Zotu492	*
N	*	*	*	.	*	*	*	Zotu496	*
N	*	*	*	.	*	*	*	Zotu505	*
N	*	*	*	.	*	*	*	Zotu499	*
N	*	*	*	.	*	*	*	Zotu498	*
N	*	*	*	.	*	*	*	Zotu500	*
N	*	*	*	.	*	*	*	Zotu497	*
N	*	*	*	.	*	*	*	Zotu493	*
N	*	*	*	.	*	*	*	Zotu501	*
N	*	*	*	.	*	*	*	Zotu502	*
N	*	*	*	.	*	*	*	Zotu503	*
N	*	*	*	.	*	*	*	Zotu504	*
N	*	*	*	.	*	*	*	Zotu512	*
N	*	*	*	.	*	*	*	Zotu508	*
N	*	*	*	.	*	*	*	Zotu506	*
N	*	*	*	.	*	*	*	Zotu507	*
N	*	*	*	.	*	*	*	Zotu511	*
H	33	297	96.7	+	0	0	281I113MD9MD20M2I153MI	Zotu510	KY367512.2
N	*	*	*	.	*	*	*	Zotu509	*
N	*	*	*	.	*	*	*	Zotu514	*
N	*	*	*	.	*	*	*	Zotu515	*
N	*	*	*	.	*	*	*	Zotu516	*
N	*	*	*	.	*	*	*	Zotu518	*
N	*	*	*	.	*	*	*	Zotu519	*
N	*	*	*	.	*	*	*	Zotu521	*
N	*	*	*	.	*	*	*	Zotu520	*
N	*	*	*	.	*	*	*	Zotu513	*
N	*	*	*	.	*	*	*	Zotu523	*
N	*	*	*	.	*	*	*	Zotu530	*
N	*	*	*	.	*	*	*	Zotu522	*
H	39	374	100.0	+	0	0	249I374MI	Zotu517	KY367530.2
N	*	*	*	.	*	*	*	Zotu524	*
N	*	*	*	.	*	*	*	Zotu525	*
N	*	*	*	.	*	*	*	Zotu528	*
N	*	*	*	.	*	*	*	Zotu526	*
N	*	*	*	.	*	*	*	Zotu527	*
N	*	*	*	.	*	*	*	Zotu531	*
N	*	*	*	.	*	*	*	Zotu540	*
N	*	*	*	.	*	*	*	Zotu532	*
N	*	*	*	.	*	*	*	Zotu534	*
N	*	*	*	.	*	*	*	Zotu535	*
N	*	*	*	.	*	*	*	Zotu529	*
N	*	*	*	.	*	*	*	Zotu544	*
H	38	297	99.3	+	0	0	311I124MD163M9D	Zotu533	KY367501.2
N	*	*	*	.	*	*	*	Zotu536	*
N	*	*	*	.	*	*	*	Zotu539	*
N	*	*	*	.	*	*	*	Zotu538	*
N	*	*	*	.	*	*	*	Zotu537	*
N	*	*	*	.	*	*	*	Zotu543	*
N	*	*	*	.	*	*	*	Zotu541	*
N	*	*	*	.	*	*	*	Zotu545	*
N	*	*	*	.	*	*	*	Zotu542	*
H	44	298	99.6	+	0	0	309I266MD9M22D	Zotu546	KY367528.2
N	*	*	*	.	*	*	*	Zotu547	*
N	*	*	*	.	*	*	*	Zotu548	*
N	*	*	*	.	*	*	*	Zotu550	*
N	*	*	*	.	*	*	*	Zotu551	*
N	*	*	*	.	*	*	*	Zotu549	*
N	*	*	*	.	*	*	*	Zotu561	*
N	*	*	*	.	*	*	*	Zotu552	*
N	*	*	*	.	*	*	*	Zotu553	*
N	*	*	*	.	*	*	*	Zotu563	*
N	*	*	*	.	*	*	*	Zotu554	*
N	*	*	*	.	*	*	*	Zotu556	*
N	*	*	*	.	*	*	*	Zotu557	*
N	*	*	*	.	*	*	*	Zotu555	*
N	*	*	*	.	*	*	*	Zotu558	*
N	*	*	*	.	*	*	*	Zotu559	*
N	*	*	*	.	*	*	*	Zotu572	*
N	*	*	*	.	*	*	*	Zotu573	*
N	*	*	*	.	*	*	*	Zotu560	*
N	*	*	*	.	*	*	*	Zotu564	*
N	*	*	*	.	*	*	*	Zotu565	*
N	*	*	*	.	*	*	*	Zotu568	*
N	*	*	*	.	*	*	*	Zotu567	*
N	*	*	*	.	*	*	*	Zotu566	*
N	*	*	*	.	*	*	*	Zotu580	*
N	*	*	*	.	*	*	*	Zotu569	*
N	*	*	*	.	*	*	*	Zotu570	*
N	*	*	*	.	*	*	*	Zotu571	*
N	*	*	*	.	*	*	*	Zotu584	*
N	*	*	*	.	*	*	*	Zotu574	*
N	*	*	*	.	*	*	*	Zotu586	*
N	*	*	*	.	*	*	*	Zotu575	*
N	*	*	*	.	*	*	*	Zotu578	*
N	*	*	*	.	*	*	*	Zotu576	*
N	*	*	*	.	*	*	*	Zotu579	*
N	*	*	*	.	*	*	*	Zotu585	*
N	*	*	*	.	*	*	*	Zotu577	*
N	*	*	*	.	*	*	*	Zotu581	*
N	*	*	*	.	*	*	*	Zotu583	*
H	55	303	93.2	+	0	0	275I228M4D39MD8M23D	Zotu582	KY367497.2
N	*	*	*	.	*	*	*	Zotu587	*
H	0	283	96.6	+	0	0	212I237M46D	Zotu588	KT823561.1
N	*	*	*	.	*	*	*	Zotu592	*
N	*	*	*	.	*	*	*	Zotu593	*
N	*	*	*	.	*	*	*	Zotu594	*
H	42	301	94.4	+	0	0	280I144M2D16MD138MI	Zotu589	KY367514.2
N	*	*	*	.	*	*	*	Zotu591	*
N	*	*	*	.	*	*	*	Zotu595	*
H	10	294	96.3	+	0	0	204I294MI	Zotu596	KY367524.2
N	*	*	*	.	*	*	*	Zotu597	*
N	*	*	*	.	*	*	*	Zotu601	*
N	*	*	*	.	*	*	*	Zotu599	*
N	*	*	*	.	*	*	*	Zotu598	*
N	*	*	*	.	*	*	*	Zotu600	*
N	*	*	*	.	*	*	*	Zotu602	*
N	*	*	*	.	*	*	*	Zotu590	*
N	*	*	*	.	*	*	*	Zotu603	*
N	*	*	*	.	*	*	*	Zotu604	*
N	*	*	*	.	*	*	*	Zotu605	*
N	*	*	*	.	*	*	*	Zotu606	*
N	*	*	*	.	*	*	*	Zotu608	*
N	*	*	*	.	*	*	*	Zotu611	*
N	*	*	*	.	*	*	*	Zotu612	*
N	*	*	*	.	*	*	*	Zotu607	*
N	*	*	*	.	*	*	*	Zotu614	*
N	*	*	*	.	*	*	*	Zotu621	*
N	*	*	*	.	*	*	*	Zotu610	*
N	*	*	*	.	*	*	*	Zotu609	*
N	*	*	*	.	*	*	*	Zotu617	*
N	*	*	*	.	*	*	*	Zotu613	*
N	*	*	*	.	*	*	*	Zotu616	*
N	*	*	*	.	*	*	*	Zotu615	*
N	*	*	*	.	*	*	*	Zotu622	*
N	*	*	*	.	*	*	*	Zotu618	*
N	*	*	*	.	*	*	*	Zotu619	*
N	*	*	*	.	*	*	*	Zotu620	*
N	*	*	*	.	*	*	*	Zotu627	*
N	*	*	*	.	*	*	*	Zotu623	*
N	*	*	*	.	*	*	*	Zotu624	*
N	*	*	*	.	*	*	*	Zotu625	*
H	13	282	96.1	+	0	0	210I282M3I	Zotu626	KY367503.2
N	*	*	*	.	*	*	*	Zotu629	*
N	*	*	*	.	*	*	*	Zotu628	*
N	*	*	*	.	*	*	*	Zotu631	*
H	27	282	97.5	+	0	0	209I142MI103MD32M4D	Zotu630	KY367531.2
N	*	*	*	.	*	*	*	Zotu632	*
N	*	*	*	.	*	*	*	Zotu633	*
N	*	*	*	.	*	*	*	Zotu634	*
N	*	*	*	.	*	*	*	Zotu635	*
N	*	*	*	.	*	*	*	Zotu636	*
N	*	*	*	.	*	*	*	Zotu637	*
N	*	*	*	.	*	*	*	Zotu646	*
N	*	*	*	.	*	*	*	Zotu648	*
N	*	*	*	.	*	*	*	Zotu638	*
N	*	*	*	.	*	*	*	Zotu640	*
N	*	*	*	.	*	*	*	Zotu641	*
N	*	*	*	.	*	*	*	Zotu644	*
N	*	*	*	.	*	*	*	Zotu653	*
N	*	*	*	.	*	*	*	Zotu642	*
N	*	*	*	.	*	*	*	Zotu643	*
N	*	*	*	.	*	*	*	Zotu639	*
N	*	*	*	.	*	*	*	Zotu647	*
N	*	*	*	.	*	*	*	Zotu649	*
N	*	*	*	.	*	*	*	Zotu659	*
N	*	*	*	.	*	*	*	Zotu645	*
N	*	*	*	.	*	*	*	Zotu650	*
N	*	*	*	.	*	*	*	Zotu651	*
N	*	*	*	.	*	*	*	Zotu652	*
N	*	*	*	.	*	*	*	Zotu657	*
N	*	*	*	.	*	*	*	Zotu655	*
N	*	*	*	.	*	*	*	Zotu654	*
N	*	*	*	.	*	*	*	Zotu656	*
N	*	*	*	.	*	*	*	Zotu668	*
N	*	*	*	.	*	*	*	Zotu658	*
N	*	*	*	.	*	*	*	Zotu662	*
N	*	*	*	.	*	*	*	Zotu660	*
N	*	*	*	.	*	*	*	Zotu661	*
N	*	*	*	.	*	*	*	Zotu663	*
H	2	283	93.2	+	0	0	212I237M46D	Zotu664	KT823555.1
N	*	*	*	.	*	*	*	Zotu665	*
N	*	*	*	.	*	*	*	Zotu667	*
N	*	*	*	.	*	*	*	Zotu666	*
N	*	*	*	.	*	*	*	Zotu669	*
N	*	*	*	.	*	*	*	Zotu672	*
N	*	*	*	.	*	*	*	Zotu670	*
N	*	*	*	.	*	*	*	Zotu680	*
N	*	*	*	.	*	*	*	Zotu671	*
N	*	*	*	.	*	*	*	Zotu674	*
N	*	*	*	.	*	*	*	Zotu675	*
N	*	*	*	.	*	*	*	Zotu673	*
N	*	*	*	.	*	*	*	Zotu685	*
N	*	*	*	.	*	*	*	Zotu676	*
H	40	294	94.6	+	0	0	469I188M2D35MI24M2D43M3I	Zotu677	KY367491.2
N	*	*	*	.	*	*	*	Zotu689	*
N	*	*	*	.	*	*	*	Zotu681	*
N	*	*	*	.	*	*	*	Zotu682	*
N	*	*	*	.	*	*	*	Zotu678	*
N	*	*	*	.	*	*	*	Zotu683	*
N	*	*	*	.	*	*	*	Zotu679	*
N	*	*	*	.	*	*	*	Zotu684	*
N	*	*	*	.	*	*	*	Zotu686	*
N	*	*	*	.	*	*	*	Zotu688	*
H	37	296	94.9	+	0	0	272I246MD49MI	Zotu687	KY367500.2
N	*	*	*	.	*	*	*	Zotu692	*
N	*	*	*	.	*	*	*	Zotu691	*
N	*	*	*	.	*	*	*	Zotu690	*
N	*	*	*	.	*	*	*	Zotu693	*
N	*	*	*	.	*	*	*	Zotu703	*
N	*	*	*	.	*	*	*	Zotu704	*
N	*	*	*	.	*	*	*	Zotu705	*
N	*	*	*	.	*	*	*	Zotu695	*
N	*	*	*	.	*	*	*	Zotu694	*
N	*	*	*	.	*	*	*	Zotu708	*
N	*	*	*	.	*	*	*	Zotu696	*
N	*	*	*	.	*	*	*	Zotu698	*
N	*	*	*	.	*	*	*	Zotu711	*
N	*	*	*	.	*	*	*	Zotu697	*
N	*	*	*	.	*	*	*	Zotu700	*
N	*	*	*	.	*	*	*	Zotu706	*
N	*	*	*	.	*	*	*	Zotu715	*
N	*	*	*	.	*	*	*	Zotu699	*
N	*	*	*	.	*	*	*	Zotu701	*
N	*	*	*	.	*	*	*	Zotu702	*
N	*	*	*	.	*	*	*	Zotu712	*
N	*	*	*	.	*	*	*	Zotu707	*
N	*	*	*	.	*	*	*	Zotu709	*
N	*	*	*	.	*	*	*	Zotu710	*
N	*	*	*	.	*	*	*	Zotu713	*
N	*	*	*	.	*	*	*	Zotu718	*
N	*	*	*	.	*	*	*	Zotu716	*
H	37	295	96.6	+	0	0	272I295MI	Zotu714	KY367500.2
N	*	*	*	.	*	*	*	Zotu717	*
N	*	*	*	.	*	*	*	Zotu728	*
N	*	*	*	.	*	*	*	Zotu719	*
N	*	*	*	.	*	*	*	Zotu721	*
N	*	*	*	.	*	*	*	Zotu731	*
N	*	*	*	.	*	*	*	Zotu722	*
N	*	*	*	.	*	*	*	Zotu720	*
N	*	*	*	.	*	*	*	Zotu733	*
N	*	*	*	.	*	*	*	Zotu735	*
N	*	*	*	.	*	*	*	Zotu723	*
N	*	*	*	.	*	*	*	Zotu725	*
N	*	*	*	.	*	*	*	Zotu726	*
N	*	*	*	.	*	*	*	Zotu729	*
N	*	*	*	.	*	*	*	Zotu724	*
N	*	*	*	.	*	*	*	Zotu741	*
N	*	*	*	.	*	*	*	Zotu727	*
N	*	*	*	.	*	*	*	Zotu730	*
N	*	*	*	.	*	*	*	Zotu732	*
N	*	*	*	.	*	*	*	Zotu734	*
N	*	*	*	.	*	*	*	Zotu737	*
N	*	*	*	.	*	*	*	Zotu736	*
N	*	*	*	.	*	*	*	Zotu738	*
N	*	*	*	.	*	*	*	Zotu743	*
N	*	*	*	.	*	*	*	Zotu739	*
N	*	*	*	.	*	*	*	Zotu742	*
N	*	*	*	.	*	*	*	Zotu744	*
N	*	*	*	.	*	*	*	Zotu740	*
N	*	*	*	.	*	*	*	Zotu752	*
N	*	*	*	.	*	*	*	Zotu753	*
N	*	*	*	.	*	*	*	Zotu745	*
N	*	*	*	.	*	*	*	Zotu746	*
N	*	*	*	.	*	*	*	Zotu749	*
H	2	283	97.5	+	0	0	212I237M46D	Zotu747	KT823555.1
N	*	*	*	.	*	*	*	Zotu748	*
N	*	*	*	.	*	*	*	Zotu754	*
N	*	*	*	.	*	*	*	Zotu755	*
N	*	*	*	.	*	*	*	Zotu751	*
H	0	283	94.1	+	0	0	212I237M46D	Zotu750	KT823561.1
N	*	*	*	.	*	*	*	Zotu756	*
N	*	*	*	.	*	*	*	Zotu766	*
N	*	*	*	.	*	*	*	Zotu757	*
N	*	*	*	.	*	*	*	Zotu768	*
N	*	*	*	.	*	*	*	Zotu769	*
N	*	*	*	.	*	*	*	Zotu758	*
N	*	*	*	.	*	*	*	Zotu759	*
N	*	*	*	.	*	*	*	Zotu762	*
N	*	*	*	.	*	*	*	Zotu773	*
N	*	*	*	.	*	*	*	Zotu760	*
N	*	*	*	.	*	*	*	Zotu761	*
H	26	281	97.5	+	0	0	212I277M4D	Zotu763	KY367521.2
N	*	*	*	.	*	*	*	Zotu765	*
H	16	293	97.6	+	0	0	278I250M43D	Zotu764	KY367526.2
N	*	*	*	.	*	*	*	Zotu779	*
N	*	*	*	.	*	*	*	Zotu767	*
N	*	*	*	.	*	*	*	Zotu770	*
H	29	279	99.3	+	0	0	206I279MI	Zotu771	KY367534.2
N	*	*	*	.	*	*	*	Zotu774	*
N	*	*	*	.	*	*	*	Zotu775	*
H	45	293	97.3	+	0	0	237I293M6I	Zotu772	KY367515.2
N	*	*	*	.	*	*	*	Zotu776	*
N	*	*	*	.	*	*	*	Zotu778	*
N	*	*	*	.	*	*	*	Zotu777	*
N	*	*	*	.	*	*	*	Zotu788	*
N	*	*	*	.	*	*	*	Zotu789	*
N	*	*	*	.	*	*	*	Zotu781	*
N	*	*	*	.	*	*	*	Zotu780	*
N	*	*	*	.	*	*	*	Zotu782	*
N	*	*	*	.	*	*	*	Zotu794	*
N	*	*	*	.	*	*	*	Zotu784	*
N	*	*	*	.	*	*	*	Zotu783	*
N	*	*	*	.	*	*	*	Zotu787	*
N	*	*	*	.	*	*	*	Zotu786	*
N	*	*	*	.	*	*	*	Zotu791	*
N	*	*	*	.	*	*	*	Zotu790	*
H	2	283	95.8	+	0	0	212I237M46D	Zotu785	KT823555.1
N	*	*	*	.	*	*	*	Zotu793	*
N	*	*	*	.	*	*	*	Zotu803	*
N	*	*	*	.	*	*	*	Zotu792	*
N	*	*	*	.	*	*	*	Zotu796	*
N	*	*	*	.	*	*	*	Zotu795	*
N	*	*	*	.	*	*	*	Zotu799	*
N	*	*	*	.	*	*	*	Zotu797	*
N	*	*	*	.	*	*	*	Zotu809	*
N	*	*	*	.	*	*	*	Zotu800	*
N	*	*	*	.	*	*	*	Zotu811	*
N	*	*	*	.	*	*	*	Zotu798	*
N	*	*	*	.	*	*	*	Zotu812	*
N	*	*	*	.	*	*	*	Zotu801	*
N	*	*	*	.	*	*	*	Zotu815	*
N	*	*	*	.	*	*	*	Zotu802	*
N	*	*	*	.	*	*	*	Zotu804	*
N	*	*	*	.	*	*	*	Zotu813	*
N	*	*	*	.	*	*	*	Zotu806	*
N	*	*	*	.	*	*	*	Zotu807	*
N	*	*	*	.	*	*	*	Zotu805	*
N	*	*	*	.	*	*	*	Zotu810	*
N	*	*	*	.	*	*	*	Zotu808	*
N	*	*	*	.	*	*	*	Zotu814	*
N	*	*	*	.	*	*	*	Zotu816	*
N	*	*	*	.	*	*	*	Zotu817	*
N	*	*	*	.	*	*	*	Zotu827	*
N	*	*	*	.	*	*	*	Zotu819	*
N	*	*	*	.	*	*	*	Zotu829	*
N	*	*	*	.	*	*	*	Zotu818	*
N	*	*	*	.	*	*	*	Zotu820	*
N	*	*	*	.	*	*	*	Zotu825	*
N	*	*	*	.	*	*	*	Zotu823	*
N	*	*	*	.	*	*	*	Zotu834	*
N	*	*	*	.	*	*	*	Zotu835	*
N	*	*	*	.	*	*	*	Zotu821	*
N	*	*	*	.	*	*	*	Zotu822	*
N	*	*	*	.	*	*	*	Zotu837	*
N	*	*	*	.	*	*	*	Zotu826	*
N	*	*	*	.	*	*	*	Zotu828	*
N	*	*	*	.	*	*	*	Zotu841	*
N	*	*	*	.	*	*	*	Zotu830	*
N	*	*	*	.	*	*	*	Zotu831	*
N	*	*	*	.	*	*	*	Zotu824	*
N	*	*	*	.	*	*	*	Zotu832	*
N	*	*	*	.	*	*	*	Zotu838	*
N	*	*	*	.	*	*	*	Zotu833	*
N	*	*	*	.	*	*	*	Zotu836	*
N	*	*	*	.	*	*	*	Zotu840	*
N	*	*	*	.	*	*	*	Zotu839	*
N	*	*	*	.	*	*	*	Zotu842	*
N	*	*	*	.	*	*	*	Zotu845	*
N	*	*	*	.	*	*	*	Zotu843	*
H	13	282	97.2	+	0	0	210I282M3I	Zotu844	KY367503.2
N	*	*	*	.	*	*	*	Zotu854	*
N	*	*	*	.	*	*	*	Zotu846	*
N	*	*	*	.	*	*	*	Zotu847	*
N	*	*	*	.	*	*	*	Zotu850	*
H	41	300	100.0	+	0	0	287I300MI	Zotu848	KY367498.2
N	*	*	*	.	*	*	*	Zotu849	*
N	*	*	*	.	*	*	*	Zotu852	*
H	10	294	96.3	+	0	0	204I294MI	Zotu851	KY367524.2
N	*	*	*	.	*	*	*	Zotu863	*
N	*	*	*	.	*	*	*	Zotu864	*
N	*	*	*	.	*	*	*	Zotu853	*
N	*	*	*	.	*	*	*	Zotu856	*
N	*	*	*	.	*	*	*	Zotu857	*
N	*	*	*	.	*	*	*	Zotu858	*
N	*	*	*	.	*	*	*	Zotu869	*
N	*	*	*	.	*	*	*	Zotu870	*
N	*	*	*	.	*	*	*	Zotu871	*
H	31	297	94.9	+	0	0	275I152M2I142M3D	Zotu855	KY367489.2
N	*	*	*	.	*	*	*	Zotu874	*
N	*	*	*	.	*	*	*	Zotu860	*
N	*	*	*	.	*	*	*	Zotu861	*
N	*	*	*	.	*	*	*	Zotu859	*
N	*	*	*	.	*	*	*	Zotu878	*
N	*	*	*	.	*	*	*	Zotu862	*
N	*	*	*	.	*	*	*	Zotu880	*
N	*	*	*	.	*	*	*	Zotu868	*
N	*	*	*	.	*	*	*	Zotu866	*
H	38	296	100.0	+	0	0	311I287M9D	Zotu865	KY367501.2
N	*	*	*	.	*	*	*	Zotu867	*
H	15	281	98.6	+	0	0	241I281M3I	Zotu873	KY367511.2
N	*	*	*	.	*	*	*	Zotu876	*
N	*	*	*	.	*	*	*	Zotu875	*
N	*	*	*	.	*	*	*	Zotu879	*
N	*	*	*	.	*	*	*	Zotu877	*
N	*	*	*	.	*	*	*	Zotu881	*
N	*	*	*	.	*	*	*	Zotu885	*
N	*	*	*	.	*	*	*	Zotu884	*
N	*	*	*	.	*	*	*	Zotu893	*
N	*	*	*	.	*	*	*	Zotu882	*
N	*	*	*	.	*	*	*	Zotu894	*
N	*	*	*	.	*	*	*	Zotu886	*
N	*	*	*	.	*	*	*	Zotu883	*
N	*	*	*	.	*	*	*	Zotu888	*
N	*	*	*	.	*	*	*	Zotu887	*
N	*	*	*	.	*	*	*	Zotu890	*
N	*	*	*	.	*	*	*	Zotu891	*
N	*	*	*	.	*	*	*	Zotu889	*
N	*	*	*	.	*	*	*	Zotu896	*
N	*	*	*	.	*	*	*	Zotu892	*
N	*	*	*	.	*	*	*	Zotu895	*
N	*	*	*	.	*	*	*	Zotu899	*
N	*	*	*	.	*	*	*	Zotu905	*
N	*	*	*	.	*	*	*	Zotu900	*
N	*	*	*	.	*	*	*	Zotu904	*
H	2	283	96.2	+	0	0	212I237M46D	Zotu898	KT823555.1
N	*	*	*	.	*	*	*	Zotu901	*
N	*	*	*	.	*	*	*	Zotu903	*
N	*	*	*	.	*	*	*	Zotu897	*
N	*	*	*	.	*	*	*	Zotu902	*
N	*	*	*	.	*	*	*	Zotu907	*
N	*	*	*	.	*	*	*	Zotu906	*
N	*	*	*	.	*	*	*	Zotu913	*
N	*	*	*	.	*	*	*	Zotu910	*
N	*	*	*	.	*	*	*	Zotu909	*
N	*	*	*	.	*	*	*	Zotu911	*
N	*	*	*	.	*	*	*	Zotu914	*
N	*	*	*	.	*	*	*	Zotu912	*
N	*	*	*	.	*	*	*	Zotu915	*
N	*	*	*	.	*	*	*	Zotu917	*
N	*	*	*	.	*	*	*	Zotu916	*
N	*	*	*	.	*	*	*	Zotu919	*
N	*	*	*	.	*	*	*	Zotu918	*
N	*	*	*	.	*	*	*	Zotu908	*
N	*	*	*	.	*	*	*	Zotu921	*
N	*	*	*	.	*	*	*	Zotu920	*
N	*	*	*	.	*	*	*	Zotu923	*
N	*	*	*	.	*	*	*	Zotu932	*
N	*	*	*	.	*	*	*	Zotu922	*
N	*	*	*	.	*	*	*	Zotu933	*
N	*	*	*	.	*	*	*	Zotu924	*
N	*	*	*	.	*	*	*	Zotu936	*
N	*	*	*	.	*	*	*	Zotu927	*
N	*	*	*	.	*	*	*	Zotu939	*
N	*	*	*	.	*	*	*	Zotu925	*
N	*	*	*	.	*	*	*	Zotu928	*
N	*	*	*	.	*	*	*	Zotu931	*
N	*	*	*	.	*	*	*	Zotu934	*
H	2	283	96.6	+	0	0	212I237M46D	Zotu926	KT823555.1
N	*	*	*	.	*	*	*	Zotu929	*
N	*	*	*	.	*	*	*	Zotu930	*
N	*	*	*	.	*	*	*	Zotu935	*
N	*	*	*	.	*	*	*	Zotu944	*
N	*	*	*	.	*	*	*	Zotu949	*
N	*	*	*	.	*	*	*	Zotu937	*
N	*	*	*	.	*	*	*	Zotu942	*
N	*	*	*	.	*	*	*	Zotu941	*
N	*	*	*	.	*	*	*	Zotu953	*
N	*	*	*	.	*	*	*	Zotu940	*
N	*	*	*	.	*	*	*	Zotu943	*
N	*	*	*	.	*	*	*	Zotu946	*
N	*	*	*	.	*	*	*	Zotu957	*
N	*	*	*	.	*	*	*	Zotu948	*
N	*	*	*	.	*	*	*	Zotu947	*
N	*	*	*	.	*	*	*	Zotu945	*
N	*	*	*	.	*	*	*	Zotu950	*
N	*	*	*	.	*	*	*	Zotu951	*
N	*	*	*	.	*	*	*	Zotu963	*
N	*	*	*	.	*	*	*	Zotu954	*
N	*	*	*	.	*	*	*	Zotu956	*
N	*	*	*	.	*	*	*	Zotu952	*
N	*	*	*	.	*	*	*	Zotu958	*
N	*	*	*	.	*	*	*	Zotu967	*
N	*	*	*	.	*	*	*	Zotu955	*
N	*	*	*	.	*	*	*	Zotu959	*
N	*	*	*	.	*	*	*	Zotu960	*
N	*	*	*	.	*	*	*	Zotu961	*
N	*	*	*	.	*	*	*	Zotu962	*
N	*	*	*	.	*	*	*	Zotu964	*
N	*	*	*	.	*	*	*	Zotu966	*
N	*	*	*	.	*	*	*	Zotu965	*
N	*	*	*	.	*	*	*	Zotu969	*
N	*	*	*	.	*	*	*	Zotu968	*
N	*	*	*	.	*	*	*	Zotu971	*
N	*	*	*	.	*	*	*	Zotu972	*
N	*	*	*	.	*	*	*	Zotu974	*
N	*	*	*	.	*	*	*	Zotu973	*
H	2	283	95.4	+	0	0	212I237M46D	Zotu975	KT823555.1
N	*	*	*	.	*	*	*	Zotu976	*
N	*	*	*	.	*	*	*	Zotu977	*
N	*	*	*	.	*	*	*	Zotu978	*
N	*	*	*	.	*	*	*	Zotu982	*
N	*	*	*	.	*	*	*	Zotu979	*
N	*	*	*	.	*	*	*	Zotu980	*
N	*	*	*	.	*	*	*	Zotu983	*
N	*	*	*	.	*	*	*	Zotu985	*
N	*	*	*	.	*	*	*	Zotu995	*
N	*	*	*	.	*	*	*	Zotu986	*
N	*	*	*	.	*	*	*	Zotu989	*
N	*	*	*	.	*	*	*	Zotu987	*
N	*	*	*	.	*	*	*	Zotu988	*
N	*	*	*	.	*	*	*	Zotu990	*
N	*	*	*	.	*	*	*	Zotu991	*
N	*	*	*	.	*	*	*	Zotu993	*
N	*	*	*	.	*	*	*	Zotu997	*
N	*	*	*	.	*	*	*	Zotu992	*
N	*	*	*	.	*	*	*	Zotu996	*
N	*	*	*	.	*	*	*	Zotu998	*
N	*	*	*	.	*	*	*	Zotu1007	*
N	*	*	*	.	*	*	*	Zotu1008	*
N	*	*	*	.	*	*	*	Zotu999	*
N	*	*	*	.	*	*	*	Zotu1000	*
N	*	*	*	.	*	*	*	Zotu994	*
N	*	*	*	.	*	*	*	Zotu1001	*
N	*	*	*	.	*	*	*	Zotu1002	*
N	*	*	*	.	*	*	*	Zotu1003	*
N	*	*	*	.	*	*	*	Zotu1009	*
N	*	*	*	.	*	*	*	Zotu1006	*
N	*	*	*	.	*	*	*	Zotu1015	*
N	*	*	*	.	*	*	*	Zotu1004	*
N	*	*	*	.	*	*	*	Zotu1010	*
H	2	283	96.6	+	0	0	212I237M46D	Zotu1005	KT823555.1
N	*	*	*	.	*	*	*	Zotu1011	*
N	*	*	*	.	*	*	*	Zotu1013	*
N	*	*	*	.	*	*	*	Zotu1023	*
N	*	*	*	.	*	*	*	Zotu1012	*
N	*	*	*	.	*	*	*	Zotu1014	*
N	*	*	*	.	*	*	*	Zotu1017	*
N	*	*	*	.	*	*	*	Zotu1018	*
N	*	*	*	.	*	*	*	Zotu1016	*
N	*	*	*	.	*	*	*	Zotu1019	*
N	*	*	*	.	*	*	*	Zotu1021	*
N	*	*	*	.	*	*	*	Zotu1022	*
N	*	*	*	.	*	*	*	Zotu1026	*
N	*	*	*	.	*	*	*	Zotu1020	*
N	*	*	*	.	*	*	*	Zotu1025	*
N	*	*	*	.	*	*	*	Zotu1024	*
N	*	*	*	.	*	*	*	Zotu1027	*
N	*	*	*	.	*	*	*	Zotu1028	*
N	*	*	*	.	*	*	*	Zotu1029	*
N	*	*	*	.	*	*	*	Zotu1031	*
N	*	*	*	.	*	*	*	Zotu1030	*
N	*	*	*	.	*	*	*	Zotu1035	*
N	*	*	*	.	*	*	*	Zotu1032	*
N	*	*	*	.	*	*	*	Zotu1036	*
N	*	*	*	.	*	*	*	Zotu1033	*
H	0	283	98.3	+	0	0	212I237M46D	Zotu1034	KT823561.1
N	*	*	*	.	*	*	*	Zotu1037	*
N	*	*	*	.	*	*	*	Zotu1047	*
N	*	*	*	.	*	*	*	Zotu1048	*
H	36	291	93.7	+	0	0	278I145MI51M2I47MI39M9D	Zotu1038	KY367495.2
N	*	*	*	.	*	*	*	Zotu1040	*
N	*	*	*	.	*	*	*	Zotu1043	*
N	*	*	*	.	*	*	*	Zotu1039	*
H	10	294	94.6	+	0	0	204I294MI	Zotu1041	KY367524.2
N	*	*	*	.	*	*	*	Zotu1054	*
H	31	296	95.3	+	0	0	275I152M2I55MI86M3D	Zotu1042	KY367489.2
N	*	*	*	.	*	*	*	Zotu1045	*
N	*	*	*	.	*	*	*	Zotu1044	*
N	*	*	*	.	*	*	*	Zotu1046	*
N	*	*	*	.	*	*	*	Zotu1049	*
N	*	*	*	.	*	*	*	Zotu1060	*
N	*	*	*	.	*	*	*	Zotu1050	*
N	*	*	*	.	*	*	*	Zotu1051	*
N	*	*	*	.	*	*	*	Zotu1052	*
N	*	*	*	.	*	*	*	Zotu1053	*
N	*	*	*	.	*	*	*	Zotu1065	*
N	*	*	*	.	*	*	*	Zotu1056	*
N	*	*	*	.	*	*	*	Zotu1057	*
N	*	*	*	.	*	*	*	Zotu1055	*
N	*	*	*	.	*	*	*	Zotu1069	*
N	*	*	*	.	*	*	*	Zotu1058	*
N	*	*	*	.	*	*	*	Zotu1061	*
N	*	*	*	.	*	*	*	Zotu1059	*
N	*	*	*	.	*	*	*	Zotu1064	*
N	*	*	*	.	*	*	*	Zotu1068	*
N	*	*	*	.	*	*	*	Zotu1063	*
N	*	*	*	.	*	*	*	Zotu1066	*
N	*	*	*	.	*	*	*	Zotu1077	*
N	*	*	*	.	*	*	*	Zotu1067	*
N	*	*	*	.	*	*	*	Zotu1062	*
N	*	*	*	.	*	*	*	Zotu1070	*
N	*	*	*	.	*	*	*	Zotu1071	*
N	*	*	*	.	*	*	*	Zotu1072	*
N	*	*	*	.	*	*	*	Zotu1075	*
N	*	*	*	.	*	*	*	Zotu1074	*
N	*	*	*	.	*	*	*	Zotu1073	*
N	*	*	*	.	*	*	*	Zotu1076	*
N	*	*	*	.	*	*	*	Zotu1079	*
N	*	*	*	.	*	*	*	Zotu1088	*
N	*	*	*	.	*	*	*	Zotu1078	*
N	*	*	*	.	*	*	*	Zotu1090	*
N	*	*	*	.	*	*	*	Zotu1081	*
N	*	*	*	.	*	*	*	Zotu1080	*
N	*	*	*	.	*	*	*	Zotu1083	*
N	*	*	*	.	*	*	*	Zotu1082	*
N	*	*	*	.	*	*	*	Zotu1086	*
N	*	*	*	.	*	*	*	Zotu1084	*
N	*	*	*	.	*	*	*	Zotu1085	*
N	*	*	*	.	*	*	*	Zotu1097	*
N	*	*	*	.	*	*	*	Zotu1087	*
N	*	*	*	.	*	*	*	Zotu1089	*
N	*	*	*	.	*	*	*	Zotu1091	*
N	*	*	*	.	*	*	*	Zotu1092	*
N	*	*	*	.	*	*	*	Zotu1093	*
N	*	*	*	.	*	*	*	Zotu1104	*
N	*	*	*	.	*	*	*	Zotu1094	*
N	*	*	*	.	*	*	*	Zotu1095	*
N	*	*	*	.	*	*	*	Zotu1096	*
N	*	*	*	.	*	*	*	Zotu1099	*
N	*	*	*	.	*	*	*	Zotu1100	*
N	*	*	*	.	*	*	*	Zotu1098	*
N	*	*	*	.	*	*	*	Zotu1103	*
N	*	*	*	.	*	*	*	Zotu1105	*
N	*	*	*	.	*	*	*	Zotu1113	*
N	*	*	*	.	*	*	*	Zotu1106	*
N	*	*	*	.	*	*	*	Zotu1101	*
N	*	*	*	.	*	*	*	Zotu1102	*
N	*	*	*	.	*	*	*	Zotu1117	*
N	*	*	*	.	*	*	*	Zotu1109	*
N	*	*	*	.	*	*	*	Zotu1111	*
N	*	*	*	.	*	*	*	Zotu1107	*
N	*	*	*	.	*	*	*	Zotu1110	*
N	*	*	*	.	*	*	*	Zotu1108	*
N	*	*	*	.	*	*	*	Zotu1114	*
N	*	*	*	.	*	*	*	Zotu1112	*
N	*	*	*	.	*	*	*	Zotu1118	*
H	36	291	94.1	+	0	0	278I145MI51M2I47MI39M9D	Zotu1116	KY367495.2
N	*	*	*	.	*	*	*	Zotu1119	*
N	*	*	*	.	*	*	*	Zotu1121	*
N	*	*	*	.	*	*	*	Zotu1120	*
N	*	*	*	.	*	*	*	Zotu1129	*
N	*	*	*	.	*	*	*	Zotu1131	*
N	*	*	*	.	*	*	*	Zotu1115	*
N	*	*	*	.	*	*	*	Zotu1122	*
N	*	*	*	.	*	*	*	Zotu1124	*
N	*	*	*	.	*	*	*	Zotu1123	*
N	*	*	*	.	*	*	*	Zotu1127	*
N	*	*	*	.	*	*	*	Zotu1128	*
N	*	*	*	.	*	*	*	Zotu1126	*
N	*	*	*	.	*	*	*	Zotu1125	*
N	*	*	*	.	*	*	*	Zotu1133	*
N	*	*	*	.	*	*	*	Zotu1135	*
N	*	*	*	.	*	*	*	Zotu1132	*
H	2	283	96.6	+	0	0	212I237M46D	Zotu1130	KT823555.1
N	*	*	*	.	*	*	*	Zotu1144	*
H	2	283	96.2	+	0	0	212I237M46D	Zotu1134	KT823555.1
N	*	*	*	.	*	*	*	Zotu1136	*
N	*	*	*	.	*	*	*	Zotu1138	*
N	*	*	*	.	*	*	*	Zotu1139	*
N	*	*	*	.	*	*	*	Zotu1137	*
N	*	*	*	.	*	*	*	Zotu1140	*
N	*	*	*	.	*	*	*	Zotu1141	*
N	*	*	*	.	*	*	*	Zotu1143	*
N	*	*	*	.	*	*	*	Zotu1142	*
N	*	*	*	.	*	*	*	Zotu1146	*
N	*	*	*	.	*	*	*	Zotu1145	*
N	*	*	*	.	*	*	*	Zotu1148	*
N	*	*	*	.	*	*	*	Zotu1157	*
N	*	*	*	.	*	*	*	Zotu1147	*
N	*	*	*	.	*	*	*	Zotu1149	*
N	*	*	*	.	*	*	*	Zotu1150	*
N	*	*	*	.	*	*	*	Zotu1151	*
N	*	*	*	.	*	*	*	Zotu1153	*
N	*	*	*	.	*	*	*	Zotu1163	*
N	*	*	*	.	*	*	*	Zotu1154	*
N	*	*	*	.	*	*	*	Zotu1159	*
H	10	294	96.6	+	0	0	204I294MI	Zotu1156	KY367524.2
H	2	283	97.0	+	0	0	212I237M46D	Zotu1155	KT823555.1
N	*	*	*	.	*	*	*	Zotu1161	*
N	*	*	*	.	*	*	*	Zotu1152	*
N	*	*	*	.	*	*	*	Zotu1160	*
N	*	*	*	.	*	*	*	Zotu1170	*
H	32	295	95.2	+	0	0	280I230MD63MD	Zotu1158	KY367488.2
N	*	*	*	.	*	*	*	Zotu1162	*
N	*	*	*	.	*	*	*	Zotu1164	*
N	*	*	*	.	*	*	*	Zotu1166	*
N	*	*	*	.	*	*	*	Zotu1167	*
N	*	*	*	.	*	*	*	Zotu1168	*
N	*	*	*	.	*	*	*	Zotu1165	*
N	*	*	*	.	*	*	*	Zotu1171	*
N	*	*	*	.	*	*	*	Zotu1169	*
N	*	*	*	.	*	*	*	Zotu1172	*
N	*	*	*	.	*	*	*	Zotu1173	*
N	*	*	*	.	*	*	*	Zotu1182	*
H	0	283	96.2	+	0	0	212I237M46D	Zotu1174	KT823561.1
N	*	*	*	.	*	*	*	Zotu1175	*
N	*	*	*	.	*	*	*	Zotu1176	*
N	*	*	*	.	*	*	*	Zotu1177	*
N	*	*	*	.	*	*	*	Zotu1179	*
N	*	*	*	.	*	*	*	Zotu1178	*
N	*	*	*	.	*	*	*	Zotu1190	*
N	*	*	*	.	*	*	*	Zotu1180	*
N	*	*	*	.	*	*	*	Zotu1183	*
N	*	*	*	.	*	*	*	Zotu1181	*
N	*	*	*	.	*	*	*	Zotu1194	*
N	*	*	*	.	*	*	*	Zotu1184	*
N	*	*	*	.	*	*	*	Zotu1185	*
N	*	*	*	.	*	*	*	Zotu1187	*
N	*	*	*	.	*	*	*	Zotu1198	*
N	*	*	*	.	*	*	*	Zotu1199	*
N	*	*	*	.	*	*	*	Zotu1188	*
N	*	*	*	.	*	*	*	Zotu1189	*
N	*	*	*	.	*	*	*	Zotu1201	*
N	*	*	*	.	*	*	*	Zotu1186	*
N	*	*	*	.	*	*	*	Zotu1191	*
N	*	*	*	.	*	*	*	Zotu1192	*
N	*	*	*	.	*	*	*	Zotu1206	*
N	*	*	*	.	*	*	*	Zotu1193	*
N	*	*	*	.	*	*	*	Zotu1195	*
N	*	*	*	.	*	*	*	Zotu1197	*
N	*	*	*	.	*	*	*	Zotu1210	*
N	*	*	*	.	*	*	*	Zotu1196	*
N	*	*	*	.	*	*	*	Zotu1212	*
N	*	*	*	.	*	*	*	Zotu1200	*
N	*	*	*	.	*	*	*	Zotu1214	*
N	*	*	*	.	*	*	*	Zotu1209	*
N	*	*	*	.	*	*	*	Zotu1217	*
N	*	*	*	.	*	*	*	Zotu1203	*
N	*	*	*	.	*	*	*	Zotu1204	*
N	*	*	*	.	*	*	*	Zotu1205	*
N	*	*	*	.	*	*	*	Zotu1202	*
N	*	*	*	.	*	*	*	Zotu1222	*
N	*	*	*	.	*	*	*	Zotu1207	*
N	*	*	*	.	*	*	*	Zotu1224	*
N	*	*	*	.	*	*	*	Zotu1208	*
N	*	*	*	.	*	*	*	Zotu1213	*
N	*	*	*	.	*	*	*	Zotu1211	*
N	*	*	*	.	*	*	*	Zotu1216	*
N	*	*	*	.	*	*	*	Zotu1218	*
N	*	*	*	.	*	*	*	Zotu1220	*
N	*	*	*	.	*	*	*	Zotu1231	*
N	*	*	*	.	*	*	*	Zotu1232	*
N	*	*	*	.	*	*	*	Zotu1233	*
N	*	*	*	.	*	*	*	Zotu1219	*
N	*	*	*	.	*	*	*	Zotu1235	*
N	*	*	*	.	*	*	*	Zotu1236	*
N	*	*	*	.	*	*	*	Zotu1237	*
N	*	*	*	.	*	*	*	Zotu1223	*
N	*	*	*	.	*	*	*	Zotu1221	*
N	*	*	*	.	*	*	*	Zotu1225	*
N	*	*	*	.	*	*	*	Zotu1227	*
H	33	299	95.7	+	0	0	281I117M3D26M2I102MD50MI	Zotu1226	KY367512.2
N	*	*	*	.	*	*	*	Zotu1230	*
N	*	*	*	.	*	*	*	Zotu1244	*
N	*	*	*	.	*	*	*	Zotu1228	*
N	*	*	*	.	*	*	*	Zotu1234	*
N	*	*	*	.	*	*	*	Zotu1238	*
N	*	*	*	.	*	*	*	Zotu1241	*
N	*	*	*	.	*	*	*	Zotu1239	*
N	*	*	*	.	*	*	*	Zotu1249	*
N	*	*	*	.	*	*	*	Zotu1229	*
H	2	283	95.8	+	0	0	212I237M46D	Zotu1240	KT823555.1
N	*	*	*	.	*	*	*	Zotu1242	*
N	*	*	*	.	*	*	*	Zotu1243	*
N	*	*	*	.	*	*	*	Zotu1245	*
N	*	*	*	.	*	*	*	Zotu1247	*
N	*	*	*	.	*	*	*	Zotu1246	*
N	*	*	*	.	*	*	*	Zotu1252	*
N	*	*	*	.	*	*	*	Zotu1250	*
N	*	*	*	.	*	*	*	Zotu1251	*
H	33	302	93.4	+	0	0	281I116M5D33M2I55MD41MD50MI	Zotu1248	KY367512.2
N	*	*	*	.	*	*	*	Zotu1253	*
N	*	*	*	.	*	*	*	Zotu1254	*
N	*	*	*	.	*	*	*	Zotu1255	*
N	*	*	*	.	*	*	*	Zotu1256	*
N	*	*	*	.	*	*	*	Zotu1260	*
N	*	*	*	.	*	*	*	Zotu1257	*
N	*	*	*	.	*	*	*	Zotu1264	*
N	*	*	*	.	*	*	*	Zotu1259	*
H	2	283	98.3	+	0	0	212I237M46D	Zotu1258	KT823555.1
N	*	*	*	.	*	*	*	Zotu1261	*
N	*	*	*	.	*	*	*	Zotu1266	*
N	*	*	*	.	*	*	*	Zotu1262	*
H	0	283	96.2	+	0	0	212I237M46D	Zotu1265	KT823561.1
N	*	*	*	.	*	*	*	Zotu1276	*
N	*	*	*	.	*	*	*	Zotu1267	*
N	*	*	*	.	*	*	*	Zotu1277	*
N	*	*	*	.	*	*	*	Zotu1268	*
N	*	*	*	.	*	*	*	Zotu1280	*
N	*	*	*	.	*	*	*	Zotu1272	*
N	*	*	*	.	*	*	*	Zotu1281	*
H	2	283	97.5	+	0	0	212I237M46D	Zotu1269	KT823555.1
N	*	*	*	.	*	*	*	Zotu1284	*
N	*	*	*	.	*	*	*	Zotu1285	*
N	*	*	*	.	*	*	*	Zotu1273	*
N	*	*	*	.	*	*	*	Zotu1270	*
H	40	293	97.3	+	0	0	469I147MD101MD43M3I	Zotu1271	KY367491.2
N	*	*	*	.	*	*	*	Zotu1288	*
N	*	*	*	.	*	*	*	Zotu1279	*
N	*	*	*	.	*	*	*	Zotu1274	*
N	*	*	*	.	*	*	*	Zotu1275	*
N	*	*	*	.	*	*	*	Zotu1278	*
N	*	*	*	.	*	*	*	Zotu1287	*
N	*	*	*	.	*	*	*	Zotu1295	*
N	*	*	*	.	*	*	*	Zotu1286	*
N	*	*	*	.	*	*	*	Zotu1283	*
N	*	*	*	.	*	*	*	Zotu1290	*
N	*	*	*	.	*	*	*	Zotu1282	*
N	*	*	*	.	*	*	*	Zotu1289	*
N	*	*	*	.	*	*	*	Zotu1301	*
N	*	*	*	.	*	*	*	Zotu1291	*
N	*	*	*	.	*	*	*	Zotu1294	*
N	*	*	*	.	*	*	*	Zotu1292	*
N	*	*	*	.	*	*	*	Zotu1304	*
N	*	*	*	.	*	*	*	Zotu1293	*
N	*	*	*	.	*	*	*	Zotu1297	*
N	*	*	*	.	*	*	*	Zotu1300	*
N	*	*	*	.	*	*	*	Zotu1306	*
N	*	*	*	.	*	*	*	Zotu1302	*
H	40	291	93.5	+	0	0	469I147MD78M2I21MD43M3I	Zotu1298	KY367491.2
N	*	*	*	.	*	*	*	Zotu1305	*
N	*	*	*	.	*	*	*	Zotu1314	*
H	0	283	95.8	+	0	0	212I237M46D	Zotu1296	KT823561.1
N	*	*	*	.	*	*	*	Zotu1307	*
N	*	*	*	.	*	*	*	Zotu1317	*
N	*	*	*	.	*	*	*	Zotu1303	*
N	*	*	*	.	*	*	*	Zotu1319	*
N	*	*	*	.	*	*	*	Zotu1320	*
N	*	*	*	.	*	*	*	Zotu1308	*
N	*	*	*	.	*	*	*	Zotu1315	*
N	*	*	*	.	*	*	*	Zotu1310	*
N	*	*	*	.	*	*	*	Zotu1309	*
N	*	*	*	.	*	*	*	Zotu1313	*
N	*	*	*	.	*	*	*	Zotu1312	*
N	*	*	*	.	*	*	*	Zotu1311	*
N	*	*	*	.	*	*	*	Zotu1328	*
N	*	*	*	.	*	*	*	Zotu1316	*
N	*	*	*	.	*	*	*	Zotu1322	*
N	*	*	*	.	*	*	*	Zotu1318	*
H	10	294	97.3	+	0	0	204I294MI	Zotu1323	KY367524.2
N	*	*	*	.	*	*	*	Zotu1324	*
N	*	*	*	.	*	*	*	Zotu1335	*
N	*	*	*	.	*	*	*	Zotu1327	*
N	*	*	*	.	*	*	*	Zotu1326	*
N	*	*	*	.	*	*	*	Zotu1329	*
N	*	*	*	.	*	*	*	Zotu1330	*
N	*	*	*	.	*	*	*	Zotu1325	*
N	*	*	*	.	*	*	*	Zotu1332	*
N	*	*	*	.	*	*	*	Zotu1331	*
N	*	*	*	.	*	*	*	Zotu1333	*
N	*	*	*	.	*	*	*	Zotu1344	*
N	*	*	*	.	*	*	*	Zotu1336	*
N	*	*	*	.	*	*	*	Zotu1334	*
N	*	*	*	.	*	*	*	Zotu1338	*
N	*	*	*	.	*	*	*	Zotu1340	*
N	*	*	*	.	*	*	*	Zotu1341	*
N	*	*	*	.	*	*	*	Zotu1337	*
N	*	*	*	.	*	*	*	Zotu1339	*
N	*	*	*	.	*	*	*	Zotu1342	*
N	*	*	*	.	*	*	*	Zotu1353	*
N	*	*	*	.	*	*	*	Zotu1354	*
N	*	*	*	.	*	*	*	Zotu1345	*
N	*	*	*	.	*	*	*	Zotu1356	*
N	*	*	*	.	*	*	*	Zotu1348	*
N	*	*	*	.	*	*	*	Zotu1343	*
N	*	*	*	.	*	*	*	Zotu1346	*
N	*	*	*	.	*	*	*	Zotu1357	*
N	*	*	*	.	*	*	*	Zotu1347	*
N	*	*	*	.	*	*	*	Zotu1350	*
N	*	*	*	.	*	*	*	Zotu1362	*
N	*	*	*	.	*	*	*	Zotu1363	*
N	*	*	*	.	*	*	*	Zotu1364	*
N	*	*	*	.	*	*	*	Zotu1366	*
N	*	*	*	.	*	*	*	Zotu1358	*
N	*	*	*	.	*	*	*	Zotu1349	*
N	*	*	*	.	*	*	*	Zotu1351	*
N	*	*	*	.	*	*	*	Zotu1352	*
N	*	*	*	.	*	*	*	Zotu1355	*
N	*	*	*	.	*	*	*	Zotu1361	*
N	*	*	*	.	*	*	*	Zotu1359	*
N	*	*	*	.	*	*	*	Zotu1370	*
N	*	*	*	.	*	*	*	Zotu1369	*
N	*	*	*	.	*	*	*	Zotu1365	*
N	*	*	*	.	*	*	*	Zotu1368	*
N	*	*	*	.	*	*	*	Zotu1371	*
N	*	*	*	.	*	*	*	Zotu1372	*
N	*	*	*	.	*	*	*	Zotu1373	*
N	*	*	*	.	*	*	*	Zotu1360	*
N	*	*	*	.	*	*	*	Zotu1367	*
N	*	*	*	.	*	*	*	Zotu1374	*
N	*	*	*	.	*	*	*	Zotu1376	*
N	*	*	*	.	*	*	*	Zotu1375	*
N	*	*	*	.	*	*	*	Zotu1379	*
N	*	*	*	.	*	*	*	Zotu1378	*
N	*	*	*	.	*	*	*	Zotu1381	*
N	*	*	*	.	*	*	*	Zotu1382	*
N	*	*	*	.	*	*	*	Zotu1384	*
H	8	290	96.7	+	0	0	211I174M2D40MD23M50D	Zotu1377	KT823576.1
N	*	*	*	.	*	*	*	Zotu1394	*
N	*	*	*	.	*	*	*	Zotu1395	*
N	*	*	*	.	*	*	*	Zotu1391	*
N	*	*	*	.	*	*	*	Zotu1380	*
N	*	*	*	.	*	*	*	Zotu1385	*
N	*	*	*	.	*	*	*	Zotu1389	*
N	*	*	*	.	*	*	*	Zotu1400	*
N	*	*	*	.	*	*	*	Zotu1387	*
N	*	*	*	.	*	*	*	Zotu1402	*
N	*	*	*	.	*	*	*	Zotu1392	*
N	*	*	*	.	*	*	*	Zotu1393	*
N	*	*	*	.	*	*	*	Zotu1396	*
N	*	*	*	.	*	*	*	Zotu1388	*
N	*	*	*	.	*	*	*	Zotu1390	*
N	*	*	*	.	*	*	*	Zotu1397	*
N	*	*	*	.	*	*	*	Zotu1409	*
N	*	*	*	.	*	*	*	Zotu1410	*
N	*	*	*	.	*	*	*	Zotu1399	*
N	*	*	*	.	*	*	*	Zotu1398	*
H	2	283	96.6	+	0	0	212I237M46D	Zotu1401	KT823555.1
N	*	*	*	.	*	*	*	Zotu1404	*
H	33	297	96.7	+	0	0	281I113MD9MD28M2I145MI	Zotu1403	KY367512.2
N	*	*	*	.	*	*	*	Zotu1416	*
N	*	*	*	.	*	*	*	Zotu1407	*
N	*	*	*	.	*	*	*	Zotu1411	*
N	*	*	*	.	*	*	*	Zotu1405	*
H	46	283	96.1	+	0	0	256I283M2I	Zotu1406	KY367507.2
N	*	*	*	.	*	*	*	Zotu1415	*
N	*	*	*	.	*	*	*	Zotu1422	*
N	*	*	*	.	*	*	*	Zotu1423	*
N	*	*	*	.	*	*	*	Zotu1408	*
N	*	*	*	.	*	*	*	Zotu1412	*
N	*	*	*	.	*	*	*	Zotu1413	*
N	*	*	*	.	*	*	*	Zotu1414	*
N	*	*	*	.	*	*	*	Zotu1421	*
N	*	*	*	.	*	*	*	Zotu1418	*
N	*	*	*	.	*	*	*	Zotu1417	*
N	*	*	*	.	*	*	*	Zotu1419	*
N	*	*	*	.	*	*	*	Zotu1420	*
N	*	*	*	.	*	*	*	Zotu1426	*
H	49	310	99.3	+	0	0	241I278MD9M22D	Zotu1424	KY367509.2
N	*	*	*	.	*	*	*	Zotu1425	*
N	*	*	*	.	*	*	*	Zotu1438	*
N	*	*	*	.	*	*	*	Zotu1428	*
N	*	*	*	.	*	*	*	Zotu1427	*
N	*	*	*	.	*	*	*	Zotu1429	*
N	*	*	*	.	*	*	*	Zotu1442	*
N	*	*	*	.	*	*	*	Zotu1434	*
N	*	*	*	.	*	*	*	Zotu1431	*
N	*	*	*	.	*	*	*	Zotu1444	*
N	*	*	*	.	*	*	*	Zotu1432	*
N	*	*	*	.	*	*	*	Zotu1447	*
N	*	*	*	.	*	*	*	Zotu1448	*
N	*	*	*	.	*	*	*	Zotu1449	*
N	*	*	*	.	*	*	*	Zotu1436	*
N	*	*	*	.	*	*	*	Zotu1435	*
N	*	*	*	.	*	*	*	Zotu1437	*
N	*	*	*	.	*	*	*	Zotu1441	*
N	*	*	*	.	*	*	*	Zotu1439	*
N	*	*	*	.	*	*	*	Zotu1443	*
N	*	*	*	.	*	*	*	Zotu1440	*
N	*	*	*	.	*	*	*	Zotu1457	*
N	*	*	*	.	*	*	*	Zotu1445	*
N	*	*	*	.	*	*	*	Zotu1446	*
N	*	*	*	.	*	*	*	Zotu1460	*
N	*	*	*	.	*	*	*	Zotu1450	*
N	*	*	*	.	*	*	*	Zotu1451	*
N	*	*	*	.	*	*	*	Zotu1453	*
N	*	*	*	.	*	*	*	Zotu1455	*
N	*	*	*	.	*	*	*	Zotu1465	*
N	*	*	*	.	*	*	*	Zotu1454	*
N	*	*	*	.	*	*	*	Zotu1466	*
N	*	*	*	.	*	*	*	Zotu1467	*
N	*	*	*	.	*	*	*	Zotu1452	*
N	*	*	*	.	*	*	*	Zotu1458	*
H	9	318	95.7	+	0	0	267I271M5I47M3I	Zotu1456	KY367513.2
N	*	*	*	.	*	*	*	Zotu1459	*
N	*	*	*	.	*	*	*	Zotu1461	*
N	*	*	*	.	*	*	*	Zotu1462	*
N	*	*	*	.	*	*	*	Zotu1464	*
N	*	*	*	.	*	*	*	Zotu1468	*
N	*	*	*	.	*	*	*	Zotu1463	*
H	55	302	97.5	+	0	0	275I229M3D38MD8M23D	Zotu1469	KY367497.2
N	*	*	*	.	*	*	*	Zotu1471	*
H	2	283	97.5	+	0	0	212I237M46D	Zotu1470	KT823555.1
N	*	*	*	.	*	*	*	Zotu1480	*
N	*	*	*	.	*	*	*	Zotu1481	*
N	*	*	*	.	*	*	*	Zotu1472	*
N	*	*	*	.	*	*	*	Zotu1473	*
N	*	*	*	.	*	*	*	Zotu1474	*
N	*	*	*	.	*	*	*	Zotu1476	*
N	*	*	*	.	*	*	*	Zotu1475	*
N	*	*	*	.	*	*	*	Zotu1477	*
N	*	*	*	.	*	*	*	Zotu1478	*
N	*	*	*	.	*	*	*	Zotu1491	*
N	*	*	*	.	*	*	*	Zotu1492	*
N	*	*	*	.	*	*	*	Zotu1493	*
N	*	*	*	.	*	*	*	Zotu1485	*
N	*	*	*	.	*	*	*	Zotu1486	*
N	*	*	*	.	*	*	*	Zotu1482	*
N	*	*	*	.	*	*	*	Zotu1484	*
H	1	283	94.5	+	0	0	212I237M46D	Zotu1479	KT823546.1
N	*	*	*	.	*	*	*	Zotu1487	*
N	*	*	*	.	*	*	*	Zotu1490	*
N	*	*	*	.	*	*	*	Zotu1488	*
N	*	*	*	.	*	*	*	Zotu1495	*
N	*	*	*	.	*	*	*	Zotu1498	*
N	*	*	*	.	*	*	*	Zotu1489	*
N	*	*	*	.	*	*	*	Zotu1494	*
N	*	*	*	.	*	*	*	Zotu1496	*
N	*	*	*	.	*	*	*	Zotu1499	*
N	*	*	*	.	*	*	*	Zotu1497	*
N	*	*	*	.	*	*	*	Zotu1501	*
N	*	*	*	.	*	*	*	Zotu1502	*
N	*	*	*	.	*	*	*	Zotu1503	*
N	*	*	*	.	*	*	*	Zotu1500	*
N	*	*	*	.	*	*	*	Zotu1504	*
N	*	*	*	.	*	*	*	Zotu1506	*
N	*	*	*	.	*	*	*	Zotu1505	*
N	*	*	*	.	*	*	*	Zotu1507	*
N	*	*	*	.	*	*	*	Zotu1508	*
N	*	*	*	.	*	*	*	Zotu1517	*
N	*	*	*	.	*	*	*	Zotu1509	*
N	*	*	*	.	*	*	*	Zotu1510	*
N	*	*	*	.	*	*	*	Zotu1514	*
N	*	*	*	.	*	*	*	Zotu1522	*
N	*	*	*	.	*	*	*	Zotu1525	*
H	45	293	94.5	+	0	0	237I293M6I	Zotu1512	KY367515.2
H	0	283	98.7	+	0	0	212I237M46D	Zotu1511	KT823561.1
N	*	*	*	.	*	*	*	Zotu1516	*
N	*	*	*	.	*	*	*	Zotu1520	*
N	*	*	*	.	*	*	*	Zotu1515	*
H	10	294	94.2	+	0	0	204I294MI	Zotu1519	KY367524.2
N	*	*	*	.	*	*	*	Zotu1521	*
N	*	*	*	.	*	*	*	Zotu1523	*
N	*	*	*	.	*	*	*	Zotu1524	*
N	*	*	*	.	*	*	*	Zotu1527	*
N	*	*	*	.	*	*	*	Zotu1528	*
N	*	*	*	.	*	*	*	Zotu1530	*
N	*	*	*	.	*	*	*	Zotu1531	*
N	*	*	*	.	*	*	*	Zotu1535	*
N	*	*	*	.	*	*	*	Zotu1534	*
N	*	*	*	.	*	*	*	Zotu1542	*
H	0	283	95.8	+	0	0	212I237M46D	Zotu1529	KT823561.1
N	*	*	*	.	*	*	*	Zotu1533	*
N	*	*	*	.	*	*	*	Zotu1544	*
N	*	*	*	.	*	*	*	Zotu1532	*
N	*	*	*	.	*	*	*	Zotu1540	*
N	*	*	*	.	*	*	*	Zotu1537	*
N	*	*	*	.	*	*	*	Zotu1539	*
N	*	*	*	.	*	*	*	Zotu1536	*
N	*	*	*	.	*	*	*	Zotu1541	*
N	*	*	*	.	*	*	*	Zotu1551	*
N	*	*	*	.	*	*	*	Zotu1543	*
N	*	*	*	.	*	*	*	Zotu1538	*
N	*	*	*	.	*	*	*	Zotu1545	*
N	*	*	*	.	*	*	*	Zotu1547	*
N	*	*	*	.	*	*	*	Zotu1548	*
H	29	279	100.0	+	0	0	206I279MI	Zotu1546	KY367534.2
N	*	*	*	.	*	*	*	Zotu1559	*
N	*	*	*	.	*	*	*	Zotu1560	*
N	*	*	*	.	*	*	*	Zotu1554	*
N	*	*	*	.	*	*	*	Zotu1550	*
N	*	*	*	.	*	*	*	Zotu1549	*
N	*	*	*	.	*	*	*	Zotu1553	*
N	*	*	*	.	*	*	*	Zotu1565	*
N	*	*	*	.	*	*	*	Zotu1555	*
N	*	*	*	.	*	*	*	Zotu1567	*
N	*	*	*	.	*	*	*	Zotu1556	*
N	*	*	*	.	*	*	*	Zotu1552	*
N	*	*	*	.	*	*	*	Zotu1562	*
N	*	*	*	.	*	*	*	Zotu1557	*
N	*	*	*	.	*	*	*	Zotu1558	*
N	*	*	*	.	*	*	*	Zotu1561	*
N	*	*	*	.	*	*	*	Zotu1563	*
N	*	*	*	.	*	*	*	Zotu1564	*
N	*	*	*	.	*	*	*	Zotu1572	*
N	*	*	*	.	*	*	*	Zotu1569	*
N	*	*	*	.	*	*	*	Zotu1568	*
N	*	*	*	.	*	*	*	Zotu1566	*
N	*	*	*	.	*	*	*	Zotu1580	*
N	*	*	*	.	*	*	*	Zotu1571	*
N	*	*	*	.	*	*	*	Zotu1570	*
N	*	*	*	.	*	*	*	Zotu1573	*
N	*	*	*	.	*	*	*	Zotu1574	*
N	*	*	*	.	*	*	*	Zotu1575	*
N	*	*	*	.	*	*	*	Zotu1576	*
N	*	*	*	.	*	*	*	Zotu1577	*
H	10	294	96.3	+	0	0	204I294MI	Zotu1578	KY367524.2
H	10	294	97.6	+	0	0	204I294MI	Zotu1579	KY367524.2
N	*	*	*	.	*	*	*	Zotu1591	*
N	*	*	*	.	*	*	*	Zotu1582	*
N	*	*	*	.	*	*	*	Zotu1583	*
N	*	*	*	.	*	*	*	Zotu1586	*
N	*	*	*	.	*	*	*	Zotu1584	*
N	*	*	*	.	*	*	*	Zotu1596	*
N	*	*	*	.	*	*	*	Zotu1581	*
N	*	*	*	.	*	*	*	Zotu1597	*
N	*	*	*	.	*	*	*	Zotu1587	*
N	*	*	*	.	*	*	*	Zotu1600	*
N	*	*	*	.	*	*	*	Zotu1585	*
N	*	*	*	.	*	*	*	Zotu1588	*
N	*	*	*	.	*	*	*	Zotu1590	*
N	*	*	*	.	*	*	*	Zotu1593	*
N	*	*	*	.	*	*	*	Zotu1592	*
N	*	*	*	.	*	*	*	Zotu1595	*
N	*	*	*	.	*	*	*	Zotu1599	*
N	*	*	*	.	*	*	*	Zotu1601	*
H	15	280	98.2	+	0	0	241I202MI78M3I	Zotu1594	KY367511.2
N	*	*	*	.	*	*	*	Zotu1611	*
N	*	*	*	.	*	*	*	Zotu1612	*
N	*	*	*	.	*	*	*	Zotu1613	*
N	*	*	*	.	*	*	*	Zotu1614	*
H	32	294	94.2	+	0	0	280I201MD47MI44MD	Zotu1598	KY367488.2
N	*	*	*	.	*	*	*	Zotu1602	*
N	*	*	*	.	*	*	*	Zotu1604	*
N	*	*	*	.	*	*	*	Zotu1603	*
N	*	*	*	.	*	*	*	Zotu1619	*
N	*	*	*	.	*	*	*	Zotu1608	*
N	*	*	*	.	*	*	*	Zotu1605	*
N	*	*	*	.	*	*	*	Zotu1609	*
N	*	*	*	.	*	*	*	Zotu1606	*
N	*	*	*	.	*	*	*	Zotu1610	*
N	*	*	*	.	*	*	*	Zotu1621	*
N	*	*	*	.	*	*	*	Zotu1626	*
N	*	*	*	.	*	*	*	Zotu1616	*
N	*	*	*	.	*	*	*	Zotu1617	*
N	*	*	*	.	*	*	*	Zotu1618	*
N	*	*	*	.	*	*	*	Zotu1631	*
H	2	283	97.0	+	0	0	212I237M46D	Zotu1615	KT823555.1
N	*	*	*	.	*	*	*	Zotu1622	*
N	*	*	*	.	*	*	*	Zotu1624	*
N	*	*	*	.	*	*	*	Zotu1620	*
N	*	*	*	.	*	*	*	Zotu1625	*
N	*	*	*	.	*	*	*	Zotu1623	*
N	*	*	*	.	*	*	*	Zotu1638	*
N	*	*	*	.	*	*	*	Zotu1627	*
N	*	*	*	.	*	*	*	Zotu1632	*
N	*	*	*	.	*	*	*	Zotu1633	*
H	32	292	93.9	+	0	0	280I250M2I41MD	Zotu1629	KY367488.2
H	1	283	94.9	+	0	0	212I237M46D	Zotu1628	KT823546.1
N	*	*	*	.	*	*	*	Zotu1634	*
N	*	*	*	.	*	*	*	Zotu1636	*
N	*	*	*	.	*	*	*	Zotu1635	*
N	*	*	*	.	*	*	*	Zotu1637	*
N	*	*	*	.	*	*	*	Zotu1639	*
N	*	*	*	.	*	*	*	Zotu1641	*
N	*	*	*	.	*	*	*	Zotu1640	*
N	*	*	*	.	*	*	*	Zotu1642	*
N	*	*	*	.	*	*	*	Zotu1644	*
N	*	*	*	.	*	*	*	Zotu1643	*
N	*	*	*	.	*	*	*	Zotu1646	*
H	55	302	97.1	+	0	0	275I229M3D38MD8M23D	Zotu1645	KY367497.2
N	*	*	*	.	*	*	*	Zotu1647	*
N	*	*	*	.	*	*	*	Zotu1648	*
N	*	*	*	.	*	*	*	Zotu1657	*
N	*	*	*	.	*	*	*	Zotu1658	*
N	*	*	*	.	*	*	*	Zotu1659	*
N	*	*	*	.	*	*	*	Zotu1661	*
N	*	*	*	.	*	*	*	Zotu1652	*
H	10	294	95.2	+	0	0	204I294MI	Zotu1649	KY367524.2
N	*	*	*	.	*	*	*	Zotu1653	*
N	*	*	*	.	*	*	*	Zotu1651	*
N	*	*	*	.	*	*	*	Zotu1656	*
N	*	*	*	.	*	*	*	Zotu1667	*
N	*	*	*	.	*	*	*	Zotu1668	*
N	*	*	*	.	*	*	*	Zotu1650	*
N	*	*	*	.	*	*	*	Zotu1655	*
N	*	*	*	.	*	*	*	Zotu1660	*
N	*	*	*	.	*	*	*	Zotu1654	*
N	*	*	*	.	*	*	*	Zotu1673	*
N	*	*	*	.	*	*	*	Zotu1664	*
N	*	*	*	.	*	*	*	Zotu1675	*
N	*	*	*	.	*	*	*	Zotu1662	*
N	*	*	*	.	*	*	*	Zotu1663	*
N	*	*	*	.	*	*	*	Zotu1674	*
N	*	*	*	.	*	*	*	Zotu1676	*
N	*	*	*	.	*	*	*	Zotu1666	*
N	*	*	*	.	*	*	*	Zotu1682	*
N	*	*	*	.	*	*	*	Zotu1680	*
N	*	*	*	.	*	*	*	Zotu1665	*
N	*	*	*	.	*	*	*	Zotu1681	*
N	*	*	*	.	*	*	*	Zotu1686	*
N	*	*	*	.	*	*	*	Zotu1669	*
N	*	*	*	.	*	*	*	Zotu1672	*
N	*	*	*	.	*	*	*	Zotu1687	*
N	*	*	*	.	*	*	*	Zotu1677	*
N	*	*	*	.	*	*	*	Zotu1679	*
N	*	*	*	.	*	*	*	Zotu1671	*
N	*	*	*	.	*	*	*	Zotu1684	*
N	*	*	*	.	*	*	*	Zotu1683	*
N	*	*	*	.	*	*	*	Zotu1688	*
N	*	*	*	.	*	*	*	Zotu1670	*
N	*	*	*	.	*	*	*	Zotu1685	*
N	*	*	*	.	*	*	*	Zotu1698	*
N	*	*	*	.	*	*	*	Zotu1689	*
H	8	286	94.5	+	0	0	211I237M49D	Zotu1690	KT823576.1
N	*	*	*	.	*	*	*	Zotu1691	*
N	*	*	*	.	*	*	*	Zotu1692	*
N	*	*	*	.	*	*	*	Zotu1693	*
N	*	*	*	.	*	*	*	Zotu1699	*
N	*	*	*	.	*	*	*	Zotu1694	*
N	*	*	*	.	*	*	*	Zotu1696	*
N	*	*	*	.	*	*	*	Zotu1695	*
N	*	*	*	.	*	*	*	Zotu1697	*
N	*	*	*	.	*	*	*	Zotu1702	*
N	*	*	*	.	*	*	*	Zotu1703	*
N	*	*	*	.	*	*	*	Zotu1704	*
H	0	283	96.2	+	0	0	212I237M46D	Zotu1701	KT823561.1
N	*	*	*	.	*	*	*	Zotu1714	*
N	*	*	*	.	*	*	*	Zotu1715	*
N	*	*	*	.	*	*	*	Zotu1705	*
N	*	*	*	.	*	*	*	Zotu1707	*
N	*	*	*	.	*	*	*	Zotu1706	*
N	*	*	*	.	*	*	*	Zotu1708	*
N	*	*	*	.	*	*	*	Zotu1709	*
N	*	*	*	.	*	*	*	Zotu1713	*
N	*	*	*	.	*	*	*	Zotu1711	*
N	*	*	*	.	*	*	*	Zotu1710	*
N	*	*	*	.	*	*	*	Zotu1712	*
N	*	*	*	.	*	*	*	Zotu1716	*
N	*	*	*	.	*	*	*	Zotu1726	*
N	*	*	*	.	*	*	*	Zotu1717	*
N	*	*	*	.	*	*	*	Zotu1721	*
N	*	*	*	.	*	*	*	Zotu1719	*
N	*	*	*	.	*	*	*	Zotu1718	*
N	*	*	*	.	*	*	*	Zotu1720	*
N	*	*	*	.	*	*	*	Zotu1722	*
N	*	*	*	.	*	*	*	Zotu1724	*
N	*	*	*	.	*	*	*	Zotu1725	*
N	*	*	*	.	*	*	*	Zotu1723	*
N	*	*	*	.	*	*	*	Zotu1728	*
N	*	*	*	.	*	*	*	Zotu1731	*
N	*	*	*	.	*	*	*	Zotu1738	*
N	*	*	*	.	*	*	*	Zotu1739	*
N	*	*	*	.	*	*	*	Zotu1727	*
N	*	*	*	.	*	*	*	Zotu1730	*
N	*	*	*	.	*	*	*	Zotu1729	*
N	*	*	*	.	*	*	*	Zotu1733	*
H	10	294	94.6	+	0	0	204I294MI	Zotu1732	KY367524.2
N	*	*	*	.	*	*	*	Zotu1735	*
N	*	*	*	.	*	*	*	Zotu1740	*
N	*	*	*	.	*	*	*	Zotu1734	*
N	*	*	*	.	*	*	*	Zotu1736	*
N	*	*	*	.	*	*	*	Zotu1749	*
N	*	*	*	.	*	*	*	Zotu1750	*
N	*	*	*	.	*	*	*	Zotu1741	*
N	*	*	*	.	*	*	*	Zotu1751	*
N	*	*	*	.	*	*	*	Zotu1737	*
N	*	*	*	.	*	*	*	Zotu1742	*
N	*	*	*	.	*	*	*	Zotu1743	*
N	*	*	*	.	*	*	*	Zotu1745	*
N	*	*	*	.	*	*	*	Zotu1744	*
N	*	*	*	.	*	*	*	Zotu1760	*
N	*	*	*	.	*	*	*	Zotu1746	*
N	*	*	*	.	*	*	*	Zotu1748	*
N	*	*	*	.	*	*	*	Zotu1752	*
N	*	*	*	.	*	*	*	Zotu1755	*
N	*	*	*	.	*	*	*	Zotu1747	*
N	*	*	*	.	*	*	*	Zotu1758	*
N	*	*	*	.	*	*	*	Zotu1753	*
N	*	*	*	.	*	*	*	Zotu1756	*
N	*	*	*	.	*	*	*	Zotu1759	*
N	*	*	*	.	*	*	*	Zotu1764	*
N	*	*	*	.	*	*	*	Zotu1762	*
N	*	*	*	.	*	*	*	Zotu1772	*
N	*	*	*	.	*	*	*	Zotu1773	*
N	*	*	*	.	*	*	*	Zotu1761	*
N	*	*	*	.	*	*	*	Zotu1766	*
N	*	*	*	.	*	*	*	Zotu1775	*
N	*	*	*	.	*	*	*	Zotu1778	*
N	*	*	*	.	*	*	*	Zotu1763	*
N	*	*	*	.	*	*	*	Zotu1769	*
H	1	283	94.1	+	0	0	212I237M46D	Zotu1765	KT823546.1
N	*	*	*	.	*	*	*	Zotu1768	*
N	*	*	*	.	*	*	*	Zotu1770	*
N	*	*	*	.	*	*	*	Zotu1783	*
N	*	*	*	.	*	*	*	Zotu1779	*
N	*	*	*	.	*	*	*	Zotu1767	*
N	*	*	*	.	*	*	*	Zotu1774	*
N	*	*	*	.	*	*	*	Zotu1786	*
N	*	*	*	.	*	*	*	Zotu1787	*
N	*	*	*	.	*	*	*	Zotu1771	*
N	*	*	*	.	*	*	*	Zotu1793	*
N	*	*	*	.	*	*	*	Zotu1776	*
N	*	*	*	.	*	*	*	Zotu1782	*
N	*	*	*	.	*	*	*	Zotu1788	*
N	*	*	*	.	*	*	*	Zotu1780	*
N	*	*	*	.	*	*	*	Zotu1789	*
N	*	*	*	.	*	*	*	Zotu1781	*
N	*	*	*	.	*	*	*	Zotu1801	*
N	*	*	*	.	*	*	*	Zotu1802	*
H	2	283	97.0	+	0	0	212I237M46D	Zotu1785	KT823555.1
N	*	*	*	.	*	*	*	Zotu1790	*
N	*	*	*	.	*	*	*	Zotu1798	*
N	*	*	*	.	*	*	*	Zotu1795	*
N	*	*	*	.	*	*	*	Zotu1796	*
N	*	*	*	.	*	*	*	Zotu1791	*
N	*	*	*	.	*	*	*	Zotu1799	*
N	*	*	*	.	*	*	*	Zotu1800	*
H	0	283	94.5	+	0	0	212I237M46D	Zotu1797	KT823561.1
N	*	*	*	.	*	*	*	Zotu1803	*
N	*	*	*	.	*	*	*	Zotu1813	*
N	*	*	*	.	*	*	*	Zotu1814	*
N	*	*	*	.	*	*	*	Zotu1804	*
N	*	*	*	.	*	*	*	Zotu1811	*
N	*	*	*	.	*	*	*	Zotu1806	*
N	*	*	*	.	*	*	*	Zotu1805	*
N	*	*	*	.	*	*	*	Zotu1807	*
N	*	*	*	.	*	*	*	Zotu1808	*
N	*	*	*	.	*	*	*	Zotu1810	*
N	*	*	*	.	*	*	*	Zotu1809	*
N	*	*	*	.	*	*	*	Zotu1819	*
N	*	*	*	.	*	*	*	Zotu1824	*
N	*	*	*	.	*	*	*	Zotu1822	*
N	*	*	*	.	*	*	*	Zotu1812	*
H	1	283	93.2	+	0	0	212I237M46D	Zotu1816	KT823546.1
H	46	283	95.8	+	0	0	256I283M2I	Zotu1815	KY367507.2
N	*	*	*	.	*	*	*	Zotu1821	*
N	*	*	*	.	*	*	*	Zotu1818	*
N	*	*	*	.	*	*	*	Zotu1820	*
N	*	*	*	.	*	*	*	Zotu1817	*
N	*	*	*	.	*	*	*	Zotu1823	*
N	*	*	*	.	*	*	*	Zotu1832	*
N	*	*	*	.	*	*	*	Zotu1825	*
N	*	*	*	.	*	*	*	Zotu1836	*
N	*	*	*	.	*	*	*	Zotu1837	*
N	*	*	*	.	*	*	*	Zotu1831	*
N	*	*	*	.	*	*	*	Zotu1826	*
N	*	*	*	.	*	*	*	Zotu1829	*
N	*	*	*	.	*	*	*	Zotu1828	*
N	*	*	*	.	*	*	*	Zotu1830	*
N	*	*	*	.	*	*	*	Zotu1843	*
N	*	*	*	.	*	*	*	Zotu1834	*
N	*	*	*	.	*	*	*	Zotu1827	*
N	*	*	*	.	*	*	*	Zotu1833	*
N	*	*	*	.	*	*	*	Zotu1835	*
N	*	*	*	.	*	*	*	Zotu1847	*
N	*	*	*	.	*	*	*	Zotu1838	*
N	*	*	*	.	*	*	*	Zotu1840	*
N	*	*	*	.	*	*	*	Zotu1852	*
N	*	*	*	.	*	*	*	Zotu1853	*
N	*	*	*	.	*	*	*	Zotu1854	*
N	*	*	*	.	*	*	*	Zotu1842	*
N	*	*	*	.	*	*	*	Zotu1844	*
H	0	283	95.8	+	0	0	212I237M46D	Zotu1839	KT823561.1
N	*	*	*	.	*	*	*	Zotu1846	*
N	*	*	*	.	*	*	*	Zotu1859	*
N	*	*	*	.	*	*	*	Zotu1841	*
N	*	*	*	.	*	*	*	Zotu1849	*
N	*	*	*	.	*	*	*	Zotu1848	*
N	*	*	*	.	*	*	*	Zotu1850	*
N	*	*	*	.	*	*	*	Zotu1855	*
N	*	*	*	.	*	*	*	Zotu1861	*
N	*	*	*	.	*	*	*	Zotu1851	*
N	*	*	*	.	*	*	*	Zotu1860	*
N	*	*	*	.	*	*	*	Zotu1856	*
N	*	*	*	.	*	*	*	Zotu1869	*
N	*	*	*	.	*	*	*	Zotu1870	*
N	*	*	*	.	*	*	*	Zotu1858	*
H	23	283	98.3	+	0	0	212I237M46D	Zotu1857	KT823574.1
N	*	*	*	.	*	*	*	Zotu1863	*
N	*	*	*	.	*	*	*	Zotu1862	*
N	*	*	*	.	*	*	*	Zotu1875	*
N	*	*	*	.	*	*	*	Zotu1866	*
N	*	*	*	.	*	*	*	Zotu1864	*
N	*	*	*	.	*	*	*	Zotu1868	*
N	*	*	*	.	*	*	*	Zotu1871	*
N	*	*	*	.	*	*	*	Zotu1865	*
N	*	*	*	.	*	*	*	Zotu1867	*
N	*	*	*	.	*	*	*	Zotu1872	*
N	*	*	*	.	*	*	*	Zotu1874	*
N	*	*	*	.	*	*	*	Zotu1876	*
N	*	*	*	.	*	*	*	Zotu1880	*
H	8	287	97.9	+	0	0	211I214MD23M49D	Zotu1873	KT823576.1
N	*	*	*	.	*	*	*	Zotu1879	*
N	*	*	*	.	*	*	*	Zotu1883	*
H	2	283	97.0	+	0	0	212I237M46D	Zotu1877	KT823555.1
H	10	294	93.2	+	0	0	204I294MI	Zotu1878	KY367524.2
N	*	*	*	.	*	*	*	Zotu1882	*
N	*	*	*	.	*	*	*	Zotu1881	*
N	*	*	*	.	*	*	*	Zotu1885	*
N	*	*	*	.	*	*	*	Zotu1893	*
N	*	*	*	.	*	*	*	Zotu1884	*
N	*	*	*	.	*	*	*	Zotu1887	*
N	*	*	*	.	*	*	*	Zotu1888	*
N	*	*	*	.	*	*	*	Zotu1886	*
N	*	*	*	.	*	*	*	Zotu1890	*
N	*	*	*	.	*	*	*	Zotu1898	*
N	*	*	*	.	*	*	*	Zotu1889	*
N	*	*	*	.	*	*	*	Zotu1903	*
N	*	*	*	.	*	*	*	Zotu1891	*
N	*	*	*	.	*	*	*	Zotu1894	*
N	*	*	*	.	*	*	*	Zotu1895	*
N	*	*	*	.	*	*	*	Zotu1897	*
N	*	*	*	.	*	*	*	Zotu1896	*
N	*	*	*	.	*	*	*	Zotu1901	*
N	*	*	*	.	*	*	*	Zotu1906	*
H	49	310	99.7	+	0	0	241I278MD9M22D	Zotu1900	KY367509.2
H	2	283	95.4	+	0	0	212I237M46D	Zotu1899	KT823555.1
N	*	*	*	.	*	*	*	Zotu1902	*
N	*	*	*	.	*	*	*	Zotu1904	*
N	*	*	*	.	*	*	*	Zotu1915	*
N	*	*	*	.	*	*	*	Zotu1905	*
N	*	*	*	.	*	*	*	Zotu1912	*
N	*	*	*	.	*	*	*	Zotu1907	*
N	*	*	*	.	*	*	*	Zotu1909	*
N	*	*	*	.	*	*	*	Zotu1910	*
H	32	295	95.6	+	0	0	280I201MD92MD	Zotu1908	KY367488.2
N	*	*	*	.	*	*	*	Zotu1914	*
N	*	*	*	.	*	*	*	Zotu1924	*
N	*	*	*	.	*	*	*	Zotu1911	*
N	*	*	*	.	*	*	*	Zotu1920	*
N	*	*	*	.	*	*	*	Zotu1913	*
N	*	*	*	.	*	*	*	Zotu1916	*
N	*	*	*	.	*	*	*	Zotu1917	*
H	1	283	96.2	+	0	0	212I237M46D	Zotu1918	KT823546.1
H	2	283	95.4	+	0	0	212I237M46D	Zotu1919	KT823555.1
N	*	*	*	.	*	*	*	Zotu1921	*
N	*	*	*	.	*	*	*	Zotu1928	*
N	*	*	*	.	*	*	*	Zotu1926	*
N	*	*	*	.	*	*	*	Zotu1927	*
N	*	*	*	.	*	*	*	Zotu1934	*
H	36	292	94.4	+	0	0	278I197M2I47MI39M9D	Zotu1923	KY367495.2
N	*	*	*	.	*	*	*	Zotu1925	*
N	*	*	*	.	*	*	*	Zotu1929	*
N	*	*	*	.	*	*	*	Zotu1940	*
N	*	*	*	.	*	*	*	Zotu1930	*
N	*	*	*	.	*	*	*	Zotu1931	*
N	*	*	*	.	*	*	*	Zotu1932	*
N	*	*	*	.	*	*	*	Zotu1943	*
N	*	*	*	.	*	*	*	Zotu1935	*
N	*	*	*	.	*	*	*	Zotu1933	*
N	*	*	*	.	*	*	*	Zotu1939	*
N	*	*	*	.	*	*	*	Zotu1936	*
N	*	*	*	.	*	*	*	Zotu1948	*
N	*	*	*	.	*	*	*	Zotu1941	*
N	*	*	*	.	*	*	*	Zotu1942	*
N	*	*	*	.	*	*	*	Zotu1938	*
N	*	*	*	.	*	*	*	Zotu1953	*
N	*	*	*	.	*	*	*	Zotu1937	*
N	*	*	*	.	*	*	*	Zotu1946	*
N	*	*	*	.	*	*	*	Zotu1944	*
N	*	*	*	.	*	*	*	Zotu1945	*
N	*	*	*	.	*	*	*	Zotu1947	*
N	*	*	*	.	*	*	*	Zotu1949	*
N	*	*	*	.	*	*	*	Zotu1950	*
N	*	*	*	.	*	*	*	Zotu1951	*
N	*	*	*	.	*	*	*	Zotu1954	*
N	*	*	*	.	*	*	*	Zotu1963	*
N	*	*	*	.	*	*	*	Zotu1964	*
N	*	*	*	.	*	*	*	Zotu1952	*
N	*	*	*	.	*	*	*	Zotu1966	*
N	*	*	*	.	*	*	*	Zotu1967	*
N	*	*	*	.	*	*	*	Zotu1968	*
H	0	283	97.0	+	0	0	212I237M46D	Zotu1955	KT823561.1
N	*	*	*	.	*	*	*	Zotu1958	*
N	*	*	*	.	*	*	*	Zotu1961	*
N	*	*	*	.	*	*	*	Zotu1960	*
H	41	296	97.3	+	0	0	287I203M2I43M2I50MI	Zotu1956	KY367498.2
H	10	294	93.9	+	0	0	204I294MI	Zotu1959	KY367524.2
N	*	*	*	.	*	*	*	Zotu1957	*
N	*	*	*	.	*	*	*	Zotu1962	*
N	*	*	*	.	*	*	*	Zotu1969	*
N	*	*	*	.	*	*	*	Zotu1970	*
N	*	*	*	.	*	*	*	Zotu1965	*
N	*	*	*	.	*	*	*	Zotu1980	*
N	*	*	*	.	*	*	*	Zotu1977	*
N	*	*	*	.	*	*	*	Zotu1973	*
N	*	*	*	.	*	*	*	Zotu1971	*
N	*	*	*	.	*	*	*	Zotu1984	*
N	*	*	*	.	*	*	*	Zotu1975	*
N	*	*	*	.	*	*	*	Zotu1972	*
N	*	*	*	.	*	*	*	Zotu1985	*
N	*	*	*	.	*	*	*	Zotu1974	*
N	*	*	*	.	*	*	*	Zotu1976	*
N	*	*	*	.	*	*	*	Zotu1979	*
N	*	*	*	.	*	*	*	Zotu1983	*
N	*	*	*	.	*	*	*	Zotu1978	*
N	*	*	*	.	*	*	*	Zotu1994	*
N	*	*	*	.	*	*	*	Zotu1981	*
N	*	*	*	.	*	*	*	Zotu1986	*
N	*	*	*	.	*	*	*	Zotu1987	*
N	*	*	*	.	*	*	*	Zotu1982	*
N	*	*	*	.	*	*	*	Zotu1992	*
H	57	289	94.8	+	0	0	253I289M3I	Zotu1989	KY367508.2
N	*	*	*	.	*	*	*	Zotu1988	*
N	*	*	*	.	*	*	*	Zotu1995	*
N	*	*	*	.	*	*	*	Zotu1991	*
N	*	*	*	.	*	*	*	Zotu2003	*
N	*	*	*	.	*	*	*	Zotu1993	*
N	*	*	*	.	*	*	*	Zotu2007	*
N	*	*	*	.	*	*	*	Zotu1997	*
N	*	*	*	.	*	*	*	Zotu2008	*
N	*	*	*	.	*	*	*	Zotu1998	*
N	*	*	*	.	*	*	*	Zotu2001	*
N	*	*	*	.	*	*	*	Zotu2002	*
N	*	*	*	.	*	*	*	Zotu2000	*
N	*	*	*	.	*	*	*	Zotu1999	*
N	*	*	*	.	*	*	*	Zotu2013	*
N	*	*	*	.	*	*	*	Zotu2016	*
N	*	*	*	.	*	*	*	Zotu2017	*
N	*	*	*	.	*	*	*	Zotu2018	*
N	*	*	*	.	*	*	*	Zotu2004	*
N	*	*	*	.	*	*	*	Zotu2005	*
N	*	*	*	.	*	*	*	Zotu2006	*
N	*	*	*	.	*	*	*	Zotu2010	*
N	*	*	*	.	*	*	*	Zotu2009	*
N	*	*	*	.	*	*	*	Zotu2012	*
N	*	*	*	.	*	*	*	Zotu2014	*
N	*	*	*	.	*	*	*	Zotu2015	*
H	1	283	94.1	+	0	0	212I237M46D	Zotu2011	KT823546.1
N	*	*	*	.	*	*	*	Zotu2019	*
N	*	*	*	.	*	*	*	Zotu2020	*
N	*	*	*	.	*	*	*	Zotu2028	*
N	*	*	*	.	*	*	*	Zotu2021	*
N	*	*	*	.	*	*	*	Zotu2029	*
N	*	*	*	.	*	*	*	Zotu2022	*
N	*	*	*	.	*	*	*	Zotu2026	*
N	*	*	*	.	*	*	*	Zotu2024	*
N	*	*	*	.	*	*	*	Zotu2037	*
N	*	*	*	.	*	*	*	Zotu2038	*
N	*	*	*	.	*	*	*	Zotu2039	*
N	*	*	*	.	*	*	*	Zotu2023	*
N	*	*	*	.	*	*	*	Zotu2031	*
N	*	*	*	.	*	*	*	Zotu2027	*
N	*	*	*	.	*	*	*	Zotu2032	*
N	*	*	*	.	*	*	*	Zotu2030	*
N	*	*	*	.	*	*	*	Zotu2035	*
N	*	*	*	.	*	*	*	Zotu2033	*
N	*	*	*	.	*	*	*	Zotu2047	*
N	*	*	*	.	*	*	*	Zotu2034	*
N	*	*	*	.	*	*	*	Zotu2041	*
N	*	*	*	.	*	*	*	Zotu2050	*
N	*	*	*	.	*	*	*	Zotu2043	*
N	*	*	*	.	*	*	*	Zotu2036	*
N	*	*	*	.	*	*	*	Zotu2049	*
N	*	*	*	.	*	*	*	Zotu2045	*
N	*	*	*	.	*	*	*	Zotu2044	*
N	*	*	*	.	*	*	*	Zotu2042	*
N	*	*	*	.	*	*	*	Zotu2046	*
N	*	*	*	.	*	*	*	Zotu2056	*
N	*	*	*	.	*	*	*	Zotu2054	*
N	*	*	*	.	*	*	*	Zotu2051	*
N	*	*	*	.	*	*	*	Zotu2048	*
N	*	*	*	.	*	*	*	Zotu2052	*
N	*	*	*	.	*	*	*	Zotu2053	*
N	*	*	*	.	*	*	*	Zotu2055	*
N	*	*	*	.	*	*	*	Zotu2065	*
N	*	*	*	.	*	*	*	Zotu2059	*
H	41	303	93.4	+	0	0	287I143M4D60MI29MD15MI51MI	Zotu2057	KY367498.2
N	*	*	*	.	*	*	*	Zotu2064	*
N	*	*	*	.	*	*	*	Zotu2067	*
[truncated: 4,513 more rows]
