# Supplementary material for: The Endophytic Mycobiome of European Ash and Sycamore Maple Leaves – Geographic Patterns, Host Specificity and Influence of Ash Dieback
Source: Front Microbiol. 2018 Oct 24;9:2345. doi: 10.3389/fmicb.2018.02345 (PMC6207852; doi:10.3389/fmicb.2018.02345)
Supplement: Supplementary file 9 [file Data_Sheet_4.zip › Data_Sheet_4_code/data/leaf_samples/analysis/clusters/mycos_RAxML_bestTree.tre]

(((Zotu630:0.00000217965523954310,((Zotu36:0.00000217965523954310,Zotu171:0.00367074863483436101)66:0.01461484110041156789,(Zotu16:0.02080221885531948964,(((Zotu283:0.01961261458181214404,Zotu45:0.00000217965523954310)85:0.01114617210984707694,Zotu13:0.00000217965523954310)100:0.08098575831479752629,(Zotu377:0.09712862723787851760,(Zotu358:0.00000217965523954310,(Zotu39:0.00000217965523954310,Zotu99:0.01539304808830883192)56:0.00749505120401298703)66:0.03197943948165605371)16:0.02177533191780087196)94:0.04021538024506268738)22:0.00924272881234877546)13:0.00731134811690052882)40:0.01081411780767041302,Zotu626:0.01697325854784516655)83:0.01295643547071190227,(Zotu24:0.00526824534501031498,(Zotu8:0.00000217965523954310,(Zotu269:0.00000217965523954310,Zotu999:0.00738232092100214298)100:0.06850609099353884013)88:0.00626595217288556088)57:0.01193233143886163368,Zotu22:0.01113935925021412518);
