# Supplementary material for: The Endophytic Mycobiome of European Ash and Sycamore Maple Leaves – Geographic Patterns, Host Specificity and Influence of Ash Dieback
Source: Front Microbiol. 2018 Oct 24;9:2345. doi: 10.3389/fmicb.2018.02345 (PMC6207852; doi:10.3389/fmicb.2018.02345)
Supplement: Supplementary file 9 [file Data_Sheet_4.zip › Data_Sheet_4_code/data/leaf_samples/analysis/clusters/venturia_search.uc]

H	8	283	100.0	+	0	0	212I237M46D	Zotu2	KT823552.1
H	7	283	100.0	+	0	0	212I237M46D	Zotu2	KT823551.1
H	6	283	100.0	+	0	0	212I237M46D	Zotu2	KT823550.1
H	16	283	100.0	+	0	0	212I237M46D	Zotu2	KT823560.1
H	15	283	100.0	+	0	0	212I237M46D	Zotu2	KT823559.1
H	9	283	100.0	+	0	0	212I237M46D	Zotu2	KT823553.1
H	3	283	100.0	+	0	0	212I237M46D	Zotu2	KT823547.1
H	2	283	100.0	+	0	0	212I237M46D	Zotu2	KT823546.1
H	5	283	100.0	+	0	0	212I237M46D	Zotu2	KT823549.1
H	4	283	100.0	+	0	0	212I237M46D	Zotu2	KT823548.1
H	12	283	99.6	+	0	0	212I237M46D	Zotu2	KT823556.1
H	13	283	99.6	+	0	0	212I237M46D	Zotu2	KT823557.1
H	27	283	99.6	+	0	0	212I237M46D	Zotu2	KT823571.1
H	11	283	99.6	+	0	0	212I237M46D	Zotu2	KT823555.1
H	25	283	99.6	+	0	0	212I237M46D	Zotu2	KT823569.1
H	10	283	99.6	+	0	0	212I237M46D	Zotu2	KT823554.1
H	14	283	99.6	+	0	0	212I237M46D	Zotu2	KT823558.1
H	26	283	99.6	+	0	0	212I237M46D	Zotu2	KT823570.1
H	28	283	99.2	+	0	0	212I237M46D	Zotu2	KT823572.1
H	29	283	99.2	+	0	0	212I237M46D	Zotu2	KT823573.1
H	24	283	99.2	+	0	0	212I237M46D	Zotu2	KT823568.1
H	19	283	99.2	+	0	0	212I237M46D	Zotu2	KT823563.1
H	20	283	99.2	+	0	0	212I237M46D	Zotu2	KT823564.1
H	17	283	99.2	+	0	0	212I237M46D	Zotu2	KT823561.1
H	18	283	99.2	+	0	0	212I237M46D	Zotu2	KT823562.1
H	22	283	99.2	+	0	0	212I237M46D	Zotu2	KT823566.1
H	23	283	99.2	+	0	0	212I237M46D	Zotu2	KT823567.1
H	21	283	99.2	+	0	0	212I237M46D	Zotu2	KT823565.1
H	31	283	98.7	+	0	0	212I237M46D	Zotu2	KT823575.1
H	30	283	98.7	+	0	0	212I237M46D	Zotu2	KT823574.1
H	0	283	98.3	+	0	0	211I237M46D	Zotu2	KT823544.1
H	1	283	98.3	+	0	0	211I237M46D	Zotu2	KT823545.1
H	33	283	93.7	+	0	0	211I237M46D	Zotu2	KT823577.1
H	32	283	93.7	+	0	0	211I237M46D	Zotu2	KT823576.1
N	*	278	*	.	*	*	*	Zotu4	*
H	8	283	100.0	+	0	0	212I237M46D	Zotu1	KT823552.1
H	7	283	100.0	+	0	0	212I237M46D	Zotu1	KT823551.1
H	6	283	100.0	+	0	0	212I237M46D	Zotu1	KT823550.1
H	16	283	100.0	+	0	0	212I237M46D	Zotu1	KT823560.1
H	15	283	100.0	+	0	0	212I237M46D	Zotu1	KT823559.1
H	9	283	100.0	+	0	0	212I237M46D	Zotu1	KT823553.1
H	3	283	100.0	+	0	0	212I237M46D	Zotu1	KT823547.1
H	2	283	100.0	+	0	0	212I237M46D	Zotu1	KT823546.1
H	5	283	100.0	+	0	0	212I237M46D	Zotu1	KT823549.1
H	4	283	100.0	+	0	0	212I237M46D	Zotu1	KT823548.1
H	12	283	99.6	+	0	0	212I237M46D	Zotu1	KT823556.1
H	13	283	99.6	+	0	0	212I237M46D	Zotu1	KT823557.1
H	27	283	99.6	+	0	0	212I237M46D	Zotu1	KT823571.1
H	11	283	99.6	+	0	0	212I237M46D	Zotu1	KT823555.1
H	25	283	99.6	+	0	0	212I237M46D	Zotu1	KT823569.1
H	10	283	99.6	+	0	0	212I237M46D	Zotu1	KT823554.1
H	14	283	99.6	+	0	0	212I237M46D	Zotu1	KT823558.1
H	26	283	99.6	+	0	0	212I237M46D	Zotu1	KT823570.1
H	28	283	99.2	+	0	0	212I237M46D	Zotu1	KT823572.1
H	29	283	99.2	+	0	0	212I237M46D	Zotu1	KT823573.1
H	24	283	99.2	+	0	0	212I237M46D	Zotu1	KT823568.1
H	19	283	99.2	+	0	0	212I237M46D	Zotu1	KT823563.1
H	20	283	99.2	+	0	0	212I237M46D	Zotu1	KT823564.1
H	17	283	99.2	+	0	0	212I237M46D	Zotu1	KT823561.1
H	18	283	99.2	+	0	0	212I237M46D	Zotu1	KT823562.1
H	22	283	99.2	+	0	0	212I237M46D	Zotu1	KT823566.1
H	23	283	99.2	+	0	0	212I237M46D	Zotu1	KT823567.1
H	21	283	99.2	+	0	0	212I237M46D	Zotu1	KT823565.1
H	31	283	98.7	+	0	0	212I237M46D	Zotu1	KT823575.1
H	30	283	98.7	+	0	0	212I237M46D	Zotu1	KT823574.1
H	0	283	98.3	+	0	0	211I237M46D	Zotu1	KT823544.1
H	1	283	98.3	+	0	0	211I237M46D	Zotu1	KT823545.1
H	33	283	93.7	+	0	0	211I237M46D	Zotu1	KT823577.1
H	32	283	93.7	+	0	0	211I237M46D	Zotu1	KT823576.1
H	13	283	100.0	+	0	0	212I237M46D	Zotu5	KT823557.1
H	14	283	100.0	+	0	0	212I237M46D	Zotu5	KT823558.1
H	11	283	100.0	+	0	0	212I237M46D	Zotu5	KT823555.1
H	12	283	100.0	+	0	0	212I237M46D	Zotu5	KT823556.1
H	8	283	99.6	+	0	0	212I237M46D	Zotu5	KT823552.1
H	7	283	99.6	+	0	0	212I237M46D	Zotu5	KT823551.1
H	6	283	99.6	+	0	0	212I237M46D	Zotu5	KT823550.1
H	16	283	99.6	+	0	0	212I237M46D	Zotu5	KT823560.1
H	15	283	99.6	+	0	0	212I237M46D	Zotu5	KT823559.1
H	9	283	99.6	+	0	0	212I237M46D	Zotu5	KT823553.1
H	3	283	99.6	+	0	0	212I237M46D	Zotu5	KT823547.1
H	2	283	99.6	+	0	0	212I237M46D	Zotu5	KT823546.1
H	5	283	99.6	+	0	0	212I237M46D	Zotu5	KT823549.1
H	4	283	99.6	+	0	0	212I237M46D	Zotu5	KT823548.1
H	27	283	99.2	+	0	0	212I237M46D	Zotu5	KT823571.1
H	26	283	99.2	+	0	0	212I237M46D	Zotu5	KT823570.1
H	25	283	99.2	+	0	0	212I237M46D	Zotu5	KT823569.1
H	10	283	99.2	+	0	0	212I237M46D	Zotu5	KT823554.1
H	23	283	98.7	+	0	0	212I237M46D	Zotu5	KT823567.1
H	24	283	98.7	+	0	0	212I237M46D	Zotu5	KT823568.1
H	29	283	98.7	+	0	0	212I237M46D	Zotu5	KT823573.1
H	28	283	98.7	+	0	0	212I237M46D	Zotu5	KT823572.1
H	22	283	98.7	+	0	0	212I237M46D	Zotu5	KT823566.1
H	18	283	98.7	+	0	0	212I237M46D	Zotu5	KT823562.1
H	17	283	98.7	+	0	0	212I237M46D	Zotu5	KT823561.1
H	19	283	98.7	+	0	0	212I237M46D	Zotu5	KT823563.1
H	21	283	98.7	+	0	0	212I237M46D	Zotu5	KT823565.1
H	20	283	98.7	+	0	0	212I237M46D	Zotu5	KT823564.1
H	31	283	98.3	+	0	0	212I237M46D	Zotu5	KT823575.1
H	30	283	98.3	+	0	0	212I237M46D	Zotu5	KT823574.1
H	0	283	97.9	+	0	0	211I237M46D	Zotu5	KT823544.1
H	1	283	97.9	+	0	0	211I237M46D	Zotu5	KT823545.1
H	33	283	93.2	+	0	0	211I237M46D	Zotu5	KT823577.1
H	32	283	93.2	+	0	0	211I237M46D	Zotu5	KT823576.1
H	33	287	100.0	+	0	0	211I237M50D	Zotu3	KT823577.1
H	32	287	100.0	+	0	0	211I237M50D	Zotu3	KT823576.1
H	19	287	93.7	+	0	0	212I237M50D	Zotu3	KT823563.1
H	20	287	93.7	+	0	0	212I237M50D	Zotu3	KT823564.1
H	21	287	93.7	+	0	0	212I237M50D	Zotu3	KT823565.1
H	16	287	93.7	+	0	0	212I237M50D	Zotu3	KT823560.1
H	17	287	93.7	+	0	0	212I237M50D	Zotu3	KT823561.1
H	18	287	93.7	+	0	0	212I237M50D	Zotu3	KT823562.1
H	25	287	93.7	+	0	0	212I237M50D	Zotu3	KT823569.1
H	26	287	93.7	+	0	0	212I237M50D	Zotu3	KT823570.1
H	27	287	93.7	+	0	0	212I237M50D	Zotu3	KT823571.1
H	22	287	93.7	+	0	0	212I237M50D	Zotu3	KT823566.1
H	23	287	93.7	+	0	0	212I237M50D	Zotu3	KT823567.1
H	24	287	93.7	+	0	0	212I237M50D	Zotu3	KT823568.1
H	5	287	93.7	+	0	0	212I237M50D	Zotu3	KT823549.1
H	6	287	93.7	+	0	0	212I237M50D	Zotu3	KT823550.1
H	4	287	93.7	+	0	0	212I237M50D	Zotu3	KT823548.1
H	2	287	93.7	+	0	0	212I237M50D	Zotu3	KT823546.1
H	3	287	93.7	+	0	0	212I237M50D	Zotu3	KT823547.1
H	10	287	93.7	+	0	0	212I237M50D	Zotu3	KT823554.1
H	15	287	93.7	+	0	0	212I237M50D	Zotu3	KT823559.1
H	9	287	93.7	+	0	0	212I237M50D	Zotu3	KT823553.1
H	7	287	93.7	+	0	0	212I237M50D	Zotu3	KT823551.1
H	8	287	93.7	+	0	0	212I237M50D	Zotu3	KT823552.1
H	14	287	93.2	+	0	0	212I237M50D	Zotu3	KT823558.1
H	13	287	93.2	+	0	0	212I237M50D	Zotu3	KT823557.1
H	28	287	93.2	+	0	0	212I237M50D	Zotu3	KT823572.1
H	31	287	93.2	+	0	0	212I237M50D	Zotu3	KT823575.1
H	29	287	93.2	+	0	0	212I237M50D	Zotu3	KT823573.1
H	0	287	93.2	+	0	0	211I237M50D	Zotu3	KT823544.1
H	1	287	93.2	+	0	0	211I237M50D	Zotu3	KT823545.1
H	30	287	93.2	+	0	0	212I237M50D	Zotu3	KT823574.1
H	12	287	93.2	+	0	0	212I237M50D	Zotu3	KT823556.1
H	11	287	93.2	+	0	0	212I237M50D	Zotu3	KT823555.1
H	19	283	100.0	+	0	0	212I237M46D	Zotu7	KT823563.1
H	20	283	100.0	+	0	0	212I237M46D	Zotu7	KT823564.1
H	17	283	100.0	+	0	0	212I237M46D	Zotu7	KT823561.1
H	18	283	100.0	+	0	0	212I237M46D	Zotu7	KT823562.1
H	23	283	100.0	+	0	0	212I237M46D	Zotu7	KT823567.1
H	24	283	100.0	+	0	0	212I237M46D	Zotu7	KT823568.1
H	21	283	100.0	+	0	0	212I237M46D	Zotu7	KT823565.1
H	22	283	100.0	+	0	0	212I237M46D	Zotu7	KT823566.1
H	26	283	99.6	+	0	0	212I237M46D	Zotu7	KT823570.1
H	25	283	99.6	+	0	0	212I237M46D	Zotu7	KT823569.1
H	31	283	99.6	+	0	0	212I237M46D	Zotu7	KT823575.1
H	27	283	99.6	+	0	0	212I237M46D	Zotu7	KT823571.1
H	30	283	99.6	+	0	0	212I237M46D	Zotu7	KT823574.1
H	10	283	99.6	+	0	0	212I237M46D	Zotu7	KT823554.1
H	2	283	99.2	+	0	0	212I237M46D	Zotu7	KT823546.1
H	28	283	99.2	+	0	0	212I237M46D	Zotu7	KT823572.1
H	29	283	99.2	+	0	0	212I237M46D	Zotu7	KT823573.1
H	3	283	99.2	+	0	0	212I237M46D	Zotu7	KT823547.1
H	15	283	99.2	+	0	0	212I237M46D	Zotu7	KT823559.1
H	16	283	99.2	+	0	0	212I237M46D	Zotu7	KT823560.1
H	8	283	99.2	+	0	0	212I237M46D	Zotu7	KT823552.1
H	9	283	99.2	+	0	0	212I237M46D	Zotu7	KT823553.1
H	5	283	99.2	+	0	0	212I237M46D	Zotu7	KT823549.1
H	4	283	99.2	+	0	0	212I237M46D	Zotu7	KT823548.1
H	7	283	99.2	+	0	0	212I237M46D	Zotu7	KT823551.1
H	6	283	99.2	+	0	0	212I237M46D	Zotu7	KT823550.1
H	14	283	98.7	+	0	0	212I237M46D	Zotu7	KT823558.1
H	13	283	98.7	+	0	0	212I237M46D	Zotu7	KT823557.1
H	11	283	98.7	+	0	0	212I237M46D	Zotu7	KT823555.1
H	12	283	98.7	+	0	0	212I237M46D	Zotu7	KT823556.1
H	1	283	98.3	+	0	0	211I237M46D	Zotu7	KT823545.1
H	0	283	98.3	+	0	0	211I237M46D	Zotu7	KT823544.1
H	33	283	93.7	+	0	0	211I237M46D	Zotu7	KT823577.1
H	32	283	93.7	+	0	0	211I237M46D	Zotu7	KT823576.1
N	*	282	*	.	*	*	*	Zotu8	*
N	*	350	*	.	*	*	*	Zotu10	*
N	*	312	*	.	*	*	*	Zotu6	*
H	10	283	100.0	+	0	0	212I237M46D	Zotu12	KT823554.1
H	17	283	99.6	+	0	0	212I237M46D	Zotu12	KT823561.1
H	18	283	99.6	+	0	0	212I237M46D	Zotu12	KT823562.1
H	15	283	99.6	+	0	0	212I237M46D	Zotu12	KT823559.1
H	16	283	99.6	+	0	0	212I237M46D	Zotu12	KT823560.1
H	19	283	99.6	+	0	0	212I237M46D	Zotu12	KT823563.1
H	23	283	99.6	+	0	0	212I237M46D	Zotu12	KT823567.1
H	24	283	99.6	+	0	0	212I237M46D	Zotu12	KT823568.1
H	22	283	99.6	+	0	0	212I237M46D	Zotu12	KT823566.1
H	20	283	99.6	+	0	0	212I237M46D	Zotu12	KT823564.1
H	21	283	99.6	+	0	0	212I237M46D	Zotu12	KT823565.1
H	4	283	99.6	+	0	0	212I237M46D	Zotu12	KT823548.1
H	5	283	99.6	+	0	0	212I237M46D	Zotu12	KT823549.1
H	2	283	99.6	+	0	0	212I237M46D	Zotu12	KT823546.1
H	3	283	99.6	+	0	0	212I237M46D	Zotu12	KT823547.1
H	8	283	99.6	+	0	0	212I237M46D	Zotu12	KT823552.1
H	9	283	99.6	+	0	0	212I237M46D	Zotu12	KT823553.1
H	6	283	99.6	+	0	0	212I237M46D	Zotu12	KT823550.1
H	7	283	99.6	+	0	0	212I237M46D	Zotu12	KT823551.1
H	12	283	99.2	+	0	0	212I237M46D	Zotu12	KT823556.1
H	11	283	99.2	+	0	0	212I237M46D	Zotu12	KT823555.1
H	13	283	99.2	+	0	0	212I237M46D	Zotu12	KT823557.1
H	31	283	99.2	+	0	0	212I237M46D	Zotu12	KT823575.1
H	14	283	99.2	+	0	0	212I237M46D	Zotu12	KT823558.1
H	30	283	99.2	+	0	0	212I237M46D	Zotu12	KT823574.1
H	25	283	99.2	+	0	0	212I237M46D	Zotu12	KT823569.1
H	26	283	99.2	+	0	0	212I237M46D	Zotu12	KT823570.1
H	27	283	99.2	+	0	0	212I237M46D	Zotu12	KT823571.1
H	29	283	98.7	+	0	0	212I237M46D	Zotu12	KT823573.1
H	28	283	98.7	+	0	0	212I237M46D	Zotu12	KT823572.1
H	1	283	97.9	+	0	0	211I237M46D	Zotu12	KT823545.1
H	0	283	97.9	+	0	0	211I237M46D	Zotu12	KT823544.1
H	33	283	93.7	+	0	0	211I237M46D	Zotu12	KT823577.1
H	32	283	93.7	+	0	0	211I237M46D	Zotu12	KT823576.1
H	33	286	97.5	+	0	0	211I237M49D	Zotu11	KT823577.1
H	32	286	97.5	+	0	0	211I237M49D	Zotu11	KT823576.1
N	*	285	*	.	*	*	*	Zotu9	*
N	*	294	*	.	*	*	*	Zotu18	*
N	*	291	*	.	*	*	*	Zotu15	*
H	33	286	97.5	+	0	0	211I237M49D	Zotu20	KT823577.1
H	32	286	97.5	+	0	0	211I237M49D	Zotu20	KT823576.1
N	*	293	*	.	*	*	*	Zotu14	*
H	26	283	100.0	+	0	0	212I237M46D	Zotu19	KT823570.1
H	25	283	100.0	+	0	0	212I237M46D	Zotu19	KT823569.1
H	27	283	100.0	+	0	0	212I237M46D	Zotu19	KT823571.1
H	20	283	99.6	+	0	0	212I237M46D	Zotu19	KT823564.1
H	21	283	99.6	+	0	0	212I237M46D	Zotu19	KT823565.1
H	19	283	99.6	+	0	0	212I237M46D	Zotu19	KT823563.1
H	18	283	99.6	+	0	0	212I237M46D	Zotu19	KT823562.1
H	17	283	99.6	+	0	0	212I237M46D	Zotu19	KT823561.1
H	28	283	99.6	+	0	0	212I237M46D	Zotu19	KT823572.1
H	29	283	99.6	+	0	0	212I237M46D	Zotu19	KT823573.1
H	24	283	99.6	+	0	0	212I237M46D	Zotu19	KT823568.1
H	22	283	99.6	+	0	0	212I237M46D	Zotu19	KT823566.1
H	23	283	99.6	+	0	0	212I237M46D	Zotu19	KT823567.1
H	5	283	99.6	+	0	0	212I237M46D	Zotu19	KT823549.1
H	6	283	99.6	+	0	0	212I237M46D	Zotu19	KT823550.1
H	4	283	99.6	+	0	0	212I237M46D	Zotu19	KT823548.1
H	2	283	99.6	+	0	0	212I237M46D	Zotu19	KT823546.1
H	3	283	99.6	+	0	0	212I237M46D	Zotu19	KT823547.1
H	7	283	99.6	+	0	0	212I237M46D	Zotu19	KT823551.1
H	15	283	99.6	+	0	0	212I237M46D	Zotu19	KT823559.1
H	16	283	99.6	+	0	0	212I237M46D	Zotu19	KT823560.1
H	8	283	99.6	+	0	0	212I237M46D	Zotu19	KT823552.1
H	9	283	99.6	+	0	0	212I237M46D	Zotu19	KT823553.1
H	13	283	99.2	+	0	0	212I237M46D	Zotu19	KT823557.1
H	14	283	99.2	+	0	0	212I237M46D	Zotu19	KT823558.1
H	31	283	99.2	+	0	0	212I237M46D	Zotu19	KT823575.1
H	12	283	99.2	+	0	0	212I237M46D	Zotu19	KT823556.1
H	10	283	99.2	+	0	0	212I237M46D	Zotu19	KT823554.1
H	30	283	99.2	+	0	0	212I237M46D	Zotu19	KT823574.1
H	11	283	99.2	+	0	0	212I237M46D	Zotu19	KT823555.1
H	0	283	98.7	+	0	0	211I237M46D	Zotu19	KT823544.1
H	1	283	98.7	+	0	0	211I237M46D	Zotu19	KT823545.1
H	33	283	93.7	+	0	0	211I237M46D	Zotu19	KT823577.1
H	32	283	93.7	+	0	0	211I237M46D	Zotu19	KT823576.1
N	*	285	*	.	*	*	*	Zotu21	*
N	*	297	*	.	*	*	*	Zotu27	*
N	*	298	*	.	*	*	*	Zotu30	*
N	*	354	*	.	*	*	*	Zotu28	*
N	*	291	*	.	*	*	*	Zotu29	*
N	*	280	*	.	*	*	*	Zotu16	*
N	*	293	*	.	*	*	*	Zotu31	*
N	*	282	*	.	*	*	*	Zotu24	*
N	*	287	*	.	*	*	*	Zotu25	*
N	*	281	*	.	*	*	*	Zotu13	*
N	*	299	*	.	*	*	*	Zotu38	*
N	*	283	*	.	*	*	*	Zotu22	*
N	*	281	*	.	*	*	*	Zotu26	*
N	*	293	*	.	*	*	*	Zotu43	*
N	*	362	*	.	*	*	*	Zotu42	*
N	*	417	*	.	*	*	*	Zotu40	*
H	1	283	100.0	+	0	0	211I237M46D	Zotu44	KT823545.1
H	0	283	100.0	+	0	0	211I237M46D	Zotu44	KT823544.1
H	27	283	98.7	+	0	0	212I237M46D	Zotu44	KT823571.1
H	26	283	98.7	+	0	0	212I237M46D	Zotu44	KT823570.1
H	25	283	98.7	+	0	0	212I237M46D	Zotu44	KT823569.1
H	30	283	98.7	+	0	0	212I237M46D	Zotu44	KT823574.1
H	21	283	98.3	+	0	0	212I237M46D	Zotu44	KT823565.1
H	22	283	98.3	+	0	0	212I237M46D	Zotu44	KT823566.1
H	19	283	98.3	+	0	0	212I237M46D	Zotu44	KT823563.1
H	20	283	98.3	+	0	0	212I237M46D	Zotu44	KT823564.1
H	29	283	98.3	+	0	0	212I237M46D	Zotu44	KT823573.1
H	28	283	98.3	+	0	0	212I237M46D	Zotu44	KT823572.1
H	23	283	98.3	+	0	0	212I237M46D	Zotu44	KT823567.1
H	24	283	98.3	+	0	0	212I237M46D	Zotu44	KT823568.1
H	18	283	98.3	+	0	0	212I237M46D	Zotu44	KT823562.1
H	5	283	98.3	+	0	0	212I237M46D	Zotu44	KT823549.1
H	6	283	98.3	+	0	0	212I237M46D	Zotu44	KT823550.1
H	7	283	98.3	+	0	0	212I237M46D	Zotu44	KT823551.1
H	2	283	98.3	+	0	0	212I237M46D	Zotu44	KT823546.1
H	3	283	98.3	+	0	0	212I237M46D	Zotu44	KT823547.1
H	4	283	98.3	+	0	0	212I237M46D	Zotu44	KT823548.1
H	15	283	98.3	+	0	0	212I237M46D	Zotu44	KT823559.1
H	17	283	98.3	+	0	0	212I237M46D	Zotu44	KT823561.1
H	16	283	98.3	+	0	0	212I237M46D	Zotu44	KT823560.1
H	8	283	98.3	+	0	0	212I237M46D	Zotu44	KT823552.1
H	9	283	98.3	+	0	0	212I237M46D	Zotu44	KT823553.1
H	14	283	97.9	+	0	0	212I237M46D	Zotu44	KT823558.1
H	31	283	97.9	+	0	0	212I237M46D	Zotu44	KT823575.1
H	11	283	97.9	+	0	0	212I237M46D	Zotu44	KT823555.1
H	10	283	97.9	+	0	0	212I237M46D	Zotu44	KT823554.1
H	13	283	97.9	+	0	0	212I237M46D	Zotu44	KT823557.1
H	12	283	97.9	+	0	0	212I237M46D	Zotu44	KT823556.1
H	33	283	93.2	+	0	0	211I237M46D	Zotu44	KT823577.1
H	32	283	93.2	+	0	0	211I237M46D	Zotu44	KT823576.1
N	*	287	*	.	*	*	*	Zotu47	*
N	*	294	*	.	*	*	*	Zotu46	*
N	*	287	*	.	*	*	*	Zotu33	*
N	*	293	*	.	*	*	*	Zotu34	*
N	*	281	*	.	*	*	*	Zotu37	*
N	*	288	*	.	*	*	*	Zotu51	*
N	*	280	*	.	*	*	*	Zotu39	*
N	*	282	*	.	*	*	*	Zotu36	*
N	*	294	*	.	*	*	*	Zotu52	*
N	*	357	*	.	*	*	*	Zotu50	*
N	*	297	*	.	*	*	*	Zotu54	*
N	*	377	*	.	*	*	*	Zotu49	*
N	*	293	*	.	*	*	*	Zotu58	*
N	*	342	*	.	*	*	*	Zotu63	*
N	*	293	*	.	*	*	*	Zotu59	*
H	33	286	97.5	+	0	0	211I237M49D	Zotu53	KT823577.1
H	32	286	97.5	+	0	0	211I237M49D	Zotu53	KT823576.1
N	*	293	*	.	*	*	*	Zotu55	*
H	29	283	100.0	+	0	0	212I237M46D	Zotu62	KT823573.1
H	28	283	100.0	+	0	0	212I237M46D	Zotu62	KT823572.1
H	25	283	99.6	+	0	0	212I237M46D	Zotu62	KT823569.1
H	26	283	99.6	+	0	0	212I237M46D	Zotu62	KT823570.1
H	27	283	99.6	+	0	0	212I237M46D	Zotu62	KT823571.1
H	18	283	99.2	+	0	0	212I237M46D	Zotu62	KT823562.1
H	19	283	99.2	+	0	0	212I237M46D	Zotu62	KT823563.1
H	16	283	99.2	+	0	0	212I237M46D	Zotu62	KT823560.1
H	17	283	99.2	+	0	0	212I237M46D	Zotu62	KT823561.1
H	20	283	99.2	+	0	0	212I237M46D	Zotu62	KT823564.1
H	23	283	99.2	+	0	0	212I237M46D	Zotu62	KT823567.1
H	24	283	99.2	+	0	0	212I237M46D	Zotu62	KT823568.1
H	21	283	99.2	+	0	0	212I237M46D	Zotu62	KT823565.1
H	22	283	99.2	+	0	0	212I237M46D	Zotu62	KT823566.1
H	5	283	99.2	+	0	0	212I237M46D	Zotu62	KT823549.1
H	6	283	99.2	+	0	0	212I237M46D	Zotu62	KT823550.1
H	4	283	99.2	+	0	0	212I237M46D	Zotu62	KT823548.1
H	2	283	99.2	+	0	0	212I237M46D	Zotu62	KT823546.1
H	3	283	99.2	+	0	0	212I237M46D	Zotu62	KT823547.1
H	9	283	99.2	+	0	0	212I237M46D	Zotu62	KT823553.1
H	15	283	99.2	+	0	0	212I237M46D	Zotu62	KT823559.1
H	7	283	99.2	+	0	0	212I237M46D	Zotu62	KT823551.1
H	8	283	99.2	+	0	0	212I237M46D	Zotu62	KT823552.1
H	12	283	98.7	+	0	0	212I237M46D	Zotu62	KT823556.1
H	11	283	98.7	+	0	0	212I237M46D	Zotu62	KT823555.1
H	14	283	98.7	+	0	0	212I237M46D	Zotu62	KT823558.1
H	13	283	98.7	+	0	0	212I237M46D	Zotu62	KT823557.1
H	31	283	98.7	+	0	0	212I237M46D	Zotu62	KT823575.1
H	10	283	98.7	+	0	0	212I237M46D	Zotu62	KT823554.1
H	30	283	98.7	+	0	0	212I237M46D	Zotu62	KT823574.1
H	1	283	98.3	+	0	0	211I237M46D	Zotu62	KT823545.1
H	0	283	98.3	+	0	0	211I237M46D	Zotu62	KT823544.1
H	33	283	93.2	+	0	0	211I237M46D	Zotu62	KT823577.1
H	32	283	93.2	+	0	0	211I237M46D	Zotu62	KT823576.1
H	1	283	99.6	+	0	0	211I237M46D	Zotu69	KT823545.1
H	0	283	99.6	+	0	0	211I237M46D	Zotu69	KT823544.1
H	26	283	99.2	+	0	0	212I237M46D	Zotu69	KT823570.1
H	25	283	99.2	+	0	0	212I237M46D	Zotu69	KT823569.1
H	27	283	99.2	+	0	0	212I237M46D	Zotu69	KT823571.1
H	20	283	98.7	+	0	0	212I237M46D	Zotu69	KT823564.1
H	21	283	98.7	+	0	0	212I237M46D	Zotu69	KT823565.1
H	18	283	98.7	+	0	0	212I237M46D	Zotu69	KT823562.1
H	19	283	98.7	+	0	0	212I237M46D	Zotu69	KT823563.1
H	22	283	98.7	+	0	0	212I237M46D	Zotu69	KT823566.1
H	29	283	98.7	+	0	0	212I237M46D	Zotu69	KT823573.1
H	28	283	98.7	+	0	0	212I237M46D	Zotu69	KT823572.1
H	23	283	98.7	+	0	0	212I237M46D	Zotu69	KT823567.1
H	24	283	98.7	+	0	0	212I237M46D	Zotu69	KT823568.1
H	5	283	98.7	+	0	0	212I237M46D	Zotu69	KT823549.1
H	6	283	98.7	+	0	0	212I237M46D	Zotu69	KT823550.1
H	7	283	98.7	+	0	0	212I237M46D	Zotu69	KT823551.1
H	2	283	98.7	+	0	0	212I237M46D	Zotu69	KT823546.1
H	3	283	98.7	+	0	0	212I237M46D	Zotu69	KT823547.1
H	4	283	98.7	+	0	0	212I237M46D	Zotu69	KT823548.1
H	15	283	98.7	+	0	0	212I237M46D	Zotu69	KT823559.1
H	17	283	98.7	+	0	0	212I237M46D	Zotu69	KT823561.1
H	16	283	98.7	+	0	0	212I237M46D	Zotu69	KT823560.1
H	8	283	98.7	+	0	0	212I237M46D	Zotu69	KT823552.1
H	9	283	98.7	+	0	0	212I237M46D	Zotu69	KT823553.1
H	14	283	98.3	+	0	0	212I237M46D	Zotu69	KT823558.1
H	31	283	98.3	+	0	0	212I237M46D	Zotu69	KT823575.1
H	13	283	98.3	+	0	0	212I237M46D	Zotu69	KT823557.1
H	30	283	98.3	+	0	0	212I237M46D	Zotu69	KT823574.1
H	10	283	98.3	+	0	0	212I237M46D	Zotu69	KT823554.1
H	12	283	98.3	+	0	0	212I237M46D	Zotu69	KT823556.1
H	11	283	98.3	+	0	0	212I237M46D	Zotu69	KT823555.1
H	33	283	93.7	+	0	0	211I237M46D	Zotu69	KT823577.1
H	32	283	93.7	+	0	0	211I237M46D	Zotu69	KT823576.1
N	*	354	*	.	*	*	*	Zotu61	*
N	*	299	*	.	*	*	*	Zotu64	*
N	*	281	*	.	*	*	*	Zotu45	*
N	*	321	*	.	*	*	*	Zotu67	*
N	*	294	*	.	*	*	*	Zotu71	*
N	*	279	*	.	*	*	*	Zotu73	*
N	*	298	*	.	*	*	*	Zotu72	*
N	*	339	*	.	*	*	*	Zotu68	*
N	*	285	*	.	*	*	*	Zotu48	*
N	*	329	*	.	*	*	*	Zotu79	*
N	*	294	*	.	*	*	*	Zotu82	*
N	*	284	*	.	*	*	*	Zotu80	*
N	*	225	*	.	*	*	*	Zotu83	*
N	*	401	*	.	*	*	*	Zotu74	*
N	*	295	*	.	*	*	*	Zotu75	*
N	*	378	*	.	*	*	*	Zotu88	*
N	*	356	*	.	*	*	*	Zotu78	*
N	*	297	*	.	*	*	*	Zotu87	*
N	*	286	*	.	*	*	*	Zotu56	*
N	*	292	*	.	*	*	*	Zotu57	*
N	*	368	*	.	*	*	*	Zotu86	*
N	*	301	*	.	*	*	*	Zotu85	*
N	*	303	*	.	*	*	*	Zotu91	*
N	*	357	*	.	*	*	*	Zotu89	*
N	*	297	*	.	*	*	*	Zotu95	*
N	*	285	*	.	*	*	*	Zotu70	*
N	*	295	*	.	*	*	*	Zotu96	*
N	*	372	*	.	*	*	*	Zotu90	*
N	*	292	*	.	*	*	*	Zotu98	*
N	*	294	*	.	*	*	*	Zotu94	*
N	*	357	*	.	*	*	*	Zotu93	*
N	*	300	*	.	*	*	*	Zotu104	*
N	*	295	*	.	*	*	*	Zotu100	*
N	*	283	*	.	*	*	*	Zotu84	*
N	*	339	*	.	*	*	*	Zotu92	*
N	*	292	*	.	*	*	*	Zotu106	*
N	*	344	*	.	*	*	*	Zotu101	*
N	*	302	*	.	*	*	*	Zotu77	*
N	*	292	*	.	*	*	*	Zotu112	*
N	*	295	*	.	*	*	*	Zotu110	*
N	*	351	*	.	*	*	*	Zotu107	*
N	*	191	*	.	*	*	*	Zotu117	*
N	*	342	*	.	*	*	*	Zotu108	*
N	*	293	*	.	*	*	*	Zotu118	*
N	*	378	*	.	*	*	*	Zotu111	*
N	*	350	*	.	*	*	*	Zotu115	*
N	*	339	*	.	*	*	*	Zotu114	*
N	*	280	*	.	*	*	*	Zotu99	*
N	*	377	*	.	*	*	*	Zotu120	*
N	*	279	*	.	*	*	*	Zotu123	*
N	*	302	*	.	*	*	*	Zotu97	*
N	*	291	*	.	*	*	*	Zotu125	*
N	*	429	*	.	*	*	*	Zotu121	*
N	*	355	*	.	*	*	*	Zotu124	*
N	*	281	*	.	*	*	*	Zotu109	*
N	*	291	*	.	*	*	*	Zotu130	*
N	*	294	*	.	*	*	*	Zotu129	*
N	*	373	*	.	*	*	*	Zotu135	*
N	*	285	*	.	*	*	*	Zotu113	*
N	*	353	*	.	*	*	*	Zotu126	*
N	*	293	*	.	*	*	*	Zotu116	*
N	*	291	*	.	*	*	*	Zotu133	*
N	*	294	*	.	*	*	*	Zotu132	*
N	*	301	*	.	*	*	*	Zotu137	*
N	*	357	*	.	*	*	*	Zotu134	*
N	*	295	*	.	*	*	*	Zotu139	*
N	*	297	*	.	*	*	*	Zotu138	*
N	*	350	*	.	*	*	*	Zotu141	*
N	*	316	*	.	*	*	*	Zotu145	*
N	*	300	*	.	*	*	*	Zotu122	*
N	*	337	*	.	*	*	*	Zotu142	*
N	*	283	*	.	*	*	*	Zotu146	*
N	*	357	*	.	*	*	*	Zotu144	*
N	*	285	*	.	*	*	*	Zotu127	*
N	*	294	*	.	*	*	*	Zotu148	*
N	*	293	*	.	*	*	*	Zotu150	*
N	*	300	*	.	*	*	*	Zotu149	*
N	*	293	*	.	*	*	*	Zotu128	*
N	*	297	*	.	*	*	*	Zotu153	*
N	*	329	*	.	*	*	*	Zotu160	*
N	*	309	*	.	*	*	*	Zotu155	*
N	*	355	*	.	*	*	*	Zotu147	*
N	*	292	*	.	*	*	*	Zotu156	*
N	*	302	*	.	*	*	*	Zotu157	*
N	*	356	*	.	*	*	*	Zotu152	*
N	*	297	*	.	*	*	*	Zotu162	*
N	*	266	*	.	*	*	*	Zotu167	*
N	*	263	*	.	*	*	*	Zotu163	*
N	*	418	*	.	*	*	*	Zotu154	*
N	*	299	*	.	*	*	*	Zotu165	*
N	*	295	*	.	*	*	*	Zotu169	*
N	*	285	*	.	*	*	*	Zotu140	*
N	*	293	*	.	*	*	*	Zotu170	*
N	*	399	*	.	*	*	*	Zotu166	*
N	*	429	*	.	*	*	*	Zotu164	*
N	*	289	*	.	*	*	*	Zotu175	*
N	*	369	*	.	*	*	*	Zotu168	*
N	*	313	*	.	*	*	*	Zotu136	*
N	*	286	*	.	*	*	*	Zotu172	*
N	*	295	*	.	*	*	*	Zotu178	*
N	*	278	*	.	*	*	*	Zotu179	*
N	*	350	*	.	*	*	*	Zotu174	*
N	*	295	*	.	*	*	*	Zotu181	*
N	*	356	*	.	*	*	*	Zotu176	*
N	*	293	*	.	*	*	*	Zotu180	*
H	1	283	99.6	+	0	0	211I237M46D	Zotu182	KT823545.1
H	0	283	99.6	+	0	0	211I237M46D	Zotu182	KT823544.1
H	27	283	98.3	+	0	0	212I237M46D	Zotu182	KT823571.1
H	26	283	98.3	+	0	0	212I237M46D	Zotu182	KT823570.1
H	25	283	98.3	+	0	0	212I237M46D	Zotu182	KT823569.1
H	30	283	98.3	+	0	0	212I237M46D	Zotu182	KT823574.1
H	21	283	97.9	+	0	0	212I237M46D	Zotu182	KT823565.1
H	22	283	97.9	+	0	0	212I237M46D	Zotu182	KT823566.1
H	19	283	97.9	+	0	0	212I237M46D	Zotu182	KT823563.1
H	20	283	97.9	+	0	0	212I237M46D	Zotu182	KT823564.1
H	29	283	97.9	+	0	0	212I237M46D	Zotu182	KT823573.1
H	28	283	97.9	+	0	0	212I237M46D	Zotu182	KT823572.1
H	23	283	97.9	+	0	0	212I237M46D	Zotu182	KT823567.1
H	24	283	97.9	+	0	0	212I237M46D	Zotu182	KT823568.1
H	18	283	97.9	+	0	0	212I237M46D	Zotu182	KT823562.1
H	5	283	97.9	+	0	0	212I237M46D	Zotu182	KT823549.1
H	6	283	97.9	+	0	0	212I237M46D	Zotu182	KT823550.1
H	7	283	97.9	+	0	0	212I237M46D	Zotu182	KT823551.1
H	2	283	97.9	+	0	0	212I237M46D	Zotu182	KT823546.1
H	3	283	97.9	+	0	0	212I237M46D	Zotu182	KT823547.1
H	4	283	97.9	+	0	0	212I237M46D	Zotu182	KT823548.1
H	15	283	97.9	+	0	0	212I237M46D	Zotu182	KT823559.1
H	17	283	97.9	+	0	0	212I237M46D	Zotu182	KT823561.1
H	16	283	97.9	+	0	0	212I237M46D	Zotu182	KT823560.1
H	8	283	97.9	+	0	0	212I237M46D	Zotu182	KT823552.1
H	9	283	97.9	+	0	0	212I237M46D	Zotu182	KT823553.1
H	14	283	97.5	+	0	0	212I237M46D	Zotu182	KT823558.1
H	31	283	97.5	+	0	0	212I237M46D	Zotu182	KT823575.1
H	11	283	97.5	+	0	0	212I237M46D	Zotu182	KT823555.1
H	10	283	97.5	+	0	0	212I237M46D	Zotu182	KT823554.1
H	13	283	97.5	+	0	0	212I237M46D	Zotu182	KT823557.1
H	12	283	97.5	+	0	0	212I237M46D	Zotu182	KT823556.1
H	33	283	93.2	+	0	0	211I237M46D	Zotu182	KT823577.1
H	32	283	93.2	+	0	0	211I237M46D	Zotu182	KT823576.1
N	*	303	*	.	*	*	*	Zotu183	*
N	*	289	*	.	*	*	*	Zotu186	*
N	*	293	*	.	*	*	*	Zotu185	*
N	*	313	*	.	*	*	*	Zotu187	*
N	*	303	*	.	*	*	*	Zotu188	*
N	*	300	*	.	*	*	*	Zotu191	*
N	*	302	*	.	*	*	*	Zotu189	*
N	*	294	*	.	*	*	*	Zotu158	*
N	*	338	*	.	*	*	*	Zotu161	*
N	*	298	*	.	*	*	*	Zotu193	*
N	*	357	*	.	*	*	*	Zotu190	*
N	*	279	*	.	*	*	*	Zotu197	*
N	*	263	*	.	*	*	*	Zotu198	*
N	*	282	*	.	*	*	*	Zotu171	*
N	*	332	*	.	*	*	*	Zotu192	*
N	*	300	*	.	*	*	*	Zotu199	*
N	*	330	*	.	*	*	*	Zotu195	*
N	*	289	*	.	*	*	*	Zotu177	*
N	*	269	*	.	*	*	*	Zotu203	*
N	*	329	*	.	*	*	*	Zotu207	*
N	*	349	*	.	*	*	*	Zotu201	*
N	*	292	*	.	*	*	*	Zotu205	*
N	*	349	*	.	*	*	*	Zotu200	*
N	*	349	*	.	*	*	*	Zotu202	*
N	*	293	*	.	*	*	*	Zotu209	*
N	*	266	*	.	*	*	*	Zotu214	*
N	*	406	*	.	*	*	*	Zotu204	*
N	*	290	*	.	*	*	*	Zotu211	*
N	*	295	*	.	*	*	*	Zotu217	*
N	*	380	*	.	*	*	*	Zotu213	*
N	*	306	*	.	*	*	*	Zotu216	*
N	*	430	*	.	*	*	*	Zotu210	*
N	*	291	*	.	*	*	*	Zotu219	*
N	*	285	*	.	*	*	*	Zotu194	*
N	*	291	*	.	*	*	*	Zotu220	*
N	*	309	*	.	*	*	*	Zotu218	*
N	*	329	*	.	*	*	*	Zotu221	*
N	*	311	*	.	*	*	*	Zotu184	*
N	*	279	*	.	*	*	*	Zotu222	*
N	*	264	*	.	*	*	*	Zotu227	*
N	*	284	*	.	*	*	*	Zotu208	*
N	*	98	*	.	*	*	*	Zotu229	*
N	*	295	*	.	*	*	*	Zotu225	*
N	*	349	*	.	*	*	*	Zotu223	*
N	*	378	*	.	*	*	*	Zotu224	*
N	*	317	*	.	*	*	*	Zotu196	*
N	*	292	*	.	*	*	*	Zotu232	*
N	*	337	*	.	*	*	*	Zotu228	*
N	*	293	*	.	*	*	*	Zotu233	*
N	*	373	*	.	*	*	*	Zotu231	*
N	*	298	*	.	*	*	*	Zotu215	*
N	*	354	*	.	*	*	*	Zotu238	*
N	*	323	*	.	*	*	*	Zotu237	*
N	*	319	*	.	*	*	*	Zotu242	*
N	*	345	*	.	*	*	*	Zotu241	*
N	*	288	*	.	*	*	*	Zotu226	*
N	*	294	*	.	*	*	*	Zotu243	*
N	*	191	*	.	*	*	*	Zotu212	*
N	*	292	*	.	*	*	*	Zotu245	*
N	*	282	*	.	*	*	*	Zotu236	*
N	*	334	*	.	*	*	*	Zotu244	*
N	*	286	*	.	*	*	*	Zotu235	*
N	*	293	*	.	*	*	*	Zotu251	*
N	*	352	*	.	*	*	*	Zotu249	*
N	*	301	*	.	*	*	*	Zotu234	*
N	*	315	*	.	*	*	*	Zotu253	*
N	*	401	*	.	*	*	*	Zotu250	*
N	*	291	*	.	*	*	*	Zotu254	*
N	*	292	*	.	*	*	*	Zotu240	*
N	*	313	*	.	*	*	*	Zotu256	*
N	*	291	*	.	*	*	*	Zotu257	*
N	*	339	*	.	*	*	*	Zotu262	*
N	*	342	*	.	*	*	*	Zotu263	*
N	*	300	*	.	*	*	*	Zotu239	*
N	*	366	*	.	*	*	*	Zotu258	*
H	33	287	95.8	+	0	0	211I237M50D	Zotu264	KT823577.1
H	32	287	95.8	+	0	0	211I237M50D	Zotu264	KT823576.1
N	*	300	*	.	*	*	*	Zotu260	*
N	*	302	*	.	*	*	*	Zotu265	*
N	*	293	*	.	*	*	*	Zotu267	*
N	*	350	*	.	*	*	*	Zotu261	*
N	*	295	*	.	*	*	*	Zotu246	*
N	*	286	*	.	*	*	*	Zotu247	*
N	*	288	*	.	*	*	*	Zotu270	*
N	*	285	*	.	*	*	*	Zotu252	*
N	*	301	*	.	*	*	*	Zotu273	*
N	*	356	*	.	*	*	*	Zotu271	*
N	*	224	*	.	*	*	*	Zotu276	*
N	*	319	*	.	*	*	*	Zotu268	*
N	*	329	*	.	*	*	*	Zotu275	*
N	*	135	*	.	*	*	*	Zotu281	*
N	*	304	*	.	*	*	*	Zotu272	*
N	*	289	*	.	*	*	*	Zotu279	*
N	*	303	*	.	*	*	*	Zotu280	*
N	*	470	*	.	*	*	*	Zotu285	*
N	*	357	*	.	*	*	*	Zotu274	*
N	*	293	*	.	*	*	*	Zotu284	*
N	*	260	*	.	*	*	*	Zotu287	*
N	*	284	*	.	*	*	*	Zotu266	*
N	*	295	*	.	*	*	*	Zotu282	*
N	*	229	*	.	*	*	*	Zotu291	*
N	*	295	*	.	*	*	*	Zotu255	*
N	*	303	*	.	*	*	*	Zotu286	*
N	*	298	*	.	*	*	*	Zotu259	*
N	*	291	*	.	*	*	*	Zotu292	*
N	*	357	*	.	*	*	*	Zotu290	*
N	*	278	*	.	*	*	*	Zotu295	*
N	*	428	*	.	*	*	*	Zotu288	*
N	*	284	*	.	*	*	*	Zotu269	*
N	*	357	*	.	*	*	*	Zotu289	*
N	*	302	*	.	*	*	*	Zotu294	*
N	*	300	*	.	*	*	*	Zotu300	*
N	*	371	*	.	*	*	*	Zotu297	*
N	*	329	*	.	*	*	*	Zotu298	*
N	*	349	*	.	*	*	*	Zotu301	*
N	*	349	*	.	*	*	*	Zotu302	*
N	*	470	*	.	*	*	*	Zotu308	*
N	*	281	*	.	*	*	*	Zotu283	*
N	*	377	*	.	*	*	*	Zotu303	*
N	*	295	*	.	*	*	*	Zotu307	*
N	*	288	*	.	*	*	*	Zotu311	*
N	*	452	*	.	*	*	*	Zotu306	*
N	*	329	*	.	*	*	*	Zotu312	*
N	*	303	*	.	*	*	*	Zotu310	*
N	*	316	*	.	*	*	*	Zotu278	*
N	*	332	*	.	*	*	*	Zotu309	*
N	*	293	*	.	*	*	*	Zotu293	*
N	*	349	*	.	*	*	*	Zotu313	*
N	*	285	*	.	*	*	*	Zotu299	*
N	*	266	*	.	*	*	*	Zotu321	*
N	*	356	*	.	*	*	*	Zotu315	*
N	*	317	*	.	*	*	*	Zotu319	*
N	*	293	*	.	*	*	*	Zotu318	*
N	*	355	*	.	*	*	*	Zotu316	*
N	*	378	*	.	*	*	*	Zotu317	*
N	*	289	*	.	*	*	*	Zotu304	*
N	*	289	*	.	*	*	*	Zotu327	*
N	*	185	*	.	*	*	*	Zotu329	*
N	*	279	*	.	*	*	*	Zotu326	*
N	*	296	*	.	*	*	*	Zotu305	*
N	*	324	*	.	*	*	*	Zotu320	*
N	*	337	*	.	*	*	*	Zotu322	*
N	*	381	*	.	*	*	*	Zotu324	*
N	*	286	*	.	*	*	*	Zotu331	*
N	*	294	*	.	*	*	*	Zotu332	*
N	*	305	*	.	*	*	*	Zotu330	*
N	*	286	*	.	*	*	*	Zotu314	*
N	*	292	*	.	*	*	*	Zotu336	*
N	*	355	*	.	*	*	*	Zotu328	*
N	*	291	*	.	*	*	*	Zotu335	*
N	*	164	*	.	*	*	*	Zotu342	*
N	*	385	*	.	*	*	*	Zotu333	*
N	*	289	*	.	*	*	*	Zotu343	*
N	*	316	*	.	*	*	*	Zotu341	*
N	*	208	*	.	*	*	*	Zotu347	*
N	*	470	*	.	*	*	*	Zotu348	*
N	*	429	*	.	*	*	*	Zotu334	*
N	*	385	*	.	*	*	*	Zotu337	*
N	*	330	*	.	*	*	*	Zotu339	*
N	*	295	*	.	*	*	*	Zotu346	*
N	*	309	*	.	*	*	*	Zotu344	*
N	*	297	*	.	*	*	*	Zotu349	*
N	*	289	*	.	*	*	*	Zotu352	*
N	*	299	*	.	*	*	*	Zotu350	*
N	*	303	*	.	*	*	*	Zotu351	*
N	*	287	*	.	*	*	*	Zotu325	*
N	*	293	*	.	*	*	*	Zotu355	*
N	*	295	*	.	*	*	*	Zotu356	*
N	*	298	*	.	*	*	*	Zotu323	*
N	*	349	*	.	*	*	*	Zotu353	*
N	*	230	*	.	*	*	*	Zotu363	*
N	*	284	*	.	*	*	*	Zotu338	*
N	*	372	*	.	*	*	*	Zotu365	*
N	*	292	*	.	*	*	*	Zotu362	*
N	*	311	*	.	*	*	*	Zotu360	*
N	*	342	*	.	*	*	*	Zotu367	*
N	*	378	*	.	*	*	*	Zotu354	*
N	*	299	*	.	*	*	*	Zotu361	*
N	*	289	*	.	*	*	*	Zotu364	*
N	*	429	*	.	*	*	*	Zotu359	*
N	*	289	*	.	*	*	*	Zotu368	*
N	*	299	*	.	*	*	*	Zotu369	*
N	*	310	*	.	*	*	*	Zotu371	*
N	*	283	*	.	*	*	*	Zotu376	*
N	*	300	*	.	*	*	*	Zotu340	*
N	*	349	*	.	*	*	*	Zotu372	*
N	*	348	*	.	*	*	*	Zotu373	*
N	*	330	*	.	*	*	*	Zotu375	*
N	*	334	*	.	*	*	*	Zotu374	*
N	*	280	*	.	*	*	*	Zotu358	*
N	*	294	*	.	*	*	*	Zotu379	*
N	*	349	*	.	*	*	*	Zotu384	*
N	*	371	*	.	*	*	*	Zotu380	*
N	*	372	*	.	*	*	*	Zotu383	*
N	*	296	*	.	*	*	*	Zotu386	*
N	*	301	*	.	*	*	*	Zotu357	*
N	*	349	*	.	*	*	*	Zotu385	*
N	*	208	*	.	*	*	*	Zotu393	*
N	*	265	*	.	*	*	*	Zotu395	*
N	*	303	*	.	*	*	*	Zotu387	*
N	*	292	*	.	*	*	*	Zotu390	*
N	*	288	*	.	*	*	*	Zotu396	*
N	*	302	*	.	*	*	*	Zotu389	*
N	*	290	*	.	*	*	*	Zotu397	*
N	*	293	*	.	*	*	*	Zotu366	*
N	*	293	*	.	*	*	*	Zotu398	*
N	*	293	*	.	*	*	*	Zotu401	*
N	*	349	*	.	*	*	*	Zotu391	*
N	*	339	*	.	*	*	*	Zotu388	*
N	*	234	*	.	*	*	*	Zotu405	*
N	*	360	*	.	*	*	*	Zotu399	*
N	*	290	*	.	*	*	*	Zotu402	*
N	*	293	*	.	*	*	*	Zotu407	*
N	*	349	*	.	*	*	*	Zotu392	*
N	*	285	*	.	*	*	*	Zotu377	*
N	*	294	*	.	*	*	*	Zotu403	*
N	*	295	*	.	*	*	*	Zotu378	*
N	*	287	*	.	*	*	*	Zotu409	*
N	*	295	*	.	*	*	*	Zotu410	*
N	*	337	*	.	*	*	*	Zotu406	*
N	*	331	*	.	*	*	*	Zotu412	*
N	*	293	*	.	*	*	*	Zotu417	*
N	*	343	*	.	*	*	*	Zotu411	*
N	*	330	*	.	*	*	*	Zotu413	*
N	*	292	*	.	*	*	*	Zotu420	*
N	*	400	*	.	*	*	*	Zotu418	*
N	*	330	*	.	*	*	*	Zotu416	*
N	*	284	*	.	*	*	*	Zotu404	*
N	*	285	*	.	*	*	*	Zotu400	*
N	*	430	*	.	*	*	*	Zotu419	*
N	*	297	*	.	*	*	*	Zotu425	*
N	*	370	*	.	*	*	*	Zotu421	*
N	*	321	*	.	*	*	*	Zotu423	*
N	*	285	*	.	*	*	*	Zotu408	*
N	*	290	*	.	*	*	*	Zotu426	*
N	*	349	*	.	*	*	*	Zotu424	*
N	*	298	*	.	*	*	*	Zotu428	*
N	*	208	*	.	*	*	*	Zotu434	*
N	*	414	*	.	*	*	*	Zotu422	*
N	*	376	*	.	*	*	*	Zotu436	*
N	*	356	*	.	*	*	*	Zotu427	*
N	*	291	*	.	*	*	*	Zotu430	*
N	*	288	*	.	*	*	*	Zotu431	*
N	*	361	*	.	*	*	*	Zotu435	*
N	*	311	*	.	*	*	*	Zotu433	*
N	*	282	*	.	*	*	*	Zotu415	*
N	*	266	*	.	*	*	*	Zotu443	*
N	*	292	*	.	*	*	*	Zotu432	*
N	*	303	*	.	*	*	*	Zotu438	*
N	*	291	*	.	*	*	*	Zotu414	*
N	*	262	*	.	*	*	*	Zotu442	*
N	*	263	*	.	*	*	*	Zotu441	*
N	*	309	*	.	*	*	*	Zotu439	*
N	*	293	*	.	*	*	*	Zotu447	*
N	*	292	*	.	*	*	*	Zotu448	*
N	*	319	*	.	*	*	*	Zotu444	*
N	*	333	*	.	*	*	*	Zotu440	*
N	*	293	*	.	*	*	*	Zotu453	*
N	*	312	*	.	*	*	*	Zotu451	*
N	*	286	*	.	*	*	*	Zotu456	*
N	*	360	*	.	*	*	*	Zotu452	*
N	*	339	*	.	*	*	*	Zotu454	*
N	*	297	*	.	*	*	*	Zotu457	*
N	*	299	*	.	*	*	*	Zotu458	*
N	*	300	*	.	*	*	*	Zotu437	*
N	*	285	*	.	*	*	*	Zotu445	*
N	*	282	*	.	*	*	*	Zotu446	*
N	*	317	*	.	*	*	*	Zotu429	*
N	*	285	*	.	*	*	*	Zotu449	*
N	*	388	*	.	*	*	*	Zotu461	*
N	*	283	*	.	*	*	*	Zotu450	*
N	*	303	*	.	*	*	*	Zotu464	*
N	*	352	*	.	*	*	*	Zotu463	*
N	*	290	*	.	*	*	*	Zotu465	*
N	*	302	*	.	*	*	*	Zotu466	*
N	*	343	*	.	*	*	*	Zotu462	*
N	*	284	*	.	*	*	*	Zotu455	*
N	*	329	*	.	*	*	*	Zotu472	*
N	*	306	*	.	*	*	*	Zotu471	*
N	*	300	*	.	*	*	*	Zotu473	*
N	*	204	*	.	*	*	*	Zotu459	*
N	*	349	*	.	*	*	*	Zotu467	*
N	*	297	*	.	*	*	*	Zotu474	*
N	*	343	*	.	*	*	*	Zotu468	*
N	*	350	*	.	*	*	*	Zotu469	*
N	*	301	*	.	*	*	*	Zotu478	*
N	*	272	*	.	*	*	*	Zotu483	*
N	*	401	*	.	*	*	*	Zotu477	*
N	*	265	*	.	*	*	*	Zotu485	*
N	*	356	*	.	*	*	*	Zotu481	*
N	*	339	*	.	*	*	*	Zotu476	*
N	*	343	*	.	*	*	*	Zotu479	*
N	*	465	*	.	*	*	*	Zotu480	*
N	*	427	*	.	*	*	*	Zotu482	*
N	*	349	*	.	*	*	*	Zotu484	*
N	*	290	*	.	*	*	*	Zotu489	*
N	*	355	*	.	*	*	*	Zotu486	*
N	*	208	*	.	*	*	*	Zotu494	*
N	*	317	*	.	*	*	*	Zotu460	*
N	*	423	*	.	*	*	*	Zotu495	*
N	*	298	*	.	*	*	*	Zotu490	*
N	*	336	*	.	*	*	*	Zotu487	*
N	*	288	*	.	*	*	*	Zotu496	*
N	*	285	*	.	*	*	*	Zotu470	*
N	*	331	*	.	*	*	*	Zotu497	*
N	*	345	*	.	*	*	*	Zotu491	*
N	*	295	*	.	*	*	*	Zotu500	*
N	*	279	*	.	*	*	*	Zotu501	*
N	*	334	*	.	*	*	*	Zotu492	*
N	*	208	*	.	*	*	*	Zotu505	*
N	*	301	*	.	*	*	*	Zotu499	*
N	*	283	*	.	*	*	*	Zotu475	*
N	*	378	*	.	*	*	*	Zotu493	*
N	*	303	*	.	*	*	*	Zotu504	*
N	*	297	*	.	*	*	*	Zotu510	*
N	*	309	*	.	*	*	*	Zotu508	*
N	*	338	*	.	*	*	*	Zotu506	*
N	*	308	*	.	*	*	*	Zotu511	*
N	*	342	*	.	*	*	*	Zotu507	*
N	*	261	*	.	*	*	*	Zotu512	*
N	*	355	*	.	*	*	*	Zotu509	*
N	*	292	*	.	*	*	*	Zotu514	*
N	*	290	*	.	*	*	*	Zotu516	*
N	*	321	*	.	*	*	*	Zotu515	*
N	*	303	*	.	*	*	*	Zotu488	*
N	*	374	*	.	*	*	*	Zotu517	*
N	*	414	*	.	*	*	*	Zotu513	*
N	*	343	*	.	*	*	*	Zotu519	*
N	*	280	*	.	*	*	*	Zotu523	*
N	*	301	*	.	*	*	*	Zotu498	*
N	*	300	*	.	*	*	*	Zotu524	*
N	*	349	*	.	*	*	*	Zotu520	*
N	*	335	*	.	*	*	*	Zotu518	*
N	*	293	*	.	*	*	*	Zotu526	*
N	*	303	*	.	*	*	*	Zotu525	*
N	*	345	*	.	*	*	*	Zotu522	*
N	*	290	*	.	*	*	*	Zotu528	*
N	*	301	*	.	*	*	*	Zotu503	*
N	*	378	*	.	*	*	*	Zotu530	*
N	*	361	*	.	*	*	*	Zotu529	*
N	*	283	*	.	*	*	*	Zotu535	*
N	*	297	*	.	*	*	*	Zotu533	*
N	*	292	*	.	*	*	*	Zotu531	*
N	*	317	*	.	*	*	*	Zotu502	*
N	*	331	*	.	*	*	*	Zotu536	*
N	*	295	*	.	*	*	*	Zotu534	*
N	*	386	*	.	*	*	*	Zotu532	*
N	*	359	*	.	*	*	*	Zotu544	*
N	*	314	*	.	*	*	*	Zotu539	*
N	*	373	*	.	*	*	*	Zotu540	*
N	*	337	*	.	*	*	*	Zotu538	*
N	*	360	*	.	*	*	*	Zotu542	*
N	*	354	*	.	*	*	*	Zotu537	*
N	*	313	*	.	*	*	*	Zotu543	*
N	*	298	*	.	*	*	*	Zotu546	*
N	*	349	*	.	*	*	*	Zotu541	*
N	*	295	*	.	*	*	*	Zotu550	*
N	*	292	*	.	*	*	*	Zotu551	*
N	*	285	*	.	*	*	*	Zotu521	*
N	*	290	*	.	*	*	*	Zotu556	*
N	*	352	*	.	*	*	*	Zotu549	*
N	*	329	*	.	*	*	*	Zotu548	*
N	*	356	*	.	*	*	*	Zotu555	*
N	*	293	*	.	*	*	*	Zotu553	*
N	*	470	*	.	*	*	*	Zotu561	*
N	*	287	*	.	*	*	*	Zotu558	*
N	*	318	*	.	*	*	*	Zotu559	*
N	*	308	*	.	*	*	*	Zotu527	*
N	*	358	*	.	*	*	*	Zotu563	*
N	*	318	*	.	*	*	*	Zotu554	*
N	*	327	*	.	*	*	*	Zotu560	*
N	*	308	*	.	*	*	*	Zotu564	*
N	*	293	*	.	*	*	*	Zotu568	*
N	*	288	*	.	*	*	*	Zotu567	*
N	*	292	*	.	*	*	*	Zotu570	*
N	*	293	*	.	*	*	*	Zotu571	*
N	*	386	*	.	*	*	*	Zotu565	*
N	*	368	*	.	*	*	*	Zotu572	*
N	*	284	*	.	*	*	*	Zotu569	*
N	*	272	*	.	*	*	*	Zotu573	*
N	*	293	*	.	*	*	*	Zotu574	*
N	*	285	*	.	*	*	*	Zotu552	*
N	*	179	*	.	*	*	*	Zotu580	*
N	*	304	*	.	*	*	*	Zotu545	*
N	*	304	*	.	*	*	*	Zotu547	*
N	*	323	*	.	*	*	*	Zotu566	*
N	*	373	*	.	*	*	*	Zotu584	*
N	*	317	*	.	*	*	*	Zotu579	*
N	*	200	*	.	*	*	*	Zotu586	*
N	*	362	*	.	*	*	*	Zotu575	*
N	*	284	*	.	*	*	*	Zotu578	*
N	*	359	*	.	*	*	*	Zotu576	*
N	*	349	*	.	*	*	*	Zotu577	*
N	*	303	*	.	*	*	*	Zotu582	*
N	*	301	*	.	*	*	*	Zotu589	*
N	*	295	*	.	*	*	*	Zotu557	*
H	19	283	96.6	+	0	0	212I237M46D	Zotu588	KT823563.1
H	20	283	96.6	+	0	0	212I237M46D	Zotu588	KT823564.1
H	17	283	96.6	+	0	0	212I237M46D	Zotu588	KT823561.1
H	18	283	96.6	+	0	0	212I237M46D	Zotu588	KT823562.1
H	23	283	96.6	+	0	0	212I237M46D	Zotu588	KT823567.1
H	24	283	96.6	+	0	0	212I237M46D	Zotu588	KT823568.1
H	21	283	96.6	+	0	0	212I237M46D	Zotu588	KT823565.1
H	22	283	96.6	+	0	0	212I237M46D	Zotu588	KT823566.1
H	28	283	96.6	+	0	0	212I237M46D	Zotu588	KT823572.1
H	29	283	96.6	+	0	0	212I237M46D	Zotu588	KT823573.1
H	10	283	96.2	+	0	0	212I237M46D	Zotu588	KT823554.1
H	25	283	96.2	+	0	0	212I237M46D	Zotu588	KT823569.1
H	30	283	96.2	+	0	0	212I237M46D	Zotu588	KT823574.1
H	31	283	96.2	+	0	0	212I237M46D	Zotu588	KT823575.1
H	26	283	96.2	+	0	0	212I237M46D	Zotu588	KT823570.1
H	27	283	96.2	+	0	0	212I237M46D	Zotu588	KT823571.1
H	2	283	95.8	+	0	0	212I237M46D	Zotu588	KT823546.1
H	3	283	95.8	+	0	0	212I237M46D	Zotu588	KT823547.1
H	9	283	95.8	+	0	0	212I237M46D	Zotu588	KT823553.1
H	15	283	95.8	+	0	0	212I237M46D	Zotu588	KT823559.1
H	8	283	95.8	+	0	0	212I237M46D	Zotu588	KT823552.1
H	6	283	95.8	+	0	0	212I237M46D	Zotu588	KT823550.1
H	7	283	95.8	+	0	0	212I237M46D	Zotu588	KT823551.1
H	4	283	95.8	+	0	0	212I237M46D	Zotu588	KT823548.1
H	5	283	95.8	+	0	0	212I237M46D	Zotu588	KT823549.1
H	16	283	95.8	+	0	0	212I237M46D	Zotu588	KT823560.1
H	11	283	95.4	+	0	0	212I237M46D	Zotu588	KT823555.1
H	12	283	95.4	+	0	0	212I237M46D	Zotu588	KT823556.1
H	13	283	95.4	+	0	0	212I237M46D	Zotu588	KT823557.1
H	14	283	95.4	+	0	0	212I237M46D	Zotu588	KT823558.1
H	1	283	94.9	+	0	0	211I237M46D	Zotu588	KT823545.1
H	0	283	94.9	+	0	0	211I237M46D	Zotu588	KT823544.1
N	*	361	*	.	*	*	*	Zotu581	*
N	*	282	*	.	*	*	*	Zotu592	*
N	*	310	*	.	*	*	*	Zotu593	*
N	*	294	*	.	*	*	*	Zotu596	*
N	*	291	*	.	*	*	*	Zotu594	*
N	*	372	*	.	*	*	*	Zotu583	*
N	*	288	*	.	*	*	*	Zotu595	*
N	*	323	*	.	*	*	*	Zotu591	*
N	*	290	*	.	*	*	*	Zotu599	*
N	*	300	*	.	*	*	*	Zotu602	*
N	*	521	*	.	*	*	*	Zotu590	*
N	*	303	*	.	*	*	*	Zotu601	*
N	*	335	*	.	*	*	*	Zotu587	*
N	*	298	*	.	*	*	*	Zotu603	*
N	*	283	*	.	*	*	*	Zotu606	*
N	*	342	*	.	*	*	*	Zotu604	*
N	*	349	*	.	*	*	*	Zotu607	*
N	*	342	*	.	*	*	*	Zotu597	*
N	*	330	*	.	*	*	*	Zotu608	*
N	*	396	*	.	*	*	*	Zotu609	*
N	*	277	*	.	*	*	*	Zotu585	*
N	*	296	*	.	*	*	*	Zotu611	*
N	*	425	*	.	*	*	*	Zotu617	*
N	*	290	*	.	*	*	*	Zotu614	*
N	*	349	*	.	*	*	*	Zotu610	*
N	*	283	*	.	*	*	*	Zotu618	*
N	*	293	*	.	*	*	*	Zotu612	*
N	*	196	*	.	*	*	*	Zotu622	*
N	*	293	*	.	*	*	*	Zotu619	*
N	*	357	*	.	*	*	*	Zotu613	*
N	*	312	*	.	*	*	*	Zotu621	*
N	*	394	*	.	*	*	*	Zotu615	*
N	*	328	*	.	*	*	*	Zotu627	*
N	*	301	*	.	*	*	*	Zotu620	*
N	*	284	*	.	*	*	*	Zotu605	*
N	*	288	*	.	*	*	*	Zotu598	*
N	*	292	*	.	*	*	*	Zotu624	*
N	*	307	*	.	*	*	*	Zotu628	*
N	*	282	*	.	*	*	*	Zotu626	*
N	*	321	*	.	*	*	*	Zotu616	*
N	*	301	*	.	*	*	*	Zotu632	*
N	*	293	*	.	*	*	*	Zotu633	*
N	*	315	*	.	*	*	*	Zotu600	*
N	*	321	*	.	*	*	*	Zotu635	*
N	*	316	*	.	*	*	*	Zotu638	*
N	*	349	*	.	*	*	*	Zotu636	*
N	*	372	*	.	*	*	*	Zotu639	*
N	*	290	*	.	*	*	*	Zotu640	*
N	*	285	*	.	*	*	*	Zotu623	*
N	*	285	*	.	*	*	*	Zotu634	*
N	*	289	*	.	*	*	*	Zotu625	*
N	*	414	*	.	*	*	*	Zotu645	*
N	*	365	*	.	*	*	*	Zotu646	*
N	*	368	*	.	*	*	*	Zotu648	*
N	*	340	*	.	*	*	*	Zotu642	*
N	*	293	*	.	*	*	*	Zotu644	*
N	*	286	*	.	*	*	*	Zotu631	*
N	*	328	*	.	*	*	*	Zotu643	*
N	*	286	*	.	*	*	*	Zotu629	*
N	*	376	*	.	*	*	*	Zotu653	*
N	*	282	*	.	*	*	*	Zotu630	*
N	*	313	*	.	*	*	*	Zotu649	*
N	*	307	*	.	*	*	*	Zotu647	*
N	*	302	*	.	*	*	*	Zotu637	*
N	*	100	*	.	*	*	*	Zotu659	*
N	*	283	*	.	*	*	*	Zotu657	*
N	*	301	*	.	*	*	*	Zotu655	*
N	*	283	*	.	*	*	*	Zotu652	*
N	*	336	*	.	*	*	*	Zotu651	*
N	*	291	*	.	*	*	*	Zotu662	*
H	13	283	93.2	+	0	0	212I237M46D	Zotu664	KT823557.1
H	14	283	93.2	+	0	0	212I237M46D	Zotu664	KT823558.1
H	11	283	93.2	+	0	0	212I237M46D	Zotu664	KT823555.1
H	12	283	93.2	+	0	0	212I237M46D	Zotu664	KT823556.1
N	*	366	*	.	*	*	*	Zotu660	*
N	*	152	*	.	*	*	*	Zotu668	*
N	*	349	*	.	*	*	*	Zotu658	*
N	*	331	*	.	*	*	*	Zotu656	*
N	*	293	*	.	*	*	*	Zotu641	*
N	*	413	*	.	*	*	*	Zotu661	*
N	*	349	*	.	*	*	*	Zotu663	*
N	*	290	*	.	*	*	*	Zotu667	*
N	*	350	*	.	*	*	*	Zotu666	*
N	*	296	*	.	*	*	*	Zotu670	*
N	*	279	*	.	*	*	*	Zotu672	*
N	*	293	*	.	*	*	*	Zotu676	*
N	*	297	*	.	*	*	*	Zotu675	*
N	*	208	*	.	*	*	*	Zotu680	*
N	*	381	*	.	*	*	*	Zotu669	*
N	*	294	*	.	*	*	*	Zotu677	*
N	*	346	*	.	*	*	*	Zotu673	*
N	*	283	*	.	*	*	*	Zotu681	*
N	*	440	*	.	*	*	*	Zotu685	*
N	*	402	*	.	*	*	*	Zotu678	*
N	*	338	*	.	*	*	*	Zotu674	*
N	*	287	*	.	*	*	*	Zotu689	*
N	*	285	*	.	*	*	*	Zotu650	*
N	*	355	*	.	*	*	*	Zotu679	*
N	*	331	*	.	*	*	*	Zotu686	*
N	*	303	*	.	*	*	*	Zotu691	*
N	*	290	*	.	*	*	*	Zotu692	*
N	*	296	*	.	*	*	*	Zotu687	*
N	*	327	*	.	*	*	*	Zotu688	*
N	*	355	*	.	*	*	*	Zotu690	*
N	*	307	*	.	*	*	*	Zotu693	*
N	*	314	*	.	*	*	*	Zotu654	*
N	*	331	*	.	*	*	*	Zotu694	*
N	*	290	*	.	*	*	*	Zotu698	*
N	*	286	*	.	*	*	*	Zotu671	*
N	*	342	*	.	*	*	*	Zotu695	*
N	*	368	*	.	*	*	*	Zotu704	*
N	*	326	*	.	*	*	*	Zotu697	*
N	*	208	*	.	*	*	*	Zotu705	*
N	*	330	*	.	*	*	*	Zotu699	*
N	*	205	*	.	*	*	*	Zotu708	*
N	*	289	*	.	*	*	*	Zotu700	*
N	*	283	*	.	*	*	*	Zotu701	*
N	*	209	*	.	*	*	*	Zotu711	*
N	*	333	*	.	*	*	*	Zotu696	*
N	*	238	*	.	*	*	*	Zotu706	*
N	*	361	*	.	*	*	*	Zotu703	*
N	*	327	*	.	*	*	*	Zotu702	*
N	*	294	*	.	*	*	*	Zotu712	*
N	*	285	*	.	*	*	*	Zotu682	*
N	*	378	*	.	*	*	*	Zotu715	*
N	*	349	*	.	*	*	*	Zotu707	*
N	*	368	*	.	*	*	*	Zotu709	*
N	*	341	*	.	*	*	*	Zotu710	*
N	*	301	*	.	*	*	*	Zotu683	*
N	*	389	*	.	*	*	*	Zotu723	*
N	*	412	*	.	*	*	*	Zotu724	*
N	*	343	*	.	*	*	*	Zotu716	*
N	*	349	*	.	*	*	*	Zotu713	*
N	*	352	*	.	*	*	*	Zotu717	*
N	*	179	*	.	*	*	*	Zotu728	*
N	*	283	*	.	*	*	*	Zotu721	*
N	*	313	*	.	*	*	*	Zotu727	*
N	*	208	*	.	*	*	*	Zotu731	*
N	*	290	*	.	*	*	*	Zotu725	*
N	*	208	*	.	*	*	*	Zotu733	*
N	*	363	*	.	*	*	*	Zotu719	*
N	*	374	*	.	*	*	*	Zotu735	*
N	*	304	*	.	*	*	*	Zotu726	*
N	*	287	*	.	*	*	*	Zotu729	*
N	*	292	*	.	*	*	*	Zotu730	*
N	*	330	*	.	*	*	*	Zotu722	*
N	*	370	*	.	*	*	*	Zotu720	*
N	*	208	*	.	*	*	*	Zotu741	*
N	*	296	*	.	*	*	*	Zotu732	*
N	*	283	*	.	*	*	*	Zotu743	*
N	*	349	*	.	*	*	*	Zotu736	*
N	*	333	*	.	*	*	*	Zotu739	*
N	*	349	*	.	*	*	*	Zotu740	*
N	*	348	*	.	*	*	*	Zotu742	*
N	*	288	*	.	*	*	*	Zotu744	*
N	*	321	*	.	*	*	*	Zotu734	*
N	*	295	*	.	*	*	*	Zotu714	*
N	*	308	*	.	*	*	*	Zotu748	*
H	13	283	97.5	+	0	0	212I237M46D	Zotu747	KT823557.1
H	12	283	97.5	+	0	0	212I237M46D	Zotu747	KT823556.1
H	11	283	97.5	+	0	0	212I237M46D	Zotu747	KT823555.1
H	14	283	97.5	+	0	0	212I237M46D	Zotu747	KT823558.1
H	9	283	97.0	+	0	0	212I237M46D	Zotu747	KT823553.1
H	8	283	97.0	+	0	0	212I237M46D	Zotu747	KT823552.1
H	15	283	97.0	+	0	0	212I237M46D	Zotu747	KT823559.1
H	16	283	97.0	+	0	0	212I237M46D	Zotu747	KT823560.1
H	4	283	97.0	+	0	0	212I237M46D	Zotu747	KT823548.1
H	3	283	97.0	+	0	0	212I237M46D	Zotu747	KT823547.1
H	2	283	97.0	+	0	0	212I237M46D	Zotu747	KT823546.1
H	5	283	97.0	+	0	0	212I237M46D	Zotu747	KT823549.1
H	7	283	97.0	+	0	0	212I237M46D	Zotu747	KT823551.1
H	6	283	97.0	+	0	0	212I237M46D	Zotu747	KT823550.1
H	26	283	96.6	+	0	0	212I237M46D	Zotu747	KT823570.1
H	27	283	96.6	+	0	0	212I237M46D	Zotu747	KT823571.1
H	10	283	96.6	+	0	0	212I237M46D	Zotu747	KT823554.1
H	25	283	96.6	+	0	0	212I237M46D	Zotu747	KT823569.1
H	23	283	96.2	+	0	0	212I237M46D	Zotu747	KT823567.1
H	24	283	96.2	+	0	0	212I237M46D	Zotu747	KT823568.1
H	29	283	96.2	+	0	0	212I237M46D	Zotu747	KT823573.1
H	28	283	96.2	+	0	0	212I237M46D	Zotu747	KT823572.1
H	22	283	96.2	+	0	0	212I237M46D	Zotu747	KT823566.1
H	18	283	96.2	+	0	0	212I237M46D	Zotu747	KT823562.1
H	17	283	96.2	+	0	0	212I237M46D	Zotu747	KT823561.1
H	19	283	96.2	+	0	0	212I237M46D	Zotu747	KT823563.1
H	21	283	96.2	+	0	0	212I237M46D	Zotu747	KT823565.1
H	20	283	96.2	+	0	0	212I237M46D	Zotu747	KT823564.1
H	31	283	95.8	+	0	0	212I237M46D	Zotu747	KT823575.1
H	30	283	95.8	+	0	0	212I237M46D	Zotu747	KT823574.1
H	1	283	95.4	+	0	0	211I237M46D	Zotu747	KT823545.1
H	0	283	95.4	+	0	0	211I237M46D	Zotu747	KT823544.1
N	*	287	*	.	*	*	*	Zotu718	*
H	19	283	94.1	+	0	0	212I237M46D	Zotu750	KT823563.1
H	20	283	94.1	+	0	0	212I237M46D	Zotu750	KT823564.1
H	17	283	94.1	+	0	0	212I237M46D	Zotu750	KT823561.1
H	18	283	94.1	+	0	0	212I237M46D	Zotu750	KT823562.1
H	23	283	94.1	+	0	0	212I237M46D	Zotu750	KT823567.1
H	24	283	94.1	+	0	0	212I237M46D	Zotu750	KT823568.1
H	21	283	94.1	+	0	0	212I237M46D	Zotu750	KT823565.1
H	22	283	94.1	+	0	0	212I237M46D	Zotu750	KT823566.1
H	27	283	93.7	+	0	0	212I237M46D	Zotu750	KT823571.1
H	30	283	93.7	+	0	0	212I237M46D	Zotu750	KT823574.1
H	25	283	93.7	+	0	0	212I237M46D	Zotu750	KT823569.1
H	26	283	93.7	+	0	0	212I237M46D	Zotu750	KT823570.1
H	31	283	93.7	+	0	0	212I237M46D	Zotu750	KT823575.1
H	10	283	93.7	+	0	0	212I237M46D	Zotu750	KT823554.1
H	2	283	93.2	+	0	0	212I237M46D	Zotu750	KT823546.1
H	28	283	93.2	+	0	0	212I237M46D	Zotu750	KT823572.1
H	29	283	93.2	+	0	0	212I237M46D	Zotu750	KT823573.1
H	3	283	93.2	+	0	0	212I237M46D	Zotu750	KT823547.1
H	9	283	93.2	+	0	0	212I237M46D	Zotu750	KT823553.1
H	8	283	93.2	+	0	0	212I237M46D	Zotu750	KT823552.1
H	15	283	93.2	+	0	0	212I237M46D	Zotu750	KT823559.1
H	16	283	93.2	+	0	0	212I237M46D	Zotu750	KT823560.1
H	5	283	93.2	+	0	0	212I237M46D	Zotu750	KT823549.1
H	4	283	93.2	+	0	0	212I237M46D	Zotu750	KT823548.1
H	7	283	93.2	+	0	0	212I237M46D	Zotu750	KT823551.1
H	6	283	93.2	+	0	0	212I237M46D	Zotu750	KT823550.1
N	*	368	*	.	*	*	*	Zotu752	*
N	*	385	*	.	*	*	*	Zotu746	*
N	*	349	*	.	*	*	*	Zotu745	*
N	*	361	*	.	*	*	*	Zotu753	*
N	*	375	*	.	*	*	*	Zotu751	*
N	*	311	*	.	*	*	*	Zotu757	*
N	*	285	*	.	*	*	*	Zotu737	*
N	*	291	*	.	*	*	*	Zotu759	*
N	*	383	*	.	*	*	*	Zotu756	*
N	*	329	*	.	*	*	*	Zotu761	*
N	*	303	*	.	*	*	*	Zotu738	*
N	*	199	*	.	*	*	*	Zotu766	*
N	*	300	*	.	*	*	*	Zotu765	*
N	*	375	*	.	*	*	*	Zotu768	*
N	*	100	*	.	*	*	*	Zotu769	*
N	*	341	*	.	*	*	*	Zotu767	*
N	*	299	*	.	*	*	*	Zotu749	*
N	*	283	*	.	*	*	*	Zotu755	*
N	*	152	*	.	*	*	*	Zotu773	*
N	*	291	*	.	*	*	*	Zotu754	*
N	*	293	*	.	*	*	*	Zotu772	*
N	*	349	*	.	*	*	*	Zotu770	*
N	*	288	*	.	*	*	*	Zotu758	*
N	*	281	*	.	*	*	*	Zotu763	*
N	*	299	*	.	*	*	*	Zotu775	*
N	*	299	*	.	*	*	*	Zotu774	*
N	*	296	*	.	*	*	*	Zotu778	*
N	*	293	*	.	*	*	*	Zotu764	*
N	*	329	*	.	*	*	*	Zotu779	*
N	*	309	*	.	*	*	*	Zotu760	*
N	*	299	*	.	*	*	*	Zotu762	*
N	*	288	*	.	*	*	*	Zotu784	*
H	13	283	95.8	+	0	0	212I237M46D	Zotu785	KT823557.1
H	14	283	95.8	+	0	0	212I237M46D	Zotu785	KT823558.1
H	11	283	95.8	+	0	0	212I237M46D	Zotu785	KT823555.1
H	12	283	95.8	+	0	0	212I237M46D	Zotu785	KT823556.1
H	9	283	95.4	+	0	0	212I237M46D	Zotu785	KT823553.1
H	8	283	95.4	+	0	0	212I237M46D	Zotu785	KT823552.1
H	7	283	95.4	+	0	0	212I237M46D	Zotu785	KT823551.1
H	15	283	95.4	+	0	0	212I237M46D	Zotu785	KT823559.1
H	29	283	95.4	+	0	0	212I237M46D	Zotu785	KT823573.1
H	28	283	95.4	+	0	0	212I237M46D	Zotu785	KT823572.1
H	16	283	95.4	+	0	0	212I237M46D	Zotu785	KT823560.1
H	3	283	95.4	+	0	0	212I237M46D	Zotu785	KT823547.1
H	2	283	95.4	+	0	0	212I237M46D	Zotu785	KT823546.1
H	4	283	95.4	+	0	0	212I237M46D	Zotu785	KT823548.1
H	6	283	95.4	+	0	0	212I237M46D	Zotu785	KT823550.1
H	5	283	95.4	+	0	0	212I237M46D	Zotu785	KT823549.1
H	26	283	94.9	+	0	0	212I237M46D	Zotu785	KT823570.1
H	25	283	94.9	+	0	0	212I237M46D	Zotu785	KT823569.1
H	10	283	94.9	+	0	0	212I237M46D	Zotu785	KT823554.1
H	27	283	94.9	+	0	0	212I237M46D	Zotu785	KT823571.1
H	23	283	94.5	+	0	0	212I237M46D	Zotu785	KT823567.1
H	24	283	94.5	+	0	0	212I237M46D	Zotu785	KT823568.1
H	22	283	94.5	+	0	0	212I237M46D	Zotu785	KT823566.1
H	18	283	94.5	+	0	0	212I237M46D	Zotu785	KT823562.1
H	17	283	94.5	+	0	0	212I237M46D	Zotu785	KT823561.1
H	19	283	94.5	+	0	0	212I237M46D	Zotu785	KT823563.1
H	21	283	94.5	+	0	0	212I237M46D	Zotu785	KT823565.1
H	20	283	94.5	+	0	0	212I237M46D	Zotu785	KT823564.1
H	30	283	94.1	+	0	0	212I237M46D	Zotu785	KT823574.1
H	31	283	94.1	+	0	0	212I237M46D	Zotu785	KT823575.1
H	1	283	93.7	+	0	0	211I237M46D	Zotu785	KT823545.1
H	0	283	93.7	+	0	0	211I237M46D	Zotu785	KT823544.1
N	*	291	*	.	*	*	*	Zotu786	*
N	*	375	*	.	*	*	*	Zotu788	*
N	*	305	*	.	*	*	*	Zotu789	*
N	*	349	*	.	*	*	*	Zotu780	*
N	*	350	*	.	*	*	*	Zotu782	*
N	*	335	*	.	*	*	*	Zotu783	*
N	*	241	*	.	*	*	*	Zotu793	*
N	*	293	*	.	*	*	*	Zotu791	*
N	*	279	*	.	*	*	*	Zotu771	*
N	*	362	*	.	*	*	*	Zotu794	*
N	*	295	*	.	*	*	*	Zotu796	*
N	*	390	*	.	*	*	*	Zotu792	*
N	*	382	*	.	*	*	*	Zotu795	*
N	*	293	*	.	*	*	*	Zotu777	*
N	*	299	*	.	*	*	*	Zotu799	*
N	*	265	*	.	*	*	*	Zotu803	*
N	*	357	*	.	*	*	*	Zotu797	*
N	*	327	*	.	*	*	*	Zotu790	*
N	*	303	*	.	*	*	*	Zotu776	*
N	*	296	*	.	*	*	*	Zotu804	*
N	*	325	*	.	*	*	*	Zotu802	*
N	*	265	*	.	*	*	*	Zotu809	*
N	*	302	*	.	*	*	*	Zotu806	*
N	*	298	*	.	*	*	*	Zotu811	*
N	*	159	*	.	*	*	*	Zotu812	*
N	*	425	*	.	*	*	*	Zotu813	*
N	*	295	*	.	*	*	*	Zotu781	*
N	*	304	*	.	*	*	*	Zotu807	*
N	*	387	*	.	*	*	*	Zotu805	*
N	*	374	*	.	*	*	*	Zotu815	*
N	*	330	*	.	*	*	*	Zotu814	*
N	*	292	*	.	*	*	*	Zotu787	*
N	*	300	*	.	*	*	*	Zotu816	*
N	*	349	*	.	*	*	*	Zotu808	*
N	*	299	*	.	*	*	*	Zotu820	*
N	*	331	*	.	*	*	*	Zotu822	*
N	*	287	*	.	*	*	*	Zotu798	*
N	*	381	*	.	*	*	*	Zotu821	*
N	*	285	*	.	*	*	*	Zotu800	*
N	*	230	*	.	*	*	*	Zotu827	*
N	*	378	*	.	*	*	*	Zotu818	*
N	*	264	*	.	*	*	*	Zotu829	*
N	*	292	*	.	*	*	*	Zotu826	*
N	*	277	*	.	*	*	*	Zotu801	*
N	*	294	*	.	*	*	*	Zotu825	*
N	*	293	*	.	*	*	*	Zotu830	*
N	*	205	*	.	*	*	*	Zotu834	*
N	*	283	*	.	*	*	*	Zotu835	*
N	*	318	*	.	*	*	*	Zotu831	*
N	*	376	*	.	*	*	*	Zotu837	*
N	*	283	*	.	*	*	*	Zotu833	*
N	*	320	*	.	*	*	*	Zotu828	*
N	*	424	*	.	*	*	*	Zotu824	*
N	*	376	*	.	*	*	*	Zotu841	*
N	*	330	*	.	*	*	*	Zotu832	*
N	*	286	*	.	*	*	*	Zotu819	*
N	*	299	*	.	*	*	*	Zotu810	*
N	*	357	*	.	*	*	*	Zotu839	*
N	*	291	*	.	*	*	*	Zotu817	*
N	*	341	*	.	*	*	*	Zotu840	*
N	*	347	*	.	*	*	*	Zotu836	*
N	*	291	*	.	*	*	*	Zotu846	*
N	*	348	*	.	*	*	*	Zotu843	*
N	*	236	*	.	*	*	*	Zotu838	*
N	*	294	*	.	*	*	*	Zotu851	*
N	*	358	*	.	*	*	*	Zotu849	*
N	*	315	*	.	*	*	*	Zotu823	*
N	*	234	*	.	*	*	*	Zotu845	*
N	*	378	*	.	*	*	*	Zotu854	*
N	*	390	*	.	*	*	*	Zotu852	*
N	*	341	*	.	*	*	*	Zotu853	*
N	*	288	*	.	*	*	*	Zotu857	*
N	*	236	*	.	*	*	*	Zotu850	*
N	*	297	*	.	*	*	*	Zotu855	*
N	*	375	*	.	*	*	*	Zotu863	*
N	*	330	*	.	*	*	*	Zotu858	*
N	*	410	*	.	*	*	*	Zotu864	*
N	*	282	*	.	*	*	*	Zotu844	*
N	*	304	*	.	*	*	*	Zotu861	*
N	*	296	*	.	*	*	*	Zotu865	*
N	*	374	*	.	*	*	*	Zotu869	*
N	*	290	*	.	*	*	*	Zotu847	*
N	*	373	*	.	*	*	*	Zotu859	*
N	*	130	*	.	*	*	*	Zotu870	*
N	*	303	*	.	*	*	*	Zotu842	*
N	*	375	*	.	*	*	*	Zotu874	*
N	*	290	*	.	*	*	*	Zotu868	*
N	*	300	*	.	*	*	*	Zotu848	*
N	*	188	*	.	*	*	*	Zotu878	*
N	*	378	*	.	*	*	*	Zotu871	*
N	*	345	*	.	*	*	*	Zotu867	*
N	*	363	*	.	*	*	*	Zotu880	*
N	*	349	*	.	*	*	*	Zotu875	*
N	*	342	*	.	*	*	*	Zotu877	*
N	*	234	*	.	*	*	*	Zotu860	*
N	*	410	*	.	*	*	*	Zotu882	*
N	*	290	*	.	*	*	*	Zotu885	*
N	*	304	*	.	*	*	*	Zotu884	*
N	*	303	*	.	*	*	*	Zotu886	*
N	*	385	*	.	*	*	*	Zotu883	*
N	*	286	*	.	*	*	*	Zotu888	*
N	*	290	*	.	*	*	*	Zotu890	*
N	*	295	*	.	*	*	*	Zotu862	*
N	*	507	*	.	*	*	*	Zotu893	*
N	*	152	*	.	*	*	*	Zotu894	*
N	*	288	*	.	*	*	*	Zotu889	*
N	*	293	*	.	*	*	*	Zotu891	*
N	*	281	*	.	*	*	*	Zotu873	*
N	*	311	*	.	*	*	*	Zotu866	*
N	*	289	*	.	*	*	*	Zotu896	*
H	13	283	96.2	+	0	0	212I237M46D	Zotu898	KT823557.1
H	14	283	96.2	+	0	0	212I237M46D	Zotu898	KT823558.1
H	11	283	96.2	+	0	0	212I237M46D	Zotu898	KT823555.1
H	12	283	96.2	+	0	0	212I237M46D	Zotu898	KT823556.1
H	8	283	95.8	+	0	0	212I237M46D	Zotu898	KT823552.1
H	7	283	95.8	+	0	0	212I237M46D	Zotu898	KT823551.1
H	6	283	95.8	+	0	0	212I237M46D	Zotu898	KT823550.1
H	16	283	95.8	+	0	0	212I237M46D	Zotu898	KT823560.1
H	15	283	95.8	+	0	0	212I237M46D	Zotu898	KT823559.1
H	9	283	95.8	+	0	0	212I237M46D	Zotu898	KT823553.1
H	3	283	95.8	+	0	0	212I237M46D	Zotu898	KT823547.1
H	2	283	95.8	+	0	0	212I237M46D	Zotu898	KT823546.1
H	5	283	95.8	+	0	0	212I237M46D	Zotu898	KT823549.1
H	4	283	95.8	+	0	0	212I237M46D	Zotu898	KT823548.1
H	27	283	95.4	+	0	0	212I237M46D	Zotu898	KT823571.1
H	26	283	95.4	+	0	0	212I237M46D	Zotu898	KT823570.1
H	25	283	95.4	+	0	0	212I237M46D	Zotu898	KT823569.1
H	10	283	95.4	+	0	0	212I237M46D	Zotu898	KT823554.1
H	23	283	94.9	+	0	0	212I237M46D	Zotu898	KT823567.1
H	24	283	94.9	+	0	0	212I237M46D	Zotu898	KT823568.1
H	29	283	94.9	+	0	0	212I237M46D	Zotu898	KT823573.1
H	28	283	94.9	+	0	0	212I237M46D	Zotu898	KT823572.1
H	22	283	94.9	+	0	0	212I237M46D	Zotu898	KT823566.1
H	18	283	94.9	+	0	0	212I237M46D	Zotu898	KT823562.1
H	17	283	94.9	+	0	0	212I237M46D	Zotu898	KT823561.1
H	19	283	94.9	+	0	0	212I237M46D	Zotu898	KT823563.1
H	21	283	94.9	+	0	0	212I237M46D	Zotu898	KT823565.1
H	20	283	94.9	+	0	0	212I237M46D	Zotu898	KT823564.1
H	31	283	94.5	+	0	0	212I237M46D	Zotu898	KT823575.1
H	30	283	94.5	+	0	0	212I237M46D	Zotu898	KT823574.1
H	1	283	94.1	+	0	0	211I237M46D	Zotu898	KT823545.1
H	0	283	94.1	+	0	0	211I237M46D	Zotu898	KT823544.1
N	*	283	*	.	*	*	*	Zotu881	*
N	*	291	*	.	*	*	*	Zotu879	*
N	*	481	*	.	*	*	*	Zotu897	*
N	*	304	*	.	*	*	*	Zotu876	*
N	*	430	*	.	*	*	*	Zotu904	*
N	*	342	*	.	*	*	*	Zotu895	*
N	*	294	*	.	*	*	*	Zotu901	*
N	*	372	*	.	*	*	*	Zotu892	*
N	*	284	*	.	*	*	*	Zotu906	*
N	*	295	*	.	*	*	*	Zotu907	*
N	*	378	*	.	*	*	*	Zotu905	*
N	*	341	*	.	*	*	*	Zotu902	*
N	*	286	*	.	*	*	*	Zotu910	*
N	*	463	*	.	*	*	*	Zotu908	*
N	*	347	*	.	*	*	*	Zotu909	*
N	*	293	*	.	*	*	*	Zotu913	*
N	*	314	*	.	*	*	*	Zotu914	*
N	*	287	*	.	*	*	*	Zotu887	*
N	*	349	*	.	*	*	*	Zotu912	*
N	*	315	*	.	*	*	*	Zotu916	*
N	*	270	*	.	*	*	*	Zotu919	*
N	*	301	*	.	*	*	*	Zotu918	*
N	*	293	*	.	*	*	*	Zotu921	*
N	*	383	*	.	*	*	*	Zotu915	*
N	*	304	*	.	*	*	*	Zotu923	*
N	*	334	*	.	*	*	*	Zotu920	*
N	*	287	*	.	*	*	*	Zotu903	*
N	*	349	*	.	*	*	*	Zotu922	*
N	*	361	*	.	*	*	*	Zotu925	*
N	*	347	*	.	*	*	*	Zotu930	*
H	13	283	96.6	+	0	0	212I237M46D	Zotu926	KT823557.1
H	14	283	96.6	+	0	0	212I237M46D	Zotu926	KT823558.1
H	11	283	96.6	+	0	0	212I237M46D	Zotu926	KT823555.1
H	12	283	96.6	+	0	0	212I237M46D	Zotu926	KT823556.1
H	7	283	96.2	+	0	0	212I237M46D	Zotu926	KT823551.1
H	6	283	96.2	+	0	0	212I237M46D	Zotu926	KT823550.1
H	5	283	96.2	+	0	0	212I237M46D	Zotu926	KT823549.1
H	8	283	96.2	+	0	0	212I237M46D	Zotu926	KT823552.1
H	16	283	96.2	+	0	0	212I237M46D	Zotu926	KT823560.1
H	15	283	96.2	+	0	0	212I237M46D	Zotu926	KT823559.1
H	9	283	96.2	+	0	0	212I237M46D	Zotu926	KT823553.1
H	28	283	96.2	+	0	0	212I237M46D	Zotu926	KT823572.1
H	29	283	96.2	+	0	0	212I237M46D	Zotu926	KT823573.1
H	2	283	96.2	+	0	0	212I237M46D	Zotu926	KT823546.1
H	4	283	96.2	+	0	0	212I237M46D	Zotu926	KT823548.1
H	3	283	96.2	+	0	0	212I237M46D	Zotu926	KT823547.1
H	25	283	95.8	+	0	0	212I237M46D	Zotu926	KT823569.1
H	27	283	95.8	+	0	0	212I237M46D	Zotu926	KT823571.1
H	26	283	95.8	+	0	0	212I237M46D	Zotu926	KT823570.1
H	10	283	95.8	+	0	0	212I237M46D	Zotu926	KT823554.1
H	22	283	95.4	+	0	0	212I237M46D	Zotu926	KT823566.1
H	23	283	95.4	+	0	0	212I237M46D	Zotu926	KT823567.1
H	24	283	95.4	+	0	0	212I237M46D	Zotu926	KT823568.1
H	21	283	95.4	+	0	0	212I237M46D	Zotu926	KT823565.1
H	18	283	95.4	+	0	0	212I237M46D	Zotu926	KT823562.1
H	17	283	95.4	+	0	0	212I237M46D	Zotu926	KT823561.1
H	20	283	95.4	+	0	0	212I237M46D	Zotu926	KT823564.1
H	19	283	95.4	+	0	0	212I237M46D	Zotu926	KT823563.1
H	30	283	94.9	+	0	0	212I237M46D	Zotu926	KT823574.1
H	31	283	94.9	+	0	0	212I237M46D	Zotu926	KT823575.1
H	0	283	94.5	+	0	0	211I237M46D	Zotu926	KT823544.1
H	1	283	94.5	+	0	0	211I237M46D	Zotu926	KT823545.1
N	*	304	*	.	*	*	*	Zotu900	*
N	*	313	*	.	*	*	*	Zotu927	*
N	*	301	*	.	*	*	*	Zotu899	*
N	*	349	*	.	*	*	*	Zotu924	*
N	*	400	*	.	*	*	*	Zotu932	*
N	*	372	*	.	*	*	*	Zotu933	*
N	*	205	*	.	*	*	*	Zotu939	*
N	*	286	*	.	*	*	*	Zotu911	*
N	*	357	*	.	*	*	*	Zotu929	*
N	*	356	*	.	*	*	*	Zotu928	*
N	*	278	*	.	*	*	*	Zotu934	*
N	*	432	*	.	*	*	*	Zotu943	*
N	*	375	*	.	*	*	*	Zotu944	*
N	*	372	*	.	*	*	*	Zotu936	*
N	*	288	*	.	*	*	*	Zotu942	*
N	*	283	*	.	*	*	*	Zotu946	*
N	*	165	*	.	*	*	*	Zotu949	*
N	*	309	*	.	*	*	*	Zotu947	*
N	*	376	*	.	*	*	*	Zotu940	*
N	*	339	*	.	*	*	*	Zotu935	*
N	*	418	*	.	*	*	*	Zotu953	*
N	*	292	*	.	*	*	*	Zotu948	*
N	*	303	*	.	*	*	*	Zotu952	*
N	*	349	*	.	*	*	*	Zotu945	*
N	*	381	*	.	*	*	*	Zotu957	*
N	*	290	*	.	*	*	*	Zotu954	*
N	*	301	*	.	*	*	*	Zotu917	*
N	*	319	*	.	*	*	*	Zotu951	*
N	*	206	*	.	*	*	*	Zotu958	*
N	*	327	*	.	*	*	*	Zotu959	*
N	*	421	*	.	*	*	*	Zotu963	*
N	*	291	*	.	*	*	*	Zotu962	*
N	*	387	*	.	*	*	*	Zotu960	*
N	*	280	*	.	*	*	*	Zotu965	*
N	*	382	*	.	*	*	*	Zotu964	*
N	*	245	*	.	*	*	*	Zotu966	*
N	*	378	*	.	*	*	*	Zotu967	*
N	*	291	*	.	*	*	*	Zotu937	*
N	*	302	*	.	*	*	*	Zotu931	*
N	*	236	*	.	*	*	*	Zotu956	*
N	*	303	*	.	*	*	*	Zotu941	*
N	*	285	*	.	*	*	*	Zotu969	*
N	*	329	*	.	*	*	*	Zotu971	*
N	*	287	*	.	*	*	*	Zotu972	*
H	13	283	95.4	+	0	0	212I237M46D	Zotu975	KT823557.1
H	12	283	95.4	+	0	0	212I237M46D	Zotu975	KT823556.1
H	11	283	95.4	+	0	0	212I237M46D	Zotu975	KT823555.1
H	14	283	95.4	+	0	0	212I237M46D	Zotu975	KT823558.1
H	9	283	94.9	+	0	0	212I237M46D	Zotu975	KT823553.1
H	8	283	94.9	+	0	0	212I237M46D	Zotu975	KT823552.1
H	15	283	94.9	+	0	0	212I237M46D	Zotu975	KT823559.1
H	16	283	94.9	+	0	0	212I237M46D	Zotu975	KT823560.1
H	4	283	94.9	+	0	0	212I237M46D	Zotu975	KT823548.1
H	3	283	94.9	+	0	0	212I237M46D	Zotu975	KT823547.1
H	2	283	94.9	+	0	0	212I237M46D	Zotu975	KT823546.1
H	5	283	94.9	+	0	0	212I237M46D	Zotu975	KT823549.1
H	7	283	94.9	+	0	0	212I237M46D	Zotu975	KT823551.1
H	6	283	94.9	+	0	0	212I237M46D	Zotu975	KT823550.1
H	26	283	94.5	+	0	0	212I237M46D	Zotu975	KT823570.1
H	27	283	94.5	+	0	0	212I237M46D	Zotu975	KT823571.1
H	10	283	94.5	+	0	0	212I237M46D	Zotu975	KT823554.1
H	25	283	94.5	+	0	0	212I237M46D	Zotu975	KT823569.1
H	23	283	94.1	+	0	0	212I237M46D	Zotu975	KT823567.1
H	24	283	94.1	+	0	0	212I237M46D	Zotu975	KT823568.1
H	29	283	94.1	+	0	0	212I237M46D	Zotu975	KT823573.1
H	28	283	94.1	+	0	0	212I237M46D	Zotu975	KT823572.1
H	22	283	94.1	+	0	0	212I237M46D	Zotu975	KT823566.1
H	18	283	94.1	+	0	0	212I237M46D	Zotu975	KT823562.1
H	17	283	94.1	+	0	0	212I237M46D	Zotu975	KT823561.1
H	19	283	94.1	+	0	0	212I237M46D	Zotu975	KT823563.1
H	21	283	94.1	+	0	0	212I237M46D	Zotu975	KT823565.1
H	20	283	94.1	+	0	0	212I237M46D	Zotu975	KT823564.1
H	31	283	93.7	+	0	0	212I237M46D	Zotu975	KT823575.1
H	30	283	93.7	+	0	0	212I237M46D	Zotu975	KT823574.1
H	1	283	93.2	+	0	0	211I237M46D	Zotu975	KT823545.1
H	0	283	93.2	+	0	0	211I237M46D	Zotu975	KT823544.1
N	*	287	*	.	*	*	*	Zotu950	*
N	*	347	*	.	*	*	*	Zotu974	*
N	*	282	*	.	*	*	*	Zotu955	*
N	*	291	*	.	*	*	*	Zotu982	*
N	*	391	*	.	*	*	*	Zotu979	*
N	*	349	*	.	*	*	*	Zotu980	*
N	*	313	*	.	*	*	*	Zotu961	*
N	*	270	*	.	*	*	*	Zotu987	*
N	*	300	*	.	*	*	*	Zotu986	*
N	*	216	*	.	*	*	*	Zotu989	*
N	*	329	*	.	*	*	*	Zotu988	*
N	*	286	*	.	*	*	*	Zotu968	*
N	*	289	*	.	*	*	*	Zotu973	*
N	*	413	*	.	*	*	*	Zotu994	*
N	*	294	*	.	*	*	*	Zotu993	*
N	*	285	*	.	*	*	*	Zotu976	*
N	*	344	*	.	*	*	*	Zotu992	*
N	*	293	*	.	*	*	*	Zotu977	*
N	*	346	*	.	*	*	*	Zotu995	*
N	*	289	*	.	*	*	*	Zotu978	*
N	*	320	*	.	*	*	*	Zotu990	*
N	*	294	*	.	*	*	*	Zotu998	*
N	*	349	*	.	*	*	*	Zotu996	*
N	*	282	*	.	*	*	*	Zotu985	*
N	*	349	*	.	*	*	*	Zotu1000	*
N	*	292	*	.	*	*	*	Zotu983	*
N	*	373	*	.	*	*	*	Zotu1007	*
N	*	343	*	.	*	*	*	Zotu1001	*
N	*	289	*	.	*	*	*	Zotu1006	*
N	*	380	*	.	*	*	*	Zotu1002	*
H	13	283	96.6	+	0	0	212I237M46D	Zotu1005	KT823557.1
H	14	283	96.6	+	0	0	212I237M46D	Zotu1005	KT823558.1
H	11	283	96.6	+	0	0	212I237M46D	Zotu1005	KT823555.1
H	12	283	96.6	+	0	0	212I237M46D	Zotu1005	KT823556.1
H	8	283	96.2	+	0	0	212I237M46D	Zotu1005	KT823552.1
H	7	283	96.2	+	0	0	212I237M46D	Zotu1005	KT823551.1
H	6	283	96.2	+	0	0	212I237M46D	Zotu1005	KT823550.1
H	16	283	96.2	+	0	0	212I237M46D	Zotu1005	KT823560.1
H	15	283	96.2	+	0	0	212I237M46D	Zotu1005	KT823559.1
H	9	283	96.2	+	0	0	212I237M46D	Zotu1005	KT823553.1
H	3	283	96.2	+	0	0	212I237M46D	Zotu1005	KT823547.1
H	2	283	96.2	+	0	0	212I237M46D	Zotu1005	KT823546.1
H	5	283	96.2	+	0	0	212I237M46D	Zotu1005	KT823549.1
H	4	283	96.2	+	0	0	212I237M46D	Zotu1005	KT823548.1
H	27	283	95.8	+	0	0	212I237M46D	Zotu1005	KT823571.1
H	26	283	95.8	+	0	0	212I237M46D	Zotu1005	KT823570.1
H	25	283	95.8	+	0	0	212I237M46D	Zotu1005	KT823569.1
H	10	283	95.8	+	0	0	212I237M46D	Zotu1005	KT823554.1
H	23	283	95.4	+	0	0	212I237M46D	Zotu1005	KT823567.1
H	24	283	95.4	+	0	0	212I237M46D	Zotu1005	KT823568.1
H	29	283	95.4	+	0	0	212I237M46D	Zotu1005	KT823573.1
H	28	283	95.4	+	0	0	212I237M46D	Zotu1005	KT823572.1
H	22	283	95.4	+	0	0	212I237M46D	Zotu1005	KT823566.1
H	18	283	95.4	+	0	0	212I237M46D	Zotu1005	KT823562.1
H	17	283	95.4	+	0	0	212I237M46D	Zotu1005	KT823561.1
H	19	283	95.4	+	0	0	212I237M46D	Zotu1005	KT823563.1
H	21	283	95.4	+	0	0	212I237M46D	Zotu1005	KT823565.1
H	20	283	95.4	+	0	0	212I237M46D	Zotu1005	KT823564.1
H	31	283	94.9	+	0	0	212I237M46D	Zotu1005	KT823575.1
H	30	283	94.9	+	0	0	212I237M46D	Zotu1005	KT823574.1
H	1	283	94.5	+	0	0	211I237M46D	Zotu1005	KT823545.1
H	0	283	94.5	+	0	0	211I237M46D	Zotu1005	KT823544.1
N	*	265	*	.	*	*	*	Zotu1008	*
N	*	348	*	.	*	*	*	Zotu1003	*
N	*	344	*	.	*	*	*	Zotu1004	*
N	*	281	*	.	*	*	*	Zotu1011	*
N	*	265	*	.	*	*	*	Zotu1015	*
N	*	268	*	.	*	*	*	Zotu991	*
N	*	333	*	.	*	*	*	Zotu1010	*
N	*	283	*	.	*	*	*	Zotu1017	*
N	*	414	*	.	*	*	*	Zotu1020	*
N	*	367	*	.	*	*	*	Zotu1021	*
N	*	285	*	.	*	*	*	Zotu997	*
N	*	262	*	.	*	*	*	Zotu1023	*
N	*	352	*	.	*	*	*	Zotu1012	*
N	*	284	*	.	*	*	*	Zotu999	*
N	*	325	*	.	*	*	*	Zotu1016	*
N	*	296	*	.	*	*	*	Zotu1022	*
N	*	341	*	.	*	*	*	Zotu1019	*
N	*	309	*	.	*	*	*	Zotu1026	*
N	*	308	*	.	*	*	*	Zotu1027	*
N	*	349	*	.	*	*	*	Zotu1024	*
N	*	377	*	.	*	*	*	Zotu1029	*
N	*	285	*	.	*	*	*	Zotu1009	*
N	*	331	*	.	*	*	*	Zotu1030	*
N	*	283	*	.	*	*	*	Zotu1014	*
H	19	283	98.3	+	0	0	212I237M46D	Zotu1034	KT823563.1
H	20	283	98.3	+	0	0	212I237M46D	Zotu1034	KT823564.1
H	17	283	98.3	+	0	0	212I237M46D	Zotu1034	KT823561.1
H	18	283	98.3	+	0	0	212I237M46D	Zotu1034	KT823562.1
H	23	283	98.3	+	0	0	212I237M46D	Zotu1034	KT823567.1
H	24	283	98.3	+	0	0	212I237M46D	Zotu1034	KT823568.1
H	21	283	98.3	+	0	0	212I237M46D	Zotu1034	KT823565.1
H	22	283	98.3	+	0	0	212I237M46D	Zotu1034	KT823566.1
H	26	283	97.9	+	0	0	212I237M46D	Zotu1034	KT823570.1
H	25	283	97.9	+	0	0	212I237M46D	Zotu1034	KT823569.1
H	31	283	97.9	+	0	0	212I237M46D	Zotu1034	KT823575.1
H	27	283	97.9	+	0	0	212I237M46D	Zotu1034	KT823571.1
H	30	283	97.9	+	0	0	212I237M46D	Zotu1034	KT823574.1
H	10	283	97.9	+	0	0	212I237M46D	Zotu1034	KT823554.1
H	2	283	97.5	+	0	0	212I237M46D	Zotu1034	KT823546.1
H	28	283	97.5	+	0	0	212I237M46D	Zotu1034	KT823572.1
H	29	283	97.5	+	0	0	212I237M46D	Zotu1034	KT823573.1
H	3	283	97.5	+	0	0	212I237M46D	Zotu1034	KT823547.1
H	15	283	97.5	+	0	0	212I237M46D	Zotu1034	KT823559.1
H	16	283	97.5	+	0	0	212I237M46D	Zotu1034	KT823560.1
H	8	283	97.5	+	0	0	212I237M46D	Zotu1034	KT823552.1
H	9	283	97.5	+	0	0	212I237M46D	Zotu1034	KT823553.1
H	5	283	97.5	+	0	0	212I237M46D	Zotu1034	KT823549.1
H	4	283	97.5	+	0	0	212I237M46D	Zotu1034	KT823548.1
H	7	283	97.5	+	0	0	212I237M46D	Zotu1034	KT823551.1
H	6	283	97.5	+	0	0	212I237M46D	Zotu1034	KT823550.1
H	14	283	97.0	+	0	0	212I237M46D	Zotu1034	KT823558.1
H	13	283	97.0	+	0	0	212I237M46D	Zotu1034	KT823557.1
H	11	283	97.0	+	0	0	212I237M46D	Zotu1034	KT823555.1
H	12	283	97.0	+	0	0	212I237M46D	Zotu1034	KT823556.1
H	1	283	96.6	+	0	0	211I237M46D	Zotu1034	KT823545.1
H	0	283	96.6	+	0	0	211I237M46D	Zotu1034	KT823544.1
N	*	288	*	.	*	*	*	Zotu1035	*
N	*	386	*	.	*	*	*	Zotu1032	*
N	*	377	*	.	*	*	*	Zotu1033	*
N	*	291	*	.	*	*	*	Zotu1038	*
N	*	280	*	.	*	*	*	Zotu1018	*
N	*	292	*	.	*	*	*	Zotu1013	*
N	*	373	*	.	*	*	*	Zotu1037	*
N	*	293	*	.	*	*	*	Zotu1040	*
N	*	294	*	.	*	*	*	Zotu1041	*
N	*	284	*	.	*	*	*	Zotu1025	*
N	*	374	*	.	*	*	*	Zotu1047	*
N	*	391	*	.	*	*	*	Zotu1039	*
N	*	381	*	.	*	*	*	Zotu1048	*
N	*	296	*	.	*	*	*	Zotu1042	*
N	*	280	*	.	*	*	*	Zotu1028	*
N	*	351	*	.	*	*	*	Zotu1045	*
N	*	284	*	.	*	*	*	Zotu1043	*
N	*	373	*	.	*	*	*	Zotu1054	*
N	*	364	*	.	*	*	*	Zotu1044	*
N	*	386	*	.	*	*	*	Zotu1046	*
N	*	283	*	.	*	*	*	Zotu1053	*
N	*	344	*	.	*	*	*	Zotu1051	*
N	*	321	*	.	*	*	*	Zotu1049	*
N	*	288	*	.	*	*	*	Zotu1056	*
N	*	300	*	.	*	*	*	Zotu1031	*
N	*	418	*	.	*	*	*	Zotu1062	*
N	*	349	*	.	*	*	*	Zotu1055	*
N	*	378	*	.	*	*	*	Zotu1060	*
N	*	207	*	.	*	*	*	Zotu1065	*
N	*	319	*	.	*	*	*	Zotu1052	*
N	*	401	*	.	*	*	*	Zotu1058	*
N	*	422	*	.	*	*	*	Zotu1068	*
N	*	264	*	.	*	*	*	Zotu1069	*
N	*	305	*	.	*	*	*	Zotu1061	*
N	*	308	*	.	*	*	*	Zotu1063	*
N	*	235	*	.	*	*	*	Zotu1064	*
N	*	295	*	.	*	*	*	Zotu1036	*
N	*	306	*	.	*	*	*	Zotu1067	*
N	*	292	*	.	*	*	*	Zotu1070	*
N	*	230	*	.	*	*	*	Zotu1077	*
N	*	349	*	.	*	*	*	Zotu1059	*
N	*	288	*	.	*	*	*	Zotu1075	*
N	*	291	*	.	*	*	*	Zotu1079	*
N	*	313	*	.	*	*	*	Zotu1078	*
N	*	331	*	.	*	*	*	Zotu1074	*
N	*	334	*	.	*	*	*	Zotu1076	*
N	*	338	*	.	*	*	*	Zotu1073	*
N	*	306	*	.	*	*	*	Zotu1081	*
N	*	320	*	.	*	*	*	Zotu1066	*
N	*	327	*	.	*	*	*	Zotu1071	*
N	*	295	*	.	*	*	*	Zotu1083	*
N	*	332	*	.	*	*	*	Zotu1085	*
N	*	199	*	.	*	*	*	Zotu1090	*
N	*	347	*	.	*	*	*	Zotu1082	*
N	*	311	*	.	*	*	*	Zotu1050	*
N	*	373	*	.	*	*	*	Zotu1088	*
N	*	301	*	.	*	*	*	Zotu1057	*
N	*	327	*	.	*	*	*	Zotu1087	*
N	*	333	*	.	*	*	*	Zotu1089	*
N	*	372	*	.	*	*	*	Zotu1097	*
N	*	335	*	.	*	*	*	Zotu1091	*
N	*	333	*	.	*	*	*	Zotu1096	*
N	*	318	*	.	*	*	*	Zotu1095	*
N	*	379	*	.	*	*	*	Zotu1098	*
N	*	282	*	.	*	*	*	Zotu1086	*
N	*	361	*	.	*	*	*	Zotu1102	*
N	*	314	*	.	*	*	*	Zotu1080	*
N	*	374	*	.	*	*	*	Zotu1104	*
N	*	285	*	.	*	*	*	Zotu1093	*
N	*	292	*	.	*	*	*	Zotu1103	*
N	*	365	*	.	*	*	*	Zotu1101	*
N	*	283	*	.	*	*	*	Zotu1105	*
N	*	269	*	.	*	*	*	Zotu1106	*
N	*	268	*	.	*	*	*	Zotu1094	*
N	*	316	*	.	*	*	*	Zotu1084	*
N	*	372	*	.	*	*	*	Zotu1113	*
N	*	290	*	.	*	*	*	Zotu1109	*
N	*	283	*	.	*	*	*	Zotu1114	*
N	*	339	*	.	*	*	*	Zotu1107	*
N	*	303	*	.	*	*	*	Zotu1092	*
N	*	372	*	.	*	*	*	Zotu1117	*
N	*	279	*	.	*	*	*	Zotu1099	*
N	*	279	*	.	*	*	*	Zotu1100	*
N	*	372	*	.	*	*	*	Zotu1108	*
N	*	291	*	.	*	*	*	Zotu1116	*
N	*	256	*	.	*	*	*	Zotu1119	*
N	*	335	*	.	*	*	*	Zotu1112	*
N	*	302	*	.	*	*	*	Zotu1118	*
N	*	294	*	.	*	*	*	Zotu1122	*
N	*	306	*	.	*	*	*	Zotu1121	*
N	*	430	*	.	*	*	*	Zotu1128	*
N	*	340	*	.	*	*	*	Zotu1129	*
N	*	429	*	.	*	*	*	Zotu1115	*
N	*	283	*	.	*	*	*	Zotu1127	*
N	*	272	*	.	*	*	*	Zotu1131	*
H	13	283	96.6	+	0	0	212I237M46D	Zotu1130	KT823557.1
H	14	283	96.6	+	0	0	212I237M46D	Zotu1130	KT823558.1
H	11	283	96.6	+	0	0	212I237M46D	Zotu1130	KT823555.1
H	12	283	96.6	+	0	0	212I237M46D	Zotu1130	KT823556.1
H	8	283	96.2	+	0	0	212I237M46D	Zotu1130	KT823552.1
H	7	283	96.2	+	0	0	212I237M46D	Zotu1130	KT823551.1
H	6	283	96.2	+	0	0	212I237M46D	Zotu1130	KT823550.1
H	16	283	96.2	+	0	0	212I237M46D	Zotu1130	KT823560.1
H	15	283	96.2	+	0	0	212I237M46D	Zotu1130	KT823559.1
H	9	283	96.2	+	0	0	212I237M46D	Zotu1130	KT823553.1
H	3	283	96.2	+	0	0	212I237M46D	Zotu1130	KT823547.1
H	2	283	96.2	+	0	0	212I237M46D	Zotu1130	KT823546.1
H	5	283	96.2	+	0	0	212I237M46D	Zotu1130	KT823549.1
H	4	283	96.2	+	0	0	212I237M46D	Zotu1130	KT823548.1
H	27	283	95.8	+	0	0	212I237M46D	Zotu1130	KT823571.1
H	26	283	95.8	+	0	0	212I237M46D	Zotu1130	KT823570.1
H	25	283	95.8	+	0	0	212I237M46D	Zotu1130	KT823569.1
H	10	283	95.8	+	0	0	212I237M46D	Zotu1130	KT823554.1
H	23	283	95.4	+	0	0	212I237M46D	Zotu1130	KT823567.1
H	24	283	95.4	+	0	0	212I237M46D	Zotu1130	KT823568.1
H	29	283	95.4	+	0	0	212I237M46D	Zotu1130	KT823573.1
H	28	283	95.4	+	0	0	212I237M46D	Zotu1130	KT823572.1
H	22	283	95.4	+	0	0	212I237M46D	Zotu1130	KT823566.1
H	18	283	95.4	+	0	0	212I237M46D	Zotu1130	KT823562.1
H	17	283	95.4	+	0	0	212I237M46D	Zotu1130	KT823561.1
H	19	283	95.4	+	0	0	212I237M46D	Zotu1130	KT823563.1
H	21	283	95.4	+	0	0	212I237M46D	Zotu1130	KT823565.1
H	20	283	95.4	+	0	0	212I237M46D	Zotu1130	KT823564.1
H	31	283	94.9	+	0	0	212I237M46D	Zotu1130	KT823575.1
H	30	283	94.9	+	0	0	212I237M46D	Zotu1130	KT823574.1
H	1	283	94.5	+	0	0	211I237M46D	Zotu1130	KT823545.1
H	0	283	94.5	+	0	0	211I237M46D	Zotu1130	KT823544.1
N	*	285	*	.	*	*	*	Zotu1126	*
N	*	388	*	.	*	*	*	Zotu1125	*
N	*	373	*	.	*	*	*	Zotu1123	*
N	*	283	*	.	*	*	*	Zotu1133	*
H	13	283	96.2	+	0	0	212I237M46D	Zotu1134	KT823557.1
H	14	283	96.2	+	0	0	212I237M46D	Zotu1134	KT823558.1
H	11	283	96.2	+	0	0	212I237M46D	Zotu1134	KT823555.1
H	12	283	96.2	+	0	0	212I237M46D	Zotu1134	KT823556.1
H	7	283	95.8	+	0	0	212I237M46D	Zotu1134	KT823551.1
H	6	283	95.8	+	0	0	212I237M46D	Zotu1134	KT823550.1
H	5	283	95.8	+	0	0	212I237M46D	Zotu1134	KT823549.1
H	8	283	95.8	+	0	0	212I237M46D	Zotu1134	KT823552.1
H	16	283	95.8	+	0	0	212I237M46D	Zotu1134	KT823560.1
H	15	283	95.8	+	0	0	212I237M46D	Zotu1134	KT823559.1
H	9	283	95.8	+	0	0	212I237M46D	Zotu1134	KT823553.1
H	28	283	95.8	+	0	0	212I237M46D	Zotu1134	KT823572.1
H	29	283	95.8	+	0	0	212I237M46D	Zotu1134	KT823573.1
H	2	283	95.8	+	0	0	212I237M46D	Zotu1134	KT823546.1
H	4	283	95.8	+	0	0	212I237M46D	Zotu1134	KT823548.1
H	3	283	95.8	+	0	0	212I237M46D	Zotu1134	KT823547.1
H	25	283	95.4	+	0	0	212I237M46D	Zotu1134	KT823569.1
H	27	283	95.4	+	0	0	212I237M46D	Zotu1134	KT823571.1
H	26	283	95.4	+	0	0	212I237M46D	Zotu1134	KT823570.1
H	10	283	95.4	+	0	0	212I237M46D	Zotu1134	KT823554.1
H	22	283	94.9	+	0	0	212I237M46D	Zotu1134	KT823566.1
H	23	283	94.9	+	0	0	212I237M46D	Zotu1134	KT823567.1
H	24	283	94.9	+	0	0	212I237M46D	Zotu1134	KT823568.1
H	21	283	94.9	+	0	0	212I237M46D	Zotu1134	KT823565.1
H	18	283	94.9	+	0	0	212I237M46D	Zotu1134	KT823562.1
H	17	283	94.9	+	0	0	212I237M46D	Zotu1134	KT823561.1
H	20	283	94.9	+	0	0	212I237M46D	Zotu1134	KT823564.1
H	19	283	94.9	+	0	0	212I237M46D	Zotu1134	KT823563.1
H	30	283	94.5	+	0	0	212I237M46D	Zotu1134	KT823574.1
H	31	283	94.5	+	0	0	212I237M46D	Zotu1134	KT823575.1
H	0	283	94.1	+	0	0	211I237M46D	Zotu1134	KT823544.1
H	1	283	94.1	+	0	0	211I237M46D	Zotu1134	KT823545.1
N	*	349	*	.	*	*	*	Zotu1132	*
N	*	298	*	.	*	*	*	Zotu1135	*
N	*	314	*	.	*	*	*	Zotu1138	*
N	*	285	*	.	*	*	*	Zotu1111	*
N	*	436	*	.	*	*	*	Zotu1143	*
N	*	379	*	.	*	*	*	Zotu1136	*
N	*	300	*	.	*	*	*	Zotu1142	*
N	*	358	*	.	*	*	*	Zotu1137	*
N	*	283	*	.	*	*	*	Zotu1139	*
N	*	326	*	.	*	*	*	Zotu1141	*
N	*	258	*	.	*	*	*	Zotu1144	*
N	*	300	*	.	*	*	*	Zotu1110	*
N	*	277	*	.	*	*	*	Zotu1146	*
N	*	282	*	.	*	*	*	Zotu1148	*
N	*	280	*	.	*	*	*	Zotu1124	*
N	*	288	*	.	*	*	*	Zotu1120	*
N	*	351	*	.	*	*	*	Zotu1150	*
H	12	283	97.0	+	0	0	212I237M46D	Zotu1155	KT823556.1
H	11	283	97.0	+	0	0	212I237M46D	Zotu1155	KT823555.1
H	14	283	97.0	+	0	0	212I237M46D	Zotu1155	KT823558.1
H	13	283	97.0	+	0	0	212I237M46D	Zotu1155	KT823557.1
H	29	283	96.6	+	0	0	212I237M46D	Zotu1155	KT823573.1
H	9	283	96.6	+	0	0	212I237M46D	Zotu1155	KT823553.1
H	8	283	96.6	+	0	0	212I237M46D	Zotu1155	KT823552.1
H	16	283	96.6	+	0	0	212I237M46D	Zotu1155	KT823560.1
H	15	283	96.6	+	0	0	212I237M46D	Zotu1155	KT823559.1
H	28	283	96.6	+	0	0	212I237M46D	Zotu1155	KT823572.1
H	4	283	96.6	+	0	0	212I237M46D	Zotu1155	KT823548.1
H	5	283	96.6	+	0	0	212I237M46D	Zotu1155	KT823549.1
H	2	283	96.6	+	0	0	212I237M46D	Zotu1155	KT823546.1
H	3	283	96.6	+	0	0	212I237M46D	Zotu1155	KT823547.1
H	6	283	96.6	+	0	0	212I237M46D	Zotu1155	KT823550.1
H	7	283	96.6	+	0	0	212I237M46D	Zotu1155	KT823551.1
H	26	283	96.2	+	0	0	212I237M46D	Zotu1155	KT823570.1
H	25	283	96.2	+	0	0	212I237M46D	Zotu1155	KT823569.1
H	10	283	96.2	+	0	0	212I237M46D	Zotu1155	KT823554.1
H	27	283	96.2	+	0	0	212I237M46D	Zotu1155	KT823571.1
H	22	283	95.8	+	0	0	212I237M46D	Zotu1155	KT823566.1
H	23	283	95.8	+	0	0	212I237M46D	Zotu1155	KT823567.1
H	24	283	95.8	+	0	0	212I237M46D	Zotu1155	KT823568.1
H	21	283	95.8	+	0	0	212I237M46D	Zotu1155	KT823565.1
H	18	283	95.8	+	0	0	212I237M46D	Zotu1155	KT823562.1
H	17	283	95.8	+	0	0	212I237M46D	Zotu1155	KT823561.1
H	20	283	95.8	+	0	0	212I237M46D	Zotu1155	KT823564.1
H	19	283	95.8	+	0	0	212I237M46D	Zotu1155	KT823563.1
H	30	283	95.4	+	0	0	212I237M46D	Zotu1155	KT823574.1
H	31	283	95.4	+	0	0	212I237M46D	Zotu1155	KT823575.1
H	0	283	94.9	+	0	0	211I237M46D	Zotu1155	KT823544.1
H	1	283	94.9	+	0	0	211I237M46D	Zotu1155	KT823545.1
N	*	335	*	.	*	*	*	Zotu1149	*
N	*	329	*	.	*	*	*	Zotu1153	*
N	*	330	*	.	*	*	*	Zotu1151	*
N	*	294	*	.	*	*	*	Zotu1156	*
N	*	445	*	.	*	*	*	Zotu1152	*
N	*	287	*	.	*	*	*	Zotu1159	*
N	*	244	*	.	*	*	*	Zotu1163	*
N	*	374	*	.	*	*	*	Zotu1157	*
N	*	295	*	.	*	*	*	Zotu1158	*
N	*	290	*	.	*	*	*	Zotu1161	*
N	*	348	*	.	*	*	*	Zotu1154	*
N	*	292	*	.	*	*	*	Zotu1166	*
N	*	389	*	.	*	*	*	Zotu1169	*
N	*	351	*	.	*	*	*	Zotu1170	*
N	*	339	*	.	*	*	*	Zotu1162	*
N	*	299	*	.	*	*	*	Zotu1167	*
N	*	328	*	.	*	*	*	Zotu1160	*
N	*	355	*	.	*	*	*	Zotu1164	*
N	*	375	*	.	*	*	*	Zotu1168	*
N	*	287	*	.	*	*	*	Zotu1145	*
N	*	319	*	.	*	*	*	Zotu1165	*
N	*	297	*	.	*	*	*	Zotu1140	*
H	19	283	96.2	+	0	0	212I237M46D	Zotu1174	KT823563.1
H	20	283	96.2	+	0	0	212I237M46D	Zotu1174	KT823564.1
H	17	283	96.2	+	0	0	212I237M46D	Zotu1174	KT823561.1
H	18	283	96.2	+	0	0	212I237M46D	Zotu1174	KT823562.1
H	23	283	96.2	+	0	0	212I237M46D	Zotu1174	KT823567.1
H	24	283	96.2	+	0	0	212I237M46D	Zotu1174	KT823568.1
H	21	283	96.2	+	0	0	212I237M46D	Zotu1174	KT823565.1
H	22	283	96.2	+	0	0	212I237M46D	Zotu1174	KT823566.1
H	28	283	96.2	+	0	0	212I237M46D	Zotu1174	KT823572.1
H	29	283	96.2	+	0	0	212I237M46D	Zotu1174	KT823573.1
H	10	283	95.8	+	0	0	212I237M46D	Zotu1174	KT823554.1
H	25	283	95.8	+	0	0	212I237M46D	Zotu1174	KT823569.1
H	30	283	95.8	+	0	0	212I237M46D	Zotu1174	KT823574.1
H	31	283	95.8	+	0	0	212I237M46D	Zotu1174	KT823575.1
H	26	283	95.8	+	0	0	212I237M46D	Zotu1174	KT823570.1
H	27	283	95.8	+	0	0	212I237M46D	Zotu1174	KT823571.1
H	2	283	95.4	+	0	0	212I237M46D	Zotu1174	KT823546.1
H	3	283	95.4	+	0	0	212I237M46D	Zotu1174	KT823547.1
H	9	283	95.4	+	0	0	212I237M46D	Zotu1174	KT823553.1
H	15	283	95.4	+	0	0	212I237M46D	Zotu1174	KT823559.1
H	8	283	95.4	+	0	0	212I237M46D	Zotu1174	KT823552.1
H	6	283	95.4	+	0	0	212I237M46D	Zotu1174	KT823550.1
H	7	283	95.4	+	0	0	212I237M46D	Zotu1174	KT823551.1
H	4	283	95.4	+	0	0	212I237M46D	Zotu1174	KT823548.1
H	5	283	95.4	+	0	0	212I237M46D	Zotu1174	KT823549.1
H	16	283	95.4	+	0	0	212I237M46D	Zotu1174	KT823560.1
H	11	283	94.9	+	0	0	212I237M46D	Zotu1174	KT823555.1
H	12	283	94.9	+	0	0	212I237M46D	Zotu1174	KT823556.1
H	13	283	94.9	+	0	0	212I237M46D	Zotu1174	KT823557.1
H	14	283	94.9	+	0	0	212I237M46D	Zotu1174	KT823558.1
H	1	283	94.5	+	0	0	211I237M46D	Zotu1174	KT823545.1
H	0	283	94.5	+	0	0	211I237M46D	Zotu1174	KT823544.1
N	*	416	*	.	*	*	*	Zotu1171	*
N	*	432	*	.	*	*	*	Zotu1172	*
N	*	369	*	.	*	*	*	Zotu1182	*
N	*	361	*	.	*	*	*	Zotu1176	*
N	*	315	*	.	*	*	*	Zotu1180	*
N	*	415	*	.	*	*	*	Zotu1173	*
N	*	346	*	.	*	*	*	Zotu1175	*
N	*	364	*	.	*	*	*	Zotu1177	*
N	*	283	*	.	*	*	*	Zotu1183	*
N	*	315	*	.	*	*	*	Zotu1147	*
N	*	342	*	.	*	*	*	Zotu1190	*
N	*	349	*	.	*	*	*	Zotu1181	*
N	*	289	*	.	*	*	*	Zotu1189	*
N	*	319	*	.	*	*	*	Zotu1191	*
N	*	89	*	.	*	*	*	Zotu1194	*
N	*	358	*	.	*	*	*	Zotu1186	*
N	*	295	*	.	*	*	*	Zotu1192	*
N	*	384	*	.	*	*	*	Zotu1195	*
N	*	391	*	.	*	*	*	Zotu1193	*
N	*	237	*	.	*	*	*	Zotu1199	*
N	*	348	*	.	*	*	*	Zotu1197	*
N	*	374	*	.	*	*	*	Zotu1201	*
N	*	479	*	.	*	*	*	Zotu1196	*
N	*	285	*	.	*	*	*	Zotu1179	*
N	*	373	*	.	*	*	*	Zotu1198	*
N	*	310	*	.	*	*	*	Zotu1178	*
N	*	362	*	.	*	*	*	Zotu1206	*
N	*	292	*	.	*	*	*	Zotu1185	*
N	*	286	*	.	*	*	*	Zotu1187	*
N	*	422	*	.	*	*	*	Zotu1209	*
N	*	479	*	.	*	*	*	Zotu1210	*
N	*	349	*	.	*	*	*	Zotu1202	*
N	*	134	*	.	*	*	*	Zotu1212	*
N	*	287	*	.	*	*	*	Zotu1188	*
N	*	199	*	.	*	*	*	Zotu1214	*
N	*	341	*	.	*	*	*	Zotu1204	*
N	*	333	*	.	*	*	*	Zotu1205	*
N	*	301	*	.	*	*	*	Zotu1213	*
N	*	378	*	.	*	*	*	Zotu1217	*
N	*	313	*	.	*	*	*	Zotu1184	*
N	*	336	*	.	*	*	*	Zotu1216	*
N	*	195	*	.	*	*	*	Zotu1222	*
N	*	333	*	.	*	*	*	Zotu1207	*
N	*	366	*	.	*	*	*	Zotu1208	*
N	*	287	*	.	*	*	*	Zotu1220	*
N	*	340	*	.	*	*	*	Zotu1224	*
N	*	331	*	.	*	*	*	Zotu1219	*
N	*	299	*	.	*	*	*	Zotu1226	*
N	*	402	*	.	*	*	*	Zotu1229	*
N	*	341	*	.	*	*	*	Zotu1223	*
N	*	275	*	.	*	*	*	Zotu1231	*
N	*	368	*	.	*	*	*	Zotu1232	*
N	*	332	*	.	*	*	*	Zotu1233	*
N	*	350	*	.	*	*	*	Zotu1221	*
N	*	392	*	.	*	*	*	Zotu1235	*
N	*	156	*	.	*	*	*	Zotu1236	*
N	*	267	*	.	*	*	*	Zotu1237	*
N	*	294	*	.	*	*	*	Zotu1200	*
N	*	361	*	.	*	*	*	Zotu1228	*
N	*	293	*	.	*	*	*	Zotu1230	*
H	13	283	95.8	+	0	0	212I237M46D	Zotu1240	KT823557.1
H	14	283	95.8	+	0	0	212I237M46D	Zotu1240	KT823558.1
H	11	283	95.8	+	0	0	212I237M46D	Zotu1240	KT823555.1
H	12	283	95.8	+	0	0	212I237M46D	Zotu1240	KT823556.1
H	7	283	95.4	+	0	0	212I237M46D	Zotu1240	KT823551.1
H	6	283	95.4	+	0	0	212I237M46D	Zotu1240	KT823550.1
H	5	283	95.4	+	0	0	212I237M46D	Zotu1240	KT823549.1
H	8	283	95.4	+	0	0	212I237M46D	Zotu1240	KT823552.1
H	16	283	95.4	+	0	0	212I237M46D	Zotu1240	KT823560.1
H	15	283	95.4	+	0	0	212I237M46D	Zotu1240	KT823559.1
H	9	283	95.4	+	0	0	212I237M46D	Zotu1240	KT823553.1
H	28	283	95.4	+	0	0	212I237M46D	Zotu1240	KT823572.1
H	29	283	95.4	+	0	0	212I237M46D	Zotu1240	KT823573.1
H	2	283	95.4	+	0	0	212I237M46D	Zotu1240	KT823546.1
H	4	283	95.4	+	0	0	212I237M46D	Zotu1240	KT823548.1
H	3	283	95.4	+	0	0	212I237M46D	Zotu1240	KT823547.1
H	25	283	94.9	+	0	0	212I237M46D	Zotu1240	KT823569.1
H	27	283	94.9	+	0	0	212I237M46D	Zotu1240	KT823571.1
H	26	283	94.9	+	0	0	212I237M46D	Zotu1240	KT823570.1
H	10	283	94.9	+	0	0	212I237M46D	Zotu1240	KT823554.1
H	22	283	94.5	+	0	0	212I237M46D	Zotu1240	KT823566.1
H	23	283	94.5	+	0	0	212I237M46D	Zotu1240	KT823567.1
H	24	283	94.5	+	0	0	212I237M46D	Zotu1240	KT823568.1
H	21	283	94.5	+	0	0	212I237M46D	Zotu1240	KT823565.1
H	18	283	94.5	+	0	0	212I237M46D	Zotu1240	KT823562.1
H	17	283	94.5	+	0	0	212I237M46D	Zotu1240	KT823561.1
H	20	283	94.5	+	0	0	212I237M46D	Zotu1240	KT823564.1
H	19	283	94.5	+	0	0	212I237M46D	Zotu1240	KT823563.1
H	30	283	94.1	+	0	0	212I237M46D	Zotu1240	KT823574.1
H	31	283	94.1	+	0	0	212I237M46D	Zotu1240	KT823575.1
H	0	283	93.7	+	0	0	211I237M46D	Zotu1240	KT823544.1
H	1	283	93.7	+	0	0	211I237M46D	Zotu1240	KT823545.1
N	*	306	*	.	*	*	*	Zotu1203	*
N	*	378	*	.	*	*	*	Zotu1234	*
N	*	259	*	.	*	*	*	Zotu1244	*
N	*	286	*	.	*	*	*	Zotu1211	*
N	*	358	*	.	*	*	*	Zotu1239	*
N	*	283	*	.	*	*	*	Zotu1241	*
N	*	293	*	.	*	*	*	Zotu1245	*
N	*	197	*	.	*	*	*	Zotu1249	*
N	*	286	*	.	*	*	*	Zotu1242	*
N	*	302	*	.	*	*	*	Zotu1248	*
[truncated: 10,716 more rows]
