# Supplementary material for: The Endophytic Mycobiome of European Ash and Sycamore Maple Leaves – Geographic Patterns, Host Specificity and Influence of Ash Dieback
Source: Front Microbiol. 2018 Oct 24;9:2345. doi: 10.3389/fmicb.2018.02345 (PMC6207852; doi:10.3389/fmicb.2018.02345)
Supplement: Supplementary file 9 [file Data_Sheet_4.zip › Data_Sheet_4_code/data/leaf_samples/analysis/clusters/vf_raxml.tre]

(Zotu5:0.00384737747541389220,(Zotu1:0.00000098470364451411,(Zotu12:0.00381777089178608796,((Zotu69:0.00000098470364451411,(Zotu182:0.00398853572599804432,Zotu44:0.00000098470364451411)78:0.00395256044087370986)85:0.01221606102821236675,(Zotu62:0.00378829424555116165,((Zotu7:0.00381906629281820488,(V_crataegi_CBS_368.35:0.01942048017527951351,((((V_cerasi_CBS_444.54:0.03735666397735077499,V_pyrina_CBS_331.65:0.00327701020042948758)70:0.00818281756944306410,((Zotu20:0.00000098470364451411,Zotu53:0.00361811369596416570)87:0.00421840059978961790,Zotu11:0.00369537841840715314)95:0.01584232541251167845)33:0.00274899503587690925,(Zotu3:0.00767444308448626041,V_chlorospora_CBS_470.61:0.01502454752742676813)43:0.00438446495127373711)38:0.00504113355281105274,V_aceris_CBS_372.53:0.04176365354875650332)91:0.01074444565405896501)100:0.04073953134878531557)32:0.00000098470364451411,Zotu19:0.00000098470364451411)6:0.00000098470364451411)58:0.00385151099696132582)49:0.00387296331327474826)19:0.00000098470364451411)66:0.00381768270034489815,Zotu2:0.00000098470364451411);
