# Supplementary material for: The Endophytic Mycobiome of European Ash and Sycamore Maple Leaves – Geographic Patterns, Host Specificity and Influence of Ash Dieback
Source: Front Microbiol. 2018 Oct 24;9:2345. doi: 10.3389/fmicb.2018.02345 (PMC6207852; doi:10.3389/fmicb.2018.02345)
Supplement: Supplementary file 9 [file Data_Sheet_4.zip › Data_Sheet_4_code/data/leaf_samples/analysis/clusters/ITSx/denoised.58s_LSU.tre]

((((Zotu1582:0.01501,Zotu721:0.00744)0.911:0.00014,(Zotu2496:0.00746,Zotu1746:0.00746)0.914:0.00015)0.000:0.00014,(Zotu652:0.00743,Zotu1057:0.00748)0.907:0.00011)0.000:0.00014,(Zotu34:0.0,Zotu85:0.0,Zotu146:0.0,Zotu172:0.0,Zotu235:0.0,Zotu376:0.0,Zotu499:0.0,Zotu606:0.0,Zotu681:0.0,Zotu683:0.0,Zotu701:0.0,Zotu743:0.0,Zotu764:0.0,Zotu946:0.0,Zotu1139:0.0,Zotu1183:0.0,Zotu1241:0.0,Zotu1485:0.0,Zotu1568:0.0,Zotu1950:0.0,Zotu2326:0.0,Zotu2412:0.0,Zotu2425:0.0,Zotu2536:0.0,Zotu3785:0.0,Zotu3939:0.0,Zotu4168:0.0,Zotu4399:0.0,Zotu4733:0.0,Zotu5217:0.0,Zotu5314:0.0,Zotu5588:0.0,Zotu6356:0.0):0.00014,((Zotu1053:0.01499,(Zotu3760:0.01501,(((Zotu968:0.0,Zotu1392:0.0,Zotu2212:0.0,Zotu2764:0.0,Zotu4303:0.0,Zotu4915:0.0):0.00014,((Zotu2691:0.00749,((Zotu881:0.0,Zotu1018:0.0,Zotu1124:0.0,Zotu1227:0.0,Zotu1454:0.0,Zotu2015:0.0,Zotu2051:0.0,Zotu2052:0.0,Zotu2124:0.0,Zotu2172:0.0,Zotu2604:0.0,Zotu2606:0.0,Zotu2637:0.0,Zotu2681:0.0,Zotu3067:0.0,Zotu3258:0.0,Zotu3384:0.0,Zotu3411:0.0,Zotu4510:0.0,Zotu4576:0.0,Zotu5730:0.0,Zotu6094:0.0,Zotu6274:0.0,Zotu6313:0.0,Zotu6619:0.0):0.00014,Zotu4269:0.00745)0.572:0.00014)0.867:0.00750,(((Zotu2904:0.00497,(Zotu1264:0.00016,(Zotu3160:0.03910,(Zotu2734:0.01508,Zotu3482:0.01521)0.073:0.00016)0.830:0.00749)0.927:0.00497)0.880:0.00500,Zotu5564:0.00760)0.814:0.00757,Zotu5934:0.00014)0.404:0.00746)0.981:0.00015)0.890:0.00014,Zotu2813:0.00746)0.908:0.00753)0.014:0.00015)0.801:0.00014,((Zotu1844:0.00745,((Zotu5584:0.00748,((Zotu2666:0.0,Zotu4466:0.0):0.00014,Zotu3817:0.00747)0.910:0.01529)0.767:0.00756,(Zotu4798:0.00502,(Zotu4854:0.00751,(Zotu1576:0.00745,Zotu4284:0.00014)0.175:0.00014)0.936:0.00502)0.936:0.00502)0.427:0.00014)0.438:0.00016,((((Zotu2900:0.01501,(Zotu1381:0.0,Zotu1458:0.0,Zotu2213:0.0,Zotu3017:0.0,Zotu3786:0.0,Zotu4579:0.0,Zotu5432:0.0):0.04682)0.920:0.00015,((Zotu414:0.0,Zotu754:0.0,Zotu817:0.0,Zotu983:0.0,Zotu1329:0.0,Zotu1396:0.0,Zotu2020:0.0,Zotu4403:0.0):0.00014,((((Zotu2285:0.0,Zotu4724:0.0):0.00014,Zotu1691:0.00745)0.920:0.01413,(((((Zotu326:0.00748,(Zotu1011:0.0,Zotu1669:0.0,Zotu2566:0.0,Zotu2768:0.0,Zotu3363:0.0,Zotu4233:0.0,Zotu5066:0.0):0.00014)0.942:0.01500,(Zotu1520:0.01416,(Zotu1871:0.01499,(((((Zotu1072:0.00745,Zotu1840:0.00743)0.902:0.00014,((Zotu5606:0.01501,Zotu2203:0.00744)0.753:0.00014,Zotu2351:0.00744)0.915:0.00014)0.000:0.00014,(Zotu35:0.0,Zotu151:0.0,Zotu296:0.0,Zotu394:0.0,Zotu665:0.0,Zotu682:0.0,Zotu856:0.0,Zotu4300:0.0):0.00014)0.000:0.00014,(Zotu833:0.00744,Zotu1987:0.01504)0.918:0.00014)0.927:0.00014,((Zotu684:0.0,Zotu1166:0.0,Zotu1656:0.0,Zotu3385:0.0,Zotu5635:0.0):0.00014,((Zotu6100:0.00744,((Zotu3001:0.0,Zotu5964:0.0,Zotu6060:0.0,Zotu6361:0.0):0.00014,(Zotu633:0.00757,Zotu6300:0.00746)0.898:0.00014)0.893:0.00014)0.890:0.00750,Zotu4204:0.00749)0.376:0.00015)0.909:0.00746)0.603:0.00016)0.783:0.00422)0.783:0.00422)0.296:0.00015,(Zotu80:0.00016,Zotu5699:0.00754)0.870:0.00749)0.937:0.01005,(((((((Zotu2738:0.0,Zotu3000:0.0):0.00016,(Zotu6021:0.01004,(Zotu569:0.0,Zotu5309:0.0,Zotu6051:0.0,Zotu6597:0.0):0.01005)0.937:0.01005)0.797:0.00762,Zotu3866:0.01536)0.801:0.00750,(Zotu5292:0.00747,((Zotu415:0.0,Zotu3702:0.0):0.00014,(Zotu1086:0.01497,Zotu3231:0.02275)0.975:0.00014)0.918:0.00014)0.863:0.00752)0.103:0.00016,Zotu6491:0.02282)0.843:0.00750,((Zotu1453:0.0,Zotu1507:0.0,Zotu2630:0.0,Zotu3383:0.0,Zotu4114:0.0,Zotu4728:0.0):0.00016,(((Zotu927:0.00015,Zotu5480:0.00746)0.869:0.01523,((Zotu1071:0.0,Zotu1708:0.0,Zotu1863:0.0,Zotu2823:0.0,Zotu3159:0.0,Zotu3337:0.0,Zotu3896:0.0,Zotu4942:0.0,Zotu5008:0.0,Zotu5909:0.0,Zotu6012:0.0):0.00014,(Zotu1942:0.0,Zotu3211:0.0,Zotu4366:0.0):0.03938)0.761:0.00764)0.905:0.01527,((Zotu1808:0.0,Zotu3715:0.0):0.00751,(((Zotu5372:0.01514,((Zotu2156:0.0,Zotu2223:0.0,Zotu2459:0.0,Zotu4018:0.0,Zotu4353:0.0):0.00014,(Zotu4090:0.00747,Zotu3155:0.01516)0.813:0.00016)0.849:0.00744)0.134:0.00015,(Zotu4199:0.0,Zotu5669:0.0,Zotu5720:0.0):0.00016)0.946:0.00015,Zotu3140:0.01506)0.918:0.02291)0.874:0.01513)0.068:0.00015)0.948:0.01521)0.666:0.00015,(Zotu889:0.00753,(Zotu5634:0.00015,((((Zotu87:0.0,Zotu153:0.0,Zotu349:0.0):0.00014,(Zotu3548:0.08149,Zotu457:0.00749)0.566:0.00014)0.940:0.01516,((Zotu104:0.0,Zotu199:0.0,Zotu1226:0.0,Zotu3802:0.0):0.00014,((Zotu30:0.0,Zotu72:0.0,Zotu95:0.0):0.00745,Zotu4151:0.02268)0.901:0.00015)0.925:0.00014)0.798:0.00424,(Zotu425:0.0,Zotu510:0.0,Zotu1248:0.0,Zotu1403:0.0,Zotu2543:0.0):0.00424)0.936:0.01434)0.915:0.01511)0.144:0.00015)0.937:0.01004)0.937:0.01005,(((((((Zotu475:0.0,Zotu2910:0.0,Zotu5581:0.0,Zotu5892:0.0,Zotu5894:0.0):0.00014,Zotu3244:0.00745)0.904:0.00753,Zotu981:0.01500)0.095:0.00014,Zotu2111:0.01496)0.757:0.00014,((Zotu3293:0.00014,(Zotu4861:0.00746,Zotu5536:0.00014)0.894:0.00757)0.869:0.00751,Zotu3229:0.00747)0.940:0.00014)0.000:0.00014,((Zotu3138:0.00744,Zotu2126:0.01497)0.908:0.00014,(Zotu39:0.0,Zotu66:0.0,Zotu99:0.0,Zotu131:0.0,Zotu345:0.0,Zotu358:0.0,Zotu377:0.0,Zotu445:0.0,Zotu552:0.0,Zotu629:0.0,Zotu800:0.0,Zotu978:0.0,Zotu997:0.0,Zotu1247:0.0,Zotu1450:0.0,Zotu2354:0.0,Zotu2394:0.0,Zotu2474:0.0,Zotu2498:0.0,Zotu3680:0.0,Zotu4859:0.0,Zotu5592:0.0,Zotu5875:0.0,Zotu5886:0.0,Zotu6218:0.0):0.00014)0.000:0.00014)0.883:0.00016,(Zotu1777:0.00016,(Zotu3758:0.00016,(Zotu1215:0.01504,Zotu2040:0.00016)0.853:0.00749)0.850:0.00745)0.849:0.00744)0.719:0.00016)0.791:0.00421)0.791:0.00422,((Zotu2766:0.0,Zotu5339:0.0):0.00748,((Zotu2635:0.0,Zotu3316:0.0,Zotu3586:0.0,Zotu3639:0.0,Zotu3968:0.0,Zotu4215:0.0,Zotu4310:0.0,Zotu6086:0.0):0.00014,Zotu5701:0.00747)0.000:0.00015)0.883:0.00754)0.727:0.00015)0.898:0.00014)0.872:0.01424,((((((Zotu777:0.0,Zotu1009:0.0,Zotu1093:0.0,Zotu1242:0.0,Zotu1562:0.0,Zotu2251:0.0,Zotu2772:0.0,Zotu3147:0.0,Zotu3220:0.0,Zotu3312:0.0,Zotu3471:0.0,Zotu3701:0.0,Zotu3990:0.0,Zotu4000:0.0,Zotu4003:0.0,Zotu4566:0.0,Zotu4732:0.0,Zotu5585:0.0,Zotu5947:0.0,Zotu6102:0.0):0.00014,(((((Zotu5253:0.00015,(((((Zotu3207:0.0,Zotu6447:0.0):0.10235,((Zotu4476:0.0,Zotu4929:0.0):0.11764,((((((Zotu1566:0.00014,(Zotu1431:0.00016,Zotu2675:0.00709)0.925:0.01431)0.852:0.00014,Zotu3031:0.01437)0.216:0.01432,(Zotu3071:0.0,Zotu6559:0.0):0.01437)0.824:0.00014,Zotu1717:0.00015)0.767:0.01418,(((Zotu1221:0.00015,(((Zotu1257:0.0,Zotu5794:0.0):0.00709,Zotu6157:0.00710)0.186:0.00016,((((Zotu909:0.0,Zotu1082:0.0):0.00015,(Zotu2179:0.00712,((Zotu1504:0.0,Zotu1536:0.0,Zotu2507:0.0,Zotu2695:0.0,Zotu4074:0.0,Zotu5900:0.0):0.00014,(Zotu1154:0.00710,Zotu2549:0.00709)0.912:0.00014)0.904:0.00016)0.859:0.00716)0.897:0.02218,((Zotu3475:0.00014,(Zotu6374:0.00705,(Zotu4153:0.00016,Zotu4323:0.05356)0.166:0.00720)0.953:0.02989)0.931:0.02766,(Zotu2023:0.00711,(((((((((Zotu4289:0.0,Zotu6222:0.0):0.00014,Zotu5097:0.00016)0.889:0.01496,Zotu86:0.06918)0.770:0.00654,Zotu6508:0.01428)0.559:0.00014,(Zotu5081:0.02924,((Zotu1239:0.0,Zotu1494:0.0):0.00014,Zotu6223:0.01428)0.792:0.00711)0.795:0.00711)0.770:0.00015,((Zotu111:0.00473,((((Zotu1234:0.00708,(Zotu49:0.0,Zotu120:0.0,Zotu5576:0.0):0.00014)0.000:0.00014,(Zotu224:0.00711,Zotu669:0.01431)0.905:0.00014)0.941:0.00014,Zotu1002:0.00709)0.146:0.00014,Zotu1136:0.00709)0.914:0.00472)0.914:0.00472,(Zotu317:0.0,Zotu1098:0.0):0.00015)0.107:0.00715)0.843:0.00711,(Zotu4261:0.00747,(Zotu4709:0.05288,(Zotu1850:0.00719,Zotu4123:0.00703)0.743:0.00733)0.966:0.03738)0.780:0.00681)0.925:0.00014,((Zotu3139:0.0,Zotu6631:0.0):0.00014,(((Zotu3563:0.00711,(Zotu4410:0.01431,((Zotu3285:0.00676,Zotu4521:0.01473)0.347:0.01433,(Zotu4176:0.00014,(Zotu4894:0.0,Zotu5300:0.0):0.00015)0.921:0.02116)0.814:0.00015)0.146:0.00014)0.537:0.00015,(Zotu2951:0.0,Zotu3457:0.0,Zotu3668:0.0):0.00014)0.808:0.00012,(Zotu5612:0.00014,(Zotu5617:0.00014,Zotu2123:0.00016)0.979:0.02180)0.843:0.00709)0.730:0.00015)0.483:0.00016)0.458:0.00015,(Zotu5846:0.00711,(Zotu5866:0.00016,(Zotu2719:0.00710,Zotu5306:0.00014)0.996:0.03671)0.843:0.00709)0.878:0.00015)0.923:0.00014)0.854:0.01683)0.088:0.01038)0.943:0.03403,(((((Zotu1289:0.0,Zotu4124:0.0):0.00015,(Zotu2005:0.00014,Zotu134:0.00715)0.892:0.00714)0.420:0.00709,((Zotu50:0.0,Zotu89:0.0,Zotu190:0.0,Zotu274:0.0):0.00014,(Zotu78:0.0,Zotu152:0.0,Zotu176:0.0,Zotu271:0.0,Zotu315:0.0,Zotu613:0.0):0.00014)0.858:0.00714)0.911:0.00016,((((Zotu2006:0.0,Zotu2162:0.0,Zotu2340:0.0,Zotu2710:0.0,Zotu3593:0.0,Zotu4654:0.0):0.00472,((Zotu328:0.0,Zotu353:0.0,Zotu541:0.0,Zotu607:0.0,Zotu736:0.0,Zotu740:0.0,Zotu770:0.0,Zotu780:0.0,Zotu945:0.0,Zotu1055:0.0,Zotu1132:0.0,Zotu1164:0.0,Zotu1497:0.0,Zotu1851:0.0,Zotu2009:0.0):0.00015,Zotu2087:0.00715)0.914:0.00472)0.914:0.00472,(((Zotu663:0.0,Zotu2055:0.0,Zotu2850:0.0):0.00472,Zotu1343:0.00472)0.927:0.00472,((Zotu302:0.0,Zotu316:0.0,Zotu467:0.0,Zotu484:0.0,Zotu610:0.0,Zotu658:0.0,Zotu707:0.0,Zotu713:0.0,Zotu922:0.0,Zotu924:0.0,Zotu996:0.0,Zotu1024:0.0,Zotu1293:0.0,Zotu1759:0.0):0.00016,Zotu1886:0.00715)0.856:0.00711)0.113:0.00014)0.000:0.00014,((Zotu10:0.0,Zotu141:0.0,Zotu5839:0.0):0.00014,((((Zotu223:0.00473,((Zotu115:0.0,Zotu124:0.0,Zotu147:0.0,Zotu200:0.0,Zotu202:0.0,Zotu261:0.0,Zotu301:0.0,Zotu313:0.0,Zotu372:0.0,Zotu384:0.0,Zotu385:0.0,Zotu424:0.0,Zotu520:0.0,Zotu577:0.0,Zotu636:0.0,Zotu690:0.0,Zotu808:0.0,Zotu1003:0.0,Zotu1202:0.0,Zotu5795:0.0):0.00014,((Zotu289:0.0,Zotu797:0.0):0.00715,Zotu174:0.00710)0.308:0.00014)0.914:0.00472)0.914:0.00472,((Zotu4246:0.0,Zotu5787:0.0):0.00710,(Zotu6117:0.00710,Zotu4665:0.00711)0.510:0.00015)0.956:0.02921)0.498:0.00014,(Zotu201:0.0,Zotu509:0.0,Zotu875:0.0,Zotu1352:0.0,Zotu2184:0.0,Zotu2237:0.0,Zotu3751:0.0):0.00709)0.847:0.00016,(Zotu3420:0.00709,(Zotu679:0.0,Zotu745:0.0,Zotu980:0.0,Zotu1059:0.0,Zotu1355:0.0,Zotu1446:0.0,Zotu1543:0.0,Zotu1627:0.0,Zotu1965:0.0,Zotu2188:0.0,Zotu2283:0.0,Zotu2299:0.0,Zotu3025:0.0,Zotu3174:0.0):0.00710)0.901:0.00014)0.593:0.00015)0.000:0.00015)0.968:0.00014)0.775:0.00015,(Zotu391:0.01334,((Zotu1181:0.0,Zotu1917:0.0,Zotu2136:0.0,Zotu2186:0.0,Zotu2522:0.0,Zotu2560:0.0,Zotu3460:0.0,Zotu4670:0.0):0.00015,Zotu1697:0.00715)0.765:0.00400)0.765:0.00399)0.557:0.00016)0.982:0.02915)0.834:0.00711)0.926:0.01433,Zotu2243:0.00015)0.909:0.00709,(Zotu1472:0.0,Zotu3926:0.0):0.00016)0.940:0.00016)0.974:0.14954,((((((((((Zotu3988:0.04475,(Zotu2583:0.00015,Zotu6413:0.00726)0.923:0.02780)0.849:0.01862,((Zotu5441:0.00016,(Zotu4905:0.03856,Zotu5231:0.00016)0.859:0.01459)0.854:0.00727,((((Zotu3119:0.0,Zotu5991:0.0):0.00014,(Zotu4336:0.00014,Zotu5693:0.00726)0.859:0.01457)0.909:0.01467,(Zotu1653:0.00014,Zotu1952:0.00723)0.837:0.00016)0.870:0.00728,(((Zotu3254:0.0,Zotu6283:0.0):0.00014,((((((Zotu5482:0.01546,((Zotu2198:0.0,Zotu6073:0.0):0.00774,Zotu3251:0.00014)0.936:0.03188)0.449:0.01572,(Zotu4445:0.00015,(Zotu1051:0.0,Zotu2824:0.0,Zotu3324:0.0,Zotu3368:0.0):0.01539)0.825:0.00746)1.000:0.00016,Zotu3979:0.00766)0.777:0.00891,(Zotu3120:0.03236,Zotu5725:0.00744)0.773:0.00838)0.967:0.03896,(Zotu2964:0.0,Zotu3440:0.0):0.03036)0.747:0.00691,Zotu2948:0.02223)0.542:0.00016)0.871:0.00723,(Zotu6419:0.00014,((Zotu1268:0.00743,Zotu5180:0.00719)0.953:0.02261,((Zotu4378:0.0,Zotu4962:0.0):0.01496,(Zotu6339:0.03844,Zotu4008:0.03048)0.856:0.01525)0.768:0.00705)0.274:0.00015)0.932:0.01462)0.391:0.00015)0.925:0.01467)0.043:0.00014)0.103:0.01475,(((Zotu581:0.01484,(Zotu1274:0.0,Zotu5644:0.0):0.00015)0.998:0.04585,(((Zotu4638:0.00014,(Zotu4219:0.0,Zotu6107:0.0,Zotu6364:0.0):0.00723)0.338:0.00016,((Zotu3803:0.0,Zotu4790:0.0,Zotu5169:0.0,Zotu6309:0.0):0.00934,Zotu5623:0.00716)0.974:0.03663)0.842:0.00723,(Zotu3663:0.0,Zotu3973:0.0):0.00016)0.531:0.00013)0.838:0.00726,((Zotu1655:0.0,Zotu2084:0.0,Zotu2504:0.0,Zotu2797:0.0,Zotu3263:0.0,Zotu3501:0.0,Zotu3506:0.0,Zotu3736:0.0,Zotu4487:0.0,Zotu4758:0.0,Zotu5626:0.0,Zotu6420:0.0,Zotu6441:0.0):0.00012,(Zotu2128:0.0,Zotu4350:0.0):0.00727)0.011:0.00016)0.954:0.02229)0.052:0.00015,(((Zotu1044:0.02223,Zotu6053:0.00015)0.518:0.00731,(((Zotu1588:0.0,Zotu2090:0.0,Zotu2262:0.0,Zotu3184:0.0):0.01496,Zotu3108:0.00713)0.290:0.00737,Zotu6448:0.02989)0.871:0.00015)0.936:0.00492,(Zotu3519:0.02235,(Zotu5242:0.00728,Zotu6404:0.01471)0.399:0.00014)0.936:0.00484)0.936:0.00484)0.776:0.00686,((Zotu1957:0.08858,((((Zotu3434:0.0,Zotu3449:0.0,Zotu5205:0.0,Zotu5344:0.0):0.00016,(Zotu5628:0.00867,(Zotu2622:0.10220,Zotu6487:0.00405)0.768:0.02842)0.992:0.05764)0.847:0.00726,((Zotu1807:0.0,Zotu1978:0.0,Zotu4368:0.0,Zotu4978:0.0):0.00015,(Zotu2664:0.06600,(Zotu2737:0.0,Zotu6297:0.0,Zotu6440:0.0):0.00727)1.000:0.00015)0.475:0.00015)0.841:0.00722,Zotu4796:0.00016)0.891:0.03004)0.666:0.00681,Zotu4072:0.05525)0.931:0.02489)0.883:0.01512,((Zotu4933:0.00015,((Zotu5970:0.0,Zotu6317:0.0):0.02288,(Zotu3002:0.00010,Zotu3195:0.01466)0.766:0.00718)0.862:0.01511)0.784:0.00779,(Zotu2379:0.01586,Zotu6090:0.01626)0.958:0.04359)0.793:0.00793)0.894:0.00015,(Zotu3869:0.03881,(Zotu3157:0.00016,(Zotu4292:0.0,Zotu4544:0.0):0.01477)0.863:0.01515)0.788:0.01471)0.959:0.03075,(Zotu423:0.06049,((Zotu5905:0.07291,Zotu2974:0.09766)0.933:0.04713,Zotu5460:0.12654)0.672:0.00703)0.744:0.01268)0.813:0.00015,((((((Zotu2913:0.0,Zotu6079:0.0):0.00014,Zotu4953:0.00731)0.766:0.00743,((((Zotu1102:0.0,Zotu1581:0.0,Zotu2074:0.0,Zotu5325:0.0,Zotu5813:0.0,Zotu5871:0.0):0.00014,Zotu1509:0.00724)0.838:0.00731,Zotu4173:0.00730)0.803:0.00030,(((Zotu929:0.0,Zotu2872:0.0,Zotu3237:0.0):0.00725,Zotu6199:0.00014)0.862:0.00728,(((Zotu1270:0.0,Zotu1347:0.0,Zotu1515:0.0,Zotu1720:0.0):0.00014,Zotu5844:0.00723)0.888:0.00727,((Zotu1532:0.0,Zotu3624:0.0):0.00015,Zotu4283:0.02986)0.354:0.00724)0.497:0.00014)0.847:0.01441)0.832:0.01474)0.748:0.00692,(Zotu1021:0.00015,(Zotu3491:0.01451,((Zotu2445:0.0,Zotu2708:0.0,Zotu4851:0.0,Zotu5583:0.0):0.00014,Zotu3233:0.00717)0.621:0.00014)0.871:0.00724)1.000:0.07915)0.585:0.00921,(Zotu2122:0.00015,(((Zotu661:0.0,Zotu1463:0.0,Zotu1771:0.0,Zotu4324:0.0,Zotu4909:0.0,Zotu5645:0.0,Zotu6328:0.0):0.00014,(Zotu3199:0.0,Zotu6499:0.0):0.00724)0.875:0.01866,((Zotu3437:0.0,Zotu4449:0.0):0.03727,(Zotu2063:0.0,Zotu5007:0.0):0.06193)0.477:0.01243)0.913:0.02740)0.917:0.02938)0.352:0.02415,((Zotu4642:0.0,Zotu4927:0.0,Zotu6455:0.0):0.05666,(Zotu673:0.02175,(Zotu2097:0.00729,(Zotu4467:0.0,Zotu5918:0.0):0.00014)0.761:0.00832)0.303:0.02136)0.117:0.02619)0.805:0.02471)0.909:0.03485,(Zotu1278:0.00016,(Zotu4548:0.0,Zotu4896:0.0):0.04638)0.841:0.02009)0.985:0.14618)0.787:0.04134)0.917:0.06359)0.873:0.06341,(Zotu5966:0.11583,Zotu4713:0.25789)0.706:0.02416)0.911:0.04908,((((Zotu1121:0.0,Zotu5138:0.0,Zotu5982:0.0):0.03666,(Zotu5310:0.08056,(Zotu6020:0.0,Zotu6355:0.0):0.01126)0.933:0.05582)0.924:0.04876,(((Zotu3816:0.25607,((Zotu5009:0.00734,Zotu5234:0.00014)0.878:0.04072,(Zotu3905:0.06798,((Zotu2488:0.0,Zotu5922:0.0):0.02390,(Zotu1883:0.01091,Zotu6443:0.00497)0.955:0.06009)0.764:0.02176)0.770:0.02269)0.980:0.13917)0.760:0.04043,((((((Zotu1936:0.03987,((Zotu2363:0.00747,(Zotu3524:0.0,Zotu6010:0.0):0.00014)0.887:0.01514,(Zotu6605:0.00014,(Zotu3486:0.00753,Zotu5313:0.00014)0.950:0.01505)0.954:0.00016)0.419:0.01532)0.941:0.03162,Zotu2022:0.00756)0.173:0.00016,(Zotu616:0.0,Zotu1160:0.0,Zotu2112:0.0,Zotu6200:0.0):0.00014)0.915:0.01524,Zotu1901:0.00015)0.671:0.00377,Zotu3581:0.10046)0.984:0.05923,((Zotu4690:0.00914,Zotu5216:0.02308)1.000:0.12031,(Zotu5148:0.03598,((Zotu5245:0.00743,Zotu6445:0.00752)0.206:0.00747,(Zotu5722:0.00015,Zotu4611:0.01512)0.396:0.00014)0.829:0.01956)0.524:0.01469)0.754:0.00726)0.518:0.02019)0.623:0.00432,(((Zotu3399:0.0,Zotu4390:0.0,Zotu6103:0.0):0.00747,Zotu5290:0.00014)0.965:0.07521,((Zotu4950:0.18108,(Zotu4586:0.01651,(Zotu4344:0.00627,(Zotu2970:0.00850,(Zotu622:0.00014,Zotu1315:0.00835)0.048:0.00014)0.734:0.00232)0.999:0.18572)0.202:0.04026)0.554:0.03834,(Zotu966:0.11742,(Zotu6022:0.08006,(Zotu805:0.00754,Zotu2843:0.00016)0.991:0.14362)0.416:0.03509)0.924:0.06330)0.495:0.01643)0.846:0.04652)0.863:0.02191)0.828:0.01897,(((Zotu5971:0.14530,((Zotu1165:0.0,Zotu1439:0.0,Zotu5828:0.0):0.07059,(Zotu1148:0.07575,(Zotu1475:0.00015,((Zotu2086:0.0,Zotu4364:0.0):0.00014,(Zotu2248:0.0,Zotu4993:0.0):0.00724)1.000:0.06313)0.853:0.03749)0.384:0.02879)0.877:0.05563)0.724:0.01183,(Zotu4884:0.05833,Zotu2804:0.07139)0.944:0.04291)0.769:0.01311,Zotu4359:0.10889)0.919:0.04369)0.679:0.02455)0.900:0.00015,(Zotu1636:0.02290,(Zotu5748:0.00016,((Zotu508:0.0,Zotu564:0.0,Zotu1412:0.0,Zotu1570:0.0,Zotu2220:0.0,Zotu4299:0.0,Zotu4780:0.0,Zotu5471:0.0):0.00015,Zotu2844:0.01503)0.960:0.02290)0.927:0.03120)0.928:0.02389)0.880:0.01553)0.798:0.00419,(((Zotu545:0.0,Zotu2882:0.0,Zotu2933:0.0,Zotu3570:0.0,Zotu5301:0.0):0.00014,(((((Zotu781:0.0,Zotu2656:0.0,Zotu5475:0.0,Zotu6495:0.0):0.00014,((Zotu5952:0.01507,((Zotu6347:0.0,Zotu6362:0.0):0.00755,Zotu5322:0.02303)0.017:0.01521)1.000:0.00016,Zotu439:0.00748)0.859:0.00748)0.918:0.00496,((Zotu776:0.0,Zotu1238:0.0):0.00014,(Zotu1545:0.0,Zotu3387:0.0):0.01505)0.918:0.00496)0.918:0.00246,(Zotu1384:0.0,Zotu4096:0.0):0.00496)0.918:0.00496,((Zotu488:0.0,Zotu738:0.0,Zotu876:0.0,Zotu1316:0.0):0.00014,(Zotu5573:0.01520,Zotu1577:0.00757)0.297:0.00014)0.945:0.01507)0.915:0.00014)0.926:0.00015,(Zotu159:0.00752,((Zotu294:0.0,Zotu620:0.0):0.00014,((Zotu340:0.0,Zotu600:0.0,Zotu899:0.0,Zotu1050:0.0,Zotu1369:0.0,Zotu1587:0.0):0.00014,((Zotu790:0.0,Zotu3780:0.0):0.00744,(((Zotu1084:0.0,Zotu1203:0.0,Zotu2269:0.0,Zotu4160:0.0,Zotu6231:0.0):0.00014,((Zotu165:0.0,Zotu458:0.0,Zotu2353:0.0,Zotu6228:0.0,Zotu6606:0.0):0.00014,((Zotu330:0.0,Zotu726:0.0,Zotu4509:0.0):0.00014,Zotu884:0.00744)0.918:0.01506)0.831:0.00748)0.840:0.00749,Zotu637:0.00751)0.521:0.00014)0.376:0.00014)0.958:0.00016)0.864:0.00015)0.393:0.00747)0.925:0.01410)0.798:0.00420,(((Zotu217:0.05636,Zotu335:0.00014)0.980:0.03999,(Zotu1253:0.03899,Zotu4112:0.04638)0.724:0.00774)0.758:0.00782,(Zotu2653:0.00014,Zotu3360:0.02263)0.903:0.01526)0.851:0.01521)0.998:0.00016,((Zotu969:0.0,Zotu1043:0.0,Zotu1495:0.0,Zotu3018:0.0,Zotu3425:0.0,Zotu5487:0.0):0.00014,(Zotu578:0.00749,((((((Zotu2115:0.0,Zotu5642:0.0):0.00016,((Zotu760:0.0,Zotu4885:0.0):0.00421,(Zotu1728:0.01410,Zotu5117:0.00420)0.000:0.00095)0.927:0.01417)0.840:0.00747,Zotu3054:0.00746)0.244:0.00014,(Zotu2810:0.00014,Zotu5286:0.00746)0.919:0.01504)0.853:0.00749,Zotu1471:0.00747)0.798:0.00016,Zotu5151:0.00748)0.209:0.00747)0.860:0.00015)0.607:0.00016)0.930:0.00745,((((Zotu2442:0.0,Zotu4675:0.0):0.00015,(Zotu21:0.01528,Zotu842:0.01527)0.789:0.00756)0.743:0.00015,(((Zotu1887:0.0,Zotu4875:0.0):0.00014,((Zotu3131:0.0,Zotu3971:0.0):0.00629,Zotu6078:0.02495)0.917:0.02490)0.231:0.00014,(Zotu6208:0.03874,(Zotu1036:0.0,Zotu3480:0.0,Zotu3882:0.0):0.00015)0.855:0.00746)0.865:0.01497)0.820:0.00747,((Zotu1508:0.00745,(Zotu4270:0.00746,((((((Zotu56:0.0,Zotu113:0.0,Zotu299:0.0,Zotu521:0.0,Zotu623:0.0,Zotu650:0.0,Zotu1179:0.0,Zotu1187:0.0,Zotu1372:0.0,Zotu1540:0.0,Zotu1705:0.0,Zotu1905:0.0,Zotu2294:0.0,Zotu2380:0.0,Zotu2513:0.0,Zotu2641:0.0,Zotu2648:0.0,Zotu2661:0.0,Zotu2783:0.0,Zotu3333:0.0,Zotu3567:0.0,Zotu3721:0.0,Zotu3960:0.0,Zotu4716:0.0,Zotu5185:0.0,Zotu5291:0.0):0.00016,(Zotu450:0.0,Zotu755:0.0):0.01517)0.837:0.00753,(Zotu4573:0.00760,(((Zotu6438:0.00015,(((Zotu3299:0.0,Zotu4850:0.0):0.02289,(Zotu255:0.00014,Zotu6003:0.02277)0.250:0.00014)0.862:0.00753,Zotu1796:0.00749)0.167:0.00015)0.920:0.00747,((((Zotu2862:0.00748,Zotu4395:0.00015)0.858:0.00746,((((Zotu5076:0.0,Zotu6177:0.0):0.01504,(Zotu1838:0.00745,((Zotu5569:0.00745,(((Zotu5067:0.00744,(Zotu3238:0.00744,Zotu2752:0.00748)0.216:0.00014)0.871:0.00472,((((((Zotu136:0.00754,Zotu3044:0.01559)0.906:0.02239,(Zotu1694:0.00850,(((Zotu1327:0.00766,((Zotu696:0.0,Zotu920:0.0,Zotu1205:0.0,Zotu1419:0.0,Zotu1830:0.0,Zotu1842:0.0,Zotu2030:0.0,Zotu5614:0.0):0.00937,Zotu1359:0.00871)0.862:0.02031)0.758:0.00760,(Zotu4007:0.00015,Zotu1932:0.01511)0.872:0.01510)0.890:0.01535,((Zotu2519:0.00014,(Zotu3030:0.00014,Zotu6617:0.00746)0.852:0.00748)0.875:0.00756,(Zotu4464:0.01523,(((Zotu2314:0.00015,Zotu4322:0.04020)0.580:0.01525,Zotu4959:0.00748)0.692:0.00014,(Zotu1180:0.00015,(Zotu91:0.00750,(Zotu886:0.00745,Zotu286:0.00014)0.988:0.00015)0.987:0.03099)0.274:0.00746)0.765:0.00754)0.772:0.00751)0.770:0.00015)0.912:0.02233)0.486:0.00761)0.781:0.00857,(Zotu3136:0.00754,(Zotu6632:0.00016,(Zotu1792:0.00011,Zotu3952:0.01501)0.957:0.02316)0.810:0.00762)0.780:0.00771)0.790:0.00758,((Zotu1784:0.00745,(Zotu3291:0.0,Zotu4409:0.0,Zotu5089:0.0):0.00014)0.860:0.00751,((((Zotu469:0.01575,((Zotu322:0.0,Zotu388:0.0,Zotu487:0.0,Zotu1073:0.0,Zotu1646:0.0,Zotu2688:0.0,Zotu3048:0.0,Zotu4167:0.0,Zotu5102:0.0,Zotu5175:0.0,Zotu5336:0.0,Zotu5685:0.0,Zotu6183:0.0,Zotu6618:0.0):0.00015,(Zotu2995:0.00016,Zotu628:0.00753)0.852:0.00745)0.883:0.00015)0.894:0.02576,((Zotu4541:0.05628,(Zotu706:0.07545,(Zotu4723:0.00015,(((((Zotu1564:0.0,Zotu2207:0.0):0.02110,Zotu782:0.09871)0.485:0.01406,Zotu3892:0.04441)0.649:0.00483,((Zotu3320:0.00745,((Zotu3322:0.01523,Zotu253:0.04812)0.856:0.01520,(((Zotu5818:0.01231,(Zotu958:0.03444,Zotu2541:0.01597)0.996:0.08964)0.738:0.03653,Zotu5752:0.02309)0.749:0.00784,(Zotu4423:0.00015,(Zotu192:0.00015,(Zotu416:0.0,Zotu1399:0.0,Zotu1666:0.0):0.00748)0.856:0.00748)0.784:0.00755)0.342:0.00754)0.913:0.00016)0.520:0.00016,(Zotu1089:0.00015,Zotu2908:0.00745)0.909:0.00746)0.849:0.01506)0.297:0.01576,(((Zotu83:0.06634,Zotu5158:0.02315)0.936:0.03258,(Zotu716:0.01541,(Zotu5743:0.01759,(Zotu4357:0.00946,Zotu4617:0.03027)0.411:0.01599)0.934:0.03930)0.876:0.01644)0.759:0.00752,(Zotu90:0.0,Zotu6256:0.0):0.03146)0.890:0.00014)0.921:0.02277)0.751:0.00833)0.741:0.00014)0.808:0.01296,(((((Zotu5202:0.00752,(Zotu5631:0.0,Zotu6000:0.0):0.00758)0.905:0.02247,(Zotu1634:0.00748,((Zotu2385:0.0,Zotu6026:0.0):0.00014,(Zotu1375:0.00014,(Zotu5364:0.00747,(Zotu5162:0.0,Zotu6066:0.0):0.00748)0.551:0.00015)0.915:0.00744)0.229:0.00015)0.791:0.00986)0.756:0.00869,(Zotu2417:0.02764,Zotu2758:0.04165)0.942:0.03541)0.946:0.02948,(((((((((Zotu4267:0.03915,Zotu6651:0.01517)0.765:0.00758,((Zotu4146:0.00776,Zotu6600:0.00014)0.950:0.00015,(Zotu4225:0.07125,(Zotu1510:0.00014,Zotu2531:0.00744)0.994:0.10209)0.886:0.04968)0.290:0.01519)0.888:0.02215,Zotu3616:0.02232)0.795:0.01096,Zotu68:0.00770)0.804:0.00754,(Zotu4058:0.0,Zotu4083:0.0):0.00015)0.270:0.00016,((((Zotu515:0.03159,(Zotu5647:0.00014,((Zotu3793:0.0,Zotu4181:0.0):0.00016,(Zotu4104:0.03656,Zotu5915:0.01518)0.177:0.01480)0.996:0.09052)0.896:0.02379)0.841:0.01571,(((((Zotu309:0.0,Zotu411:0.0,Zotu454:0.0,Zotu928:0.0,Zotu1151:0.0,Zotu2755:0.0,Zotu3201:0.0,Zotu3354:0.0,Zotu3940:0.0,Zotu6490:0.0):0.00502,Zotu767:0.00502)0.936:0.00501,(((Zotu548:0.0,Zotu1574:0.0,Zotu4064:0.0,Zotu6171:0.0):0.00014,((Zotu337:0.00748,(Zotu2048:0.0,Zotu2206:0.0,Zotu2511:0.0,Zotu4004:0.0,Zotu4107:0.0,Zotu4447:0.0,Zotu5320:0.0):0.00746)0.000:0.00015,((((Zotu476:0.01525,((Zotu722:0.0,Zotu783:0.0,Zotu892:0.0,Zotu1651:0.0,Zotu1693:0.0,Zotu2462:0.0,Zotu2841:0.0,Zotu3431:0.0,Zotu3681:0.0,Zotu3811:0.0,Zotu4296:0.0,Zotu4594:0.0,Zotu5551:0.0,Zotu6424:0.0):0.00014,Zotu3696:0.00745)0.363:0.00014)0.839:0.00749,((Zotu440:0.0,Zotu1246:0.0,Zotu1312:0.0,Zotu1478:0.0,Zotu2418:0.0,Zotu2986:0.0):0.00671,Zotu1175:0.02402)0.828:0.01615)1.000:0.00015,(Zotu298:0.0,Zotu339:0.0,Zotu413:0.0,Zotu608:0.0,Zotu1553:0.0,Zotu1828:0.0,Zotu1889:0.0,Zotu4396:0.0):0.00014)0.770:0.00397,Zotu6034:0.03039)0.770:0.00395)0.874:0.00015)0.895:0.00015,((((((Zotu1262:0.0,Zotu1763:0.0):0.01561,Zotu1647:0.03983)0.905:0.02319,Zotu1461:0.01516)0.056:0.00014,(Zotu859:0.0,Zotu1123:0.0):0.00014)0.782:0.00760,((Zotu6603:0.00753,((Zotu354:0.0,Zotu4052:0.0):0.00751,Zotu517:0.00752)0.794:0.00762)0.775:0.00419,((Zotu1474:0.0,Zotu5215:0.0,Zotu5256:0.0):0.05441,((Zotu1193:0.0,Zotu1432:0.0,Zotu1781:0.0,Zotu3186:0.0,Zotu4282:0.0,Zotu4874:0.0,Zotu5315:0.0,Zotu6633:0.0):0.00014,Zotu1911:0.02998)0.353:0.00015)0.938:0.01381)0.781:0.00424)0.824:0.00742,((((((Zotu4276:0.0,Zotu4413:0.0,Zotu4864:0.0):0.00014,(Zotu1177:0.01510,Zotu635:0.00744)0.913:0.00016)0.937:0.00014,(Zotu3907:0.00015,Zotu1500:0.03105)0.907:0.01516)0.310:0.01505,(Zotu2160:0.0,Zotu2276:0.0,Zotu4304:0.0):0.01516)0.040:0.00016,((Zotu849:0.00014,(Zotu1425:0.05451,(Zotu1313:0.00753,((Zotu1549:0.0,Zotu1748:0.0,Zotu2517:0.0,Zotu3259:0.0):0.00014,(Zotu218:0.02279,(Zotu2484:0.0,Zotu4857:0.0):0.00014)0.841:0.00745)0.703:0.00015)0.875:0.02791)0.623:0.00495)0.841:0.00891,Zotu5692:0.02021)0.841:0.00892)0.395:0.00015,((Zotu383:0.0,Zotu421:0.0,Zotu719:0.0,Zotu720:0.0,Zotu1108:0.0,Zotu1761:0.0,Zotu1938:0.0,Zotu2672:0.0,Zotu4264:0.0,Zotu4593:0.0,Zotu5063:0.0,Zotu6207:0.0):0.00014,(Zotu324:0.00745,Zotu231:0.01511)0.934:0.00015)0.434:0.00016)0.861:0.00014)0.836:0.00730)0.718:0.00016)0.782:0.00735,((((Zotu3683:0.00746,((((Zotu3938:0.00746,(((Zotu3852:0.02279,Zotu5823:0.00014)0.931:0.02520,(Zotu709:0.00931,((((Zotu1648:0.0,Zotu3694:0.0,Zotu4157:0.0,Zotu5337:0.0,Zotu6238:0.0):0.00014,Zotu1001:0.00747)0.861:0.00749,((((Zotu674:0.0,Zotu1573:0.0,Zotu2226:0.0,Zotu2863:0.0,Zotu3620:0.0,Zotu5088:0.0):0.00745,Zotu3929:0.00014)0.874:0.00747,Zotu843:0.00744)0.902:0.00015,(Zotu42:0.0,Zotu1583:0.0,Zotu1616:0.0,Zotu2261:0.0,Zotu4977:0.0,Zotu5236:0.0,Zotu5709:0.0,Zotu6379:0.0):0.00014)0.876:0.00015)0.879:0.00734,(Zotu3720:0.00015,Zotu1762:0.00749)0.995:0.00016)0.908:0.02112)0.509:0.01596)0.918:0.02959,(((Zotu4140:0.00014,(Zotu3928:0.00016,((Zotu912:0.0,Zotu4291:0.0):0.00015,(((Zotu1925:0.0,Zotu2996:0.0):0.00014,((Zotu2349:0.0,Zotu2568:0.0,Zotu4552:0.0):0.01492,(Zotu3134:0.00014,Zotu6616:0.03844)0.304:0.01481)0.965:0.00015)0.669:0.00014,Zotu5341:0.00729)0.949:0.01474)0.896:0.01474)0.836:0.00730)0.728:0.00639,Zotu5555:0.06423)0.927:0.02341,(Zotu1592:0.15293,(((Zotu2570:0.00753,(((Zotu2060:0.0,Zotu4065:0.0):0.01526,(Zotu4155:0.00749,Zotu6647:0.00744)0.877:0.01530)0.770:0.00733,(Zotu3557:0.00743,((Zotu2572:0.00744,Zotu5070:0.00745)0.892:0.00014,(Zotu23:0.0,Zotu40:0.0,Zotu60:0.0,Zotu103:0.0,Zotu154:0.0,Zotu248:0.0,Zotu4066:0.0,Zotu4563:0.0,Zotu5324:0.0,Zotu5563:0.0):0.00014)0.756:0.00016)0.582:0.00016)0.879:0.01514)0.222:0.02306,((Zotu168:0.00747,((Zotu380:0.0,Zotu583:0.0):0.00014,Zotu3041:0.00745)0.759:0.00015)0.955:0.02299,((Zotu121:0.0,Zotu164:0.0,Zotu210:0.0,Zotu288:0.0,Zotu334:0.0,Zotu359:0.0,Zotu419:0.0,Zotu482:0.0,Zotu1115:0.0,Zotu1996:0.0,Zotu2683:0.0,Zotu3766:0.0,Zotu5071:0.0):0.00014,(Zotu3685:0.00745,Zotu2960:0.00744)0.899:0.00014)0.978:0.00016)0.933:0.01495)0.936:0.00016,Zotu2817:0.00015)0.640:0.04320)0.820:0.03336)0.871:0.00016)0.902:0.01483)0.297:0.00016,(Zotu220:0.0,Zotu591:0.0,Zotu3487:0.0,Zotu6235:0.0):0.00016)0.872:0.00736,((((((Zotu2693:0.02101,Zotu4050:0.01091)0.967:0.04740,Zotu5399:0.02279)0.110:0.00015,Zotu4360:0.00014)0.777:0.01139,Zotu4377:0.02100)0.882:0.02100,((Zotu492:0.0,Zotu560:0.0):0.00015,Zotu4356:0.00748)0.881:0.00746)0.893:0.00014,(((Zotu1282:0.0,Zotu2352:0.0):0.00729,(Zotu4740:0.06346,(Zotu452:0.00746,Zotu2371:0.00014)0.780:0.00674)0.845:0.00955)0.898:0.01556,((Zotu5106:0.00761,Zotu6184:0.00742)0.121:0.00751,Zotu2535:0.01514)0.641:0.00014)0.869:0.00014)0.958:0.00015)0.877:0.00726,(((((Zotu28:0.0,Zotu61:0.0,Zotu249:0.0,Zotu373:0.0,Zotu462:0.0,Zotu507:0.0,Zotu549:0.0,Zotu695:0.0,Zotu710:0.0,Zotu853:0.0,Zotu867:0.0,Zotu895:0.0,Zotu1197:0.0,Zotu1204:0.0,Zotu1374:0.0,Zotu1387:0.0,Zotu1488:0.0,Zotu1539:0.0,Zotu1643:0.0,Zotu1884:0.0,Zotu2036:0.0,Zotu2116:0.0,Zotu2476:0.0,Zotu2732:0.0,Zotu2776:0.0,Zotu3008:0.0,Zotu3275:0.0,Zotu3325:0.0,Zotu3614:0.0,Zotu3655:0.0,Zotu3658:0.0,Zotu3994:0.0,Zotu4196:0.0,Zotu4355:0.0,Zotu4361:0.0,Zotu4650:0.0,Zotu4734:0.0,Zotu4750:0.0,Zotu4809:0.0,Zotu4935:0.0,Zotu5153:0.0,Zotu5198:0.0,Zotu5248:0.0,Zotu5377:0.0,Zotu5386:0.0,Zotu5416:0.0,Zotu5423:0.0,Zotu5437:0.0,Zotu5684:0.0,Zotu5949:0.0,Zotu6008:0.0,Zotu6070:0.0,Zotu6329:0.0,Zotu6390:0.0,Zotu6399:0.0,Zotu6411:0.0,Zotu6468:0.0):0.00014,(((((Zotu2479:0.0,Zotu4108:0.0,Zotu5398:0.0,Zotu5750:0.0):0.00747,((Zotu2222:0.0,Zotu2400:0.0,Zotu4760:0.0,Zotu5254:0.0,Zotu5941:0.0,Zotu6108:0.0,Zotu6336:0.0,Zotu6429:0.0):0.00014,Zotu3210:0.00746)0.225:0.00015)0.881:0.00749,(Zotu6015:0.00502,(((Zotu101:0.0,Zotu228:0.0,Zotu717:0.0,Zotu935:0.0,Zotu1527:0.0,Zotu1606:0.0,Zotu2742:0.0,Zotu2778:0.0,Zotu2790:0.0,Zotu3336:0.0,Zotu4288:0.0,Zotu5240:0.0,Zotu5580:0.0,Zotu6082:0.0):0.00014,(((Zotu3010:0.0,Zotu3794:0.0,Zotu3895:0.0,Zotu4231:0.0,Zotu4320:0.0,Zotu4500:0.0,Zotu4511:0.0,Zotu4637:0.0,Zotu5470:0.0):0.00014,(Zotu4493:0.00746,Zotu5133:0.00745)0.905:0.00014)0.605:0.00014,(Zotu3093:0.00498,Zotu1012:0.00498)0.927:0.00497)0.847:0.00745)0.000:0.00016,((Zotu1207:0.0,Zotu1575:0.0,Zotu2091:0.0,Zotu5901:0.0):0.00014,(Zotu74:0.00759,Zotu3326:0.03903)0.777:0.00740)0.854:0.00745)0.936:0.00502)0.936:0.00502)0.130:0.00015,Zotu2865:0.00745)0.887:0.00016,(Zotu1639:0.00744,(Zotu4621:0.00497,(Zotu3873:0.0,Zotu4230:0.0,Zotu4354:0.0,Zotu4969:0.0,Zotu4975:0.0,Zotu5664:0.0,Zotu6074:0.0,Zotu6368:0.0,Zotu6394:0.0):0.00497)0.912:0.00497)0.900:0.00014)0.437:0.00015)0.923:0.00014,((((((Zotu491:0.0,Zotu2837:0.0,Zotu4648:0.0,Zotu5211:0.0):0.00016,(Zotu4017:0.0,Zotu5695:0.0):0.00749)0.804:0.00424,Zotu4488:0.01423)0.804:0.00423,(Zotu4744:0.01423,(Zotu1076:0.00759,((Zotu5293:0.03926,Zotu76:0.00014)0.600:0.01521,Zotu4060:0.01525)0.925:0.00011)0.786:0.00442)0.787:0.00416)0.394:0.00016,(Zotu2211:0.00747,((Zotu3609:0.00748,((Zotu297:0.0,Zotu3323:0.0):0.00014,(Zotu3987:0.00751,Zotu2880:0.00748)0.892:0.00014)0.918:0.00016)0.806:0.00760,(Zotu1744:0.00014,((Zotu979:0.0,Zotu1168:0.0,Zotu1767:0.0,Zotu1933:0.0,Zotu2538:0.0,Zotu2702:0.0,Zotu3016:0.0,Zotu3255:0.0):0.00015,(Zotu2731:0.00497,((Zotu751:0.0,Zotu940:0.0,Zotu1848:0.0,Zotu3564:0.0,Zotu4214:0.0):0.00014,Zotu1561:0.00747)0.932:0.00497)0.932:0.00497)0.970:0.02285)0.816:0.00749)0.779:0.00769)0.798:0.00750)0.875:0.00751,(((Zotu1982:0.0,Zotu3733:0.0,Zotu4949:0.0):0.00784,((Zotu4757:0.0,Zotu5375:0.0,Zotu5420:0.0):0.00014,Zotu4448:0.02284)0.072:0.00754)0.902:0.01522,((Zotu2516:0.0,Zotu2542:0.0,Zotu2798:0.0,Zotu5393:0.0,Zotu5938:0.0,Zotu6064:0.0,Zotu6072:0.0):0.00014,Zotu5370:0.00747)0.000:0.00015)0.848:0.00747)0.915:0.00014)0.865:0.00015,((((((Zotu1620:0.0,Zotu3521:0.0,Zotu4489:0.0):0.00015,((Zotu4432:0.00014,Zotu4775:0.06477)0.892:0.03914,((Zotu3520:0.0,Zotu5673:0.0,Zotu5955:0.0,Zotu6369:0.0):0.00015,((Zotu303:0.0,Zotu1707:0.0):0.00746,((Zotu2433:0.0,Zotu3635:0.0,Zotu5304:0.0):0.00746,((Zotu213:0.0,Zotu250:0.0,Zotu333:0.0,Zotu461:0.0,Zotu532:0.0,Zotu565:0.0,Zotu852:0.0,Zotu883:0.0,Zotu960:0.0,Zotu1331:0.0,Zotu1408:0.0,Zotu1452:0.0,Zotu1484:0.0,Zotu1635:0.0,Zotu2096:0.0,Zotu2155:0.0,Zotu2319:0.0,Zotu2602:0.0,Zotu2730:0.0,Zotu2765:0.0,Zotu2875:0.0,Zotu3107:0.0,Zotu3847:0.0):0.00014,Zotu6340:0.02267)0.114:0.00014)0.577:0.01525)0.958:0.00014)0.707:0.00016)0.834:0.00748)0.851:0.00747,Zotu6628:0.00016)0.975:0.03132,((Zotu5387:0.09220,(((Zotu4961:0.11268,Zotu5640:0.19688)0.869:0.04692,((((Zotu5405:0.03277,(Zotu4434:0.01457,(Zotu4903:0.00016,(Zotu3582:0.02330,Zotu5365:0.00762)0.410:0.01523)0.987:0.06508)0.860:0.03040)0.966:0.08039,((Zotu3801:0.0,Zotu5973:0.0):0.09082,Zotu6007:0.00016)1.000:0.49576)0.675:0.00016,((Zotu2256:0.00745,(Zotu3652:0.0,Zotu4971:0.0,Zotu5384:0.0,Zotu5454:0.0):0.00016)0.999:0.17057,(Zotu2920:0.09715,(Zotu5706:0.01272,(Zotu3724:0.01484,Zotu5461:0.04942)0.839:0.01948)0.989:0.14908)0.741:0.03821)0.848:0.03483)0.906:0.03023,((((Zotu4769:0.0,Zotu5624:0.0,Zotu6273:0.0,Zotu6410:0.0):0.00710,Zotu5006:0.00016)0.967:0.05653,(((Zotu3790:0.0,Zotu5680:0.0):0.16797,((Zotu2478:0.0,Zotu2825:0.0,Zotu3009:0.0,Zotu3493:0.0,Zotu3497:0.0,Zotu5368:0.0,Zotu5369:0.0):0.06411,Zotu4319:0.11530)0.482:0.02212)0.905:0.05172,(((((Zotu5675:0.02981,(Zotu5960:0.0,Zotu6302:0.0):0.00015)0.923:0.04225,((Zotu2703:0.0,Zotu3829:0.0,Zotu5452:0.0,Zotu6401:0.0):0.01484,(Zotu5649:0.0,Zotu5946:0.0,Zotu6402:0.0):0.08258)0.711:0.02335)0.855:0.04203,Zotu4821:0.01215)0.923:0.02775,(Zotu1623:0.03176,(Zotu2581:0.00016,(Zotu2482:0.00713,Zotu3053:0.00014)0.903:0.01447)0.987:0.04398)0.494:0.00014)0.315:0.00989,(((Zotu4947:0.00900,(Zotu4900:0.10281,Zotu5967:0.04929)0.871:0.03020)0.226:0.01192,((Zotu1489:0.0,Zotu1999:0.0,Zotu5403:0.0):0.02541,Zotu5913:0.04468)0.889:0.03327)0.925:0.04882,(Zotu2967:0.0,Zotu3718:0.0,Zotu3806:0.0,Zotu5417:0.0):0.09309)0.853:0.03019)0.864:0.00014)0.910:0.03501)0.818:0.01721,((((Zotu5945:0.0,Zotu6280:0.0):0.00015,((Zotu1881:0.0,Zotu3727:0.0,Zotu4498:0.0,Zotu5147:0.0):0.00015,(Zotu5703:0.04586,Zotu5988:0.02247)0.368:0.00015)0.922:0.01473)0.906:0.02313,(Zotu6042:0.05380,((Zotu5639:0.00015,(((Zotu3327:0.0,Zotu3334:0.0):0.02219,(((Zotu1172:0.0,Zotu2130:0.0,Zotu2268:0.0,Zotu2828:0.0,Zotu3633:0.0,Zotu4218:0.0,Zotu4592:0.0):0.00014,(Zotu6322:0.00728,(Zotu1388:0.0,Zotu1654:0.0,Zotu2777:0.0,Zotu2800:0.0,Zotu3444:0.0,Zotu5433:0.0,Zotu6406:0.0):0.01463)0.641:0.00015)0.676:0.00015,(((Zotu3197:0.0,Zotu4194:0.0,Zotu4614:0.0,Zotu5170:0.0):0.00014,Zotu3372:0.00724)0.725:0.00014,((Zotu2305:0.0,Zotu3944:0.0):0.01463,(Zotu2744:0.0,Zotu2887:0.0):0.02233)0.888:0.01484)0.837:0.00725)0.849:0.00727)0.414:0.00015,Zotu6489:0.00015)0.912:0.01463)0.532:0.01187,Zotu5898:0.02054)0.779:0.01336)0.309:0.00736)0.985:0.04794,((Zotu4925:0.01546,(Zotu5632:0.03012,(Zotu5954:0.02252,((Zotu991:0.0,Zotu1094:0.0,Zotu4753:0.0):0.00014,Zotu3876:0.00744)0.992:0.04776)0.725:0.00821)0.879:0.03139)0.923:0.03170,(((Zotu1650:0.0,Zotu3889:0.0,Zotu4805:0.0):0.01617,((Zotu2924:0.0,Zotu5411:0.0):0.01932,((Zotu5457:0.0,Zotu6267:0.0):0.00705,((Zotu3505:0.0,Zotu3822:0.0,Zotu3881:0.0,Zotu4980:0.0,Zotu5219:0.0,Zotu5373:0.0,Zotu5688:0.0,Zotu5965:0.0,Zotu6427:0.0):0.00014,(Zotu5404:0.0,Zotu5694:0.0):0.02228)0.944:0.02260)0.959:0.03808)0.823:0.01902)0.867:0.02474,Zotu5906:0.00706)0.964:0.04842)0.724:0.00693)0.740:0.00758)0.816:0.01717)0.929:0.03777)0.746:0.01257,(((Zotu6425:0.09441,(((((((Zotu4928:0.12819,Zotu5305:0.73118)0.557:0.22742,(((((Zotu563:0.00014,Zotu5662:0.00801)0.711:0.00734,(Zotu1775:0.01833,Zotu6311:0.05807)1.000:0.14911)0.811:0.04500,(((Zotu1783:0.0,Zotu2701:0.0,Zotu3317:0.0):0.00014,(Zotu6017:0.00016,Zotu4990:0.00014)0.931:0.00759)0.999:0.00016,Zotu5917:0.00760)1.000:0.11362)0.442:0.00811,(((Zotu5718:0.00759,((Zotu3204:0.0,Zotu3660:0.0,Zotu5451:0.0,Zotu6396:0.0,Zotu3870:0.0):0.00014,(Zotu4086:0.0,Zotu5127:0.0,Zotu5958:0.0,Zotu5984:0.0,Zotu6479:0.0):0.00754)0.980:0.00014)0.957:0.06301,((Zotu4013:0.0,Zotu4207:0.0,Zotu6052:0.0,Zotu6318:0.0):0.00016,(Zotu4118:0.00382,((Zotu3568:0.0,Zotu4601:0.0,Zotu4738:0.0,Zotu5445:0.0,Zotu6346:0.0):0.00014,Zotu6296:0.00809)0.866:0.00435)1.000:0.11955)0.932:0.03534)0.889:0.03624,(((Zotu3878:0.0,Zotu5128:0.0,Zotu6036:0.0):0.00800,(Zotu5705:0.0,Zotu6058:0.0):0.00015)0.993:0.09088,(Zotu2001:0.0,Zotu4370:0.0):0.03487)0.680:0.00830)0.864:0.02109)0.748:0.01163,(Zotu1789:0.0,Zotu3645:0.0,Zotu3885:0.0,Zotu6263:0.0):0.03657)0.858:0.06047)0.857:0.08053,(Zotu5735:0.00834,((Zotu1427:0.0,Zotu1557:0.0,Zotu1758:0.0,Zotu2191:0.0):0.00014,(Zotu1062:0.00015,(Zotu3908:0.0,Zotu5388:0.0,Zotu6621:0.0):0.00787)0.873:0.00783)0.774:0.00911)0.885:0.07843)0.998:0.21039,Zotu5980:0.14174)0.731:0.02636,(((Zotu4091:0.0,Zotu5155:0.0):0.03258,(Zotu2915:0.02007,((Zotu930:0.0,Zotu2485:0.0,Zotu3149:0.0,Zotu6284:0.0):0.01473,(Zotu3367:0.0,Zotu3504:0.0,Zotu3976:0.0,Zotu4595:0.0):0.00864)0.872:0.03850)1.000:0.21586)0.938:0.07239,(Zotu4852:0.44116,Zotu4973:0.13796)0.261:0.01191)0.877:0.04864)0.933:0.09978,((Zotu1169:0.0,Zotu1585:0.0,Zotu1727:0.0,Zotu1891:0.0,Zotu1991:0.0,Zotu3687:0.0,Zotu3772:0.0,Zotu4699:0.0,Zotu6367:0.0):0.00951,Zotu2514:0.01478)0.880:0.04448)0.598:0.07231,((Zotu2985:0.0,Zotu3039:0.0,Zotu4036:0.0,Zotu5048:0.0,Zotu5340:0.0,Zotu6160:0.0,Zotu6564:0.0,Zotu6656:0.0):0.00744,(Zotu4401:0.0,Zotu4681:0.0):0.00014)1.000:0.32244)0.975:0.15554)0.935:0.08668,((Zotu3318:0.23686,((((Zotu5981:0.0,Zotu6006:0.0,Zotu6276:0.0):0.10513,(Zotu2794:0.02442,((Zotu2430:0.04995,(((Zotu793:0.05243,Zotu2410:0.02333)0.989:0.07946,(Zotu438:0.0,Zotu504:0.0,Zotu525:0.0,Zotu601:0.0):0.00015)0.839:0.01602,(((Zotu897:0.0,Zotu2177:0.0,Zotu2210:0.0):0.00843,(Zotu1756:0.0,Zotu3362:0.0,Zotu3690:0.0,Zotu4869:0.0,Zotu5318:0.0):0.00856)0.749:0.00775,Zotu3648:0.00918)0.399:0.00906)0.869:0.04042)0.643:0.00423,Zotu1229:0.07142)0.867:0.03814)0.964:0.10537)0.725:0.05695,((Zotu4431:0.0,Zotu5141:0.0,Zotu5419:0.0,Zotu5646:0.0):0.16180,((Zotu2969:0.0,Zotu5990:0.0):0.00016,Zotu5963:0.05374)0.982:0.09809)0.765:0.01479)0.732:0.01421,Zotu5912:0.03906)0.894:0.02953)0.204:0.01760,(Zotu6289:0.12189,(((((Zotu1325:0.00015,(Zotu1482:0.0,Zotu1640:0.0,Zotu1706:0.0,Zotu1862:0.0,Zotu3144:0.0,Zotu5936:0.0):0.00776)0.988:0.08616,(Zotu6371:0.00841,(Zotu3448:0.00791,(Zotu3636:0.0,Zotu4784:0.0):0.00772)0.980:0.04944)0.780:0.02006)0.899:0.03001,(((Zotu5435:0.00016,(Zotu2034:0.00015,Zotu5382:0.01616)0.938:0.00797)0.999:0.08755,(Zotu4736:0.01398,Zotu4183:0.03446)0.710:0.02055)0.745:0.01179,(Zotu1685:0.0,Zotu1747:0.0):0.03055)0.760:0.01154)0.767:0.01110,Zotu4437:0.07364)0.099:0.00014,((Zotu6261:0.03359,(Zotu3871:0.00014,(Zotu3005:0.00014,Zotu2547:0.02368)0.774:0.01558)0.947:0.05320)0.884:0.02988,((Zotu3500:0.05234,(Zotu6341:0.01526,(Zotu992:0.00779,(Zotu2628:0.0,Zotu3631:0.0,Zotu4603:0.0,Zotu5957:0.0):0.00016)0.931:0.03351)0.900:0.03584)0.998:0.12021,(((Zotu3260:0.0,Zotu3703:0.0,Zotu4598:0.0,Zotu4730:0.0,Zotu4906:0.0):0.05479,(Zotu2877:0.00014,Zotu6287:0.00776)0.989:0.08597)0.582:0.01636,(((Zotu3977:0.0,Zotu5908:0.0):0.04412,Zotu4584:0.12645)0.693:0.02706,(Zotu5355:0.0,Zotu5983:0.0):0.03956)0.818:0.02139)0.984:0.05556)0.951:0.00016)0.903:0.02014)0.913:0.05993)0.968:0.11206)0.954:0.06991)0.734:0.01073,(Zotu2700:0.11810,(Zotu3627:0.01285,((Zotu1107:0.0,Zotu2792:0.0,Zotu4451:0.0):0.00014,(Zotu3872:0.0,Zotu5661:0.0):0.00015)0.936:0.06365)0.718:0.07011)0.942:0.07073)0.615:0.00422)0.781:0.04679)0.749:0.01263,((((((Zotu2317:0.0,Zotu3433:0.0):0.00015,(Zotu3874:0.00015,Zotu5156:0.00790)0.985:0.04082)1.000:0.11185,((((((((Zotu2195:0.0,Zotu4186:0.0):0.05583,((Zotu6393:0.00014,((Zotu1662:0.02963,Zotu5700:0.03904)0.962:0.05172,((Zotu2267:0.01630,Zotu3723:0.02341)1.000:0.00015,(Zotu5004:0.01429,Zotu4970:0.06272)0.424:0.02624)0.280:0.00737)0.895:0.00014)0.387:0.00016,Zotu4105:0.00014)0.855:0.00795)0.508:0.00011,((Zotu2706:0.0,Zotu3800:0.0):0.00016,(Zotu6486:0.01544,Zotu3656:0.02309)0.878:0.01526)0.831:0.00746)0.398:0.00015,(Zotu2610:0.00014,Zotu6013:0.00760)0.949:0.01529)0.905:0.01523,(Zotu3200:0.02368,((Zotu1171:0.0,Zotu2977:0.0,Zotu3262:0.0,Zotu4438:0.0,Zotu6279:0.0):0.00014,((Zotu5476:0.00015,((Zotu4505:0.00672,Zotu4321:0.09585)0.799:0.05569,(((((Zotu519:0.0,Zotu2845:0.0,Zotu3707:0.0,Zotu4644:0.0,Zotu5627:0.0):0.00016,((Zotu4742:0.00786,Zotu4776:0.01668)0.912:0.01667,(Zotu4492:0.00776,Zotu5425:0.03632)0.885:0.02542)0.716:0.00015)0.991:0.03382,((Zotu468:0.0,Zotu3370:0.0):0.00015,Zotu3196:0.00745)0.429:0.00016)0.609:0.01501,(Zotu1162:0.00014,((Zotu1524:0.0,Zotu2626:0.0):0.01525,Zotu3051:0.00745)0.567:0.00016)0.937:0.00015)0.954:0.01530,Zotu5651:0.00015)0.641:0.00747)0.095:0.00015)0.979:0.02300,Zotu3906:0.00016)0.844:0.00747)0.798:0.00778)0.732:0.00361)0.778:0.00498,((Zotu2153:0.0,Zotu2769:0.0):0.03140,Zotu4473:0.00016)0.852:0.01558)0.751:0.00822,((Zotu2192:0.0,Zotu5134:0.0):0.01958,(Zotu5903:0.01146,(Zotu5667:0.00014,Zotu5897:0.03120)0.737:0.01158)0.801:0.02335)0.886:0.02040)0.343:0.01637,((Zotu4931:0.01536,(Zotu1125:0.00015,(Zotu3825:0.08594,(Zotu4954:0.0,Zotu5653:0.0,Zotu6106:0.0):0.03092)0.770:0.00908)0.851:0.00771)0.152:0.00016,(Zotu4347:0.0,Zotu5926:0.0):0.00015)0.907:0.00016)0.935:0.04314)0.820:0.01751,(Zotu4756:0.01107,(((Zotu756:0.0,Zotu915:0.0,Zotu1817:0.0,Zotu2460:0.0,Zotu5421:0.0):0.00014,(Zotu5389:0.00014,(Zotu1671:0.01189,(((Zotu306:0.0,Zotu480:0.0,Zotu908:0.0,Zotu3453:0.0):0.00778,Zotu4751:0.00014)0.928:0.01576,((Zotu6417:0.02450,(Zotu1152:0.00014,((Zotu3209:0.0,Zotu4187:0.0,Zotu6434:0.0):0.00014,Zotu5485:0.01577)0.941:0.01570)0.758:0.00830)0.789:0.00739,Zotu1196:0.03148)0.075:0.00015)0.884:0.02183)0.907:0.02185)0.824:0.00770)0.875:0.00778,Zotu4503:0.00016)0.861:0.02666)0.969:0.06254)0.368:0.00730,(((Zotu3340:0.00015,Zotu5188:0.01577)0.964:0.04435,(Zotu4996:0.05897,((Zotu3991:0.0,Zotu5481:0.0):0.00015,(Zotu5466:0.0,Zotu5727:0.0):0.03950)0.780:0.02193)0.706:0.00889)0.989:0.08350,((Zotu3098:0.00014,(((Zotu506:0.0,Zotu3059:0.0):0.00014,(Zotu3810:0.00407,Zotu4075:0.02241)0.751:0.00407)0.894:0.00015,Zotu5209:0.02288)0.863:0.00758)0.929:0.03048,(Zotu4920:0.04002,(Zotu2231:0.05514,(((Zotu3088:0.0,Zotu3165:0.0,Zotu3388:0.0,Zotu4116:0.0,Zotu4590:0.0,Zotu5010:0.0):0.00014,Zotu3588:0.00769)0.913:0.02655,(Zotu3145:0.00015,(Zotu4201:0.0,Zotu5464:0.0):0.05589)0.663:0.02108)0.837:0.01604)0.862:0.01826)0.860:0.01664)0.350:0.02181)0.745:0.01803)0.857:0.03121,(Zotu6461:0.06899,(((Zotu1736:0.0,Zotu3142:0.0,Zotu4224:0.0):0.07217,((((Zotu5666:0.03236,Zotu6353:0.02322)0.941:0.03702,((Zotu956:0.00015,(Zotu1860:0.0,Zotu3414:0.0):0.06051)0.996:0.08069,(((Zotu2387:0.01778,(Zotu4976:0.03154,Zotu4965:0.10938)0.892:0.02576)0.743:0.01036,Zotu3117:0.02762)0.983:0.06325,((Zotu6405:0.00014,((Zotu1216:0.0,Zotu2770:0.0):0.00014,Zotu2539:0.03156)0.853:0.00845)0.943:0.07201,((Zotu2481:0.0,Zotu2660:0.0):0.06423,Zotu4099:0.04294)0.949:0.09985)0.875:0.05008)0.748:0.01064)0.786:0.01528)0.964:0.08962,(Zotu5630:0.29322,(Zotu2218:0.13103,(Zotu3913:0.04206,Zotu2962:0.19017)0.782:0.05802)0.726:0.01862)0.732:0.02498)0.784:0.03647,((((((Zotu6265:0.01686,(Zotu2182:0.00014,Zotu4073:0.00828)1.000:0.00016)0.370:0.04478,((((Zotu627:0.0,Zotu5186:0.0):0.00014,Zotu3863:0.00827)0.879:0.01678,((Zotu2131:0.0,Zotu3376:0.0,Zotu4797:0.0):0.00016,Zotu5407:0.01680)0.796:0.00855)0.014:0.01041,((Zotu1391:0.0,Zotu6069:0.0):0.01601,(Zotu5625:0.00875,Zotu4602:0.02582)0.812:0.01587)0.846:0.00016)0.926:0.06057)0.893:0.06019,((Zotu4103:0.06362,((Zotu1832:0.0,Zotu3969:0.0):0.03588,((Zotu1681:0.02992,Zotu6035:0.01610)0.934:0.03834,((Zotu4792:0.0,Zotu5093:0.0):0.02112,Zotu6478:0.03823)0.577:0.00724)0.761:0.01397)0.522:0.00739)0.989:0.12545,(((Zotu2555:0.0,Zotu5443:0.0):0.01691,Zotu5135:0.00897)0.863:0.03486,(Zotu2381:0.09726,(((Zotu2833:0.0,Zotu3070:0.0):0.00015,(Zotu6257:0.0,Zotu6398:0.0):0.02472)0.986:0.00015,((Zotu6436:0.00541,(Zotu2912:0.00014,(Zotu5738:0.00015,(Zotu6454:0.01647,(Zotu4081:0.00807,Zotu6292:0.00014)0.263:0.00016)0.937:0.01623)0.919:0.01630)0.936:0.00540)0.936:0.00540,((Zotu6482:0.0,Zotu3169:0.0,Zotu3640:0.0):0.00015,Zotu5190:0.00803)0.996:0.00015)0.903:0.01641)0.831:0.02965)0.926:0.04864)0.761:0.03061)0.892:0.06584)0.782:0.03873,((((Zotu2835:0.0,Zotu3732:0.0):0.00014,(Zotu3373:0.0,Zotu3890:0.0,Zotu5657:0.0,Zotu6375:0.0,Zotu6392:0.0):0.07454)0.949:0.04780,(Zotu6403:0.03557,((Zotu3808:0.0,Zotu5225:0.0):0.04816,Zotu4938:0.05780)0.929:0.05386)0.720:0.01067)0.857:0.04868,(Zotu2356:0.0,Zotu5835:0.0):0.00926)0.931:0.11747)0.980:0.12792,Zotu5444:0.04961)0.930:0.08973,(Zotu4372:0.24433,(Zotu4166:0.14699,(Zotu1904:0.00443,((Zotu923:0.0,Zotu1632:0.0):0.00014,Zotu2599:0.00779)0.897:0.00355)0.901:0.07461)0.579:0.07825)0.137:0.04424)0.796:0.03071)0.795:0.02368)0.859:0.02448,(Zotu3164:0.08086,((Zotu795:0.00014,(Zotu746:0.00715,Zotu964:0.00016)0.856:0.00744)0.964:0.07594,((Zotu4184:0.05569,(((Zotu2157:0.0,Zotu4484:0.0):0.09228,Zotu2728:0.02092)0.485:0.02955,((Zotu2830:0.0,Zotu4620:0.0):0.04259,((Zotu5001:0.0,Zotu5429:0.0):0.10016,(Zotu1695:0.00014,Zotu4816:0.02491)0.937:0.05295)0.795:0.02907)0.717:0.02731)0.850:0.04074)0.956:0.06587,((Zotu2196:0.0,Zotu3261:0.0):0.09245,Zotu6442:0.15695)0.737:0.02102)0.791:0.02476)0.493:0.02539)0.867:0.03170)0.746:0.00933)0.885:0.02807)0.801:0.02349)0.838:0.00014)0.819:0.00855,((((Zotu4616:0.0,Zotu5676:0.0):0.08727,(Zotu3112:0.01253,Zotu4328:0.02626)0.803:0.02945)0.975:0.07801,((((((Zotu399:0.0,Zotu542:0.0):0.10778,(Zotu4992:0.00016,(Zotu5691:0.00775,((Zotu1473:0.0,Zotu1856:0.0):0.00766,(Zotu3788:0.0,Zotu5621:0.0,Zotu6326:0.0,Zotu6376:0.0):0.01589)0.748:0.00785)0.969:0.03193)0.620:0.01843)0.882:0.05830,(Zotu5574:0.13811,((Zotu4782:0.0,Zotu5733:0.0):0.13819,(Zotu6418:0.00015,(Zotu6301:0.01611,(Zotu3981:0.00932,Zotu3055:0.00948)0.666:0.00265)0.814:0.01994)0.995:0.20859)0.907:0.08202)0.924:0.09575)0.578:0.04608,((((((Zotu2918:0.03788,Zotu3569:0.12636)0.759:0.01456,(((Zotu397:0.04785,(Zotu2053:0.00412,Zotu4907:0.00393)0.921:0.04547)0.063:0.03414,(Zotu1000:0.00802,Zotu3587:0.00014)0.746:0.01290)0.849:0.02696,(Zotu4729:0.07618,((Zotu4940:0.0,Zotu5629:0.0):0.00015,((Zotu1029:0.0,Zotu2771:0.0,Zotu2973:0.0,Zotu3060:0.0,Zotu3066:0.0,Zotu3978:0.0,Zotu5143:0.0,Zotu5448:0.0,Zotu5734:0.0,Zotu5739:0.0):0.00014,Zotu5674:0.03213)0.849:0.00777)0.994:0.10448)0.747:0.01429)0.816:0.02204)0.672:0.01209,((((Zotu692:0.0,Zotu1931:0.0):0.03037,(Zotu6009:0.00907,(Zotu5710:0.00852,(Zotu1596:0.00808,(Zotu1661:0.0,Zotu4582:0.0):0.00014)0.799:0.02478)0.987:0.06148)0.987:0.08439)0.865:0.03480,(Zotu4450:0.06439,(((((Zotu4597:0.03601,(Zotu2627:0.02069,(Zotu1563:0.01689,Zotu2596:0.01745)0.964:0.06374)0.931:0.06046)0.895:0.04629,((Zotu2631:0.0,Zotu3901:0.0,Zotu4955:0.0,Zotu5679:0.0,Zotu5911:0.0,Zotu6018:0.0):0.04929,(Zotu4330:0.0,Zotu4619:0.0,Zotu4779:0.0,Zotu4814:0.0,Zotu4939:0.0,Zotu5123:0.0,Zotu5428:0.0,Zotu5937:0.0,Zotu6395:0.0):0.01226)0.259:0.02293)0.866:0.03647,Zotu6416:0.00016)0.779:0.00783,(Zotu5232:0.0,Zotu5613:0.0):0.01524)0.899:0.01943,((Zotu5658:0.0,Zotu5992:0.0):0.03966,((Zotu3989:0.01640,(Zotu4952:0.00014,Zotu6472:0.00798)1.000:0.00015)0.918:0.07136,(Zotu4767:0.0,Zotu5379:0.0):0.05455)0.124:0.01788)0.677:0.00815)0.034:0.01872)0.784:0.02284)0.855:0.05288,((Zotu4082:0.00887,Zotu4318:0.00016)0.828:0.05140,((Zotu989:0.0,Zotu2313:0.0):0.05107,(((Zotu3814:0.00014,((Zotu3735:0.00898,(Zotu5736:0.00855,(Zotu850:0.0,Zotu2452:0.0,Zotu3256:0.0):0.00854)0.994:0.00014)0.887:0.02761,(((Zotu2277:0.02065,(Zotu1338:0.0,Zotu1348:0.0,Zotu3381:0.0):0.09493)0.861:0.03315,(Zotu2278:0.00774,((((Zotu860:0.0,Zotu1835:0.0,Zotu2170:0.0):0.07336,Zotu1064:0.02071)0.894:0.04676,(((Zotu6024:0.0,Zotu6096:0.0):0.00878,(Zotu5683:0.04322,(Zotu2253:0.0,Zotu2634:0.0,Zotu3439:0.0,Zotu3820:0.0,Zotu4120:0.0,Zotu5176:0.0,Zotu5363:0.0):0.00015)0.831:0.00014)0.605:0.00016,((Zotu6271:0.00015,(Zotu3268:0.0,Zotu3797:0.0,Zotu4352:0.0,Zotu4362:0.0,Zotu4645:0.0,Zotu4761:0.0,Zotu4956:0.0,Zotu4968:0.0,Zotu5708:0.0,Zotu5742:0.0,Zotu5899:0.0,Zotu6004:0.0,Zotu6335:0.0,Zotu6342:0.0,Zotu6485:0.0):0.03597)0.891:0.01744,(Zotu5426:0.0,Zotu6104:0.0):0.01797)0.776:0.00863)0.606:0.00245)0.798:0.02407,((Zotu3813:0.0,Zotu3827:0.0,Zotu4957:0.0):0.00015,Zotu5237:0.00931)0.960:0.06094)0.895:0.03847)0.744:0.00865)0.884:0.01988,(((Zotu2054:0.00859,Zotu2085:0.00016)0.838:0.00860,Zotu6098:0.07225)0.736:0.00015,(Zotu1810:0.0,Zotu5985:0.0):0.00010)0.767:0.00014)0.747:0.01223)0.849:0.01840)0.882:0.02294,((((((Zotu4012:0.01677,Zotu4460:0.03439)0.913:0.00016,(Zotu2551:0.00839,(Zotu2589:0.0,Zotu3341:0.0):0.05306)0.760:0.00846)0.908:0.01696,((Zotu2450:0.0,Zotu4441:0.0):0.00014,Zotu6039:0.03455)0.397:0.00014)0.792:0.00349,(Zotu3644:0.00842,(Zotu1340:0.00468,((Zotu4772:0.0,Zotu5385:0.0):0.00016,Zotu5173:0.00838)0.909:0.01582)0.776:0.00476)0.800:0.00511)0.997:0.07255,(Zotu1503:0.02694,Zotu1624:0.03476)0.916:0.02695)0.620:0.00015,(((Zotu1429:0.0,Zotu4229:0.0):0.00014,Zotu3382:0.01634)0.892:0.00015,(((Zotu2254:0.00805,Zotu4345:0.00016)0.904:0.02501,Zotu3099:0.01670)0.959:0.00015,(Zotu4371:0.0,Zotu4512:0.0):0.04453)0.770:0.04225)0.870:0.01987)0.905:0.02865)0.816:0.00850,Zotu4100:0.00014)0.466:0.04156)0.982:0.12064)0.802:0.06776)0.761:0.03525)0.928:0.07167,Zotu3366:0.07846)0.741:0.06474,(Zotu727:0.14447,((Zotu5244:0.06951,((Zotu2890:0.0,Zotu4627:0.0):0.00179,(Zotu3269:0.0,Zotu3713:0.0):0.02994)0.882:0.03236)0.480:0.00016,((Zotu5455:0.00015,((Zotu536:0.00015,((((Zotu412:0.0,Zotu686:0.0):0.02270,(Zotu444:0.00014,(Zotu951:0.0,Zotu1310:0.0):0.00778)0.863:0.02975)0.490:0.02215,(Zotu2401:0.0,Zotu2952:0.0):0.06862)0.738:0.01416,(Zotu4338:0.0,Zotu5713:0.0):0.03065)0.289:0.01255)0.981:0.04927,(Zotu3452:0.00779,Zotu3903:0.00775)0.818:0.00772)0.576:0.00015)0.915:0.02419,((((Zotu702:0.0,Zotu2104:0.0):0.00760,Zotu5468:0.00014)0.883:0.03224,((Zotu4474:0.02245,((Zotu1191:0.0,Zotu1496:0.0,Zotu2458:0.0):0.02255,(Zotu6460:0.06395,((Zotu988:0.00772,Zotu1153:0.00014)0.782:0.01561,(Zotu5196:0.00771,Zotu2619:0.02355)0.355:0.00015)0.750:0.00732)0.770:0.01053)0.240:0.00829)0.755:0.00982,(Zotu697:0.00014,Zotu5210:0.00015)0.864:0.00014)0.890:0.01611)0.549:0.00778,(Zotu375:0.00779,((((Zotu2886:0.0,Zotu4513:0.0):0.03250,Zotu959:0.01634)0.759:0.00725,(Zotu814:0.00016,Zotu858:0.00770)0.878:0.01587)0.861:0.01606,(((Zotu497:0.0,Zotu694:0.0,Zotu1030:0.0,Zotu1735:0.0,Zotu1805:0.0,Zotu2741:0.0):0.00015,(Zotu6187:0.00773,(Zotu699:0.0,Zotu4941:0.0):0.00771)0.703:0.00016)0.669:0.00016,((Zotu1141:0.0,Zotu1712:0.0):0.01558,(Zotu1907:0.02379,(Zotu2366:0.01567,(((Zotu3105:0.00016,((Zotu822:0.00773,Zotu1219:0.00014)0.863:0.00771,Zotu6299:0.00015)0.848:0.00770)0.973:0.02367,((Zotu761:0.0,Zotu2149:0.0):0.00765,(Zotu5619:0.00016,((Zotu1962:0.0,Zotu2407:0.0):0.00014,(Zotu1326:0.00770,(Zotu971:0.00771,Zotu2068:0.00014)0.964:0.02336)0.138:0.00015)0.859:0.00769)0.867:0.01578)0.835:0.01581)0.875:0.00014,(Zotu2221:0.00015,Zotu5746:0.01559)0.850:0.00768)0.347:0.00014)0.865:0.00777)0.332:0.00015)0.827:0.00773)0.933:0.00016)0.879:0.01559)0.194:0.00014)0.742:0.00746)0.754:0.02473)0.747:0.02293)0.814:0.05529)0.889:0.08869,Zotu4795:0.11947)0.998:0.22028)0.562:0.00972,((Zotu2508:0.0,Zotu5422:0.0):0.12786,((Zotu1137:0.0,Zotu3389:0.0):0.03198,Zotu3804:0.03661)0.142:0.00963)0.782:0.02143)0.740:0.01628,((Zotu2178:0.0,Zotu2453:0.0):0.00014,Zotu6061:0.00757)0.985:0.07082)0.898:0.02829)0.691:0.01658,(((((Zotu1173:0.0,Zotu6262:0.0):0.01511,(Zotu4121:0.0,Zotu4182:0.0):0.00016)0.943:0.03071,((((Zotu6306:0.07345,((Zotu2801:0.00016,Zotu6423:0.01515)0.921:0.03949,((((Zotu2796:0.00015,(Zotu1867:0.00747,Zotu5652:0.03089)0.734:0.00014)0.921:0.00014,((Zotu4197:0.00698,Zotu6359:0.04078)1.000:0.00051,Zotu4872:0.00016)0.945:0.01515)0.842:0.00747,(Zotu6097:0.00014,(((Zotu3335:0.0,Zotu3897:0.0,Zotu5910:0.0):0.00770,(Zotu1841:0.0,Zotu1981:0.0,Zotu3006:0.0,Zotu3807:0.0,Zotu4804:0.0):0.01525)0.618:0.00011,Zotu824:0.00745)0.886:0.00016)0.912:0.00015)0.849:0.01488,(Zotu1208:0.00754,Zotu1390:0.07900)0.912:0.00016)0.772:0.02360)0.915:0.03538)0.729:0.00756,(Zotu3443:0.00015,(Zotu5195:0.0,Zotu6282:0.0):0.04244)0.990:0.08323)0.717:0.02162,(((Zotu2802:0.0,Zotu6001:0.0):0.02647,Zotu4587:0.04976)0.779:0.01633,(Zotu4211:0.00015,(Zotu1367:0.0,Zotu2588:0.0):0.08885)0.874:0.03774)0.796:0.02331)0.805:0.02192,(Zotu6290:0.00717,((Zotu4468:0.0,Zotu5227:0.0):0.00686,(Zotu3507:0.0,Zotu6466:0.0):0.06626)0.874:0.03625)0.949:0.04452)0.757:0.02603)0.791:0.00015,((Zotu3626:0.00788,(Zotu2826:0.05707,((((((Zotu2607:0.0,Zotu2799:0.0):0.04672,(Zotu2357:0.09297,Zotu5218:0.00016)0.744:0.03310)0.754:0.01414,(Zotu2972:0.0,Zotu5711:0.0):0.01464)0.940:0.03931,(((((Zotu1195:0.0,Zotu2296:0.0,Zotu3163:0.0):0.00015,((((Zotu4746:0.00014,Zotu5442:0.00803)0.840:0.00805,((Zotu2274:0.0,Zotu3003:0.0):0.02584,(Zotu5731:0.03241,(Zotu5969:0.0,Zotu6471:0.0):0.00015)0.913:0.04164)0.863:0.02759)0.871:0.00014,((Zotu3887:0.06616,(((Zotu529:0.0,Zotu1037:0.0,Zotu1228:0.0,Zotu1506:0.0,Zotu1537:0.0,Zotu3162:0.0,Zotu4348:0.0,Zotu4506:0.0,Zotu4878:0.0,Zotu4988:0.0,Zotu5939:0.0,Zotu6493:0.0):0.00014,(((Zotu2004:0.0,Zotu2293:0.0,Zotu2885:0.0,Zotu4486:0.0,Zotu4801:0.0,Zotu4995:0.0,Zotu6303:0.0,Zotu6456:0.0,Zotu1176:0.0):0.00014,Zotu1218:0.09024)0.841:0.01051,(Zotu1371:0.0,Zotu1602:0.0,Zotu2906:0.0,Zotu6439:0.0):0.00015)0.825:0.00015)0.486:0.00016,Zotu2233:0.00855)0.818:0.02877)0.926:0.00015,(Zotu1349:0.0,Zotu1734:0.0):0.00015)0.865:0.01397)0.855:0.00795,(Zotu5933:0.00015,((Zotu575:0.0,Zotu1150:0.0,Zotu1505:0.0,Zotu2066:0.0,Zotu4765:0.0,Zotu4917:0.0,Zotu5154:0.0):0.00016,(((Zotu1033:0.0,Zotu1259:0.0):0.00016,((Zotu639:0.00015,(Zotu4109:0.0,Zotu5400:0.0,Zotu6027:0.0):0.01601)0.275:0.00789,(Zotu2832:0.0,Zotu4208:0.0):0.00792)0.888:0.00014)0.889:0.00015,(((Zotu2402:0.01607,((Zotu1865:0.00816,Zotu4609:0.00015)0.983:0.04346,Zotu3377:0.02517)0.542:0.00015)0.990:0.05060,((Zotu3049:0.00793,((Zotu1790:0.00798,Zotu5194:0.03262)0.867:0.01618,Zotu3332:0.04206)0.767:0.00806)0.790:0.00813,((Zotu1368:0.0,Zotu2605:0.0,Zotu2704:0.0,Zotu3056:0.0,Zotu3217:0.0,Zotu3708:0.0,Zotu3996:0.0,Zotu4227:0.0,Zotu6498:0.0):0.00015,(Zotu2743:0.00790,(Zotu5391:0.00787,((Zotu418:0.0,Zotu4589:0.0):0.00014,(Zotu4752:0.0,Zotu5381:0.0):0.00827)0.435:0.00015)0.505:0.00015)0.887:0.00790)0.766:0.00787)0.769:0.00823)0.781:0.00784,(Zotu609:0.0,Zotu821:0.0,Zotu1032:0.0,Zotu1039:0.0,Zotu1046:0.0,Zotu3641:0.0):0.00016)0.896:0.00790)0.869:0.00792)0.390:0.00788)0.836:0.00792)0.871:0.00014)0.938:0.00016,(Zotu4009:0.00789,((Zotu839:0.0,Zotu2767:0.0):0.00014,((Zotu427:0.0,Zotu555:0.0,Zotu3649:0.0,Zotu5139:0.0,Zotu5168:0.0,Zotu5213:0.0):0.01605,Zotu1849:0.00794)0.924:0.00014)0.881:0.00014)0.867:0.00789)0.947:0.01064,(((Zotu5953:0.00015,Zotu6033:0.04154)0.939:0.02352,((Zotu1058:0.00776,((Zotu2158:0.01061,((Zotu2215:0.0,Zotu2838:0.0,Zotu4808:0.0):0.00015,(Zotu477:0.00014,Zotu678:0.00787)0.863:0.00791)0.888:0.02212)0.595:0.00909,((Zotu1045:0.0,Zotu2257:0.0,Zotu2360:0.0,Zotu2443:0.0):0.01893,Zotu3910:0.02244)0.819:0.00948)0.922:0.02157)0.603:0.01643,((Zotu2889:0.0,Zotu2978:0.0,Zotu3421:0.0):0.00014,(Zotu5714:0.00790,Zotu4916:0.00788)0.881:0.00015)1.000:0.00014)0.757:0.00403)0.759:0.00450,(Zotu4974:0.05999,(Zotu1380:0.00014,(Zotu615:0.00014,Zotu3659:0.00788)0.958:0.02425)0.756:0.00770)0.755:0.00827)0.947:0.01074)0.947:0.01064,(((Zotu3894:0.0,Zotu4339:0.0):0.00016,(((Zotu3496:0.0,Zotu4966:0.0):0.01592,Zotu6089:0.00014)0.926:0.01601,(((Zotu522:0.0,Zotu666:0.0,Zotu882:0.0,Zotu1913:0.0,Zotu2171:0.0,Zotu2255:0.0,Zotu2386:0.0,Zotu3248:0.0,Zotu3512:0.0,Zotu3984:0.0,Zotu4316:0.0,Zotu4501:0.0,Zotu5456:0.0):0.00014,(((Zotu840:0.0,Zotu1019:0.0,Zotu2183:0.0,Zotu2546:0.0,Zotu4490:0.0,Zotu4802:0.0):0.01616,(Zotu3791:0.0,Zotu5241:0.0):0.00812)0.783:0.00777,Zotu4918:0.00792)0.902:0.00014)0.887:0.00015,Zotu4483:0.00792)0.283:0.00789)0.930:0.00014)0.235:0.00014,((Zotu3509:0.00015,((Zotu3113:0.0,Zotu5200:0.0):0.00444,((Zotu166:0.0,Zotu2318:0.0,Zotu4646:0.0):0.00014,Zotu2292:0.00792)0.773:0.00445)0.890:0.01493)0.844:0.00788,Zotu5834:0.00015)0.866:0.00789)0.326:0.00015)0.782:0.00817)0.751:0.00867,((((Zotu2315:0.02428,(Zotu6484:0.03337,Zotu5132:0.03360)0.342:0.00808)0.870:0.00014,Zotu6382:0.02448)0.819:0.00798,Zotu5989:0.00790)0.794:0.00016,(Zotu1711:0.0,Zotu4015:0.0,Zotu4624:0.0):0.03310)0.333:0.00769)0.686:0.02408,((Zotu1393:0.0,Zotu4605:0.0):0.04437,Zotu4806:0.05858)0.731:0.03843)0.688:0.01501)0.918:0.04988)0.695:0.00562,Zotu5376:0.01708)0.985:0.04011)0.885:0.01629,(Zotu2197:0.0,Zotu3011:0.0):0.01329)0.950:0.03307)0.084:0.00016)0.996:0.06236,((((Zotu4001:0.0,Zotu4508:0.0,Zotu5717:0.0):0.00751,(Zotu6057:0.00014,((Zotu3911:0.0,Zotu4919:0.0,Zotu5902:0.0):0.00749,Zotu5668:0.00754)0.283:0.00014)0.264:0.00014)0.855:0.00749,(Zotu3805:0.00014,(Zotu6105:0.00747,(Zotu2884:0.00015,Zotu4077:0.02274)0.271:0.00746)0.883:0.00014)0.935:0.00015)0.578:0.00016,(Zotu4631:0.03149,(Zotu3454:0.01502,Zotu6307:0.00763)0.760:0.00761)0.876:0.01468)0.598:0.00733)0.725:0.00016)0.924:0.00729,((((Zotu2033:0.0,Zotu2477:0.0):0.00016,(Zotu2250:0.01541,((Zotu2486:0.0,Zotu5002:0.0,Zotu5223:0.0):0.00014,((Zotu93:0.0,Zotu2406:0.0,Zotu2821:0.0):0.00014,Zotu144:0.00731)0.868:0.00730)0.793:0.00715)0.884:0.01511)0.801:0.00712,((Zotu792:0.0,Zotu1477:0.0,Zotu2436:0.0,Zotu5968:0.0):0.00015,((Zotu2754:0.0,Zotu5094:0.0):0.00014,(Zotu2720:0.00014,Zotu6624:0.00744)0.934:0.01505)0.854:0.00751)0.765:0.00789)0.904:0.02156,(((Zotu486:0.0,Zotu2378:0.0):0.00014,Zotu1251:0.00788)0.817:0.01451,Zotu4285:0.00911)0.379:0.00754)0.791:0.00894)0.349:0.00016)0.960:0.00012)0.369:0.00010,(Zotu4223:0.0,Zotu5229:0.0,Zotu5754:0.0):0.00014)0.017:0.00014,(((Zotu1087:0.00014,Zotu6233:0.06059)0.806:0.00760,(Zotu538:0.00767,(Zotu195:0.00422,(Zotu3135:0.02275,((((Zotu105:0.0,Zotu206:0.0,Zotu1589:0.0,Zotu3086:0.0,Zotu3089:0.0,Zotu3953:0.0):0.00014,(((Zotu4706:0.01508,Zotu3621:0.02286)0.784:0.00751,((Zotu938:0.01497,Zotu2092:0.00014)0.206:0.00744,((Zotu2446:0.00748,Zotu5854:0.01507)0.801:0.00746,((Zotu2331:0.00744,Zotu382:0.00745)0.899:0.00014,(Zotu872:0.0,Zotu1607:0.0,Zotu2534:0.0,Zotu2818:0.0,Zotu4145:0.0):0.00014)1.000:0.00014)0.619:0.00015)0.879:0.00743)0.888:0.00014,(Zotu1678:0.00744,(Zotu1754:0.02284,Zotu1513:0.02266)0.919:0.00016)0.962:0.00014)0.251:0.00014)0.000:0.00014,(Zotu277:0.00744,(Zotu1794:0.00744,Zotu1386:0.00751)0.233:0.00014)0.637:0.00014)0.933:0.00014,Zotu1518:0.01499)0.672:0.00014)0.804:0.00422)0.859:0.01450)0.784:0.00749)0.795:0.00757,(Zotu642:0.00748,(Zotu1433:0.03091,Zotu374:0.01532)0.782:0.00015)0.370:0.00015)0.948:0.01505)0.287:0.00039,(((Zotu1091:0.0,Zotu2245:0.0,Zotu4402:0.0):0.00748,((Zotu6232:0.00016,(Zotu6275:0.00747,(((Zotu974:0.0,Zotu3012:0.0,Zotu5961:0.0,Zotu5998:0.0,Zotu6056:0.0,Zotu6258:0.0):0.00014,(Zotu2745:0.0,Zotu5436:0.0):0.00745)0.914:0.01506,(Zotu2076:0.00014,((Zotu836:0.0,Zotu1894:0.0,Zotu4439:0.0,Zotu4737:0.0,Zotu5931:0.0,Zotu6352:0.0):0.00015,(Zotu3034:0.01004,(((Zotu6524:0.00757,(Zotu5554:0.00016,Zotu6358:0.01527)0.498:0.00745)0.912:0.00014,(Zotu4452:0.0,Zotu4632:0.0,Zotu6400:0.0):0.00015)0.919:0.00014,(Zotu238:0.00014,((Zotu479:0.0,Zotu1307:0.0):0.01512,Zotu241:0.03107)0.919:0.02303)0.832:0.00745)0.937:0.01004)0.937:0.01005)0.839:0.00745)0.241:0.00014)0.780:0.00754)0.871:0.01516)0.879:0.02312,Zotu4232:0.03928)0.850:0.01534)0.886:0.00014,((Zotu2327:0.04828,(Zotu1074:0.00739,Zotu3311:0.00781)0.850:0.01551)0.765:0.00767,((Zotu1718:0.01504,(Zotu2994:0.00771,Zotu2993:0.01530)0.931:0.00016)0.937:0.02298,(Zotu4314:0.00745,(Zotu1812:0.03105,Zotu5608:0.00016)0.861:0.00746)0.897:0.00014)0.859:0.01526)0.907:0.02300)0.905:0.01522)1.000:0.00647)0.938:0.00014,((Zotu2556:0.02664,Zotu5203:0.03540)0.997:0.11196,(Zotu6014:0.03060,(Zotu828:0.02342,(((Zotu6408:0.00014,((((Zotu604:0.0,Zotu877:0.0):0.00015,(Zotu1016:0.00813,Zotu4714:0.00014)0.882:0.00808)0.895:0.00785,Zotu5075:0.00015)0.861:0.01595,Zotu1311:0.03167)0.193:0.00762)0.886:0.01502,((Zotu142:0.0,Zotu406:0.0):0.00014,((Zotu742:0.0,Zotu1696:0.0,Zotu2082:0.0,Zotu2811:0.0):0.00014,Zotu5548:0.00746)0.847:0.00748)0.780:0.00791)0.802:0.00433,((Zotu5119:0.03115,(Zotu643:0.01504,(Zotu4202:0.0,Zotu4206:0.0):0.00779)0.926:0.02429)0.863:0.01605,(Zotu2042:0.00014,((Zotu902:0.0,Zotu1351:0.0):0.00014,Zotu3187:0.00014)0.849:0.00732)0.773:0.00696)0.863:0.00561)0.859:0.00515)0.684:0.00416)0.024:0.00093)0.821:0.00257)0.853:0.01444)0.738:0.00753,Zotu2396:0.03998)0.771:0.00753,(Zotu6601:0.00014,(Zotu1874:0.02399,(Zotu3771:0.0,Zotu4565:0.0,Zotu4700:0.0,Zotu6652:0.0):0.01573)0.845:0.01530)0.922:0.01576)0.747:0.00700)0.938:0.01477,(((((Zotu4762:0.00725,((Zotu1186:0.0,Zotu1791:0.0,Zotu4588:0.0,Zotu6080:0.0,Zotu6473:0.0):0.00753,(Zotu4914:0.00014,Zotu5220:0.00733)0.768:0.00725)0.784:0.00752)0.781:0.00753,(((Zotu1435:0.0,Zotu1464:0.0,Zotu1897:0.0,Zotu3095:0.0,Zotu4477:0.0,Zotu4817:0.0,Zotu4989:0.0,Zotu5103:0.0,Zotu5130:0.0,Zotu5193:0.0,Zotu5250:0.0,Zotu5413:0.0,Zotu5414:0.0,Zotu5723:0.0,Zotu6293:0.0):0.00014,((Zotu5172:0.00731,(Zotu5367:0.00730,Zotu5659:0.00014)0.058:0.00015)0.836:0.00730,(Zotu3888:0.0,Zotu5214:0.0):0.00730)0.945:0.00014)0.926:0.00015,(Zotu2685:0.00733,(Zotu5463:0.00730,Zotu6389:0.00730)0.101:0.00015)0.841:0.00732)0.125:0.00015)0.878:0.00740,(Zotu576:0.0,Zotu2372:0.0,Zotu3729:0.0,Zotu5378:0.0,Zotu5829:0.0,Zotu6081:0.0,Zotu6264:0.0):0.00014)0.949:0.01471,(Zotu4480:0.02320,((Zotu6091:0.03075,((Zotu1252:0.00014,((Zotu4862:0.0,Zotu5696:0.0):0.00497,(Zotu1118:0.00744,Zotu4497:0.00014)0.919:0.00497)0.919:0.00498)0.264:0.00014,(((Zotu67:0.0,Zotu2645:0.0,Zotu3035:0.0,Zotu3784:0.0,Zotu4879:0.0):0.00016,((Zotu360:0.0,Zotu757:0.0):0.00727,Zotu184:0.01536)0.884:0.01537)0.844:0.00747,Zotu6319:0.00016)0.893:0.00748)0.881:0.00753)0.627:0.00016,(Zotu73:0.0,Zotu123:0.0,Zotu179:0.0,Zotu197:0.0,Zotu222:0.0,Zotu295:0.0,Zotu672:0.0,Zotu934:0.0,Zotu1795:0.0,Zotu2209:0.0,Zotu2716:0.0,Zotu3851:0.0,Zotu4280:0.0):0.01505)0.171:0.00750)0.854:0.00016)0.849:0.00733,((Zotu537:0.00014,((((Zotu493:0.0,Zotu818:0.0,Zotu1605:0.0,Zotu2175:0.0):0.00753,Zotu1916:0.00756)0.804:0.00750,((Zotu590:0.0,Zotu4089:0.0,Zotu4147:0.0,Zotu4302:0.0,Zotu5978:0.0):0.00014,(Zotu4159:0.01505,((Zotu1552:0.0,Zotu1827:0.0):0.00014,(Zotu2058:0.0,Zotu5825:0.0):0.00744)0.857:0.00014)0.860:0.00747)0.903:0.01501)0.429:0.00014,(Zotu3956:0.00748,((Zotu5975:0.00014,(Zotu442:0.03191,((Zotu1223:0.00014,((Zotu2441:0.0,Zotu3473:0.0):0.03873,Zotu5841:0.00014)0.912:0.00744)0.782:0.00724,(Zotu2671:0.0,Zotu2917:0.0):0.04027)0.344:0.00789)0.946:0.00015)0.887:0.00015,(Zotu3583:0.0,Zotu4341:0.0,Zotu6038:0.0):0.01516)0.780:0.00748)0.814:0.00748)0.918:0.00014)0.988:0.00015,(((Zotu108:0.02347,Zotu4069:0.01053)0.793:0.01409,((Zotu1608:0.0,Zotu4856:0.0):0.00015,(Zotu2521:0.00755,((Zotu501:0.0,Zotu1146:0.0):0.00014,((((((Zotu1119:0.0,Zotu2682:0.0):0.00014,(Zotu1306:0.0,Zotu5822:0.0):0.00758)0.872:0.00769,((Zotu523:0.00768,(Zotu163:0.0,Zotu441:0.0):0.01525)0.077:0.00016,(Zotu198:0.0,Zotu227:0.0,Zotu287:0.0,Zotu1764:0.0):0.00014)0.832:0.00761)0.890:0.00010,(Zotu203:0.0,Zotu512:0.0,Zotu987:0.0,Zotu2328:0.0):0.00015)0.657:0.00015,(Zotu919:0.00014,((Zotu965:0.0,Zotu4263:0.0):0.01557,(Zotu2141:0.0,Zotu5587:0.0):0.00014)0.856:0.00759)0.872:0.00759)0.875:0.01529,(Zotu1106:0.0,Zotu2809:0.0):0.01535)0.932:0.00016)0.918:0.00015)0.944:0.01538)0.737:0.00642)0.786:0.00919,((((Zotu204:0.05823,((Zotu1279:0.0,Zotu1895:0.0):0.02381,(Zotu1954:0.02283,((Zotu1336:0.0,Zotu2024:0.0,Zotu3737:0.0):0.00014,((((Zotu1350:0.0,Zotu1405:0.0,Zotu2144:0.0,Zotu2696:0.0,Zotu4908:0.0,Zotu5409:0.0,Zotu6277:0.0):0.00015,(Zotu3818:0.0,Zotu4695:0.0):0.00776)0.920:0.00517,((Zotu1291:0.0,Zotu2464:0.0):0.00016,(Zotu5633:0.01569,(Zotu3476:0.00776,(Zotu3545:0.0,Zotu5546:0.0):0.00777)0.674:0.00015)0.438:0.00777)0.920:0.00517)0.920:0.00518,(Zotu4217:0.0,Zotu5489:0.0,Zotu5686:0.0,Zotu6500:0.0):0.00745)0.737:0.00015)0.907:0.00016)0.887:0.02366)0.805:0.01365)0.867:0.01665,Zotu4858:0.11133)0.985:0.00016,(Zotu832:0.0,Zotu2867:0.0):0.00015)0.940:0.00014,(Zotu2618:0.02654,((Zotu3860:0.04058,(Zotu3302:0.00015,(Zotu1398:0.00015,((Zotu925:0.0,Zotu3488:0.0):0.00370,(Zotu2647:0.0,Zotu2760:0.0):0.06185)1.000:0.13127)0.899:0.02278)0.918:0.03215)0.849:0.01678,(Zotu4406:0.00838,((Zotu2692:0.0,Zotu3456:0.0):0.00014,(Zotu1809:0.00872,(((Zotu656:0.00744,((Zotu1299:0.00751,((((Zotu3959:0.01492,Zotu2062:0.03878)0.931:0.00015,Zotu1483:0.00744)0.842:0.00014,((((Zotu1990:0.00014,Zotu2722:0.00746)0.975:0.02280,Zotu1263:0.02271)0.801:0.00014,Zotu1334:0.01500)0.976:0.00014,(Zotu2025:0.01504,Zotu1526:0.00744)0.940:0.00014)0.000:0.00014)0.000:0.00015,(Zotu41:0.0,Zotu143:0.0,Zotu381:0.0,Zotu739:0.0,Zotu984:0.0,Zotu1700:0.0,Zotu3861:0.0,Zotu4680:0.0,Zotu4871:0.0):0.00014)0.918:0.00014)0.300:0.00747,Zotu5077:0.02291)0.917:0.00016)0.229:0.00015,(Zotu114:0.0,Zotu1702:0.0,Zotu3305:0.0):0.01516)0.887:0.01694,(Zotu4944:0.0,Zotu5729:0.0,Zotu6348:0.0,Zotu6453:0.0):0.03899)0.427:0.00675)0.904:0.02240)0.888:0.02279)0.898:0.01654)0.703:0.00458)0.962:0.02472)0.925:0.01505)0.964:0.00015)0.729:0.00016)0.471:0.00016)0.932:0.01503,(((Zotu158:0.0,Zotu937:0.0,Zotu3239:0.0,Zotu5578:0.0,Zotu5879:0.0):0.00015,((Zotu649:0.0,Zotu1436:0.0):0.00014,Zotu3764:0.00744)0.923:0.01502)0.000:0.00014,((Zotu1079:0.04773,((Zotu1101:0.0,Zotu1993:0.0,Zotu3498:0.0,Zotu4326:0.0):0.00564,(Zotu3775:0.0,Zotu4863:0.0):0.08752)0.923:0.02503)0.772:0.00016,((Zotu762:0.0,Zotu1092:0.0,Zotu1322:0.0,Zotu1909:0.0,Zotu3236:0.0,Zotu6635:0.0):0.00014,Zotu2856:0.01510)0.842:0.00756)0.839:0.00751)0.943:0.01512)0.817:0.00014,Zotu6630:0.00014)0.873:0.00014)0.695:0.00016,((Zotu1710:0.0,Zotu4581:0.0):0.00015,(Zotu1538:0.00839,((Zotu1360:0.0,Zotu2550:0.0):0.00993,(Zotu2505:0.0,Zotu3218:0.0,Zotu3796:0.0):0.00014)0.286:0.00015)0.895:0.02022)0.999:0.09904)0.878:0.01748)0.807:0.01598)0.879:0.02678,(((Zotu3571:0.00754,(((Zotu4819:0.00015,(Zotu2376:0.0,Zotu3215:0.0):0.01554)0.822:0.00758,(Zotu2971:0.00014,Zotu6350:0.00014)0.626:0.00015)0.852:0.00766,(Zotu1929:0.0,Zotu3100:0.0,Zotu3152:0.0,Zotu3153:0.0,Zotu3508:0.0,Zotu4101:0.0):0.00016)0.851:0.01554)0.925:0.04045,(((Zotu2929:0.01508,(Zotu2662:0.04623,(Zotu320:0.00014,Zotu3877:0.00744)0.470:0.00016)0.869:0.00747)0.762:0.00015,(Zotu1799:0.01713,(Zotu2205:0.04543,Zotu6044:0.08861)0.819:0.03082)0.938:0.02950)0.908:0.00014,Zotu688:0.01512)0.806:0.02061)0.995:0.07569,(((Zotu1692:0.0,Zotu2364:0.0,Zotu3975:0.0,Zotu6194:0.0):0.00014,(Zotu712:0.00014,Zotu2393:0.00745)0.875:0.00755)0.916:0.03473,(Zotu4117:0.03955,(Zotu4934:0.00014,Zotu6327:0.00764)0.786:0.00759)0.782:0.01591)0.955:0.03495)0.427:0.00015)0.831:0.01935,(Zotu1300:0.03046,(Zotu5438:0.00749,((Zotu2698:0.0,Zotu5467:0.0):0.00746,(Zotu3993:0.00014,Zotu5620:0.00746)0.859:0.00745)0.669:0.00015)0.797:0.01212)0.763:0.01250)0.788:0.00792)0.950:0.00015)0.859:0.00810,((((Zotu2533:0.00759,(Zotu403:0.00424,((Zotu3577:0.0,Zotu4067:0.0,Zotu4376:0.0,Zotu6198:0.0):0.00749,(Zotu855:0.00747,(Zotu27:0.0,Zotu38:0.0,Zotu64:0.0,Zotu75:0.0,Zotu138:0.0,Zotu225:0.0,Zotu246:0.0,Zotu305:0.0,Zotu378:0.0,Zotu379:0.0,Zotu687:0.0,Zotu714:0.0,Zotu1042:0.0,Zotu2061:0.0,Zotu2787:0.0,Zotu3191:0.0):0.00014)0.051:0.00014)0.807:0.00425)0.856:0.01435)0.771:0.00759,(Zotu3037:0.00745,Zotu4873:0.00747)0.508:0.00014)0.763:0.00715,Zotu2333:0.01643)0.804:0.00782,Zotu3290:0.00844)0.783:0.00707)0.237:0.00014,Zotu6494:0.00015)0.899:0.00550)0.899:0.00550,(Zotu269:0.00014,Zotu999:0.00744)0.865:0.00748)0.113:0.00015)0.530:0.00014,(Zotu8:0.0,Zotu24:0.0,Zotu844:0.0,Zotu5072:0.0,Zotu5294:0.0,Zotu5740:0.0,Zotu6591:0.0):0.00014)0.525:0.00014)0.430:0.00014)0.872:0.00805,Zotu562:0.02266)0.310:0.00014,Zotu3606:0.00748)0.000:0.00016)0.558:0.00014,(Zotu32:0.0,Zotu81:0.0,Zotu3198:0.0,Zotu5840:0.0,Zotu6182:0.0):0.00014)0.330:0.00015,Zotu5568:0.00743)0.453:0.00015)0.394:0.00014,(((Zotu1944:0.0,Zotu4334:0.0):0.00014,(Zotu400:0.0,Zotu3365:0.0,Zotu3494:0.0,Zotu3503:0.0,Zotu5962:0.0):0.00747)0.161:0.00014,(Zotu4703:0.00014,(Zotu2164:0.00744,Zotu2954:0.00014)0.992:0.03110)0.441:0.00745)0.864:0.00753)1.000:0.00793)1.000:0.00012)0.151:0.00014,((Zotu1413:0.0,Zotu3352:0.0):0.01410,(Zotu3846:0.00749,Zotu786:0.03877)0.791:0.00432)0.790:0.00408)0.505:0.00014,(Zotu70:0.0,Zotu140:0.0,Zotu252:0.0,Zotu266:0.0,Zotu338:0.0,Zotu404:0.0,Zotu408:0.0,Zotu605:0.0,Zotu634:0.0,Zotu671:0.0,Zotu737:0.0,Zotu819:0.0,Zotu1025:0.0,Zotu1126:0.0,Zotu1514:0.0,Zotu1571:0.0,Zotu1593:0.0,Zotu1800:0.0,Zotu2788:0.0,Zotu3523:0.0,Zotu3992:0.0,Zotu4195:0.0,Zotu4266:0.0,Zotu4271:0.0,Zotu4358:0.0,Zotu4453:0.0,Zotu4574:0.0,Zotu5064:0.0,Zotu5095:0.0,Zotu5392:0.0,Zotu6077:0.0):0.00014)0.495:0.00014,Zotu718:0.00747)0.000:0.00016)0.487:0.00014)0.752:0.00015,(((((Zotu1418:0.00015,Zotu6217:0.01506)0.813:0.00423,Zotu5307:0.01428)0.813:0.00423,((((Zotu1345:0.0,Zotu2416:0.0,Zotu2569:0.0,Zotu3357:0.0,Zotu4697:0.0):0.02326,(Zotu122:0.0,Zotu4676:0.0,Zotu6281:0.0):0.00015)0.789:0.00407,(((Zotu77:0.0,Zotu97:0.0):0.00500,(Zotu3115:0.00749,((Zotu6045:0.02345,(Zotu4860:0.00745,(Zotu1921:0.00014,Zotu2786:0.00743)1.000:0.00016)0.986:0.05686)0.583:0.01520,((Zotu1275:0.00014,Zotu4607:0.01524)0.968:0.03033,((Zotu239:0.0,Zotu5080:0.0):0.00015,(Zotu437:0.0,Zotu848:0.0,Zotu1956:0.0,Zotu2057:0.0):0.00749)0.788:0.00382)0.786:0.00403)1.000:0.00016)0.936:0.00503)0.936:0.00502,(((Zotu1434:0.0,Zotu4084:0.0):0.00014,((Zotu5311:0.00757,(Zotu5488:0.01555,Zotu5682:0.02347)0.782:0.00737)0.810:0.00755,(((((Zotu4290:0.00015,((Zotu216:0.0,Zotu451:0.0,Zotu5109:0.0):0.00754,Zotu2311:0.02306)0.766:0.00748)0.499:0.00745,(Zotu1379:0.00885,Zotu386:0.02001)0.811:0.00886)0.505:0.00015,(((Zotu3697:0.06682,((Zotu1010:0.0,Zotu2359:0.0):0.00792,Zotu4613:0.01664)0.843:0.02610)0.811:0.03618,(Zotu4115:0.00016,((Zotu3576:0.0,Zotu4496:0.0):0.00748,Zotu1095:0.00766)0.836:0.00753)0.897:0.03525)0.742:0.01244,(Zotu2883:0.00743,(Zotu2424:0.01575,Zotu1004:0.07779)0.764:0.02317)0.963:0.00015)0.438:0.00014)0.000:0.00014,(Zotu371:0.0,Zotu961:0.0,Zotu1184:0.0,Zotu2161:0.0,Zotu2489:0.0,Zotu2580:0.0,Zotu2747:0.0,Zotu5129:0.0,Zotu5940:0.0):0.00015)0.423:0.00014,(((((((((Zotu6578:0.02272,(Zotu624:0.0,Zotu1610:0.0,Zotu3706:0.0):0.00016)0.457:0.00747,((Zotu1424:0.0,Zotu1900:0.0):0.00014,Zotu5349:0.01516)0.955:0.02281)0.139:0.00015,((((Zotu644:0.0,Zotu1414:0.0,Zotu1941:0.0,Zotu4997:0.0,Zotu5741:0.0):0.00014,(Zotu3711:0.00754,(Zotu2674:0.00014,Zotu4078:0.02291)0.925:0.01514)0.768:0.00743)0.877:0.00745,(Zotu280:0.00014,Zotu3546:0.01505)0.826:0.00745)0.929:0.00010,((Zotu4349:0.00016,((Zotu311:0.0,Zotu430:0.0,Zotu846:0.0,Zotu857:0.0,Zotu1428:0.0,Zotu1774:0.0,Zotu2105:0.0,Zotu2879:0.0,Zotu3253:0.0,Zotu3447:0.0,Zotu3589:0.0,Zotu4629:0.0,Zotu5446:0.0,Zotu6483:0.0):0.00014,Zotu4623:0.00747)0.873:0.00748)0.854:0.00745,(Zotu1499:0.0,Zotu1928:0.0):0.00014)0.954:0.00016)0.548:0.00011)0.921:0.00747,((((Zotu410:0.0,Zotu433:0.0,Zotu891:0.0,Zotu1158:0.0,Zotu1598:0.0,Zotu1629:0.0,Zotu1908:0.0,Zotu2077:0.0,Zotu2330:0.0,Zotu4405:0.0,Zotu4708:0.0,Zotu4895:0.0):0.00014,((Zotu361:0.00502,Zotu3542:0.00502)0.936:0.00501,((Zotu310:0.00015,((Zotu1846:0.00748,(Zotu1652:0.00704,Zotu6492:0.03169)0.007:0.00812)0.004:0.00015,((Zotu612:0.0,Zotu1663:0.0,Zotu1733:0.0,Zotu1818:0.0,Zotu2214:0.0,Zotu2321:0.0,Zotu3243:0.0,Zotu3525:0.0,Zotu3884:0.0,Zotu4985:0.0,Zotu5972:0.0,Zotu6185:0.0):0.00014,((Zotu5447:0.0,Zotu6037:0.0):0.01525,Zotu1260:0.00745)0.955:0.00014)0.900:0.00014)0.920:0.00748)0.431:0.00016,((Zotu6422:0.00737,Zotu1914:0.04793)0.861:0.01542,(Zotu4275:0.00749,Zotu2414:0.00745)0.291:0.00014)0.869:0.00756)0.625:0.00747)1.000:0.00016)0.871:0.00014,(Zotu1974:0.0,Zotu4298:0.0):0.00745)0.869:0.00747,((Zotu51:0.0,Zotu729:0.0):0.00015,(Zotu18:0.00014,Zotu43:0.00749)0.869:0.00747)0.814:0.01505)0.401:0.00014)0.000:0.00015,(((Zotu774:0.0,Zotu2839:0.0,Zotu3216:0.0):0.00747,(Zotu350:0.00744,(Zotu775:0.0,Zotu3495:0.0,Zotu4435:0.0):0.00014)0.791:0.00015)0.126:0.00746,(((Zotu1855:0.0,Zotu4754:0.0):0.01414,(Zotu6055:0.00015,((Zotu5174:0.00014,((Zotu187:0.0,Zotu543:0.0):0.02313,Zotu3982:0.02291)0.349:0.00016)0.853:0.00751,((Zotu2110:0.00745,((Zotu96:0.0,Zotu180:0.0,Zotu3686:0.0,Zotu4305:0.0,Zotu5145:0.0):0.00014,(Zotu3883:0.00744,Zotu1803:0.01499)0.921:0.00012)0.915:0.00014)0.717:0.00016,Zotu1961:0.11196)0.820:0.00746)0.123:0.00014)0.781:0.00422)0.056:0.00421,((Zotu516:0.0,Zotu758:0.0,Zotu847:0.0,Zotu1254:0.0,Zotu1266:0.0,Zotu1533:0.0,Zotu1541:0.0,Zotu2081:0.0,Zotu2629:0.0,Zotu3015:0.0,Zotu3547:0.0,Zotu3983:0.0,Zotu4507:0.0,Zotu4839:0.0,Zotu5252:0.0,Zotu5478:0.0,Zotu5530:0.0,Zotu5820:0.0):0.00014,(Zotu3167:0.00745,((Zotu3272:0.00502,Zotu4110:0.00502)0.936:0.00502,((Zotu369:0.0,Zotu1556:0.0,Zotu2657:0.0,Zotu3063:0.0):0.00014,(Zotu820:0.00015,((Zotu156:0.0,Zotu205:0.0,Zotu2827:0.0):0.00014,(((Zotu1078:0.0,Zotu5406:0.0):0.00016,((Zotu5131:0.0,Zotu5484:0.0):0.01520,(Zotu5157:0.0,Zotu5474:0.0,Zotu5681:0.0):0.00750)0.816:0.00750)0.919:0.00744,(Zotu6032:0.00014,((Zotu5149:0.00016,((Zotu693:0.0,Zotu3792:0.0,Zotu4011:0.0,Zotu5944:0.0,Zotu6380:0.0):0.00014,Zotu3714:0.00744)0.892:0.00747)0.404:0.00744,((Zotu807:0.0,Zotu1332:0.0,Zotu1864:0.0,Zotu5948:0.0,Zotu6344:0.0,Zotu6430:0.0):0.00014,Zotu4999:0.00745)0.896:0.00747)0.844:0.00014)0.897:0.00015)0.963:0.01500)0.886:0.00750)0.454:0.00746)0.872:0.00750)0.385:0.00014)0.872:0.00014)0.938:0.00014)0.873:0.00747)0.952:0.00016)0.500:0.00016,((Zotu765:0.0,Zotu1267:0.0,Zotu2725:0.0):0.00751,((Zotu1081:0.0,Zotu2150:0.0,Zotu2449:0.0,Zotu3339:0.0,Zotu4048:0.0,Zotu5182:0.0):0.00016,((((Zotu734:0.00015,((Zotu1445:0.0,Zotu3642:0.0):0.00016,((Zotu1637:0.0,Zotu3446:0.0):0.00014,Zotu5224:0.00749)0.866:0.00757)0.843:0.00746)0.877:0.00745,((Zotu1719:0.0,Zotu5328:0.0):0.00014,Zotu4943:0.01525)0.843:0.00747)0.738:0.00016,((Zotu6457:0.03939,(Zotu799:0.01497,(Zotu1167:0.0,Zotu1820:0.0,Zotu3116:0.0):0.00014)0.925:0.00016)0.838:0.00757,Zotu861:0.00755)0.804:0.00753)0.851:0.00749,((((Zotu3629:0.0,Zotu5163:0.0):0.00014,Zotu341:0.00747)0.350:0.00015,(Zotu511:0.00757,((Zotu344:0.0,Zotu1063:0.0,Zotu5920:0.0):0.00016,((Zotu1138:0.0,Zotu3007:0.0):0.00760,(Zotu3997:0.00016,(Zotu1737:0.00753,(Zotu3502:0.0,Zotu5165:0.0):0.00014)0.480:0.00745)0.808:0.00756)0.789:0.00762)0.293:0.00014)0.608:0.00749)0.936:0.00500,(Zotu3276:0.00762,Zotu647:0.00762)0.873:0.00495)0.936:0.00500)0.203:0.00016)0.848:0.00745)0.903:0.00015)0.000:0.00014,(Zotu260:0.0,Zotu426:0.0,Zotu700:0.0,Zotu744:0.0,Zotu890:0.0,Zotu1213:0.0,Zotu1220:0.0,Zotu1272:0.0,Zotu1290:0.0,Zotu1330:0.0,Zotu1618:0.0,Zotu1625:0.0,Zotu1723:0.0,Zotu1724:0.0,Zotu1768:0.0,Zotu1927:0.0,Zotu2079:0.0,Zotu2249:0.0,Zotu2600:0.0,Zotu2714:0.0,Zotu3064:0.0,Zotu3154:0.0,Zotu3205:0.0,Zotu3301:0.0,Zotu3314:0.0,Zotu3513:0.0,Zotu3543:0.0,Zotu3787:0.0,Zotu3819:0.0,Zotu3826:0.0,Zotu4068:0.0,Zotu4327:0.0,Zotu5091:0.0,Zotu5179:0.0,Zotu5427:0.0,Zotu5434:0.0,Zotu5537:0.0):0.00014)0.985:0.00015,(((Zotu5078:0.0,Zotu5233:0.0,Zotu5346:0.0,Zotu6083:0.0,Zotu6386:0.0):0.00502,((Zotu265:0.0,Zotu1189:0.0,Zotu1302:0.0,Zotu1823:0.0,Zotu1876:0.0,Zotu1930:0.0,Zotu1986:0.0,Zotu2429:0.0,Zotu2510:0.0,Zotu3047:0.0,Zotu3578:0.0,Zotu4062:0.0):0.00014,Zotu2944:0.00745)0.936:0.00502)0.936:0.00502,(((Zotu1040:0.0,Zotu3479:0.0):0.00014,((Zotu4712:0.00015,(((Zotu1868:0.00747,(Zotu5993:0.00745,(Zotu1309:0.01521,(Zotu1286:0.00014,Zotu4375:0.00757)0.802:0.00750)0.769:0.00754)0.734:0.00016)0.895:0.00745,(((Zotu4495:0.0,Zotu4799:0.0):0.02296,Zotu4281:0.00015)0.473:0.00746,((Zotu126:0.01520,Zotu2374:0.01525)0.575:0.00015,(Zotu3555:0.03848,(Zotu918:0.00014,(Zotu1604:0.00758,Zotu6598:0.01596)0.929:0.03167)0.937:0.04298)0.879:0.03088)0.841:0.01499)0.658:0.00016)0.817:0.00751,(Zotu1829:0.02344,(Zotu4994:0.00016,Zotu2931:0.04759)0.809:0.00715)0.760:0.00796)0.789:0.00747)0.844:0.00744,(((((Zotu2275:0.0,Zotu3936:0.0,Zotu6421:0.0):0.00014,((Zotu3266:0.00014,Zotu6099:0.01505)0.866:0.00756,Zotu5490:0.00746)0.900:0.00015)0.888:0.00015,((((Zotu2669:0.00014,(Zotu145:0.00745,(Zotu490:0.0,Zotu1135:0.0):0.00014)0.855:0.00745)0.410:0.00014,((Zotu2000:0.0,Zotu2014:0.0,Zotu5636:0.0,Zotu5704:0.0):0.00015,Zotu2603:0.00757)0.617:0.00747)0.936:0.00501,Zotu3062:0.00502)0.936:0.00502,Zotu6330:0.00014)0.874:0.00748)0.837:0.00746,((Zotu5660:0.00502,((Zotu539:0.0,Zotu1061:0.0,Zotu1660:0.0,Zotu1833:0.0,Zotu2216:0.0,Zotu2291:0.0,Zotu2585:0.0,Zotu3271:0.0,Zotu3516:0.0,Zotu4180:0.0,Zotu4203:0.0,Zotu4346:0.0,Zotu4774:0.0,Zotu4937:0.0,Zotu5183:0.0,Zotu5702:0.0,Zotu5997:0.0,Zotu6101:0.0,Zotu6465:0.0):0.00014,Zotu1683:0.00744)0.936:0.00502)0.936:0.00502,Zotu1935:0.00748)0.075:0.00015)0.815:0.00015,(Zotu351:0.0,Zotu478:0.0,Zotu825:0.0,Zotu1103:0.0,Zotu1308:0.0,Zotu1339:0.0,Zotu1609:0.0,Zotu1745:0.0,Zotu2473:0.0,Zotu2500:0.0,Zotu3632:0.0,Zotu4494:0.0,Zotu4741:0.0,Zotu5687:0.0,Zotu5959:0.0,Zotu6544:0.0):0.00014)0.900:0.00014)0.848:0.00745)0.092:0.00745,((Zotu594:0.0,Zotu885:0.0,Zotu962:0.0,Zotu1945:0.0,Zotu2736:0.0,Zotu3574:0.0,Zotu3880:0.0,Zotu4369:0.0,Zotu4923:0.0,Zotu6381:0.0):0.00016,(Zotu2344:0.01510,(Zotu2334:0.00016,Zotu2169:0.02280)0.429:0.00747)0.903:0.00016)0.735:0.00015)0.848:0.00745)0.899:0.00014)0.716:0.00015,(Zotu6450:0.02018,(((Zotu392:0.0,Zotu1947:0.0,Zotu5756:0.0,Zotu6620:0.0):0.00016,((((Zotu597:0.03978,(Zotu3985:0.0,Zotu4911:0.0):0.00775)0.805:0.00734,(Zotu189:0.0,Zotu272:0.0,Zotu389:0.0,Zotu464:0.0,Zotu582:0.0,Zotu914:0.0,Zotu952:0.0,Zotu1469:0.0,Zotu1645:0.0,Zotu1858:0.0,Zotu2329:0.0,Zotu2858:0.0,Zotu3168:0.0,Zotu3610:0.0):0.00015)0.484:0.00016,(Zotu2989:0.00015,((Zotu787:0.01520,(Zotu1067:0.0,Zotu4735:0.0):0.00016)0.667:0.01525,(((((Zotu178:0.0,Zotu183:0.0,Zotu284:0.0,Zotu352:0.0,Zotu599:0.0,Zotu670:0.0,Zotu732:0.0,Zotu896:0.0,Zotu921:0.0,Zotu2270:0.0,Zotu2576:0.0,Zotu2726:0.0,Zotu2955:0.0,Zotu3418:0.0,Zotu3776:0.0,Zotu4022:0.0,Zotu4169:0.0,Zotu4986:0.0,Zotu5332:0.0,Zotu5553:0.0,Zotu5749:0.0,Zotu6503:0.0):0.00014,(((Zotu4220:0.01516,(Zotu473:0.00761,(((Zotu188:0.0,Zotu524:0.0,Zotu602:0.0,Zotu655:0.0,Zotu1971:0.0,Zotu2942:0.0,Zotu5184:0.0,Zotu5541:0.0):0.00015,(((Zotu193:0.0,Zotu546:0.0):0.01514,((Zotu500:0.0,Zotu907:0.0,Zotu1083:0.0,Zotu1730:0.0,Zotu4428:0.0):0.00016,Zotu1721:0.00757)0.889:0.01517)0.944:0.00014,(Zotu4575:0.0,Zotu6627:0.0):0.00015)0.850:0.00749)0.856:0.00749,(Zotu191:0.0,Zotu387:0.0):0.00016)0.222:0.00754)0.875:0.01510)0.947:0.00015,Zotu730:0.00748)0.050:0.00016,(Zotu2343:0.0,Zotu2897:0.0,Zotu6240:0.0):0.00746)0.802:0.00014)0.000:0.00015,((Zotu170:0.01418,((Zotu149:0.0,Zotu2860:0.0,Zotu6227:0.0,Zotu6239:0.0):0.00016,Zotu638:0.01515)0.792:0.00422)0.792:0.00422,((Zotu2306:0.0,Zotu6637:0.0):0.00756,(((Zotu319:0.0,Zotu1052:0.0):0.01277,((Zotu169:0.00016,Zotu4725:0.01516)0.956:0.02903,((Zotu533:0.0,Zotu865:0.0):0.00014,Zotu5816:0.01516)0.826:0.00830)0.738:0.00611)0.811:0.01278,(Zotu137:0.0,Zotu632:0.0,Zotu816:0.0):0.00749)0.168:0.00015)0.926:0.01513)1.000:0.00015)0.137:0.00016,(Zotu139:0.00745,Zotu2145:0.00751)0.918:0.00014)0.873:0.00014,(Zotu155:0.00016,(Zotu611:0.00014,Zotu1297:0.00745)0.834:0.00751)0.846:0.00748)0.572:0.00015)0.858:0.00748)0.869:0.00750)0.204:0.00748,(Zotu1642:0.0,Zotu1684:0.0,Zotu2640:0.0,Zotu3899:0.0,Zotu4363:0.0,Zotu6646:0.0):0.00750)0.882:0.00012)0.930:0.00015,((Zotu3893:0.0,Zotu4306:0.0):0.00755,(Zotu593:0.02282,(Zotu4268:0.00014,(Zotu1049:0.0,Zotu1417:0.0):0.01501)0.771:0.00014)0.899:0.01526)0.775:0.00752)0.837:0.00890)0.832:0.00890)0.929:0.01507)0.868:0.00755)0.646:0.00014)0.322:0.00015,Zotu1022:0.00747)0.685:0.00015)0.883:0.01432)0.787:0.00442,(Zotu4647:0.03061,(Zotu1976:0.00745,Zotu2775:0.00014)0.759:0.00382)0.762:0.00410)0.821:0.00760)0.021:0.00014,Zotu879:0.00014)0.925:0.00505,Zotu128:0.00494)0.921:0.00505)0.856:0.00748)0.193:0.00014)0.626:0.00016)0.934:0.00016,(((((((Zotu4177:0.00015,Zotu6435:0.01516)0.246:0.01511,((Zotu48:0.0,Zotu127:0.0,Zotu325:0.0,Zotu798:0.0,Zotu887:0.0,Zotu950:0.0,Zotu1111:0.0,Zotu1120:0.0,Zotu2866:0.0,Zotu3182:0.0,Zotu3954:0.0,Zotu4554:0.0,Zotu5876:0.0,Zotu5890:0.0):0.00014,((Zotu194:0.0,Zotu3403:0.0):0.00753,(Zotu449:0.0,Zotu455:0.0,Zotu976:0.0,Zotu1273:0.0,Zotu1523:0.0,Zotu2373:0.0,Zotu2382:0.0,Zotu2431:0.0,Zotu3146:0.0,Zotu3651:0.0,Zotu4094:0.0,Zotu4329:0.0,Zotu4628:0.0,Zotu4983:0.0,Zotu5199:0.0,Zotu5469:0.0,Zotu5641:0.0,Zotu6047:0.0,Zotu6076:0.0,Zotu6501:0.0):0.00753)0.897:0.01532)0.862:0.00753)0.147:0.00016,Zotu1926:0.00016)0.843:0.00751,(Zotu725:0.00015,((((Zotu691:0.03958,(Zotu1378:0.01504,((Zotu503:0.0,Zotu547:0.0,Zotu749:0.0,Zotu810:0.0,Zotu1110:0.0,Zotu1256:0.0,Zotu1547:0.0,Zotu2582:0.0,Zotu2793:0.0,Zotu3052:0.0,Zotu3151:0.0,Zotu3241:0.0,Zotu4783:0.0,Zotu5239:0.0,Zotu5402:0.0,Zotu5462:0.0,Zotu5582:0.0,Zotu5861:0.0,Zotu6286:0.0,Zotu6298:0.0,Zotu6469:0.0):0.00014,(((Zotu3522:0.00014,(Zotu3371:0.00750,Zotu2773:0.02293)0.550:0.00015)0.862:0.00747,Zotu804:0.03064)0.634:0.00016,Zotu3424:0.00744)0.770:0.00014)0.926:0.00014)0.756:0.00016)0.373:0.00750,Zotu4332:0.03935)0.630:0.00015,(Zotu1178:0.0,Zotu4880:0.0):0.00014)0.912:0.01506,(Zotu3948:0.0,Zotu5285:0.0):0.00014)0.670:0.01511)0.842:0.00747)0.808:0.00016,((Zotu422:0.0,Zotu513:0.0):0.01549,((Zotu3274:0.0,Zotu4504:0.0,Zotu6304:0.0,Zotu6475:0.0):0.00016,Zotu986:0.05710)0.915:0.01553)0.788:0.00743)0.810:0.00766,Zotu4294:0.00761)0.810:0.00769,(Zotu331:0.00016,(((Zotu1845:0.00015,Zotu4277:0.03098)0.851:0.01996,((Zotu162:0.0,Zotu1437:0.0,Zotu3719:0.0,Zotu6023:0.0):0.05343,Zotu6253:0.04371)0.819:0.02714)0.906:0.02801,(Zotu366:0.0,Zotu1145:0.0,Zotu1185:0.0,Zotu1441:0.0,Zotu3945:0.0,Zotu5845:0.0):0.00752)0.888:0.00014)0.949:0.01505)0.077:0.00015)0.830:0.00750,((((Zotu3608:0.0,Zotu3770:0.0):0.00014,(((Zotu323:0.0,Zotu1140:0.0,Zotu4154:0.0):0.01521,(Zotu2530:0.0,Zotu2595:0.0):0.00748)0.847:0.00010,Zotu4893:0.00744)0.902:0.00014)0.896:0.00016,(Zotu5249:0.00755,(Zotu1188:0.00014,(Zotu5716:0.00014,Zotu5343:0.00748)0.882:0.00756)0.792:0.00766)0.809:0.00765)0.529:0.00014,((Zotu3234:0.00014,Zotu2044:0.01505)0.625:0.00016,((Zotu446:0.0,Zotu955:0.0,Zotu1014:0.0):0.00750,(Zotu1468:0.00014,(Zotu931:0.02284,(Zotu4174:0.01653,(Zotu2575:0.05454,Zotu5118:0.01624)0.818:0.01566)0.903:0.02145)0.974:0.00015)0.992:0.00015)0.115:0.00749)0.844:0.00750)0.203:0.00748)0.881:0.00015,(((((Zotu911:0.0,Zotu1501:0.0):0.00014,Zotu2651:0.00744)0.908:0.00750,(Zotu4047:0.01535,((Zotu1080:0.0,Zotu2228:0.0):0.00014,Zotu2958:0.00746)0.685:0.00015)0.417:0.00745)0.761:0.00015,((Zotu5110:0.00015,Zotu1373:0.01525)0.927:0.00497,(((Zotu1892:0.02270,(Zotu5321:0.01500,Zotu65:0.00014)0.849:0.00014)0.935:0.00498,((Zotu304:0.0,Zotu625:0.0):0.00016,(Zotu973:0.00421,((Zotu1755:0.0,Zotu5996:0.0):0.00750,Zotu4485:0.00016)0.897:0.01407)0.764:0.00421)0.935:0.00498)0.935:0.00499,(((Zotu470:0.00750,Zotu1617:0.00015)0.395:0.00746,(((Zotu36:0.0,Zotu171:0.0,Zotu630:0.0,Zotu1211:0.0,Zotu1641:0.0,Zotu1923:0.0,Zotu2204:0.0,Zotu2467:0.0,Zotu2861:0.0,Zotu3046:0.0,Zotu4021:0.0,Zotu4465:0.0,Zotu4778:0.0):0.00014,((Zotu92:0.0,Zotu161:0.0,Zotu237:0.0,Zotu268:0.0,Zotu518:0.0,Zotu527:0.0,Zotu554:0.0,Zotu566:0.0,Zotu587:0.0,Zotu1066:0.0,Zotu1456:0.0,Zotu1780:0.0,Zotu2266:0.0,Zotu2537:0.0,Zotu2597:0.0,Zotu3613:0.0,Zotu4551:0.0):0.00745,Zotu5181:0.01497)0.908:0.00014)0.880:0.00014,(((Zotu3915:0.00014,(Zotu3499:0.0,Zotu3666:0.0):0.00748)0.927:0.00500,((((Zotu247:0.0,Zotu4800:0.0):0.00016,(((Zotu119:0.00014,(Zotu3773:0.03070,Zotu2687:0.02284)0.963:0.00015)0.921:0.00014,(Zotu2950:0.02356,(Zotu5567:0.01507,(Zotu2469:0.00014,Zotu4556:0.00747)0.591:0.00014)0.769:0.00729)0.810:0.01562)0.942:0.02292,(Zotu2413:0.0,Zotu3630:0.0):0.00014)0.845:0.00753)0.472:0.00748,((Zotu2558:0.0,Zotu3891:0.0,Zotu4689:0.0,Zotu5295:0.0):0.00014,Zotu3544:0.00744)0.253:0.00014)0.927:0.00500,(Zotu3083:0.00751,Zotu5956:0.00015)0.927:0.00500)0.741:0.00246)0.927:0.00500,((((Zotu3085:0.01507,(Zotu2094:0.00014,(Zotu5855:0.00744,Zotu4555:0.00744)0.868:0.00014)0.917:0.00016)0.767:0.00406,(Zotu1757:0.03077,(Zotu6191:0.00014,Zotu4417:0.01511)0.758:0.00015)0.767:0.00405)0.965:0.02278,(Zotu4692:0.00750,(Zotu4442:0.06576,Zotu2093:0.06506)0.964:0.00014)0.833:0.00749)0.403:0.00014,((((((Zotu16:0.0,Zotu22:0.0,Zotu3619:0.0,Zotu6181:0.0):0.00014,((Zotu3858:0.00748,Zotu626:0.02278)0.516:0.00014,Zotu6476:0.01503)0.463:0.00014)0.929:0.00014,(((Zotu110:0.0,Zotu4892:0.0):0.00015,((Zotu778:0.02293,(Zotu3864:0.00014,Zotu1161:0.00745)0.614:0.00015)0.841:0.00747,(((Zotu4333:0.0,Zotu5987:0.0,Zotu6409:0.0):0.00016,Zotu5678:0.00753)0.418:0.00748,(Zotu2046:0.00746,((Zotu862:0.0,Zotu985:0.0,Zotu3042:0.0,Zotu3338:0.0,Zotu3958:0.0,Zotu4165:0.0,Zotu4583:0.0,Zotu6041:0.0,Zotu6213:0.0,Zotu6496:0.0):0.00014,(((Zotu900:0.0,Zotu2466:0.0,Zotu4408:0.0):0.00014,Zotu1337:0.00014)0.839:0.00748,(((Zotu215:0.0,Zotu234:0.0,Zotu259:0.0,Zotu357:0.0,Zotu498:0.0,Zotu941:0.0,Zotu1031:0.0,Zotu1486:0.0,Zotu1722:0.0,Zotu2264:0.0,Zotu2421:0.0,Zotu3092:0.0,Zotu4698:0.0):0.00014,((Zotu1245:0.00014,Zotu428:0.02271)0.828:0.00749,(Zotu4557:0.03077,(Zotu1630:0.00745,(Zotu3189:0.00745,Zotu3682:0.00014)0.131:0.00014)0.849:0.01501)0.916:0.00015)0.667:0.00016)0.894:0.00014,Zotu3426:0.00744)0.223:0.00014)0.850:0.00745)0.095:0.00015)0.877:0.00753)0.798:0.00015)0.793:0.00016)0.589:0.00015,((Zotu796:0.03064,(Zotu4567:0.00743,(((((((Zotu1426:0.0,Zotu1487:0.0,Zotu2309:0.0,Zotu2632:0.0,Zotu3330:0.0,Zotu5083:0.0,Zotu5556:0.0):0.00014,(Zotu6612:0.01509,Zotu6634:0.00014)0.848:0.00747)0.888:0.00746,((((((Zotu947:0.0,Zotu3247:0.0,Zotu5085:0.0,Zotu6220:0.0):0.00014,(Zotu1027:0.0,Zotu1528:0.0):0.00745)0.843:0.00747,(Zotu2990:0.03070,((Zotu256:0.0,Zotu916:0.0,Zotu1703:0.0,Zotu4550:0.0):0.00014,(Zotu748:0.0,Zotu1997:0.0,Zotu2021:0.0,Zotu2289:0.0,Zotu2902:0.0,Zotu5082:0.0):0.01525)0.882:0.01509)0.920:0.00015)0.885:0.00014,((Zotu3611:0.01497,Zotu6016:0.00753)0.559:0.00014,Zotu2999:0.00014)0.902:0.00014)0.000:0.00014,(Zotu5707:0.0,Zotu102:0.0,Zotu173:0.0,Zotu244:0.0,Zotu1149:0.0,Zotu1922:0.0):0.00014)0.889:0.00016,(((Zotu2684:0.0,Zotu5547:0.0):0.01507,(Zotu579:0.00014,(Zotu3560:0.0,Zotu3848:0.0):0.00754)0.908:0.00748)0.301:0.00014,Zotu559:0.00744)0.877:0.00746)0.180:0.00745)0.626:0.00010,Zotu6259:0.00015)0.882:0.00015,(Zotu1806:0.00745,(((Zotu157:0.0,Zotu466:0.0,Zotu806:0.0):0.00014,(Zotu2279:0.0,Zotu4430:0.0):0.00014)0.790:0.00761,(Zotu1321:0.00755,Zotu3935:0.00755)0.783:0.00749)0.796:0.00761)0.435:0.00015)0.975:0.00014,((Zotu3267:0.00016,Zotu3331:0.01517)0.914:0.01428,(Zotu2686:0.0,Zotu5331:0.0):0.00432)0.818:0.00419)0.774:0.00741,(Zotu2727:0.01524,Zotu4170:0.00014)0.889:0.01556)0.787:0.01570)1.000:0.00014)1.000:0.00016,(Zotu2109:0.07657,(Zotu2571:0.00746,(Zotu2229:0.02566,Zotu3684:0.04473)0.866:0.02573)0.890:0.02455)0.614:0.01470)0.836:0.00745)0.856:0.00748)0.886:0.00750,(Zotu1455:0.02328,((Zotu910:0.0,Zotu1902:0.0):0.00392,(Zotu5596:0.00764,(Zotu2959:0.00756,Zotu3308:0.00015)0.879:0.01544)0.862:0.01433)0.784:0.00455)0.795:0.00760)0.926:0.00014,(Zotu4119:0.0,Zotu4156:0.0):0.00015)0.771:0.00750,Zotu5925:0.01522)0.790:0.00752)0.841:0.00751)0.728:0.00014)0.850:0.00750)0.992:0.00015,(((((Zotu4175:0.00016,((Zotu2035:0.0,Zotu2384:0.0,Zotu2834:0.0,Zotu2840:0.0,Zotu3065:0.0,Zotu3170:0.0,Zotu3329:0.0,Zotu4317:0.0,Zotu4462:0.0,Zotu4787:0.0):0.01574,((((Zotu4471:0.0,Zotu5712:0.0):0.00015,Zotu5197:0.00757)0.883:0.00749,((Zotu4444:0.0,Zotu4458:0.0):0.00014,Zotu5366:0.00747)0.433:0.00015)0.177:0.00747,Zotu3510:0.00016)0.858:0.01554)0.289:0.01527)0.875:0.02279,((Zotu4560:0.01504,Zotu4693:0.00014)0.296:0.00015,(((Zotu6648:0.01507,Zotu5853:0.01507)0.916:0.02278,(((Zotu211:0.0,Zotu2133:0.0,Zotu2454:0.0,Zotu5350:0.0):0.00014,(Zotu118:0.00757,(Zotu456:0.0,Zotu1960:0.0,Zotu2159:0.0):0.00753)0.289:0.00015)0.908:0.00744,((((Zotu3862:0.00502,(((Zotu47:0.0,Zotu58:0.0,Zotu82:0.0,Zotu100:0.0,Zotu150:0.0,Zotu177:0.0,Zotu209:0.0,Zotu219:0.0,Zotu245:0.0,Zotu270:0.0,Zotu318:0.0,Zotu368:0.0,Zotu396:0.0,Zotu409:0.0,Zotu417:0.0,Zotu431:0.0,Zotu447:0.0,Zotu496:0.0,Zotu526:0.0,Zotu550:0.0,Zotu551:0.0,Zotu557:0.0,Zotu558:0.0,Zotu662:0.0,Zotu826:0.0,Zotu830:0.0,Zotu972:0.0,Zotu977:0.0,Zotu1056:0.0,Zotu1122:0.0,Zotu1192:0.0,Zotu1230:0.0,Zotu1283:0.0,Zotu1370:0.0,Zotu1382:0.0,Zotu1385:0.0,Zotu1443:0.0,Zotu1476:0.0,Zotu1729:0.0,Zotu1742:0.0,Zotu1825:0.0,Zotu1872:0.0,Zotu1885:0.0,Zotu1890:0.0,Zotu1951:0.0,Zotu1958:0.0,Zotu2041:0.0,Zotu2059:0.0,Zotu2073:0.0,Zotu2146:0.0,Zotu2247:0.0,Zotu2310:0.0,Zotu2337:0.0,Zotu2447:0.0,Zotu2594:0.0,Zotu2723:0.0,Zotu2761:0.0,Zotu2791:0.0,Zotu2895:0.0,Zotu3306:0.0,Zotu3419:0.0,Zotu3485:0.0,Zotu3540:0.0,Zotu3777:0.0,Zotu3812:0.0,Zotu3964:0.0,Zotu4158:0.0,Zotu4307:0.0,Zotu4649:0.0,Zotu4749:0.0,Zotu4789:0.0,Zotu4930:0.0,Zotu5112:0.0,Zotu5545:0.0,Zotu5589:0.0,Zotu5851:0.0,Zotu5858:0.0,Zotu5976:0.0,Zotu6210:0.0,Zotu6242:0.0,Zotu6251:0.0):0.00014,((Zotu4710:0.00015,(Zotu906:0.01004,((Zotu1743:0.0,Zotu4546:0.0):0.01501,(((Zotu2165:0.0,Zotu6196:0.0):0.00746,((Zotu2814:0.0,Zotu4057:0.0):0.00757,((Zotu474:0.0,Zotu1346:0.0,Zotu1826:0.0):0.00014,(((Zotu2574:0.00015,(Zotu4053:0.00755,Zotu2759:0.00755)0.799:0.00744)0.924:0.01434,Zotu5843:0.00424)0.125:0.00424,((Zotu1383:0.01515,Zotu17:0.00014)0.955:0.00015,Zotu2864:0.05522)0.852:0.00754)0.323:0.00016)0.842:0.00747)0.090:0.00015)0.772:0.00014,(Zotu54:0.0,Zotu273:0.0,Zotu300:0.0,Zotu332:0.0,Zotu619:0.0,Zotu2784:0.0):0.00014)0.928:0.00015)0.937:0.01004)0.937:0.01005)0.842:0.00751,((Zotu4293:0.00014,Zotu148:0.01521)0.829:0.00748,(((Zotu2168:0.00751,((Zotu2795:0.00751,((Zotu407:0.0,Zotu534:0.0,Zotu641:0.0,Zotu1502:0.0,Zotu1521:0.0,Zotu1910:0.0,Zotu2075:0.0,Zotu2405:0.0,Zotu2544:0.0,Zotu3942:0.0,Zotu5167:0.0,Zotu6176:0.0):0.00014,Zotu3355:0.00745)0.296:0.00016)0.936:0.00502,Zotu592:0.00501)0.936:0.00502)0.923:0.00016,(Zotu5090:0.00746,Zotu370:0.00745)0.876:0.00014)0.000:0.00011,(((((Zotu596:0.03065,(Zotu851:0.01509,(Zotu1512:0.03514,Zotu772:0.01137)0.407:0.01507)0.657:0.01526)0.887:0.00015,Zotu2113:0.00016)0.848:0.00015,(Zotu1579:0.00016,(((((((((Zotu1959:0.00016,Zotu2103:0.04658)0.966:0.03016,(Zotu1041:0.00808,Zotu1156:0.01454)0.436:0.00753)0.002:0.00015,((Zotu1407:0.03648,(Zotu3429:0.02847,(Zotu1519:0.00014,Zotu4301:0.00744)0.873:0.01739)0.330:0.00750)0.945:0.02522,Zotu2963:0.00016)0.830:0.00803)0.640:0.00749,(Zotu1878:0.02296,Zotu1732:0.02296)0.741:0.00809)0.857:0.01453,Zotu1649:0.01503)0.412:0.00752,((((Zotu5852:0.04285,(Zotu3859:0.01714,(Zotu5533:0.01564,Zotu1530:0.06453)0.909:0.02901)0.081:0.01818)0.307:0.00943,Zotu5284:0.02583)0.782:0.01017,Zotu2658:0.02521)0.603:0.01532,(((Zotu1013:0.04585,(((((Zotu4429:0.07381,((Zotu2943:0.07231,Zotu4054:0.02312)0.717:0.00735,((Zotu998:0.00014,Zotu2911:0.00744)0.892:0.02153,(Zotu901:0.00905,Zotu1998:0.02933)0.629:0.01534)0.870:0.01662)0.779:0.01563)0.408:0.00789,Zotu5836:0.02197)0.767:0.00822,((Zotu5543:0.04866,((Zotu3769:0.01699,Zotu5565:0.05358)0.264:0.01024,(Zotu4558:0.04195,Zotu3484:0.05391)0.622:0.01750)0.828:0.01867)0.723:0.01542,(Zotu3190:0.06372,(((Zotu3946:0.00720,Zotu5850:0.06467)0.910:0.02336,(Zotu5561:0.03894,Zotu1972:0.01503)0.752:0.00754)0.909:0.02312,Zotu5319:0.03853)0.211:0.01537)0.476:0.00015)0.810:0.00784)0.757:0.00807,(((((Zotu2027:0.04726,((Zotu6649:0.08101,Zotu6206:0.00868)0.183:0.03112,(Zotu2335:0.03090,Zotu4061:0.02305)0.740:0.00810)0.826:0.01448)0.458:0.00015,Zotu4577:0.02271)0.915:0.01507,Zotu5611:0.00016)0.799:0.00754,((Zotu5330:0.03896,(Zotu1973:0.02282,(Zotu3590:0.03812,(Zotu5111:0.06853,(Zotu2304:0.07678,Zotu5342:0.02076)0.241:0.01667)0.451:0.01192)0.787:0.02404)0.819:0.00014)0.743:0.01503,(Zotu5893:0.03083,Zotu3489:0.03083)0.850:0.01493)0.763:0.00767)0.816:0.00744,(((Zotu5831:0.03882,Zotu5865:0.00743)0.859:0.01521,Zotu1292:0.02284)0.786:0.00749,(Zotu2573:0.02446,((Zotu2230:0.02169,Zotu5610:0.04770)0.842:0.04340,Zotu4161:0.02659)0.760:0.01421)0.834:0.01396)0.222:0.00014)0.911:0.02223)0.880:0.02465,Zotu5360:0.03659)0.147:0.00800)0.867:0.01670,Zotu2868:0.00016)0.857:0.01516,((Zotu1989:0.00807,Zotu4704:0.03140)0.774:0.00680,(Zotu2166:0.00757,Zotu3313:0.05540)0.789:0.00761)0.756:0.00774)0.933:0.02875)0.762:0.00960)0.831:0.00014,(Zotu1578:0.00015,Zotu5896:0.01503)0.859:0.01508)0.905:0.01515,Zotu3315:0.00757)0.174:0.00742,Zotu2762:0.03855)0.888:0.00014)0.906:0.00746)0.857:0.00744,((Zotu59:0.0,Zotu181:0.0,Zotu232:0.0,Zotu1992:0.0):0.00015,Zotu1451:0.00747)0.840:0.00744)0.897:0.00016,(Zotu14:0.0,Zotu29:0.0,Zotu31:0.0,Zotu46:0.0,Zotu55:0.0,Zotu57:0.0,Zotu94:0.0,Zotu106:0.0,Zotu116:0.0,Zotu129:0.0,Zotu132:0.0,Zotu133:0.0,Zotu233:0.0,Zotu240:0.0,Zotu282:0.0,Zotu293:0.0,Zotu355:0.0,Zotu420:0.0,Zotu531:0.0,Zotu553:0.0,Zotu589:0.0,Zotu603:0.0,Zotu1323:0.0,Zotu1333:0.0,Zotu1677:0.0,Zotu2189:0.0,Zotu2288:0.0,Zotu2617:0.0,Zotu2816:0.0,Zotu3353:0.0,Zotu3359:0.0,Zotu4049:0.0,Zotu4455:0.0,Zotu4691:0.0,Zotu5654:0.0,Zotu5868:0.0,Zotu5874:0.0,Zotu6211:0.0,Zotu6599:0.0):0.00014)0.000:0.00016)0.896:0.00015)0.897:0.00751)0.885:0.00014)0.897:0.00016,((Zotu3084:0.01506,Zotu6629:0.01506)0.872:0.00016,(Zotu3226:0.00745,(Zotu5552:0.03144,(Zotu5046:0.00014,Zotu1324:0.03990)0.895:0.01534)0.751:0.00756)0.885:0.01520)0.827:0.00747)0.936:0.00502)0.936:0.00501,((Zotu71:0.0,Zotu336:0.0,Zotu398:0.0,Zotu401:0.0,Zotu448:0.0,Zotu568:0.0,Zotu574:0.0,Zotu675:0.0,Zotu676:0.0,Zotu6178:0.0):0.00756,Zotu251:0.00014)0.893:0.01503)0.643:0.00016,(Zotu1070:0.03873,((Zotu3949:0.04636,(((Zotu6172:0.00433,((Zotu2415:0.02315,Zotu5837:0.02307)0.763:0.00741,Zotu6615:0.06144)0.755:0.01095)0.380:0.01615,Zotu3774:0.03676)0.753:0.00929,Zotu6650:0.00821)0.000:0.00819)0.699:0.00824,(Zotu3767:0.01865,(Zotu3043:0.04468,Zotu3850:0.01080)0.805:0.02381)0.880:0.02732)0.893:0.01588)0.891:0.00016)0.797:0.00014,(Zotu98:0.0,Zotu279:0.0,Zotu2665:0.0,Zotu2888:0.0,Zotu3203:0.0):0.00015)0.788:0.00014)0.724:0.00014)0.797:0.00423,(((Zotu112:0.0,Zotu1006:0.0,Zotu4200:0.0,Zotu4325:0.0,Zotu4747:0.0):0.00014,((Zotu5815:0.00442,((((Zotu1298:0.0,Zotu4717:0.0):0.00014,(Zotu2785:0.00012,((Zotu1305:0.00015,((Zotu571:0.01518,(Zotu5878:0.02293,Zotu5593:0.03887)0.861:0.01521)0.933:0.02296,(Zotu5824:0.00749,Zotu3307:0.04678)0.759:0.01507)0.749:0.00015)0.911:0.00747,Zotu3961:0.00745)0.168:0.00014)0.864:0.00744)0.856:0.00745,((((Zotu5594:0.01501,Zotu6241:0.00014)0.811:0.00752,(Zotu5830:0.00014,(Zotu2045:0.00748,Zotu2721:0.00015)0.876:0.00747)0.785:0.00750)0.777:0.00747,(Zotu2567:0.00747,Zotu5595:0.00747)0.793:0.00746)0.893:0.00014,(Zotu15:0.0,Zotu125:0.0,Zotu130:0.0,Zotu292:0.0,Zotu362:0.0,Zotu677:0.0,Zotu1271:0.0,Zotu2472:0.0,Zotu2650:0.0,Zotu3091:0.0,Zotu4135:0.0,Zotu5465:0.0):0.00014)0.909:0.00015)0.823:0.00745,(Zotu6252:0.00015,(Zotu948:0.00016,(Zotu390:0.0,Zotu432:0.0,Zotu3428:0.0):0.01533)0.814:0.00748)0.803:0.00774)0.134:0.00433)0.909:0.01416,(((((((((Zotu595:0.0,Zotu1404:0.0,Zotu2947:0.0,Zotu4059:0.0):0.00014,((Zotu356:0.00015,(Zotu3662:0.0,Zotu4702:0.0):0.00747)0.956:0.02291,Zotu1531:0.00744)0.236:0.00015)0.952:0.00015,(Zotu4097:0.00803,Zotu3104:0.04022)0.747:0.00714)0.828:0.00750,((Zotu186:0.0,Zotu254:0.0,Zotu257:0.0,Zotu343:0.0,Zotu346:0.0,Zotu514:0.0,Zotu759:0.0,Zotu1741:0.0,Zotu3618:0.0,Zotu3783:0.0,Zotu3824:0.0,Zotu3857:0.0,Zotu6608:0.0):0.00016,Zotu3057:0.00744)0.519:0.00015)0.897:0.00757,(Zotu2746:0.00014,(((Zotu791:0.00014,(((Zotu4056:0.0,Zotu6028:0.0):0.00015,(Zotu489:0.00744,((Zotu230:0.0,Zotu465:0.0,Zotu528:0.0,Zotu556:0.0,Zotu614:0.0,Zotu640:0.0,Zotu667:0.0,Zotu1633:0.0):0.00014,(Zotu698:0.01503,(Zotu954:0.00014,Zotu868:0.01498)0.828:0.00745)0.913:0.00014)0.656:0.00014)0.887:0.00753)0.871:0.00757,Zotu4470:0.00745)0.107:0.00014)0.932:0.00497,Zotu4185:0.00497)0.932:0.00497,((Zotu2831:0.0,Zotu4936:0.0,Zotu5255:0.0):0.00016,(Zotu2127:0.0,Zotu2432:0.0,Zotu2434:0.0,Zotu4960:0.0,Zotu5189:0.0,Zotu5689:0.0,Zotu6230:0.0):0.02293)0.055:0.00753)0.874:0.00016)0.725:0.00015)0.779:0.00394,(Zotu4459:0.02291,((Zotu3511:0.00016,Zotu4963:0.00757)0.857:0.00751,((Zotu267:0.0,Zotu570:0.0,Zotu2271:0.0,Zotu3821:0.0,Zotu6333:0.0,Zotu6363:0.0):0.00015,((Zotu5924:0.00570,Zotu6444:0.04244)0.892:0.01717,(Zotu307:0.0,Zotu2976:0.0,Zotu6593:0.0):0.00751)0.997:0.00014)0.829:0.00750)0.901:0.00015)0.984:0.03857)0.762:0.00389,((Zotu1555:0.0,Zotu2399:0.0,Zotu3214:0.0,Zotu4967:0.0):0.02333,(Zotu6452:0.00764,(((Zotu1397:0.0,Zotu1782:0.0):0.00014,(((Zotu4461:0.00016,((Zotu1287:0.0,Zotu3102:0.0):0.00422,(Zotu942:0.00751,(Zotu1075:0.0,Zotu3245:0.0):0.00014)0.808:0.00427)0.958:0.01425)0.893:0.02319,((Zotu175:0.0,Zotu327:0.0,Zotu364:0.0,Zotu1342:0.0,Zotu1888:0.0,Zotu2019:0.0):0.00014,Zotu2694:0.00747)0.891:0.00015)0.936:0.00501,(Zotu784:0.0,Zotu3097:0.0,Zotu3561:0.0,Zotu5867:0.0,Zotu6225:0.0,Zotu6451:0.0):0.00501)0.936:0.00502)0.559:0.00749,(Zotu1035:0.00014,Zotu4634:0.00751)0.204:0.00014)0.804:0.00751)0.805:0.00765)0.751:0.00015)0.924:0.01518,Zotu3221:0.00751)0.108:0.00015,((Zotu185:0.02346,Zotu453:0.01504)0.427:0.01573,((Zotu1716:0.0,Zotu2663:0.0,Zotu5424:0.0):0.00015,(Zotu5986:0.00016,(((Zotu982:0.0,Zotu1109:0.0,Zotu2154:0.0,Zotu2501:0.0,Zotu5477:0.0):0.01504,((Zotu52:0.0,Zotu243:0.0,Zotu913:0.0,Zotu993:0.0,Zotu1752:0.0,Zotu2227:0.0,Zotu2789:0.0,Zotu4262:0.0):0.00014,(Zotu2874:0.00748,(Zotu3004:0.0,Zotu3455:0.0):0.02276)0.737:0.00015)0.704:0.00014)0.933:0.01434,(Zotu1804:0.00015,Zotu4788:0.01530)0.798:0.00424)0.125:0.00424)0.875:0.00757)0.624:0.00738)1.000:0.00015)0.876:0.00749)0.932:0.00015)0.938:0.00016,(Zotu3782:0.0,Zotu4499:0.0):0.00746)0.797:0.00423)0.935:0.01429)0.896:0.01514)0.936:0.00014,(Zotu5562:0.00747,(Zotu3947:0.00753,(Zotu970:0.00014,Zotu3130:0.00745)0.814:0.00747)0.795:0.00749)0.347:0.00014)0.868:0.00746,((Zotu9:0.0,Zotu3358:0.0,Zotu5889:0.0,H_albidus:0.0):0.00016,(Zotu6234:0.00016,(Zotu1969:0.00015,(Zotu402:0.0,Zotu5458:0.0,Zotu6173:0.0):0.01515)0.852:0.00756)0.835:0.00747)0.857:0.00753)0.908:0.00015,((Zotu208:0.0,Zotu236:0.0,Zotu903:0.0,Zotu1038:0.0,Zotu1116:0.0,Zotu1939:0.0,Zotu2012:0.0,Zotu2287:0.0,Zotu2870:0.0,Zotu3699:0.0,Zotu4342:0.0,Zotu5371:0.0):0.00014,((Zotu2348:0.00498,(Zotu2718:0.00754,(Zotu2420:0.00746,((Zotu13:0.0,Zotu25:0.0,Zotu26:0.0,Zotu33:0.0,Zotu37:0.0,Zotu45:0.0,Zotu109:0.0,Zotu226:0.0,Zotu283:0.0,Zotu598:0.0,Zotu763:0.0,Zotu771:0.0,Zotu873:0.0,Zotu1200:0.0,Zotu1546:0.0,Zotu1594:0.0,Zotu2753:0.0):0.00014,((Zotu1243:0.00748,Zotu3028:0.03042)0.593:0.00011,Zotu2176:0.00744)0.728:0.00014)0.943:0.00014)0.121:0.00014)0.907:0.00499)0.907:0.00499,(Zotu631:0.0,Zotu1376:0.0):0.00745)0.881:0.00014)0.000:0.00015)0.323:0.00015)0.726:0.00015)0.927:0.00498)0.927:0.00497)0.859:0.00014,(Zotu84:0.0,Zotu314:0.0,Zotu1406:0.0,Zotu1815:0.0,Zotu6459:0.0):0.00014)0.940:0.00015)0.882:0.00016,((Zotu3556:0.0,Zotu6655:0.0):0.00015,((((Zotu4:0.0,Zotu5060:0.0,Zotu6189:0.0):0.00014,(Zotu1516:0.00746,(Zotu1679:0.00014,(Zotu3361:0.00014,(Zotu585:0.00777,(Zotu801:0.0,Zotu2163:0.0):0.00014)0.838:0.00778)0.755:0.00015)0.908:0.00015)0.930:0.01511)0.916:0.01526,(((Zotu196:0.0,Zotu278:0.0,Zotu429:0.0,Zotu460:0.0,Zotu502:0.0,Zotu823:0.0,Zotu990:0.0,Zotu1584:0.0,Zotu2347:0.0,Zotu3192:0.0,Zotu5842:0.0):0.00745,(Zotu654:0.00747,(Zotu6:0.00016,(Zotu1147:0.0,Zotu1255:0.0):0.01570)0.850:0.00745)0.253:0.00015)0.918:0.00016,(((Zotu1225:0.0,Zotu2140:0.0,Zotu2280:0.0,Zotu5812:0.0):0.00014,Zotu2646:0.00747)0.832:0.00809,(Zotu888:0.0,Zotu2307:0.0,Zotu3350:0.0,Zotu5011:0.0,Zotu5570:0.0):0.05654)0.830:0.00796)0.712:0.00763)0.893:0.01524,(Zotu1028:0.0,Zotu1099:0.0,Zotu1100:0.0,Zotu1595:0.0,Zotu6088:0.0):0.00753)0.343:0.00015)0.912:0.00747)0.779:0.00423)0.779:0.00422,(((Zotu1672:0.03127,Zotu4748:0.05989)0.917:0.03258,(((Zotu4514:0.00014,(Zotu6310:0.00757,(Zotu6305:0.00748,(Zotu1766:0.0,Zotu2483:0.0):0.00014)0.083:0.00015)0.861:0.00750)0.944:0.02993,((Zotu5065:0.00746,(Zotu866:0.00744,Zotu2598:0.00016)0.897:0.01521)0.786:0.00754,(((((Zotu3722:0.0,Zotu4902:0.0):0.00717,((Zotu6510:0.03411,Zotu5206:0.06044)0.705:0.00499,((Zotu1769:0.0,Zotu2339:0.0,Zotu2921:0.0,Zotu5486:0.0,Zotu5670:0.0):0.01587,Zotu4755:0.00763)0.844:0.01553)0.862:0.01687)0.734:0.00790,(Zotu917:0.01950,Zotu5550:0.04412)0.920:0.03725)0.391:0.01637,((((Zotu1:0.0,Zotu2:0.0,Zotu3:0.0,Zotu5:0.0,Zotu7:0.0,Zotu12:0.0,Zotu19:0.0,Zotu44:0.0,Zotu62:0.0,Zotu69:0.0,Zotu182:0.0,Zotu1377:0.0,Zotu1690:0.0,Zotu1873:0.0,Zotu4019:0.0,Zotu5655:0.0):0.00014,(((Zotu5521:0.00014,(Zotu5522:0.00014,Zotu6557:0.01510)0.942:0.01502)0.998:0.05512,(Zotu1857:0.00014,Zotu4035:0.01500)0.861:0.00746)0.354:0.00015,(((((Zotu1265:0.00744,(Zotu3778:0.00746,(((Zotu5347:0.01130,(Zotu1839:0.01127,Zotu3294:0.01128)0.397:0.00756)0.794:0.01130,(Zotu2621:0.00015,Zotu1296:0.01510)0.668:0.00745)0.943:0.00015,Zotu3081:0.00016)0.899:0.00014)0.847:0.00745)0.881:0.00014,(Zotu3549:0.00745,Zotu1785:0.00746)0.895:0.00016)0.901:0.00015,((Zotu4868:0.00016,((Zotu1034:0.00748,(((((Zotu1797:0.01527,Zotu6640:0.01531)0.892:0.01508,(Zotu6180:0.02273,(Zotu5848:0.00746,Zotu2448:0.01504)0.335:0.00016)0.860:0.00748)0.077:0.00015,(Zotu3689:0.00015,(Zotu750:0.02303,((Zotu3082:0.01566,Zotu3180:0.01469)0.845:0.01531,Zotu5348:0.01478)0.555:0.00015)0.948:0.01544)0.925:0.01504)0.423:0.00016,((((((Zotu5101:0.00014,(Zotu4055:0.01909,(Zotu3132:0.01132,Zotu2497:0.01124)0.605:0.01523)0.876:0.01905)0.819:0.00747,((Zotu3691:0.00750,Zotu4297:0.01515)0.884:0.01523,(Zotu2411:0.00752,Zotu6255:0.01509)0.885:0.01515)0.778:0.00752)0.513:0.00015,(Zotu5872:0.01496,Zotu5535:0.01524)0.867:0.02288)0.824:0.01503,(Zotu3087:0.00748,(((Zotu3188:0.00754,(((Zotu4397:0.02311,Zotu4855:0.01529)0.545:0.02292,Zotu3550:0.01551)0.073:0.02310,Zotu6175:0.02278)0.999:0.00015)0.871:0.01517,Zotu4279:0.00750)0.893:0.01521,((((Zotu1765:0.00752,Zotu2011:0.01514)0.786:0.00763,((((Zotu3298:0.00753,Zotu1479:0.02285)0.846:0.01499,((Zotu1899:0.00014,Zotu4164:0.03087)0.815:0.00756,(Zotu5887:0.00015,Zotu2820:0.01505)0.771:0.00737)0.102:0.00747)0.929:0.00014,Zotu3965:0.01503)0.783:0.00752,(Zotu2643:0.00745,((Zotu1918:0.00014,Zotu2332:0.03063)0.909:0.01503,Zotu1174:0.01508)0.422:0.00014)0.874:0.01513)0.747:0.00734)0.110:0.00748,Zotu3937:0.01496)0.224:0.00016,Zotu5857:0.00754)0.888:0.01520)0.773:0.00745)0.786:0.00748)0.304:0.00015,(Zotu6546:0.00014,Zotu5012:0.03055)0.840:0.00744)0.845:0.00015,(((((Zotu4420:0.00014,(Zotu3612:0.02308,Zotu6245:0.01538)0.772:0.01543)0.423:0.01504,Zotu3412:0.02270)0.942:0.00014,Zotu4549:0.00016)0.902:0.00016,((((Zotu4721:0.00016,(Zotu2624:0.00016,(Zotu5108:0.00014,((((Zotu3309:0.00748,Zotu3934:0.00748)0.879:0.01525,Zotu4711:0.01501)0.258:0.00748,Zotu3235:0.02267)0.882:0.00015,(Zotu3558:0.00755,(Zotu1133:0.01522,(((((Zotu5317:0.00016,((Zotu5515:0.00747,(Zotu2909:0.01507,Zotu1586:0.01508)0.756:0.00752)0.771:0.00751,(Zotu1816:0.02278,Zotu3963:0.00750)0.780:0.00752)0.890:0.01509)0.800:0.00747,((((Zotu4722:0.03108,(Zotu4162:0.03094,Zotu1731:0.00016)0.652:0.00733)0.769:0.00757,(((((((Zotu4846:0.01510,Zotu5817:0.00746)0.802:0.00749,(Zotu1949:0.00748,Zotu4274:0.02275)0.773:0.00744)0.708:0.00015,Zotu1105:0.03096)0.439:0.00746,(Zotu5538:0.01510,Zotu3962:0.01500)0.028:0.00015)0.909:0.01707,Zotu5534:0.04060)0.414:0.00733,(((Zotu2724:0.02794,((Zotu4898:0.03092,Zotu1114:0.00752)0.888:0.01787,Zotu5105:0.01249)0.281:0.00746)0.765:0.01012,(((Zotu2819:0.0,Zotu4425:0.0):0.00748,(Zotu6156:0.00014,((Zotu6195:0.00014,(Zotu1498:0.01512,Zotu5061:0.01525)0.702:0.00016)0.856:0.00745,(Zotu5353:0.00746,Zotu3121:0.00014)0.876:0.00753)0.656:0.00014)0.600:0.00015)0.883:0.00744,(((((Zotu1995:0.01517,(Zotu2644:0.00747,(Zotu5798:0.00744,Zotu6596:0.00014)0.961:0.02265)0.504:0.00015)0.594:0.01504,Zotu5808:0.00014)0.812:0.00750,Zotu5013:0.00746)0.797:0.00750,(Zotu1017:0.00745,(Zotu2440:0.00744,(((Zotu3080:0.00745,((Zotu5323:0.00744,Zotu5326:0.00014)0.861:0.00745,((Zotu2043:0.00746,(Zotu5856:0.00014,Zotu5600:0.00744)0.000:0.00014)0.643:0.00016,(((Zotu3416:0.0,Zotu5849:0.0):0.00014,(Zotu3417:0.00743,(Zotu2984:0.00014,Zotu5616:0.02269)0.861:0.00744)0.904:0.00014)0.732:0.00015,(Zotu4888:0.00749,((Zotu1688:0.00014,Zotu4897:0.01501)0.390:0.00016,((Zotu2026:0.03068,Zotu1740:0.00014)0.867:0.00746,(Zotu2540:0.00016,Zotu2495:0.00744)0.112:0.00016)0.849:0.00748)0.387:0.00745)0.789:0.00012)0.837:0.00744)0.000:0.00744)0.751:0.00010)0.870:0.00744,Zotu5351:0.00015)0.844:0.00745,(((Zotu4265:0.00014,Zotu4143:0.04643)0.909:0.02324,Zotu6209:0.03119)0.753:0.00738,Zotu6214:0.00016)0.922:0.01500)0.350:0.00015)0.790:0.00747)0.785:0.00747)0.514:0.00016,((Zotu3310:0.00744,Zotu3183:0.00746)0.000:0.00015,Zotu6502:0.00744)0.649:0.00014)0.913:0.00016)0.797:0.00746)0.808:0.00747,Zotu1599:0.00016)0.821:0.01355)0.754:0.00912,((Zotu1970:0.02191,Zotu4882:0.00835)0.142:0.00748,Zotu5888:0.02480)0.766:0.00860)0.776:0.00751)0.122:0.00014,Zotu1699:0.00755)0.811:0.01259,(Zotu2224:0.02814,Zotu3242:0.01002)0.634:0.01523)0.859:0.01763)0.658:0.01509,Zotu6212:0.00743)1.000:0.00014,Zotu4046:0.00014)0.901:0.01522,Zotu6602:0.01514)0.778:0.00749)0.785:0.00751)0.892:0.01512)0.847:0.00746)0.877:0.00746)0.425:0.00745)0.922:0.01504,(((Zotu1470:0.00745,((Zotu6249:0.02104,((Zotu4886:0.00741,Zotu5327:0.01514)0.784:0.01335,(Zotu2072:0.02299,Zotu5873:0.00745)0.770:0.00930)0.186:0.00753)0.376:0.00933,Zotu5598:0.01500)0.905:0.00015)0.861:0.00746,(Zotu2625:0.02274,Zotu2190:0.02272)0.701:0.00015)0.917:0.00745,((Zotu1401:0.00752,(Zotu3240:0.02290,Zotu5037:0.00749)0.789:0.00754)0.787:0.00748,(((Zotu1005:0.02289,Zotu6115:0.00756)0.540:0.01510,(Zotu2419:0.00014,(((Zotu3090:0.00750,(Zotu5356:0.02264,(Zotu4705:0.02309,((Zotu5881:0.00746,(Zotu5297:0.00746,Zotu6254:0.00746)0.807:0.00747)0.816:0.00016,(Zotu3553:0.00014,Zotu5575:0.00747)0.927:0.01502)0.852:0.00747)0.858:0.00016)0.189:0.00749)0.864:0.01523,(Zotu4547:0.02344,Zotu1919:0.01499)0.860:0.01545)0.777:0.00758,((Zotu2120:0.00745,Zotu4163:0.00748)0.885:0.01506,(Zotu785:0.00015,Zotu1877:0.00745)0.579:0.00014)0.788:0.00737)0.780:0.00757)0.902:0.01499)0.929:0.00015,Zotu3351:0.00015)0.854:0.00746)0.371:0.00016)0.838:0.00745)0.000:0.00014,Zotu6644:0.00014)0.846:0.00745,(((Zotu4683:0.01505,Zotu6236:0.00014)0.864:0.00745,((Zotu5601:0.00015,((((Zotu5114:0.00016,(Zotu2808:0.00739,Zotu6604:0.00764)0.893:0.01529)0.909:0.01501,((((Zotu2409:0.00748,(Zotu1134:0.02284,Zotu2953:0.00015)0.846:0.01501)0.769:0.00015,(Zotu4418:0.00014,Zotu3763:0.02301)0.841:0.00745)0.791:0.00747,((Zotu2099:0.00745,Zotu6161:0.00015)0.987:0.03070,Zotu5299:0.00016)0.817:0.00747)0.791:0.00748,((Zotu1628:0.01515,(Zotu4398:0.00750,Zotu6250:0.01531)0.783:0.00754)0.895:0.01515,Zotu4883:0.00746)0.582:0.00014)0.597:0.00016)0.860:0.00749,Zotu975:0.00014)0.833:0.00745,((Zotu5113:0.00748,Zotu2961:0.01506)0.780:0.00749,Zotu1529:0.00748)0.765:0.00748)0.214:0.00016)0.755:0.00752,(Zotu6244:0.02268,Zotu5120:0.00016)0.905:0.01512)0.778:0.00744)0.872:0.00015,((((((Zotu1615:0.02310,Zotu5609:0.01530)0.277:0.00754,Zotu3843:0.02279)0.901:0.00016,Zotu4682:0.00747)0.898:0.01507,Zotu3559:0.00752)0.139:0.00746,Zotu1955:0.00014)0.899:0.01504,((Zotu3756:0.00015,((Zotu4572:0.01502,(((Zotu6622:0.00015,(Zotu3474:0.00015,Zotu926:0.01499)0.842:0.00753)0.926:0.00496,Zotu4148:0.00495)0.926:0.00495,Zotu5597:0.00016)0.815:0.00015)0.828:0.00746,(Zotu4687:0.01502,(Zotu6243:0.00747,(Zotu2089:0.00015,Zotu3700:0.02288)0.846:0.02281)0.216:0.00751)0.918:0.00015)0.198:0.00745)0.766:0.00748,(Zotu2470:0.02279,((Zotu4719:0.00015,(Zotu4536:0.01509,(Zotu2290:0.00749,(Zotu2423:0.00747,(Zotu664:0.00015,Zotu2997:0.03079)0.655:0.01512)0.786:0.00751)0.755:0.00751)0.897:0.01512)0.793:0.01502,((Zotu898:0.0,Zotu5885:0.0):0.00016,Zotu3759:0.01503)0.847:0.00749)0.883:0.00016)0.236:0.00757)0.803:0.00754)0.730:0.00016)0.881:0.00016)0.901:0.00747)0.787:0.00748,((((((Zotu3856:0.02273,Zotu4286:0.00014)0.885:0.02269,(Zotu2147:0.00752,Zotu3472:0.01505)0.831:0.01510)0.862:0.00015,(Zotu3941:0.00750,(((((((Zotu2139:0.00865,Zotu2125:0.02945)0.324:0.00751,((((Zotu1127:0.01505,(Zotu3225:0.01501,Zotu3950:0.00014)0.833:0.00745)0.469:0.00016,(Zotu2225:0.01507,(Zotu4844:0.00745,((Zotu3032:0.00016,((Zotu3789:0.00755,Zotu3845:0.00753)0.876:0.01530,Zotu3865:0.00756)0.800:0.00751)0.840:0.00745,(Zotu1411:0.00746,(Zotu2873:0.01504,Zotu4149:0.02267)0.007:0.00015)0.551:0.00015)0.579:0.01516)0.594:0.00014)0.878:0.01501)0.920:0.01520,(((((Zotu5352:0.00014,Zotu5544:0.03081)0.931:0.01505,((Zotu618:0.00745,Zotu2167:0.00015)0.931:0.02267,(Zotu6625:0.03461,((((Zotu4720:0.00016,(Zotu4042:0.01510,Zotu657:0.01511)0.769:0.00751)0.928:0.00015,Zotu5586:0.01506)0.742:0.01517,(((Zotu4867:0.00746,Zotu2987:0.02268)0.810:0.00015,Zotu5354:0.01502)0.423:0.00745,Zotu2246:0.01501)0.334:0.00014)0.826:0.00750,Zotu3855:0.00747)0.766:0.00757)0.088:0.00745)0.617:0.00016)0.142:0.00745,(Zotu535:0.00748,(Zotu2312:0.00015,Zotu5615:0.01500)0.802:0.00748)0.804:0.00749)0.768:0.00015,(Zotu1294:0.00748,Zotu3287:0.01510)0.797:0.00748)0.847:0.00745,Zotu5540:0.00015)0.879:0.00015)0.898:0.01508,(Zotu5288:0.00016,((Zotu4150:0.00746,Zotu6202:0.01533)0.609:0.01534,(Zotu5558:0.00015,(Zotu6639:0.01503,Zotu3967:0.02274)0.942:0.00016)0.923:0.00015)0.921:0.02269)0.372:0.00750)0.790:0.00866)0.848:0.01397,(Zotu5809:0.00014,(Zotu3427:0.00750,Zotu3607:0.01507)0.912:0.03082)0.899:0.01499)0.393:0.00015,(Zotu2377:0.00014,(Zotu5599:0.01507,Zotu5880:0.00753)0.101:0.00015)0.910:0.01504)0.154:0.00751,Zotu3286:0.03055)0.895:0.00015,Zotu3356:0.02279)0.253:0.00750,Zotu5092:0.00737)0.794:0.00758)0.786:0.00749)0.868:0.00751,Zotu4562:0.01502)0.600:0.00014,Zotu4414:0.00745)0.771:0.00746,Zotu2905:0.01507)0.767:0.00753)0.902:0.01514)0.422:0.00745)0.845:0.00747,Zotu2468:0.00016)0.816:0.00748)0.781:0.00746,((Zotu6150:0.01501,((Zotu588:0.00016,(Zotu2461:0.00749,(Zotu5847:0.00751,(Zotu4678:0.00015,Zotu4273:0.03877)0.369:0.00749)0.779:0.00746)0.815:0.00747)0.862:0.00744,Zotu2463:0.00016)0.715:0.00015)0.856:0.00746,Zotu3844:0.01507)0.000:0.00015)0.888:0.00745)0.806:0.00748,((Zotu2078:0.00016,(Zotu1130:0.01504,(Zotu1701:0.0,Zotu4701:0.0):0.00014)0.943:0.01502)0.803:0.00747,(Zotu4679:0.00015,Zotu1240:0.02271)0.818:0.00747)0.765:0.00752)0.795:0.00748)0.858:0.00746,((Zotu1511:0.00739,(Zotu1155:0.00759,Zotu6638:0.01507)0.424:0.01515)1.000:0.00014,Zotu3854:0.00015)0.856:0.00745)0.727:0.00016,(((((Zotu3842:0.01531,Zotu5557:0.02279)0.452:0.01514,Zotu747:0.00734)1.000:0.00016,(Zotu4389:0.02300,((Zotu1269:0.00749,(Zotu4235:0.00015,Zotu2946:0.03867)0.587:0.01524)0.773:0.00755,Zotu3133:0.00015)0.770:0.00743)0.810:0.00758)0.334:0.00747,Zotu3137:0.01503)0.756:0.00016,(Zotu1258:0.01505,Zotu3779:0.00016)0.909:0.00745)0.843:0.00747)0.784:0.00747)0.898:0.00015)0.926:0.00014,(Zotu5453:0.00745,((Zotu11:0.0,Zotu20:0.0,Zotu53:0.0):0.00014,Zotu264:0.00745)0.222:0.00015)0.840:0.00748)0.360:0.00014,(Zotu5638:0.0,Zotu6458:0.0):0.01516)0.858:0.00743)1.000:0.00016,Zotu2907:0.00015)0.795:0.00749)0.760:0.00910)0.567:0.01483,((Zotu2901:0.0,Zotu4412:0.0):0.00016,Zotu3409:0.03918)0.328:0.01433)0.758:0.00901)0.781:0.00779,(Zotu1430:0.02304,Zotu3185:0.00753)0.878:0.01520)0.777:0.00756)1.000:0.00014)0.848:0.00014)0.040:0.00014);
