# Supplementary material for: The Endophytic Mycobiome of European Ash and Sycamore Maple Leaves – Geographic Patterns, Host Specificity and Influence of Ash Dieback
Source: Front Microbiol. 2018 Oct 24;9:2345. doi: 10.3389/fmicb.2018.02345 (PMC6207852; doi:10.3389/fmicb.2018.02345)
Supplement: Supplementary file 9 [file Data_Sheet_4.zip › Data_Sheet_4_code/data/leaf_samples/analysis/clusters/ITSx/denoised.positions.txt]

Zotu1	283 bp.	SSU: Not found	ITS1: Not found	5.8S: No start	ITS2: 106-249	LSU: 250-283	Broken or partial sequence, only partial 5.8S!
Zotu2	283 bp.	SSU: Not found	ITS1: Not found	5.8S: No start	ITS2: 106-249	LSU: 250-283	Broken or partial sequence, only partial 5.8S!
Zotu3	287 bp.	SSU: Not found	ITS1: Not found	5.8S: No start	ITS2: 106-253	LSU: 254-287	Broken or partial sequence, only partial 5.8S!
Zotu4	278 bp.	SSU: Not found	ITS1: Not found	5.8S: No start	ITS2: 106-244	LSU: 245-278	Broken or partial sequence, only partial 5.8S!
Zotu5	283 bp.	SSU: Not found	ITS1: Not found	5.8S: No start	ITS2: 106-249	LSU: 250-283	Broken or partial sequence, only partial 5.8S!
Zotu6	312 bp.	SSU: Not found	ITS1: Not found	5.8S: No start	ITS2: 106-278	LSU: 279-312	Broken or partial sequence, only partial 5.8S!
Zotu7	283 bp.	SSU: Not found	ITS1: Not found	5.8S: No start	ITS2: 106-249	LSU: 250-283	Broken or partial sequence, only partial 5.8S!
Zotu8	282 bp.	SSU: Not found	ITS1: Not found	5.8S: No start	ITS2: 106-248	LSU: 249-282	Broken or partial sequence, only partial 5.8S!
Zotu9	285 bp.	SSU: Not found	ITS1: Not found	5.8S: No start	ITS2: 106-251	LSU: 252-285	Broken or partial sequence, only partial 5.8S!
Zotu10	350 bp.	SSU: Not found	ITS1: Not found	5.8S: No start	ITS2: 108-316	LSU: 317-350	Broken or partial sequence, only partial 5.8S!
Zotu11	286 bp.	SSU: Not found	ITS1: Not found	5.8S: No start	ITS2: 106-252	LSU: 253-286	Broken or partial sequence, only partial 5.8S!
Zotu12	283 bp.	SSU: Not found	ITS1: Not found	5.8S: No start	ITS2: 106-249	LSU: 250-283	Broken or partial sequence, only partial 5.8S!
Zotu13	281 bp.	SSU: Not found	ITS1: Not found	5.8S: No start	ITS2: 106-247	LSU: 248-281	Broken or partial sequence, only partial 5.8S!
Zotu14	293 bp.	SSU: Not found	ITS1: Not found	5.8S: No start	ITS2: 106-259	LSU: 260-293	Broken or partial sequence, only partial 5.8S!
Zotu15	291 bp.	SSU: Not found	ITS1: Not found	5.8S: No start	ITS2: 106-257	LSU: 258-291	Broken or partial sequence, only partial 5.8S!
Zotu16	280 bp.	SSU: Not found	ITS1: Not found	5.8S: No start	ITS2: 106-246	LSU: 247-280	Broken or partial sequence, only partial 5.8S!
Zotu18	294 bp.	SSU: Not found	ITS1: Not found	5.8S: No start	ITS2: 106-260	LSU: 261-294	Broken or partial sequence, only partial 5.8S!
Zotu19	283 bp.	SSU: Not found	ITS1: Not found	5.8S: No start	ITS2: 106-249	LSU: 250-283	Broken or partial sequence, only partial 5.8S!
Zotu20	286 bp.	SSU: Not found	ITS1: Not found	5.8S: No start	ITS2: 106-252	LSU: 253-286	Broken or partial sequence, only partial 5.8S!
Zotu21	285 bp.	SSU: Not found	ITS1: Not found	5.8S: No start	ITS2: 106-251	LSU: 252-285	Broken or partial sequence, only partial 5.8S!
Zotu22	283 bp.	SSU: Not found	ITS1: Not found	5.8S: No start	ITS2: 106-249	LSU: 250-283	Broken or partial sequence, only partial 5.8S!
Zotu24	282 bp.	SSU: Not found	ITS1: Not found	5.8S: No start	ITS2: 106-248	LSU: 249-282	Broken or partial sequence, only partial 5.8S!
Zotu25	287 bp.	SSU: Not found	ITS1: Not found	5.8S: No start	ITS2: 106-253	LSU: 254-287	Broken or partial sequence, only partial 5.8S!
Zotu26	281 bp.	SSU: Not found	ITS1: Not found	5.8S: No start	ITS2: 106-247	LSU: 248-281	Broken or partial sequence, only partial 5.8S!
Zotu27	297 bp.	SSU: Not found	ITS1: Not found	5.8S: No start	ITS2: 106-263	LSU: 264-297	Broken or partial sequence, only partial 5.8S!
Zotu28	354 bp.	SSU: Not found	ITS1: Not found	5.8S: No start	ITS2: 106-320	LSU: 321-354	Broken or partial sequence, only partial 5.8S!
Zotu29	291 bp.	SSU: Not found	ITS1: Not found	5.8S: No start	ITS2: 106-257	LSU: 258-291	Broken or partial sequence, only partial 5.8S!
Zotu30	298 bp.	SSU: Not found	ITS1: Not found	5.8S: No start	ITS2: 106-264	LSU: 265-298	Broken or partial sequence, only partial 5.8S!
Zotu31	293 bp.	SSU: Not found	ITS1: Not found	5.8S: No start	ITS2: 106-259	LSU: 260-293	Broken or partial sequence, only partial 5.8S!
Zotu33	287 bp.	SSU: Not found	ITS1: Not found	5.8S: No start	ITS2: 106-253	LSU: 254-287	Broken or partial sequence, only partial 5.8S!
Zotu34	293 bp.	SSU: Not found	ITS1: Not found	5.8S: No start	ITS2: 106-259	LSU: 260-293	Broken or partial sequence, only partial 5.8S!
Zotu35	283 bp.	SSU: Not found	ITS1: Not found	5.8S: No start	ITS2: 106-249	LSU: 250-283	Broken or partial sequence, only partial 5.8S!
Zotu36	282 bp.	SSU: Not found	ITS1: Not found	5.8S: No start	ITS2: 106-248	LSU: 249-282	Broken or partial sequence, only partial 5.8S!
Zotu37	281 bp.	SSU: Not found	ITS1: Not found	5.8S: No start	ITS2: 106-247	LSU: 248-281	Broken or partial sequence, only partial 5.8S!
Zotu38	299 bp.	SSU: Not found	ITS1: Not found	5.8S: No start	ITS2: 106-265	LSU: 266-299	Broken or partial sequence, only partial 5.8S!
Zotu39	280 bp.	SSU: Not found	ITS1: Not found	5.8S: No start	ITS2: 106-246	LSU: 247-280	Broken or partial sequence, only partial 5.8S!
Zotu40	417 bp.	SSU: Not found	ITS1: Not found	5.8S: No start	ITS2: 106-383	LSU: 384-417	Broken or partial sequence, only partial 5.8S!
Zotu42	362 bp.	SSU: Not found	ITS1: Not found	5.8S: No start	ITS2: 106-328	LSU: 329-362	Broken or partial sequence, only partial 5.8S!
Zotu43	293 bp.	SSU: Not found	ITS1: Not found	5.8S: No start	ITS2: 106-259	LSU: 260-293	Broken or partial sequence, only partial 5.8S!
Zotu44	283 bp.	SSU: Not found	ITS1: Not found	5.8S: No start	ITS2: 106-249	LSU: 250-283	Broken or partial sequence, only partial 5.8S!
Zotu45	281 bp.	SSU: Not found	ITS1: Not found	5.8S: No start	ITS2: 106-247	LSU: 248-281	Broken or partial sequence, only partial 5.8S!
Zotu46	294 bp.	SSU: Not found	ITS1: Not found	5.8S: No start	ITS2: 106-260	LSU: 261-294	Broken or partial sequence, only partial 5.8S!
Zotu47	287 bp.	SSU: Not found	ITS1: Not found	5.8S: No start	ITS2: 106-253	LSU: 254-287	Broken or partial sequence, only partial 5.8S!
Zotu48	285 bp.	SSU: Not found	ITS1: Not found	5.8S: No start	ITS2: 106-251	LSU: 252-285	Broken or partial sequence, only partial 5.8S!
Zotu49	377 bp.	SSU: Not found	ITS1: Not found	5.8S: No start	ITS2: 108-344	LSU: 345-377	Broken or partial sequence, only partial 5.8S!
Zotu50	357 bp.	SSU: Not found	ITS1: Not found	5.8S: No start	ITS2: 108-323	LSU: 324-357	Broken or partial sequence, only partial 5.8S!
Zotu51	288 bp.	SSU: Not found	ITS1: Not found	5.8S: No start	ITS2: 106-254	LSU: 255-288	Broken or partial sequence, only partial 5.8S!
Zotu52	294 bp.	SSU: Not found	ITS1: Not found	5.8S: No start	ITS2: 106-260	LSU: 261-294	Broken or partial sequence, only partial 5.8S!
Zotu53	286 bp.	SSU: Not found	ITS1: Not found	5.8S: No start	ITS2: 106-252	LSU: 253-286	Broken or partial sequence, only partial 5.8S!
Zotu54	297 bp.	SSU: Not found	ITS1: Not found	5.8S: No start	ITS2: 106-263	LSU: 264-297	Broken or partial sequence, only partial 5.8S!
Zotu55	293 bp.	SSU: Not found	ITS1: Not found	5.8S: No start	ITS2: 106-259	LSU: 260-293	Broken or partial sequence, only partial 5.8S!
Zotu56	286 bp.	SSU: Not found	ITS1: Not found	5.8S: No start	ITS2: 106-252	LSU: 253-286	Broken or partial sequence, only partial 5.8S!
Zotu57	292 bp.	SSU: Not found	ITS1: Not found	5.8S: No start	ITS2: 106-258	LSU: 259-292	Broken or partial sequence, only partial 5.8S!
Zotu58	293 bp.	SSU: Not found	ITS1: Not found	5.8S: No start	ITS2: 106-259	LSU: 260-293	Broken or partial sequence, only partial 5.8S!
Zotu59	293 bp.	SSU: Not found	ITS1: Not found	5.8S: No start	ITS2: 106-259	LSU: 260-293	Broken or partial sequence, only partial 5.8S!
Zotu61	354 bp.	SSU: Not found	ITS1: Not found	5.8S: No start	ITS2: 106-320	LSU: 321-354	Broken or partial sequence, only partial 5.8S!
Zotu62	283 bp.	SSU: Not found	ITS1: Not found	5.8S: No start	ITS2: 106-249	LSU: 250-283	Broken or partial sequence, only partial 5.8S!
Zotu64	299 bp.	SSU: Not found	ITS1: Not found	5.8S: No start	ITS2: 106-265	LSU: 266-299	Broken or partial sequence, only partial 5.8S!
Zotu67	321 bp.	SSU: Not found	ITS1: Not found	5.8S: No start	ITS2: 106-287	LSU: 288-321	Broken or partial sequence, only partial 5.8S!
Zotu68	339 bp.	SSU: Not found	ITS1: Not found	5.8S: No start	ITS2: 108-305	LSU: 306-339	Broken or partial sequence, only partial 5.8S!
Zotu69	283 bp.	SSU: Not found	ITS1: Not found	5.8S: No start	ITS2: 106-249	LSU: 250-283	Broken or partial sequence, only partial 5.8S!
Zotu70	285 bp.	SSU: Not found	ITS1: Not found	5.8S: No start	ITS2: 106-251	LSU: 252-285	Broken or partial sequence, only partial 5.8S!
Zotu71	294 bp.	SSU: Not found	ITS1: Not found	5.8S: No start	ITS2: 106-260	LSU: 261-294	Broken or partial sequence, only partial 5.8S!
Zotu72	298 bp.	SSU: Not found	ITS1: Not found	5.8S: No start	ITS2: 106-264	LSU: 265-298	Broken or partial sequence, only partial 5.8S!
Zotu73	279 bp.	SSU: Not found	ITS1: Not found	5.8S: No start	ITS2: 106-245	LSU: 246-279	Broken or partial sequence, only partial 5.8S!
Zotu74	401 bp.	SSU: Not found	ITS1: Not found	5.8S: No start	ITS2: 107-367	LSU: 368-401	Broken or partial sequence, only partial 5.8S!
Zotu75	295 bp.	SSU: Not found	ITS1: Not found	5.8S: No start	ITS2: 106-261	LSU: 262-295	Broken or partial sequence, only partial 5.8S!
Zotu77	302 bp.	SSU: Not found	ITS1: Not found	5.8S: No start	ITS2: 106-268	LSU: 269-302	Broken or partial sequence, only partial 5.8S!
Zotu78	356 bp.	SSU: Not found	ITS1: Not found	5.8S: No start	ITS2: 108-323	LSU: 324-356	Broken or partial sequence, only partial 5.8S!
Zotu80	284 bp.	SSU: Not found	ITS1: Not found	5.8S: No start	ITS2: 106-250	LSU: 251-284	Broken or partial sequence, only partial 5.8S!
Zotu82	294 bp.	SSU: Not found	ITS1: Not found	5.8S: No start	ITS2: 106-260	LSU: 261-294	Broken or partial sequence, only partial 5.8S!
Zotu83	225 bp.	SSU: Not found	ITS1: Not found	5.8S: No start	ITS2: 106-191	LSU: 192-225	Broken or partial sequence, only partial 5.8S!
Zotu84	283 bp.	SSU: Not found	ITS1: Not found	5.8S: No start	ITS2: 106-249	LSU: 250-283	Broken or partial sequence, only partial 5.8S!
Zotu85	301 bp.	SSU: Not found	ITS1: Not found	5.8S: No start	ITS2: 106-267	LSU: 268-301	Broken or partial sequence, only partial 5.8S!
Zotu86	368 bp.	SSU: Not found	ITS1: Not found	5.8S: No start	ITS2: 109-334	LSU: 335-368	Broken or partial sequence, only partial 5.8S!
Zotu87	297 bp.	SSU: Not found	ITS1: Not found	5.8S: No start	ITS2: 106-263	LSU: 264-297	Broken or partial sequence, only partial 5.8S!
Zotu89	357 bp.	SSU: Not found	ITS1: Not found	5.8S: No start	ITS2: 108-323	LSU: 324-357	Broken or partial sequence, only partial 5.8S!
Zotu90	372 bp.	SSU: Not found	ITS1: Not found	5.8S: No start	ITS2: 106-338	LSU: 339-372	Broken or partial sequence, only partial 5.8S!
Zotu91	303 bp.	SSU: Not found	ITS1: Not found	5.8S: No start	ITS2: 106-269	LSU: 270-303	Broken or partial sequence, only partial 5.8S!
Zotu92	339 bp.	SSU: Not found	ITS1: Not found	5.8S: No start	ITS2: 106-305	LSU: 306-339	Broken or partial sequence, only partial 5.8S!
Zotu93	357 bp.	SSU: Not found	ITS1: Not found	5.8S: No start	ITS2: 107-323	LSU: 324-357	Broken or partial sequence, only partial 5.8S!
Zotu94	294 bp.	SSU: Not found	ITS1: Not found	5.8S: No start	ITS2: 106-260	LSU: 261-294	Broken or partial sequence, only partial 5.8S!
Zotu95	297 bp.	SSU: Not found	ITS1: Not found	5.8S: No start	ITS2: 106-263	LSU: 264-297	Broken or partial sequence, only partial 5.8S!
Zotu96	295 bp.	SSU: Not found	ITS1: Not found	5.8S: No start	ITS2: 106-261	LSU: 262-295	Broken or partial sequence, only partial 5.8S!
Zotu97	302 bp.	SSU: Not found	ITS1: Not found	5.8S: No start	ITS2: 106-268	LSU: 269-302	Broken or partial sequence, only partial 5.8S!
Zotu98	292 bp.	SSU: Not found	ITS1: Not found	5.8S: No start	ITS2: 106-258	LSU: 259-292	Broken or partial sequence, only partial 5.8S!
Zotu99	280 bp.	SSU: Not found	ITS1: Not found	5.8S: No start	ITS2: 106-246	LSU: 247-280	Broken or partial sequence, only partial 5.8S!
Zotu100	295 bp.	SSU: Not found	ITS1: Not found	5.8S: No start	ITS2: 106-261	LSU: 262-295	Broken or partial sequence, only partial 5.8S!
Zotu101	344 bp.	SSU: Not found	ITS1: Not found	5.8S: No start	ITS2: 106-310	LSU: 311-344	Broken or partial sequence, only partial 5.8S!
Zotu104	300 bp.	SSU: Not found	ITS1: Not found	5.8S: No start	ITS2: 106-266	LSU: 267-300	Broken or partial sequence, only partial 5.8S!
Zotu106	292 bp.	SSU: Not found	ITS1: Not found	5.8S: No start	ITS2: 106-258	LSU: 259-292	Broken or partial sequence, only partial 5.8S!
Zotu107	351 bp.	SSU: Not found	ITS1: Not found	5.8S: No start	ITS2: 108-351	LSU: Not found	Broken or partial sequence, only partial 5.8S!
Zotu108	342 bp.	SSU: Not found	ITS1: Not found	5.8S: No start	ITS2: 106-308	LSU: 309-342	Broken or partial sequence, only partial 5.8S!
Zotu109	281 bp.	SSU: Not found	ITS1: Not found	5.8S: No start	ITS2: 106-247	LSU: 248-281	Broken or partial sequence, only partial 5.8S!
Zotu110	295 bp.	SSU: Not found	ITS1: Not found	5.8S: No start	ITS2: 106-261	LSU: 262-295	Broken or partial sequence, only partial 5.8S!
Zotu111	378 bp.	SSU: Not found	ITS1: Not found	5.8S: No start	ITS2: 108-344	LSU: 345-378	Broken or partial sequence, only partial 5.8S!
Zotu112	292 bp.	SSU: Not found	ITS1: Not found	5.8S: No start	ITS2: 106-258	LSU: 259-292	Broken or partial sequence, only partial 5.8S!
Zotu113	285 bp.	SSU: Not found	ITS1: Not found	5.8S: No start	ITS2: 106-251	LSU: 252-285	Broken or partial sequence, only partial 5.8S!
Zotu114	339 bp.	SSU: Not found	ITS1: Not found	5.8S: No start	ITS2: 106-305	LSU: 306-339	Broken or partial sequence, only partial 5.8S!
Zotu115	350 bp.	SSU: Not found	ITS1: Not found	5.8S: No start	ITS2: 108-316	LSU: 317-350	Broken or partial sequence, only partial 5.8S!
Zotu116	293 bp.	SSU: Not found	ITS1: Not found	5.8S: No start	ITS2: 106-259	LSU: 260-293	Broken or partial sequence, only partial 5.8S!
Zotu118	293 bp.	SSU: Not found	ITS1: Not found	5.8S: No start	ITS2: 106-259	LSU: 260-293	Broken or partial sequence, only partial 5.8S!
Zotu120	377 bp.	SSU: Not found	ITS1: Not found	5.8S: No start	ITS2: 108-344	LSU: 345-377	Broken or partial sequence, only partial 5.8S!
Zotu121	429 bp.	SSU: Not found	ITS1: Not found	5.8S: No start	ITS2: 106-395	LSU: 396-429	Broken or partial sequence, only partial 5.8S!
Zotu122	300 bp.	SSU: Not found	ITS1: Not found	5.8S: No start	ITS2: 106-266	LSU: 267-300	Broken or partial sequence, only partial 5.8S!
Zotu123	279 bp.	SSU: Not found	ITS1: Not found	5.8S: No start	ITS2: 106-245	LSU: 246-279	Broken or partial sequence, only partial 5.8S!
Zotu124	355 bp.	SSU: Not found	ITS1: Not found	5.8S: No start	ITS2: 108-321	LSU: 322-355	Broken or partial sequence, only partial 5.8S!
Zotu125	291 bp.	SSU: Not found	ITS1: Not found	5.8S: No start	ITS2: 106-257	LSU: 258-291	Broken or partial sequence, only partial 5.8S!
Zotu126	353 bp.	SSU: Not found	ITS1: Not found	5.8S: No start	ITS2: 106-319	LSU: 320-353	Broken or partial sequence, only partial 5.8S!
Zotu127	285 bp.	SSU: Not found	ITS1: Not found	5.8S: No start	ITS2: 106-251	LSU: 252-285	Broken or partial sequence, only partial 5.8S!
Zotu128	293 bp.	SSU: Not found	ITS1: Not found	5.8S: No start	ITS2: 106-259	LSU: 260-293	Broken or partial sequence, only partial 5.8S!
Zotu129	294 bp.	SSU: Not found	ITS1: Not found	5.8S: No start	ITS2: 106-260	LSU: 261-294	Broken or partial sequence, only partial 5.8S!
Zotu130	291 bp.	SSU: Not found	ITS1: Not found	5.8S: No start	ITS2: 106-257	LSU: 258-291	Broken or partial sequence, only partial 5.8S!
Zotu132	294 bp.	SSU: Not found	ITS1: Not found	5.8S: No start	ITS2: 106-260	LSU: 261-294	Broken or partial sequence, only partial 5.8S!
Zotu133	291 bp.	SSU: Not found	ITS1: Not found	5.8S: No start	ITS2: 106-257	LSU: 258-291	Broken or partial sequence, only partial 5.8S!
Zotu134	357 bp.	SSU: Not found	ITS1: Not found	5.8S: No start	ITS2: 108-323	LSU: 324-357	Broken or partial sequence, only partial 5.8S!
Zotu136	313 bp.	SSU: Not found	ITS1: Not found	5.8S: No start	ITS2: 107-279	LSU: 280-313	Broken or partial sequence, only partial 5.8S!
Zotu137	301 bp.	SSU: Not found	ITS1: Not found	5.8S: No start	ITS2: 106-267	LSU: 268-301	Broken or partial sequence, only partial 5.8S!
Zotu138	297 bp.	SSU: Not found	ITS1: Not found	5.8S: No start	ITS2: 106-263	LSU: 264-297	Broken or partial sequence, only partial 5.8S!
Zotu139	295 bp.	SSU: Not found	ITS1: Not found	5.8S: No start	ITS2: 106-261	LSU: 262-295	Broken or partial sequence, only partial 5.8S!
Zotu140	285 bp.	SSU: Not found	ITS1: Not found	5.8S: No start	ITS2: 106-251	LSU: 252-285	Broken or partial sequence, only partial 5.8S!
Zotu141	350 bp.	SSU: Not found	ITS1: Not found	5.8S: No start	ITS2: 108-316	LSU: 317-350	Broken or partial sequence, only partial 5.8S!
Zotu142	337 bp.	SSU: Not found	ITS1: Not found	5.8S: No start	ITS2: 106-303	LSU: 304-337	Broken or partial sequence, only partial 5.8S!
Zotu144	357 bp.	SSU: Not found	ITS1: Not found	5.8S: No start	ITS2: 107-323	LSU: 324-357	Broken or partial sequence, only partial 5.8S!
Zotu145	316 bp.	SSU: Not found	ITS1: Not found	5.8S: No start	ITS2: 106-282	LSU: 283-316	Broken or partial sequence, only partial 5.8S!
Zotu146	283 bp.	SSU: Not found	ITS1: Not found	5.8S: No start	ITS2: 106-249	LSU: 250-283	Broken or partial sequence, only partial 5.8S!
Zotu147	355 bp.	SSU: Not found	ITS1: Not found	5.8S: No start	ITS2: 108-321	LSU: 322-355	Broken or partial sequence, only partial 5.8S!
Zotu148	294 bp.	SSU: Not found	ITS1: Not found	5.8S: No start	ITS2: 106-260	LSU: 261-294	Broken or partial sequence, only partial 5.8S!
Zotu149	300 bp.	SSU: Not found	ITS1: Not found	5.8S: No start	ITS2: 106-266	LSU: 267-300	Broken or partial sequence, only partial 5.8S!
Zotu150	293 bp.	SSU: Not found	ITS1: Not found	5.8S: No start	ITS2: 106-259	LSU: 260-293	Broken or partial sequence, only partial 5.8S!
Zotu151	282 bp.	SSU: Not found	ITS1: Not found	5.8S: No start	ITS2: 106-248	LSU: 249-282	Broken or partial sequence, only partial 5.8S!
Zotu152	356 bp.	SSU: Not found	ITS1: Not found	5.8S: No start	ITS2: 108-323	LSU: 324-356	Broken or partial sequence, only partial 5.8S!
Zotu153	297 bp.	SSU: Not found	ITS1: Not found	5.8S: No start	ITS2: 106-263	LSU: 264-297	Broken or partial sequence, only partial 5.8S!
Zotu154	418 bp.	SSU: Not found	ITS1: Not found	5.8S: No start	ITS2: 106-384	LSU: 385-418	Broken or partial sequence, only partial 5.8S!
Zotu155	309 bp.	SSU: Not found	ITS1: Not found	5.8S: No start	ITS2: 106-275	LSU: 276-309	Broken or partial sequence, only partial 5.8S!
Zotu156	292 bp.	SSU: Not found	ITS1: Not found	5.8S: No start	ITS2: 106-258	LSU: 259-292	Broken or partial sequence, only partial 5.8S!
Zotu157	302 bp.	SSU: Not found	ITS1: Not found	5.8S: No start	ITS2: 106-268	LSU: 269-302	Broken or partial sequence, only partial 5.8S!
Zotu158	294 bp.	SSU: Not found	ITS1: Not found	5.8S: No start	ITS2: 106-260	LSU: 261-294	Broken or partial sequence, only partial 5.8S!
Zotu161	338 bp.	SSU: Not found	ITS1: Not found	5.8S: No start	ITS2: 106-304	LSU: 305-338	Broken or partial sequence, only partial 5.8S!
Zotu162	297 bp.	SSU: Not found	ITS1: Not found	5.8S: No start	ITS2: 106-263	LSU: 264-297	Broken or partial sequence, only partial 5.8S!
Zotu163	263 bp.	SSU: Not found	ITS1: Not found	5.8S: No start	ITS2: 105-229	LSU: 230-263	Broken or partial sequence, only partial 5.8S!
Zotu164	429 bp.	SSU: Not found	ITS1: Not found	5.8S: No start	ITS2: 106-395	LSU: 396-429	Broken or partial sequence, only partial 5.8S!
Zotu165	299 bp.	SSU: Not found	ITS1: Not found	5.8S: No start	ITS2: 106-265	LSU: 266-299	Broken or partial sequence, only partial 5.8S!
Zotu166	399 bp.	SSU: Not found	ITS1: Not found	5.8S: No start	ITS2: 102-365	LSU: 366-399	Broken or partial sequence, only partial 5.8S!
Zotu168	369 bp.	SSU: Not found	ITS1: Not found	5.8S: No start	ITS2: 106-335	LSU: 336-369	Broken or partial sequence, only partial 5.8S!
Zotu169	295 bp.	SSU: Not found	ITS1: Not found	5.8S: No start	ITS2: 106-261	LSU: 262-295	Broken or partial sequence, only partial 5.8S!
Zotu170	293 bp.	SSU: Not found	ITS1: Not found	5.8S: No start	ITS2: 106-259	LSU: 260-293	Broken or partial sequence, only partial 5.8S!
Zotu171	282 bp.	SSU: Not found	ITS1: Not found	5.8S: No start	ITS2: 106-248	LSU: 249-282	Broken or partial sequence, only partial 5.8S!
Zotu172	286 bp.	SSU: Not found	ITS1: Not found	5.8S: No start	ITS2: 106-252	LSU: 253-286	Broken or partial sequence, only partial 5.8S!
Zotu174	350 bp.	SSU: Not found	ITS1: Not found	5.8S: No start	ITS2: 108-316	LSU: 317-350	Broken or partial sequence, only partial 5.8S!
Zotu175	289 bp.	SSU: Not found	ITS1: Not found	5.8S: No start	ITS2: 106-255	LSU: 256-289	Broken or partial sequence, only partial 5.8S!
Zotu176	356 bp.	SSU: Not found	ITS1: Not found	5.8S: No start	ITS2: 108-323	LSU: 324-356	Broken or partial sequence, only partial 5.8S!
Zotu177	289 bp.	SSU: Not found	ITS1: Not found	5.8S: No start	ITS2: 106-255	LSU: 256-289	Broken or partial sequence, only partial 5.8S!
Zotu178	295 bp.	SSU: Not found	ITS1: Not found	5.8S: No start	ITS2: 106-261	LSU: 262-295	Broken or partial sequence, only partial 5.8S!
Zotu179	278 bp.	SSU: Not found	ITS1: Not found	5.8S: No start	ITS2: 106-244	LSU: 245-278	Broken or partial sequence, only partial 5.8S!
Zotu180	293 bp.	SSU: Not found	ITS1: Not found	5.8S: No start	ITS2: 106-259	LSU: 260-293	Broken or partial sequence, only partial 5.8S!
Zotu181	295 bp.	SSU: Not found	ITS1: Not found	5.8S: No start	ITS2: 106-261	LSU: 262-295	Broken or partial sequence, only partial 5.8S!
Zotu182	283 bp.	SSU: Not found	ITS1: Not found	5.8S: No start	ITS2: 106-249	LSU: 250-283	Broken or partial sequence, only partial 5.8S!
Zotu183	303 bp.	SSU: Not found	ITS1: Not found	5.8S: No start	ITS2: 106-269	LSU: 270-303	Broken or partial sequence, only partial 5.8S!
Zotu184	311 bp.	SSU: Not found	ITS1: Not found	5.8S: No start	ITS2: 106-277	LSU: 278-311	Broken or partial sequence, only partial 5.8S!
Zotu185	293 bp.	SSU: Not found	ITS1: Not found	5.8S: No start	ITS2: 106-259	LSU: 260-293	Broken or partial sequence, only partial 5.8S!
Zotu186	289 bp.	SSU: Not found	ITS1: Not found	5.8S: No start	ITS2: 106-255	LSU: 256-289	Broken or partial sequence, only partial 5.8S!
Zotu187	313 bp.	SSU: Not found	ITS1: Not found	5.8S: No start	ITS2: 106-279	LSU: 280-313	Broken or partial sequence, only partial 5.8S!
Zotu188	303 bp.	SSU: Not found	ITS1: Not found	5.8S: No start	ITS2: 106-269	LSU: 270-303	Broken or partial sequence, only partial 5.8S!
Zotu189	302 bp.	SSU: Not found	ITS1: Not found	5.8S: No start	ITS2: 106-268	LSU: 269-302	Broken or partial sequence, only partial 5.8S!
Zotu190	357 bp.	SSU: Not found	ITS1: Not found	5.8S: No start	ITS2: 108-323	LSU: 324-357	Broken or partial sequence, only partial 5.8S!
Zotu191	300 bp.	SSU: Not found	ITS1: Not found	5.8S: No start	ITS2: 106-266	LSU: 267-300	Broken or partial sequence, only partial 5.8S!
Zotu192	332 bp.	SSU: Not found	ITS1: Not found	5.8S: No start	ITS2: 106-298	LSU: 299-332	Broken or partial sequence, only partial 5.8S!
Zotu193	298 bp.	SSU: Not found	ITS1: Not found	5.8S: No start	ITS2: 106-264	LSU: 265-298	Broken or partial sequence, only partial 5.8S!
Zotu194	285 bp.	SSU: Not found	ITS1: Not found	5.8S: No start	ITS2: 106-251	LSU: 252-285	Broken or partial sequence, only partial 5.8S!
Zotu195	330 bp.	SSU: Not found	ITS1: Not found	5.8S: No start	ITS2: 106-296	LSU: 297-330	Broken or partial sequence, only partial 5.8S!
Zotu196	317 bp.	SSU: Not found	ITS1: Not found	5.8S: No start	ITS2: 106-283	LSU: 284-317	Broken or partial sequence, only partial 5.8S!
Zotu197	279 bp.	SSU: Not found	ITS1: Not found	5.8S: No start	ITS2: 106-245	LSU: 246-279	Broken or partial sequence, only partial 5.8S!
Zotu198	263 bp.	SSU: Not found	ITS1: Not found	5.8S: No start	ITS2: 105-229	LSU: 230-263	Broken or partial sequence, only partial 5.8S!
Zotu199	300 bp.	SSU: Not found	ITS1: Not found	5.8S: No start	ITS2: 106-266	LSU: 267-300	Broken or partial sequence, only partial 5.8S!
Zotu200	349 bp.	SSU: Not found	ITS1: Not found	5.8S: No start	ITS2: 108-315	LSU: 316-349	Broken or partial sequence, only partial 5.8S!
Zotu201	349 bp.	SSU: Not found	ITS1: Not found	5.8S: No start	ITS2: 108-315	LSU: 316-349	Broken or partial sequence, only partial 5.8S!
Zotu202	349 bp.	SSU: Not found	ITS1: Not found	5.8S: No start	ITS2: 108-315	LSU: 316-349	Broken or partial sequence, only partial 5.8S!
Zotu203	269 bp.	SSU: Not found	ITS1: Not found	5.8S: No start	ITS2: 105-235	LSU: 236-269	Broken or partial sequence, only partial 5.8S!
Zotu204	406 bp.	SSU: Not found	ITS1: Not found	5.8S: No start	ITS2: 106-372	LSU: 373-406	Broken or partial sequence, only partial 5.8S!
Zotu205	292 bp.	SSU: Not found	ITS1: Not found	5.8S: No start	ITS2: 106-258	LSU: 259-292	Broken or partial sequence, only partial 5.8S!
Zotu208	284 bp.	SSU: Not found	ITS1: Not found	5.8S: No start	ITS2: 106-250	LSU: 251-284	Broken or partial sequence, only partial 5.8S!
Zotu209	293 bp.	SSU: Not found	ITS1: Not found	5.8S: No start	ITS2: 106-259	LSU: 260-293	Broken or partial sequence, only partial 5.8S!
Zotu210	430 bp.	SSU: Not found	ITS1: Not found	5.8S: No start	ITS2: 106-396	LSU: 397-430	Broken or partial sequence, only partial 5.8S!
Zotu211	290 bp.	SSU: Not found	ITS1: Not found	5.8S: No start	ITS2: 106-256	LSU: 257-290	Broken or partial sequence, only partial 5.8S!
Zotu212	191 bp.	SSU: Not found	ITS1: Not found	5.8S: No start	ITS2: 101-191	LSU: Not found	Broken or partial sequence, only partial 5.8S!
Zotu213	380 bp.	SSU: Not found	ITS1: Not found	5.8S: No start	ITS2: 106-346	LSU: 347-380	Broken or partial sequence, only partial 5.8S!
Zotu215	298 bp.	SSU: Not found	ITS1: Not found	5.8S: No start	ITS2: 106-264	LSU: 265-298	Broken or partial sequence, only partial 5.8S!
Zotu216	306 bp.	SSU: Not found	ITS1: Not found	5.8S: No start	ITS2: 106-272	LSU: 273-306	Broken or partial sequence, only partial 5.8S!
Zotu217	295 bp.	SSU: Not found	ITS1: Not found	5.8S: No start	ITS2: 106-261	LSU: 262-295	Broken or partial sequence, only partial 5.8S!
Zotu218	309 bp.	SSU: Not found	ITS1: Not found	5.8S: No start	ITS2: 106-275	LSU: 276-309	Broken or partial sequence, only partial 5.8S!
Zotu219	291 bp.	SSU: Not found	ITS1: Not found	5.8S: No start	ITS2: 106-257	LSU: 258-291	Broken or partial sequence, only partial 5.8S!
Zotu220	291 bp.	SSU: Not found	ITS1: Not found	5.8S: No start	ITS2: 106-257	LSU: 258-291	Broken or partial sequence, only partial 5.8S!
Zotu222	279 bp.	SSU: Not found	ITS1: Not found	5.8S: No start	ITS2: 106-245	LSU: 246-279	Broken or partial sequence, only partial 5.8S!
Zotu223	349 bp.	SSU: Not found	ITS1: Not found	5.8S: No start	ITS2: 108-315	LSU: 316-349	Broken or partial sequence, only partial 5.8S!
Zotu224	378 bp.	SSU: Not found	ITS1: Not found	5.8S: No start	ITS2: 108-344	LSU: 345-378	Broken or partial sequence, only partial 5.8S!
Zotu225	295 bp.	SSU: Not found	ITS1: Not found	5.8S: No start	ITS2: 106-261	LSU: 262-295	Broken or partial sequence, only partial 5.8S!
Zotu226	288 bp.	SSU: Not found	ITS1: Not found	5.8S: No start	ITS2: 106-254	LSU: 255-288	Broken or partial sequence, only partial 5.8S!
Zotu227	264 bp.	SSU: Not found	ITS1: Not found	5.8S: No start	ITS2: 105-230	LSU: 231-264	Broken or partial sequence, only partial 5.8S!
Zotu228	337 bp.	SSU: Not found	ITS1: Not found	5.8S: No start	ITS2: 106-303	LSU: 304-337	Broken or partial sequence, only partial 5.8S!
Zotu231	373 bp.	SSU: Not found	ITS1: Not found	5.8S: No start	ITS2: 106-339	LSU: 340-373	Broken or partial sequence, only partial 5.8S!
Zotu232	292 bp.	SSU: Not found	ITS1: Not found	5.8S: No start	ITS2: 106-258	LSU: 259-292	Broken or partial sequence, only partial 5.8S!
Zotu233	293 bp.	SSU: Not found	ITS1: Not found	5.8S: No start	ITS2: 106-259	LSU: 260-293	Broken or partial sequence, only partial 5.8S!
Zotu234	301 bp.	SSU: Not found	ITS1: Not found	5.8S: No start	ITS2: 106-267	LSU: 268-301	Broken or partial sequence, only partial 5.8S!
Zotu235	286 bp.	SSU: Not found	ITS1: Not found	5.8S: No start	ITS2: 106-252	LSU: 253-286	Broken or partial sequence, only partial 5.8S!
Zotu236	282 bp.	SSU: Not found	ITS1: Not found	5.8S: No start	ITS2: 106-248	LSU: 249-282	Broken or partial sequence, only partial 5.8S!
Zotu237	323 bp.	SSU: Not found	ITS1: Not found	5.8S: No start	ITS2: 106-289	LSU: 290-323	Broken or partial sequence, only partial 5.8S!
Zotu238	354 bp.	SSU: Not found	ITS1: Not found	5.8S: No start	ITS2: 106-320	LSU: 321-354	Broken or partial sequence, only partial 5.8S!
Zotu239	300 bp.	SSU: Not found	ITS1: Not found	5.8S: No start	ITS2: 106-266	LSU: 267-300	Broken or partial sequence, only partial 5.8S!
Zotu240	292 bp.	SSU: Not found	ITS1: Not found	5.8S: No start	ITS2: 106-258	LSU: 259-292	Broken or partial sequence, only partial 5.8S!
Zotu241	345 bp.	SSU: Not found	ITS1: Not found	5.8S: No start	ITS2: 106-311	LSU: 312-345	Broken or partial sequence, only partial 5.8S!
Zotu243	294 bp.	SSU: Not found	ITS1: Not found	5.8S: No start	ITS2: 106-260	LSU: 261-294	Broken or partial sequence, only partial 5.8S!
Zotu244	334 bp.	SSU: Not found	ITS1: Not found	5.8S: No start	ITS2: 107-300	LSU: 301-334	Broken or partial sequence, only partial 5.8S!
Zotu245	292 bp.	SSU: Not found	ITS1: Not found	5.8S: No start	ITS2: 106-258	LSU: 259-292	Broken or partial sequence, only partial 5.8S!
Zotu246	295 bp.	SSU: Not found	ITS1: Not found	5.8S: No start	ITS2: 106-261	LSU: 262-295	Broken or partial sequence, only partial 5.8S!
Zotu247	286 bp.	SSU: Not found	ITS1: Not found	5.8S: No start	ITS2: 106-252	LSU: 253-286	Broken or partial sequence, only partial 5.8S!
Zotu249	352 bp.	SSU: Not found	ITS1: Not found	5.8S: No start	ITS2: 106-318	LSU: 319-352	Broken or partial sequence, only partial 5.8S!
Zotu250	401 bp.	SSU: Not found	ITS1: Not found	5.8S: No start	ITS2: 106-367	LSU: 368-401	Broken or partial sequence, only partial 5.8S!
Zotu251	293 bp.	SSU: Not found	ITS1: Not found	5.8S: No start	ITS2: 106-259	LSU: 260-293	Broken or partial sequence, only partial 5.8S!
Zotu252	285 bp.	SSU: Not found	ITS1: Not found	5.8S: No start	ITS2: 106-251	LSU: 252-285	Broken or partial sequence, only partial 5.8S!
Zotu253	315 bp.	SSU: Not found	ITS1: Not found	5.8S: No start	ITS2: 106-281	LSU: 282-315	Broken or partial sequence, only partial 5.8S!
Zotu254	291 bp.	SSU: Not found	ITS1: Not found	5.8S: No start	ITS2: 106-257	LSU: 258-291	Broken or partial sequence, only partial 5.8S!
Zotu255	295 bp.	SSU: Not found	ITS1: Not found	5.8S: No start	ITS2: 106-261	LSU: 262-295	Broken or partial sequence, only partial 5.8S!
Zotu256	313 bp.	SSU: Not found	ITS1: Not found	5.8S: No start	ITS2: 107-279	LSU: 280-313	Broken or partial sequence, only partial 5.8S!
Zotu257	291 bp.	SSU: Not found	ITS1: Not found	5.8S: No start	ITS2: 106-257	LSU: 258-291	Broken or partial sequence, only partial 5.8S!
Zotu259	298 bp.	SSU: Not found	ITS1: Not found	5.8S: No start	ITS2: 106-264	LSU: 265-298	Broken or partial sequence, only partial 5.8S!
Zotu260	300 bp.	SSU: Not found	ITS1: Not found	5.8S: No start	ITS2: 106-266	LSU: 267-300	Broken or partial sequence, only partial 5.8S!
Zotu261	350 bp.	SSU: Not found	ITS1: Not found	5.8S: No start	ITS2: 108-316	LSU: 317-350	Broken or partial sequence, only partial 5.8S!
Zotu264	287 bp.	SSU: Not found	ITS1: Not found	5.8S: No start	ITS2: 106-253	LSU: 254-287	Broken or partial sequence, only partial 5.8S!
Zotu265	302 bp.	SSU: Not found	ITS1: Not found	5.8S: No start	ITS2: 106-268	LSU: 269-302	Broken or partial sequence, only partial 5.8S!
Zotu266	284 bp.	SSU: Not found	ITS1: Not found	5.8S: No start	ITS2: 106-250	LSU: 251-284	Broken or partial sequence, only partial 5.8S!
Zotu267	293 bp.	SSU: Not found	ITS1: Not found	5.8S: No start	ITS2: 106-259	LSU: 260-293	Broken or partial sequence, only partial 5.8S!
Zotu268	319 bp.	SSU: Not found	ITS1: Not found	5.8S: No start	ITS2: 106-285	LSU: 286-319	Broken or partial sequence, only partial 5.8S!
Zotu269	284 bp.	SSU: Not found	ITS1: Not found	5.8S: No start	ITS2: 106-250	LSU: 251-284	Broken or partial sequence, only partial 5.8S!
Zotu270	288 bp.	SSU: Not found	ITS1: Not found	5.8S: No start	ITS2: 106-254	LSU: 255-288	Broken or partial sequence, only partial 5.8S!
Zotu271	356 bp.	SSU: Not found	ITS1: Not found	5.8S: No start	ITS2: 108-323	LSU: 324-356	Broken or partial sequence, only partial 5.8S!
Zotu272	304 bp.	SSU: Not found	ITS1: Not found	5.8S: No start	ITS2: 106-270	LSU: 271-304	Broken or partial sequence, only partial 5.8S!
Zotu273	301 bp.	SSU: Not found	ITS1: Not found	5.8S: No start	ITS2: 106-267	LSU: 268-301	Broken or partial sequence, only partial 5.8S!
Zotu274	357 bp.	SSU: Not found	ITS1: Not found	5.8S: No start	ITS2: 108-323	LSU: 324-357	Broken or partial sequence, only partial 5.8S!
Zotu278	316 bp.	SSU: Not found	ITS1: Not found	5.8S: No start	ITS2: 106-282	LSU: 283-316	Broken or partial sequence, only partial 5.8S!
Zotu279	289 bp.	SSU: Not found	ITS1: Not found	5.8S: No start	ITS2: 106-255	LSU: 256-289	Broken or partial sequence, only partial 5.8S!
Zotu280	303 bp.	SSU: Not found	ITS1: Not found	5.8S: No start	ITS2: 106-269	LSU: 270-303	Broken or partial sequence, only partial 5.8S!
Zotu282	295 bp.	SSU: Not found	ITS1: Not found	5.8S: No start	ITS2: 106-261	LSU: 262-295	Broken or partial sequence, only partial 5.8S!
Zotu283	281 bp.	SSU: Not found	ITS1: Not found	5.8S: No start	ITS2: 106-247	LSU: 248-281	Broken or partial sequence, only partial 5.8S!
Zotu284	293 bp.	SSU: Not found	ITS1: Not found	5.8S: No start	ITS2: 106-259	LSU: 260-293	Broken or partial sequence, only partial 5.8S!
Zotu286	303 bp.	SSU: Not found	ITS1: Not found	5.8S: No start	ITS2: 106-269	LSU: 270-303	Broken or partial sequence, only partial 5.8S!
Zotu287	260 bp.	SSU: Not found	ITS1: Not found	5.8S: No start	ITS2: 105-226	LSU: 227-260	Broken or partial sequence, only partial 5.8S!
Zotu288	428 bp.	SSU: Not found	ITS1: Not found	5.8S: No start	ITS2: 106-394	LSU: 395-428	Broken or partial sequence, only partial 5.8S!
Zotu289	357 bp.	SSU: Not found	ITS1: Not found	5.8S: No start	ITS2: 108-323	LSU: 324-357	Broken or partial sequence, only partial 5.8S!
Zotu291	229 bp.	SSU: Not found	ITS1: Not found	5.8S: Not found	ITS2: 1-195	LSU: 196-229	Broken or partial sequence, no 5.8S!
Zotu292	291 bp.	SSU: Not found	ITS1: Not found	5.8S: No start	ITS2: 106-257	LSU: 258-291	Broken or partial sequence, only partial 5.8S!
Zotu293	293 bp.	SSU: Not found	ITS1: Not found	5.8S: No start	ITS2: 106-259	LSU: 260-293	Broken or partial sequence, only partial 5.8S!
Zotu294	302 bp.	SSU: Not found	ITS1: Not found	5.8S: No start	ITS2: 105-268	LSU: 269-302	Broken or partial sequence, only partial 5.8S!
Zotu295	278 bp.	SSU: Not found	ITS1: Not found	5.8S: No start	ITS2: 106-244	LSU: 245-278	Broken or partial sequence, only partial 5.8S!
Zotu296	282 bp.	SSU: Not found	ITS1: Not found	5.8S: No start	ITS2: 106-248	LSU: 249-282	Broken or partial sequence, only partial 5.8S!
Zotu297	371 bp.	SSU: Not found	ITS1: Not found	5.8S: No start	ITS2: 107-337	LSU: 338-371	Broken or partial sequence, only partial 5.8S!
Zotu298	329 bp.	SSU: Not found	ITS1: Not found	5.8S: No start	ITS2: 106-295	LSU: 296-329	Broken or partial sequence, only partial 5.8S!
Zotu299	285 bp.	SSU: Not found	ITS1: Not found	5.8S: No start	ITS2: 106-251	LSU: 252-285	Broken or partial sequence, only partial 5.8S!
Zotu300	300 bp.	SSU: Not found	ITS1: Not found	5.8S: No start	ITS2: 106-266	LSU: 267-300	Broken or partial sequence, only partial 5.8S!
Zotu301	349 bp.	SSU: Not found	ITS1: Not found	5.8S: No start	ITS2: 108-315	LSU: 316-349	Broken or partial sequence, only partial 5.8S!
Zotu302	349 bp.	SSU: Not found	ITS1: Not found	5.8S: No start	ITS2: 108-315	LSU: 316-349	Broken or partial sequence, only partial 5.8S!
Zotu303	377 bp.	SSU: Not found	ITS1: Not found	5.8S: No start	ITS2: 106-343	LSU: 344-377	Broken or partial sequence, only partial 5.8S!
Zotu304	289 bp.	SSU: Not found	ITS1: Not found	5.8S: No start	ITS2: 106-255	LSU: 256-289	Broken or partial sequence, only partial 5.8S!
Zotu305	296 bp.	SSU: Not found	ITS1: Not found	5.8S: No start	ITS2: 106-262	LSU: 263-296	Broken or partial sequence, only partial 5.8S!
Zotu306	452 bp.	SSU: Not found	ITS1: Not found	5.8S: No start	ITS2: 103-418	LSU: 419-452	Broken or partial sequence, only partial 5.8S!
Zotu307	295 bp.	SSU: Not found	ITS1: Not found	5.8S: No start	ITS2: 106-261	LSU: 262-295	Broken or partial sequence, only partial 5.8S!
Zotu309	332 bp.	SSU: Not found	ITS1: Not found	5.8S: No start	ITS2: 106-298	LSU: 299-332	Broken or partial sequence, only partial 5.8S!
Zotu310	303 bp.	SSU: Not found	ITS1: Not found	5.8S: No start	ITS2: 106-269	LSU: 270-303	Broken or partial sequence, only partial 5.8S!
Zotu311	288 bp.	SSU: Not found	ITS1: Not found	5.8S: No start	ITS2: 106-254	LSU: 255-288	Broken or partial sequence, only partial 5.8S!
Zotu313	349 bp.	SSU: Not found	ITS1: Not found	5.8S: No start	ITS2: 108-315	LSU: 316-349	Broken or partial sequence, only partial 5.8S!
Zotu314	286 bp.	SSU: Not found	ITS1: Not found	5.8S: No start	ITS2: 106-252	LSU: 253-286	Broken or partial sequence, only partial 5.8S!
Zotu315	356 bp.	SSU: Not found	ITS1: Not found	5.8S: No start	ITS2: 108-323	LSU: 324-356	Broken or partial sequence, only partial 5.8S!
Zotu316	355 bp.	SSU: Not found	ITS1: Not found	5.8S: No start	ITS2: 108-321	LSU: 322-355	Broken or partial sequence, only partial 5.8S!
Zotu317	378 bp.	SSU: Not found	ITS1: Not found	5.8S: No start	ITS2: 108-344	LSU: 345-378	Broken or partial sequence, only partial 5.8S!
Zotu318	293 bp.	SSU: Not found	ITS1: Not found	5.8S: No start	ITS2: 106-259	LSU: 260-293	Broken or partial sequence, only partial 5.8S!
Zotu319	317 bp.	SSU: Not found	ITS1: Not found	5.8S: No start	ITS2: 106-283	LSU: 284-317	Broken or partial sequence, only partial 5.8S!
Zotu320	324 bp.	SSU: Not found	ITS1: Not found	5.8S: No start	ITS2: 106-290	LSU: 291-324	Broken or partial sequence, only partial 5.8S!
Zotu322	337 bp.	SSU: Not found	ITS1: Not found	5.8S: No start	ITS2: 106-303	LSU: 304-337	Broken or partial sequence, only partial 5.8S!
Zotu323	298 bp.	SSU: Not found	ITS1: Not found	5.8S: No start	ITS2: 106-264	LSU: 265-298	Broken or partial sequence, only partial 5.8S!
Zotu324	381 bp.	SSU: Not found	ITS1: Not found	5.8S: No start	ITS2: 106-347	LSU: 348-381	Broken or partial sequence, only partial 5.8S!
Zotu325	287 bp.	SSU: Not found	ITS1: Not found	5.8S: No start	ITS2: 106-253	LSU: 254-287	Broken or partial sequence, only partial 5.8S!
Zotu326	279 bp.	SSU: Not found	ITS1: Not found	5.8S: No start	ITS2: 106-245	LSU: 246-279	Broken or partial sequence, only partial 5.8S!
Zotu327	289 bp.	SSU: Not found	ITS1: Not found	5.8S: No start	ITS2: 106-255	LSU: 256-289	Broken or partial sequence, only partial 5.8S!
Zotu328	355 bp.	SSU: Not found	ITS1: Not found	5.8S: No start	ITS2: 108-321	LSU: 322-355	Broken or partial sequence, only partial 5.8S!
Zotu330	305 bp.	SSU: Not found	ITS1: Not found	5.8S: No start	ITS2: 106-271	LSU: 272-305	Broken or partial sequence, only partial 5.8S!
Zotu331	286 bp.	SSU: Not found	ITS1: Not found	5.8S: No start	ITS2: 106-252	LSU: 253-286	Broken or partial sequence, only partial 5.8S!
Zotu332	294 bp.	SSU: Not found	ITS1: Not found	5.8S: No start	ITS2: 106-260	LSU: 261-294	Broken or partial sequence, only partial 5.8S!
Zotu333	385 bp.	SSU: Not found	ITS1: Not found	5.8S: No start	ITS2: 106-351	LSU: 352-385	Broken or partial sequence, only partial 5.8S!
Zotu334	429 bp.	SSU: Not found	ITS1: Not found	5.8S: No start	ITS2: 106-395	LSU: 396-429	Broken or partial sequence, only partial 5.8S!
Zotu335	291 bp.	SSU: Not found	ITS1: Not found	5.8S: No start	ITS2: 106-257	LSU: 258-291	Broken or partial sequence, only partial 5.8S!
Zotu336	292 bp.	SSU: Not found	ITS1: Not found	5.8S: No start	ITS2: 106-258	LSU: 259-292	Broken or partial sequence, only partial 5.8S!
Zotu337	385 bp.	SSU: Not found	ITS1: Not found	5.8S: No start	ITS2: 106-351	LSU: 352-385	Broken or partial sequence, only partial 5.8S!
Zotu338	284 bp.	SSU: Not found	ITS1: Not found	5.8S: No start	ITS2: 106-250	LSU: 251-284	Broken or partial sequence, only partial 5.8S!
Zotu339	330 bp.	SSU: Not found	ITS1: Not found	5.8S: No start	ITS2: 106-296	LSU: 297-330	Broken or partial sequence, only partial 5.8S!
Zotu340	300 bp.	SSU: Not found	ITS1: Not found	5.8S: No start	ITS2: 106-266	LSU: 267-300	Broken or partial sequence, only partial 5.8S!
Zotu341	316 bp.	SSU: Not found	ITS1: Not found	5.8S: No start	ITS2: 106-282	LSU: 283-316	Broken or partial sequence, only partial 5.8S!
Zotu343	289 bp.	SSU: Not found	ITS1: Not found	5.8S: No start	ITS2: 106-255	LSU: 256-289	Broken or partial sequence, only partial 5.8S!
Zotu344	309 bp.	SSU: Not found	ITS1: Not found	5.8S: No start	ITS2: 106-275	LSU: 276-309	Broken or partial sequence, only partial 5.8S!
Zotu346	295 bp.	SSU: Not found	ITS1: Not found	5.8S: No start	ITS2: 106-261	LSU: 262-295	Broken or partial sequence, only partial 5.8S!
Zotu349	297 bp.	SSU: Not found	ITS1: Not found	5.8S: No start	ITS2: 106-263	LSU: 264-297	Broken or partial sequence, only partial 5.8S!
Zotu350	299 bp.	SSU: Not found	ITS1: Not found	5.8S: No start	ITS2: 106-265	LSU: 266-299	Broken or partial sequence, only partial 5.8S!
Zotu351	303 bp.	SSU: Not found	ITS1: Not found	5.8S: No start	ITS2: 106-269	LSU: 270-303	Broken or partial sequence, only partial 5.8S!
Zotu352	289 bp.	SSU: Not found	ITS1: Not found	5.8S: No start	ITS2: 106-255	LSU: 256-289	Broken or partial sequence, only partial 5.8S!
Zotu353	349 bp.	SSU: Not found	ITS1: Not found	5.8S: No start	ITS2: 108-315	LSU: 316-349	Broken or partial sequence, only partial 5.8S!
Zotu354	378 bp.	SSU: Not found	ITS1: Not found	5.8S: No start	ITS2: 106-344	LSU: 345-378	Broken or partial sequence, only partial 5.8S!
Zotu355	293 bp.	SSU: Not found	ITS1: Not found	5.8S: No start	ITS2: 106-259	LSU: 260-293	Broken or partial sequence, only partial 5.8S!
Zotu356	295 bp.	SSU: Not found	ITS1: Not found	5.8S: No start	ITS2: 107-261	LSU: 262-295	Broken or partial sequence, only partial 5.8S!
Zotu357	301 bp.	SSU: Not found	ITS1: Not found	5.8S: No start	ITS2: 106-267	LSU: 268-301	Broken or partial sequence, only partial 5.8S!
Zotu358	280 bp.	SSU: Not found	ITS1: Not found	5.8S: No start	ITS2: 106-246	LSU: 247-280	Broken or partial sequence, only partial 5.8S!
Zotu359	429 bp.	SSU: Not found	ITS1: Not found	5.8S: No start	ITS2: 106-395	LSU: 396-429	Broken or partial sequence, only partial 5.8S!
Zotu360	311 bp.	SSU: Not found	ITS1: Not found	5.8S: No start	ITS2: 106-277	LSU: 278-311	Broken or partial sequence, only partial 5.8S!
Zotu361	299 bp.	SSU: Not found	ITS1: Not found	5.8S: No start	ITS2: 106-265	LSU: 266-299	Broken or partial sequence, only partial 5.8S!
Zotu362	292 bp.	SSU: Not found	ITS1: Not found	5.8S: No start	ITS2: 106-258	LSU: 259-292	Broken or partial sequence, only partial 5.8S!
Zotu364	289 bp.	SSU: Not found	ITS1: Not found	5.8S: No start	ITS2: 106-255	LSU: 256-289	Broken or partial sequence, only partial 5.8S!
Zotu366	293 bp.	SSU: Not found	ITS1: Not found	5.8S: No start	ITS2: 106-259	LSU: 260-293	Broken or partial sequence, only partial 5.8S!
Zotu368	289 bp.	SSU: Not found	ITS1: Not found	5.8S: No start	ITS2: 106-255	LSU: 256-289	Broken or partial sequence, only partial 5.8S!
Zotu369	299 bp.	SSU: Not found	ITS1: Not found	5.8S: No start	ITS2: 106-265	LSU: 266-299	Broken or partial sequence, only partial 5.8S!
Zotu371	310 bp.	SSU: Not found	ITS1: Not found	5.8S: No start	ITS2: 106-276	LSU: 277-310	Broken or partial sequence, only partial 5.8S!
Zotu372	349 bp.	SSU: Not found	ITS1: Not found	5.8S: No start	ITS2: 108-315	LSU: 316-349	Broken or partial sequence, only partial 5.8S!
Zotu373	348 bp.	SSU: Not found	ITS1: Not found	5.8S: No start	ITS2: 106-314	LSU: 315-348	Broken or partial sequence, only partial 5.8S!
Zotu374	334 bp.	SSU: Not found	ITS1: Not found	5.8S: No start	ITS2: 106-300	LSU: 301-334	Broken or partial sequence, only partial 5.8S!
Zotu375	330 bp.	SSU: Not found	ITS1: Not found	5.8S: No start	ITS2: 104-296	LSU: 297-330	Broken or partial sequence, only partial 5.8S!
Zotu376	283 bp.	SSU: Not found	ITS1: Not found	5.8S: No start	ITS2: 106-249	LSU: 250-283	Broken or partial sequence, only partial 5.8S!
Zotu377	285 bp.	SSU: Not found	ITS1: Not found	5.8S: No start	ITS2: 106-251	LSU: 252-285	Broken or partial sequence, only partial 5.8S!
Zotu378	295 bp.	SSU: Not found	ITS1: Not found	5.8S: No start	ITS2: 106-261	LSU: 262-295	Broken or partial sequence, only partial 5.8S!
Zotu379	294 bp.	SSU: Not found	ITS1: Not found	5.8S: No start	ITS2: 106-260	LSU: 261-294	Broken or partial sequence, only partial 5.8S!
Zotu380	371 bp.	SSU: Not found	ITS1: Not found	5.8S: No start	ITS2: 106-337	LSU: 338-371	Broken or partial sequence, only partial 5.8S!
Zotu383	372 bp.	SSU: Not found	ITS1: Not found	5.8S: No start	ITS2: 106-338	LSU: 339-372	Broken or partial sequence, only partial 5.8S!
Zotu384	349 bp.	SSU: Not found	ITS1: Not found	5.8S: No start	ITS2: 108-315	LSU: 316-349	Broken or partial sequence, only partial 5.8S!
Zotu385	349 bp.	SSU: Not found	ITS1: Not found	5.8S: No start	ITS2: 108-315	LSU: 316-349	Broken or partial sequence, only partial 5.8S!
Zotu386	296 bp.	SSU: Not found	ITS1: Not found	5.8S: No start	ITS2: 106-262	LSU: 263-296	Broken or partial sequence, only partial 5.8S!
Zotu387	303 bp.	SSU: Not found	ITS1: Not found	5.8S: No start	ITS2: 106-269	LSU: 270-303	Broken or partial sequence, only partial 5.8S!
Zotu388	339 bp.	SSU: Not found	ITS1: Not found	5.8S: No start	ITS2: 106-305	LSU: 306-339	Broken or partial sequence, only partial 5.8S!
Zotu389	302 bp.	SSU: Not found	ITS1: Not found	5.8S: No start	ITS2: 106-268	LSU: 269-302	Broken or partial sequence, only partial 5.8S!
Zotu390	292 bp.	SSU: Not found	ITS1: Not found	5.8S: No start	ITS2: 106-258	LSU: 259-292	Broken or partial sequence, only partial 5.8S!
Zotu391	349 bp.	SSU: Not found	ITS1: Not found	5.8S: No start	ITS2: 108-316	LSU: 317-349	Broken or partial sequence, only partial 5.8S!
Zotu392	349 bp.	SSU: Not found	ITS1: Not found	5.8S: No start	ITS2: 106-315	LSU: 316-349	Broken or partial sequence, only partial 5.8S!
Zotu394	282 bp.	SSU: Not found	ITS1: Not found	5.8S: No start	ITS2: 106-248	LSU: 249-282	Broken or partial sequence, only partial 5.8S!
Zotu396	288 bp.	SSU: Not found	ITS1: Not found	5.8S: No start	ITS2: 106-254	LSU: 255-288	Broken or partial sequence, only partial 5.8S!
Zotu397	290 bp.	SSU: Not found	ITS1: Not found	5.8S: No start	ITS2: 105-256	LSU: 257-290	Broken or partial sequence, only partial 5.8S!
Zotu398	293 bp.	SSU: Not found	ITS1: Not found	5.8S: No start	ITS2: 106-259	LSU: 260-293	Broken or partial sequence, only partial 5.8S!
Zotu399	360 bp.	SSU: Not found	ITS1: Not found	5.8S: No start	ITS2: 105-326	LSU: 327-360	Broken or partial sequence, only partial 5.8S!
Zotu400	285 bp.	SSU: Not found	ITS1: Not found	5.8S: No start	ITS2: 106-251	LSU: 252-285	Broken or partial sequence, only partial 5.8S!
Zotu401	293 bp.	SSU: Not found	ITS1: Not found	5.8S: No start	ITS2: 106-259	LSU: 260-293	Broken or partial sequence, only partial 5.8S!
Zotu402	290 bp.	SSU: Not found	ITS1: Not found	5.8S: No start	ITS2: 106-256	LSU: 257-290	Broken or partial sequence, only partial 5.8S!
Zotu403	294 bp.	SSU: Not found	ITS1: Not found	5.8S: No start	ITS2: 106-260	LSU: 261-294	Broken or partial sequence, only partial 5.8S!
Zotu404	284 bp.	SSU: Not found	ITS1: Not found	5.8S: No start	ITS2: 106-250	LSU: 251-284	Broken or partial sequence, only partial 5.8S!
Zotu406	337 bp.	SSU: Not found	ITS1: Not found	5.8S: No start	ITS2: 106-303	LSU: 304-337	Broken or partial sequence, only partial 5.8S!
Zotu407	293 bp.	SSU: Not found	ITS1: Not found	5.8S: No start	ITS2: 106-259	LSU: 260-293	Broken or partial sequence, only partial 5.8S!
Zotu408	285 bp.	SSU: Not found	ITS1: Not found	5.8S: No start	ITS2: 106-251	LSU: 252-285	Broken or partial sequence, only partial 5.8S!
Zotu409	287 bp.	SSU: Not found	ITS1: Not found	5.8S: No start	ITS2: 106-253	LSU: 254-287	Broken or partial sequence, only partial 5.8S!
Zotu410	295 bp.	SSU: Not found	ITS1: Not found	5.8S: No start	ITS2: 106-261	LSU: 262-295	Broken or partial sequence, only partial 5.8S!
Zotu411	343 bp.	SSU: Not found	ITS1: Not found	5.8S: No start	ITS2: 106-309	LSU: 310-343	Broken or partial sequence, only partial 5.8S!
Zotu412	331 bp.	SSU: Not found	ITS1: Not found	5.8S: No start	ITS2: 104-297	LSU: 298-331	Broken or partial sequence, only partial 5.8S!
Zotu413	330 bp.	SSU: Not found	ITS1: Not found	5.8S: No start	ITS2: 106-296	LSU: 297-330	Broken or partial sequence, only partial 5.8S!
Zotu414	291 bp.	SSU: Not found	ITS1: Not found	5.8S: No start	ITS2: 106-257	LSU: 258-291	Broken or partial sequence, only partial 5.8S!
Zotu415	282 bp.	SSU: Not found	ITS1: Not found	5.8S: No start	ITS2: 106-248	LSU: 249-282	Broken or partial sequence, only partial 5.8S!
Zotu416	330 bp.	SSU: Not found	ITS1: Not found	5.8S: No start	ITS2: 106-296	LSU: 297-330	Broken or partial sequence, only partial 5.8S!
Zotu417	293 bp.	SSU: Not found	ITS1: Not found	5.8S: No start	ITS2: 106-259	LSU: 260-293	Broken or partial sequence, only partial 5.8S!
Zotu418	400 bp.	SSU: Not found	ITS1: Not found	5.8S: No start	ITS2: 101-366	LSU: 367-400	Broken or partial sequence, only partial 5.8S!
Zotu419	430 bp.	SSU: Not found	ITS1: Not found	5.8S: No start	ITS2: 106-396	LSU: 397-430	Broken or partial sequence, only partial 5.8S!
Zotu420	292 bp.	SSU: Not found	ITS1: Not found	5.8S: No start	ITS2: 106-258	LSU: 259-292	Broken or partial sequence, only partial 5.8S!
Zotu421	370 bp.	SSU: Not found	ITS1: Not found	5.8S: No start	ITS2: 106-336	LSU: 337-370	Broken or partial sequence, only partial 5.8S!
Zotu422	414 bp.	SSU: Not found	ITS1: Not found	5.8S: No start	ITS2: 106-380	LSU: 381-414	Broken or partial sequence, only partial 5.8S!
Zotu423	321 bp.	SSU: Not found	ITS1: Not found	5.8S: No start	ITS2: 107-287	LSU: 288-321	Broken or partial sequence, only partial 5.8S!
Zotu424	349 bp.	SSU: Not found	ITS1: Not found	5.8S: No start	ITS2: 108-315	LSU: 316-349	Broken or partial sequence, only partial 5.8S!
Zotu425	297 bp.	SSU: Not found	ITS1: Not found	5.8S: No start	ITS2: 106-263	LSU: 264-297	Broken or partial sequence, only partial 5.8S!
Zotu426	290 bp.	SSU: Not found	ITS1: Not found	5.8S: No start	ITS2: 106-256	LSU: 257-290	Broken or partial sequence, only partial 5.8S!
Zotu427	356 bp.	SSU: Not found	ITS1: Not found	5.8S: No start	ITS2: 102-322	LSU: 323-356	Broken or partial sequence, only partial 5.8S!
Zotu428	298 bp.	SSU: Not found	ITS1: Not found	5.8S: No start	ITS2: 106-264	LSU: 265-298	Broken or partial sequence, only partial 5.8S!
Zotu429	317 bp.	SSU: Not found	ITS1: Not found	5.8S: No start	ITS2: 106-283	LSU: 284-317	Broken or partial sequence, only partial 5.8S!
Zotu430	291 bp.	SSU: Not found	ITS1: Not found	5.8S: No start	ITS2: 106-257	LSU: 258-291	Broken or partial sequence, only partial 5.8S!
Zotu431	288 bp.	SSU: Not found	ITS1: Not found	5.8S: No start	ITS2: 106-254	LSU: 255-288	Broken or partial sequence, only partial 5.8S!
Zotu432	292 bp.	SSU: Not found	ITS1: Not found	5.8S: No start	ITS2: 106-258	LSU: 259-292	Broken or partial sequence, only partial 5.8S!
Zotu433	311 bp.	SSU: Not found	ITS1: Not found	5.8S: No start	ITS2: 106-277	LSU: 278-311	Broken or partial sequence, only partial 5.8S!
Zotu437	300 bp.	SSU: Not found	ITS1: Not found	5.8S: No start	ITS2: 106-266	LSU: 267-300	Broken or partial sequence, only partial 5.8S!
Zotu438	303 bp.	SSU: Not found	ITS1: Not found	5.8S: No start	ITS2: 108-269	LSU: 270-303	Broken or partial sequence, only partial 5.8S!
Zotu439	309 bp.	SSU: Not found	ITS1: Not found	5.8S: No start	ITS2: 106-275	LSU: 276-309	Broken or partial sequence, only partial 5.8S!
Zotu440	333 bp.	SSU: Not found	ITS1: Not found	5.8S: No start	ITS2: 106-299	LSU: 300-333	Broken or partial sequence, only partial 5.8S!
Zotu441	263 bp.	SSU: Not found	ITS1: Not found	5.8S: No start	ITS2: 105-229	LSU: 230-263	Broken or partial sequence, only partial 5.8S!
Zotu442	262 bp.	SSU: Not found	ITS1: Not found	5.8S: No start	ITS2: 105-228	LSU: 229-262	Broken or partial sequence, only partial 5.8S!
Zotu444	319 bp.	SSU: Not found	ITS1: Not found	5.8S: No start	ITS2: 103-285	LSU: 286-319	Broken or partial sequence, only partial 5.8S!
Zotu445	285 bp.	SSU: Not found	ITS1: Not found	5.8S: No start	ITS2: 106-251	LSU: 252-285	Broken or partial sequence, only partial 5.8S!
Zotu446	282 bp.	SSU: Not found	ITS1: Not found	5.8S: No start	ITS2: 106-248	LSU: 249-282	Broken or partial sequence, only partial 5.8S!
Zotu447	293 bp.	SSU: Not found	ITS1: Not found	5.8S: No start	ITS2: 106-259	LSU: 260-293	Broken or partial sequence, only partial 5.8S!
Zotu448	292 bp.	SSU: Not found	ITS1: Not found	5.8S: No start	ITS2: 106-258	LSU: 259-292	Broken or partial sequence, only partial 5.8S!
Zotu449	285 bp.	SSU: Not found	ITS1: Not found	5.8S: No start	ITS2: 106-251	LSU: 252-285	Broken or partial sequence, only partial 5.8S!
Zotu450	283 bp.	SSU: Not found	ITS1: Not found	5.8S: No start	ITS2: 106-249	LSU: 250-283	Broken or partial sequence, only partial 5.8S!
Zotu451	312 bp.	SSU: Not found	ITS1: Not found	5.8S: No start	ITS2: 106-278	LSU: 279-312	Broken or partial sequence, only partial 5.8S!
Zotu452	360 bp.	SSU: Not found	ITS1: Not found	5.8S: No start	ITS2: 106-326	LSU: 327-360	Broken or partial sequence, only partial 5.8S!
Zotu453	293 bp.	SSU: Not found	ITS1: Not found	5.8S: No start	ITS2: 106-259	LSU: 260-293	Broken or partial sequence, only partial 5.8S!
Zotu454	339 bp.	SSU: Not found	ITS1: Not found	5.8S: No start	ITS2: 106-305	LSU: 306-339	Broken or partial sequence, only partial 5.8S!
Zotu455	284 bp.	SSU: Not found	ITS1: Not found	5.8S: No start	ITS2: 106-250	LSU: 251-284	Broken or partial sequence, only partial 5.8S!
Zotu456	286 bp.	SSU: Not found	ITS1: Not found	5.8S: No start	ITS2: 106-252	LSU: 253-286	Broken or partial sequence, only partial 5.8S!
Zotu457	297 bp.	SSU: Not found	ITS1: Not found	5.8S: No start	ITS2: 106-263	LSU: 264-297	Broken or partial sequence, only partial 5.8S!
Zotu458	299 bp.	SSU: Not found	ITS1: Not found	5.8S: No start	ITS2: 106-265	LSU: 266-299	Broken or partial sequence, only partial 5.8S!
Zotu460	317 bp.	SSU: Not found	ITS1: Not found	5.8S: No start	ITS2: 106-283	LSU: 284-317	Broken or partial sequence, only partial 5.8S!
Zotu461	388 bp.	SSU: Not found	ITS1: Not found	5.8S: No start	ITS2: 106-354	LSU: 355-388	Broken or partial sequence, only partial 5.8S!
Zotu462	343 bp.	SSU: Not found	ITS1: Not found	5.8S: No start	ITS2: 106-309	LSU: 310-343	Broken or partial sequence, only partial 5.8S!
Zotu464	303 bp.	SSU: Not found	ITS1: Not found	5.8S: No start	ITS2: 106-269	LSU: 270-303	Broken or partial sequence, only partial 5.8S!
Zotu465	290 bp.	SSU: Not found	ITS1: Not found	5.8S: No start	ITS2: 106-256	LSU: 257-290	Broken or partial sequence, only partial 5.8S!
Zotu466	302 bp.	SSU: Not found	ITS1: Not found	5.8S: No start	ITS2: 106-268	LSU: 269-302	Broken or partial sequence, only partial 5.8S!
Zotu467	349 bp.	SSU: Not found	ITS1: Not found	5.8S: No start	ITS2: 108-315	LSU: 316-349	Broken or partial sequence, only partial 5.8S!
Zotu468	343 bp.	SSU: Not found	ITS1: Not found	5.8S: No start	ITS2: 106-309	LSU: 310-343	Broken or partial sequence, only partial 5.8S!
Zotu469	350 bp.	SSU: Not found	ITS1: Not found	5.8S: No start	ITS2: 105-316	LSU: 317-350	Broken or partial sequence, only partial 5.8S!
Zotu470	285 bp.	SSU: Not found	ITS1: Not found	5.8S: No start	ITS2: 106-251	LSU: 252-285	Broken or partial sequence, only partial 5.8S!
Zotu473	300 bp.	SSU: Not found	ITS1: Not found	5.8S: No start	ITS2: 106-266	LSU: 267-300	Broken or partial sequence, only partial 5.8S!
Zotu474	297 bp.	SSU: Not found	ITS1: Not found	5.8S: No start	ITS2: 106-263	LSU: 264-297	Broken or partial sequence, only partial 5.8S!
Zotu475	283 bp.	SSU: Not found	ITS1: Not found	5.8S: No start	ITS2: 106-249	LSU: 250-283	Broken or partial sequence, only partial 5.8S!
Zotu476	339 bp.	SSU: Not found	ITS1: Not found	5.8S: No start	ITS2: 106-305	LSU: 306-339	Broken or partial sequence, only partial 5.8S!
Zotu477	401 bp.	SSU: Not found	ITS1: Not found	5.8S: No start	ITS2: 102-367	LSU: 368-401	Broken or partial sequence, only partial 5.8S!
Zotu478	301 bp.	SSU: Not found	ITS1: Not found	5.8S: No start	ITS2: 106-267	LSU: 268-301	Broken or partial sequence, only partial 5.8S!
Zotu479	343 bp.	SSU: Not found	ITS1: Not found	5.8S: No start	ITS2: 106-309	LSU: 310-343	Broken or partial sequence, only partial 5.8S!
Zotu480	465 bp.	SSU: Not found	ITS1: Not found	5.8S: No start	ITS2: 103-431	LSU: 432-465	Broken or partial sequence, only partial 5.8S!
Zotu482	427 bp.	SSU: Not found	ITS1: Not found	5.8S: No start	ITS2: 106-393	LSU: 394-427	Broken or partial sequence, only partial 5.8S!
Zotu484	349 bp.	SSU: Not found	ITS1: Not found	5.8S: No start	ITS2: 108-315	LSU: 316-349	Broken or partial sequence, only partial 5.8S!
Zotu486	355 bp.	SSU: Not found	ITS1: Not found	5.8S: No start	ITS2: 105-321	LSU: 322-355	Broken or partial sequence, only partial 5.8S!
Zotu487	336 bp.	SSU: Not found	ITS1: Not found	5.8S: No start	ITS2: 106-302	LSU: 303-336	Broken or partial sequence, only partial 5.8S!
Zotu488	303 bp.	SSU: Not found	ITS1: Not found	5.8S: No start	ITS2: 106-269	LSU: 270-303	Broken or partial sequence, only partial 5.8S!
Zotu489	290 bp.	SSU: Not found	ITS1: Not found	5.8S: No start	ITS2: 106-256	LSU: 257-290	Broken or partial sequence, only partial 5.8S!
Zotu490	298 bp.	SSU: Not found	ITS1: Not found	5.8S: No start	ITS2: 106-264	LSU: 265-298	Broken or partial sequence, only partial 5.8S!
Zotu491	345 bp.	SSU: Not found	ITS1: Not found	5.8S: No start	ITS2: 106-311	LSU: 312-345	Broken or partial sequence, only partial 5.8S!
Zotu492	334 bp.	SSU: Not found	ITS1: Not found	5.8S: No start	ITS2: 106-300	LSU: 301-334	Broken or partial sequence, only partial 5.8S!
Zotu493	378 bp.	SSU: Not found	ITS1: Not found	5.8S: No start	ITS2: 106-344	LSU: 345-378	Broken or partial sequence, only partial 5.8S!
Zotu496	288 bp.	SSU: Not found	ITS1: Not found	5.8S: No start	ITS2: 106-254	LSU: 255-288	Broken or partial sequence, only partial 5.8S!
Zotu497	331 bp.	SSU: Not found	ITS1: Not found	5.8S: No start	ITS2: 104-297	LSU: 298-331	Broken or partial sequence, only partial 5.8S!
Zotu498	301 bp.	SSU: Not found	ITS1: Not found	5.8S: No start	ITS2: 106-267	LSU: 268-301	Broken or partial sequence, only partial 5.8S!
Zotu499	301 bp.	SSU: Not found	ITS1: Not found	5.8S: No start	ITS2: 106-267	LSU: 268-301	Broken or partial sequence, only partial 5.8S!
Zotu500	295 bp.	SSU: Not found	ITS1: Not found	5.8S: No start	ITS2: 106-261	LSU: 262-295	Broken or partial sequence, only partial 5.8S!
Zotu501	279 bp.	SSU: Not found	ITS1: Not found	5.8S: No start	ITS2: 105-245	LSU: 246-279	Broken or partial sequence, only partial 5.8S!
Zotu502	317 bp.	SSU: Not found	ITS1: Not found	5.8S: No start	ITS2: 106-283	LSU: 284-317	Broken or partial sequence, only partial 5.8S!
Zotu503	301 bp.	SSU: Not found	ITS1: Not found	5.8S: No start	ITS2: 106-267	LSU: 268-301	Broken or partial sequence, only partial 5.8S!
Zotu504	303 bp.	SSU: Not found	ITS1: Not found	5.8S: No start	ITS2: 108-269	LSU: 270-303	Broken or partial sequence, only partial 5.8S!
Zotu506	338 bp.	SSU: Not found	ITS1: Not found	5.8S: No start	ITS2: 105-304	LSU: 305-338	Broken or partial sequence, only partial 5.8S!
Zotu507	342 bp.	SSU: Not found	ITS1: Not found	5.8S: No start	ITS2: 106-308	LSU: 309-342	Broken or partial sequence, only partial 5.8S!
Zotu508	309 bp.	SSU: Not found	ITS1: Not found	5.8S: No start	ITS2: 106-275	LSU: 276-309	Broken or partial sequence, only partial 5.8S!
Zotu509	355 bp.	SSU: Not found	ITS1: Not found	5.8S: No start	ITS2: 108-321	LSU: 322-355	Broken or partial sequence, only partial 5.8S!
Zotu510	297 bp.	SSU: Not found	ITS1: Not found	5.8S: No start	ITS2: 106-263	LSU: 264-297	Broken or partial sequence, only partial 5.8S!
Zotu511	308 bp.	SSU: Not found	ITS1: Not found	5.8S: No start	ITS2: 106-274	LSU: 275-308	Broken or partial sequence, only partial 5.8S!
Zotu512	261 bp.	SSU: Not found	ITS1: Not found	5.8S: No start	ITS2: 105-227	LSU: 228-261	Broken or partial sequence, only partial 5.8S!
Zotu513	414 bp.	SSU: Not found	ITS1: Not found	5.8S: No start	ITS2: 106-380	LSU: 381-414	Broken or partial sequence, only partial 5.8S!
Zotu514	292 bp.	SSU: Not found	ITS1: Not found	5.8S: No start	ITS2: 106-258	LSU: 259-292	Broken or partial sequence, only partial 5.8S!
Zotu515	321 bp.	SSU: Not found	ITS1: Not found	5.8S: No start	ITS2: 106-287	LSU: 288-321	Broken or partial sequence, only partial 5.8S!
Zotu516	290 bp.	SSU: Not found	ITS1: Not found	5.8S: No start	ITS2: 106-256	LSU: 257-290	Broken or partial sequence, only partial 5.8S!
Zotu517	374 bp.	SSU: Not found	ITS1: Not found	5.8S: No start	ITS2: 106-340	LSU: 341-374	Broken or partial sequence, only partial 5.8S!
Zotu518	335 bp.	SSU: Not found	ITS1: Not found	5.8S: No start	ITS2: 106-301	LSU: 302-335	Broken or partial sequence, only partial 5.8S!
Zotu519	343 bp.	SSU: Not found	ITS1: Not found	5.8S: No start	ITS2: 103-309	LSU: 310-343	Broken or partial sequence, only partial 5.8S!
Zotu520	349 bp.	SSU: Not found	ITS1: Not found	5.8S: No start	ITS2: 108-315	LSU: 316-349	Broken or partial sequence, only partial 5.8S!
Zotu521	285 bp.	SSU: Not found	ITS1: Not found	5.8S: No start	ITS2: 106-251	LSU: 252-285	Broken or partial sequence, only partial 5.8S!
Zotu522	345 bp.	SSU: Not found	ITS1: Not found	5.8S: No start	ITS2: 102-311	LSU: 312-345	Broken or partial sequence, only partial 5.8S!
Zotu523	280 bp.	SSU: Not found	ITS1: Not found	5.8S: No start	ITS2: 105-246	LSU: 247-280	Broken or partial sequence, only partial 5.8S!
Zotu524	300 bp.	SSU: Not found	ITS1: Not found	5.8S: No start	ITS2: 106-266	LSU: 267-300	Broken or partial sequence, only partial 5.8S!
Zotu525	303 bp.	SSU: Not found	ITS1: Not found	5.8S: No start	ITS2: 108-269	LSU: 270-303	Broken or partial sequence, only partial 5.8S!
Zotu526	293 bp.	SSU: Not found	ITS1: Not found	5.8S: No start	ITS2: 106-259	LSU: 260-293	Broken or partial sequence, only partial 5.8S!
Zotu527	308 bp.	SSU: Not found	ITS1: Not found	5.8S: No start	ITS2: 106-274	LSU: 275-308	Broken or partial sequence, only partial 5.8S!
Zotu528	290 bp.	SSU: Not found	ITS1: Not found	5.8S: No start	ITS2: 106-256	LSU: 257-290	Broken or partial sequence, only partial 5.8S!
Zotu529	361 bp.	SSU: Not found	ITS1: Not found	5.8S: No start	ITS2: 94-327	LSU: 328-361	Broken or partial sequence, only partial 5.8S!
Zotu531	292 bp.	SSU: Not found	ITS1: Not found	5.8S: No start	ITS2: 106-258	LSU: 259-292	Broken or partial sequence, only partial 5.8S!
Zotu532	386 bp.	SSU: Not found	ITS1: Not found	5.8S: No start	ITS2: 106-352	LSU: 353-386	Broken or partial sequence, only partial 5.8S!
Zotu533	297 bp.	SSU: Not found	ITS1: Not found	5.8S: No start	ITS2: 106-263	LSU: 264-297	Broken or partial sequence, only partial 5.8S!
Zotu534	295 bp.	SSU: Not found	ITS1: Not found	5.8S: No start	ITS2: 106-261	LSU: 262-295	Broken or partial sequence, only partial 5.8S!
Zotu535	283 bp.	SSU: Not found	ITS1: Not found	5.8S: No start	ITS2: 106-249	LSU: 250-283	Broken or partial sequence, only partial 5.8S!
Zotu536	331 bp.	SSU: Not found	ITS1: Not found	5.8S: No start	ITS2: 104-297	LSU: 298-331	Broken or partial sequence, only partial 5.8S!
Zotu537	354 bp.	SSU: Not found	ITS1: Not found	5.8S: No start	ITS2: 106-320	LSU: 321-354	Broken or partial sequence, only partial 5.8S!
Zotu538	337 bp.	SSU: Not found	ITS1: Not found	5.8S: No start	ITS2: 106-303	LSU: 304-337	Broken or partial sequence, only partial 5.8S!
Zotu539	314 bp.	SSU: Not found	ITS1: Not found	5.8S: No start	ITS2: 106-280	LSU: 281-314	Broken or partial sequence, only partial 5.8S!
Zotu541	349 bp.	SSU: Not found	ITS1: Not found	5.8S: No start	ITS2: 108-315	LSU: 316-349	Broken or partial sequence, only partial 5.8S!
Zotu542	360 bp.	SSU: Not found	ITS1: Not found	5.8S: No start	ITS2: 105-326	LSU: 327-360	Broken or partial sequence, only partial 5.8S!
Zotu543	313 bp.	SSU: Not found	ITS1: Not found	5.8S: No start	ITS2: 106-279	LSU: 280-313	Broken or partial sequence, only partial 5.8S!
Zotu545	304 bp.	SSU: Not found	ITS1: Not found	5.8S: No start	ITS2: 106-270	LSU: 271-304	Broken or partial sequence, only partial 5.8S!
Zotu546	298 bp.	SSU: Not found	ITS1: Not found	5.8S: No start	ITS2: 106-264	LSU: 265-298	Broken or partial sequence, only partial 5.8S!
Zotu547	304 bp.	SSU: Not found	ITS1: Not found	5.8S: No start	ITS2: 106-270	LSU: 271-304	Broken or partial sequence, only partial 5.8S!
Zotu548	329 bp.	SSU: Not found	ITS1: Not found	5.8S: No start	ITS2: 106-295	LSU: 296-329	Broken or partial sequence, only partial 5.8S!
Zotu549	352 bp.	SSU: Not found	ITS1: Not found	5.8S: No start	ITS2: 106-318	LSU: 319-352	Broken or partial sequence, only partial 5.8S!
Zotu550	295 bp.	SSU: Not found	ITS1: Not found	5.8S: No start	ITS2: 106-261	LSU: 262-295	Broken or partial sequence, only partial 5.8S!
Zotu551	292 bp.	SSU: Not found	ITS1: Not found	5.8S: No start	ITS2: 106-258	LSU: 259-292	Broken or partial sequence, only partial 5.8S!
Zotu552	285 bp.	SSU: Not found	ITS1: Not found	5.8S: No start	ITS2: 106-251	LSU: 252-285	Broken or partial sequence, only partial 5.8S!
Zotu553	293 bp.	SSU: Not found	ITS1: Not found	5.8S: No start	ITS2: 106-259	LSU: 260-293	Broken or partial sequence, only partial 5.8S!
Zotu554	318 bp.	SSU: Not found	ITS1: Not found	5.8S: No start	ITS2: 106-284	LSU: 285-318	Broken or partial sequence, only partial 5.8S!
Zotu555	356 bp.	SSU: Not found	ITS1: Not found	5.8S: No start	ITS2: 102-322	LSU: 323-356	Broken or partial sequence, only partial 5.8S!
Zotu556	290 bp.	SSU: Not found	ITS1: Not found	5.8S: No start	ITS2: 106-256	LSU: 257-290	Broken or partial sequence, only partial 5.8S!
Zotu557	295 bp.	SSU: Not found	ITS1: Not found	5.8S: No start	ITS2: 106-261	LSU: 262-295	Broken or partial sequence, only partial 5.8S!
Zotu558	287 bp.	SSU: Not found	ITS1: Not found	5.8S: No start	ITS2: 106-253	LSU: 254-287	Broken or partial sequence, only partial 5.8S!
Zotu559	318 bp.	SSU: Not found	ITS1: Not found	5.8S: No start	ITS2: 107-284	LSU: 285-318	Broken or partial sequence, only partial 5.8S!
Zotu560	327 bp.	SSU: Not found	ITS1: Not found	5.8S: No start	ITS2: 106-293	LSU: 294-327	Broken or partial sequence, only partial 5.8S!
Zotu563	358 bp.	SSU: Not found	ITS1: Not found	5.8S: No start	ITS2: 105-324	LSU: 325-358	Broken or partial sequence, only partial 5.8S!
Zotu564	308 bp.	SSU: Not found	ITS1: Not found	5.8S: No start	ITS2: 106-274	LSU: 275-308	Broken or partial sequence, only partial 5.8S!
Zotu565	386 bp.	SSU: Not found	ITS1: Not found	5.8S: No start	ITS2: 106-352	LSU: 353-386	Broken or partial sequence, only partial 5.8S!
Zotu566	323 bp.	SSU: Not found	ITS1: Not found	5.8S: No start	ITS2: 106-289	LSU: 290-323	Broken or partial sequence, only partial 5.8S!
Zotu567	288 bp.	SSU: Not found	ITS1: Not found	5.8S: No start	ITS2: 98-288	LSU: Not found	Broken or partial sequence, only partial 5.8S!
Zotu568	293 bp.	SSU: Not found	ITS1: Not found	5.8S: No start	ITS2: 106-259	LSU: 260-293	Broken or partial sequence, only partial 5.8S!
Zotu569	284 bp.	SSU: Not found	ITS1: Not found	5.8S: No start	ITS2: 106-250	LSU: 251-284	Broken or partial sequence, only partial 5.8S!
Zotu570	292 bp.	SSU: Not found	ITS1: Not found	5.8S: No start	ITS2: 106-258	LSU: 259-292	Broken or partial sequence, only partial 5.8S!
Zotu571	293 bp.	SSU: Not found	ITS1: Not found	5.8S: No start	ITS2: 106-259	LSU: 260-293	Broken or partial sequence, only partial 5.8S!
Zotu574	293 bp.	SSU: Not found	ITS1: Not found	5.8S: No start	ITS2: 106-259	LSU: 260-293	Broken or partial sequence, only partial 5.8S!
Zotu575	362 bp.	SSU: Not found	ITS1: Not found	5.8S: No start	ITS2: 102-328	LSU: 329-362	Broken or partial sequence, only partial 5.8S!
Zotu576	359 bp.	SSU: Not found	ITS1: Not found	5.8S: No start	ITS2: 107-325	LSU: 326-359	Broken or partial sequence, only partial 5.8S!
Zotu577	349 bp.	SSU: Not found	ITS1: Not found	5.8S: No start	ITS2: 108-315	LSU: 316-349	Broken or partial sequence, only partial 5.8S!
Zotu578	284 bp.	SSU: Not found	ITS1: Not found	5.8S: No start	ITS2: 106-250	LSU: 251-284	Broken or partial sequence, only partial 5.8S!
Zotu579	317 bp.	SSU: Not found	ITS1: Not found	5.8S: No start	ITS2: 107-283	LSU: 284-317	Broken or partial sequence, only partial 5.8S!
Zotu581	361 bp.	SSU: Not found	ITS1: Not found	5.8S: No start	ITS2: 106-327	LSU: 328-361	Broken or partial sequence, only partial 5.8S!
Zotu582	303 bp.	SSU: Not found	ITS1: Not found	5.8S: No start	ITS2: 106-269	LSU: 270-303	Broken or partial sequence, only partial 5.8S!
Zotu583	372 bp.	SSU: Not found	ITS1: Not found	5.8S: No start	ITS2: 106-338	LSU: 339-372	Broken or partial sequence, only partial 5.8S!
Zotu585	277 bp.	SSU: Not found	ITS1: Not found	5.8S: No start	ITS2: 105-243	LSU: 244-277	Broken or partial sequence, only partial 5.8S!
Zotu587	335 bp.	SSU: Not found	ITS1: Not found	5.8S: No start	ITS2: 106-301	LSU: 302-335	Broken or partial sequence, only partial 5.8S!
Zotu588	283 bp.	SSU: Not found	ITS1: Not found	5.8S: No start	ITS2: 106-249	LSU: 250-283	Broken or partial sequence, only partial 5.8S!
Zotu589	301 bp.	SSU: Not found	ITS1: Not found	5.8S: No start	ITS2: 106-267	LSU: 268-301	Broken or partial sequence, only partial 5.8S!
Zotu590	521 bp.	SSU: Not found	ITS1: Not found	5.8S: No start	ITS2: 106-487	LSU: 488-521	Broken or partial sequence, only partial 5.8S!
Zotu591	323 bp.	SSU: Not found	ITS1: Not found	5.8S: No start	ITS2: 106-289	LSU: 290-323	Broken or partial sequence, only partial 5.8S!
Zotu592	282 bp.	SSU: Not found	ITS1: Not found	5.8S: No start	ITS2: 106-248	LSU: 249-282	Broken or partial sequence, only partial 5.8S!
Zotu593	310 bp.	SSU: Not found	ITS1: Not found	5.8S: No start	ITS2: 106-276	LSU: 277-310	Broken or partial sequence, only partial 5.8S!
Zotu594	291 bp.	SSU: Not found	ITS1: Not found	5.8S: No start	ITS2: 106-257	LSU: 258-291	Broken or partial sequence, only partial 5.8S!
Zotu595	288 bp.	SSU: Not found	ITS1: Not found	5.8S: No start	ITS2: 106-254	LSU: 255-288	Broken or partial sequence, only partial 5.8S!
Zotu596	294 bp.	SSU: Not found	ITS1: Not found	5.8S: No start	ITS2: 106-260	LSU: 261-294	Broken or partial sequence, only partial 5.8S!
Zotu597	342 bp.	SSU: Not found	ITS1: Not found	5.8S: No start	ITS2: 106-308	LSU: 309-342	Broken or partial sequence, only partial 5.8S!
Zotu598	288 bp.	SSU: Not found	ITS1: Not found	5.8S: No start	ITS2: 106-254	LSU: 255-288	Broken or partial sequence, only partial 5.8S!
Zotu599	290 bp.	SSU: Not found	ITS1: Not found	5.8S: No start	ITS2: 106-256	LSU: 257-290	Broken or partial sequence, only partial 5.8S!
Zotu600	315 bp.	SSU: Not found	ITS1: Not found	5.8S: No start	ITS2: 106-281	LSU: 282-315	Broken or partial sequence, only partial 5.8S!
Zotu601	303 bp.	SSU: Not found	ITS1: Not found	5.8S: No start	ITS2: 108-269	LSU: 270-303	Broken or partial sequence, only partial 5.8S!
Zotu602	300 bp.	SSU: Not found	ITS1: Not found	5.8S: No start	ITS2: 106-266	LSU: 267-300	Broken or partial sequence, only partial 5.8S!
Zotu603	298 bp.	SSU: Not found	ITS1: Not found	5.8S: No start	ITS2: 106-264	LSU: 265-298	Broken or partial sequence, only partial 5.8S!
Zotu604	342 bp.	SSU: Not found	ITS1: Not found	5.8S: No start	ITS2: 104-308	LSU: 309-342	Broken or partial sequence, only partial 5.8S!
Zotu605	284 bp.	SSU: Not found	ITS1: Not found	5.8S: No start	ITS2: 106-250	LSU: 251-284	Broken or partial sequence, only partial 5.8S!
Zotu606	283 bp.	SSU: Not found	ITS1: Not found	5.8S: No start	ITS2: 106-249	LSU: 250-283	Broken or partial sequence, only partial 5.8S!
Zotu607	349 bp.	SSU: Not found	ITS1: Not found	5.8S: No start	ITS2: 108-315	LSU: 316-349	Broken or partial sequence, only partial 5.8S!
Zotu608	330 bp.	SSU: Not found	ITS1: Not found	5.8S: No start	ITS2: 106-296	LSU: 297-330	Broken or partial sequence, only partial 5.8S!
Zotu609	396 bp.	SSU: Not found	ITS1: Not found	5.8S: No start	ITS2: 102-362	LSU: 363-396	Broken or partial sequence, only partial 5.8S!
Zotu610	349 bp.	SSU: Not found	ITS1: Not found	5.8S: No start	ITS2: 108-315	LSU: 316-349	Broken or partial sequence, only partial 5.8S!
Zotu611	296 bp.	SSU: Not found	ITS1: Not found	5.8S: No start	ITS2: 106-262	LSU: 263-296	Broken or partial sequence, only partial 5.8S!
Zotu612	293 bp.	SSU: Not found	ITS1: Not found	5.8S: No start	ITS2: 106-259	LSU: 260-293	Broken or partial sequence, only partial 5.8S!
Zotu613	357 bp.	SSU: Not found	ITS1: Not found	5.8S: No start	ITS2: 108-324	LSU: 325-357	Broken or partial sequence, only partial 5.8S!
Zotu614	290 bp.	SSU: Not found	ITS1: Not found	5.8S: No start	ITS2: 106-256	LSU: 257-290	Broken or partial sequence, only partial 5.8S!
Zotu615	394 bp.	SSU: Not found	ITS1: Not found	5.8S: No start	ITS2: 102-360	LSU: 361-394	Broken or partial sequence, only partial 5.8S!
Zotu616	321 bp.	SSU: Not found	ITS1: Not found	5.8S: No start	ITS2: 106-287	LSU: 288-321	Broken or partial sequence, only partial 5.8S!
Zotu618	283 bp.	SSU: Not found	ITS1: Not found	5.8S: No start	ITS2: 106-249	LSU: 250-283	Broken or partial sequence, only partial 5.8S!
Zotu619	293 bp.	SSU: Not found	ITS1: Not found	5.8S: No start	ITS2: 106-259	LSU: 260-293	Broken or partial sequence, only partial 5.8S!
Zotu620	301 bp.	SSU: Not found	ITS1: Not found	5.8S: No start	ITS2: 105-267	LSU: 268-301	Broken or partial sequence, only partial 5.8S!
Zotu622	196 bp.	SSU: Not found	ITS1: Not found	5.8S: No start	ITS2: 101-162	LSU: 163-196	Broken or partial sequence, only partial 5.8S!
Zotu623	285 bp.	SSU: Not found	ITS1: Not found	5.8S: No start	ITS2: 106-251	LSU: 252-285	Broken or partial sequence, only partial 5.8S!
Zotu624	292 bp.	SSU: Not found	ITS1: Not found	5.8S: No start	ITS2: 106-258	LSU: 259-292	Broken or partial sequence, only partial 5.8S!
Zotu625	289 bp.	SSU: Not found	ITS1: Not found	5.8S: No start	ITS2: 106-255	LSU: 256-289	Broken or partial sequence, only partial 5.8S!
Zotu626	282 bp.	SSU: Not found	ITS1: Not found	5.8S: No start	ITS2: 106-248	LSU: 249-282	Broken or partial sequence, only partial 5.8S!
Zotu627	328 bp.	SSU: Not found	ITS1: Not found	5.8S: No start	ITS2: 104-294	LSU: 295-328	Broken or partial sequence, only partial 5.8S!
Zotu628	307 bp.	SSU: Not found	ITS1: Not found	5.8S: No start	ITS2: 106-273	LSU: 274-307	Broken or partial sequence, only partial 5.8S!
Zotu629	286 bp.	SSU: Not found	ITS1: Not found	5.8S: No start	ITS2: 106-252	LSU: 253-286	Broken or partial sequence, only partial 5.8S!
Zotu630	282 bp.	SSU: Not found	ITS1: Not found	5.8S: No start	ITS2: 106-248	LSU: 249-282	Broken or partial sequence, only partial 5.8S!
Zotu631	286 bp.	SSU: Not found	ITS1: Not found	5.8S: No start	ITS2: 106-252	LSU: 253-286	Broken or partial sequence, only partial 5.8S!
Zotu632	301 bp.	SSU: Not found	ITS1: Not found	5.8S: No start	ITS2: 106-267	LSU: 268-301	Broken or partial sequence, only partial 5.8S!
Zotu633	293 bp.	SSU: Not found	ITS1: Not found	5.8S: No start	ITS2: 106-259	LSU: 260-293	Broken or partial sequence, only partial 5.8S!
Zotu634	285 bp.	SSU: Not found	ITS1: Not found	5.8S: No start	ITS2: 106-251	LSU: 252-285	Broken or partial sequence, only partial 5.8S!
Zotu635	321 bp.	SSU: Not found	ITS1: Not found	5.8S: No start	ITS2: 106-287	LSU: 288-321	Broken or partial sequence, only partial 5.8S!
Zotu636	349 bp.	SSU: Not found	ITS1: Not found	5.8S: No start	ITS2: 108-315	LSU: 316-349	Broken or partial sequence, only partial 5.8S!
Zotu637	302 bp.	SSU: Not found	ITS1: Not found	5.8S: No start	ITS2: 106-268	LSU: 269-302	Broken or partial sequence, only partial 5.8S!
Zotu638	316 bp.	SSU: Not found	ITS1: Not found	5.8S: No start	ITS2: 106-282	LSU: 283-316	Broken or partial sequence, only partial 5.8S!
Zotu639	372 bp.	SSU: Not found	ITS1: Not found	5.8S: No start	ITS2: 102-338	LSU: 339-372	Broken or partial sequence, only partial 5.8S!
Zotu640	290 bp.	SSU: Not found	ITS1: Not found	5.8S: No start	ITS2: 106-256	LSU: 257-290	Broken or partial sequence, only partial 5.8S!
Zotu641	293 bp.	SSU: Not found	ITS1: Not found	5.8S: No start	ITS2: 106-259	LSU: 260-293	Broken or partial sequence, only partial 5.8S!
Zotu642	340 bp.	SSU: Not found	ITS1: Not found	5.8S: No start	ITS2: 106-306	LSU: 307-340	Broken or partial sequence, only partial 5.8S!
Zotu643	328 bp.	SSU: Not found	ITS1: Not found	5.8S: No start	ITS2: 106-294	LSU: 295-328	Broken or partial sequence, only partial 5.8S!
Zotu644	293 bp.	SSU: Not found	ITS1: Not found	5.8S: No start	ITS2: 106-259	LSU: 260-293	Broken or partial sequence, only partial 5.8S!
Zotu647	307 bp.	SSU: Not found	ITS1: Not found	5.8S: No start	ITS2: 106-273	LSU: 274-307	Broken or partial sequence, only partial 5.8S!
Zotu649	313 bp.	SSU: Not found	ITS1: Not found	5.8S: No start	ITS2: 106-279	LSU: 280-313	Broken or partial sequence, only partial 5.8S!
Zotu650	285 bp.	SSU: Not found	ITS1: Not found	5.8S: No start	ITS2: 106-251	LSU: 252-285	Broken or partial sequence, only partial 5.8S!
Zotu652	283 bp.	SSU: Not found	ITS1: Not found	5.8S: No start	ITS2: 106-249	LSU: 250-283	Broken or partial sequence, only partial 5.8S!
Zotu654	314 bp.	SSU: Not found	ITS1: Not found	5.8S: No start	ITS2: 106-280	LSU: 281-314	Broken or partial sequence, only partial 5.8S!
Zotu655	301 bp.	SSU: Not found	ITS1: Not found	5.8S: No start	ITS2: 106-267	LSU: 268-301	Broken or partial sequence, only partial 5.8S!
Zotu656	331 bp.	SSU: Not found	ITS1: Not found	5.8S: No start	ITS2: 106-297	LSU: 298-331	Broken or partial sequence, only partial 5.8S!
Zotu657	283 bp.	SSU: Not found	ITS1: Not found	5.8S: No start	ITS2: 106-249	LSU: 250-283	Broken or partial sequence, only partial 5.8S!
Zotu658	349 bp.	SSU: Not found	ITS1: Not found	5.8S: No start	ITS2: 108-315	LSU: 316-349	Broken or partial sequence, only partial 5.8S!
Zotu661	413 bp.	SSU: Not found	ITS1: Not found	5.8S: No start	ITS2: 106-379	LSU: 380-413	Broken or partial sequence, only partial 5.8S!
Zotu662	291 bp.	SSU: Not found	ITS1: Not found	5.8S: No start	ITS2: 106-257	LSU: 258-291	Broken or partial sequence, only partial 5.8S!
Zotu663	349 bp.	SSU: Not found	ITS1: Not found	5.8S: No start	ITS2: 108-315	LSU: 316-349	Broken or partial sequence, only partial 5.8S!
Zotu664	283 bp.	SSU: Not found	ITS1: Not found	5.8S: No start	ITS2: 106-249	LSU: 250-283	Broken or partial sequence, only partial 5.8S!
Zotu665	282 bp.	SSU: Not found	ITS1: Not found	5.8S: No start	ITS2: 106-248	LSU: 249-282	Broken or partial sequence, only partial 5.8S!
Zotu666	350 bp.	SSU: Not found	ITS1: Not found	5.8S: No start	ITS2: 102-316	LSU: 317-350	Broken or partial sequence, only partial 5.8S!
Zotu667	290 bp.	SSU: Not found	ITS1: Not found	5.8S: No start	ITS2: 106-256	LSU: 257-290	Broken or partial sequence, only partial 5.8S!
Zotu669	381 bp.	SSU: Not found	ITS1: Not found	5.8S: No start	ITS2: 108-347	LSU: 348-381	Broken or partial sequence, only partial 5.8S!
Zotu670	296 bp.	SSU: Not found	ITS1: Not found	5.8S: No start	ITS2: 106-262	LSU: 263-296	Broken or partial sequence, only partial 5.8S!
Zotu671	286 bp.	SSU: Not found	ITS1: Not found	5.8S: No start	ITS2: 106-252	LSU: 253-286	Broken or partial sequence, only partial 5.8S!
Zotu672	279 bp.	SSU: Not found	ITS1: Not found	5.8S: No start	ITS2: 106-245	LSU: 246-279	Broken or partial sequence, only partial 5.8S!
Zotu673	346 bp.	SSU: Not found	ITS1: Not found	5.8S: No start	ITS2: 105-312	LSU: 313-346	Broken or partial sequence, only partial 5.8S!
Zotu674	338 bp.	SSU: Not found	ITS1: Not found	5.8S: No start	ITS2: 106-304	LSU: 305-338	Broken or partial sequence, only partial 5.8S!
Zotu675	297 bp.	SSU: Not found	ITS1: Not found	5.8S: No start	ITS2: 106-263	LSU: 264-297	Broken or partial sequence, only partial 5.8S!
Zotu676	293 bp.	SSU: Not found	ITS1: Not found	5.8S: No start	ITS2: 106-259	LSU: 260-293	Broken or partial sequence, only partial 5.8S!
Zotu677	294 bp.	SSU: Not found	ITS1: Not found	5.8S: No start	ITS2: 106-260	LSU: 261-294	Broken or partial sequence, only partial 5.8S!
Zotu678	402 bp.	SSU: Not found	ITS1: Not found	5.8S: No start	ITS2: 102-368	LSU: 369-402	Broken or partial sequence, only partial 5.8S!
Zotu679	355 bp.	SSU: Not found	ITS1: Not found	5.8S: No start	ITS2: 108-321	LSU: 322-355	Broken or partial sequence, only partial 5.8S!
Zotu681	283 bp.	SSU: Not found	ITS1: Not found	5.8S: No start	ITS2: 106-249	LSU: 250-283	Broken or partial sequence, only partial 5.8S!
Zotu682	285 bp.	SSU: Not found	ITS1: Not found	5.8S: No start	ITS2: 106-251	LSU: 252-285	Broken or partial sequence, only partial 5.8S!
Zotu683	301 bp.	SSU: Not found	ITS1: Not found	5.8S: No start	ITS2: 106-267	LSU: 268-301	Broken or partial sequence, only partial 5.8S!
Zotu684	282 bp.	SSU: Not found	ITS1: Not found	5.8S: No start	ITS2: 106-248	LSU: 249-282	Broken or partial sequence, only partial 5.8S!
Zotu686	331 bp.	SSU: Not found	ITS1: Not found	5.8S: No start	ITS2: 104-297	LSU: 298-331	Broken or partial sequence, only partial 5.8S!
Zotu687	296 bp.	SSU: Not found	ITS1: Not found	5.8S: No start	ITS2: 106-262	LSU: 263-296	Broken or partial sequence, only partial 5.8S!
Zotu688	327 bp.	SSU: Not found	ITS1: Not found	5.8S: No start	ITS2: 106-293	LSU: 294-327	Broken or partial sequence, only partial 5.8S!
Zotu690	355 bp.	SSU: Not found	ITS1: Not found	5.8S: No start	ITS2: 108-321	LSU: 322-355	Broken or partial sequence, only partial 5.8S!
Zotu691	303 bp.	SSU: Not found	ITS1: Not found	5.8S: No start	ITS2: 106-269	LSU: 270-303	Broken or partial sequence, only partial 5.8S!
Zotu692	290 bp.	SSU: Not found	ITS1: Not found	5.8S: No start	ITS2: 100-256	LSU: 257-290	Broken or partial sequence, only partial 5.8S!
Zotu693	307 bp.	SSU: Not found	ITS1: Not found	5.8S: No start	ITS2: 106-273	LSU: 274-307	Broken or partial sequence, only partial 5.8S!
Zotu694	331 bp.	SSU: Not found	ITS1: Not found	5.8S: No start	ITS2: 104-297	LSU: 298-331	Broken or partial sequence, only partial 5.8S!
Zotu695	342 bp.	SSU: Not found	ITS1: Not found	5.8S: No start	ITS2: 106-308	LSU: 309-342	Broken or partial sequence, only partial 5.8S!
Zotu696	333 bp.	SSU: Not found	ITS1: Not found	5.8S: No start	ITS2: 105-299	LSU: 300-333	Broken or partial sequence, only partial 5.8S!
Zotu697	326 bp.	SSU: Not found	ITS1: Not found	5.8S: No start	ITS2: 104-292	LSU: 293-326	Broken or partial sequence, only partial 5.8S!
Zotu698	290 bp.	SSU: Not found	ITS1: Not found	5.8S: No start	ITS2: 106-256	LSU: 257-290	Broken or partial sequence, only partial 5.8S!
Zotu699	330 bp.	SSU: Not found	ITS1: Not found	5.8S: No start	ITS2: 104-296	LSU: 297-330	Broken or partial sequence, only partial 5.8S!
Zotu700	289 bp.	SSU: Not found	ITS1: Not found	5.8S: No start	ITS2: 106-255	LSU: 256-289	Broken or partial sequence, only partial 5.8S!
Zotu701	283 bp.	SSU: Not found	ITS1: Not found	5.8S: No start	ITS2: 106-249	LSU: 250-283	Broken or partial sequence, only partial 5.8S!
Zotu702	327 bp.	SSU: Not found	ITS1: Not found	5.8S: No start	ITS2: 104-293	LSU: 294-327	Broken or partial sequence, only partial 5.8S!
Zotu706	238 bp.	SSU: Not found	ITS1: Not found	5.8S: No start	ITS2: 105-204	LSU: 205-238	Broken or partial sequence, only partial 5.8S!
Zotu707	349 bp.	SSU: Not found	ITS1: Not found	5.8S: No start	ITS2: 108-315	LSU: 316-349	Broken or partial sequence, only partial 5.8S!
Zotu709	368 bp.	SSU: Not found	ITS1: Not found	5.8S: No start	ITS2: 106-334	LSU: 335-368	Broken or partial sequence, only partial 5.8S!
Zotu710	341 bp.	SSU: Not found	ITS1: Not found	5.8S: No start	ITS2: 106-307	LSU: 308-341	Broken or partial sequence, only partial 5.8S!
Zotu712	294 bp.	SSU: Not found	ITS1: Not found	5.8S: No start	ITS2: 106-260	LSU: 261-294	Broken or partial sequence, only partial 5.8S!
Zotu713	349 bp.	SSU: Not found	ITS1: Not found	5.8S: No start	ITS2: 108-315	LSU: 316-349	Broken or partial sequence, only partial 5.8S!
Zotu714	295 bp.	SSU: Not found	ITS1: Not found	5.8S: No start	ITS2: 106-261	LSU: 262-295	Broken or partial sequence, only partial 5.8S!
Zotu716	343 bp.	SSU: Not found	ITS1: Not found	5.8S: No start	ITS2: 105-309	LSU: 310-343	Broken or partial sequence, only partial 5.8S!
Zotu717	352 bp.	SSU: Not found	ITS1: Not found	5.8S: No start	ITS2: 106-318	LSU: 319-352	Broken or partial sequence, only partial 5.8S!
Zotu718	287 bp.	SSU: Not found	ITS1: Not found	5.8S: No start	ITS2: 106-253	LSU: 254-287	Broken or partial sequence, only partial 5.8S!
Zotu719	363 bp.	SSU: Not found	ITS1: Not found	5.8S: No start	ITS2: 106-329	LSU: 330-363	Broken or partial sequence, only partial 5.8S!
Zotu720	370 bp.	SSU: Not found	ITS1: Not found	5.8S: No start	ITS2: 106-336	LSU: 337-370	Broken or partial sequence, only partial 5.8S!
Zotu721	283 bp.	SSU: Not found	ITS1: Not found	5.8S: No start	ITS2: 106-249	LSU: 250-283	Broken or partial sequence, only partial 5.8S!
Zotu722	330 bp.	SSU: Not found	ITS1: Not found	5.8S: No start	ITS2: 106-296	LSU: 297-330	Broken or partial sequence, only partial 5.8S!
Zotu725	290 bp.	SSU: Not found	ITS1: Not found	5.8S: No start	ITS2: 106-256	LSU: 257-290	Broken or partial sequence, only partial 5.8S!
Zotu726	304 bp.	SSU: Not found	ITS1: Not found	5.8S: No start	ITS2: 106-270	LSU: 271-304	Broken or partial sequence, only partial 5.8S!
Zotu727	313 bp.	SSU: Not found	ITS1: Not found	5.8S: No start	ITS2: 101-279	LSU: 280-313	Broken or partial sequence, only partial 5.8S!
Zotu729	287 bp.	SSU: Not found	ITS1: Not found	5.8S: No start	ITS2: 106-253	LSU: 254-287	Broken or partial sequence, only partial 5.8S!
Zotu730	292 bp.	SSU: Not found	ITS1: Not found	5.8S: No start	ITS2: 106-258	LSU: 259-292	Broken or partial sequence, only partial 5.8S!
Zotu732	296 bp.	SSU: Not found	ITS1: Not found	5.8S: No start	ITS2: 106-262	LSU: 263-296	Broken or partial sequence, only partial 5.8S!
Zotu734	321 bp.	SSU: Not found	ITS1: Not found	5.8S: No start	ITS2: 106-287	LSU: 288-321	Broken or partial sequence, only partial 5.8S!
Zotu736	349 bp.	SSU: Not found	ITS1: Not found	5.8S: No start	ITS2: 108-315	LSU: 316-349	Broken or partial sequence, only partial 5.8S!
Zotu737	285 bp.	SSU: Not found	ITS1: Not found	5.8S: No start	ITS2: 106-251	LSU: 252-285	Broken or partial sequence, only partial 5.8S!
Zotu738	303 bp.	SSU: Not found	ITS1: Not found	5.8S: No start	ITS2: 106-269	LSU: 270-303	Broken or partial sequence, only partial 5.8S!
Zotu739	333 bp.	SSU: Not found	ITS1: Not found	5.8S: No start	ITS2: 106-299	LSU: 300-333	Broken or partial sequence, only partial 5.8S!
Zotu740	349 bp.	SSU: Not found	ITS1: Not found	5.8S: No start	ITS2: 108-315	LSU: 316-349	Broken or partial sequence, only partial 5.8S!
Zotu742	348 bp.	SSU: Not found	ITS1: Not found	5.8S: No start	ITS2: 106-314	LSU: 315-348	Broken or partial sequence, only partial 5.8S!
Zotu743	283 bp.	SSU: Not found	ITS1: Not found	5.8S: No start	ITS2: 106-249	LSU: 250-283	Broken or partial sequence, only partial 5.8S!
Zotu744	288 bp.	SSU: Not found	ITS1: Not found	5.8S: No start	ITS2: 106-254	LSU: 255-288	Broken or partial sequence, only partial 5.8S!
Zotu745	349 bp.	SSU: Not found	ITS1: Not found	5.8S: No start	ITS2: 108-315	LSU: 316-349	Broken or partial sequence, only partial 5.8S!
Zotu746	385 bp.	SSU: Not found	ITS1: Not found	5.8S: No start	ITS2: 108-351	LSU: 352-385	Broken or partial sequence, only partial 5.8S!
Zotu747	283 bp.	SSU: Not found	ITS1: Not found	5.8S: No start	ITS2: 106-249	LSU: 250-283	Broken or partial sequence, only partial 5.8S!
Zotu748	308 bp.	SSU: Not found	ITS1: Not found	5.8S: No start	ITS2: 107-274	LSU: 275-308	Broken or partial sequence, only partial 5.8S!
Zotu749	299 bp.	SSU: Not found	ITS1: Not found	5.8S: No start	ITS2: 106-265	LSU: 266-299	Broken or partial sequence, only partial 5.8S!
Zotu750	283 bp.	SSU: Not found	ITS1: Not found	5.8S: No start	ITS2: 106-249	LSU: 250-283	Broken or partial sequence, only partial 5.8S!
Zotu751	375 bp.	SSU: Not found	ITS1: Not found	5.8S: No start	ITS2: 107-341	LSU: 342-375	Broken or partial sequence, only partial 5.8S!
Zotu754	291 bp.	SSU: Not found	ITS1: Not found	5.8S: No start	ITS2: 106-257	LSU: 258-291	Broken or partial sequence, only partial 5.8S!
Zotu755	283 bp.	SSU: Not found	ITS1: Not found	5.8S: No start	ITS2: 106-249	LSU: 250-283	Broken or partial sequence, only partial 5.8S!
Zotu756	383 bp.	SSU: Not found	ITS1: Not found	5.8S: No start	ITS2: 103-349	LSU: 350-383	Broken or partial sequence, only partial 5.8S!
Zotu757	311 bp.	SSU: Not found	ITS1: Not found	5.8S: No start	ITS2: 106-277	LSU: 278-311	Broken or partial sequence, only partial 5.8S!
Zotu758	288 bp.	SSU: Not found	ITS1: Not found	5.8S: No start	ITS2: 106-254	LSU: 255-288	Broken or partial sequence, only partial 5.8S!
Zotu759	291 bp.	SSU: Not found	ITS1: Not found	5.8S: No start	ITS2: 106-257	LSU: 258-291	Broken or partial sequence, only partial 5.8S!
Zotu760	309 bp.	SSU: Not found	ITS1: Not found	5.8S: No start	ITS2: 106-275	LSU: 276-309	Broken or partial sequence, only partial 5.8S!
Zotu761	329 bp.	SSU: Not found	ITS1: Not found	5.8S: No start	ITS2: 104-295	LSU: 296-329	Broken or partial sequence, only partial 5.8S!
Zotu762	299 bp.	SSU: Not found	ITS1: Not found	5.8S: No start	ITS2: 106-265	LSU: 266-299	Broken or partial sequence, only partial 5.8S!
Zotu763	281 bp.	SSU: Not found	ITS1: Not found	5.8S: No start	ITS2: 106-247	LSU: 248-281	Broken or partial sequence, only partial 5.8S!
Zotu764	293 bp.	SSU: Not found	ITS1: Not found	5.8S: No start	ITS2: 106-259	LSU: 260-293	Broken or partial sequence, only partial 5.8S!
Zotu765	300 bp.	SSU: Not found	ITS1: Not found	5.8S: No start	ITS2: 106-266	LSU: 267-300	Broken or partial sequence, only partial 5.8S!
Zotu767	341 bp.	SSU: Not found	ITS1: Not found	5.8S: No start	ITS2: 106-307	LSU: 308-341	Broken or partial sequence, only partial 5.8S!
Zotu770	349 bp.	SSU: Not found	ITS1: Not found	5.8S: No start	ITS2: 108-315	LSU: 316-349	Broken or partial sequence, only partial 5.8S!
Zotu771	279 bp.	SSU: Not found	ITS1: Not found	5.8S: No start	ITS2: 106-245	LSU: 246-279	Broken or partial sequence, only partial 5.8S!
Zotu772	293 bp.	SSU: Not found	ITS1: Not found	5.8S: No start	ITS2: 106-259	LSU: 260-293	Broken or partial sequence, only partial 5.8S!
Zotu774	299 bp.	SSU: Not found	ITS1: Not found	5.8S: No start	ITS2: 106-265	LSU: 266-299	Broken or partial sequence, only partial 5.8S!
Zotu775	299 bp.	SSU: Not found	ITS1: Not found	5.8S: No start	ITS2: 106-265	LSU: 266-299	Broken or partial sequence, only partial 5.8S!
Zotu776	303 bp.	SSU: Not found	ITS1: Not found	5.8S: No start	ITS2: 106-269	LSU: 270-303	Broken or partial sequence, only partial 5.8S!
Zotu777	293 bp.	SSU: Not found	ITS1: Not found	5.8S: No start	ITS2: 106-259	LSU: 260-293	Broken or partial sequence, only partial 5.8S!
Zotu778	296 bp.	SSU: Not found	ITS1: Not found	5.8S: No start	ITS2: 106-262	LSU: 263-296	Broken or partial sequence, only partial 5.8S!
Zotu780	349 bp.	SSU: Not found	ITS1: Not found	5.8S: No start	ITS2: 108-315	LSU: 316-349	Broken or partial sequence, only partial 5.8S!
Zotu781	295 bp.	SSU: Not found	ITS1: Not found	5.8S: No start	ITS2: 106-261	LSU: 262-295	Broken or partial sequence, only partial 5.8S!
Zotu782	350 bp.	SSU: Not found	ITS1: Not found	5.8S: No start	ITS2: 106-316	LSU: 317-350	Broken or partial sequence, only partial 5.8S!
Zotu783	335 bp.	SSU: Not found	ITS1: Not found	5.8S: No start	ITS2: 106-301	LSU: 302-335	Broken or partial sequence, only partial 5.8S!
Zotu784	288 bp.	SSU: Not found	ITS1: Not found	5.8S: No start	ITS2: 106-254	LSU: 255-288	Broken or partial sequence, only partial 5.8S!
Zotu785	283 bp.	SSU: Not found	ITS1: Not found	5.8S: No start	ITS2: 106-249	LSU: 250-283	Broken or partial sequence, only partial 5.8S!
Zotu786	291 bp.	SSU: Not found	ITS1: Not found	5.8S: No start	ITS2: 106-257	LSU: 258-291	Broken or partial sequence, only partial 5.8S!
Zotu787	292 bp.	SSU: Not found	ITS1: Not found	5.8S: No start	ITS2: 106-258	LSU: 259-292	Broken or partial sequence, only partial 5.8S!
Zotu790	327 bp.	SSU: Not found	ITS1: Not found	5.8S: No start	ITS2: 106-293	LSU: 294-327	Broken or partial sequence, only partial 5.8S!
Zotu791	293 bp.	SSU: Not found	ITS1: Not found	5.8S: No start	ITS2: 106-259	LSU: 260-293	Broken or partial sequence, only partial 5.8S!
Zotu792	390 bp.	SSU: Not found	ITS1: Not found	5.8S: No start	ITS2: 105-356	LSU: 357-390	Broken or partial sequence, only partial 5.8S!
Zotu793	241 bp.	SSU: Not found	ITS1: Not found	5.8S: No start	ITS2: 103-207	LSU: 208-241	Broken or partial sequence, only partial 5.8S!
Zotu795	382 bp.	SSU: Not found	ITS1: Not found	5.8S: No start	ITS2: 106-348	LSU: 349-382	Broken or partial sequence, only partial 5.8S!
Zotu796	295 bp.	SSU: Not found	ITS1: Not found	5.8S: No start	ITS2: 106-261	LSU: 262-295	Broken or partial sequence, only partial 5.8S!
Zotu797	357 bp.	SSU: Not found	ITS1: Not found	5.8S: No start	ITS2: 108-323	LSU: 324-357	Broken or partial sequence, only partial 5.8S!
Zotu798	287 bp.	SSU: Not found	ITS1: Not found	5.8S: No start	ITS2: 106-253	LSU: 254-287	Broken or partial sequence, only partial 5.8S!
Zotu799	299 bp.	SSU: Not found	ITS1: Not found	5.8S: No start	ITS2: 106-265	LSU: 266-299	Broken or partial sequence, only partial 5.8S!
Zotu800	285 bp.	SSU: Not found	ITS1: Not found	5.8S: No start	ITS2: 106-251	LSU: 252-285	Broken or partial sequence, only partial 5.8S!
Zotu801	277 bp.	SSU: Not found	ITS1: Not found	5.8S: No start	ITS2: 105-243	LSU: 244-277	Broken or partial sequence, only partial 5.8S!
Zotu804	296 bp.	SSU: Not found	ITS1: Not found	5.8S: No start	ITS2: 106-262	LSU: 263-296	Broken or partial sequence, only partial 5.8S!
Zotu805	387 bp.	SSU: Not found	ITS1: Not found	5.8S: No start	ITS2: 107-353	LSU: 354-387	Broken or partial sequence, only partial 5.8S!
Zotu806	302 bp.	SSU: Not found	ITS1: Not found	5.8S: No start	ITS2: 106-268	LSU: 269-302	Broken or partial sequence, only partial 5.8S!
Zotu807	304 bp.	SSU: Not found	ITS1: Not found	5.8S: No start	ITS2: 106-270	LSU: 271-304	Broken or partial sequence, only partial 5.8S!
Zotu808	349 bp.	SSU: Not found	ITS1: Not found	5.8S: No start	ITS2: 108-315	LSU: 316-349	Broken or partial sequence, only partial 5.8S!
Zotu810	299 bp.	SSU: Not found	ITS1: Not found	5.8S: No start	ITS2: 106-265	LSU: 266-299	Broken or partial sequence, only partial 5.8S!
Zotu814	330 bp.	SSU: Not found	ITS1: Not found	5.8S: No start	ITS2: 104-296	LSU: 297-330	Broken or partial sequence, only partial 5.8S!
Zotu816	300 bp.	SSU: Not found	ITS1: Not found	5.8S: No start	ITS2: 106-266	LSU: 267-300	Broken or partial sequence, only partial 5.8S!
Zotu817	291 bp.	SSU: Not found	ITS1: Not found	5.8S: No start	ITS2: 106-257	LSU: 258-291	Broken or partial sequence, only partial 5.8S!
Zotu818	378 bp.	SSU: Not found	ITS1: Not found	5.8S: No start	ITS2: 106-344	LSU: 345-378	Broken or partial sequence, only partial 5.8S!
Zotu819	286 bp.	SSU: Not found	ITS1: Not found	5.8S: No start	ITS2: 106-252	LSU: 253-286	Broken or partial sequence, only partial 5.8S!
Zotu820	299 bp.	SSU: Not found	ITS1: Not found	5.8S: No start	ITS2: 106-265	LSU: 266-299	Broken or partial sequence, only partial 5.8S!
Zotu821	381 bp.	SSU: Not found	ITS1: Not found	5.8S: No start	ITS2: 102-347	LSU: 348-381	Broken or partial sequence, only partial 5.8S!
Zotu822	331 bp.	SSU: Not found	ITS1: Not found	5.8S: No start	ITS2: 104-297	LSU: 298-331	Broken or partial sequence, only partial 5.8S!
Zotu823	315 bp.	SSU: Not found	ITS1: Not found	5.8S: No start	ITS2: 106-281	LSU: 282-315	Broken or partial sequence, only partial 5.8S!
Zotu824	424 bp.	SSU: Not found	ITS1: Not found	5.8S: No start	ITS2: 106-390	LSU: 391-424	Broken or partial sequence, only partial 5.8S!
Zotu825	294 bp.	SSU: Not found	ITS1: Not found	5.8S: No start	ITS2: 106-260	LSU: 261-294	Broken or partial sequence, only partial 5.8S!
Zotu826	292 bp.	SSU: Not found	ITS1: Not found	5.8S: No start	ITS2: 106-258	LSU: 259-292	Broken or partial sequence, only partial 5.8S!
Zotu828	320 bp.	SSU: Not found	ITS1: Not found	5.8S: No start	ITS2: 106-286	LSU: 287-320	Broken or partial sequence, only partial 5.8S!
Zotu830	293 bp.	SSU: Not found	ITS1: Not found	5.8S: No start	ITS2: 106-259	LSU: 260-293	Broken or partial sequence, only partial 5.8S!
Zotu832	330 bp.	SSU: Not found	ITS1: Not found	5.8S: No start	ITS2: 106-296	LSU: 297-330	Broken or partial sequence, only partial 5.8S!
Zotu833	283 bp.	SSU: Not found	ITS1: Not found	5.8S: No start	ITS2: 106-249	LSU: 250-283	Broken or partial sequence, only partial 5.8S!
Zotu836	347 bp.	SSU: Not found	ITS1: Not found	5.8S: No start	ITS2: 106-313	LSU: 314-347	Broken or partial sequence, only partial 5.8S!
Zotu838	236 bp.	SSU: Not found	ITS1: Not found	5.8S: Not found	ITS2: 1-202	LSU: 203-236	Broken or partial sequence, no 5.8S!
Zotu839	357 bp.	SSU: Not found	ITS1: Not found	5.8S: No start	ITS2: 102-323	LSU: 324-357	Broken or partial sequence, only partial 5.8S!
Zotu840	341 bp.	SSU: Not found	ITS1: Not found	5.8S: No start	ITS2: 102-307	LSU: 308-341	Broken or partial sequence, only partial 5.8S!
Zotu842	303 bp.	SSU: Not found	ITS1: Not found	5.8S: No start	ITS2: 106-269	LSU: 270-303	Broken or partial sequence, only partial 5.8S!
Zotu843	348 bp.	SSU: Not found	ITS1: Not found	5.8S: No start	ITS2: 106-314	LSU: 315-348	Broken or partial sequence, only partial 5.8S!
Zotu844	282 bp.	SSU: Not found	ITS1: Not found	5.8S: No start	ITS2: 106-248	LSU: 249-282	Broken or partial sequence, only partial 5.8S!
Zotu845	234 bp.	SSU: Not found	ITS1: Not found	5.8S: Not found	ITS2: 1-200	LSU: 201-234	Broken or partial sequence, no 5.8S!
Zotu846	291 bp.	SSU: Not found	ITS1: Not found	5.8S: No start	ITS2: 106-257	LSU: 258-291	Broken or partial sequence, only partial 5.8S!
Zotu847	290 bp.	SSU: Not found	ITS1: Not found	5.8S: No start	ITS2: 106-256	LSU: 257-290	Broken or partial sequence, only partial 5.8S!
Zotu848	300 bp.	SSU: Not found	ITS1: Not found	5.8S: No start	ITS2: 106-266	LSU: 267-300	Broken or partial sequence, only partial 5.8S!
Zotu849	358 bp.	SSU: Not found	ITS1: Not found	5.8S: No start	ITS2: 106-324	LSU: 325-358	Broken or partial sequence, only partial 5.8S!
Zotu850	236 bp.	SSU: Not found	ITS1: Not found	5.8S: No start	ITS2: 97-202	LSU: 203-236	Broken or partial sequence, only partial 5.8S!
Zotu851	294 bp.	SSU: Not found	ITS1: Not found	5.8S: No start	ITS2: 106-260	LSU: 261-294	Broken or partial sequence, only partial 5.8S!
Zotu852	390 bp.	SSU: Not found	ITS1: Not found	5.8S: No start	ITS2: 106-356	LSU: 357-390	Broken or partial sequence, only partial 5.8S!
Zotu853	341 bp.	SSU: Not found	ITS1: Not found	5.8S: No start	ITS2: 106-307	LSU: 308-341	Broken or partial sequence, only partial 5.8S!
Zotu855	297 bp.	SSU: Not found	ITS1: Not found	5.8S: No start	ITS2: 106-263	LSU: 264-297	Broken or partial sequence, only partial 5.8S!
Zotu856	282 bp.	SSU: Not found	ITS1: Not found	5.8S: No start	ITS2: 106-248	LSU: 249-282	Broken or partial sequence, only partial 5.8S!
Zotu857	288 bp.	SSU: Not found	ITS1: Not found	5.8S: No start	ITS2: 106-254	LSU: 255-288	Broken or partial sequence, only partial 5.8S!
Zotu858	330 bp.	SSU: Not found	ITS1: Not found	5.8S: No start	ITS2: 104-296	LSU: 297-330	Broken or partial sequence, only partial 5.8S!
Zotu859	373 bp.	SSU: Not found	ITS1: Not found	5.8S: No start	ITS2: 106-339	LSU: 340-373	Broken or partial sequence, only partial 5.8S!
Zotu860	234 bp.	SSU: Not found	ITS1: Not found	5.8S: No start	ITS2: 100-200	LSU: 201-234	Broken or partial sequence, only partial 5.8S!
Zotu861	304 bp.	SSU: Not found	ITS1: Not found	5.8S: No start	ITS2: 106-270	LSU: 271-304	Broken or partial sequence, only partial 5.8S!
Zotu862	295 bp.	SSU: Not found	ITS1: Not found	5.8S: No start	ITS2: 106-261	LSU: 262-295	Broken or partial sequence, only partial 5.8S!
Zotu865	296 bp.	SSU: Not found	ITS1: Not found	5.8S: No start	ITS2: 106-262	LSU: 263-296	Broken or partial sequence, only partial 5.8S!
Zotu866	311 bp.	SSU: Not found	ITS1: Not found	5.8S: No start	ITS2: 106-277	LSU: 278-311	Broken or partial sequence, only partial 5.8S!
Zotu867	345 bp.	SSU: Not found	ITS1: Not found	5.8S: No start	ITS2: 106-311	LSU: 312-345	Broken or partial sequence, only partial 5.8S!
Zotu868	290 bp.	SSU: Not found	ITS1: Not found	5.8S: No start	ITS2: 106-256	LSU: 257-290	Broken or partial sequence, only partial 5.8S!
Zotu873	281 bp.	SSU: Not found	ITS1: Not found	5.8S: No start	ITS2: 106-247	LSU: 248-281	Broken or partial sequence, only partial 5.8S!
Zotu875	349 bp.	SSU: Not found	ITS1: Not found	5.8S: No start	ITS2: 108-315	LSU: 316-349	Broken or partial sequence, only partial 5.8S!
Zotu876	304 bp.	SSU: Not found	ITS1: Not found	5.8S: No start	ITS2: 106-270	LSU: 271-304	Broken or partial sequence, only partial 5.8S!
Zotu877	342 bp.	SSU: Not found	ITS1: Not found	5.8S: No start	ITS2: 104-308	LSU: 309-342	Broken or partial sequence, only partial 5.8S!
Zotu879	291 bp.	SSU: Not found	ITS1: Not found	5.8S: No start	ITS2: 106-257	LSU: 258-291	Broken or partial sequence, only partial 5.8S!
Zotu881	283 bp.	SSU: Not found	ITS1: Not found	5.8S: No start	ITS2: 106-249	LSU: 250-283	Broken or partial sequence, only partial 5.8S!
Zotu882	410 bp.	SSU: Not found	ITS1: Not found	5.8S: No start	ITS2: 102-376	LSU: 377-410	Broken or partial sequence, only partial 5.8S!
Zotu883	385 bp.	SSU: Not found	ITS1: Not found	5.8S: No start	ITS2: 106-351	LSU: 352-385	Broken or partial sequence, only partial 5.8S!
Zotu884	304 bp.	SSU: Not found	ITS1: Not found	5.8S: No start	ITS2: 106-270	LSU: 271-304	Broken or partial sequence, only partial 5.8S!
Zotu885	290 bp.	SSU: Not found	ITS1: Not found	5.8S: No start	ITS2: 106-256	LSU: 257-290	Broken or partial sequence, only partial 5.8S!
Zotu886	303 bp.	SSU: Not found	ITS1: Not found	5.8S: No start	ITS2: 106-269	LSU: 270-303	Broken or partial sequence, only partial 5.8S!
Zotu887	287 bp.	SSU: Not found	ITS1: Not found	5.8S: No start	ITS2: 106-253	LSU: 254-287	Broken or partial sequence, only partial 5.8S!
Zotu888	286 bp.	SSU: Not found	ITS1: Not found	5.8S: No start	ITS2: 105-252	LSU: 253-286	Broken or partial sequence, only partial 5.8S!
Zotu889	288 bp.	SSU: Not found	ITS1: Not found	5.8S: No start	ITS2: 106-254	LSU: 255-288	Broken or partial sequence, only partial 5.8S!
Zotu890	290 bp.	SSU: Not found	ITS1: Not found	5.8S: No start	ITS2: 106-256	LSU: 257-290	Broken or partial sequence, only partial 5.8S!
Zotu891	293 bp.	SSU: Not found	ITS1: Not found	5.8S: No start	ITS2: 106-259	LSU: 260-293	Broken or partial sequence, only partial 5.8S!
Zotu892	372 bp.	SSU: Not found	ITS1: Not found	5.8S: No start	ITS2: 106-338	LSU: 339-372	Broken or partial sequence, only partial 5.8S!
Zotu895	342 bp.	SSU: Not found	ITS1: Not found	5.8S: No start	ITS2: 106-308	LSU: 309-342	Broken or partial sequence, only partial 5.8S!
Zotu896	289 bp.	SSU: Not found	ITS1: Not found	5.8S: No start	ITS2: 106-255	LSU: 256-289	Broken or partial sequence, only partial 5.8S!
Zotu897	481 bp.	SSU: Not found	ITS1: Not found	5.8S: No start	ITS2: 104-447	LSU: 448-481	Broken or partial sequence, only partial 5.8S!
Zotu898	283 bp.	SSU: Not found	ITS1: Not found	5.8S: No start	ITS2: 106-249	LSU: 250-283	Broken or partial sequence, only partial 5.8S!
Zotu899	301 bp.	SSU: Not found	ITS1: Not found	5.8S: No start	ITS2: 106-267	LSU: 268-301	Broken or partial sequence, only partial 5.8S!
Zotu900	304 bp.	SSU: Not found	ITS1: Not found	5.8S: No start	ITS2: 106-270	LSU: 271-304	Broken or partial sequence, only partial 5.8S!
Zotu901	294 bp.	SSU: Not found	ITS1: Not found	5.8S: No start	ITS2: 106-260	LSU: 261-294	Broken or partial sequence, only partial 5.8S!
Zotu902	341 bp.	SSU: Not found	ITS1: Not found	5.8S: No start	ITS2: 106-307	LSU: 308-341	Broken or partial sequence, only partial 5.8S!
Zotu903	287 bp.	SSU: Not found	ITS1: Not found	5.8S: No start	ITS2: 106-253	LSU: 254-287	Broken or partial sequence, only partial 5.8S!
Zotu906	284 bp.	SSU: Not found	ITS1: Not found	5.8S: No start	ITS2: 106-250	LSU: 251-284	Broken or partial sequence, only partial 5.8S!
Zotu907	295 bp.	SSU: Not found	ITS1: Not found	5.8S: No start	ITS2: 106-261	LSU: 262-295	Broken or partial sequence, only partial 5.8S!
Zotu908	463 bp.	SSU: Not found	ITS1: Not found	5.8S: No start	ITS2: 103-429	LSU: 430-463	Broken or partial sequence, only partial 5.8S!
Zotu909	347 bp.	SSU: Not found	ITS1: Not found	5.8S: No start	ITS2: 108-313	LSU: 314-347	Broken or partial sequence, only partial 5.8S!
Zotu910	286 bp.	SSU: Not found	ITS1: Not found	5.8S: No start	ITS2: 106-252	LSU: 253-286	Broken or partial sequence, only partial 5.8S!
Zotu911	286 bp.	SSU: Not found	ITS1: Not found	5.8S: No start	ITS2: 106-252	LSU: 253-286	Broken or partial sequence, only partial 5.8S!
Zotu912	349 bp.	SSU: Not found	ITS1: Not found	5.8S: No start	ITS2: 107-315	LSU: 316-349	Broken or partial sequence, only partial 5.8S!
Zotu913	293 bp.	SSU: Not found	ITS1: Not found	5.8S: No start	ITS2: 106-259	LSU: 260-293	Broken or partial sequence, only partial 5.8S!
Zotu914	314 bp.	SSU: Not found	ITS1: Not found	5.8S: No start	ITS2: 106-280	LSU: 281-314	Broken or partial sequence, only partial 5.8S!
Zotu915	383 bp.	SSU: Not found	ITS1: Not found	5.8S: No start	ITS2: 103-349	LSU: 350-383	Broken or partial sequence, only partial 5.8S!
Zotu916	315 bp.	SSU: Not found	ITS1: Not found	5.8S: No start	ITS2: 107-281	LSU: 282-315	Broken or partial sequence, only partial 5.8S!
Zotu917	301 bp.	SSU: Not found	ITS1: Not found	5.8S: No start	ITS2: 106-267	LSU: 268-301	Broken or partial sequence, only partial 5.8S!
Zotu918	301 bp.	SSU: Not found	ITS1: Not found	5.8S: No start	ITS2: 107-267	LSU: 268-301	Broken or partial sequence, only partial 5.8S!
Zotu919	270 bp.	SSU: Not found	ITS1: Not found	5.8S: No start	ITS2: 105-236	LSU: 237-270	Broken or partial sequence, only partial 5.8S!
Zotu920	334 bp.	SSU: Not found	ITS1: Not found	5.8S: No start	ITS2: 105-300	LSU: 301-334	Broken or partial sequence, only partial 5.8S!
Zotu921	293 bp.	SSU: Not found	ITS1: Not found	5.8S: No start	ITS2: 106-259	LSU: 260-293	Broken or partial sequence, only partial 5.8S!
Zotu922	349 bp.	SSU: Not found	ITS1: Not found	5.8S: No start	ITS2: 108-315	LSU: 316-349	Broken or partial sequence, only partial 5.8S!
Zotu923	304 bp.	SSU: Not found	ITS1: Not found	5.8S: No start	ITS2: 102-270	LSU: 271-304	Broken or partial sequence, only partial 5.8S!
Zotu924	349 bp.	SSU: Not found	ITS1: Not found	5.8S: No start	ITS2: 108-315	LSU: 316-349	Broken or partial sequence, only partial 5.8S!
Zotu925	361 bp.	SSU: Not found	ITS1: Not found	5.8S: No start	ITS2: 105-327	LSU: 328-361	Broken or partial sequence, only partial 5.8S!
Zotu926	283 bp.	SSU: Not found	ITS1: Not found	5.8S: No start	ITS2: 106-249	LSU: 250-283	Broken or partial sequence, only partial 5.8S!
Zotu927	313 bp.	SSU: Not found	ITS1: Not found	5.8S: No start	ITS2: 106-279	LSU: 280-313	Broken or partial sequence, only partial 5.8S!
Zotu928	356 bp.	SSU: Not found	ITS1: Not found	5.8S: No start	ITS2: 106-322	LSU: 323-356	Broken or partial sequence, only partial 5.8S!
Zotu929	357 bp.	SSU: Not found	ITS1: Not found	5.8S: No start	ITS2: 106-323	LSU: 324-357	Broken or partial sequence, only partial 5.8S!
Zotu930	347 bp.	SSU: Not found	ITS1: Not found	5.8S: No start	ITS2: 105-313	LSU: 314-347	Broken or partial sequence, only partial 5.8S!
Zotu931	302 bp.	SSU: Not found	ITS1: Not found	5.8S: No start	ITS2: 106-268	LSU: 269-302	Broken or partial sequence, only partial 5.8S!
Zotu934	278 bp.	SSU: Not found	ITS1: Not found	5.8S: No start	ITS2: 106-244	LSU: 245-278	Broken or partial sequence, only partial 5.8S!
Zotu935	339 bp.	SSU: Not found	ITS1: Not found	5.8S: No start	ITS2: 106-305	LSU: 306-339	Broken or partial sequence, only partial 5.8S!
Zotu937	291 bp.	SSU: Not found	ITS1: Not found	5.8S: No start	ITS2: 106-257	LSU: 258-291	Broken or partial sequence, only partial 5.8S!
Zotu940	376 bp.	SSU: Not found	ITS1: Not found	5.8S: No start	ITS2: 107-342	LSU: 343-376	Broken or partial sequence, only partial 5.8S!
Zotu941	303 bp.	SSU: Not found	ITS1: Not found	5.8S: No start	ITS2: 106-269	LSU: 270-303	Broken or partial sequence, only partial 5.8S!
Zotu942	288 bp.	SSU: Not found	ITS1: Not found	5.8S: No start	ITS2: 106-254	LSU: 255-288	Broken or partial sequence, only partial 5.8S!
Zotu945	349 bp.	SSU: Not found	ITS1: Not found	5.8S: No start	ITS2: 108-315	LSU: 316-349	Broken or partial sequence, only partial 5.8S!
Zotu946	283 bp.	SSU: Not found	ITS1: Not found	5.8S: No start	ITS2: 106-249	LSU: 250-283	Broken or partial sequence, only partial 5.8S!
Zotu947	309 bp.	SSU: Not found	ITS1: Not found	5.8S: No start	ITS2: 107-275	LSU: 276-309	Broken or partial sequence, only partial 5.8S!
Zotu948	292 bp.	SSU: Not found	ITS1: Not found	5.8S: No start	ITS2: 106-258	LSU: 259-292	Broken or partial sequence, only partial 5.8S!
Zotu950	287 bp.	SSU: Not found	ITS1: Not found	5.8S: No start	ITS2: 106-253	LSU: 254-287	Broken or partial sequence, only partial 5.8S!
Zotu951	319 bp.	SSU: Not found	ITS1: Not found	5.8S: No start	ITS2: 103-285	LSU: 286-319	Broken or partial sequence, only partial 5.8S!
Zotu952	303 bp.	SSU: Not found	ITS1: Not found	5.8S: No start	ITS2: 106-269	LSU: 270-303	Broken or partial sequence, only partial 5.8S!
Zotu954	290 bp.	SSU: Not found	ITS1: Not found	5.8S: No start	ITS2: 106-256	LSU: 257-290	Broken or partial sequence, only partial 5.8S!
Zotu955	282 bp.	SSU: Not found	ITS1: Not found	5.8S: No start	ITS2: 106-248	LSU: 249-282	Broken or partial sequence, only partial 5.8S!
Zotu956	236 bp.	SSU: Not found	ITS1: Not found	5.8S: No start	ITS2: 101-202	LSU: 203-236	Broken or partial sequence, only partial 5.8S!
Zotu958	206 bp.	SSU: Not found	ITS1: Not found	5.8S: No start	ITS2: 100-172	LSU: 173-206	Broken or partial sequence, only partial 5.8S!
Zotu959	327 bp.	SSU: Not found	ITS1: Not found	5.8S: No start	ITS2: 104-293	LSU: 294-327	Broken or partial sequence, only partial 5.8S!
Zotu960	387 bp.	SSU: Not found	ITS1: Not found	5.8S: No start	ITS2: 106-353	LSU: 354-387	Broken or partial sequence, only partial 5.8S!
Zotu961	313 bp.	SSU: Not found	ITS1: Not found	5.8S: No start	ITS2: 106-279	LSU: 280-313	Broken or partial sequence, only partial 5.8S!
Zotu962	291 bp.	SSU: Not found	ITS1: Not found	5.8S: No start	ITS2: 106-257	LSU: 258-291	Broken or partial sequence, only partial 5.8S!
Zotu964	382 bp.	SSU: Not found	ITS1: Not found	5.8S: No start	ITS2: 108-348	LSU: 349-382	Broken or partial sequence, only partial 5.8S!
Zotu965	280 bp.	SSU: Not found	ITS1: Not found	5.8S: No start	ITS2: 105-246	LSU: 247-280	Broken or partial sequence, only partial 5.8S!
Zotu966	245 bp.	SSU: Not found	ITS1: Not found	5.8S: No start	ITS2: 105-211	LSU: 212-245	Broken or partial sequence, only partial 5.8S!
Zotu968	286 bp.	SSU: Not found	ITS1: Not found	5.8S: No start	ITS2: 106-252	LSU: 253-286	Broken or partial sequence, only partial 5.8S!
Zotu969	285 bp.	SSU: Not found	ITS1: Not found	5.8S: No start	ITS2: 106-251	LSU: 252-285	Broken or partial sequence, only partial 5.8S!
Zotu971	329 bp.	SSU: Not found	ITS1: Not found	5.8S: No start	ITS2: 104-295	LSU: 296-329	Broken or partial sequence, only partial 5.8S!
Zotu972	287 bp.	SSU: Not found	ITS1: Not found	5.8S: No start	ITS2: 106-253	LSU: 254-287	Broken or partial sequence, only partial 5.8S!
Zotu973	289 bp.	SSU: Not found	ITS1: Not found	5.8S: No start	ITS2: 106-255	LSU: 256-289	Broken or partial sequence, only partial 5.8S!
Zotu974	347 bp.	SSU: Not found	ITS1: Not found	5.8S: No start	ITS2: 106-313	LSU: 314-347	Broken or partial sequence, only partial 5.8S!
Zotu975	283 bp.	SSU: Not found	ITS1: Not found	5.8S: No start	ITS2: 106-249	LSU: 250-283	Broken or partial sequence, only partial 5.8S!
Zotu976	285 bp.	SSU: Not found	ITS1: Not found	5.8S: No start	ITS2: 106-251	LSU: 252-285	Broken or partial sequence, only partial 5.8S!
Zotu977	293 bp.	SSU: Not found	ITS1: Not found	5.8S: No start	ITS2: 106-259	LSU: 260-293	Broken or partial sequence, only partial 5.8S!
Zotu978	289 bp.	SSU: Not found	ITS1: Not found	5.8S: No start	ITS2: 106-255	LSU: 256-289	Broken or partial sequence, only partial 5.8S!
Zotu979	391 bp.	SSU: Not found	ITS1: Not found	5.8S: No start	ITS2: 107-357	LSU: 358-391	Broken or partial sequence, only partial 5.8S!
Zotu980	349 bp.	SSU: Not found	ITS1: Not found	5.8S: No start	ITS2: 108-315	LSU: 316-349	Broken or partial sequence, only partial 5.8S!
Zotu982	291 bp.	SSU: Not found	ITS1: Not found	5.8S: No start	ITS2: 106-257	LSU: 258-291	Broken or partial sequence, only partial 5.8S!
Zotu983	292 bp.	SSU: Not found	ITS1: Not found	5.8S: No start	ITS2: 106-258	LSU: 259-292	Broken or partial sequence, only partial 5.8S!
Zotu985	282 bp.	SSU: Not found	ITS1: Not found	5.8S: No start	ITS2: 106-248	LSU: 249-282	Broken or partial sequence, only partial 5.8S!
Zotu986	300 bp.	SSU: Not found	ITS1: Not found	5.8S: No start	ITS2: 105-266	LSU: 267-300	Broken or partial sequence, only partial 5.8S!
Zotu987	270 bp.	SSU: Not found	ITS1: Not found	5.8S: No start	ITS2: 105-236	LSU: 237-270	Broken or partial sequence, only partial 5.8S!
Zotu988	329 bp.	SSU: Not found	ITS1: Not found	5.8S: No start	ITS2: 104-295	LSU: 296-329	Broken or partial sequence, only partial 5.8S!
Zotu989	216 bp.	SSU: Not found	ITS1: Not found	5.8S: No start	ITS2: 98-182	LSU: 183-216	Broken or partial sequence, only partial 5.8S!
Zotu990	320 bp.	SSU: Not found	ITS1: Not found	5.8S: No start	ITS2: 106-286	LSU: 287-320	Broken or partial sequence, only partial 5.8S!
Zotu991	268 bp.	SSU: Not found	ITS1: Not found	5.8S: No start	ITS2: 106-234	LSU: 235-268	Broken or partial sequence, only partial 5.8S!
Zotu992	344 bp.	SSU: Not found	ITS1: Not found	5.8S: No start	ITS2: 107-310	LSU: 311-344	Broken or partial sequence, only partial 5.8S!
Zotu993	294 bp.	SSU: Not found	ITS1: Not found	5.8S: No start	ITS2: 106-260	LSU: 261-294	Broken or partial sequence, only partial 5.8S!
Zotu996	349 bp.	SSU: Not found	ITS1: Not found	5.8S: No start	ITS2: 108-315	LSU: 316-349	Broken or partial sequence, only partial 5.8S!
Zotu997	285 bp.	SSU: Not found	ITS1: Not found	5.8S: No start	ITS2: 106-251	LSU: 252-285	Broken or partial sequence, only partial 5.8S!
Zotu998	294 bp.	SSU: Not found	ITS1: Not found	5.8S: No start	ITS2: 106-260	LSU: 261-294	Broken or partial sequence, only partial 5.8S!
Zotu999	284 bp.	SSU: Not found	ITS1: Not found	5.8S: No start	ITS2: 106-250	LSU: 251-284	Broken or partial sequence, only partial 5.8S!
Zotu1000	349 bp.	SSU: Not found	ITS1: Not found	5.8S: No start	ITS2: 103-315	LSU: 316-349	Broken or partial sequence, only partial 5.8S!
Zotu1001	343 bp.	SSU: Not found	ITS1: Not found	5.8S: No start	ITS2: 106-309	LSU: 310-343	Broken or partial sequence, only partial 5.8S!
Zotu1002	380 bp.	SSU: Not found	ITS1: Not found	5.8S: No start	ITS2: 108-346	LSU: 347-380	Broken or partial sequence, only partial 5.8S!
Zotu1003	348 bp.	SSU: Not found	ITS1: Not found	5.8S: No start	ITS2: 108-314	LSU: 315-348	Broken or partial sequence, only partial 5.8S!
Zotu1004	344 bp.	SSU: Not found	ITS1: Not found	5.8S: No start	ITS2: 107-310	LSU: 311-344	Broken or partial sequence, only partial 5.8S!
Zotu1005	283 bp.	SSU: Not found	ITS1: Not found	5.8S: No start	ITS2: 106-249	LSU: 250-283	Broken or partial sequence, only partial 5.8S!
Zotu1006	289 bp.	SSU: Not found	ITS1: Not found	5.8S: No start	ITS2: 106-255	LSU: 256-289	Broken or partial sequence, only partial 5.8S!
Zotu1009	285 bp.	SSU: Not found	ITS1: Not found	5.8S: No start	ITS2: 106-251	LSU: 252-285	Broken or partial sequence, only partial 5.8S!
Zotu1010	333 bp.	SSU: Not found	ITS1: Not found	5.8S: No start	ITS2: 108-299	LSU: 300-333	Broken or partial sequence, only partial 5.8S!
Zotu1011	281 bp.	SSU: Not found	ITS1: Not found	5.8S: No start	ITS2: 106-247	LSU: 248-281	Broken or partial sequence, only partial 5.8S!
Zotu1012	352 bp.	SSU: Not found	ITS1: Not found	5.8S: No start	ITS2: 106-318	LSU: 319-352	Broken or partial sequence, only partial 5.8S!
Zotu1013	292 bp.	SSU: Not found	ITS1: Not found	5.8S: No start	ITS2: 106-258	LSU: 259-292	Broken or partial sequence, only partial 5.8S!
Zotu1014	283 bp.	SSU: Not found	ITS1: Not found	5.8S: No start	ITS2: 106-249	LSU: 250-283	Broken or partial sequence, only partial 5.8S!
Zotu1016	325 bp.	SSU: Not found	ITS1: Not found	5.8S: No start	ITS2: 103-291	LSU: 292-325	Broken or partial sequence, only partial 5.8S!
Zotu1017	283 bp.	SSU: Not found	ITS1: Not found	5.8S: No start	ITS2: 106-249	LSU: 250-283	Broken or partial sequence, only partial 5.8S!
Zotu1018	280 bp.	SSU: Not found	ITS1: Not found	5.8S: No start	ITS2: 106-246	LSU: 247-280	Broken or partial sequence, only partial 5.8S!
Zotu1019	341 bp.	SSU: Not found	ITS1: Not found	5.8S: No start	ITS2: 102-307	LSU: 308-341	Broken or partial sequence, only partial 5.8S!
Zotu1021	367 bp.	SSU: Not found	ITS1: Not found	5.8S: No start	ITS2: 107-333	LSU: 334-367	Broken or partial sequence, only partial 5.8S!
Zotu1022	296 bp.	SSU: Not found	ITS1: Not found	5.8S: No start	ITS2: 106-262	LSU: 263-296	Broken or partial sequence, only partial 5.8S!
Zotu1024	349 bp.	SSU: Not found	ITS1: Not found	5.8S: No start	ITS2: 108-315	LSU: 316-349	Broken or partial sequence, only partial 5.8S!
Zotu1025	284 bp.	SSU: Not found	ITS1: Not found	5.8S: No start	ITS2: 106-250	LSU: 251-284	Broken or partial sequence, only partial 5.8S!
Zotu1027	308 bp.	SSU: Not found	ITS1: Not found	5.8S: No start	ITS2: 107-274	LSU: 275-308	Broken or partial sequence, only partial 5.8S!
Zotu1028	280 bp.	SSU: Not found	ITS1: Not found	5.8S: No start	ITS2: 106-246	LSU: 247-280	Broken or partial sequence, only partial 5.8S!
Zotu1029	377 bp.	SSU: Not found	ITS1: Not found	5.8S: No start	ITS2: 106-343	LSU: 344-377	Broken or partial sequence, only partial 5.8S!
Zotu1030	331 bp.	SSU: Not found	ITS1: Not found	5.8S: No start	ITS2: 104-297	LSU: 298-331	Broken or partial sequence, only partial 5.8S!
Zotu1031	300 bp.	SSU: Not found	ITS1: Not found	5.8S: No start	ITS2: 106-266	LSU: 267-300	Broken or partial sequence, only partial 5.8S!
Zotu1032	386 bp.	SSU: Not found	ITS1: Not found	5.8S: No start	ITS2: 102-352	LSU: 353-386	Broken or partial sequence, only partial 5.8S!
Zotu1033	377 bp.	SSU: Not found	ITS1: Not found	5.8S: No start	ITS2: 102-343	LSU: 344-377	Broken or partial sequence, only partial 5.8S!
Zotu1034	283 bp.	SSU: Not found	ITS1: Not found	5.8S: No start	ITS2: 106-249	LSU: 250-283	Broken or partial sequence, only partial 5.8S!
Zotu1035	288 bp.	SSU: Not found	ITS1: Not found	5.8S: No start	ITS2: 106-254	LSU: 255-288	Broken or partial sequence, only partial 5.8S!
Zotu1036	295 bp.	SSU: Not found	ITS1: Not found	5.8S: No start	ITS2: 106-261	LSU: 262-295	Broken or partial sequence, only partial 5.8S!
Zotu1037	373 bp.	SSU: Not found	ITS1: Not found	5.8S: No start	ITS2: 94-339	LSU: 340-373	Broken or partial sequence, only partial 5.8S!
Zotu1038	291 bp.	SSU: Not found	ITS1: Not found	5.8S: No start	ITS2: 106-257	LSU: 258-291	Broken or partial sequence, only partial 5.8S!
Zotu1039	391 bp.	SSU: Not found	ITS1: Not found	5.8S: No start	ITS2: 102-357	LSU: 358-391	Broken or partial sequence, only partial 5.8S!
Zotu1040	293 bp.	SSU: Not found	ITS1: Not found	5.8S: No start	ITS2: 106-259	LSU: 260-293	Broken or partial sequence, only partial 5.8S!
Zotu1041	294 bp.	SSU: Not found	ITS1: Not found	5.8S: No start	ITS2: 106-260	LSU: 261-294	Broken or partial sequence, only partial 5.8S!
Zotu1042	296 bp.	SSU: Not found	ITS1: Not found	5.8S: No start	ITS2: 106-262	LSU: 263-296	Broken or partial sequence, only partial 5.8S!
Zotu1043	284 bp.	SSU: Not found	ITS1: Not found	5.8S: No start	ITS2: 106-250	LSU: 251-284	Broken or partial sequence, only partial 5.8S!
Zotu1044	364 bp.	SSU: Not found	ITS1: Not found	5.8S: No start	ITS2: 106-330	LSU: 331-364	Broken or partial sequence, only partial 5.8S!
Zotu1045	351 bp.	SSU: Not found	ITS1: Not found	5.8S: No start	ITS2: 102-317	LSU: 318-351	Broken or partial sequence, only partial 5.8S!
Zotu1046	386 bp.	SSU: Not found	ITS1: Not found	5.8S: No start	ITS2: 102-352	LSU: 353-386	Broken or partial sequence, only partial 5.8S!
Zotu1049	321 bp.	SSU: Not found	ITS1: Not found	5.8S: No start	ITS2: 106-287	LSU: 288-321	Broken or partial sequence, only partial 5.8S!
Zotu1050	311 bp.	SSU: Not found	ITS1: Not found	5.8S: No start	ITS2: 106-277	LSU: 278-311	Broken or partial sequence, only partial 5.8S!
Zotu1051	344 bp.	SSU: Not found	ITS1: Not found	5.8S: No start	ITS2: 105-310	LSU: 311-344	Broken or partial sequence, only partial 5.8S!
Zotu1052	319 bp.	SSU: Not found	ITS1: Not found	5.8S: No start	ITS2: 106-285	LSU: 286-319	Broken or partial sequence, only partial 5.8S!
Zotu1053	283 bp.	SSU: Not found	ITS1: Not found	5.8S: No start	ITS2: 106-249	LSU: 250-283	Broken or partial sequence, only partial 5.8S!
Zotu1055	349 bp.	SSU: Not found	ITS1: Not found	5.8S: No start	ITS2: 108-315	LSU: 316-349	Broken or partial sequence, only partial 5.8S!
Zotu1056	288 bp.	SSU: Not found	ITS1: Not found	5.8S: No start	ITS2: 106-254	LSU: 255-288	Broken or partial sequence, only partial 5.8S!
Zotu1057	301 bp.	SSU: Not found	ITS1: Not found	5.8S: No start	ITS2: 106-267	LSU: 268-301	Broken or partial sequence, only partial 5.8S!
Zotu1058	401 bp.	SSU: Not found	ITS1: Not found	5.8S: No start	ITS2: 102-367	LSU: 368-401	Broken or partial sequence, only partial 5.8S!
Zotu1059	349 bp.	SSU: Not found	ITS1: Not found	5.8S: No start	ITS2: 108-315	LSU: 316-349	Broken or partial sequence, only partial 5.8S!
Zotu1061	305 bp.	SSU: Not found	ITS1: Not found	5.8S: No start	ITS2: 106-271	LSU: 272-305	Broken or partial sequence, only partial 5.8S!
Zotu1062	418 bp.	SSU: Not found	ITS1: Not found	5.8S: No start	ITS2: 106-384	LSU: 385-418	Broken or partial sequence, only partial 5.8S!
Zotu1063	308 bp.	SSU: Not found	ITS1: Not found	5.8S: No start	ITS2: 106-274	LSU: 275-308	Broken or partial sequence, only partial 5.8S!
Zotu1064	235 bp.	SSU: Not found	ITS1: Not found	5.8S: No start	ITS2: 98-201	LSU: 202-235	Broken or partial sequence, only partial 5.8S!
Zotu1066	320 bp.	SSU: Not found	ITS1: Not found	5.8S: No start	ITS2: 106-286	LSU: 287-320	Broken or partial sequence, only partial 5.8S!
Zotu1067	306 bp.	SSU: Not found	ITS1: Not found	5.8S: No start	ITS2: 106-272	LSU: 273-306	Broken or partial sequence, only partial 5.8S!
Zotu1070	292 bp.	SSU: Not found	ITS1: Not found	5.8S: No start	ITS2: 106-258	LSU: 259-292	Broken or partial sequence, only partial 5.8S!
Zotu1071	327 bp.	SSU: Not found	ITS1: Not found	5.8S: No start	ITS2: 106-293	LSU: 294-327	Broken or partial sequence, only partial 5.8S!
Zotu1072	282 bp.	SSU: Not found	ITS1: Not found	5.8S: No start	ITS2: 106-248	LSU: 249-282	Broken or partial sequence, only partial 5.8S!
Zotu1073	338 bp.	SSU: Not found	ITS1: Not found	5.8S: No start	ITS2: 106-304	LSU: 305-338	Broken or partial sequence, only partial 5.8S!
Zotu1074	331 bp.	SSU: Not found	ITS1: Not found	5.8S: No start	ITS2: 106-297	LSU: 298-331	Broken or partial sequence, only partial 5.8S!
Zotu1075	288 bp.	SSU: Not found	ITS1: Not found	5.8S: No start	ITS2: 106-254	LSU: 255-288	Broken or partial sequence, only partial 5.8S!
Zotu1076	334 bp.	SSU: Not found	ITS1: Not found	5.8S: No start	ITS2: 106-300	LSU: 301-334	Broken or partial sequence, only partial 5.8S!
Zotu1078	313 bp.	SSU: Not found	ITS1: Not found	5.8S: No start	ITS2: 106-279	LSU: 280-313	Broken or partial sequence, only partial 5.8S!
Zotu1079	291 bp.	SSU: Not found	ITS1: Not found	5.8S: No start	ITS2: 104-257	LSU: 258-291	Broken or partial sequence, only partial 5.8S!
Zotu1080	314 bp.	SSU: Not found	ITS1: Not found	5.8S: No start	ITS2: 106-280	LSU: 281-314	Broken or partial sequence, only partial 5.8S!
Zotu1081	306 bp.	SSU: Not found	ITS1: Not found	5.8S: No start	ITS2: 106-272	LSU: 273-306	Broken or partial sequence, only partial 5.8S!
Zotu1082	347 bp.	SSU: Not found	ITS1: Not found	5.8S: No start	ITS2: 108-313	LSU: 314-347	Broken or partial sequence, only partial 5.8S!
Zotu1083	295 bp.	SSU: Not found	ITS1: Not found	5.8S: No start	ITS2: 106-261	LSU: 262-295	Broken or partial sequence, only partial 5.8S!
Zotu1084	316 bp.	SSU: Not found	ITS1: Not found	5.8S: No start	ITS2: 106-282	LSU: 283-316	Broken or partial sequence, only partial 5.8S!
Zotu1086	282 bp.	SSU: Not found	ITS1: Not found	5.8S: No start	ITS2: 106-248	LSU: 249-282	Broken or partial sequence, only partial 5.8S!
Zotu1087	327 bp.	SSU: Not found	ITS1: Not found	5.8S: No start	ITS2: 106-293	LSU: 294-327	Broken or partial sequence, only partial 5.8S!
Zotu1089	333 bp.	SSU: Not found	ITS1: Not found	5.8S: No start	ITS2: 106-299	LSU: 300-333	Broken or partial sequence, only partial 5.8S!
Zotu1091	335 bp.	SSU: Not found	ITS1: Not found	5.8S: No start	ITS2: 106-301	LSU: 302-335	Broken or partial sequence, only partial 5.8S!
Zotu1092	303 bp.	SSU: Not found	ITS1: Not found	5.8S: No start	ITS2: 106-269	LSU: 270-303	Broken or partial sequence, only partial 5.8S!
Zotu1093	285 bp.	SSU: Not found	ITS1: Not found	5.8S: No start	ITS2: 106-251	LSU: 252-285	Broken or partial sequence, only partial 5.8S!
Zotu1094	268 bp.	SSU: Not found	ITS1: Not found	5.8S: No start	ITS2: 106-234	LSU: 235-268	Broken or partial sequence, only partial 5.8S!
Zotu1095	318 bp.	SSU: Not found	ITS1: Not found	5.8S: No start	ITS2: 105-284	LSU: 285-318	Broken or partial sequence, only partial 5.8S!
Zotu1098	379 bp.	SSU: Not found	ITS1: Not found	5.8S: No start	ITS2: 108-345	LSU: 346-379	Broken or partial sequence, only partial 5.8S!
Zotu1099	279 bp.	SSU: Not found	ITS1: Not found	5.8S: No start	ITS2: 106-245	LSU: 246-279	Broken or partial sequence, only partial 5.8S!
Zotu1100	279 bp.	SSU: Not found	ITS1: Not found	5.8S: No start	ITS2: 106-245	LSU: 246-279	Broken or partial sequence, only partial 5.8S!
Zotu1101	365 bp.	SSU: Not found	ITS1: Not found	5.8S: No start	ITS2: 106-331	LSU: 332-365	Broken or partial sequence, only partial 5.8S!
Zotu1102	361 bp.	SSU: Not found	ITS1: Not found	5.8S: No start	ITS2: 106-327	LSU: 328-361	Broken or partial sequence, only partial 5.8S!
Zotu1103	292 bp.	SSU: Not found	ITS1: Not found	5.8S: No start	ITS2: 106-258	LSU: 259-292	Broken or partial sequence, only partial 5.8S!
Zotu1105	283 bp.	SSU: Not found	ITS1: Not found	5.8S: No start	ITS2: 106-249	LSU: 250-283	Broken or partial sequence, only partial 5.8S!
Zotu1106	269 bp.	SSU: Not found	ITS1: Not found	5.8S: No start	ITS2: 105-235	LSU: 236-269	Broken or partial sequence, only partial 5.8S!
Zotu1107	339 bp.	SSU: Not found	ITS1: Not found	5.8S: No start	ITS2: 105-305	LSU: 306-339	Broken or partial sequence, only partial 5.8S!
Zotu1108	372 bp.	SSU: Not found	ITS1: Not found	5.8S: No start	ITS2: 106-338	LSU: 339-372	Broken or partial sequence, only partial 5.8S!
Zotu1109	290 bp.	SSU: Not found	ITS1: Not found	5.8S: No start	ITS2: 106-256	LSU: 257-290	Broken or partial sequence, only partial 5.8S!
Zotu1110	300 bp.	SSU: Not found	ITS1: Not found	5.8S: No start	ITS2: 106-266	LSU: 267-300	Broken or partial sequence, only partial 5.8S!
Zotu1111	285 bp.	SSU: Not found	ITS1: Not found	5.8S: No start	ITS2: 106-251	LSU: 252-285	Broken or partial sequence, only partial 5.8S!
Zotu1114	283 bp.	SSU: Not found	ITS1: Not found	5.8S: No start	ITS2: 106-249	LSU: 250-283	Broken or partial sequence, only partial 5.8S!
Zotu1115	429 bp.	SSU: Not found	ITS1: Not found	5.8S: No start	ITS2: 106-395	LSU: 396-429	Broken or partial sequence, only partial 5.8S!
Zotu1116	291 bp.	SSU: Not found	ITS1: Not found	5.8S: No start	ITS2: 106-257	LSU: 258-291	Broken or partial sequence, only partial 5.8S!
Zotu1118	302 bp.	SSU: Not found	ITS1: Not found	5.8S: No start	ITS2: 106-268	LSU: 269-302	Broken or partial sequence, only partial 5.8S!
Zotu1119	256 bp.	SSU: Not found	ITS1: Not found	5.8S: No start	ITS2: 105-222	LSU: 223-256	Broken or partial sequence, only partial 5.8S!
Zotu1120	288 bp.	SSU: Not found	ITS1: Not found	5.8S: No start	ITS2: 106-254	LSU: 255-288	Broken or partial sequence, only partial 5.8S!
Zotu1121	306 bp.	SSU: Not found	ITS1: Not found	5.8S: No start	ITS2: 106-272	LSU: 273-306	Broken or partial sequence, only partial 5.8S!
Zotu1122	294 bp.	SSU: Not found	ITS1: Not found	5.8S: No start	ITS2: 106-260	LSU: 261-294	Broken or partial sequence, only partial 5.8S!
Zotu1123	373 bp.	SSU: Not found	ITS1: Not found	5.8S: No start	ITS2: 106-339	LSU: 340-373	Broken or partial sequence, only partial 5.8S!
Zotu1124	280 bp.	SSU: Not found	ITS1: Not found	5.8S: No start	ITS2: 106-246	LSU: 247-280	Broken or partial sequence, only partial 5.8S!
Zotu1125	388 bp.	SSU: Not found	ITS1: Not found	5.8S: No start	ITS2: 103-354	LSU: 355-388	Broken or partial sequence, only partial 5.8S!
Zotu1126	285 bp.	SSU: Not found	ITS1: Not found	5.8S: No start	ITS2: 106-251	LSU: 252-285	Broken or partial sequence, only partial 5.8S!
Zotu1127	283 bp.	SSU: Not found	ITS1: Not found	5.8S: No start	ITS2: 106-249	LSU: 250-283	Broken or partial sequence, only partial 5.8S!
Zotu1130	283 bp.	SSU: Not found	ITS1: Not found	5.8S: No start	ITS2: 106-249	LSU: 250-283	Broken or partial sequence, only partial 5.8S!
Zotu1132	349 bp.	SSU: Not found	ITS1: Not found	5.8S: No start	ITS2: 108-315	LSU: 316-349	Broken or partial sequence, only partial 5.8S!
Zotu1133	283 bp.	SSU: Not found	ITS1: Not found	5.8S: No start	ITS2: 106-249	LSU: 250-283	Broken or partial sequence, only partial 5.8S!
Zotu1134	283 bp.	SSU: Not found	ITS1: Not found	5.8S: No start	ITS2: 106-249	LSU: 250-283	Broken or partial sequence, only partial 5.8S!
Zotu1135	298 bp.	SSU: Not found	ITS1: Not found	5.8S: No start	ITS2: 106-264	LSU: 265-298	Broken or partial sequence, only partial 5.8S!
Zotu1136	379 bp.	SSU: Not found	ITS1: Not found	5.8S: No start	ITS2: 108-345	LSU: 346-379	Broken or partial sequence, only partial 5.8S!
Zotu1137	358 bp.	SSU: Not found	ITS1: Not found	5.8S: No start	ITS2: 106-324	LSU: 325-358	Broken or partial sequence, only partial 5.8S!
Zotu1138	314 bp.	SSU: Not found	ITS1: Not found	5.8S: No start	ITS2: 106-280	LSU: 281-314	Broken or partial sequence, only partial 5.8S!
Zotu1139	283 bp.	SSU: Not found	ITS1: Not found	5.8S: No start	ITS2: 106-249	LSU: 250-283	Broken or partial sequence, only partial 5.8S!
Zotu1140	297 bp.	SSU: Not found	ITS1: Not found	5.8S: No start	ITS2: 106-263	LSU: 264-297	Broken or partial sequence, only partial 5.8S!
Zotu1141	326 bp.	SSU: Not found	ITS1: Not found	5.8S: No start	ITS2: 104-292	LSU: 293-326	Broken or partial sequence, only partial 5.8S!
Zotu1145	287 bp.	SSU: Not found	ITS1: Not found	5.8S: No start	ITS2: 106-253	LSU: 254-287	Broken or partial sequence, only partial 5.8S!
Zotu1146	277 bp.	SSU: Not found	ITS1: Not found	5.8S: No start	ITS2: 105-243	LSU: 244-277	Broken or partial sequence, only partial 5.8S!
Zotu1147	315 bp.	SSU: Not found	ITS1: Not found	5.8S: No start	ITS2: 105-281	LSU: 282-315	Broken or partial sequence, only partial 5.8S!
Zotu1148	282 bp.	SSU: Not found	ITS1: Not found	5.8S: No start	ITS2: 106-248	LSU: 249-282	Broken or partial sequence, only partial 5.8S!
Zotu1149	335 bp.	SSU: Not found	ITS1: Not found	5.8S: No start	ITS2: 107-301	LSU: 302-335	Broken or partial sequence, only partial 5.8S!
Zotu1150	351 bp.	SSU: Not found	ITS1: Not found	5.8S: No start	ITS2: 102-317	LSU: 318-351	Broken or partial sequence, only partial 5.8S!
Zotu1151	330 bp.	SSU: Not found	ITS1: Not found	5.8S: No start	ITS2: 106-296	LSU: 297-330	Broken or partial sequence, only partial 5.8S!
Zotu1152	445 bp.	SSU: Not found	ITS1: Not found	5.8S: No start	ITS2: 103-411	LSU: 412-445	Broken or partial sequence, only partial 5.8S!
Zotu1153	329 bp.	SSU: Not found	ITS1: Not found	5.8S: No start	ITS2: 104-295	LSU: 296-329	Broken or partial sequence, only partial 5.8S!
Zotu1154	348 bp.	SSU: Not found	ITS1: Not found	5.8S: No start	ITS2: 108-314	LSU: 315-348	Broken or partial sequence, only partial 5.8S!
Zotu1155	283 bp.	SSU: Not found	ITS1: Not found	5.8S: No start	ITS2: 106-249	LSU: 250-283	Broken or partial sequence, only partial 5.8S!
Zotu1156	294 bp.	SSU: Not found	ITS1: Not found	5.8S: No start	ITS2: 106-260	LSU: 261-294	Broken or partial sequence, only partial 5.8S!
Zotu1158	295 bp.	SSU: Not found	ITS1: Not found	5.8S: No start	ITS2: 106-261	LSU: 262-295	Broken or partial sequence, only partial 5.8S!
Zotu1159	287 bp.	SSU: Not found	ITS1: Not found	5.8S: No start	ITS2: 98-287	LSU: Not found	Broken or partial sequence, only partial 5.8S!
Zotu1160	328 bp.	SSU: Not found	ITS1: Not found	5.8S: No start	ITS2: 106-294	LSU: 295-328	Broken or partial sequence, only partial 5.8S!
Zotu1161	290 bp.	SSU: Not found	ITS1: Not found	5.8S: No start	ITS2: 106-256	LSU: 257-290	Broken or partial sequence, only partial 5.8S!
Zotu1162	339 bp.	SSU: Not found	ITS1: Not found	5.8S: No start	ITS2: 106-305	LSU: 306-339	Broken or partial sequence, only partial 5.8S!
Zotu1164	355 bp.	SSU: Not found	ITS1: Not found	5.8S: No start	ITS2: 108-321	LSU: 322-355	Broken or partial sequence, only partial 5.8S!
Zotu1165	319 bp.	SSU: Not found	ITS1: Not found	5.8S: No start	ITS2: 106-285	LSU: 286-319	Broken or partial sequence, only partial 5.8S!
Zotu1166	292 bp.	SSU: Not found	ITS1: Not found	5.8S: No start	ITS2: 106-258	LSU: 259-292	Broken or partial sequence, only partial 5.8S!
Zotu1167	299 bp.	SSU: Not found	ITS1: Not found	5.8S: No start	ITS2: 106-265	LSU: 266-299	Broken or partial sequence, only partial 5.8S!
Zotu1168	375 bp.	SSU: Not found	ITS1: Not found	5.8S: No start	ITS2: 107-341	LSU: 342-375	Broken or partial sequence, only partial 5.8S!
Zotu1169	389 bp.	SSU: Not found	ITS1: Not found	5.8S: No start	ITS2: 104-355	LSU: 356-389	Broken or partial sequence, only partial 5.8S!
Zotu1171	416 bp.	SSU: Not found	ITS1: Not found	5.8S: No start	ITS2: 105-382	LSU: 383-416	Broken or partial sequence, only partial 5.8S!
Zotu1172	432 bp.	SSU: Not found	ITS1: Not found	5.8S: No start	ITS2: 107-398	LSU: 399-432	Broken or partial sequence, only partial 5.8S!
Zotu1173	415 bp.	SSU: Not found	ITS1: Not found	5.8S: No start	ITS2: 106-381	LSU: 382-415	Broken or partial sequence, only partial 5.8S!
Zotu1174	283 bp.	SSU: Not found	ITS1: Not found	5.8S: No start	ITS2: 106-249	LSU: 250-283	Broken or partial sequence, only partial 5.8S!
Zotu1175	346 bp.	SSU: Not found	ITS1: Not found	5.8S: No start	ITS2: 106-312	LSU: 313-346	Broken or partial sequence, only partial 5.8S!
Zotu1176	361 bp.	SSU: Not found	ITS1: Not found	5.8S: No start	ITS2: 94-327	LSU: 328-361	Broken or partial sequence, only partial 5.8S!
Zotu1177	364 bp.	SSU: Not found	ITS1: Not found	5.8S: No start	ITS2: 106-330	LSU: 331-364	Broken or partial sequence, only partial 5.8S!
Zotu1178	310 bp.	SSU: Not found	ITS1: Not found	5.8S: No start	ITS2: 106-276	LSU: 277-310	Broken or partial sequence, only partial 5.8S!
Zotu1179	285 bp.	SSU: Not found	ITS1: Not found	5.8S: No start	ITS2: 106-251	LSU: 252-285	Broken or partial sequence, only partial 5.8S!
Zotu1180	315 bp.	SSU: Not found	ITS1: Not found	5.8S: No start	ITS2: 106-281	LSU: 282-315	Broken or partial sequence, only partial 5.8S!
Zotu1181	349 bp.	SSU: Not found	ITS1: Not found	5.8S: No start	ITS2: 108-315	LSU: 316-349	Broken or partial sequence, only partial 5.8S!
Zotu1183	283 bp.	SSU: Not found	ITS1: Not found	5.8S: No start	ITS2: 106-249	LSU: 250-283	Broken or partial sequence, only partial 5.8S!
Zotu1184	313 bp.	SSU: Not found	ITS1: Not found	5.8S: No start	ITS2: 106-279	LSU: 280-313	Broken or partial sequence, only partial 5.8S!
Zotu1185	292 bp.	SSU: Not found	ITS1: Not found	5.8S: No start	ITS2: 106-258	LSU: 259-292	Broken or partial sequence, only partial 5.8S!
Zotu1186	358 bp.	SSU: Not found	ITS1: Not found	5.8S: No start	ITS2: 107-324	LSU: 325-358	Broken or partial sequence, only partial 5.8S!
Zotu1187	286 bp.	SSU: Not found	ITS1: Not found	5.8S: No start	ITS2: 106-252	LSU: 253-286	Broken or partial sequence, only partial 5.8S!
Zotu1188	287 bp.	SSU: Not found	ITS1: Not found	5.8S: No start	ITS2: 106-253	LSU: 254-287	Broken or partial sequence, only partial 5.8S!
Zotu1189	289 bp.	SSU: Not found	ITS1: Not found	5.8S: No start	ITS2: 106-255	LSU: 256-289	Broken or partial sequence, only partial 5.8S!
Zotu1191	319 bp.	SSU: Not found	ITS1: Not found	5.8S: No start	ITS2: 104-285	LSU: 286-319	Broken or partial sequence, only partial 5.8S!
Zotu1192	295 bp.	SSU: Not found	ITS1: Not found	5.8S: No start	ITS2: 106-261	LSU: 262-295	Broken or partial sequence, only partial 5.8S!
Zotu1193	391 bp.	SSU: Not found	ITS1: Not found	5.8S: No start	ITS2: 106-357	LSU: 358-391	Broken or partial sequence, only partial 5.8S!
Zotu1195	384 bp.	SSU: Not found	ITS1: Not found	5.8S: No start	ITS2: 102-350	LSU: 351-384	Broken or partial sequence, only partial 5.8S!
Zotu1196	479 bp.	SSU: Not found	ITS1: Not found	5.8S: No start	ITS2: 104-445	LSU: 446-479	Broken or partial sequence, only partial 5.8S!
Zotu1197	348 bp.	SSU: Not found	ITS1: Not found	5.8S: No start	ITS2: 106-314	LSU: 315-348	Broken or partial sequence, only partial 5.8S!
Zotu1200	294 bp.	SSU: Not found	ITS1: Not found	5.8S: No start	ITS2: 106-260	LSU: 261-294	Broken or partial sequence, only partial 5.8S!
Zotu1202	349 bp.	SSU: Not found	ITS1: Not found	5.8S: No start	ITS2: 108-315	LSU: 316-349	Broken or partial sequence, only partial 5.8S!
Zotu1203	306 bp.	SSU: Not found	ITS1: Not found	5.8S: No start	ITS2: 106-272	LSU: 273-306	Broken or partial sequence, only partial 5.8S!
Zotu1204	341 bp.	SSU: Not found	ITS1: Not found	5.8S: No start	ITS2: 106-307	LSU: 308-341	Broken or partial sequence, only partial 5.8S!
Zotu1205	333 bp.	SSU: Not found	ITS1: Not found	5.8S: No start	ITS2: 105-299	LSU: 300-333	Broken or partial sequence, only partial 5.8S!
Zotu1207	333 bp.	SSU: Not found	ITS1: Not found	5.8S: No start	ITS2: 107-299	LSU: 300-333	Broken or partial sequence, only partial 5.8S!
Zotu1208	366 bp.	SSU: Not found	ITS1: Not found	5.8S: No start	ITS2: 106-332	LSU: 333-366	Broken or partial sequence, only partial 5.8S!
Zotu1211	286 bp.	SSU: Not found	ITS1: Not found	5.8S: No start	ITS2: 106-252	LSU: 253-286	Broken or partial sequence, only partial 5.8S!
Zotu1213	301 bp.	SSU: Not found	ITS1: Not found	5.8S: No start	ITS2: 106-267	LSU: 268-301	Broken or partial sequence, only partial 5.8S!
Zotu1216	336 bp.	SSU: Not found	ITS1: Not found	5.8S: No start	ITS2: 107-302	LSU: 303-336	Broken or partial sequence, only partial 5.8S!
Zotu1218	316 bp.	SSU: Not found	ITS1: Not found	5.8S: No start	ITS2: 98-282	LSU: 283-316	Broken or partial sequence, only partial 5.8S!
Zotu1219	331 bp.	SSU: Not found	ITS1: Not found	5.8S: No start	ITS2: 104-297	LSU: 298-331	Broken or partial sequence, only partial 5.8S!
Zotu1220	287 bp.	SSU: Not found	ITS1: Not found	5.8S: No start	ITS2: 106-253	LSU: 254-287	Broken or partial sequence, only partial 5.8S!
Zotu1221	350 bp.	SSU: Not found	ITS1: Not found	5.8S: No start	ITS2: 108-316	LSU: 317-350	Broken or partial sequence, only partial 5.8S!
Zotu1223	341 bp.	SSU: Not found	ITS1: Not found	5.8S: No start	ITS2: 106-307	LSU: 308-341	Broken or partial sequence, only partial 5.8S!
Zotu1225	296 bp.	SSU: Not found	ITS1: Not found	5.8S: No start	ITS2: 106-262	LSU: 263-296	Broken or partial sequence, only partial 5.8S!
Zotu1226	299 bp.	SSU: Not found	ITS1: Not found	5.8S: No start	ITS2: 106-265	LSU: 266-299	Broken or partial sequence, only partial 5.8S!
Zotu1227	282 bp.	SSU: Not found	ITS1: Not found	5.8S: No start	ITS2: 106-248	LSU: 249-282	Broken or partial sequence, only partial 5.8S!
Zotu1228	361 bp.	SSU: Not found	ITS1: Not found	5.8S: No start	ITS2: 94-327	LSU: 328-361	Broken or partial sequence, only partial 5.8S!
Zotu1229	402 bp.	SSU: Not found	ITS1: Not found	5.8S: No start	ITS2: 109-368	LSU: 369-402	Broken or partial sequence, only partial 5.8S!
Zotu1230	293 bp.	SSU: Not found	ITS1: Not found	5.8S: No start	ITS2: 106-259	LSU: 260-293	Broken or partial sequence, only partial 5.8S!
Zotu1234	378 bp.	SSU: Not found	ITS1: Not found	5.8S: No start	ITS2: 108-344	LSU: 345-378	Broken or partial sequence, only partial 5.8S!
Zotu1238	303 bp.	SSU: Not found	ITS1: Not found	5.8S: No start	ITS2: 106-269	LSU: 270-303	Broken or partial sequence, only partial 5.8S!
Zotu1239	358 bp.	SSU: Not found	ITS1: Not found	5.8S: No start	ITS2: 108-324	LSU: 325-358	Broken or partial sequence, only partial 5.8S!
Zotu1240	283 bp.	SSU: Not found	ITS1: Not found	5.8S: No start	ITS2: 106-249	LSU: 250-283	Broken or partial sequence, only partial 5.8S!
Zotu1241	283 bp.	SSU: Not found	ITS1: Not found	5.8S: No start	ITS2: 106-249	LSU: 250-283	Broken or partial sequence, only partial 5.8S!
Zotu1242	286 bp.	SSU: Not found	ITS1: Not found	5.8S: No start	ITS2: 106-252	LSU: 253-286	Broken or partial sequence, only partial 5.8S!
Zotu1243	287 bp.	SSU: Not found	ITS1: Not found	5.8S: No start	ITS2: 106-253	LSU: 254-287	Broken or partial sequence, only partial 5.8S!
Zotu1245	293 bp.	SSU: Not found	ITS1: Not found	5.8S: No start	ITS2: 106-259	LSU: 260-293	Broken or partial sequence, only partial 5.8S!
Zotu1246	333 bp.	SSU: Not found	ITS1: Not found	5.8S: No start	ITS2: 106-299	LSU: 300-333	Broken or partial sequence, only partial 5.8S!
Zotu1247	285 bp.	SSU: Not found	ITS1: Not found	5.8S: No start	ITS2: 106-251	LSU: 252-285	Broken or partial sequence, only partial 5.8S!
Zotu1248	302 bp.	SSU: Not found	ITS1: Not found	5.8S: No start	ITS2: 106-268	LSU: 269-302	Broken or partial sequence, only partial 5.8S!
Zotu1250	330 bp.	SSU: Not found	ITS1: Not found	5.8S: Not found	ITS2: 1-296	LSU: 297-330	Broken or partial sequence, no 5.8S!
Zotu1251	355 bp.	SSU: Not found	ITS1: Not found	5.8S: No start	ITS2: 105-321	LSU: 322-355	Broken or partial sequence, only partial 5.8S!
Zotu1252	294 bp.	SSU: Not found	ITS1: Not found	5.8S: No start	ITS2: 106-260	LSU: 261-294	Broken or partial sequence, only partial 5.8S!
Zotu1253	290 bp.	SSU: Not found	ITS1: Not found	5.8S: No start	ITS2: 106-256	LSU: 257-290	Broken or partial sequence, only partial 5.8S!
Zotu1254	290 bp.	SSU: Not found	ITS1: Not found	5.8S: No start	ITS2: 106-256	LSU: 257-290	Broken or partial sequence, only partial 5.8S!
Zotu1255	315 bp.	SSU: Not found	ITS1: Not found	5.8S: No start	ITS2: 105-281	LSU: 282-315	Broken or partial sequence, only partial 5.8S!
Zotu1256	307 bp.	SSU: Not found	ITS1: Not found	5.8S: No start	ITS2: 106-273	LSU: 274-307	Broken or partial sequence, only partial 5.8S!
Zotu1257	350 bp.	SSU: Not found	ITS1: Not found	5.8S: No start	ITS2: 108-316	LSU: 317-350	Broken or partial sequence, only partial 5.8S!
Zotu1258	283 bp.	SSU: Not found	ITS1: Not found	5.8S: No start	ITS2: 106-249	LSU: 250-283	Broken or partial sequence, only partial 5.8S!
Zotu1259	376 bp.	SSU: Not found	ITS1: Not found	5.8S: No start	ITS2: 102-342	LSU: 343-376	Broken or partial sequence, only partial 5.8S!
Zotu1260	293 bp.	SSU: Not found	ITS1: Not found	5.8S: No start	ITS2: 106-259	LSU: 260-293	Broken or partial sequence, only partial 5.8S!
Zotu1261	424 bp.	SSU: Not found	ITS1: Not found	5.8S: Not found	ITS2: 1-390	LSU: 391-424	Broken or partial sequence, no 5.8S!
Zotu1262	400 bp.	SSU: Not found	ITS1: Not found	5.8S: No start	ITS2: 106-366	LSU: 367-400	Broken or partial sequence, only partial 5.8S!
Zotu1264	280 bp.	SSU: Not found	ITS1: Not found	5.8S: No start	ITS2: 106-246	LSU: 247-280	Broken or partial sequence, only partial 5.8S!
Zotu1265	283 bp.	SSU: Not found	ITS1: Not found	5.8S: No start	ITS2: 106-249	LSU: 250-283	Broken or partial sequence, only partial 5.8S!
Zotu1266	290 bp.	SSU: Not found	ITS1: Not found	5.8S: No start	ITS2: 106-256	LSU: 257-290	Broken or partial sequence, only partial 5.8S!
Zotu1267	300 bp.	SSU: Not found	ITS1: Not found	5.8S: No start	ITS2: 106-266	LSU: 267-300	Broken or partial sequence, only partial 5.8S!
Zotu1268	353 bp.	SSU: Not found	ITS1: Not found	5.8S: No start	ITS2: 106-319	LSU: 320-353	Broken or partial sequence, only partial 5.8S!
Zotu1269	283 bp.	SSU: Not found	ITS1: Not found	5.8S: No start	ITS2: 106-249	LSU: 250-283	Broken or partial sequence, only partial 5.8S!
Zotu1270	357 bp.	SSU: Not found	ITS1: Not found	5.8S: No start	ITS2: 106-323	LSU: 324-357	Broken or partial sequence, only partial 5.8S!
Zotu1271	293 bp.	SSU: Not found	ITS1: Not found	5.8S: No start	ITS2: 106-259	LSU: 260-293	Broken or partial sequence, only partial 5.8S!
Zotu1272	317 bp.	SSU: Not found	ITS1: Not found	5.8S: No start	ITS2: 106-283	LSU: 284-317	Broken or partial sequence, only partial 5.8S!
Zotu1273	286 bp.	SSU: Not found	ITS1: Not found	5.8S: No start	ITS2: 106-252	LSU: 253-286	Broken or partial sequence, only partial 5.8S!
Zotu1274	359 bp.	SSU: Not found	ITS1: Not found	5.8S: No start	ITS2: 106-325	LSU: 326-359	Broken or partial sequence, only partial 5.8S!
Zotu1275	346 bp.	SSU: Not found	ITS1: Not found	5.8S: No start	ITS2: 106-312	LSU: 313-346	Broken or partial sequence, only partial 5.8S!
Zotu1278	348 bp.	SSU: Not found	ITS1: Not found	5.8S: No start	ITS2: 106-314	LSU: 315-348	Broken or partial sequence, only partial 5.8S!
Zotu1279	341 bp.	SSU: Not found	ITS1: Not found	5.8S: No start	ITS2: 106-307	LSU: 308-341	Broken or partial sequence, only partial 5.8S!
Zotu1282	367 bp.	SSU: Not found	ITS1: Not found	5.8S: No start	ITS2: 106-333	LSU: 334-367	Broken or partial sequence, only partial 5.8S!
Zotu1283	292 bp.	SSU: Not found	ITS1: Not found	5.8S: No start	ITS2: 106-258	LSU: 259-292	Broken or partial sequence, only partial 5.8S!
Zotu1286	286 bp.	SSU: Not found	ITS1: Not found	5.8S: No start	ITS2: 106-252	LSU: 253-286	Broken or partial sequence, only partial 5.8S!
Zotu1287	289 bp.	SSU: Not found	ITS1: Not found	5.8S: No start	ITS2: 106-255	LSU: 256-289	Broken or partial sequence, only partial 5.8S!
Zotu1289	349 bp.	SSU: Not found	ITS1: Not found	5.8S: No start	ITS2: 108-315	LSU: 316-349	Broken or partial sequence, only partial 5.8S!
Zotu1290	313 bp.	SSU: Not found	ITS1: Not found	5.8S: No start	ITS2: 106-279	LSU: 280-313	Broken or partial sequence, only partial 5.8S!
Zotu1291	341 bp.	SSU: Not found	ITS1: Not found	5.8S: No start	ITS2: 105-307	LSU: 308-341	Broken or partial sequence, only partial 5.8S!
Zotu1292	293 bp.	SSU: Not found	ITS1: Not found	5.8S: No start	ITS2: 106-259	LSU: 260-293	Broken or partial sequence, only partial 5.8S!
Zotu1293	355 bp.	SSU: Not found	ITS1: Not found	5.8S: No start	ITS2: 108-321	LSU: 322-355	Broken or partial sequence, only partial 5.8S!
Zotu1294	283 bp.	SSU: Not found	ITS1: Not found	5.8S: No start	ITS2: 106-249	LSU: 250-283	Broken or partial sequence, only partial 5.8S!
Zotu1296	283 bp.	SSU: Not found	ITS1: Not found	5.8S: No start	ITS2: 106-249	LSU: 250-283	Broken or partial sequence, only partial 5.8S!
Zotu1297	295 bp.	SSU: Not found	ITS1: Not found	5.8S: No start	ITS2: 106-261	LSU: 262-295	Broken or partial sequence, only partial 5.8S!
Zotu1298	291 bp.	SSU: Not found	ITS1: Not found	5.8S: No start	ITS2: 106-257	LSU: 258-291	Broken or partial sequence, only partial 5.8S!
Zotu1300	277 bp.	SSU: Not found	ITS1: Not found	5.8S: No start	ITS2: 106-243	LSU: 244-277	Broken or partial sequence, only partial 5.8S!
Zotu1302	288 bp.	SSU: Not found	ITS1: Not found	5.8S: No start	ITS2: 106-254	LSU: 255-288	Broken or partial sequence, only partial 5.8S!
Zotu1305	291 bp.	SSU: Not found	ITS1: Not found	5.8S: No start	ITS2: 106-257	LSU: 258-291	Broken or partial sequence, only partial 5.8S!
Zotu1306	261 bp.	SSU: Not found	ITS1: Not found	5.8S: No start	ITS2: 105-227	LSU: 228-261	Broken or partial sequence, only partial 5.8S!
Zotu1307	344 bp.	SSU: Not found	ITS1: Not found	5.8S: No start	ITS2: 106-310	LSU: 311-344	Broken or partial sequence, only partial 5.8S!
Zotu1308	304 bp.	SSU: Not found	ITS1: Not found	5.8S: No start	ITS2: 106-270	LSU: 271-304	Broken or partial sequence, only partial 5.8S!
Zotu1309	319 bp.	SSU: Not found	ITS1: Not found	5.8S: No start	ITS2: 106-285	LSU: 286-319	Broken or partial sequence, only partial 5.8S!
Zotu1310	319 bp.	SSU: Not found	ITS1: Not found	5.8S: No start	ITS2: 103-285	LSU: 286-319	Broken or partial sequence, only partial 5.8S!
Zotu1311	346 bp.	SSU: Not found	ITS1: Not found	5.8S: No start	ITS2: 106-312	LSU: 313-346	Broken or partial sequence, only partial 5.8S!
Zotu1312	333 bp.	SSU: Not found	ITS1: Not found	5.8S: No start	ITS2: 106-299	LSU: 300-333	Broken or partial sequence, only partial 5.8S!
Zotu1313	296 bp.	SSU: Not found	ITS1: Not found	5.8S: No start	ITS2: 106-262	LSU: 263-296	Broken or partial sequence, only partial 5.8S!
Zotu1315	196 bp.	SSU: Not found	ITS1: Not found	5.8S: No start	ITS2: 101-162	LSU: 163-196	Broken or partial sequence, only partial 5.8S!
Zotu1316	310 bp.	SSU: Not found	ITS1: Not found	5.8S: No start	ITS2: 106-276	LSU: 277-310	Broken or partial sequence, only partial 5.8S!
Zotu1322	303 bp.	SSU: Not found	ITS1: Not found	5.8S: No start	ITS2: 106-269	LSU: 270-303	Broken or partial sequence, only partial 5.8S!
Zotu1323	294 bp.	SSU: Not found	ITS1: Not found	5.8S: No start	ITS2: 106-260	LSU: 261-294	Broken or partial sequence, only partial 5.8S!
Zotu1324	282 bp.	SSU: Not found	ITS1: Not found	5.8S: No start	ITS2: 106-248	LSU: 249-282	Broken or partial sequence, only partial 5.8S!
Zotu1325	389 bp.	SSU: Not found	ITS1: Not found	5.8S: No start	ITS2: 107-355	LSU: 356-389	Broken or partial sequence, only partial 5.8S!
Zotu1326	326 bp.	SSU: Not found	ITS1: Not found	5.8S: No start	ITS2: 104-292	LSU: 293-326	Broken or partial sequence, only partial 5.8S!
Zotu1327	320 bp.	SSU: Not found	ITS1: Not found	5.8S: No start	ITS2: 106-286	LSU: 287-320	Broken or partial sequence, only partial 5.8S!
Zotu1329	289 bp.	SSU: Not found	ITS1: Not found	5.8S: No start	ITS2: 106-255	LSU: 256-289	Broken or partial sequence, only partial 5.8S!
Zotu1330	296 bp.	SSU: Not found	ITS1: Not found	5.8S: No start	ITS2: 106-262	LSU: 263-296	Broken or partial sequence, only partial 5.8S!
Zotu1331	384 bp.	SSU: Not found	ITS1: Not found	5.8S: No start	ITS2: 106-350	LSU: 351-384	Broken or partial sequence, only partial 5.8S!
Zotu1332	304 bp.	SSU: Not found	ITS1: Not found	5.8S: No start	ITS2: 106-270	LSU: 271-304	Broken or partial sequence, only partial 5.8S!
Zotu1333	296 bp.	SSU: Not found	ITS1: Not found	5.8S: No start	ITS2: 106-262	LSU: 263-296	Broken or partial sequence, only partial 5.8S!
Zotu1334	329 bp.	SSU: Not found	ITS1: Not found	5.8S: No start	ITS2: 106-295	LSU: 296-329	Broken or partial sequence, only partial 5.8S!
Zotu1336	341 bp.	SSU: Not found	ITS1: Not found	5.8S: No start	ITS2: 106-307	LSU: 308-341	Broken or partial sequence, only partial 5.8S!
Zotu1337	306 bp.	SSU: Not found	ITS1: Not found	5.8S: No start	ITS2: 105-272	LSU: 273-306	Broken or partial sequence, only partial 5.8S!
Zotu1338	232 bp.	SSU: Not found	ITS1: Not found	5.8S: No start	ITS2: 95-198	LSU: 199-232	Broken or partial sequence, only partial 5.8S!
Zotu1339	301 bp.	SSU: Not found	ITS1: Not found	5.8S: No start	ITS2: 106-267	LSU: 268-301	Broken or partial sequence, only partial 5.8S!
Zotu1340	230 bp.	SSU: Not found	ITS1: Not found	5.8S: No start	ITS2: 98-196	LSU: 197-230	Broken or partial sequence, only partial 5.8S!
Zotu1342	287 bp.	SSU: Not found	ITS1: Not found	5.8S: No start	ITS2: 106-253	LSU: 254-287	Broken or partial sequence, only partial 5.8S!
Zotu1343	349 bp.	SSU: Not found	ITS1: Not found	5.8S: No start	ITS2: 108-315	LSU: 316-349	Broken or partial sequence, only partial 5.8S!
Zotu1345	292 bp.	SSU: Not found	ITS1: Not found	5.8S: No start	ITS2: 106-258	LSU: 259-292	Broken or partial sequence, only partial 5.8S!
Zotu1346	307 bp.	SSU: Not found	ITS1: Not found	5.8S: No start	ITS2: 106-273	LSU: 274-307	Broken or partial sequence, only partial 5.8S!
Zotu1347	358 bp.	SSU: Not found	ITS1: Not found	5.8S: No start	ITS2: 106-324	LSU: 325-358	Broken or partial sequence, only partial 5.8S!
Zotu1348	231 bp.	SSU: Not found	ITS1: Not found	5.8S: No start	ITS2: 95-197	LSU: 198-231	Broken or partial sequence, only partial 5.8S!
Zotu1349	370 bp.	SSU: Not found	ITS1: Not found	5.8S: No start	ITS2: 94-336	LSU: 337-370	Broken or partial sequence, only partial 5.8S!
Zotu1350	341 bp.	SSU: Not found	ITS1: Not found	5.8S: No start	ITS2: 105-307	LSU: 308-341	Broken or partial sequence, only partial 5.8S!
Zotu1351	341 bp.	SSU: Not found	ITS1: Not found	5.8S: No start	ITS2: 106-307	LSU: 308-341	Broken or partial sequence, only partial 5.8S!
Zotu1352	349 bp.	SSU: Not found	ITS1: Not found	5.8S: No start	ITS2: 108-315	LSU: 316-349	Broken or partial sequence, only partial 5.8S!
Zotu1355	349 bp.	SSU: Not found	ITS1: Not found	5.8S: No start	ITS2: 108-315	LSU: 316-349	Broken or partial sequence, only partial 5.8S!
Zotu1359	332 bp.	SSU: Not found	ITS1: Not found	5.8S: No start	ITS2: 106-298	LSU: 299-332	Broken or partial sequence, only partial 5.8S!
Zotu1360	460 bp.	SSU: Not found	ITS1: Not found	5.8S: No start	ITS2: 103-426	LSU: 427-460	Broken or partial sequence, only partial 5.8S!
Zotu1367	463 bp.	SSU: Not found	ITS1: Not found	5.8S: No start	ITS2: 104-429	LSU: 430-463	Broken or partial sequence, only partial 5.8S!
Zotu1368	386 bp.	SSU: Not found	ITS1: Not found	5.8S: No start	ITS2: 101-352	LSU: 353-386	Broken or partial sequence, only partial 5.8S!
Zotu1369	322 bp.	SSU: Not found	ITS1: Not found	5.8S: No start	ITS2: 106-288	LSU: 289-322	Broken or partial sequence, only partial 5.8S!
Zotu1370	280 bp.	SSU: Not found	ITS1: Not found	5.8S: No start	ITS2: 106-246	LSU: 247-280	Broken or partial sequence, only partial 5.8S!
Zotu1371	368 bp.	SSU: Not found	ITS1: Not found	5.8S: No start	ITS2: 95-334	LSU: 335-368	Broken or partial sequence, only partial 5.8S!
Zotu1372	278 bp.	SSU: Not found	ITS1: Not found	5.8S: No start	ITS2: 106-244	LSU: 245-278	Broken or partial sequence, only partial 5.8S!
Zotu1373	291 bp.	SSU: Not found	ITS1: Not found	5.8S: No start	ITS2: 106-257	LSU: 258-291	Broken or partial sequence, only partial 5.8S!
Zotu1374	348 bp.	SSU: Not found	ITS1: Not found	5.8S: No start	ITS2: 106-314	LSU: 315-348	Broken or partial sequence, only partial 5.8S!
Zotu1375	369 bp.	SSU: Not found	ITS1: Not found	5.8S: No start	ITS2: 106-335	LSU: 336-369	Broken or partial sequence, only partial 5.8S!
Zotu1376	286 bp.	SSU: Not found	ITS1: Not found	5.8S: No start	ITS2: 106-252	LSU: 253-286	Broken or partial sequence, only partial 5.8S!
Zotu1377	290 bp.	SSU: Not found	ITS1: Not found	5.8S: No start	ITS2: 106-256	LSU: 257-290	Broken or partial sequence, only partial 5.8S!
Zotu1378	301 bp.	SSU: Not found	ITS1: Not found	5.8S: No start	ITS2: 106-267	LSU: 268-301	Broken or partial sequence, only partial 5.8S!
Zotu1379	301 bp.	SSU: Not found	ITS1: Not found	5.8S: No start	ITS2: 106-267	LSU: 268-301	Broken or partial sequence, only partial 5.8S!
Zotu1380	406 bp.	SSU: Not found	ITS1: Not found	5.8S: No start	ITS2: 102-372	LSU: 373-406	Broken or partial sequence, only partial 5.8S!
Zotu1381	285 bp.	SSU: Not found	ITS1: Not found	5.8S: No start	ITS2: 106-251	LSU: 252-285	Broken or partial sequence, only partial 5.8S!
Zotu1382	295 bp.	SSU: Not found	ITS1: Not found	5.8S: No start	ITS2: 106-261	LSU: 262-295	Broken or partial sequence, only partial 5.8S!
Zotu1384	298 bp.	SSU: Not found	ITS1: Not found	5.8S: No start	ITS2: 106-264	LSU: 265-298	Broken or partial sequence, only partial 5.8S!
Zotu1385	288 bp.	SSU: Not found	ITS1: Not found	5.8S: No start	ITS2: 106-254	LSU: 255-288	Broken or partial sequence, only partial 5.8S!
Zotu1387	344 bp.	SSU: Not found	ITS1: Not found	5.8S: No start	ITS2: 106-310	LSU: 311-344	Broken or partial sequence, only partial 5.8S!
Zotu1388	415 bp.	SSU: Not found	ITS1: Not found	5.8S: No start	ITS2: 107-381	LSU: 382-415	Broken or partial sequence, only partial 5.8S!
Zotu1389	234 bp.	SSU: Not found	ITS1: Not found	5.8S: Not found	ITS2: 1-200	LSU: 201-234	Broken or partial sequence, no 5.8S!
Zotu1390	377 bp.	SSU: Not found	ITS1: Not found	5.8S: No start	ITS2: 104-344	LSU: 345-377	Broken or partial sequence, only partial 5.8S!
Zotu1391	326 bp.	SSU: Not found	ITS1: Not found	5.8S: No start	ITS2: 104-292	LSU: 293-326	Broken or partial sequence, only partial 5.8S!
Zotu1392	284 bp.	SSU: Not found	ITS1: Not found	5.8S: No start	ITS2: 106-250	LSU: 251-284	Broken or partial sequence, only partial 5.8S!
Zotu1393	326 bp.	SSU: Not found	ITS1: Not found	5.8S: No start	ITS2: 106-292	LSU: 293-326	Broken or partial sequence, only partial 5.8S!
Zotu1396	289 bp.	SSU: Not found	ITS1: Not found	5.8S: No start	ITS2: 106-255	LSU: 256-289	Broken or partial sequence, only partial 5.8S!
Zotu1397	291 bp.	SSU: Not found	ITS1: Not found	5.8S: No start	ITS2: 106-257	LSU: 258-291	Broken or partial sequence, only partial 5.8S!
Zotu1398	397 bp.	SSU: Not found	ITS1: Not found	5.8S: No start	ITS2: 106-363	LSU: 364-397	Broken or partial sequence, only partial 5.8S!
Zotu1399	330 bp.	SSU: Not found	ITS1: Not found	5.8S: No start	ITS2: 106-296	LSU: 297-330	Broken or partial sequence, only partial 5.8S!
Zotu1401	283 bp.	SSU: Not found	ITS1: Not found	5.8S: No start	ITS2: 106-249	LSU: 250-283	Broken or partial sequence, only partial 5.8S!
Zotu1403	297 bp.	SSU: Not found	ITS1: Not found	5.8S: No start	ITS2: 106-263	LSU: 264-297	Broken or partial sequence, only partial 5.8S!
Zotu1404	280 bp.	SSU: Not found	ITS1: Not found	5.8S: No start	ITS2: 106-246	LSU: 247-280	Broken or partial sequence, only partial 5.8S!
Zotu1405	342 bp.	SSU: Not found	ITS1: Not found	5.8S: No start	ITS2: 105-308	LSU: 309-342	Broken or partial sequence, only partial 5.8S!
Zotu1406	283 bp.	SSU: Not found	ITS1: Not found	5.8S: No start	ITS2: 106-249	LSU: 250-283	Broken or partial sequence, only partial 5.8S!
Zotu1407	294 bp.	SSU: Not found	ITS1: Not found	5.8S: No start	ITS2: 106-260	LSU: 261-294	Broken or partial sequence, only partial 5.8S!
Zotu1408	387 bp.	SSU: Not found	ITS1: Not found	5.8S: No start	ITS2: 106-353	LSU: 354-387	Broken or partial sequence, only partial 5.8S!
Zotu1411	283 bp.	SSU: Not found	ITS1: Not found	5.8S: No start	ITS2: 106-249	LSU: 250-283	Broken or partial sequence, only partial 5.8S!
Zotu1412	309 bp.	SSU: Not found	ITS1: Not found	5.8S: No start	ITS2: 106-275	LSU: 276-309	Broken or partial sequence, only partial 5.8S!
Zotu1413	281 bp.	SSU: Not found	ITS1: Not found	5.8S: No start	ITS2: 105-247	LSU: 248-281	Broken or partial sequence, only partial 5.8S!
Zotu1414	293 bp.	SSU: Not found	ITS1: Not found	5.8S: No start	ITS2: 106-259	LSU: 260-293	Broken or partial sequence, only partial 5.8S!
Zotu1417	323 bp.	SSU: Not found	ITS1: Not found	5.8S: No start	ITS2: 106-289	LSU: 290-323	Broken or partial sequence, only partial 5.8S!
Zotu1418	290 bp.	SSU: Not found	ITS1: Not found	5.8S: No start	ITS2: 106-256	LSU: 257-290	Broken or partial sequence, only partial 5.8S!
Zotu1419	331 bp.	SSU: Not found	ITS1: Not found	5.8S: No start	ITS2: 105-297	LSU: 298-331	Broken or partial sequence, only partial 5.8S!
Zotu1420	386 bp.	SSU: Not found	ITS1: Not found	5.8S: Not found	ITS2: 1-352	LSU: 353-386	Broken or partial sequence, no 5.8S!
Zotu1424	310 bp.	SSU: Not found	ITS1: Not found	5.8S: No start	ITS2: 106-276	LSU: 277-310	Broken or partial sequence, only partial 5.8S!
Zotu1425	364 bp.	SSU: Not found	ITS1: Not found	5.8S: No start	ITS2: 106-330	LSU: 331-364	Broken or partial sequence, only partial 5.8S!
Zotu1426	329 bp.	SSU: Not found	ITS1: Not found	5.8S: No start	ITS2: 107-295	LSU: 296-329	Broken or partial sequence, only partial 5.8S!
Zotu1427	405 bp.	SSU: Not found	ITS1: Not found	5.8S: No start	ITS2: 106-371	LSU: 372-405	Broken or partial sequence, only partial 5.8S!
Zotu1428	291 bp.	SSU: Not found	ITS1: Not found	5.8S: No start	ITS2: 106-257	LSU: 258-291	Broken or partial sequence, only partial 5.8S!
Zotu1429	236 bp.	SSU: Not found	ITS1: Not found	5.8S: No start	ITS2: 100-202	LSU: 203-236	Broken or partial sequence, only partial 5.8S!
Zotu1431	350 bp.	SSU: Not found	ITS1: Not found	5.8S: No start	ITS2: 108-316	LSU: 317-350	Broken or partial sequence, only partial 5.8S!
Zotu1432	391 bp.	SSU: Not found	ITS1: Not found	5.8S: No start	ITS2: 106-357	LSU: 358-391	Broken or partial sequence, only partial 5.8S!
Zotu1434	313 bp.	SSU: Not found	ITS1: Not found	5.8S: No start	ITS2: 106-279	LSU: 280-313	Broken or partial sequence, only partial 5.8S!
Zotu1435	359 bp.	SSU: Not found	ITS1: Not found	5.8S: No start	ITS2: 107-325	LSU: 326-359	Broken or partial sequence, only partial 5.8S!
Zotu1436	313 bp.	SSU: Not found	ITS1: Not found	5.8S: No start	ITS2: 106-279	LSU: 280-313	Broken or partial sequence, only partial 5.8S!
Zotu1437	297 bp.	SSU: Not found	ITS1: Not found	5.8S: No start	ITS2: 106-263	LSU: 264-297	Broken or partial sequence, only partial 5.8S!
Zotu1439	319 bp.	SSU: Not found	ITS1: Not found	5.8S: No start	ITS2: 106-285	LSU: 286-319	Broken or partial sequence, only partial 5.8S!
Zotu1441	287 bp.	SSU: Not found	ITS1: Not found	5.8S: No start	ITS2: 106-253	LSU: 254-287	Broken or partial sequence, only partial 5.8S!
Zotu1443	291 bp.	SSU: Not found	ITS1: Not found	5.8S: No start	ITS2: 106-257	LSU: 258-291	Broken or partial sequence, only partial 5.8S!
Zotu1445	321 bp.	SSU: Not found	ITS1: Not found	5.8S: No start	ITS2: 106-287	LSU: 288-321	Broken or partial sequence, only partial 5.8S!
Zotu1446	349 bp.	SSU: Not found	ITS1: Not found	5.8S: No start	ITS2: 108-315	LSU: 316-349	Broken or partial sequence, only partial 5.8S!
Zotu1450	285 bp.	SSU: Not found	ITS1: Not found	5.8S: No start	ITS2: 106-251	LSU: 252-285	Broken or partial sequence, only partial 5.8S!
Zotu1451	295 bp.	SSU: Not found	ITS1: Not found	5.8S: No start	ITS2: 106-261	LSU: 262-295	Broken or partial sequence, only partial 5.8S!
Zotu1452	392 bp.	SSU: Not found	ITS1: Not found	5.8S: No start	ITS2: 106-358	LSU: 359-392	Broken or partial sequence, only partial 5.8S!
Zotu1453	320 bp.	SSU: Not found	ITS1: Not found	5.8S: No start	ITS2: 106-286	LSU: 287-320	Broken or partial sequence, only partial 5.8S!
Zotu1454	283 bp.	SSU: Not found	ITS1: Not found	5.8S: No start	ITS2: 106-249	LSU: 250-283	Broken or partial sequence, only partial 5.8S!
Zotu1455	296 bp.	SSU: Not found	ITS1: Not found	5.8S: No start	ITS2: 106-262	LSU: 263-296	Broken or partial sequence, only partial 5.8S!
Zotu1456	318 bp.	SSU: Not found	ITS1: Not found	5.8S: No start	ITS2: 106-284	LSU: 285-318	Broken or partial sequence, only partial 5.8S!
Zotu1458	285 bp.	SSU: Not found	ITS1: Not found	5.8S: No start	ITS2: 106-251	LSU: 252-285	Broken or partial sequence, only partial 5.8S!
Zotu1461	385 bp.	SSU: Not found	ITS1: Not found	5.8S: No start	ITS2: 106-351	LSU: 352-385	Broken or partial sequence, only partial 5.8S!
Zotu1463	415 bp.	SSU: Not found	ITS1: Not found	5.8S: No start	ITS2: 106-381	LSU: 382-415	Broken or partial sequence, only partial 5.8S!
Zotu1464	358 bp.	SSU: Not found	ITS1: Not found	5.8S: No start	ITS2: 107-324	LSU: 325-358	Broken or partial sequence, only partial 5.8S!
Zotu1468	282 bp.	SSU: Not found	ITS1: Not found	5.8S: No start	ITS2: 106-248	LSU: 249-282	Broken or partial sequence, only partial 5.8S!
Zotu1469	302 bp.	SSU: Not found	ITS1: Not found	5.8S: No start	ITS2: 106-268	LSU: 269-302	Broken or partial sequence, only partial 5.8S!
Zotu1470	283 bp.	SSU: Not found	ITS1: Not found	5.8S: No start	ITS2: 106-249	LSU: 250-283	Broken or partial sequence, only partial 5.8S!
Zotu1471	304 bp.	SSU: Not found	ITS1: Not found	5.8S: No start	ITS2: 106-270	LSU: 271-304	Broken or partial sequence, only partial 5.8S!
Zotu1472	350 bp.	SSU: Not found	ITS1: Not found	5.8S: No start	ITS2: 108-316	LSU: 317-350	Broken or partial sequence, only partial 5.8S!
Zotu1473	322 bp.	SSU: Not found	ITS1: Not found	5.8S: No start	ITS2: 105-288	LSU: 289-322	Broken or partial sequence, only partial 5.8S!
Zotu1474	329 bp.	SSU: Not found	ITS1: Not found	5.8S: No start	ITS2: 107-295	LSU: 296-329	Broken or partial sequence, only partial 5.8S!
Zotu1475	323 bp.	SSU: Not found	ITS1: Not found	5.8S: No start	ITS2: 106-289	LSU: 290-323	Broken or partial sequence, only partial 5.8S!
Zotu1476	295 bp.	SSU: Not found	ITS1: Not found	5.8S: No start	ITS2: 106-261	LSU: 262-295	Broken or partial sequence, only partial 5.8S!
Zotu1477	365 bp.	SSU: Not found	ITS1: Not found	5.8S: No start	ITS2: 105-331	LSU: 332-365	Broken or partial sequence, only partial 5.8S!
Zotu1478	326 bp.	SSU: Not found	ITS1: Not found	5.8S: No start	ITS2: 106-292	LSU: 293-326	Broken or partial sequence, only partial 5.8S!
Zotu1479	283 bp.	SSU: Not found	ITS1: Not found	5.8S: No start	ITS2: 106-249	LSU: 250-283	Broken or partial sequence, only partial 5.8S!
Zotu1482	357 bp.	SSU: Not found	ITS1: Not found	5.8S: No start	ITS2: 107-323	LSU: 324-357	Broken or partial sequence, only partial 5.8S!
Zotu1484	377 bp.	SSU: Not found	ITS1: Not found	5.8S: No start	ITS2: 106-343	LSU: 344-377	Broken or partial sequence, only partial 5.8S!
Zotu1485	300 bp.	SSU: Not found	ITS1: Not found	5.8S: No start	ITS2: 106-266	LSU: 267-300	Broken or partial sequence, only partial 5.8S!
Zotu1486	300 bp.	SSU: Not found	ITS1: Not found	5.8S: No start	ITS2: 106-266	LSU: 267-300	Broken or partial sequence, only partial 5.8S!
Zotu1487	329 bp.	SSU: Not found	ITS1: Not found	5.8S: No start	ITS2: 107-295	LSU: 296-329	Broken or partial sequence, only partial 5.8S!
Zotu1488	342 bp.	SSU: Not found	ITS1: Not found	5.8S: No start	ITS2: 106-308	LSU: 309-342	Broken or partial sequence, only partial 5.8S!
Zotu1489	433 bp.	SSU: Not found	ITS1: Not found	5.8S: No start	ITS2: 106-399	LSU: 400-433	Broken or partial sequence, only partial 5.8S!
Zotu1494	358 bp.	SSU: Not found	ITS1: Not found	5.8S: No start	ITS2: 108-324	LSU: 325-358	Broken or partial sequence, only partial 5.8S!
Zotu1495	285 bp.	SSU: Not found	ITS1: Not found	5.8S: No start	ITS2: 106-251	LSU: 252-285	Broken or partial sequence, only partial 5.8S!
Zotu1496	319 bp.	SSU: Not found	ITS1: Not found	5.8S: No start	ITS2: 104-285	LSU: 286-319	Broken or partial sequence, only partial 5.8S!
Zotu1497	349 bp.	SSU: Not found	ITS1: Not found	5.8S: No start	ITS2: 108-315	LSU: 316-349	Broken or partial sequence, only partial 5.8S!
Zotu1498	283 bp.	SSU: Not found	ITS1: Not found	5.8S: No start	ITS2: 106-249	LSU: 250-283	Broken or partial sequence, only partial 5.8S!
Zotu1499	292 bp.	SSU: Not found	ITS1: Not found	5.8S: No start	ITS2: 106-258	LSU: 259-292	Broken or partial sequence, only partial 5.8S!
Zotu1500	377 bp.	SSU: Not found	ITS1: Not found	5.8S: No start	ITS2: 106-343	LSU: 344-377	Broken or partial sequence, only partial 5.8S!
Zotu1501	286 bp.	SSU: Not found	ITS1: Not found	5.8S: No start	ITS2: 106-252	LSU: 253-286	Broken or partial sequence, only partial 5.8S!
Zotu1502	293 bp.	SSU: Not found	ITS1: Not found	5.8S: No start	ITS2: 106-259	LSU: 260-293	Broken or partial sequence, only partial 5.8S!
Zotu1503	234 bp.	SSU: Not found	ITS1: Not found	5.8S: No start	ITS2: 99-200	LSU: 201-234	Broken or partial sequence, only partial 5.8S!
Zotu1504	347 bp.	SSU: Not found	ITS1: Not found	5.8S: No start	ITS2: 108-313	LSU: 314-347	Broken or partial sequence, only partial 5.8S!
Zotu1505	362 bp.	SSU: Not found	ITS1: Not found	5.8S: No start	ITS2: 102-328	LSU: 329-362	Broken or partial sequence, only partial 5.8S!
Zotu1506	344 bp.	SSU: Not found	ITS1: Not found	5.8S: No start	ITS2: 94-310	LSU: 311-344	Broken or partial sequence, only partial 5.8S!
Zotu1507	320 bp.	SSU: Not found	ITS1: Not found	5.8S: No start	ITS2: 106-286	LSU: 287-320	Broken or partial sequence, only partial 5.8S!
Zotu1508	284 bp.	SSU: Not found	ITS1: Not found	5.8S: No start	ITS2: 106-250	LSU: 251-284	Broken or partial sequence, only partial 5.8S!
Zotu1509	361 bp.	SSU: Not found	ITS1: Not found	5.8S: No start	ITS2: 106-327	LSU: 328-361	Broken or partial sequence, only partial 5.8S!
Zotu1510	295 bp.	SSU: Not found	ITS1: Not found	5.8S: No start	ITS2: 106-261	LSU: 262-295	Broken or partial sequence, only partial 5.8S!
Zotu1511	283 bp.	SSU: Not found	ITS1: Not found	5.8S: No start	ITS2: 106-249	LSU: 250-283	Broken or partial sequence, only partial 5.8S!
Zotu1512	293 bp.	SSU: Not found	ITS1: Not found	5.8S: No start	ITS2: 106-259	LSU: 260-293	Broken or partial sequence, only partial 5.8S!
Zotu1514	286 bp.	SSU: Not found	ITS1: Not found	5.8S: No start	ITS2: 106-252	LSU: 253-286	Broken or partial sequence, only partial 5.8S!
Zotu1515	358 bp.	SSU: Not found	ITS1: Not found	5.8S: No start	ITS2: 106-324	LSU: 325-358	Broken or partial sequence, only partial 5.8S!
Zotu1516	281 bp.	SSU: Not found	ITS1: Not found	5.8S: No start	ITS2: 106-247	LSU: 248-281	Broken or partial sequence, only partial 5.8S!
Zotu1519	294 bp.	SSU: Not found	ITS1: Not found	5.8S: No start	ITS2: 106-260	LSU: 261-294	Broken or partial sequence, only partial 5.8S!
Zotu1520	282 bp.	SSU: Not found	ITS1: Not found	5.8S: No start	ITS2: 106-248	LSU: 249-282	Broken or partial sequence, only partial 5.8S!
Zotu1521	295 bp.	SSU: Not found	ITS1: Not found	5.8S: No start	ITS2: 106-261	LSU: 262-295	Broken or partial sequence, only partial 5.8S!
Zotu1522	259 bp.	SSU: Not found	ITS1: Not found	5.8S: No start	ITS2: 107-259	LSU: Not found	Broken or partial sequence, only partial 5.8S!
Zotu1523	285 bp.	SSU: Not found	ITS1: Not found	5.8S: No start	ITS2: 106-251	LSU: 252-285	Broken or partial sequence, only partial 5.8S!
Zotu1524	362 bp.	SSU: Not found	ITS1: Not found	5.8S: No start	ITS2: 106-328	LSU: 329-362	Broken or partial sequence, only partial 5.8S!
Zotu1527	351 bp.	SSU: Not found	ITS1: Not found	5.8S: No start	ITS2: 106-317	LSU: 318-351	Broken or partial sequence, only partial 5.8S!
Zotu1528	309 bp.	SSU: Not found	ITS1: Not found	5.8S: No start	ITS2: 107-275	LSU: 276-309	Broken or partial sequence, only partial 5.8S!
Zotu1529	283 bp.	SSU: Not found	ITS1: Not found	5.8S: No start	ITS2: 106-249	LSU: 250-283	Broken or partial sequence, only partial 5.8S!
Zotu1530	293 bp.	SSU: Not found	ITS1: Not found	5.8S: No start	ITS2: 106-259	LSU: 260-293	Broken or partial sequence, only partial 5.8S!
Zotu1531	288 bp.	SSU: Not found	ITS1: Not found	5.8S: No start	ITS2: 106-254	LSU: 255-288	Broken or partial sequence, only partial 5.8S!
Zotu1532	358 bp.	SSU: Not found	ITS1: Not found	5.8S: No start	ITS2: 106-324	LSU: 325-358	Broken or partial sequence, only partial 5.8S!
Zotu1533	289 bp.	SSU: Not found	ITS1: Not found	5.8S: No start	ITS2: 106-255	LSU: 256-289	Broken or partial sequence, only partial 5.8S!
Zotu1536	348 bp.	SSU: Not found	ITS1: Not found	5.8S: No start	ITS2: 108-314	LSU: 315-348	Broken or partial sequence, only partial 5.8S!
Zotu1537	342 bp.	SSU: Not found	ITS1: Not found	5.8S: No start	ITS2: 94-308	LSU: 309-342	Broken or partial sequence, only partial 5.8S!
Zotu1538	451 bp.	SSU: Not found	ITS1: Not found	5.8S: No start	ITS2: 100-417	LSU: 418-451	Broken or partial sequence, only partial 5.8S!
Zotu1539	341 bp.	SSU: Not found	ITS1: Not found	5.8S: No start	ITS2: 106-307	LSU: 308-341	Broken or partial sequence, only partial 5.8S!
Zotu1540	285 bp.	SSU: Not found	ITS1: Not found	5.8S: No start	ITS2: 106-251	LSU: 252-285	Broken or partial sequence, only partial 5.8S!
Zotu1541	295 bp.	SSU: Not found	ITS1: Not found	5.8S: No start	ITS2: 106-261	LSU: 262-295	Broken or partial sequence, only partial 5.8S!
Zotu1543	349 bp.	SSU: Not found	ITS1: Not found	5.8S: No start	ITS2: 108-315	LSU: 316-349	Broken or partial sequence, only partial 5.8S!
Zotu1545	302 bp.	SSU: Not found	ITS1: Not found	5.8S: No start	ITS2: 106-268	LSU: 269-302	Broken or partial sequence, only partial 5.8S!
Zotu1546	279 bp.	SSU: Not found	ITS1: Not found	5.8S: No start	ITS2: 106-245	LSU: 246-279	Broken or partial sequence, only partial 5.8S!
Zotu1547	299 bp.	SSU: Not found	ITS1: Not found	5.8S: No start	ITS2: 106-265	LSU: 266-299	Broken or partial sequence, only partial 5.8S!
Zotu1549	306 bp.	SSU: Not found	ITS1: Not found	5.8S: No start	ITS2: 106-272	LSU: 273-306	Broken or partial sequence, only partial 5.8S!
Zotu1552	424 bp.	SSU: Not found	ITS1: Not found	5.8S: No start	ITS2: 106-390	LSU: 391-424	Broken or partial sequence, only partial 5.8S!
Zotu1553	330 bp.	SSU: Not found	ITS1: Not found	5.8S: No start	ITS2: 106-296	LSU: 297-330	Broken or partial sequence, only partial 5.8S!
Zotu1555	291 bp.	SSU: Not found	ITS1: Not found	5.8S: No start	ITS2: 106-257	LSU: 258-291	Broken or partial sequence, only partial 5.8S!
Zotu1556	289 bp.	SSU: Not found	ITS1: Not found	5.8S: No start	ITS2: 106-255	LSU: 256-289	Broken or partial sequence, only partial 5.8S!
Zotu1557	405 bp.	SSU: Not found	ITS1: Not found	5.8S: No start	ITS2: 106-371	LSU: 372-405	Broken or partial sequence, only partial 5.8S!
Zotu1561	375 bp.	SSU: Not found	ITS1: Not found	5.8S: No start	ITS2: 107-341	LSU: 342-375	Broken or partial sequence, only partial 5.8S!
Zotu1562	284 bp.	SSU: Not found	ITS1: Not found	5.8S: No start	ITS2: 106-250	LSU: 251-284	Broken or partial sequence, only partial 5.8S!
Zotu1563	287 bp.	SSU: Not found	ITS1: Not found	5.8S: No start	ITS2: 98-254	LSU: 255-287	Broken or partial sequence, only partial 5.8S!
Zotu1564	262 bp.	SSU: Not found	ITS1: Not found	5.8S: No start	ITS2: 106-228	LSU: 229-262	Broken or partial sequence, only partial 5.8S!
Zotu1566	350 bp.	SSU: Not found	ITS1: Not found	5.8S: No start	ITS2: 108-316	LSU: 317-350	Broken or partial sequence, only partial 5.8S!
Zotu1568	283 bp.	SSU: Not found	ITS1: Not found	5.8S: No start	ITS2: 106-249	LSU: 250-283	Broken or partial sequence, only partial 5.8S!
Zotu1569	236 bp.	SSU: Not found	ITS1: Not found	5.8S: Not found	ITS2: 1-202	LSU: 203-236	Broken or partial sequence, no 5.8S!
Zotu1570	308 bp.	SSU: Not found	ITS1: Not found	5.8S: No start	ITS2: 106-274	LSU: 275-308	Broken or partial sequence, only partial 5.8S!
Zotu1571	284 bp.	SSU: Not found	ITS1: Not found	5.8S: No start	ITS2: 106-250	LSU: 251-284	Broken or partial sequence, only partial 5.8S!
Zotu1573	339 bp.	SSU: Not found	ITS1: Not found	5.8S: No start	ITS2: 106-305	LSU: 306-339	Broken or partial sequence, only partial 5.8S!
Zotu1574	330 bp.	SSU: Not found	ITS1: Not found	5.8S: No start	ITS2: 106-296	LSU: 297-330	Broken or partial sequence, only partial 5.8S!
Zotu1575	317 bp.	SSU: Not found	ITS1: Not found	5.8S: No start	ITS2: 107-283	LSU: 284-317	Broken or partial sequence, only partial 5.8S!
Zotu1576	304 bp.	SSU: Not found	ITS1: Not found	5.8S: No start	ITS2: 106-270	LSU: 271-304	Broken or partial sequence, only partial 5.8S!
Zotu1577	303 bp.	SSU: Not found	ITS1: Not found	5.8S: No start	ITS2: 106-269	LSU: 270-303	Broken or partial sequence, only partial 5.8S!
Zotu1578	294 bp.	SSU: Not found	ITS1: Not found	5.8S: No start	ITS2: 106-260	LSU: 261-294	Broken or partial sequence, only partial 5.8S!
Zotu1579	294 bp.	SSU: Not found	ITS1: Not found	5.8S: No start	ITS2: 106-260	LSU: 261-294	Broken or partial sequence, only partial 5.8S!
Zotu1581	443 bp.	SSU: Not found	ITS1: Not found	5.8S: No start	ITS2: 106-409	LSU: 410-443	Broken or partial sequence, only partial 5.8S!
Zotu1582	283 bp.	SSU: Not found	ITS1: Not found	5.8S: No start	ITS2: 106-249	LSU: 250-283	Broken or partial sequence, only partial 5.8S!
Zotu1583	337 bp.	SSU: Not found	ITS1: Not found	5.8S: No start	ITS2: 106-303	LSU: 304-337	Broken or partial sequence, only partial 5.8S!
Zotu1584	313 bp.	SSU: Not found	ITS1: Not found	5.8S: No start	ITS2: 106-279	LSU: 280-313	Broken or partial sequence, only partial 5.8S!
Zotu1585	385 bp.	SSU: Not found	ITS1: Not found	5.8S: No start	ITS2: 104-351	LSU: 352-385	Broken or partial sequence, only partial 5.8S!
Zotu1586	283 bp.	SSU: Not found	ITS1: Not found	5.8S: No start	ITS2: 106-249	LSU: 250-283	Broken or partial sequence, only partial 5.8S!
Zotu1587	327 bp.	SSU: Not found	ITS1: Not found	5.8S: No start	ITS2: 106-293	LSU: 294-327	Broken or partial sequence, only partial 5.8S!
Zotu1588	358 bp.	SSU: Not found	ITS1: Not found	5.8S: No start	ITS2: 106-324	LSU: 325-358	Broken or partial sequence, only partial 5.8S!
Zotu1592	378 bp.	SSU: Not found	ITS1: Not found	5.8S: No start	ITS2: 108-344	LSU: 345-378	Broken or partial sequence, only partial 5.8S!
Zotu1593	286 bp.	SSU: Not found	ITS1: Not found	5.8S: No start	ITS2: 106-252	LSU: 253-286	Broken or partial sequence, only partial 5.8S!
Zotu1594	280 bp.	SSU: Not found	ITS1: Not found	5.8S: No start	ITS2: 106-246	LSU: 247-280	Broken or partial sequence, only partial 5.8S!
Zotu1595	280 bp.	SSU: Not found	ITS1: Not found	5.8S: No start	ITS2: 106-246	LSU: 247-280	Broken or partial sequence, only partial 5.8S!
Zotu1596	291 bp.	SSU: Not found	ITS1: Not found	5.8S: No start	ITS2: 102-257	LSU: 258-291	Broken or partial sequence, only partial 5.8S!
Zotu1598	294 bp.	SSU: Not found	ITS1: Not found	5.8S: No start	ITS2: 106-260	LSU: 261-294	Broken or partial sequence, only partial 5.8S!
Zotu1599	283 bp.	SSU: Not found	ITS1: Not found	5.8S: No start	ITS2: 106-249	LSU: 250-283	Broken or partial sequence, only partial 5.8S!
Zotu1602	368 bp.	SSU: Not found	ITS1: Not found	5.8S: No start	ITS2: 95-334	LSU: 335-368	Broken or partial sequence, only partial 5.8S!
Zotu1604	299 bp.	SSU: Not found	ITS1: Not found	5.8S: No start	ITS2: 107-265	LSU: 266-299	Broken or partial sequence, only partial 5.8S!
Zotu1605	378 bp.	SSU: Not found	ITS1: Not found	5.8S: No start	ITS2: 106-344	LSU: 345-378	Broken or partial sequence, only partial 5.8S!
Zotu1606	348 bp.	SSU: Not found	ITS1: Not found	5.8S: No start	ITS2: 106-314	LSU: 315-348	Broken or partial sequence, only partial 5.8S!
Zotu1608	283 bp.	SSU: Not found	ITS1: Not found	5.8S: No start	ITS2: 105-249	LSU: 250-283	Broken or partial sequence, only partial 5.8S!
Zotu1609	309 bp.	SSU: Not found	ITS1: Not found	5.8S: No start	ITS2: 106-275	LSU: 276-309	Broken or partial sequence, only partial 5.8S!
Zotu1610	291 bp.	SSU: Not found	ITS1: Not found	5.8S: No start	ITS2: 106-257	LSU: 258-291	Broken or partial sequence, only partial 5.8S!
Zotu1615	283 bp.	SSU: Not found	ITS1: Not found	5.8S: No start	ITS2: 106-249	LSU: 250-283	Broken or partial sequence, only partial 5.8S!
Zotu1616	337 bp.	SSU: Not found	ITS1: Not found	5.8S: No start	ITS2: 106-303	LSU: 304-337	Broken or partial sequence, only partial 5.8S!
Zotu1617	285 bp.	SSU: Not found	ITS1: Not found	5.8S: No start	ITS2: 106-251	LSU: 252-285	Broken or partial sequence, only partial 5.8S!
Zotu1618	292 bp.	SSU: Not found	ITS1: Not found	5.8S: No start	ITS2: 106-258	LSU: 259-292	Broken or partial sequence, only partial 5.8S!
Zotu1620	391 bp.	SSU: Not found	ITS1: Not found	5.8S: No start	ITS2: 106-357	LSU: 358-391	Broken or partial sequence, only partial 5.8S!
Zotu1621	254 bp.	SSU: Not found	ITS1: Not found	5.8S: No start	ITS2: 107-254	LSU: Not found	Broken or partial sequence, only partial 5.8S!
Zotu1623	346 bp.	SSU: Not found	ITS1: Not found	5.8S: No start	ITS2: 106-312	LSU: 313-346	Broken or partial sequence, only partial 5.8S!
Zotu1624	234 bp.	SSU: Not found	ITS1: Not found	5.8S: No start	ITS2: 99-200	LSU: 201-234	Broken or partial sequence, only partial 5.8S!
Zotu1625	289 bp.	SSU: Not found	ITS1: Not found	5.8S: No start	ITS2: 106-255	LSU: 256-289	Broken or partial sequence, only partial 5.8S!
Zotu1627	349 bp.	SSU: Not found	ITS1: Not found	5.8S: No start	ITS2: 108-315	LSU: 316-349	Broken or partial sequence, only partial 5.8S!
Zotu1628	283 bp.	SSU: Not found	ITS1: Not found	5.8S: No start	ITS2: 106-249	LSU: 250-283	Broken or partial sequence, only partial 5.8S!
Zotu1629	292 bp.	SSU: Not found	ITS1: Not found	5.8S: No start	ITS2: 106-258	LSU: 259-292	Broken or partial sequence, only partial 5.8S!
Zotu1632	304 bp.	SSU: Not found	ITS1: Not found	5.8S: No start	ITS2: 102-270	LSU: 271-304	Broken or partial sequence, only partial 5.8S!
Zotu1633	290 bp.	SSU: Not found	ITS1: Not found	5.8S: No start	ITS2: 106-256	LSU: 257-290	Broken or partial sequence, only partial 5.8S!
Zotu1634	366 bp.	SSU: Not found	ITS1: Not found	5.8S: No start	ITS2: 106-332	LSU: 333-366	Broken or partial sequence, only partial 5.8S!
Zotu1635	385 bp.	SSU: Not found	ITS1: Not found	5.8S: No start	ITS2: 106-351	LSU: 352-385	Broken or partial sequence, only partial 5.8S!
Zotu1636	321 bp.	SSU: Not found	ITS1: Not found	5.8S: No start	ITS2: 106-287	LSU: 288-321	Broken or partial sequence, only partial 5.8S!
Zotu1637	317 bp.	SSU: Not found	ITS1: Not found	5.8S: No start	ITS2: 106-283	LSU: 284-317	Broken or partial sequence, only partial 5.8S!
Zotu1639	345 bp.	SSU: Not found	ITS1: Not found	5.8S: No start	ITS2: 106-311	LSU: 312-345	Broken or partial sequence, only partial 5.8S!
Zotu1640	357 bp.	SSU: Not found	ITS1: Not found	5.8S: No start	ITS2: 107-323	LSU: 324-357	Broken or partial sequence, only partial 5.8S!
Zotu1641	286 bp.	SSU: Not found	ITS1: Not found	5.8S: No start	ITS2: 106-252	LSU: 253-286	Broken or partial sequence, only partial 5.8S!
Zotu1642	292 bp.	SSU: Not found	ITS1: Not found	5.8S: No start	ITS2: 106-258	LSU: 259-292	Broken or partial sequence, only partial 5.8S!
Zotu1643	352 bp.	SSU: Not found	ITS1: Not found	5.8S: No start	ITS2: 106-318	LSU: 319-352	Broken or partial sequence, only partial 5.8S!
Zotu1645	302 bp.	SSU: Not found	ITS1: Not found	5.8S: No start	ITS2: 106-268	LSU: 269-302	Broken or partial sequence, only partial 5.8S!
Zotu1646	336 bp.	SSU: Not found	ITS1: Not found	5.8S: No start	ITS2: 106-302	LSU: 303-336	Broken or partial sequence, only partial 5.8S!
Zotu1647	362 bp.	SSU: Not found	ITS1: Not found	5.8S: No start	ITS2: 106-328	LSU: 329-362	Broken or partial sequence, only partial 5.8S!
Zotu1648	343 bp.	SSU: Not found	ITS1: Not found	5.8S: No start	ITS2: 106-309	LSU: 310-343	Broken or partial sequence, only partial 5.8S!
Zotu1649	294 bp.	SSU: Not found	ITS1: Not found	5.8S: No start	ITS2: 106-260	LSU: 261-294	Broken or partial sequence, only partial 5.8S!
Zotu1650	433 bp.	SSU: Not found	ITS1: Not found	5.8S: No start	ITS2: 107-399	LSU: 400-433	Broken or partial sequence, only partial 5.8S!
Zotu1651	337 bp.	SSU: Not found	ITS1: Not found	5.8S: No start	ITS2: 106-303	LSU: 304-337	Broken or partial sequence, only partial 5.8S!
Zotu1652	302 bp.	SSU: Not found	ITS1: Not found	5.8S: No start	ITS2: 106-268	LSU: 269-302	Broken or partial sequence, only partial 5.8S!
Zotu1653	340 bp.	SSU: Not found	ITS1: Not found	5.8S: No start	ITS2: 106-306	LSU: 307-340	Broken or partial sequence, only partial 5.8S!
Zotu1654	413 bp.	SSU: Not found	ITS1: Not found	5.8S: No start	ITS2: 107-379	LSU: 380-413	Broken or partial sequence, only partial 5.8S!
Zotu1655	380 bp.	SSU: Not found	ITS1: Not found	5.8S: No start	ITS2: 106-346	LSU: 347-380	Broken or partial sequence, only partial 5.8S!
Zotu1656	292 bp.	SSU: Not found	ITS1: Not found	5.8S: No start	ITS2: 106-258	LSU: 259-292	Broken or partial sequence, only partial 5.8S!
Zotu1660	312 bp.	SSU: Not found	ITS1: Not found	5.8S: No start	ITS2: 106-278	LSU: 279-312	Broken or partial sequence, only partial 5.8S!
Zotu1661	291 bp.	SSU: Not found	ITS1: Not found	5.8S: No start	ITS2: 102-257	LSU: 258-291	Broken or partial sequence, only partial 5.8S!
Zotu1662	423 bp.	SSU: Not found	ITS1: Not found	5.8S: No start	ITS2: 104-389	LSU: 390-423	Broken or partial sequence, only partial 5.8S!
Zotu1663	297 bp.	SSU: Not found	ITS1: Not found	5.8S: No start	ITS2: 106-263	LSU: 264-297	Broken or partial sequence, only partial 5.8S!
Zotu1666	330 bp.	SSU: Not found	ITS1: Not found	5.8S: No start	ITS2: 106-296	LSU: 297-330	Broken or partial sequence, only partial 5.8S!
Zotu1669	278 bp.	SSU: Not found	ITS1: Not found	5.8S: No start	ITS2: 106-244	LSU: 245-278	Broken or partial sequence, only partial 5.8S!
Zotu1670	473 bp.	SSU: Not found	ITS1: Not found	5.8S: No start	ITS2: 107-473	LSU: Not found	Broken or partial sequence, only partial 5.8S!
Zotu1671	411 bp.	SSU: Not found	ITS1: Not found	5.8S: No start	ITS2: 104-377	LSU: 378-411	Broken or partial sequence, only partial 5.8S!
Zotu1672	267 bp.	SSU: Not found	ITS1: Not found	5.8S: No start	ITS2: 106-233	LSU: 234-267	Broken or partial sequence, only partial 5.8S!
Zotu1677	296 bp.	SSU: Not found	ITS1: Not found	5.8S: No start	ITS2: 106-262	LSU: 263-296	Broken or partial sequence, only partial 5.8S!
Zotu1679	280 bp.	SSU: Not found	ITS1: Not found	5.8S: No start	ITS2: 106-246	LSU: 247-280	Broken or partial sequence, only partial 5.8S!
Zotu1680	254 bp.	SSU: Not found	ITS1: Not found	5.8S: No start	ITS2: 107-254	LSU: Not found	Broken or partial sequence, only partial 5.8S!
Zotu1681	263 bp.	SSU: Not found	ITS1: Not found	5.8S: No start	ITS2: 97-229	LSU: 230-263	Broken or partial sequence, only partial 5.8S!
Zotu1683	305 bp.	SSU: Not found	ITS1: Not found	5.8S: No start	ITS2: 106-271	LSU: 272-305	Broken or partial sequence, only partial 5.8S!
Zotu1684	292 bp.	SSU: Not found	ITS1: Not found	5.8S: No start	ITS2: 106-258	LSU: 259-292	Broken or partial sequence, only partial 5.8S!
Zotu1685	389 bp.	SSU: Not found	ITS1: Not found	5.8S: No start	ITS2: 107-355	LSU: 356-389	Broken or partial sequence, only partial 5.8S!
Zotu1688	283 bp.	SSU: Not found	ITS1: Not found	5.8S: No start	ITS2: 106-249	LSU: 250-283	Broken or partial sequence, only partial 5.8S!
Zotu1690	286 bp.	SSU: Not found	ITS1: Not found	5.8S: No start	ITS2: 106-252	LSU: 253-286	Broken or partial sequence, only partial 5.8S!
Zotu1691	288 bp.	SSU: Not found	ITS1: Not found	5.8S: No start	ITS2: 106-254	LSU: 255-288	Broken or partial sequence, only partial 5.8S!
Zotu1692	297 bp.	SSU: Not found	ITS1: Not found	5.8S: No start	ITS2: 106-263	LSU: 264-297	Broken or partial sequence, only partial 5.8S!
Zotu1693	341 bp.	SSU: Not found	ITS1: Not found	5.8S: No start	ITS2: 106-307	LSU: 308-341	Broken or partial sequence, only partial 5.8S!
Zotu1694	313 bp.	SSU: Not found	ITS1: Not found	5.8S: No start	ITS2: 106-279	LSU: 280-313	Broken or partial sequence, only partial 5.8S!
Zotu1695	358 bp.	SSU: Not found	ITS1: Not found	5.8S: No start	ITS2: 105-324	LSU: 325-358	Broken or partial sequence, only partial 5.8S!
Zotu1696	351 bp.	SSU: Not found	ITS1: Not found	5.8S: No start	ITS2: 106-317	LSU: 318-351	Broken or partial sequence, only partial 5.8S!
Zotu1697	357 bp.	SSU: Not found	ITS1: Not found	5.8S: No start	ITS2: 108-323	LSU: 324-357	Broken or partial sequence, only partial 5.8S!
Zotu1699	283 bp.	SSU: Not found	ITS1: Not found	5.8S: No start	ITS2: 106-249	LSU: 250-283	Broken or partial sequence, only partial 5.8S!
Zotu1701	283 bp.	SSU: Not found	ITS1: Not found	5.8S: No start	ITS2: 106-249	LSU: 250-283	Broken or partial sequence, only partial 5.8S!
Zotu1702	342 bp.	SSU: Not found	ITS1: Not found	5.8S: No start	ITS2: 106-308	LSU: 309-342	Broken or partial sequence, only partial 5.8S!
Zotu1703	309 bp.	SSU: Not found	ITS1: Not found	5.8S: No start	ITS2: 107-275	LSU: 276-309	Broken or partial sequence, only partial 5.8S!
Zotu1705	287 bp.	SSU: Not found	ITS1: Not found	5.8S: No start	ITS2: 106-253	LSU: 254-287	Broken or partial sequence, only partial 5.8S!
Zotu1706	357 bp.	SSU: Not found	ITS1: Not found	5.8S: No start	ITS2: 107-323	LSU: 324-357	Broken or partial sequence, only partial 5.8S!
Zotu1707	377 bp.	SSU: Not found	ITS1: Not found	5.8S: No start	ITS2: 106-343	LSU: 344-377	Broken or partial sequence, only partial 5.8S!
Zotu1708	327 bp.	SSU: Not found	ITS1: Not found	5.8S: No start	ITS2: 106-293	LSU: 294-327	Broken or partial sequence, only partial 5.8S!
Zotu1710	459 bp.	SSU: Not found	ITS1: Not found	5.8S: No start	ITS2: 100-425	LSU: 426-459	Broken or partial sequence, only partial 5.8S!
Zotu1711	330 bp.	SSU: Not found	ITS1: Not found	5.8S: No start	ITS2: 102-296	LSU: 297-330	Broken or partial sequence, only partial 5.8S!
Zotu1712	326 bp.	SSU: Not found	ITS1: Not found	5.8S: No start	ITS2: 104-292	LSU: 293-326	Broken or partial sequence, only partial 5.8S!
Zotu1716	292 bp.	SSU: Not found	ITS1: Not found	5.8S: No start	ITS2: 106-258	LSU: 259-292	Broken or partial sequence, only partial 5.8S!
Zotu1717	350 bp.	SSU: Not found	ITS1: Not found	5.8S: No start	ITS2: 108-316	LSU: 317-350	Broken or partial sequence, only partial 5.8S!
Zotu1718	369 bp.	SSU: Not found	ITS1: Not found	5.8S: No start	ITS2: 106-335	LSU: 336-369	Broken or partial sequence, only partial 5.8S!
Zotu1719	326 bp.	SSU: Not found	ITS1: Not found	5.8S: No start	ITS2: 106-292	LSU: 293-326	Broken or partial sequence, only partial 5.8S!
Zotu1720	358 bp.	SSU: Not found	ITS1: Not found	5.8S: No start	ITS2: 106-324	LSU: 325-358	Broken or partial sequence, only partial 5.8S!
Zotu1721	296 bp.	SSU: Not found	ITS1: Not found	5.8S: No start	ITS2: 106-262	LSU: 263-296	Broken or partial sequence, only partial 5.8S!
Zotu1722	298 bp.	SSU: Not found	ITS1: Not found	5.8S: No start	ITS2: 106-264	LSU: 265-298	Broken or partial sequence, only partial 5.8S!
Zotu1723	317 bp.	SSU: Not found	ITS1: Not found	5.8S: No start	ITS2: 106-283	LSU: 284-317	Broken or partial sequence, only partial 5.8S!
Zotu1724	293 bp.	SSU: Not found	ITS1: Not found	5.8S: No start	ITS2: 106-259	LSU: 260-293	Broken or partial sequence, only partial 5.8S!
Zotu1727	389 bp.	SSU: Not found	ITS1: Not found	5.8S: No start	ITS2: 104-355	LSU: 356-389	Broken or partial sequence, only partial 5.8S!
Zotu1728	302 bp.	SSU: Not found	ITS1: Not found	5.8S: No start	ITS2: 106-267	LSU: 268-302	Broken or partial sequence, only partial 5.8S!
Zotu1729	289 bp.	SSU: Not found	ITS1: Not found	5.8S: No start	ITS2: 106-255	LSU: 256-289	Broken or partial sequence, only partial 5.8S!
Zotu1730	295 bp.	SSU: Not found	ITS1: Not found	5.8S: No start	ITS2: 106-261	LSU: 262-295	Broken or partial sequence, only partial 5.8S!
Zotu1731	283 bp.	SSU: Not found	ITS1: Not found	5.8S: No start	ITS2: 106-249	LSU: 250-283	Broken or partial sequence, only partial 5.8S!
Zotu1732	294 bp.	SSU: Not found	ITS1: Not found	5.8S: No start	ITS2: 106-260	LSU: 261-294	Broken or partial sequence, only partial 5.8S!
Zotu1733	297 bp.	SSU: Not found	ITS1: Not found	5.8S: No start	ITS2: 106-263	LSU: 264-297	Broken or partial sequence, only partial 5.8S!
Zotu1734	371 bp.	SSU: Not found	ITS1: Not found	5.8S: No start	ITS2: 94-337	LSU: 338-371	Broken or partial sequence, only partial 5.8S!
Zotu1735	333 bp.	SSU: Not found	ITS1: Not found	5.8S: No start	ITS2: 104-299	LSU: 300-333	Broken or partial sequence, only partial 5.8S!
Zotu1736	374 bp.	SSU: Not found	ITS1: Not found	5.8S: No start	ITS2: 103-340	LSU: 341-374	Broken or partial sequence, only partial 5.8S!
Zotu1737	340 bp.	SSU: Not found	ITS1: Not found	5.8S: No start	ITS2: 106-306	LSU: 307-340	Broken or partial sequence, only partial 5.8S!
Zotu1740	283 bp.	SSU: Not found	ITS1: Not found	5.8S: No start	ITS2: 106-249	LSU: 250-283	Broken or partial sequence, only partial 5.8S!
Zotu1741	291 bp.	SSU: Not found	ITS1: Not found	5.8S: No start	ITS2: 106-257	LSU: 258-291	Broken or partial sequence, only partial 5.8S!
Zotu1742	292 bp.	SSU: Not found	ITS1: Not found	5.8S: No start	ITS2: 106-258	LSU: 259-292	Broken or partial sequence, only partial 5.8S!
Zotu1743	291 bp.	SSU: Not found	ITS1: Not found	5.8S: No start	ITS2: 106-257	LSU: 258-291	Broken or partial sequence, only partial 5.8S!
Zotu1744	329 bp.	SSU: Not found	ITS1: Not found	5.8S: No start	ITS2: 107-295	LSU: 296-329	Broken or partial sequence, only partial 5.8S!
Zotu1745	289 bp.	SSU: Not found	ITS1: Not found	5.8S: No start	ITS2: 106-255	LSU: 256-289	Broken or partial sequence, only partial 5.8S!
Zotu1746	286 bp.	SSU: Not found	ITS1: Not found	5.8S: No start	ITS2: 106-252	LSU: 253-286	Broken or partial sequence, only partial 5.8S!
Zotu1747	388 bp.	SSU: Not found	ITS1: Not found	5.8S: No start	ITS2: 107-354	LSU: 355-388	Broken or partial sequence, only partial 5.8S!
Zotu1748	302 bp.	SSU: Not found	ITS1: Not found	5.8S: No start	ITS2: 106-268	LSU: 269-302	Broken or partial sequence, only partial 5.8S!
Zotu1752	293 bp.	SSU: Not found	ITS1: Not found	5.8S: No start	ITS2: 106-259	LSU: 260-293	Broken or partial sequence, only partial 5.8S!
Zotu1755	285 bp.	SSU: Not found	ITS1: Not found	5.8S: No start	ITS2: 106-251	LSU: 252-285	Broken or partial sequence, only partial 5.8S!
Zotu1756	460 bp.	SSU: Not found	ITS1: Not found	5.8S: No start	ITS2: 104-426	LSU: 427-460	Broken or partial sequence, only partial 5.8S!
Zotu1758	405 bp.	SSU: Not found	ITS1: Not found	5.8S: No start	ITS2: 106-371	LSU: 372-405	Broken or partial sequence, only partial 5.8S!
Zotu1759	349 bp.	SSU: Not found	ITS1: Not found	5.8S: No start	ITS2: 108-315	LSU: 316-349	Broken or partial sequence, only partial 5.8S!
Zotu1761	358 bp.	SSU: Not found	ITS1: Not found	5.8S: No start	ITS2: 106-324	LSU: 325-358	Broken or partial sequence, only partial 5.8S!
Zotu1762	343 bp.	SSU: Not found	ITS1: Not found	5.8S: No start	ITS2: 106-309	LSU: 310-343	Broken or partial sequence, only partial 5.8S!
Zotu1763	410 bp.	SSU: Not found	ITS1: Not found	5.8S: No start	ITS2: 106-376	LSU: 377-410	Broken or partial sequence, only partial 5.8S!
Zotu1764	262 bp.	SSU: Not found	ITS1: Not found	5.8S: No start	ITS2: 105-228	LSU: 229-262	Broken or partial sequence, only partial 5.8S!
Zotu1765	283 bp.	SSU: Not found	ITS1: Not found	5.8S: No start	ITS2: 106-249	LSU: 250-283	Broken or partial sequence, only partial 5.8S!
Zotu1766	322 bp.	SSU: Not found	ITS1: Not found	5.8S: No start	ITS2: 106-288	LSU: 289-322	Broken or partial sequence, only partial 5.8S!
Zotu1767	376 bp.	SSU: Not found	ITS1: Not found	5.8S: No start	ITS2: 107-342	LSU: 343-376	Broken or partial sequence, only partial 5.8S!
Zotu1768	288 bp.	SSU: Not found	ITS1: Not found	5.8S: No start	ITS2: 106-254	LSU: 255-288	Broken or partial sequence, only partial 5.8S!
Zotu1769	273 bp.	SSU: Not found	ITS1: Not found	5.8S: No start	ITS2: 105-239	LSU: 240-273	Broken or partial sequence, only partial 5.8S!
Zotu1771	413 bp.	SSU: Not found	ITS1: Not found	5.8S: No start	ITS2: 106-379	LSU: 380-413	Broken or partial sequence, only partial 5.8S!
Zotu1774	293 bp.	SSU: Not found	ITS1: Not found	5.8S: No start	ITS2: 106-259	LSU: 260-293	Broken or partial sequence, only partial 5.8S!
Zotu1775	334 bp.	SSU: Not found	ITS1: Not found	5.8S: No start	ITS2: 105-300	LSU: 301-334	Broken or partial sequence, only partial 5.8S!
Zotu1780	335 bp.	SSU: Not found	ITS1: Not found	5.8S: No start	ITS2: 106-301	LSU: 302-335	Broken or partial sequence, only partial 5.8S!
Zotu1781	391 bp.	SSU: Not found	ITS1: Not found	5.8S: No start	ITS2: 106-357	LSU: 358-391	Broken or partial sequence, only partial 5.8S!
Zotu1782	291 bp.	SSU: Not found	ITS1: Not found	5.8S: No start	ITS2: 106-257	LSU: 258-291	Broken or partial sequence, only partial 5.8S!
Zotu1783	290 bp.	SSU: Not found	ITS1: Not found	5.8S: No start	ITS2: 105-256	LSU: 257-290	Broken or partial sequence, only partial 5.8S!
Zotu1785	283 bp.	SSU: Not found	ITS1: Not found	5.8S: No start	ITS2: 106-249	LSU: 250-283	Broken or partial sequence, only partial 5.8S!
Zotu1789	362 bp.	SSU: Not found	ITS1: Not found	5.8S: No start	ITS2: 107-328	LSU: 329-362	Broken or partial sequence, only partial 5.8S!
Zotu1790	367 bp.	SSU: Not found	ITS1: Not found	5.8S: No start	ITS2: 102-333	LSU: 334-367	Broken or partial sequence, only partial 5.8S!
Zotu1791	358 bp.	SSU: Not found	ITS1: Not found	5.8S: No start	ITS2: 107-324	LSU: 325-358	Broken or partial sequence, only partial 5.8S!
Zotu1795	278 bp.	SSU: Not found	ITS1: Not found	5.8S: No start	ITS2: 106-244	LSU: 245-278	Broken or partial sequence, only partial 5.8S!
Zotu1796	301 bp.	SSU: Not found	ITS1: Not found	5.8S: No start	ITS2: 106-267	LSU: 268-301	Broken or partial sequence, only partial 5.8S!
Zotu1797	283 bp.	SSU: Not found	ITS1: Not found	5.8S: No start	ITS2: 106-249	LSU: 250-283	Broken or partial sequence, only partial 5.8S!
Zotu1799	320 bp.	SSU: Not found	ITS1: Not found	5.8S: No start	ITS2: 106-286	LSU: 287-320	Broken or partial sequence, only partial 5.8S!
Zotu1800	285 bp.	SSU: Not found	ITS1: Not found	5.8S: No start	ITS2: 106-251	LSU: 252-285	Broken or partial sequence, only partial 5.8S!
Zotu1803	281 bp.	SSU: Not found	ITS1: Not found	5.8S: No start	ITS2: 106-247	LSU: 248-281	Broken or partial sequence, only partial 5.8S!
Zotu1804	293 bp.	SSU: Not found	ITS1: Not found	5.8S: No start	ITS2: 106-259	LSU: 260-293	Broken or partial sequence, only partial 5.8S!
Zotu1805	331 bp.	SSU: Not found	ITS1: Not found	5.8S: No start	ITS2: 104-297	LSU: 298-331	Broken or partial sequence, only partial 5.8S!
Zotu1806	297 bp.	SSU: Not found	ITS1: Not found	5.8S: No start	ITS2: 106-263	LSU: 264-297	Broken or partial sequence, only partial 5.8S!
Zotu1807	314 bp.	SSU: Not found	ITS1: Not found	5.8S: No start	ITS2: 106-280	LSU: 281-314	Broken or partial sequence, only partial 5.8S!
Zotu1808	313 bp.	SSU: Not found	ITS1: Not found	5.8S: No start	ITS2: 106-279	LSU: 280-313	Broken or partial sequence, only partial 5.8S!
Zotu1809	343 bp.	SSU: Not found	ITS1: Not found	5.8S: No start	ITS2: 106-309	LSU: 310-343	Broken or partial sequence, only partial 5.8S!
Zotu1810	234 bp.	SSU: Not found	ITS1: Not found	5.8S: No start	ITS2: 98-200	LSU: 201-234	Broken or partial sequence, only partial 5.8S!
Zotu1812	372 bp.	SSU: Not found	ITS1: Not found	5.8S: No start	ITS2: 106-338	LSU: 339-372	Broken or partial sequence, only partial 5.8S!
Zotu1815	283 bp.	SSU: Not found	ITS1: Not found	5.8S: No start	ITS2: 106-249	LSU: 250-283	Broken or partial sequence, only partial 5.8S!
Zotu1816	283 bp.	SSU: Not found	ITS1: Not found	5.8S: No start	ITS2: 106-249	LSU: 250-283	Broken or partial sequence, only partial 5.8S!
Zotu1817	384 bp.	SSU: Not found	ITS1: Not found	5.8S: No start	ITS2: 103-350	LSU: 351-384	Broken or partial sequence, only partial 5.8S!
Zotu1818	293 bp.	SSU: Not found	ITS1: Not found	5.8S: No start	ITS2: 106-259	LSU: 260-293	Broken or partial sequence, only partial 5.8S!
Zotu1819	259 bp.	SSU: Not found	ITS1: Not found	5.8S: No start	ITS2: 106-259	LSU: Not found	Broken or partial sequence, only partial 5.8S!
Zotu1820	299 bp.	SSU: Not found	ITS1: Not found	5.8S: No start	ITS2: 106-265	LSU: 266-299	Broken or partial sequence, only partial 5.8S!
Zotu1823	289 bp.	SSU: Not found	ITS1: Not found	5.8S: No start	ITS2: 106-255	LSU: 256-289	Broken or partial sequence, only partial 5.8S!
Zotu1825	296 bp.	SSU: Not found	ITS1: Not found	5.8S: No start	ITS2: 106-262	LSU: 263-296	Broken or partial sequence, only partial 5.8S!
Zotu1826	308 bp.	SSU: Not found	ITS1: Not found	5.8S: No start	ITS2: 106-274	LSU: 275-308	Broken or partial sequence, only partial 5.8S!
Zotu1827	423 bp.	SSU: Not found	ITS1: Not found	5.8S: No start	ITS2: 106-389	LSU: 390-423	Broken or partial sequence, only partial 5.8S!
Zotu1828	333 bp.	SSU: Not found	ITS1: Not found	5.8S: No start	ITS2: 106-299	LSU: 300-333	Broken or partial sequence, only partial 5.8S!
Zotu1829	295 bp.	SSU: Not found	ITS1: Not found	5.8S: No start	ITS2: 106-261	LSU: 262-295	Broken or partial sequence, only partial 5.8S!
Zotu1830	331 bp.	SSU: Not found	ITS1: Not found	5.8S: No start	ITS2: 105-297	LSU: 298-331	Broken or partial sequence, only partial 5.8S!
Zotu1832	278 bp.	SSU: Not found	ITS1: Not found	5.8S: No start	ITS2: 97-244	LSU: 245-278	Broken or partial sequence, only partial 5.8S!
Zotu1833	308 bp.	SSU: Not found	ITS1: Not found	5.8S: No start	ITS2: 106-274	LSU: 275-308	Broken or partial sequence, only partial 5.8S!
Zotu1835	234 bp.	SSU: Not found	ITS1: Not found	5.8S: No start	ITS2: 100-200	LSU: 201-234	Broken or partial sequence, only partial 5.8S!
Zotu1838	302 bp.	SSU: Not found	ITS1: Not found	5.8S: No start	ITS2: 106-268	LSU: 269-302	Broken or partial sequence, only partial 5.8S!
Zotu1839	283 bp.	SSU: Not found	ITS1: Not found	5.8S: No start	ITS2: 106-249	LSU: 250-283	Broken or partial sequence, only partial 5.8S!
Zotu1840	288 bp.	SSU: Not found	ITS1: Not found	5.8S: No start	ITS2: 106-254	LSU: 255-288	Broken or partial sequence, only partial 5.8S!
Zotu1841	390 bp.	SSU: Not found	ITS1: Not found	5.8S: No start	ITS2: 106-356	LSU: 357-390	Broken or partial sequence, only partial 5.8S!
Zotu1842	331 bp.	SSU: Not found	ITS1: Not found	5.8S: No start	ITS2: 105-297	LSU: 298-331	Broken or partial sequence, only partial 5.8S!
Zotu1844	283 bp.	SSU: Not found	ITS1: Not found	5.8S: No start	ITS2: 106-249	LSU: 250-283	Broken or partial sequence, only partial 5.8S!
Zotu1846	307 bp.	SSU: Not found	ITS1: Not found	5.8S: No start	ITS2: 106-273	LSU: 274-307	Broken or partial sequence, only partial 5.8S!
Zotu1848	375 bp.	SSU: Not found	ITS1: Not found	5.8S: No start	ITS2: 107-341	LSU: 342-375	Broken or partial sequence, only partial 5.8S!
Zotu1849	355 bp.	SSU: Not found	ITS1: Not found	5.8S: No start	ITS2: 102-321	LSU: 322-355	Broken or partial sequence, only partial 5.8S!
Zotu1850	370 bp.	SSU: Not found	ITS1: Not found	5.8S: No start	ITS2: 108-336	LSU: 337-370	Broken or partial sequence, only partial 5.8S!
Zotu1851	348 bp.	SSU: Not found	ITS1: Not found	5.8S: No start	ITS2: 108-314	LSU: 315-348	Broken or partial sequence, only partial 5.8S!
Zotu1855	299 bp.	SSU: Not found	ITS1: Not found	5.8S: No start	ITS2: 106-265	LSU: 266-299	Broken or partial sequence, only partial 5.8S!
Zotu1856	322 bp.	SSU: Not found	ITS1: Not found	5.8S: No start	ITS2: 105-288	LSU: 289-322	Broken or partial sequence, only partial 5.8S!
Zotu1857	283 bp.	SSU: Not found	ITS1: Not found	5.8S: No start	ITS2: 106-249	LSU: 250-283	Broken or partial sequence, only partial 5.8S!
Zotu1858	314 bp.	SSU: Not found	ITS1: Not found	5.8S: No start	ITS2: 106-280	LSU: 281-314	Broken or partial sequence, only partial 5.8S!
Zotu1860	240 bp.	SSU: Not found	ITS1: Not found	5.8S: No start	ITS2: 102-206	LSU: 207-240	Broken or partial sequence, only partial 5.8S!
Zotu1862	358 bp.	SSU: Not found	ITS1: Not found	5.8S: No start	ITS2: 107-324	LSU: 325-358	Broken or partial sequence, only partial 5.8S!
Zotu1863	327 bp.	SSU: Not found	ITS1: Not found	5.8S: No start	ITS2: 106-293	LSU: 294-327	Broken or partial sequence, only partial 5.8S!
Zotu1864	304 bp.	SSU: Not found	ITS1: Not found	5.8S: No start	ITS2: 106-270	LSU: 271-304	Broken or partial sequence, only partial 5.8S!
Zotu1865	353 bp.	SSU: Not found	ITS1: Not found	5.8S: No start	ITS2: 101-319	LSU: 320-353	Broken or partial sequence, only partial 5.8S!
Zotu1867	374 bp.	SSU: Not found	ITS1: Not found	5.8S: No start	ITS2: 106-340	LSU: 341-374	Broken or partial sequence, only partial 5.8S!
Zotu1868	292 bp.	SSU: Not found	ITS1: Not found	5.8S: No start	ITS2: 106-258	LSU: 259-292	Broken or partial sequence, only partial 5.8S!
Zotu1871	288 bp.	SSU: Not found	ITS1: Not found	5.8S: No start	ITS2: 106-254	LSU: 255-288	Broken or partial sequence, only partial 5.8S!
Zotu1872	286 bp.	SSU: Not found	ITS1: Not found	5.8S: No start	ITS2: 106-252	LSU: 253-286	Broken or partial sequence, only partial 5.8S!
Zotu1873	287 bp.	SSU: Not found	ITS1: Not found	5.8S: No start	ITS2: 106-253	LSU: 254-287	Broken or partial sequence, only partial 5.8S!
Zotu1874	258 bp.	SSU: Not found	ITS1: Not found	5.8S: No start	ITS2: 105-224	LSU: 225-258	Broken or partial sequence, only partial 5.8S!
Zotu1876	290 bp.	SSU: Not found	ITS1: Not found	5.8S: No start	ITS2: 106-256	LSU: 257-290	Broken or partial sequence, only partial 5.8S!
Zotu1877	283 bp.	SSU: Not found	ITS1: Not found	5.8S: No start	ITS2: 106-249	LSU: 250-283	Broken or partial sequence, only partial 5.8S!
Zotu1878	294 bp.	SSU: Not found	ITS1: Not found	5.8S: No start	ITS2: 106-260	LSU: 261-294	Broken or partial sequence, only partial 5.8S!
Zotu1881	428 bp.	SSU: Not found	ITS1: Not found	5.8S: No start	ITS2: 107-394	LSU: 395-428	Broken or partial sequence, only partial 5.8S!
Zotu1883	268 bp.	SSU: Not found	ITS1: Not found	5.8S: No start	ITS2: 105-234	LSU: 235-268	Broken or partial sequence, only partial 5.8S!
Zotu1884	353 bp.	SSU: Not found	ITS1: Not found	5.8S: No start	ITS2: 106-319	LSU: 320-353	Broken or partial sequence, only partial 5.8S!
Zotu1885	291 bp.	SSU: Not found	ITS1: Not found	5.8S: No start	ITS2: 106-257	LSU: 258-291	Broken or partial sequence, only partial 5.8S!
Zotu1886	357 bp.	SSU: Not found	ITS1: Not found	5.8S: No start	ITS2: 108-323	LSU: 324-357	Broken or partial sequence, only partial 5.8S!
Zotu1887	282 bp.	SSU: Not found	ITS1: Not found	5.8S: No start	ITS2: 106-248	LSU: 249-282	Broken or partial sequence, only partial 5.8S!
Zotu1888	291 bp.	SSU: Not found	ITS1: Not found	5.8S: No start	ITS2: 106-257	LSU: 258-291	Broken or partial sequence, only partial 5.8S!
Zotu1889	377 bp.	SSU: Not found	ITS1: Not found	5.8S: No start	ITS2: 106-343	LSU: 344-377	Broken or partial sequence, only partial 5.8S!
Zotu1890	279 bp.	SSU: Not found	ITS1: Not found	5.8S: No start	ITS2: 106-245	LSU: 246-279	Broken or partial sequence, only partial 5.8S!
Zotu1891	385 bp.	SSU: Not found	ITS1: Not found	5.8S: No start	ITS2: 104-351	LSU: 352-385	Broken or partial sequence, only partial 5.8S!
Zotu1894	347 bp.	SSU: Not found	ITS1: Not found	5.8S: No start	ITS2: 106-313	LSU: 314-347	Broken or partial sequence, only partial 5.8S!
Zotu1895	341 bp.	SSU: Not found	ITS1: Not found	5.8S: No start	ITS2: 106-307	LSU: 308-341	Broken or partial sequence, only partial 5.8S!
Zotu1897	359 bp.	SSU: Not found	ITS1: Not found	5.8S: No start	ITS2: 107-325	LSU: 326-359	Broken or partial sequence, only partial 5.8S!
Zotu1899	283 bp.	SSU: Not found	ITS1: Not found	5.8S: No start	ITS2: 106-249	LSU: 250-283	Broken or partial sequence, only partial 5.8S!
Zotu1900	310 bp.	SSU: Not found	ITS1: Not found	5.8S: No start	ITS2: 106-276	LSU: 277-310	Broken or partial sequence, only partial 5.8S!
Zotu1901	325 bp.	SSU: Not found	ITS1: Not found	5.8S: No start	ITS2: 106-291	LSU: 292-325	Broken or partial sequence, only partial 5.8S!
Zotu1902	290 bp.	SSU: Not found	ITS1: Not found	5.8S: No start	ITS2: 106-256	LSU: 257-290	Broken or partial sequence, only partial 5.8S!
Zotu1904	304 bp.	SSU: Not found	ITS1: Not found	5.8S: No start	ITS2: 102-270	LSU: 271-304	Broken or partial sequence, only partial 5.8S!
Zotu1905	286 bp.	SSU: Not found	ITS1: Not found	5.8S: No start	ITS2: 106-252	LSU: 253-286	Broken or partial sequence, only partial 5.8S!
Zotu1907	331 bp.	SSU: Not found	ITS1: Not found	5.8S: No start	ITS2: 104-297	LSU: 298-331	Broken or partial sequence, only partial 5.8S!
Zotu1908	295 bp.	SSU: Not found	ITS1: Not found	5.8S: No start	ITS2: 106-261	LSU: 262-295	Broken or partial sequence, only partial 5.8S!
Zotu1909	303 bp.	SSU: Not found	ITS1: Not found	5.8S: No start	ITS2: 106-269	LSU: 270-303	Broken or partial sequence, only partial 5.8S!
Zotu1910	293 bp.	SSU: Not found	ITS1: Not found	5.8S: No start	ITS2: 106-259	LSU: 260-293	Broken or partial sequence, only partial 5.8S!
Zotu1911	354 bp.	SSU: Not found	ITS1: Not found	5.8S: No start	ITS2: 107-320	LSU: 321-354	Broken or partial sequence, only partial 5.8S!
Zotu1913	363 bp.	SSU: Not found	ITS1: Not found	5.8S: No start	ITS2: 102-329	LSU: 330-363	Broken or partial sequence, only partial 5.8S!
Zotu1914	316 bp.	SSU: Not found	ITS1: Not found	5.8S: No start	ITS2: 107-282	LSU: 283-316	Broken or partial sequence, only partial 5.8S!
Zotu1916	341 bp.	SSU: Not found	ITS1: Not found	5.8S: No start	ITS2: 106-307	LSU: 308-341	Broken or partial sequence, only partial 5.8S!
Zotu1917	349 bp.	SSU: Not found	ITS1: Not found	5.8S: No start	ITS2: 108-315	LSU: 316-349	Broken or partial sequence, only partial 5.8S!
Zotu1918	283 bp.	SSU: Not found	ITS1: Not found	5.8S: No start	ITS2: 106-249	LSU: 250-283	Broken or partial sequence, only partial 5.8S!
Zotu1919	283 bp.	SSU: Not found	ITS1: Not found	5.8S: No start	ITS2: 106-249	LSU: 250-283	Broken or partial sequence, only partial 5.8S!
Zotu1921	316 bp.	SSU: Not found	ITS1: Not found	5.8S: No start	ITS2: 106-282	LSU: 283-316	Broken or partial sequence, only partial 5.8S!
Zotu1923	292 bp.	SSU: Not found	ITS1: Not found	5.8S: No start	ITS2: 106-258	LSU: 259-292	Broken or partial sequence, only partial 5.8S!
Zotu1925	353 bp.	SSU: Not found	ITS1: Not found	5.8S: No start	ITS2: 107-319	LSU: 320-353	Broken or partial sequence, only partial 5.8S!
Zotu1926	279 bp.	SSU: Not found	ITS1: Not found	5.8S: No start	ITS2: 106-245	LSU: 246-279	Broken or partial sequence, only partial 5.8S!
Zotu1927	288 bp.	SSU: Not found	ITS1: Not found	5.8S: No start	ITS2: 106-254	LSU: 255-288	Broken or partial sequence, only partial 5.8S!
Zotu1928	291 bp.	SSU: Not found	ITS1: Not found	5.8S: No start	ITS2: 106-257	LSU: 258-291	Broken or partial sequence, only partial 5.8S!
Zotu1929	301 bp.	SSU: Not found	ITS1: Not found	5.8S: No start	ITS2: 105-267	LSU: 268-301	Broken or partial sequence, only partial 5.8S!
Zotu1930	288 bp.	SSU: Not found	ITS1: Not found	5.8S: No start	ITS2: 106-254	LSU: 255-288	Broken or partial sequence, only partial 5.8S!
Zotu1931	290 bp.	SSU: Not found	ITS1: Not found	5.8S: No start	ITS2: 100-256	LSU: 257-290	Broken or partial sequence, only partial 5.8S!
Zotu1932	315 bp.	SSU: Not found	ITS1: Not found	5.8S: No start	ITS2: 106-281	LSU: 282-315	Broken or partial sequence, only partial 5.8S!
Zotu1933	375 bp.	SSU: Not found	ITS1: Not found	5.8S: No start	ITS2: 107-341	LSU: 342-375	Broken or partial sequence, only partial 5.8S!
Zotu1935	295 bp.	SSU: Not found	ITS1: Not found	5.8S: No start	ITS2: 106-261	LSU: 262-295	Broken or partial sequence, only partial 5.8S!
Zotu1936	312 bp.	SSU: Not found	ITS1: Not found	5.8S: No start	ITS2: 106-278	LSU: 279-312	Broken or partial sequence, only partial 5.8S!
Zotu1938	358 bp.	SSU: Not found	ITS1: Not found	5.8S: No start	ITS2: 106-324	LSU: 325-358	Broken or partial sequence, only partial 5.8S!
Zotu1939	288 bp.	SSU: Not found	ITS1: Not found	5.8S: No start	ITS2: 106-254	LSU: 255-288	Broken or partial sequence, only partial 5.8S!
Zotu1941	294 bp.	SSU: Not found	ITS1: Not found	5.8S: No start	ITS2: 106-260	LSU: 261-294	Broken or partial sequence, only partial 5.8S!
Zotu1942	327 bp.	SSU: Not found	ITS1: Not found	5.8S: No start	ITS2: 106-293	LSU: 294-327	Broken or partial sequence, only partial 5.8S!
Zotu1943	258 bp.	SSU: Not found	ITS1: Not found	5.8S: No start	ITS2: 106-258	LSU: Not found	Broken or partial sequence, only partial 5.8S!
Zotu1944	285 bp.	SSU: Not found	ITS1: Not found	5.8S: No start	ITS2: 106-251	LSU: 252-285	Broken or partial sequence, only partial 5.8S!
Zotu1945	289 bp.	SSU: Not found	ITS1: Not found	5.8S: No start	ITS2: 106-255	LSU: 256-289	Broken or partial sequence, only partial 5.8S!
Zotu1947	303 bp.	SSU: Not found	ITS1: Not found	5.8S: No start	ITS2: 106-269	LSU: 270-303	Broken or partial sequence, only partial 5.8S!
Zotu1949	283 bp.	SSU: Not found	ITS1: Not found	5.8S: No start	ITS2: 106-249	LSU: 250-283	Broken or partial sequence, only partial 5.8S!
Zotu1950	283 bp.	SSU: Not found	ITS1: Not found	5.8S: No start	ITS2: 106-249	LSU: 250-283	Broken or partial sequence, only partial 5.8S!
Zotu1951	287 bp.	SSU: Not found	ITS1: Not found	5.8S: No start	ITS2: 106-253	LSU: 254-287	Broken or partial sequence, only partial 5.8S!
Zotu1952	340 bp.	SSU: Not found	ITS1: Not found	5.8S: No start	ITS2: 106-306	LSU: 307-340	Broken or partial sequence, only partial 5.8S!
Zotu1954	331 bp.	SSU: Not found	ITS1: Not found	5.8S: No start	ITS2: 106-297	LSU: 298-331	Broken or partial sequence, only partial 5.8S!
Zotu1955	283 bp.	SSU: Not found	ITS1: Not found	5.8S: No start	ITS2: 106-249	LSU: 250-283	Broken or partial sequence, only partial 5.8S!
Zotu1956	296 bp.	SSU: Not found	ITS1: Not found	5.8S: No start	ITS2: 106-262	LSU: 263-296	Broken or partial sequence, only partial 5.8S!
Zotu1957	437 bp.	SSU: Not found	ITS1: Not found	5.8S: No start	ITS2: 103-403	LSU: 404-437	Broken or partial sequence, only partial 5.8S!
Zotu1958	295 bp.	SSU: Not found	ITS1: Not found	5.8S: No start	ITS2: 106-261	LSU: 262-295	Broken or partial sequence, only partial 5.8S!
Zotu1959	294 bp.	SSU: Not found	ITS1: Not found	5.8S: No start	ITS2: 106-260	LSU: 261-294	Broken or partial sequence, only partial 5.8S!
Zotu1960	289 bp.	SSU: Not found	ITS1: Not found	5.8S: No start	ITS2: 106-255	LSU: 256-289	Broken or partial sequence, only partial 5.8S!
Zotu1961	266 bp.	SSU: Not found	ITS1: Not found	5.8S: No start	ITS2: 103-232	LSU: 233-266	Broken or partial sequence, only partial 5.8S!
Zotu1962	328 bp.	SSU: Not found	ITS1: Not found	5.8S: No start	ITS2: 104-294	LSU: 295-328	Broken or partial sequence, only partial 5.8S!
Zotu1965	349 bp.	SSU: Not found	ITS1: Not found	5.8S: No start	ITS2: 108-315	LSU: 316-349	Broken or partial sequence, only partial 5.8S!
Zotu1969	293 bp.	SSU: Not found	ITS1: Not found	5.8S: No start	ITS2: 106-259	LSU: 260-293	Broken or partial sequence, only partial 5.8S!
Zotu1970	283 bp.	SSU: Not found	ITS1: Not found	5.8S: No start	ITS2: 106-249	LSU: 250-283	Broken or partial sequence, only partial 5.8S!
Zotu1971	299 bp.	SSU: Not found	ITS1: Not found	5.8S: No start	ITS2: 106-265	LSU: 266-299	Broken or partial sequence, only partial 5.8S!
Zotu1972	293 bp.	SSU: Not found	ITS1: Not found	5.8S: No start	ITS2: 106-259	LSU: 260-293	Broken or partial sequence, only partial 5.8S!
Zotu1973	293 bp.	SSU: Not found	ITS1: Not found	5.8S: No start	ITS2: 106-259	LSU: 260-293	Broken or partial sequence, only partial 5.8S!
Zotu1974	311 bp.	SSU: Not found	ITS1: Not found	5.8S: No start	ITS2: 106-277	LSU: 278-311	Broken or partial sequence, only partial 5.8S!
Zotu1976	288 bp.	SSU: Not found	ITS1: Not found	5.8S: No start	ITS2: 106-254	LSU: 255-288	Broken or partial sequence, only partial 5.8S!
Zotu1978	314 bp.	SSU: Not found	ITS1: Not found	5.8S: No start	ITS2: 106-280	LSU: 281-314	Broken or partial sequence, only partial 5.8S!
Zotu1979	257 bp.	SSU: Not found	ITS1: Not found	5.8S: No start	ITS2: 106-257	LSU: Not found	Broken or partial sequence, only partial 5.8S!
Zotu1981	366 bp.	SSU: Not found	ITS1: Not found	5.8S: No start	ITS2: 106-332	LSU: 333-366	Broken or partial sequence, only partial 5.8S!
Zotu1982	452 bp.	SSU: Not found	ITS1: Not found	5.8S: No start	ITS2: 105-418	LSU: 419-452	Broken or partial sequence, only partial 5.8S!
Zotu1986	286 bp.	SSU: Not found	ITS1: Not found	5.8S: No start	ITS2: 106-252	LSU: 253-286	Broken or partial sequence, only partial 5.8S!
Zotu1987	282 bp.	SSU: Not found	ITS1: Not found	5.8S: No start	ITS2: 106-248	LSU: 249-282	Broken or partial sequence, only partial 5.8S!
Zotu1989	289 bp.	SSU: Not found	ITS1: Not found	5.8S: No start	ITS2: 106-255	LSU: 256-289	Broken or partial sequence, only partial 5.8S!
Zotu1991	390 bp.	SSU: Not found	ITS1: Not found	5.8S: No start	ITS2: 104-356	LSU: 357-390	Broken or partial sequence, only partial 5.8S!
Zotu1992	295 bp.	SSU: Not found	ITS1: Not found	5.8S: No start	ITS2: 106-261	LSU: 262-295	Broken or partial sequence, only partial 5.8S!
Zotu1993	365 bp.	SSU: Not found	ITS1: Not found	5.8S: No start	ITS2: 106-331	LSU: 332-365	Broken or partial sequence, only partial 5.8S!
Zotu1995	283 bp.	SSU: Not found	ITS1: Not found	5.8S: No start	ITS2: 106-249	LSU: 250-283	Broken or partial sequence, only partial 5.8S!
Zotu1997	306 bp.	SSU: Not found	ITS1: Not found	5.8S: No start	ITS2: 107-272	LSU: 273-306	Broken or partial sequence, only partial 5.8S!
Zotu1998	294 bp.	SSU: Not found	ITS1: Not found	5.8S: No start	ITS2: 106-260	LSU: 261-294	Broken or partial sequence, only partial 5.8S!
Zotu1999	410 bp.	SSU: Not found	ITS1: Not found	5.8S: No start	ITS2: 106-376	LSU: 377-410	Broken or partial sequence, only partial 5.8S!
Zotu2000	294 bp.	SSU: Not found	ITS1: Not found	5.8S: No start	ITS2: 106-260	LSU: 261-294	Broken or partial sequence, only partial 5.8S!
Zotu2001	393 bp.	SSU: Not found	ITS1: Not found	5.8S: No start	ITS2: 106-359	LSU: 360-393	Broken or partial sequence, only partial 5.8S!
Zotu2003	258 bp.	SSU: Not found	ITS1: Not found	5.8S: No start	ITS2: 106-258	LSU: Not found	Broken or partial sequence, only partial 5.8S!
Zotu2004	366 bp.	SSU: Not found	ITS1: Not found	5.8S: No start	ITS2: 94-332	LSU: 333-366	Broken or partial sequence, only partial 5.8S!
Zotu2005	357 bp.	SSU: Not found	ITS1: Not found	5.8S: No start	ITS2: 108-323	LSU: 324-357	Broken or partial sequence, only partial 5.8S!
Zotu2006	349 bp.	SSU: Not found	ITS1: Not found	5.8S: No start	ITS2: 108-315	LSU: 316-349	Broken or partial sequence, only partial 5.8S!
Zotu2009	349 bp.	SSU: Not found	ITS1: Not found	5.8S: No start	ITS2: 108-315	LSU: 316-349	Broken or partial sequence, only partial 5.8S!
Zotu2010	289 bp.	SSU: Not found	ITS1: Not found	5.8S: No start	ITS2: 98-289	LSU: Not found	Broken or partial sequence, only partial 5.8S!
Zotu2011	283 bp.	SSU: Not found	ITS1: Not found	5.8S: No start	ITS2: 106-249	LSU: 250-283	Broken or partial sequence, only partial 5.8S!
Zotu2012	281 bp.	SSU: Not found	ITS1: Not found	5.8S: No start	ITS2: 106-247	LSU: 248-281	Broken or partial sequence, only partial 5.8S!
Zotu2014	293 bp.	SSU: Not found	ITS1: Not found	5.8S: No start	ITS2: 106-259	LSU: 260-293	Broken or partial sequence, only partial 5.8S!
Zotu2015	280 bp.	SSU: Not found	ITS1: Not found	5.8S: No start	ITS2: 106-246	LSU: 247-280	Broken or partial sequence, only partial 5.8S!
Zotu2019	286 bp.	SSU: Not found	ITS1: Not found	5.8S: No start	ITS2: 106-252	LSU: 253-286	Broken or partial sequence, only partial 5.8S!
Zotu2020	289 bp.	SSU: Not found	ITS1: Not found	5.8S: No start	ITS2: 106-255	LSU: 256-289	Broken or partial sequence, only partial 5.8S!
Zotu2021	309 bp.	SSU: Not found	ITS1: Not found	5.8S: No start	ITS2: 107-275	LSU: 276-309	Broken or partial sequence, only partial 5.8S!
Zotu2022	279 bp.	SSU: Not found	ITS1: Not found	5.8S: No start	ITS2: 106-245	LSU: 246-279	Broken or partial sequence, only partial 5.8S!
Zotu2023	382 bp.	SSU: Not found	ITS1: Not found	5.8S: No start	ITS2: 108-348	LSU: 349-382	Broken or partial sequence, only partial 5.8S!
Zotu2024	344 bp.	SSU: Not found	ITS1: Not found	5.8S: No start	ITS2: 106-310	LSU: 311-344	Broken or partial sequence, only partial 5.8S!
Zotu2026	283 bp.	SSU: Not found	ITS1: Not found	5.8S: No start	ITS2: 106-249	LSU: 250-283	Broken or partial sequence, only partial 5.8S!
Zotu2027	295 bp.	SSU: Not found	ITS1: Not found	5.8S: No start	ITS2: 106-261	LSU: 262-295	Broken or partial sequence, only partial 5.8S!
Zotu2030	331 bp.	SSU: Not found	ITS1: Not found	5.8S: No start	ITS2: 105-297	LSU: 298-331	Broken or partial sequence, only partial 5.8S!
Zotu2033	370 bp.	SSU: Not found	ITS1: Not found	5.8S: No start	ITS2: 105-336	LSU: 337-370	Broken or partial sequence, only partial 5.8S!
Zotu2034	380 bp.	SSU: Not found	ITS1: Not found	5.8S: No start	ITS2: 105-346	LSU: 347-380	Broken or partial sequence, only partial 5.8S!
Zotu2035	307 bp.	SSU: Not found	ITS1: Not found	5.8S: No start	ITS2: 106-273	LSU: 274-307	Broken or partial sequence, only partial 5.8S!
Zotu2036	354 bp.	SSU: Not found	ITS1: Not found	5.8S: No start	ITS2: 106-320	LSU: 321-354	Broken or partial sequence, only partial 5.8S!
Zotu2041	296 bp.	SSU: Not found	ITS1: Not found	5.8S: No start	ITS2: 106-262	LSU: 263-296	Broken or partial sequence, only partial 5.8S!
Zotu2042	350 bp.	SSU: Not found	ITS1: Not found	5.8S: No start	ITS2: 106-316	LSU: 317-350	Broken or partial sequence, only partial 5.8S!
Zotu2043	283 bp.	SSU: Not found	ITS1: Not found	5.8S: No start	ITS2: 106-249	LSU: 250-283	Broken or partial sequence, only partial 5.8S!
Zotu2044	304 bp.	SSU: Not found	ITS1: Not found	5.8S: No start	ITS2: 106-270	LSU: 271-304	Broken or partial sequence, only partial 5.8S!
Zotu2045	291 bp.	SSU: Not found	ITS1: Not found	5.8S: No start	ITS2: 106-257	LSU: 258-291	Broken or partial sequence, only partial 5.8S!
Zotu2046	295 bp.	SSU: Not found	ITS1: Not found	5.8S: No start	ITS2: 106-261	LSU: 262-295	Broken or partial sequence, only partial 5.8S!
Zotu2048	344 bp.	SSU: Not found	ITS1: Not found	5.8S: No start	ITS2: 106-310	LSU: 311-344	Broken or partial sequence, only partial 5.8S!
Zotu2051	280 bp.	SSU: Not found	ITS1: Not found	5.8S: No start	ITS2: 106-246	LSU: 247-280	Broken or partial sequence, only partial 5.8S!
Zotu2052	283 bp.	SSU: Not found	ITS1: Not found	5.8S: No start	ITS2: 106-249	LSU: 250-283	Broken or partial sequence, only partial 5.8S!
Zotu2053	308 bp.	SSU: Not found	ITS1: Not found	5.8S: No start	ITS2: 107-274	LSU: 275-308	Broken or partial sequence, only partial 5.8S!
Zotu2054	228 bp.	SSU: Not found	ITS1: Not found	5.8S: No start	ITS2: 98-194	LSU: 195-228	Broken or partial sequence, only partial 5.8S!
Zotu2055	349 bp.	SSU: Not found	ITS1: Not found	5.8S: No start	ITS2: 108-315	LSU: 316-349	Broken or partial sequence, only partial 5.8S!
Zotu2057	303 bp.	SSU: Not found	ITS1: Not found	5.8S: No start	ITS2: 106-269	LSU: 270-303	Broken or partial sequence, only partial 5.8S!
Zotu2058	424 bp.	SSU: Not found	ITS1: Not found	5.8S: No start	ITS2: 106-390	LSU: 391-424	Broken or partial sequence, only partial 5.8S!
Zotu2059	291 bp.	SSU: Not found	ITS1: Not found	5.8S: No start	ITS2: 106-257	LSU: 258-291	Broken or partial sequence, only partial 5.8S!
Zotu2060	413 bp.	SSU: Not found	ITS1: Not found	5.8S: No start	ITS2: 106-379	LSU: 380-413	Broken or partial sequence, only partial 5.8S!
Zotu2061	297 bp.	SSU: Not found	ITS1: Not found	5.8S: No start	ITS2: 106-263	LSU: 264-297	Broken or partial sequence, only partial 5.8S!
Zotu2063	358 bp.	SSU: Not found	ITS1: Not found	5.8S: No start	ITS2: 106-324	LSU: 325-358	Broken or partial sequence, only partial 5.8S!
Zotu2064	234 bp.	SSU: Not found	ITS1: Not found	5.8S: Not found	ITS2: 1-200	LSU: 201-234	Broken or partial sequence, no 5.8S!
Zotu2066	362 bp.	SSU: Not found	ITS1: Not found	5.8S: No start	ITS2: 102-328	LSU: 329-362	Broken or partial sequence, only partial 5.8S!
Zotu2068	331 bp.	SSU: Not found	ITS1: Not found	5.8S: No start	ITS2: 104-297	LSU: 298-331	Broken or partial sequence, only partial 5.8S!
Zotu2072	283 bp.	SSU: Not found	ITS1: Not found	5.8S: No start	ITS2: 106-249	LSU: 250-283	Broken or partial sequence, only partial 5.8S!
Zotu2073	289 bp.	SSU: Not found	ITS1: Not found	5.8S: No start	ITS2: 106-255	LSU: 256-289	Broken or partial sequence, only partial 5.8S!
Zotu2074	361 bp.	SSU: Not found	ITS1: Not found	5.8S: No start	ITS2: 106-327	LSU: 328-361	Broken or partial sequence, only partial 5.8S!
Zotu2075	297 bp.	SSU: Not found	ITS1: Not found	5.8S: No start	ITS2: 106-263	LSU: 264-297	Broken or partial sequence, only partial 5.8S!
Zotu2076	353 bp.	SSU: Not found	ITS1: Not found	5.8S: No start	ITS2: 106-319	LSU: 320-353	Broken or partial sequence, only partial 5.8S!
Zotu2077	295 bp.	SSU: Not found	ITS1: Not found	5.8S: No start	ITS2: 106-261	LSU: 262-295	Broken or partial sequence, only partial 5.8S!
Zotu2078	283 bp.	SSU: Not found	ITS1: Not found	5.8S: No start	ITS2: 106-249	LSU: 250-283	Broken or partial sequence, only partial 5.8S!
Zotu2079	311 bp.	SSU: Not found	ITS1: Not found	5.8S: No start	ITS2: 106-277	LSU: 278-311	Broken or partial sequence, only partial 5.8S!
Zotu2081	292 bp.	SSU: Not found	ITS1: Not found	5.8S: No start	ITS2: 106-258	LSU: 259-292	Broken or partial sequence, only partial 5.8S!
Zotu2082	351 bp.	SSU: Not found	ITS1: Not found	5.8S: No start	ITS2: 106-317	LSU: 318-351	Broken or partial sequence, only partial 5.8S!
Zotu2084	380 bp.	SSU: Not found	ITS1: Not found	5.8S: No start	ITS2: 106-346	LSU: 347-380	Broken or partial sequence, only partial 5.8S!
Zotu2085	228 bp.	SSU: Not found	ITS1: Not found	5.8S: No start	ITS2: 98-194	LSU: 195-228	Broken or partial sequence, only partial 5.8S!
Zotu2086	295 bp.	SSU: Not found	ITS1: Not found	5.8S: No start	ITS2: 106-261	LSU: 262-295	Broken or partial sequence, only partial 5.8S!
Zotu2087	357 bp.	SSU: Not found	ITS1: Not found	5.8S: No start	ITS2: 108-323	LSU: 324-357	Broken or partial sequence, only partial 5.8S!
Zotu2089	283 bp.	SSU: Not found	ITS1: Not found	5.8S: No start	ITS2: 106-249	LSU: 250-283	Broken or partial sequence, only partial 5.8S!
Zotu2090	358 bp.	SSU: Not found	ITS1: Not found	5.8S: No start	ITS2: 106-324	LSU: 325-358	Broken or partial sequence, only partial 5.8S!
Zotu2091	322 bp.	SSU: Not found	ITS1: Not found	5.8S: No start	ITS2: 107-288	LSU: 289-322	Broken or partial sequence, only partial 5.8S!
Zotu2093	298 bp.	SSU: Not found	ITS1: Not found	5.8S: No start	ITS2: 106-264	LSU: 265-298	Broken or partial sequence, only partial 5.8S!
Zotu2096	384 bp.	SSU: Not found	ITS1: Not found	5.8S: No start	ITS2: 106-350	LSU: 351-384	Broken or partial sequence, only partial 5.8S!
Zotu2097	366 bp.	SSU: Not found	ITS1: Not found	5.8S: No start	ITS2: 105-332	LSU: 333-366	Broken or partial sequence, only partial 5.8S!
Zotu2099	283 bp.	SSU: Not found	ITS1: Not found	5.8S: No start	ITS2: 106-249	LSU: 250-283	Broken or partial sequence, only partial 5.8S!
Zotu2103	294 bp.	SSU: Not found	ITS1: Not found	5.8S: No start	ITS2: 106-260	LSU: 261-294	Broken or partial sequence, only partial 5.8S!
Zotu2104	327 bp.	SSU: Not found	ITS1: Not found	5.8S: No start	ITS2: 104-293	LSU: 294-327	Broken or partial sequence, only partial 5.8S!
Zotu2105	288 bp.	SSU: Not found	ITS1: Not found	5.8S: No start	ITS2: 106-254	LSU: 255-288	Broken or partial sequence, only partial 5.8S!
Zotu2109	299 bp.	SSU: Not found	ITS1: Not found	5.8S: No start	ITS2: 106-265	LSU: 266-299	Broken or partial sequence, only partial 5.8S!
Zotu2110	294 bp.	SSU: Not found	ITS1: Not found	5.8S: No start	ITS2: 106-260	LSU: 261-294	Broken or partial sequence, only partial 5.8S!
Zotu2112	312 bp.	SSU: Not found	ITS1: Not found	5.8S: No start	ITS2: 106-278	LSU: 279-312	Broken or partial sequence, only partial 5.8S!
Zotu2113	294 bp.	SSU: Not found	ITS1: Not found	5.8S: No start	ITS2: 106-260	LSU: 261-294	Broken or partial sequence, only partial 5.8S!
Zotu2114	431 bp.	SSU: Not found	ITS1: Not found	5.8S: No start	ITS2: 107-431	LSU: Not found	Broken or partial sequence, only partial 5.8S!
Zotu2115	307 bp.	SSU: Not found	ITS1: Not found	5.8S: No start	ITS2: 106-273	LSU: 274-307	Broken or partial sequence, only partial 5.8S!
Zotu2116	349 bp.	SSU: Not found	ITS1: Not found	5.8S: No start	ITS2: 106-315	LSU: 316-349	Broken or partial sequence, only partial 5.8S!
Zotu2120	283 bp.	SSU: Not found	ITS1: Not found	5.8S: No start	ITS2: 106-249	LSU: 250-283	Broken or partial sequence, only partial 5.8S!
Zotu2122	397 bp.	SSU: Not found	ITS1: Not found	5.8S: No start	ITS2: 106-363	LSU: 364-397	Broken or partial sequence, only partial 5.8S!
Zotu2123	381 bp.	SSU: Not found	ITS1: Not found	5.8S: No start	ITS2: 108-347	LSU: 348-381	Broken or partial sequence, only partial 5.8S!
Zotu2124	280 bp.	SSU: Not found	ITS1: Not found	5.8S: No start	ITS2: 106-246	LSU: 247-280	Broken or partial sequence, only partial 5.8S!
Zotu2125	283 bp.	SSU: Not found	ITS1: Not found	5.8S: No start	ITS2: 106-249	LSU: 250-283	Broken or partial sequence, only partial 5.8S!
Zotu2126	285 bp.	SSU: Not found	ITS1: Not found	5.8S: No start	ITS2: 106-251	LSU: 252-285	Broken or partial sequence, only partial 5.8S!
Zotu2127	290 bp.	SSU: Not found	ITS1: Not found	5.8S: No start	ITS2: 106-256	LSU: 257-290	Broken or partial sequence, only partial 5.8S!
Zotu2128	381 bp.	SSU: Not found	ITS1: Not found	5.8S: No start	ITS2: 106-347	LSU: 348-381	Broken or partial sequence, only partial 5.8S!
Zotu2130	373 bp.	SSU: Not found	ITS1: Not found	5.8S: No start	ITS2: 107-339	LSU: 340-373	Broken or partial sequence, only partial 5.8S!
Zotu2131	322 bp.	SSU: Not found	ITS1: Not found	5.8S: No start	ITS2: 104-288	LSU: 289-322	Broken or partial sequence, only partial 5.8S!
Zotu2133	295 bp.	SSU: Not found	ITS1: Not found	5.8S: No start	ITS2: 106-261	LSU: 262-295	Broken or partial sequence, only partial 5.8S!
Zotu2136	349 bp.	SSU: Not found	ITS1: Not found	5.8S: No start	ITS2: 108-315	LSU: 316-349	Broken or partial sequence, only partial 5.8S!
Zotu2139	283 bp.	SSU: Not found	ITS1: Not found	5.8S: No start	ITS2: 106-249	LSU: 250-283	Broken or partial sequence, only partial 5.8S!
Zotu2140	296 bp.	SSU: Not found	ITS1: Not found	5.8S: No start	ITS2: 106-262	LSU: 263-296	Broken or partial sequence, only partial 5.8S!
Zotu2141	261 bp.	SSU: Not found	ITS1: Not found	5.8S: No start	ITS2: 105-227	LSU: 228-261	Broken or partial sequence, only partial 5.8S!
Zotu2144	341 bp.	SSU: Not found	ITS1: Not found	5.8S: No start	ITS2: 105-307	LSU: 308-341	Broken or partial sequence, only partial 5.8S!
Zotu2145	296 bp.	SSU: Not found	ITS1: Not found	5.8S: No start	ITS2: 106-262	LSU: 263-296	Broken or partial sequence, only partial 5.8S!
Zotu2146	289 bp.	SSU: Not found	ITS1: Not found	5.8S: No start	ITS2: 106-255	LSU: 256-289	Broken or partial sequence, only partial 5.8S!
Zotu2147	283 bp.	SSU: Not found	ITS1: Not found	5.8S: No start	ITS2: 106-249	LSU: 250-283	Broken or partial sequence, only partial 5.8S!
Zotu2149	329 bp.	SSU: Not found	ITS1: Not found	5.8S: No start	ITS2: 104-295	LSU: 296-329	Broken or partial sequence, only partial 5.8S!
Zotu2150	306 bp.	SSU: Not found	ITS1: Not found	5.8S: No start	ITS2: 106-272	LSU: 273-306	Broken or partial sequence, only partial 5.8S!
Zotu2153	414 bp.	SSU: Not found	ITS1: Not found	5.8S: No start	ITS2: 105-380	LSU: 381-414	Broken or partial sequence, only partial 5.8S!
Zotu2154	291 bp.	SSU: Not found	ITS1: Not found	5.8S: No start	ITS2: 106-257	LSU: 258-291	Broken or partial sequence, only partial 5.8S!
Zotu2155	390 bp.	SSU: Not found	ITS1: Not found	5.8S: No start	ITS2: 106-356	LSU: 357-390	Broken or partial sequence, only partial 5.8S!
Zotu2156	324 bp.	SSU: Not found	ITS1: Not found	5.8S: No start	ITS2: 106-290	LSU: 291-324	Broken or partial sequence, only partial 5.8S!
Zotu2157	412 bp.	SSU: Not found	ITS1: Not found	5.8S: No start	ITS2: 104-378	LSU: 379-412	Broken or partial sequence, only partial 5.8S!
Zotu2158	375 bp.	SSU: Not found	ITS1: Not found	5.8S: No start	ITS2: 102-341	LSU: 342-375	Broken or partial sequence, only partial 5.8S!
Zotu2159	289 bp.	SSU: Not found	ITS1: Not found	5.8S: No start	ITS2: 106-255	LSU: 256-289	Broken or partial sequence, only partial 5.8S!
Zotu2160	373 bp.	SSU: Not found	ITS1: Not found	5.8S: No start	ITS2: 106-339	LSU: 340-373	Broken or partial sequence, only partial 5.8S!
Zotu2161	313 bp.	SSU: Not found	ITS1: Not found	5.8S: No start	ITS2: 106-279	LSU: 280-313	Broken or partial sequence, only partial 5.8S!
Zotu2162	349 bp.	SSU: Not found	ITS1: Not found	5.8S: No start	ITS2: 108-315	LSU: 316-349	Broken or partial sequence, only partial 5.8S!
Zotu2163	277 bp.	SSU: Not found	ITS1: Not found	5.8S: No start	ITS2: 105-243	LSU: 244-277	Broken or partial sequence, only partial 5.8S!
Zotu2165	297 bp.	SSU: Not found	ITS1: Not found	5.8S: No start	ITS2: 106-263	LSU: 264-297	Broken or partial sequence, only partial 5.8S!
Zotu2166	293 bp.	SSU: Not found	ITS1: Not found	5.8S: No start	ITS2: 106-259	LSU: 260-293	Broken or partial sequence, only partial 5.8S!
Zotu2167	283 bp.	SSU: Not found	ITS1: Not found	5.8S: No start	ITS2: 106-249	LSU: 250-283	Broken or partial sequence, only partial 5.8S!
Zotu2168	294 bp.	SSU: Not found	ITS1: Not found	5.8S: No start	ITS2: 106-260	LSU: 261-294	Broken or partial sequence, only partial 5.8S!
Zotu2169	298 bp.	SSU: Not found	ITS1: Not found	5.8S: No start	ITS2: 106-264	LSU: 265-298	Broken or partial sequence, only partial 5.8S!
Zotu2170	234 bp.	SSU: Not found	ITS1: Not found	5.8S: No start	ITS2: 100-200	LSU: 201-234	Broken or partial sequence, only partial 5.8S!
Zotu2171	348 bp.	SSU: Not found	ITS1: Not found	5.8S: No start	ITS2: 102-314	LSU: 315-348	Broken or partial sequence, only partial 5.8S!
Zotu2172	280 bp.	SSU: Not found	ITS1: Not found	5.8S: No start	ITS2: 106-246	LSU: 247-280	Broken or partial sequence, only partial 5.8S!
Zotu2175	378 bp.	SSU: Not found	ITS1: Not found	5.8S: No start	ITS2: 106-344	LSU: 345-378	Broken or partial sequence, only partial 5.8S!
Zotu2176	279 bp.	SSU: Not found	ITS1: Not found	5.8S: No start	ITS2: 106-245	LSU: 246-279	Broken or partial sequence, only partial 5.8S!
Zotu2177	481 bp.	SSU: Not found	ITS1: Not found	5.8S: No start	ITS2: 104-447	LSU: 448-481	Broken or partial sequence, only partial 5.8S!
Zotu2178	407 bp.	SSU: Not found	ITS1: Not found	5.8S: No start	ITS2: 105-373	LSU: 374-407	Broken or partial sequence, only partial 5.8S!
Zotu2179	347 bp.	SSU: Not found	ITS1: Not found	5.8S: No start	ITS2: 108-313	LSU: 314-347	Broken or partial sequence, only partial 5.8S!
Zotu2182	317 bp.	SSU: Not found	ITS1: Not found	5.8S: No start	ITS2: 104-283	LSU: 284-317	Broken or partial sequence, only partial 5.8S!
Zotu2183	341 bp.	SSU: Not found	ITS1: Not found	5.8S: No start	ITS2: 102-307	LSU: 308-341	Broken or partial sequence, only partial 5.8S!
Zotu2184	355 bp.	SSU: Not found	ITS1: Not found	5.8S: No start	ITS2: 108-321	LSU: 322-355	Broken or partial sequence, only partial 5.8S!
Zotu2186	349 bp.	SSU: Not found	ITS1: Not found	5.8S: No start	ITS2: 108-315	LSU: 316-349	Broken or partial sequence, only partial 5.8S!
Zotu2188	349 bp.	SSU: Not found	ITS1: Not found	5.8S: No start	ITS2: 108-315	LSU: 316-349	Broken or partial sequence, only partial 5.8S!
Zotu2189	295 bp.	SSU: Not found	ITS1: Not found	5.8S: No start	ITS2: 106-261	LSU: 262-295	Broken or partial sequence, only partial 5.8S!
Zotu2190	283 bp.	SSU: Not found	ITS1: Not found	5.8S: No start	ITS2: 106-249	LSU: 250-283	Broken or partial sequence, only partial 5.8S!
Zotu2191	405 bp.	SSU: Not found	ITS1: Not found	5.8S: No start	ITS2: 106-371	LSU: 372-405	Broken or partial sequence, only partial 5.8S!
Zotu2192	448 bp.	SSU: Not found	ITS1: Not found	5.8S: No start	ITS2: 105-414	LSU: 415-448	Broken or partial sequence, only partial 5.8S!
Zotu2195	380 bp.	SSU: Not found	ITS1: Not found	5.8S: No start	ITS2: 106-346	LSU: 347-380	Broken or partial sequence, only partial 5.8S!
Zotu2196	325 bp.	SSU: Not found	ITS1: Not found	5.8S: No start	ITS2: 106-291	LSU: 292-325	Broken or partial sequence, only partial 5.8S!
Zotu2197	365 bp.	SSU: Not found	ITS1: Not found	5.8S: No start	ITS2: 106-331	LSU: 332-365	Broken or partial sequence, only partial 5.8S!
Zotu2198	348 bp.	SSU: Not found	ITS1: Not found	5.8S: No start	ITS2: 104-314	LSU: 315-348	Broken or partial sequence, only partial 5.8S!
Zotu2203	282 bp.	SSU: Not found	ITS1: Not found	5.8S: No start	ITS2: 106-248	LSU: 249-282	Broken or partial sequence, only partial 5.8S!
Zotu2204	286 bp.	SSU: Not found	ITS1: Not found	5.8S: No start	ITS2: 106-252	LSU: 253-286	Broken or partial sequence, only partial 5.8S!
Zotu2205	335 bp.	SSU: Not found	ITS1: Not found	5.8S: No start	ITS2: 106-301	LSU: 302-335	Broken or partial sequence, only partial 5.8S!
Zotu2206	348 bp.	SSU: Not found	ITS1: Not found	5.8S: No start	ITS2: 106-314	LSU: 315-348	Broken or partial sequence, only partial 5.8S!
Zotu2207	262 bp.	SSU: Not found	ITS1: Not found	5.8S: No start	ITS2: 106-228	LSU: 229-262	Broken or partial sequence, only partial 5.8S!
Zotu2209	279 bp.	SSU: Not found	ITS1: Not found	5.8S: No start	ITS2: 106-245	LSU: 246-279	Broken or partial sequence, only partial 5.8S!
Zotu2210	480 bp.	SSU: Not found	ITS1: Not found	5.8S: No start	ITS2: 104-446	LSU: 447-480	Broken or partial sequence, only partial 5.8S!
Zotu2211	343 bp.	SSU: Not found	ITS1: Not found	5.8S: No start	ITS2: 106-309	LSU: 310-343	Broken or partial sequence, only partial 5.8S!
Zotu2212	281 bp.	SSU: Not found	ITS1: Not found	5.8S: No start	ITS2: 106-247	LSU: 248-281	Broken or partial sequence, only partial 5.8S!
Zotu2213	285 bp.	SSU: Not found	ITS1: Not found	5.8S: No start	ITS2: 106-251	LSU: 252-285	Broken or partial sequence, only partial 5.8S!
Zotu2214	294 bp.	SSU: Not found	ITS1: Not found	5.8S: No start	ITS2: 106-260	LSU: 261-294	Broken or partial sequence, only partial 5.8S!
Zotu2215	390 bp.	SSU: Not found	ITS1: Not found	5.8S: No start	ITS2: 102-356	LSU: 357-390	Broken or partial sequence, only partial 5.8S!
Zotu2216	305 bp.	SSU: Not found	ITS1: Not found	5.8S: No start	ITS2: 106-271	LSU: 272-305	Broken or partial sequence, only partial 5.8S!
Zotu2218	345 bp.	SSU: Not found	ITS1: Not found	5.8S: No start	ITS2: 99-311	LSU: 312-345	Broken or partial sequence, only partial 5.8S!
Zotu2219	386 bp.	SSU: Not found	ITS1: Not found	5.8S: Not found	ITS2: 1-352	LSU: 353-386	Broken or partial sequence, no 5.8S!
Zotu2220	308 bp.	SSU: Not found	ITS1: Not found	5.8S: No start	ITS2: 106-274	LSU: 275-308	Broken or partial sequence, only partial 5.8S!
Zotu2221	329 bp.	SSU: Not found	ITS1: Not found	5.8S: No start	ITS2: 104-295	LSU: 296-329	Broken or partial sequence, only partial 5.8S!
Zotu2222	353 bp.	SSU: Not found	ITS1: Not found	5.8S: No start	ITS2: 106-319	LSU: 320-353	Broken or partial sequence, only partial 5.8S!
Zotu2223	324 bp.	SSU: Not found	ITS1: Not found	5.8S: No start	ITS2: 106-290	LSU: 291-324	Broken or partial sequence, only partial 5.8S!
Zotu2224	283 bp.	SSU: Not found	ITS1: Not found	5.8S: No start	ITS2: 106-249	LSU: 250-283	Broken or partial sequence, only partial 5.8S!
Zotu2225	283 bp.	SSU: Not found	ITS1: Not found	5.8S: No start	ITS2: 106-249	LSU: 250-283	Broken or partial sequence, only partial 5.8S!
Zotu2226	339 bp.	SSU: Not found	ITS1: Not found	5.8S: No start	ITS2: 106-305	LSU: 306-339	Broken or partial sequence, only partial 5.8S!
Zotu2227	295 bp.	SSU: Not found	ITS1: Not found	5.8S: No start	ITS2: 106-261	LSU: 262-295	Broken or partial sequence, only partial 5.8S!
Zotu2228	285 bp.	SSU: Not found	ITS1: Not found	5.8S: No start	ITS2: 106-251	LSU: 252-285	Broken or partial sequence, only partial 5.8S!
Zotu2229	335 bp.	SSU: Not found	ITS1: Not found	5.8S: No start	ITS2: 106-301	LSU: 302-335	Broken or partial sequence, only partial 5.8S!
Zotu2230	297 bp.	SSU: Not found	ITS1: Not found	5.8S: No start	ITS2: 105-263	LSU: 264-297	Broken or partial sequence, only partial 5.8S!
Zotu2231	332 bp.	SSU: Not found	ITS1: Not found	5.8S: No start	ITS2: 105-298	LSU: 299-332	Broken or partial sequence, only partial 5.8S!
Zotu2233	340 bp.	SSU: Not found	ITS1: Not found	5.8S: No start	ITS2: 94-306	LSU: 307-340	Broken or partial sequence, only partial 5.8S!
Zotu2237	348 bp.	SSU: Not found	ITS1: Not found	5.8S: No start	ITS2: 108-314	LSU: 315-348	Broken or partial sequence, only partial 5.8S!
Zotu2243	350 bp.	SSU: Not found	ITS1: Not found	5.8S: No start	ITS2: 108-316	LSU: 317-350	Broken or partial sequence, only partial 5.8S!
Zotu2245	336 bp.	SSU: Not found	ITS1: Not found	5.8S: No start	ITS2: 106-302	LSU: 303-336	Broken or partial sequence, only partial 5.8S!
Zotu2246	283 bp.	SSU: Not found	ITS1: Not found	5.8S: No start	ITS2: 106-249	LSU: 250-283	Broken or partial sequence, only partial 5.8S!
Zotu2247	295 bp.	SSU: Not found	ITS1: Not found	5.8S: No start	ITS2: 106-261	LSU: 262-295	Broken or partial sequence, only partial 5.8S!
Zotu2248	295 bp.	SSU: Not found	ITS1: Not found	5.8S: No start	ITS2: 106-261	LSU: 262-295	Broken or partial sequence, only partial 5.8S!
Zotu2249	295 bp.	SSU: Not found	ITS1: Not found	5.8S: No start	ITS2: 106-261	LSU: 262-295	Broken or partial sequence, only partial 5.8S!
Zotu2250	357 bp.	SSU: Not found	ITS1: Not found	5.8S: No start	ITS2: 106-323	LSU: 324-357	Broken or partial sequence, only partial 5.8S!
Zotu2251	286 bp.	SSU: Not found	ITS1: Not found	5.8S: No start	ITS2: 106-252	LSU: 253-286	Broken or partial sequence, only partial 5.8S!
Zotu2253	238 bp.	SSU: Not found	ITS1: Not found	5.8S: No start	ITS2: 97-204	LSU: 205-238	Broken or partial sequence, only partial 5.8S!
Zotu2254	234 bp.	SSU: Not found	ITS1: Not found	5.8S: No start	ITS2: 100-200	LSU: 201-234	Broken or partial sequence, only partial 5.8S!
Zotu2255	412 bp.	SSU: Not found	ITS1: Not found	5.8S: No start	ITS2: 102-378	LSU: 379-412	Broken or partial sequence, only partial 5.8S!
Zotu2256	349 bp.	SSU: Not found	ITS1: Not found	5.8S: No start	ITS2: 107-316	LSU: 317-349	Broken or partial sequence, only partial 5.8S!
Zotu2257	349 bp.	SSU: Not found	ITS1: Not found	5.8S: No start	ITS2: 102-315	LSU: 316-349	Broken or partial sequence, only partial 5.8S!
Zotu2261	347 bp.	SSU: Not found	ITS1: Not found	5.8S: No start	ITS2: 106-313	LSU: 314-347	Broken or partial sequence, only partial 5.8S!
Zotu2262	358 bp.	SSU: Not found	ITS1: Not found	5.8S: No start	ITS2: 106-324	LSU: 325-358	Broken or partial sequence, only partial 5.8S!
Zotu2264	294 bp.	SSU: Not found	ITS1: Not found	5.8S: No start	ITS2: 106-260	LSU: 261-294	Broken or partial sequence, only partial 5.8S!
Zotu2266	297 bp.	SSU: Not found	ITS1: Not found	5.8S: No start	ITS2: 106-263	LSU: 264-297	Broken or partial sequence, only partial 5.8S!
Zotu2267	391 bp.	SSU: Not found	ITS1: Not found	5.8S: No start	ITS2: 103-357	LSU: 358-391	Broken or partial sequence, only partial 5.8S!
Zotu2268	394 bp.	SSU: Not found	ITS1: Not found	5.8S: No start	ITS2: 107-360	LSU: 361-394	Broken or partial sequence, only partial 5.8S!
Zotu2269	306 bp.	SSU: Not found	ITS1: Not found	5.8S: No start	ITS2: 106-272	LSU: 273-306	Broken or partial sequence, only partial 5.8S!
Zotu2270	292 bp.	SSU: Not found	ITS1: Not found	5.8S: No start	ITS2: 106-258	LSU: 259-292	Broken or partial sequence, only partial 5.8S!
Zotu2271	292 bp.	SSU: Not found	ITS1: Not found	5.8S: No start	ITS2: 106-258	LSU: 259-292	Broken or partial sequence, only partial 5.8S!
Zotu2274	384 bp.	SSU: Not found	ITS1: Not found	5.8S: No start	ITS2: 94-350	LSU: 351-384	Broken or partial sequence, only partial 5.8S!
Zotu2275	294 bp.	SSU: Not found	ITS1: Not found	5.8S: No start	ITS2: 106-260	LSU: 261-294	Broken or partial sequence, only partial 5.8S!
Zotu2276	373 bp.	SSU: Not found	ITS1: Not found	5.8S: No start	ITS2: 106-339	LSU: 340-373	Broken or partial sequence, only partial 5.8S!
Zotu2277	236 bp.	SSU: Not found	ITS1: Not found	5.8S: No start	ITS2: 99-202	LSU: 203-236	Broken or partial sequence, only partial 5.8S!
Zotu2278	233 bp.	SSU: Not found	ITS1: Not found	5.8S: No start	ITS2: 98-199	LSU: 200-233	Broken or partial sequence, only partial 5.8S!
Zotu2279	308 bp.	SSU: Not found	ITS1: Not found	5.8S: No start	ITS2: 105-274	LSU: 275-308	Broken or partial sequence, only partial 5.8S!
Zotu2280	294 bp.	SSU: Not found	ITS1: Not found	5.8S: No start	ITS2: 106-260	LSU: 261-294	Broken or partial sequence, only partial 5.8S!
Zotu2283	349 bp.	SSU: Not found	ITS1: Not found	5.8S: No start	ITS2: 108-315	LSU: 316-349	Broken or partial sequence, only partial 5.8S!
Zotu2285	288 bp.	SSU: Not found	ITS1: Not found	5.8S: No start	ITS2: 106-254	LSU: 255-288	Broken or partial sequence, only partial 5.8S!
Zotu2287	285 bp.	SSU: Not found	ITS1: Not found	5.8S: No start	ITS2: 106-251	LSU: 252-285	Broken or partial sequence, only partial 5.8S!
Zotu2288	293 bp.	SSU: Not found	ITS1: Not found	5.8S: No start	ITS2: 106-259	LSU: 260-293	Broken or partial sequence, only partial 5.8S!
Zotu2289	313 bp.	SSU: Not found	ITS1: Not found	5.8S: No start	ITS2: 107-279	LSU: 280-313	Broken or partial sequence, only partial 5.8S!
Zotu2290	283 bp.	SSU: Not found	ITS1: Not found	5.8S: No start	ITS2: 106-249	LSU: 250-283	Broken or partial sequence, only partial 5.8S!
Zotu2291	306 bp.	SSU: Not found	ITS1: Not found	5.8S: No start	ITS2: 106-272	LSU: 273-306	Broken or partial sequence, only partial 5.8S!
Zotu2292	389 bp.	SSU: Not found	ITS1: Not found	5.8S: No start	ITS2: 102-355	LSU: 356-389	Broken or partial sequence, only partial 5.8S!
Zotu2293	366 bp.	SSU: Not found	ITS1: Not found	5.8S: No start	ITS2: 94-332	LSU: 333-366	Broken or partial sequence, only partial 5.8S!
Zotu2294	285 bp.	SSU: Not found	ITS1: Not found	5.8S: No start	ITS2: 106-251	LSU: 252-285	Broken or partial sequence, only partial 5.8S!
Zotu2296	488 bp.	SSU: Not found	ITS1: Not found	5.8S: No start	ITS2: 102-454	LSU: 455-488	Broken or partial sequence, only partial 5.8S!
Zotu2299	349 bp.	SSU: Not found	ITS1: Not found	5.8S: No start	ITS2: 108-315	LSU: 316-349	Broken or partial sequence, only partial 5.8S!
Zotu2304	291 bp.	SSU: Not found	ITS1: Not found	5.8S: No start	ITS2: 106-257	LSU: 258-291	Broken or partial sequence, only partial 5.8S!
Zotu2305	377 bp.	SSU: Not found	ITS1: Not found	5.8S: No start	ITS2: 107-343	LSU: 344-377	Broken or partial sequence, only partial 5.8S!
Zotu2306	293 bp.	SSU: Not found	ITS1: Not found	5.8S: No start	ITS2: 106-259	LSU: 260-293	Broken or partial sequence, only partial 5.8S!
Zotu2307	286 bp.	SSU: Not found	ITS1: Not found	5.8S: No start	ITS2: 105-252	LSU: 253-286	Broken or partial sequence, only partial 5.8S!
Zotu2309	323 bp.	SSU: Not found	ITS1: Not found	5.8S: No start	ITS2: 107-289	LSU: 290-323	Broken or partial sequence, only partial 5.8S!
Zotu2310	294 bp.	SSU: Not found	ITS1: Not found	5.8S: No start	ITS2: 106-260	LSU: 261-294	Broken or partial sequence, only partial 5.8S!
Zotu2311	296 bp.	SSU: Not found	ITS1: Not found	5.8S: No start	ITS2: 106-262	LSU: 263-296	Broken or partial sequence, only partial 5.8S!
Zotu2312	283 bp.	SSU: Not found	ITS1: Not found	5.8S: No start	ITS2: 106-249	LSU: 250-283	Broken or partial sequence, only partial 5.8S!
Zotu2313	216 bp.	SSU: Not found	ITS1: Not found	5.8S: No start	ITS2: 98-182	LSU: 183-216	Broken or partial sequence, only partial 5.8S!
Zotu2314	311 bp.	SSU: Not found	ITS1: Not found	5.8S: No start	ITS2: 106-277	LSU: 278-311	Broken or partial sequence, only partial 5.8S!
Zotu2315	283 bp.	SSU: Not found	ITS1: Not found	5.8S: No start	ITS2: 102-249	LSU: 250-283	Broken or partial sequence, only partial 5.8S!
Zotu2317	338 bp.	SSU: Not found	ITS1: Not found	5.8S: No start	ITS2: 100-304	LSU: 305-338	Broken or partial sequence, only partial 5.8S!
Zotu2318	398 bp.	SSU: Not found	ITS1: Not found	5.8S: No start	ITS2: 102-364	LSU: 365-398	Broken or partial sequence, only partial 5.8S!
Zotu2319	388 bp.	SSU: Not found	ITS1: Not found	5.8S: No start	ITS2: 106-354	LSU: 355-388	Broken or partial sequence, only partial 5.8S!
Zotu2321	292 bp.	SSU: Not found	ITS1: Not found	5.8S: No start	ITS2: 106-258	LSU: 259-292	Broken or partial sequence, only partial 5.8S!
Zotu2326	286 bp.	SSU: Not found	ITS1: Not found	5.8S: No start	ITS2: 106-252	LSU: 253-286	Broken or partial sequence, only partial 5.8S!
Zotu2327	339 bp.	SSU: Not found	ITS1: Not found	5.8S: No start	ITS2: 106-305	LSU: 306-339	Broken or partial sequence, only partial 5.8S!
Zotu2328	261 bp.	SSU: Not found	ITS1: Not found	5.8S: No start	ITS2: 105-227	LSU: 228-261	Broken or partial sequence, only partial 5.8S!
Zotu2329	336 bp.	SSU: Not found	ITS1: Not found	5.8S: No start	ITS2: 106-302	LSU: 303-336	Broken or partial sequence, only partial 5.8S!
Zotu2330	294 bp.	SSU: Not found	ITS1: Not found	5.8S: No start	ITS2: 106-260	LSU: 261-294	Broken or partial sequence, only partial 5.8S!
Zotu2332	283 bp.	SSU: Not found	ITS1: Not found	5.8S: No start	ITS2: 106-249	LSU: 250-283	Broken or partial sequence, only partial 5.8S!
Zotu2333	301 bp.	SSU: Not found	ITS1: Not found	5.8S: No start	ITS2: 106-267	LSU: 268-301	Broken or partial sequence, only partial 5.8S!
Zotu2334	293 bp.	SSU: Not found	ITS1: Not found	5.8S: No start	ITS2: 106-259	LSU: 260-293	Broken or partial sequence, only partial 5.8S!
Zotu2335	293 bp.	SSU: Not found	ITS1: Not found	5.8S: No start	ITS2: 106-259	LSU: 260-293	Broken or partial sequence, only partial 5.8S!
Zotu2337	294 bp.	SSU: Not found	ITS1: Not found	5.8S: No start	ITS2: 106-260	LSU: 261-294	Broken or partial sequence, only partial 5.8S!
Zotu2338	474 bp.	SSU: Not found	ITS1: Not found	5.8S: No start	ITS2: 107-474	LSU: Not found	Broken or partial sequence, only partial 5.8S!
Zotu2339	274 bp.	SSU: Not found	ITS1: Not found	5.8S: No start	ITS2: 105-240	LSU: 241-274	Broken or partial sequence, only partial 5.8S!
Zotu2340	349 bp.	SSU: Not found	ITS1: Not found	5.8S: No start	ITS2: 108-315	LSU: 316-349	Broken or partial sequence, only partial 5.8S!
Zotu2343	344 bp.	SSU: Not found	ITS1: Not found	5.8S: No start	ITS2: 106-310	LSU: 311-344	Broken or partial sequence, only partial 5.8S!
Zotu2344	298 bp.	SSU: Not found	ITS1: Not found	5.8S: No start	ITS2: 106-264	LSU: 265-298	Broken or partial sequence, only partial 5.8S!
Zotu2347	315 bp.	SSU: Not found	ITS1: Not found	5.8S: No start	ITS2: 106-281	LSU: 282-315	Broken or partial sequence, only partial 5.8S!
Zotu2349	375 bp.	SSU: Not found	ITS1: Not found	5.8S: No start	ITS2: 107-341	LSU: 342-375	Broken or partial sequence, only partial 5.8S!
Zotu2351	282 bp.	SSU: Not found	ITS1: Not found	5.8S: No start	ITS2: 106-248	LSU: 249-282	Broken or partial sequence, only partial 5.8S!
Zotu2352	320 bp.	SSU: Not found	ITS1: Not found	5.8S: No start	ITS2: 106-286	LSU: 287-320	Broken or partial sequence, only partial 5.8S!
Zotu2353	301 bp.	SSU: Not found	ITS1: Not found	5.8S: No start	ITS2: 106-267	LSU: 268-301	Broken or partial sequence, only partial 5.8S!
Zotu2356	289 bp.	SSU: Not found	ITS1: Not found	5.8S: No start	ITS2: 105-255	LSU: 256-289	Broken or partial sequence, only partial 5.8S!
Zotu2357	346 bp.	SSU: Not found	ITS1: Not found	5.8S: No start	ITS2: 98-312	LSU: 313-346	Broken or partial sequence, only partial 5.8S!
Zotu2359	332 bp.	SSU: Not found	ITS1: Not found	5.8S: No start	ITS2: 108-298	LSU: 299-332	Broken or partial sequence, only partial 5.8S!
Zotu2360	349 bp.	SSU: Not found	ITS1: Not found	5.8S: No start	ITS2: 102-315	LSU: 316-349	Broken or partial sequence, only partial 5.8S!
Zotu2363	314 bp.	SSU: Not found	ITS1: Not found	5.8S: No start	ITS2: 106-280	LSU: 281-314	Broken or partial sequence, only partial 5.8S!
Zotu2364	297 bp.	SSU: Not found	ITS1: Not found	5.8S: No start	ITS2: 106-263	LSU: 264-297	Broken or partial sequence, only partial 5.8S!
Zotu2366	332 bp.	SSU: Not found	ITS1: Not found	5.8S: No start	ITS2: 104-298	LSU: 299-332	Broken or partial sequence, only partial 5.8S!
Zotu2371	352 bp.	SSU: Not found	ITS1: Not found	5.8S: No start	ITS2: 106-318	LSU: 319-352	Broken or partial sequence, only partial 5.8S!
Zotu2372	358 bp.	SSU: Not found	ITS1: Not found	5.8S: No start	ITS2: 107-324	LSU: 325-358	Broken or partial sequence, only partial 5.8S!
Zotu2373	285 bp.	SSU: Not found	ITS1: Not found	5.8S: No start	ITS2: 106-251	LSU: 252-285	Broken or partial sequence, only partial 5.8S!
Zotu2374	344 bp.	SSU: Not found	ITS1: Not found	5.8S: No start	ITS2: 106-310	LSU: 311-344	Broken or partial sequence, only partial 5.8S!
Zotu2376	314 bp.	SSU: Not found	ITS1: Not found	5.8S: No start	ITS2: 104-280	LSU: 281-314	Broken or partial sequence, only partial 5.8S!
Zotu2377	283 bp.	SSU: Not found	ITS1: Not found	5.8S: No start	ITS2: 106-249	LSU: 250-283	Broken or partial sequence, only partial 5.8S!
Zotu2378	354 bp.	SSU: Not found	ITS1: Not found	5.8S: No start	ITS2: 105-320	LSU: 321-354	Broken or partial sequence, only partial 5.8S!
Zotu2379	381 bp.	SSU: Not found	ITS1: Not found	5.8S: No start	ITS2: 106-347	LSU: 348-381	Broken or partial sequence, only partial 5.8S!
Zotu2380	286 bp.	SSU: Not found	ITS1: Not found	5.8S: No start	ITS2: 106-252	LSU: 253-286	Broken or partial sequence, only partial 5.8S!
Zotu2381	331 bp.	SSU: Not found	ITS1: Not found	5.8S: No start	ITS2: 105-297	LSU: 298-331	Broken or partial sequence, only partial 5.8S!
Zotu2382	285 bp.	SSU: Not found	ITS1: Not found	5.8S: No start	ITS2: 106-251	LSU: 252-285	Broken or partial sequence, only partial 5.8S!
Zotu2384	307 bp.	SSU: Not found	ITS1: Not found	5.8S: No start	ITS2: 106-273	LSU: 274-307	Broken or partial sequence, only partial 5.8S!
Zotu2385	366 bp.	SSU: Not found	ITS1: Not found	5.8S: No start	ITS2: 106-332	LSU: 333-366	Broken or partial sequence, only partial 5.8S!
Zotu2386	350 bp.	SSU: Not found	ITS1: Not found	5.8S: No start	ITS2: 102-316	LSU: 317-350	Broken or partial sequence, only partial 5.8S!
Zotu2387	324 bp.	SSU: Not found	ITS1: Not found	5.8S: No start	ITS2: 106-290	LSU: 291-324	Broken or partial sequence, only partial 5.8S!
Zotu2393	294 bp.	SSU: Not found	ITS1: Not found	5.8S: No start	ITS2: 106-260	LSU: 261-294	Broken or partial sequence, only partial 5.8S!
Zotu2394	285 bp.	SSU: Not found	ITS1: Not found	5.8S: No start	ITS2: 106-251	LSU: 252-285	Broken or partial sequence, only partial 5.8S!
Zotu2396	332 bp.	SSU: Not found	ITS1: Not found	5.8S: No start	ITS2: 106-298	LSU: 299-332	Broken or partial sequence, only partial 5.8S!
Zotu2399	291 bp.	SSU: Not found	ITS1: Not found	5.8S: No start	ITS2: 106-257	LSU: 258-291	Broken or partial sequence, only partial 5.8S!
Zotu2400	343 bp.	SSU: Not found	ITS1: Not found	5.8S: No start	ITS2: 106-309	LSU: 310-343	Broken or partial sequence, only partial 5.8S!
Zotu2401	330 bp.	SSU: Not found	ITS1: Not found	5.8S: No start	ITS2: 106-296	LSU: 297-330	Broken or partial sequence, only partial 5.8S!
Zotu2402	355 bp.	SSU: Not found	ITS1: Not found	5.8S: No start	ITS2: 101-321	LSU: 322-355	Broken or partial sequence, only partial 5.8S!
Zotu2403	472 bp.	SSU: Not found	ITS1: Not found	5.8S: No start	ITS2: 107-472	LSU: Not found	Broken or partial sequence, only partial 5.8S!
Zotu2405	292 bp.	SSU: Not found	ITS1: Not found	5.8S: No start	ITS2: 106-258	LSU: 259-292	Broken or partial sequence, only partial 5.8S!
Zotu2406	357 bp.	SSU: Not found	ITS1: Not found	5.8S: No start	ITS2: 107-323	LSU: 324-357	Broken or partial sequence, only partial 5.8S!
Zotu2407	328 bp.	SSU: Not found	ITS1: Not found	5.8S: No start	ITS2: 104-294	LSU: 295-328	Broken or partial sequence, only partial 5.8S!
Zotu2409	283 bp.	SSU: Not found	ITS1: Not found	5.8S: No start	ITS2: 106-249	LSU: 250-283	Broken or partial sequence, only partial 5.8S!
Zotu2410	243 bp.	SSU: Not found	ITS1: Not found	5.8S: No start	ITS2: 107-209	LSU: 210-243	Broken or partial sequence, only partial 5.8S!
Zotu2411	283 bp.	SSU: Not found	ITS1: Not found	5.8S: No start	ITS2: 106-249	LSU: 250-283	Broken or partial sequence, only partial 5.8S!
Zotu2412	283 bp.	SSU: Not found	ITS1: Not found	5.8S: No start	ITS2: 106-249	LSU: 250-283	Broken or partial sequence, only partial 5.8S!
Zotu2413	286 bp.	SSU: Not found	ITS1: Not found	5.8S: No start	ITS2: 106-252	LSU: 253-286	Broken or partial sequence, only partial 5.8S!
Zotu2414	296 bp.	SSU: Not found	ITS1: Not found	5.8S: No start	ITS2: 106-262	LSU: 263-296	Broken or partial sequence, only partial 5.8S!
Zotu2415	288 bp.	SSU: Not found	ITS1: Not found	5.8S: No start	ITS2: 106-254	LSU: 255-288	Broken or partial sequence, only partial 5.8S!
Zotu2416	292 bp.	SSU: Not found	ITS1: Not found	5.8S: No start	ITS2: 106-258	LSU: 259-292	Broken or partial sequence, only partial 5.8S!
Zotu2417	304 bp.	SSU: Not found	ITS1: Not found	5.8S: No start	ITS2: 106-270	LSU: 271-304	Broken or partial sequence, only partial 5.8S!
Zotu2418	325 bp.	SSU: Not found	ITS1: Not found	5.8S: No start	ITS2: 106-291	LSU: 292-325	Broken or partial sequence, only partial 5.8S!
Zotu2419	283 bp.	SSU: Not found	ITS1: Not found	5.8S: No start	ITS2: 106-249	LSU: 250-283	Broken or partial sequence, only partial 5.8S!
Zotu2420	304 bp.	SSU: Not found	ITS1: Not found	5.8S: No start	ITS2: 106-270	LSU: 271-304	Broken or partial sequence, only partial 5.8S!
Zotu2421	302 bp.	SSU: Not found	ITS1: Not found	5.8S: No start	ITS2: 106-268	LSU: 269-302	Broken or partial sequence, only partial 5.8S!
Zotu2423	283 bp.	SSU: Not found	ITS1: Not found	5.8S: No start	ITS2: 106-249	LSU: 250-283	Broken or partial sequence, only partial 5.8S!
Zotu2424	323 bp.	SSU: Not found	ITS1: Not found	5.8S: No start	ITS2: 106-289	LSU: 290-323	Broken or partial sequence, only partial 5.8S!
Zotu2425	286 bp.	SSU: Not found	ITS1: Not found	5.8S: No start	ITS2: 106-252	LSU: 253-286	Broken or partial sequence, only partial 5.8S!
Zotu2429	289 bp.	SSU: Not found	ITS1: Not found	5.8S: No start	ITS2: 106-255	LSU: 256-289	Broken or partial sequence, only partial 5.8S!
Zotu2430	374 bp.	SSU: Not found	ITS1: Not found	5.8S: No start	ITS2: 104-340	LSU: 341-374	Broken or partial sequence, only partial 5.8S!
Zotu2431	285 bp.	SSU: Not found	ITS1: Not found	5.8S: No start	ITS2: 106-251	LSU: 252-285	Broken or partial sequence, only partial 5.8S!
Zotu2432	290 bp.	SSU: Not found	ITS1: Not found	5.8S: No start	ITS2: 106-256	LSU: 257-290	Broken or partial sequence, only partial 5.8S!
Zotu2433	383 bp.	SSU: Not found	ITS1: Not found	5.8S: No start	ITS2: 106-349	LSU: 350-383	Broken or partial sequence, only partial 5.8S!
Zotu2434	290 bp.	SSU: Not found	ITS1: Not found	5.8S: No start	ITS2: 106-256	LSU: 257-290	Broken or partial sequence, only partial 5.8S!
Zotu2436	389 bp.	SSU: Not found	ITS1: Not found	5.8S: No start	ITS2: 105-355	LSU: 356-389	Broken or partial sequence, only partial 5.8S!
Zotu2440	283 bp.	SSU: Not found	ITS1: Not found	5.8S: No start	ITS2: 106-249	LSU: 250-283	Broken or partial sequence, only partial 5.8S!
Zotu2441	365 bp.	SSU: Not found	ITS1: Not found	5.8S: No start	ITS2: 106-331	LSU: 332-365	Broken or partial sequence, only partial 5.8S!
Zotu2442	297 bp.	SSU: Not found	ITS1: Not found	5.8S: No start	ITS2: 106-263	LSU: 264-297	Broken or partial sequence, only partial 5.8S!
Zotu2443	349 bp.	SSU: Not found	ITS1: Not found	5.8S: No start	ITS2: 102-315	LSU: 316-349	Broken or partial sequence, only partial 5.8S!
Zotu2445	363 bp.	SSU: Not found	ITS1: Not found	5.8S: No start	ITS2: 107-329	LSU: 330-363	Broken or partial sequence, only partial 5.8S!
Zotu2447	295 bp.	SSU: Not found	ITS1: Not found	5.8S: No start	ITS2: 106-261	LSU: 262-295	Broken or partial sequence, only partial 5.8S!
Zotu2448	283 bp.	SSU: Not found	ITS1: Not found	5.8S: No start	ITS2: 106-249	LSU: 250-283	Broken or partial sequence, only partial 5.8S!
Zotu2449	306 bp.	SSU: Not found	ITS1: Not found	5.8S: No start	ITS2: 106-272	LSU: 273-306	Broken or partial sequence, only partial 5.8S!
Zotu2450	230 bp.	SSU: Not found	ITS1: Not found	5.8S: No start	ITS2: 98-196	LSU: 197-230	Broken or partial sequence, only partial 5.8S!
Zotu2452	236 bp.	SSU: Not found	ITS1: Not found	5.8S: No start	ITS2: 97-202	LSU: 203-236	Broken or partial sequence, only partial 5.8S!
Zotu2453	420 bp.	SSU: Not found	ITS1: Not found	5.8S: No start	ITS2: 105-386	LSU: 387-420	Broken or partial sequence, only partial 5.8S!
Zotu2454	295 bp.	SSU: Not found	ITS1: Not found	5.8S: No start	ITS2: 106-261	LSU: 262-295	Broken or partial sequence, only partial 5.8S!
Zotu2458	319 bp.	SSU: Not found	ITS1: Not found	5.8S: No start	ITS2: 104-285	LSU: 286-319	Broken or partial sequence, only partial 5.8S!
Zotu2459	324 bp.	SSU: Not found	ITS1: Not found	5.8S: No start	ITS2: 106-290	LSU: 291-324	Broken or partial sequence, only partial 5.8S!
Zotu2460	409 bp.	SSU: Not found	ITS1: Not found	5.8S: No start	ITS2: 103-375	LSU: 376-409	Broken or partial sequence, only partial 5.8S!
Zotu2461	283 bp.	SSU: Not found	ITS1: Not found	5.8S: No start	ITS2: 106-249	LSU: 250-283	Broken or partial sequence, only partial 5.8S!
Zotu2462	353 bp.	SSU: Not found	ITS1: Not found	5.8S: No start	ITS2: 106-319	LSU: 320-353	Broken or partial sequence, only partial 5.8S!
Zotu2463	283 bp.	SSU: Not found	ITS1: Not found	5.8S: No start	ITS2: 106-249	LSU: 250-283	Broken or partial sequence, only partial 5.8S!
Zotu2464	341 bp.	SSU: Not found	ITS1: Not found	5.8S: No start	ITS2: 105-307	LSU: 308-341	Broken or partial sequence, only partial 5.8S!
Zotu2466	299 bp.	SSU: Not found	ITS1: Not found	5.8S: No start	ITS2: 106-265	LSU: 266-299	Broken or partial sequence, only partial 5.8S!
Zotu2467	293 bp.	SSU: Not found	ITS1: Not found	5.8S: No start	ITS2: 106-259	LSU: 260-293	Broken or partial sequence, only partial 5.8S!
Zotu2468	283 bp.	SSU: Not found	ITS1: Not found	5.8S: No start	ITS2: 106-249	LSU: 250-283	Broken or partial sequence, only partial 5.8S!
Zotu2470	283 bp.	SSU: Not found	ITS1: Not found	5.8S: No start	ITS2: 106-249	LSU: 250-283	Broken or partial sequence, only partial 5.8S!
Zotu2472	293 bp.	SSU: Not found	ITS1: Not found	5.8S: No start	ITS2: 106-259	LSU: 260-293	Broken or partial sequence, only partial 5.8S!
Zotu2473	323 bp.	SSU: Not found	ITS1: Not found	5.8S: No start	ITS2: 106-289	LSU: 290-323	Broken or partial sequence, only partial 5.8S!
Zotu2474	285 bp.	SSU: Not found	ITS1: Not found	5.8S: No start	ITS2: 106-251	LSU: 252-285	Broken or partial sequence, only partial 5.8S!
Zotu2476	358 bp.	SSU: Not found	ITS1: Not found	5.8S: No start	ITS2: 106-324	LSU: 325-358	Broken or partial sequence, only partial 5.8S!
Zotu2477	370 bp.	SSU: Not found	ITS1: Not found	5.8S: No start	ITS2: 105-336	LSU: 337-370	Broken or partial sequence, only partial 5.8S!
Zotu2478	373 bp.	SSU: Not found	ITS1: Not found	5.8S: No start	ITS2: 103-339	LSU: 340-373	Broken or partial sequence, only partial 5.8S!
Zotu2479	350 bp.	SSU: Not found	ITS1: Not found	5.8S: No start	ITS2: 106-316	LSU: 317-350	Broken or partial sequence, only partial 5.8S!
Zotu2481	259 bp.	SSU: Not found	ITS1: Not found	5.8S: No start	ITS2: 107-225	LSU: 226-259	Broken or partial sequence, only partial 5.8S!
Zotu2482	382 bp.	SSU: Not found	ITS1: Not found	5.8S: No start	ITS2: 108-348	LSU: 349-382	Broken or partial sequence, only partial 5.8S!
Zotu2483	323 bp.	SSU: Not found	ITS1: Not found	5.8S: No start	ITS2: 106-289	LSU: 290-323	Broken or partial sequence, only partial 5.8S!
Zotu2484	307 bp.	SSU: Not found	ITS1: Not found	5.8S: No start	ITS2: 106-273	LSU: 274-307	Broken or partial sequence, only partial 5.8S!
Zotu2485	348 bp.	SSU: Not found	ITS1: Not found	5.8S: No start	ITS2: 105-314	LSU: 315-348	Broken or partial sequence, only partial 5.8S!
Zotu2486	357 bp.	SSU: Not found	ITS1: Not found	5.8S: No start	ITS2: 107-323	LSU: 324-357	Broken or partial sequence, only partial 5.8S!
Zotu2488	270 bp.	SSU: Not found	ITS1: Not found	5.8S: No start	ITS2: 103-236	LSU: 237-270	Broken or partial sequence, only partial 5.8S!
Zotu2489	311 bp.	SSU: Not found	ITS1: Not found	5.8S: No start	ITS2: 106-277	LSU: 278-311	Broken or partial sequence, only partial 5.8S!
Zotu2495	283 bp.	SSU: Not found	ITS1: Not found	5.8S: No start	ITS2: 106-249	LSU: 250-283	Broken or partial sequence, only partial 5.8S!
Zotu2496	283 bp.	SSU: Not found	ITS1: Not found	5.8S: No start	ITS2: 106-249	LSU: 250-283	Broken or partial sequence, only partial 5.8S!
Zotu2497	283 bp.	SSU: Not found	ITS1: Not found	5.8S: No start	ITS2: 106-249	LSU: 250-283	Broken or partial sequence, only partial 5.8S!
Zotu2498	285 bp.	SSU: Not found	ITS1: Not found	5.8S: No start	ITS2: 106-251	LSU: 252-285	Broken or partial sequence, only partial 5.8S!
Zotu2500	292 bp.	SSU: Not found	ITS1: Not found	5.8S: No start	ITS2: 106-258	LSU: 259-292	Broken or partial sequence, only partial 5.8S!
Zotu2501	291 bp.	SSU: Not found	ITS1: Not found	5.8S: No start	ITS2: 106-257	LSU: 258-291	Broken or partial sequence, only partial 5.8S!
Zotu2504	385 bp.	SSU: Not found	ITS1: Not found	5.8S: No start	ITS2: 106-351	LSU: 352-385	Broken or partial sequence, only partial 5.8S!
Zotu2505	450 bp.	SSU: Not found	ITS1: Not found	5.8S: No start	ITS2: 100-416	LSU: 417-450	Broken or partial sequence, only partial 5.8S!
Zotu2507	346 bp.	SSU: Not found	ITS1: Not found	5.8S: No start	ITS2: 108-312	LSU: 313-346	Broken or partial sequence, only partial 5.8S!
Zotu2508	378 bp.	SSU: Not found	ITS1: Not found	5.8S: No start	ITS2: 106-344	LSU: 345-378	Broken or partial sequence, only partial 5.8S!
Zotu2509	259 bp.	SSU: Not found	ITS1: Not found	5.8S: No start	ITS2: 107-259	LSU: Not found	Broken or partial sequence, only partial 5.8S!
Zotu2510	288 bp.	SSU: Not found	ITS1: Not found	5.8S: No start	ITS2: 106-254	LSU: 255-288	Broken or partial sequence, only partial 5.8S!
Zotu2511	354 bp.	SSU: Not found	ITS1: Not found	5.8S: No start	ITS2: 106-320	LSU: 321-354	Broken or partial sequence, only partial 5.8S!
Zotu2513	285 bp.	SSU: Not found	ITS1: Not found	5.8S: No start	ITS2: 106-251	LSU: 252-285	Broken or partial sequence, only partial 5.8S!
Zotu2514	473 bp.	SSU: Not found	ITS1: Not found	5.8S: No start	ITS2: 103-439	LSU: 440-473	Broken or partial sequence, only partial 5.8S!
Zotu2516	338 bp.	SSU: Not found	ITS1: Not found	5.8S: No start	ITS2: 106-304	LSU: 305-338	Broken or partial sequence, only partial 5.8S!
Zotu2517	306 bp.	SSU: Not found	ITS1: Not found	5.8S: No start	ITS2: 106-272	LSU: 273-306	Broken or partial sequence, only partial 5.8S!
Zotu2519	314 bp.	SSU: Not found	ITS1: Not found	5.8S: No start	ITS2: 106-280	LSU: 281-314	Broken or partial sequence, only partial 5.8S!
Zotu2521	277 bp.	SSU: Not found	ITS1: Not found	5.8S: No start	ITS2: 105-243	LSU: 244-277	Broken or partial sequence, only partial 5.8S!
Zotu2522	349 bp.	SSU: Not found	ITS1: Not found	5.8S: No start	ITS2: 108-315	LSU: 316-349	Broken or partial sequence, only partial 5.8S!
Zotu2530	324 bp.	SSU: Not found	ITS1: Not found	5.8S: No start	ITS2: 106-290	LSU: 291-324	Broken or partial sequence, only partial 5.8S!
Zotu2531	295 bp.	SSU: Not found	ITS1: Not found	5.8S: No start	ITS2: 106-261	LSU: 262-295	Broken or partial sequence, only partial 5.8S!
Zotu2535	360 bp.	SSU: Not found	ITS1: Not found	5.8S: No start	ITS2: 106-326	LSU: 327-360	Broken or partial sequence, only partial 5.8S!
Zotu2536	293 bp.	SSU: Not found	ITS1: Not found	5.8S: No start	ITS2: 106-259	LSU: 260-293	Broken or partial sequence, only partial 5.8S!
Zotu2537	290 bp.	SSU: Not found	ITS1: Not found	5.8S: No start	ITS2: 106-256	LSU: 257-290	Broken or partial sequence, only partial 5.8S!
Zotu2538	379 bp.	SSU: Not found	ITS1: Not found	5.8S: No start	ITS2: 107-345	LSU: 346-379	Broken or partial sequence, only partial 5.8S!
Zotu2539	364 bp.	SSU: Not found	ITS1: Not found	5.8S: No start	ITS2: 107-330	LSU: 331-364	Broken or partial sequence, only partial 5.8S!
Zotu2540	283 bp.	SSU: Not found	ITS1: Not found	5.8S: No start	ITS2: 106-249	LSU: 250-283	Broken or partial sequence, only partial 5.8S!
Zotu2541	209 bp.	SSU: Not found	ITS1: Not found	5.8S: No start	ITS2: 98-175	LSU: 176-209	Broken or partial sequence, only partial 5.8S!
Zotu2542	321 bp.	SSU: Not found	ITS1: Not found	5.8S: No start	ITS2: 106-287	LSU: 288-321	Broken or partial sequence, only partial 5.8S!
Zotu2543	301 bp.	SSU: Not found	ITS1: Not found	5.8S: No start	ITS2: 106-267	LSU: 268-301	Broken or partial sequence, only partial 5.8S!
Zotu2544	295 bp.	SSU: Not found	ITS1: Not found	5.8S: No start	ITS2: 106-261	LSU: 262-295	Broken or partial sequence, only partial 5.8S!
Zotu2546	341 bp.	SSU: Not found	ITS1: Not found	5.8S: No start	ITS2: 102-307	LSU: 308-341	Broken or partial sequence, only partial 5.8S!
Zotu2547	454 bp.	SSU: Not found	ITS1: Not found	5.8S: No start	ITS2: 107-420	LSU: 421-454	Broken or partial sequence, only partial 5.8S!
Zotu2548	425 bp.	SSU: Not found	ITS1: Not found	5.8S: Not found	ITS2: 1-391	LSU: 392-425	Broken or partial sequence, no 5.8S!
Zotu2549	347 bp.	SSU: Not found	ITS1: Not found	5.8S: No start	ITS2: 108-313	LSU: 314-347	Broken or partial sequence, only partial 5.8S!
Zotu2550	460 bp.	SSU: Not found	ITS1: Not found	5.8S: No start	ITS2: 103-426	LSU: 427-460	Broken or partial sequence, only partial 5.8S!
Zotu2551	230 bp.	SSU: Not found	ITS1: Not found	5.8S: No start	ITS2: 98-196	LSU: 197-230	Broken or partial sequence, only partial 5.8S!
Zotu2552	259 bp.	SSU: Not found	ITS1: Not found	5.8S: No start	ITS2: 106-259	LSU: Not found	Broken or partial sequence, only partial 5.8S!
Zotu2555	296 bp.	SSU: Not found	ITS1: Not found	5.8S: No start	ITS2: 106-262	LSU: 263-296	Broken or partial sequence, only partial 5.8S!
Zotu2556	386 bp.	SSU: Not found	ITS1: Not found	5.8S: No start	ITS2: 109-352	LSU: 353-386	Broken or partial sequence, only partial 5.8S!
Zotu2558	286 bp.	SSU: Not found	ITS1: Not found	5.8S: No start	ITS2: 106-252	LSU: 253-286	Broken or partial sequence, only partial 5.8S!
Zotu2560	349 bp.	SSU: Not found	ITS1: Not found	5.8S: No start	ITS2: 108-315	LSU: 316-349	Broken or partial sequence, only partial 5.8S!
Zotu2566	278 bp.	SSU: Not found	ITS1: Not found	5.8S: No start	ITS2: 106-244	LSU: 245-278	Broken or partial sequence, only partial 5.8S!
Zotu2567	291 bp.	SSU: Not found	ITS1: Not found	5.8S: No start	ITS2: 106-257	LSU: 258-291	Broken or partial sequence, only partial 5.8S!
Zotu2568	375 bp.	SSU: Not found	ITS1: Not found	5.8S: No start	ITS2: 107-341	LSU: 342-375	Broken or partial sequence, only partial 5.8S!
Zotu2569	292 bp.	SSU: Not found	ITS1: Not found	5.8S: No start	ITS2: 106-258	LSU: 259-292	Broken or partial sequence, only partial 5.8S!
Zotu2573	289 bp.	SSU: Not found	ITS1: Not found	5.8S: No start	ITS2: 106-255	LSU: 256-289	Broken or partial sequence, only partial 5.8S!
Zotu2575	281 bp.	SSU: Not found	ITS1: Not found	5.8S: No start	ITS2: 106-247	LSU: 248-281	Broken or partial sequence, only partial 5.8S!
Zotu2576	289 bp.	SSU: Not found	ITS1: Not found	5.8S: No start	ITS2: 106-255	LSU: 256-289	Broken or partial sequence, only partial 5.8S!
Zotu2580	309 bp.	SSU: Not found	ITS1: Not found	5.8S: No start	ITS2: 106-275	LSU: 276-309	Broken or partial sequence, only partial 5.8S!
Zotu2581	390 bp.	SSU: Not found	ITS1: Not found	5.8S: No start	ITS2: 108-356	LSU: 357-390	Broken or partial sequence, only partial 5.8S!
Zotu2582	300 bp.	SSU: Not found	ITS1: Not found	5.8S: No start	ITS2: 106-266	LSU: 267-300	Broken or partial sequence, only partial 5.8S!
Zotu2583	378 bp.	SSU: Not found	ITS1: Not found	5.8S: No start	ITS2: 106-344	LSU: 345-378	Broken or partial sequence, only partial 5.8S!
Zotu2585	310 bp.	SSU: Not found	ITS1: Not found	5.8S: No start	ITS2: 106-276	LSU: 277-310	Broken or partial sequence, only partial 5.8S!
Zotu2588	466 bp.	SSU: Not found	ITS1: Not found	5.8S: No start	ITS2: 104-432	LSU: 433-466	Broken or partial sequence, only partial 5.8S!
Zotu2589	230 bp.	SSU: Not found	ITS1: Not found	5.8S: No start	ITS2: 98-196	LSU: 197-230	Broken or partial sequence, only partial 5.8S!
Zotu2594	288 bp.	SSU: Not found	ITS1: Not found	5.8S: No start	ITS2: 106-254	LSU: 255-288	Broken or partial sequence, only partial 5.8S!
Zotu2595	311 bp.	SSU: Not found	ITS1: Not found	5.8S: No start	ITS2: 106-277	LSU: 278-311	Broken or partial sequence, only partial 5.8S!
Zotu2596	286 bp.	SSU: Not found	ITS1: Not found	5.8S: No start	ITS2: 98-253	LSU: 254-286	Broken or partial sequence, only partial 5.8S!
Zotu2597	297 bp.	SSU: Not found	ITS1: Not found	5.8S: No start	ITS2: 106-263	LSU: 264-297	Broken or partial sequence, only partial 5.8S!
Zotu2598	311 bp.	SSU: Not found	ITS1: Not found	5.8S: No start	ITS2: 106-277	LSU: 278-311	Broken or partial sequence, only partial 5.8S!
Zotu2599	304 bp.	SSU: Not found	ITS1: Not found	5.8S: No start	ITS2: 105-270	LSU: 271-304	Broken or partial sequence, only partial 5.8S!
Zotu2600	290 bp.	SSU: Not found	ITS1: Not found	5.8S: No start	ITS2: 106-256	LSU: 257-290	Broken or partial sequence, only partial 5.8S!
Zotu2602	391 bp.	SSU: Not found	ITS1: Not found	5.8S: No start	ITS2: 106-357	LSU: 358-391	Broken or partial sequence, only partial 5.8S!
Zotu2603	318 bp.	SSU: Not found	ITS1: Not found	5.8S: No start	ITS2: 106-284	LSU: 285-318	Broken or partial sequence, only partial 5.8S!
Zotu2604	280 bp.	SSU: Not found	ITS1: Not found	5.8S: No start	ITS2: 106-246	LSU: 247-280	Broken or partial sequence, only partial 5.8S!
Zotu2605	390 bp.	SSU: Not found	ITS1: Not found	5.8S: No start	ITS2: 101-356	LSU: 357-390	Broken or partial sequence, only partial 5.8S!
Zotu2606	281 bp.	SSU: Not found	ITS1: Not found	5.8S: No start	ITS2: 106-247	LSU: 248-281	Broken or partial sequence, only partial 5.8S!
Zotu2607	366 bp.	SSU: Not found	ITS1: Not found	5.8S: No start	ITS2: 101-332	LSU: 333-366	Broken or partial sequence, only partial 5.8S!
Zotu2610	470 bp.	SSU: Not found	ITS1: Not found	5.8S: No start	ITS2: 105-436	LSU: 437-470	Broken or partial sequence, only partial 5.8S!
Zotu2617	294 bp.	SSU: Not found	ITS1: Not found	5.8S: No start	ITS2: 106-260	LSU: 261-294	Broken or partial sequence, only partial 5.8S!
Zotu2618	342 bp.	SSU: Not found	ITS1: Not found	5.8S: No start	ITS2: 104-308	LSU: 309-342	Broken or partial sequence, only partial 5.8S!
Zotu2619	326 bp.	SSU: Not found	ITS1: Not found	5.8S: No start	ITS2: 104-292	LSU: 293-326	Broken or partial sequence, only partial 5.8S!
Zotu2621	283 bp.	SSU: Not found	ITS1: Not found	5.8S: No start	ITS2: 106-249	LSU: 250-283	Broken or partial sequence, only partial 5.8S!
Zotu2622	334 bp.	SSU: Not found	ITS1: Not found	5.8S: No start	ITS2: 104-300	LSU: 301-334	Broken or partial sequence, only partial 5.8S!
Zotu2624	283 bp.	SSU: Not found	ITS1: Not found	5.8S: No start	ITS2: 106-249	LSU: 250-283	Broken or partial sequence, only partial 5.8S!
Zotu2625	283 bp.	SSU: Not found	ITS1: Not found	5.8S: No start	ITS2: 106-249	LSU: 250-283	Broken or partial sequence, only partial 5.8S!
Zotu2626	362 bp.	SSU: Not found	ITS1: Not found	5.8S: No start	ITS2: 106-328	LSU: 329-362	Broken or partial sequence, only partial 5.8S!
Zotu2627	288 bp.	SSU: Not found	ITS1: Not found	5.8S: No start	ITS2: 98-255	LSU: 256-288	Broken or partial sequence, only partial 5.8S!
Zotu2628	344 bp.	SSU: Not found	ITS1: Not found	5.8S: No start	ITS2: 107-310	LSU: 311-344	Broken or partial sequence, only partial 5.8S!
Zotu2629	289 bp.	SSU: Not found	ITS1: Not found	5.8S: No start	ITS2: 106-255	LSU: 256-289	Broken or partial sequence, only partial 5.8S!
Zotu2630	320 bp.	SSU: Not found	ITS1: Not found	5.8S: No start	ITS2: 106-286	LSU: 287-320	Broken or partial sequence, only partial 5.8S!
Zotu2631	319 bp.	SSU: Not found	ITS1: Not found	5.8S: No start	ITS2: 99-285	LSU: 286-319	Broken or partial sequence, only partial 5.8S!
Zotu2632	329 bp.	SSU: Not found	ITS1: Not found	5.8S: No start	ITS2: 107-295	LSU: 296-329	Broken or partial sequence, only partial 5.8S!
Zotu2634	238 bp.	SSU: Not found	ITS1: Not found	5.8S: No start	ITS2: 97-204	LSU: 205-238	Broken or partial sequence, only partial 5.8S!
Zotu2635	282 bp.	SSU: Not found	ITS1: Not found	5.8S: No start	ITS2: 106-248	LSU: 249-282	Broken or partial sequence, only partial 5.8S!
Zotu2637	283 bp.	SSU: Not found	ITS1: Not found	5.8S: No start	ITS2: 106-249	LSU: 250-283	Broken or partial sequence, only partial 5.8S!
Zotu2640	291 bp.	SSU: Not found	ITS1: Not found	5.8S: No start	ITS2: 106-257	LSU: 258-291	Broken or partial sequence, only partial 5.8S!
Zotu2641	285 bp.	SSU: Not found	ITS1: Not found	5.8S: No start	ITS2: 106-251	LSU: 252-285	Broken or partial sequence, only partial 5.8S!
Zotu2643	283 bp.	SSU: Not found	ITS1: Not found	5.8S: No start	ITS2: 106-249	LSU: 250-283	Broken or partial sequence, only partial 5.8S!
Zotu2644	283 bp.	SSU: Not found	ITS1: Not found	5.8S: No start	ITS2: 106-249	LSU: 250-283	Broken or partial sequence, only partial 5.8S!
Zotu2645	329 bp.	SSU: Not found	ITS1: Not found	5.8S: No start	ITS2: 106-295	LSU: 296-329	Broken or partial sequence, only partial 5.8S!
Zotu2646	297 bp.	SSU: Not found	ITS1: Not found	5.8S: No start	ITS2: 106-263	LSU: 264-297	Broken or partial sequence, only partial 5.8S!
Zotu2647	351 bp.	SSU: Not found	ITS1: Not found	5.8S: No start	ITS2: 105-317	LSU: 318-351	Broken or partial sequence, only partial 5.8S!
Zotu2648	282 bp.	SSU: Not found	ITS1: Not found	5.8S: No start	ITS2: 106-248	LSU: 249-282	Broken or partial sequence, only partial 5.8S!
Zotu2650	292 bp.	SSU: Not found	ITS1: Not found	5.8S: No start	ITS2: 106-258	LSU: 259-292	Broken or partial sequence, only partial 5.8S!
Zotu2651	286 bp.	SSU: Not found	ITS1: Not found	5.8S: No start	ITS2: 106-252	LSU: 253-286	Broken or partial sequence, only partial 5.8S!
Zotu2653	291 bp.	SSU: Not found	ITS1: Not found	5.8S: No start	ITS2: 106-257	LSU: 258-291	Broken or partial sequence, only partial 5.8S!
Zotu2656	297 bp.	SSU: Not found	ITS1: Not found	5.8S: No start	ITS2: 106-263	LSU: 264-297	Broken or partial sequence, only partial 5.8S!
Zotu2657	299 bp.	SSU: Not found	ITS1: Not found	5.8S: No start	ITS2: 106-265	LSU: 266-299	Broken or partial sequence, only partial 5.8S!
Zotu2658	294 bp.	SSU: Not found	ITS1: Not found	5.8S: No start	ITS2: 106-260	LSU: 261-294	Broken or partial sequence, only partial 5.8S!
[truncated: 2,614 more rows]
