# Supplementary material for: The Endophytic Mycobiome of European Ash and Sycamore Maple Leaves – Geographic Patterns, Host Specificity and Influence of Ash Dieback
Source: Front Microbiol. 2018 Oct 24;9:2345. doi: 10.3389/fmicb.2018.02345 (PMC6207852; doi:10.3389/fmicb.2018.02345)
Supplement: Supplementary file 9 [file Data_Sheet_4.zip › Data_Sheet_4_code/data/leaf_samples/meta/isolate2morpho.txt]

id	morphotype	clone
KY367488.2	Ca1	Ca1_2
KY367489.2	Di1	Di1_1
KY367490.2	Di1	Di1_7
KY367491.2	Pa1	Pa1_1
KY367492.2	Mysp	Mysp_2
KY367493.2	Mysp	Mysp_1
KY367494.2	Mysp	Mysp_4
KY367531.2	Mysp	Mysp_4
KY367495.2	Bd	Bd_1
KY367496.2	Be	Be_1
KY367497.2	Ns	Ns_2
KY367498.2	Dq	Dq_1
KY367499.2	Aa	Aa_1
KY367500.2	Di2	Di2_1
KY367501.2	Bn	Bn_1
KY367502.2	Ac	Ac_1
KY367503.2	My3	My3_5
KY367522.2	My3	My3_6
KY367504.2	Kd	Kd_1
KY367505.2	Kd	Kd_1
KY367506.2	Na	Na_1
KY367507.2	Na	Na_2
KY367508.2	Aq	Aq_1
KY367509.2	Rc	Rc_1
KY367510.2	Disp	Disp_1
KY367511.2	Mysp2	Mysp2_1
KY367512.2	Ape	Ape_1
KY367514.2	Ple	Ple_1
KY367515.2	Dim	Dim_1
KY367516.2	Rosp	Rosp_4
KY367517.2	Pyr	Pyr_1
KY367519.2	Asp	Asp_1
KY367520.2	Dac	Dac_1
KY367518.2	Dac	Dac_1
KY367521.2	Myc	Myc_4
KY367523.2	Fusp	Fusp_1
KY367524.2	Div	Div_1
KY367525.2	Aa	Aa_2
KY367526.2	Aup	Aup_1
KY367527.2	Phsp2	Phsp2_1
KY367528.2	Hyr	Hyr_1
KY367529.2	Bn	Bn_4
KY367530.2	Mij	Mij_1
KY367532.2	Pem	Pem_1
KY367513.2	Elsp	Elsp_1
KY367533.2	Elsp	Elsp_1
KY367534.2	Myc	Myc_1
KY367535.2	Xyl	Xyl_5
MH935065.1	Gug	Gug_1
MH935068.1	Bd	Bd_2
MH934980.1	Jasp	Jasp_1
MH935067.1	Clsp	Clsp_1
MH935001.1	Myc	Myc_2
MH935002.1	Myc	Myc_3
MH935032.1	Mysp	Mysp_3
MH935046.1	UnP	UnP_1
MH935049.1	Ral	Ral_1
MH935047.1	Ral	Ral_2
MH934981.1	My3	My3_1
MH934982.1	My3	My3_3
MH935024.1	Spa	Spa_1
MH935025.1	Di1	Di1_2
MH934983.1	Di1	Di1_3
MH934984.1	Di1	Di1_6
MH934985.1	Di1	Di1_8
MH934986.1	Ape	Ape_2
MH934987.1	Ops	Ops_1
MH935035.1	Opl	Opl_1
MH935041.1	Pli	Pli_1
MH935055.1	Gno	Gno_1
MH935045.1	Gno	Gno_2
MH935037.1	Aus	Aus_1
MH934988.1	Ca1	Ca1_1
MH934989.1	Cog	Cog_1
MH934990.1	Cog	Cog_2
MH934991.1	Cosp2	Cosp2_1
MH935031.1	Plc	Plc_1
MH935052.1	Hesp2	Hesp2_1
MH934992.1	Hesp2	Hesp2_2
MH934993.1	Hesp2	Hesp2_3
MH934994.1	Hesp2	Hesp2_4
MH934995.1	Hesp2	Hesp2_5
MH934996.1	Hesp2	Hesp2_6
MH935026.1	Hesp2	Hesp2_7
MH934997.1	Hym	Hym_1
MH934998.1	Daf	Daf_1
MH935056.1	Clr	Clr_1
MH935039.1	Coa	Coa_1
MH935030.1	Fut	Fut_1
MH935071.1	Fut	Fut_2
MH934999.1	Fut	Fut_3
MH935000.1	Fusp	Fusp_2
MH935044.1	Ned	Ned_1
MH935043.1	Stsp	Stsp_1
MH935058.1	Elsp	Elsp_2
MH935053.1	Pesp	Pesp_1
MH935070.1	Be	Be_3
MH935048.1	Epsp	Epsp_1
MH935029.1	Disp2	Disp2_1
MH935004.1	Div2	Div2_1
MH935059.1	Phsp4	Phsp4_1
MH935066.1	Phsp4	Phsp4_2
MH935003.1	Mio	Mio_1
MH935063.1	UnL	UnL_1
MH935005.1	Ple	Ple_2
MH935050.1	Casp	Casp_1
MH935057.1	Phsp	Phsp_1
MH935061.1	Pyr	Pyr_2
MH935006.1	Ple2	Ple2_1
MH935033.1	Ple2	Ple2_2
MH935034.1	Ple2	Ple2_3
MH935062.1	Ple2	Ple2_5
MH935007.1	Nesp	Nesp_1
MH935008.1	Phn	Phn_1
MH935051.1	Pha2	Pha2_1
MH935027.1	Pha2	Pha2_2
MH935064.1	Pha2	Pha2_3
MH935028.1	Ple2	Ple2_6
MH935054.1	Stv	Stv_1
MH935010.1	Prm	Prm_1
MH935009.1	Nod	Nod_1
MH935042.1	UnA	UnA_1
MH935011.1	Ann	Ann_1
MH935069.1	Ann	Ann_2
MH935012.1	UnX	UnX_1
MH935013.1	Bn	Bn_3
MH935060.1	Crs2	Crs2_1
MH935038.1	Hyf2	Hyf2_1
MH935014.1	Hyr	Hyr_3
MH935016.1	Xyl	Xyl_1
MH935017.1	Ns	Ns_1
MH935018.1	Ns	Ns_3
MH935015.1	Ns	Ns_5
MH935019.1	Rc	Rc_2
MH935020.1	Rc	Rc_3
MH935023.1	Xyl	Xyl_3
MH935021.1	Rosp	Rosp_1
MH935022.1	Rosp	Rosp_2
MH935036.1	Scc	Scc_1
MH935040.1	Trh	Trh_1
KT823544.1	Ven	Ven_1
KT823545.1	Ven	Ven_2
KT823546.1	Ven	Ven_3
KT823547.1	Ven	Ven_4
KT823548.1	Ven	Ven_5
KT823549.1	Ven	Ven_6
KT823550.1	Ven	Ven_7
KT823551.1	Ven	Ven_8
KT823552.1	Ven	Ven_9
KT823553.1	Ven	Ven_10
KT823554.1	Ven	Ven_11
KT823555.1	Ven	Ven_12
KT823556.1	Ven	Ven_13
KT823557.1	Ven	Ven_14
KT823558.1	Ven	Ven_15
KT823559.1	Ven	Ven_16
KT823560.1	Ven	Ven_17
KT823561.1	Ven	Ven_18
KT823562.1	Ven	Ven_19
KT823563.1	Ven	Ven_20
KT823564.1	Ven	Ven_21
KT823565.1	Ven	Ven_22
KT823566.1	Ven	Ven_23
KT823567.1	Ven	Ven_24
KT823568.1	Ven	Ven_25
KT823569.1	Ven	Ven_26
KT823570.1	Ven	Ven_27
KT823571.1	Ven	Ven_28
KT823572.1	Ven	Ven_29
KT823573.1	Ven	Ven_30
KT823574.1	Ven	Ven_31
KT823575.1	Ven	Ven_32
KT823576.1	Ven	Ven_33
KT823577.1	Ven	Ven_34
KC481686.1	Hf	Hf_1
