# Supplementary material for: The Endophytic Mycobiome of European Ash and Sycamore Maple Leaves – Geographic Patterns, Host Specificity and Influence of Ash Dieback
Source: Front Microbiol. 2018 Oct 24;9:2345. doi: 10.3389/fmicb.2018.02345 (PMC6207852; doi:10.3389/fmicb.2018.02345)
Supplement: Supplementary file 9 [file Data_Sheet_4.zip › Data_Sheet_4_code/data/leaf_samples/meta/isolate_taxonomy.txt]

id	d	p	c	o	f	g	s
KY367527.2	Fungi	Ascomycota	Dothideomycetes	Pleosporales	Didymellaceae	Phoma	Phoma sp.
KY367528.2	Fungi	Ascomycota	Sordariomycetes	Xylariales	Hypoxylaceae	Hypoxylon	Hypoxylon rubiginosum
KY367517.2	Fungi	Ascomycota	Dothideomycetes	Pleosporales	Cucurbitariaceae	Neocucurbitaria	Neocucurbitaria cava
KY367522.2	Fungi	Ascomycota	Dothideomycetes	Capnodiales	Mycosphaerellaceae	Sphaerulina	Sphaerulina sp.
KY367491.2	Fungi	Ascomycota	Dothideomycetes	Pleosporales	Didymosphaeriaceae	Paraconiothyrium	Paraconiothyrium sp.
KY367530.2	Fungi	Basidiomycota	Exobasidiomycetes	Microstromatales	Microstromatales unknown	Pseudomicrostroma	Pseudomicrostroma juglandis
KT823544.1	Fungi	Ascomycota	Dothideomycetes	Venturiales	Venturiaceae	Venturia	Venturia sp. 1 TS-2016
KY367501.2	Fungi	Ascomycota	Sordariomycetes	Xylariales	Xylariaceae	Biscogniauxia	Biscogniauxia nummularia
KY367498.2	Fungi	Ascomycota	Sordariomycetes	Diaporthales	Gnomoniaceae	Discula	Discula sp. (in: Sordariomycetes)
KY367504.2	Fungi	Ascomycota	Sordariomycetes	Xylariales	Xylariaceae	Kretzschmaria	Kretzschmaria deusta
KY367496.2	Fungi	Ascomycota	Dothideomycetes	Pleosporales	Didymellaceae	Boeremia	Boeremia sp.
KY367509.2	Fungi	Ascomycota	Sordariomycetes	Xylariales	Xylariaceae	Rosellinia	Rosellinia corticium
KY367510.2	Fungi	Ascomycota	Sordariomycetes	Diaporthales	Diaporthaceae	Diaporthe	Diaporthe sp.
KY367488.2	Fungi	Ascomycota	Sordariomycetes	Glomerellales	Glomerellaceae	Colletotrichum	Colletotrichum acutatum
KY367500.2	Fungi	Ascomycota	Sordariomycetes	Diaporthales	Diaporthaceae	Diaporthe	Diaporthe oncostoma
KT823576.1	Fungi	Ascomycota	Dothideomycetes	Venturiales	Venturiaceae	Venturia	Venturia sp. 2 TS-2016
KY367516.2	Fungi	Ascomycota	Sordariomycetes	Xylariales	Xylariaceae	Rosellinia	Rosellinia sp.
KY367497.2	Fungi	Ascomycota	Sordariomycetes	Xylariales	Xylariaceae	Nemania	Nemania serpens
KY367535.2	Fungi	Ascomycota	Sordariomycetes	Xylariales	Xylariaceae	Xylaria	Xylaria sp.
KY367503.2	Fungi	Ascomycota	Dothideomycetes	Capnodiales	Mycosphaerellaceae	Sphaerulina	Sphaerulina amelanchier
KY367495.2	Fungi	Ascomycota	Dothideomycetes	Botryosphaeriales	Botryosphaeriaceae	Botryosphaeria	Botryosphaeria dothidea
KY367512.2	Fungi	Ascomycota	Sordariomycetes	Diaporthales	Gnomoniaceae	Apiognomonia	Apiognomonia errabunda
KY367519.2	Fungi	Ascomycota	Dothideomycetes	Pleosporales	Didymellaceae	Ascochyta	Ascochyta pisi
KY367526.2	Fungi	Ascomycota	Dothideomycetes	Dothideales	Saccotheciaceae	Aureobasidium	Aureobasidium pullulans
KY367489.2	Fungi	Ascomycota	Sordariomycetes	Diaporthales	Diaporthaceae	Diaporthe	Diaporthe eres
KY367520.2	Fungi	Ascomycota	Sordariomycetes	Xylariales	Hypoxylaceae	Daldinia	Daldinia childiae
KY367518.2	Fungi	Ascomycota	Sordariomycetes	Xylariales	Hypoxylaceae	Daldinia	Daldinia childiae
KY367514.2	Fungi	Ascomycota	Dothideomycetes	Pleosporales	Pleosporaceae	Pleospora	Pleospora sp.
KY367490.2	Fungi	Ascomycota	Sordariomycetes	Diaporthales	Diaporthaceae	Diaporthe	Diaporthe rudis
KY367502.2	Fungi	Ascomycota	Sordariomycetes	Diaporthales	Gnomoniaceae	Amphiporthe	Amphiporthe castanea
KY367532.2	Fungi	Ascomycota	Dothideomycetes	Pleosporales	Periconiaceae	Periconia	Periconia macrospinosa
KY367506.2	Fungi	Ascomycota	Leotiomycetes	Helotiales	Dermateaceae	Phlyctema	Phlyctema vagabunda
KY367507.2	Fungi	Ascomycota	Leotiomycetes	Helotiales	Dermateaceae	Phlyctema	Phlyctema vagabunda
KY367531.2	Fungi	Ascomycota	Dothideomycetes	Capnodiales	Mycosphaerellaceae	Mycosphaerella	Mycosphaerella sp.
KY367492.2	Fungi	Ascomycota	Dothideomycetes	Capnodiales	Mycosphaerellaceae	Mycosphaerella	Mycosphaerella sp.
KY367534.2	Fungi	Ascomycota	Dothideomycetes	Capnodiales	Mycosphaerellaceae	Mycosphaerella	Mycosphaerella sp.
KY367494.2	Fungi	Ascomycota	Dothideomycetes	Capnodiales	Mycosphaerellaceae	Mycosphaerella	Mycosphaerella sp.
KY367493.2	Fungi	Ascomycota	Dothideomycetes	Capnodiales	Mycosphaerellaceae	Mycosphaerella	Mycosphaerella sp.
KY367511.2	Fungi	Ascomycota	Dothideomycetes	Capnodiales	Mycosphaerellaceae	Mycosphaerella	Mycosphaerella sp.
KT823574.1	Fungi	Ascomycota	Dothideomycetes	Venturiales	Venturiaceae	Venturia	Venturia orni
KT823572.1	Fungi	Ascomycota	Dothideomycetes	Venturiales	Venturiaceae	Venturia	Venturia orni
KT823561.1	Fungi	Ascomycota	Dothideomycetes	Venturiales	Venturiaceae	Venturia	Venturia orni
KT823569.1	Fungi	Ascomycota	Dothideomycetes	Venturiales	Venturiaceae	Venturia	Venturia orni
KT823575.1	Fungi	Ascomycota	Dothideomycetes	Venturiales	Venturiaceae	Venturia	Venturia orni
KY367513.2	Fungi	Ascomycota	Dothideomycetes	Myriangiales	Elsinoaceae	Elsinoe	Elsinoe sp.
KY367508.2	Fungi	Ascomycota	Dothideomycetes	Pleosporales	Leptosphaeriaceae	Ampelomyces	Ampelomyces quisqualis
KT823555.1	Fungi	Ascomycota	Dothideomycetes	Venturiales	Venturiaceae	Venturia	Venturia fraxini
KT823554.1	Fungi	Ascomycota	Dothideomycetes	Venturiales	Venturiaceae	Venturia	Venturia fraxini
KT823553.1	Fungi	Ascomycota	Dothideomycetes	Venturiales	Venturiaceae	Venturia	Venturia fraxini
KT823546.1	Fungi	Ascomycota	Dothideomycetes	Venturiales	Venturiaceae	Venturia	Venturia fraxini
KT823551.1	Fungi	Ascomycota	Dothideomycetes	Venturiales	Venturiaceae	Venturia	Venturia fraxini
KT823560.1	Fungi	Ascomycota	Dothideomycetes	Venturiales	Venturiaceae	Venturia	Venturia fraxini
KY367525.2	Fungi	Ascomycota	Dothideomycetes	Pleosporales	Pleosporaceae	Alternaria	Alternaria infectoria
KY367524.2	Fungi	Ascomycota	Dothideomycetes	Pleosporales	Didymellaceae	Didymella	Didymella vitalbina
KY367499.2	Fungi	Ascomycota	Dothideomycetes	Pleosporales	Pleosporaceae	Alternaria	Alternaria alternata
KY367521.2	Fungi	Ascomycota	Dothideomycetes	Capnodiales	Mycosphaerellaceae	Ramularia	Ramularia vizellae
KY367529.2	Fungi	Ascomycota	Sordariomycetes	Xylariales	Xylariaceae	Biscogniauxia	Biscogniauxia mediterranea
KY367515.2	Fungi	Ascomycota	Dothideomycetes	Pleosporales	Didymellaceae	Didymella	Didymella macrostoma
KY367523.2	Fungi	Ascomycota	Sordariomycetes	Hypocreales	Nectriaceae	Fusarium	Fusarium sp.
MH935065.1	Fungi	Ascomycota	Dothideomycetes	Botryosphaeriales	Phyllostictaceae	Guignardia	Guignardia gaultheriae
MH935068.1	Fungi	Ascomycota	Dothideomycetes	Botryosphaeriales	Botryosphaeriaceae	Botryosphaeria	Botryosphaeria dothidea
MH934980.1	Fungi	Ascomycota	Sordariomycetes	Calosphaeriales	Calosphaeriaceae	Jattaea	Jattaea sp.
MH935067.1	Fungi	Ascomycota	Dothideomycetes	Capnodiales	Cladosporiaceae	Cladosporium	Cladosporium sp.
MH935001.1	Fungi	Ascomycota	Dothideomycetes	Capnodiales	Mycosphaerellaceae	Mycosphaerella	Mycosphaerella sp.
MH935002.1	Fungi	Ascomycota	Dothideomycetes	Capnodiales	Mycosphaerellaceae	Ramularia	Ramularia unterseheri
MH935032.1	Fungi	Ascomycota	Dothideomycetes	Capnodiales	Mycosphaerellaceae	Mycosphaerella	Mycosphaerella sp.
MH935046.1	Fungi	Ascomycota	Dothideomycetes	Pleosporales			Unidentified Pleosporales UnP_1
MH935049.1	Fungi	Ascomycota	Dothideomycetes	Capnodiales	Mycosphaerellaceae	Ramularia	Ramularia lethalis
MH935047.1	Fungi	Ascomycota	Dothideomycetes	Capnodiales	Mycosphaerellaceae	Ramularia	Ramularia lethalis
MH934981.1	Fungi	Ascomycota	Dothideomycetes	Capnodiales	Mycosphaerellaceae	Sphaerulina	Sphaerulina amelanchier
MH934982.1	Fungi	Ascomycota	Dothideomycetes	Capnodiales	Mycosphaerellaceae	Sphaerulina	Sphaerulina amelanchier
MH935024.1	Fungi	Ascomycota	Dothideomycetes	Capnodiales	Mycosphaerellaceae	Sphaerulina	Sphaerulina aceris
MH935025.1	Fungi	Ascomycota	Sordariomycetes	Diaporthales	Diaporthaceae	Diaporthe	Diaporthe eres
MH934983.1	Fungi	Ascomycota	Sordariomycetes	Diaporthales	Diaporthaceae	Diaporthe	Diaporthe eres
MH934984.1	Fungi	Ascomycota	Sordariomycetes	Diaporthales	Diaporthaceae	Diaporthe	Diaporthe eres
MH934985.1	Fungi	Ascomycota	Sordariomycetes	Diaporthales	Diaporthaceae	Diaporthe	Diaporthe rudis
MH934986.1	Fungi	Ascomycota	Sordariomycetes	Diaporthales	Gnomoniaceae	Apiognomonia	Apiognomonia errabunda
MH934987.1	Fungi	Ascomycota	Sordariomycetes	Diaporthales	Gnomoniaceae	Ophiognomonia	Ophiognomonia setacea
MH935035.1	Fungi	Ascomycota	Sordariomycetes	Diaporthales	Gnomoniaceae	Ophioceras	Ophioceras leptosporum
MH935041.1	Fungi	Ascomycota	Sordariomycetes	Diaporthales	Gnomoniaceae	Plagiostoma	Plagiostoma inclinatum
MH935055.1	Fungi	Ascomycota	Sordariomycetes	Diaporthales	Gnomoniaceae	Plagiostoma	Plagiostoma sp.
MH935045.1	Fungi	Ascomycota	Sordariomycetes	Diaporthales	Gnomoniaceae	Apiognomonia	Apiognomonia hystrix
MH935037.1	Fungi	Ascomycota	Dothideomycetes	Dothideales	Dothioraceae	Aureobasidium	Aureobasidium subglaciale
MH934988.1	Fungi	Ascomycota	Sordariomycetes	Glomerellales	Glomerellaceae	Colletotrichum	Colletotrichum acutatum
MH934989.1	Fungi	Ascomycota	Sordariomycetes	Glomerellales	Glomerellaceae	Colletotrichum	Colletotrichum godetiae
MH934990.1	Fungi	Ascomycota	Sordariomycetes	Glomerellales	Glomerellaceae	Colletotrichum	Colletotrichum godetiae
MH934991.1	Fungi	Ascomycota	Sordariomycetes	Glomerellales	Glomerellaceae	Colletotrichum	Colletotrichum sp.
MH935031.1	Fungi	Ascomycota	Sordariomycetes	Glomerellales	Plectosphaerellaceae	Plectosphaerella	Plectosphaerella cucumerina
MH935052.1	Fungi	Ascomycota	Leotiomycetes	Helotiales			Helotiales sp.
MH934992.1	Fungi	Ascomycota	Leotiomycetes	Helotiales			Helotiales sp.
MH934993.1	Fungi	Ascomycota	Leotiomycetes	Helotiales			Helotiales sp.
MH934994.1	Fungi	Ascomycota	Leotiomycetes	Helotiales			Helotiales sp.
MH934995.1	Fungi	Ascomycota	Leotiomycetes	Helotiales			Helotiales sp.
MH934996.1	Fungi	Ascomycota	Leotiomycetes	Helotiales			Helotiales sp.
MH935026.1	Fungi	Ascomycota	Leotiomycetes	Helotiales			Helotiales sp.
MH934997.1	Fungi	Ascomycota	Leotiomycetes	Helotiales	Helotiaceae	Hymenoscyphus	Hymenoscyphus fraxineus
MH934998.1	Fungi	Ascomycota	Leotiomycetes	Helotiales	Hyaloscyphaceae	Dasyscyphus	Dasyscyphus fuscescens
MH935056.1	Fungi	Ascomycota	Sordariomycetes	Hypocreales	Bionectriaceae	Clonostachys	Clonostachys rosea
MH935039.1	Fungi	Ascomycota	Sordariomycetes	Hypocreales	Nectriaceae	Cosmospora	Cosmospora arxii
MH935030.1	Fungi	Ascomycota	Sordariomycetes	Hypocreales	Nectriaceae	Fusarium	Fusarium tricinctum
MH935071.1	Fungi	Ascomycota	Sordariomycetes	Hypocreales	Nectriaceae	Fusarium	Fusarium tricinctum
MH934999.1	Fungi	Ascomycota	Sordariomycetes	Hypocreales	Nectriaceae	Fusarium	Fusarium tricinctum
MH935000.1	Fungi	Ascomycota	Sordariomycetes	Hypocreales	Nectriaceae	Fusarium	Fusarium sp.
MH935044.1	Fungi	Ascomycota	Sordariomycetes	Hypocreales	Nectriaceae	Nectria	Nectria dematiosa
MH935043.1	Fungi	Ascomycota	Sordariomycetes	Hypocreales	Nectriaceae	Stylonectria	Stylonectria sp.
MH935058.1	Fungi	Ascomycota	Dothideomycetes	Myriangiales	Elsinoaceae		Elsinoe sp.
MH935053.1	Fungi	Ascomycota	Pezizomycetes				Pezizomycetes sp.
MH935070.1	Fungi	Ascomycota	Dothideomycetes	Pleosporales	Didymellaceae	Boeremia	Boeremia sp.
MH935048.1	Fungi	Ascomycota	Dothideomycetes	Pleosporales	Didymellaceae	Epicoccum	Epicoccum sp.
MH935029.1	Fungi	Ascomycota	Dothideomycetes	Pleosporales	Didymellaceae	Didymella	Didymella sp.
MH935004.1	Fungi	Ascomycota	Dothideomycetes	Pleosporales	Didymellaceae	Didymella	Didymella viburnicola
MH935059.1	Fungi	Ascomycota	Dothideomycetes	Pleosporales	Didymellaceae	Phoma	Phoma sp.
MH935066.1	Fungi	Ascomycota	Dothideomycetes	Pleosporales	Didymellaceae	Phoma	Phoma sp.
MH935003.1	Fungi	Ascomycota	Dothideomycetes	Pleosporales	Didymellaceae	Microsphaeropsis	Microsphaeropsis olivacea
MH935063.1	Fungi	Ascomycota	Dothideomycetes	Pleosporales	Leptosphaeriaceae		Unidentified Leptosphaeriaceae UnL_1
MH935005.1	Fungi	Ascomycota	Dothideomycetes	Pleosporales	Didymellaceae	Phoma	Phoma sp.
MH935050.1	Fungi	Ascomycota	Dothideomycetes	Pleosporales	Coniothyriaceae	Camarosporium	Camarosporium sp.
MH935057.1	Fungi	Ascomycota	Dothideomycetes	Pleosporales	Leptosphaeriaceae	Phaeosphaeria	Phaeosphaeria sp.
MH935061.1	Fungi	Ascomycota	Dothideomycetes	Pleosporales	Cucurbitariaceae	Pyrenochaeta	Pyrenochaeta sp.
MH935006.1	Fungi	Ascomycota	Dothideomycetes	Pleosporales	Montagnulaceae	Paraconiothyrium	Paraconiothyrium brasiliense
MH935033.1	Fungi	Ascomycota	Dothideomycetes	Pleosporales			Unidentified Pleosporales Ple2_2
MH935034.1	Fungi	Ascomycota	Dothideomycetes	Pleosporales			Unidentified Pleosporales Ple2_3
MH935062.1	Fungi	Ascomycota	Dothideomycetes	Pleosporales	Montagnulaceae	Paraphaeosphaeria	Paraphaeosphaeria neglecta
MH935007.1	Fungi	Ascomycota	Dothideomycetes	Pleosporales	Phaeosphaeriaceae	Neosetophoma	Neosetophoma sp.
MH935008.1	Fungi	Ascomycota	Dothideomycetes	Pleosporales	Phaeosphaeriaceae	Phaeosphaeria	Phaeosphaeria nigrans
MH935051.1	Fungi	Ascomycota	Dothideomycetes	Pleosporales	Phaeosphaeriaceae	Muriphaeosphaeria	Muriphaeosphaeria viburni
MH935027.1	Fungi	Ascomycota	Dothideomycetes	Pleosporales	Phaeosphaeriaceae	Muriphaeosphaeria	Muriphaeosphaeria viburni
MH935064.1	Fungi	Ascomycota	Dothideomycetes	Pleosporales	Phaeosphaeriaceae		Unidentified Phaeosphaeriaceae Pha2_3
MH935028.1	Fungi	Ascomycota	Dothideomycetes	Pleosporales	Phaeosphaeriaceae	Phaeosphaeria	Phaeosphaeria sp.
MH935054.1	Fungi	Ascomycota	Dothideomycetes	Pleosporales	Pleosporaceae	Stemphylium	Stemphylium vesicarium
MH935010.1	Fungi	Ascomycota	Dothideomycetes	Pleosporales	Sporormiaceae	Preussia	Preussia minima
MH935009.1	Fungi	Ascomycota	Dothideomycetes	Pleosporales	Phaeosphaeriaceae	Nodulosphaeria	Nodulosphaeria digitalis
MH935042.1	Fungi	Ascomycota					Unidentified Ascomycota UnA_1
MH935011.1	Fungi	Ascomycota	Sordariomycetes	Xylariales	Xylariaceae	Annulohypoxylon	Annulohypoxylon cohaerens
MH935069.1	Fungi	Ascomycota	Sordariomycetes	Xylariales	Xylariaceae	Annulohypoxylon	Annulohypoxylon michelianum
MH935012.1	Fungi	Ascomycota	Sordariomycetes	Xylariales	Xylariaceae		Unidentified Xylariaceae UnX_1
MH935013.1	Fungi	Ascomycota	Sordariomycetes	Xylariales	Xylariaceae	Biscogniauxia	Biscogniauxia nummularia
MH935060.1	Fungi	Ascomycota	Sordariomycetes	Xylariales	Xylariaceae	Creosphaeria	Creosphaeria sassafras
MH935038.1	Fungi	Ascomycota	Sordariomycetes	Xylariales	Xylariaceae	Hypoxylon	Hypoxylon fragiforme
MH935014.1	Fungi	Ascomycota	Sordariomycetes	Xylariales	Xylariaceae	Hypoxylon	Hypoxylon rubiginosum
MH935016.1	Fungi	Ascomycota	Sordariomycetes	Xylariales	Xylariaceae	Nemania	Nemania diffusa
MH935017.1	Fungi	Ascomycota	Sordariomycetes	Xylariales	Xylariaceae	Nemania	Nemania serpens
MH935018.1	Fungi	Ascomycota	Sordariomycetes	Xylariales	Xylariaceae	Nemania	Nemania serpens
MH935015.1	Fungi	Ascomycota	Sordariomycetes	Xylariales	Xylariaceae		Unidentified Xylariaceae Ns_5
MH935019.1	Fungi	Ascomycota	Sordariomycetes	Xylariales	Xylariaceae	Rosellinia	Rosellinia corticium
MH935020.1	Fungi	Ascomycota	Sordariomycetes	Xylariales	Xylariaceae	Rosellinia	Rosellinia sp.
MH935023.1	Fungi	Ascomycota	Sordariomycetes	Xylariales	Xylariaceae	Xylaria	Xylaria longipes
MH935021.1	Fungi	Ascomycota	Sordariomycetes	Xylariales	Xylariaceae	Rosellinia	Rosellinia sp.
MH935022.1	Fungi	Ascomycota	Sordariomycetes	Xylariales	Xylariaceae	Rosellinia	Rosellinia sp.
MH935036.1	Fungi	Basidiomycota	Agaricomycetes	Agaricales	Schizophyllaceae	Schizophyllum	Schizophyllum commune
MH935040.1	Fungi	Basidiomycota	Agaricomycetes	Polyporales	Coriolaceae	Trametes	Trametes hirsuta
KC481686.1	Fungi	Ascomycota	Leotiomycetes	Helotiales	Helotiaceae	Hymenoscyphus	Hymenoscyphus albidus
MH935080.1	Fungi	Ascomycota	Dothideomycetes	Capnodiales	Mycosphaerellaceae	Mycosphaerella	Mycosphaerella sp.
