# Supplementary material for: The Endophytic Mycobiome of European Ash and Sycamore Maple Leaves – Geographic Patterns, Host Specificity and Influence of Ash Dieback
Source: Front Microbiol. 2018 Oct 24;9:2345. doi: 10.3389/fmicb.2018.02345 (PMC6207852; doi:10.3389/fmicb.2018.02345)
Supplement: Supplementary file 9 [file Data_Sheet_4.zip › Data_Sheet_4_code/data/leaf_samples/meta/manual_otu_taxonomy.txt]

OTU	d	p	c	o	f	g	s
Zotu4	Fungi	Ascomycota	Leotiomycetes	Erysiphales	Erysiphaceae	Sawadaea	Sawadaea bicornis
Zotu32	Fungi	Ascomycota	Leotiomycetes	Helotiales			Davidhawksworthia ilicicola
Zotu81	Fungi	Ascomycota	Leotiomycetes	Helotiales			Davidhawksworthia ilicicola
Zotu377	Fungi	Ascomycota	Dothideomycetes	Capnodiales	Mycosphaerellaceae	Mycosphaerella	Mycosphaerella sp.
Zotu283	Fungi	Ascomycota	Dothideomycetes	Capnodiales	Mycosphaerellaceae	Ramularia	Ramularia sp.
Zotu630	Fungi	Ascomycota	Dothideomycetes	Capnodiales	Mycosphaerellaceae	Cercospora	Cercospora sp.
Zotu16	Fungi	Ascomycota	Dothideomycetes	Capnodiales	Mycosphaerellaceae	Cercospora	Cercospora sp.
Zotu626	Fungi	Ascomycota	Dothideomycetes	Capnodiales	Mycosphaerellaceae	Cercospora	Cercospora sp.
Zotu269	Fungi	Ascomycota	Dothideomycetes	Capnodiales	Mycosphaerellaceae	Phloeospora	Phloeospora ulmi
Zotu999	Fungi	Ascomycota	Dothideomycetes	Capnodiales	Mycosphaerellaceae	Phloeospora	Phloeospora ulmi
Zotu72	Fungi	Ascomycota	Dothideomycetes	Diaporthales	Gnomoniaceae	Diplodina	Diplodina acerina
