# Supplementary material for: The Endophytic Mycobiome of European Ash and Sycamore Maple Leaves – Geographic Patterns, Host Specificity and Influence of Ash Dieback
Source: Front Microbiol. 2018 Oct 24;9:2345. doi: 10.3389/fmicb.2018.02345 (PMC6207852; doi:10.3389/fmicb.2018.02345)
Supplement: Supplementary file 9 [file Data_Sheet_4.zip › Data_Sheet_4_code/data/leaf_samples/meta/metadata.txt]

sample	experiment	psystem	kind	cycles	plot	north_south	plot_num	plot_name	region	tree	tree_num	leaf_part	host	health	host_name	extr_series
N1_T3_L	endos	ITS4f		24	N1	north	1	1_Romont	north	3	1	L	Fe	healthy	Fraxinus excelsior	32
N1_T3_P	endos	ITS4f		29	N1	north	1	1_Romont	north	3	1	P	Fe	healthy	Fraxinus excelsior	22
N1_T4_L	endos	ITS4f		24	N1	north	1	1_Romont	north	4	2	L	Fe	healthy	Fraxinus excelsior	32
N1_T4_P	endos	ITS4f		29	N1	north	1	1_Romont	north	4	2	P	Fe	healthy	Fraxinus excelsior	22
N1_T6_L	endos	ITS4f		29	N1	north	1	1_Romont	north	6	3	L	Fe	healthy	Fraxinus excelsior	7
N1_T6_P	endos	ITS4f		33	N1	north	1	1_Romont	north	6	3	P	Fe	healthy	Fraxinus excelsior	0
N1_T7_L	endos	ITS4f		24	N1	north	1	1_Romont	north	7	4	L	Fe	healthy	Fraxinus excelsior	7
N1_T7_P	endos	ITS4f		19	N1	north	1	1_Romont	north	7	4	P	Fe	healthy	Fraxinus excelsior	30
N1_T9_P	endos	ITS4f		29	N1	north	1	1_Romont	north	9	5	P	Fe	healthy	Fraxinus excelsior	22
N1_T10_P	endos	ITS4f		24	N1	north	1	1_Romont	north	10	6	P	Fe	healthy	Fraxinus excelsior	22
N1_T13_L	endos	ITS4f		24	N1	north	1	1_Romont	north	13	7	L	Fe	healthy	Fraxinus excelsior	12
N1_T13_P	endos	ITS4f		29	N1	north	1	1_Romont	north	13	7	P	Fe	healthy	Fraxinus excelsior	30
N1_T15_L	endos	ITS4f		29	N1	north	1	1_Romont	north	15	8	L	Fe	healthy	Fraxinus excelsior	12
N1_T15_P	endos	ITS4f		19	N1	north	1	1_Romont	north	15	8	P	Fe	healthy	Fraxinus excelsior	30
N1_T22_L	endos	ITS4f		29	N1	north	1	1_Romont	north	22	1	L	Fe	diseased	Fraxinus excelsior	7
N1_T22_P	endos	ITS4f		29	N1	north	1	1_Romont	north	22	1	P	Fe	diseased	Fraxinus excelsior	30
N1_T23_L	endos	ITS4f		29	N1	north	1	1_Romont	north	23	2	L	Fe	diseased	Fraxinus excelsior	7
N1_T23_P	endos	ITS4f		19	N1	north	1	1_Romont	north	23	2	P	Fe	diseased	Fraxinus excelsior	30
N1_T26_L	endos	ITS4f		24	N1	north	1	1_Romont	north	26	3	L	Fe	diseased	Fraxinus excelsior	31
N1_T26_P	endos	ITS4f		19	N1	north	1	1_Romont	north	26	3	P	Fe	diseased	Fraxinus excelsior	30
N1_T27_L	endos	ITS4f		24	N1	north	1	1_Romont	north	27	4	L	Fe	diseased	Fraxinus excelsior	7
N1_T27_P	endos	ITS4f		19	N1	north	1	1_Romont	north	27	4	P	Fe	diseased	Fraxinus excelsior	30
N1_T29_L	endos	ITS4f		24	N1	north	1	1_Romont	north	29	5	L	Fe	diseased	Fraxinus excelsior	7
N1_T29_P	endos	ITS4f		29	N1	north	1	1_Romont	north	29	5	P	Fe	diseased	Fraxinus excelsior	22
N1_T30_L	endos	ITS4f		29	N1	north	1	1_Romont	north	30	6	L	Fe	diseased	Fraxinus excelsior	7
N1_T30_P	endos	ITS4f		29	N1	north	1	1_Romont	north	30	6	P	Fe	diseased	Fraxinus excelsior	22
N1_T33_L	endos	ITS4f		19	N1	north	1	1_Romont	north	33	7	L	Fe	diseased	Fraxinus excelsior	12
N1_T33_P	endos	ITS4f		29	N1	north	1	1_Romont	north	33	7	P	Fe	diseased	Fraxinus excelsior	30
N1_T35_L	endos	ITS4f		19	N1	north	1	1_Romont	north	35	8	L	Fe	diseased	Fraxinus excelsior	12
N1_T35_P	endos	ITS4f		29	N1	north	1	1_Romont	north	35	8	P	Fe	diseased	Fraxinus excelsior	30
N1_T43_L	endos	ITS4f		24	N1	north	1	1_Romont	north	43	1	L	Ap	healthy	Acer pseudoplatanus	12
N1_T43_P	endos	ITS4f		29	N1	north	1	1_Romont	north	43	1	P	Ap	healthy	Acer pseudoplatanus	22
N1_T44_L	endos	ITS4f		24	N1	north	1	1_Romont	north	44	2	L	Ap	healthy	Acer pseudoplatanus	12
N1_T44_P	endos	ITS4f		29	N1	north	1	1_Romont	north	44	2	P	Ap	healthy	Acer pseudoplatanus	22
N1_T46_L	endos	ITS4f		29	N1	north	1	1_Romont	north	46	3	L	Ap	healthy	Acer pseudoplatanus	9
N1_T46_P	endos	ITS4f		29	N1	north	1	1_Romont	north	46	3	P	Ap	healthy	Acer pseudoplatanus	22
N1_T47_L	endos	ITS4f		24	N1	north	1	1_Romont	north	47	4	L	Ap	healthy	Acer pseudoplatanus	9
N1_T47_P	endos	ITS4f		24	N1	north	1	1_Romont	north	47	4	P	Ap	healthy	Acer pseudoplatanus	22
N1_T51_L	endos	ITS4f		19	N1	north	1	1_Romont	north	51	5	L	Ap	healthy	Acer pseudoplatanus	34
N1_T51_P	endos	ITS4f		29	N1	north	1	1_Romont	north	51	5	P	Ap	healthy	Acer pseudoplatanus	22
N1_T52_L	endos	ITS4f		24	N1	north	1	1_Romont	north	52	6	L	Ap	healthy	Acer pseudoplatanus	34
N1_T52_P	endos	ITS4f		29	N1	north	1	1_Romont	north	52	6	P	Ap	healthy	Acer pseudoplatanus	22
N1_T53_L	endos	ITS4f		24	N1	north	1	1_Romont	north	53	7	L	Ap	healthy	Acer pseudoplatanus	12
N1_T53_P	endos	ITS4f		24	N1	north	1	1_Romont	north	53	7	P	Ap	healthy	Acer pseudoplatanus	22
N1_T54_L	endos	ITS4f		24	N1	north	1	1_Romont	north	54	8	L	Ap	healthy	Acer pseudoplatanus	12
N1_T54_P	endos	ITS4f		29	N1	north	1	1_Romont	north	54	8	P	Ap	healthy	Acer pseudoplatanus	22
N2_T1_L	endos	ITS4f		24	N2	north	2	2_Wettingen	north	1	1	L	Fe	healthy	Fraxinus excelsior	26
N2_T1_P	endos	ITS4f		29	N2	north	2	2_Wettingen	north	1	1	P	Fe	healthy	Fraxinus excelsior	14
N2_T2_L	endos	ITS4f		29	N2	north	2	2_Wettingen	north	2	2	L	Fe	healthy	Fraxinus excelsior	26
N2_T2_P	endos	ITS4f		29	N2	north	2	2_Wettingen	north	2	2	P	Fe	healthy	Fraxinus excelsior	14
N2_T7_L	endos	ITS4f		19	N2	north	2	2_Wettingen	north	7	3	L	Fe	healthy	Fraxinus excelsior	32
N2_T7_P	endos	ITS4f		29	N2	north	2	2_Wettingen	north	7	3	P	Fe	healthy	Fraxinus excelsior	14
N2_T8_L	endos	ITS4f		24	N2	north	2	2_Wettingen	north	8	4	L	Fe	healthy	Fraxinus excelsior	32
N2_T8_P	endos	ITS4f		29	N2	north	2	2_Wettingen	north	8	4	P	Fe	healthy	Fraxinus excelsior	14
N2_T10_L	endos	ITS4f		29	N2	north	2	2_Wettingen	north	10	5	L	Fe	healthy	Fraxinus excelsior	32
N2_T10_P	endos	ITS4f		29	N2	north	2	2_Wettingen	north	10	5	P	Fe	healthy	Fraxinus excelsior	14
N2_T12_L	endos	ITS4f		24	N2	north	2	2_Wettingen	north	12	6	L	Fe	healthy	Fraxinus excelsior	32
N2_T12_P	endos	ITS4f		29	N2	north	2	2_Wettingen	north	12	6	P	Fe	healthy	Fraxinus excelsior	14
N2_T13_L	endos	ITS4f		24	N2	north	2	2_Wettingen	north	13	7	L	Fe	healthy	Fraxinus excelsior	10
N2_T13_P	endos	ITS4f		24	N2	north	2	2_Wettingen	north	13	7	P	Fe	healthy	Fraxinus excelsior	14
N2_T15_L	endos	ITS4f		24	N2	north	2	2_Wettingen	north	15	8	L	Fe	healthy	Fraxinus excelsior	10
N2_T15_P	endos	ITS4f		29	N2	north	2	2_Wettingen	north	15	8	P	Fe	healthy	Fraxinus excelsior	14
N2_T21_L	endos	ITS4f		29	N2	north	2	2_Wettingen	north	21	1	L	Fe	diseased	Fraxinus excelsior	26
N2_T21_P	endos	ITS4f		29	N2	north	2	2_Wettingen	north	21	1	P	Fe	diseased	Fraxinus excelsior	18
N2_T22_L	endos	ITS4f		24	N2	north	2	2_Wettingen	north	22	2	L	Fe	diseased	Fraxinus excelsior	26
N2_T22_P	endos	ITS4f		29	N2	north	2	2_Wettingen	north	22	2	P	Fe	diseased	Fraxinus excelsior	18
N2_T27_L	endos	ITS4f		29	N2	north	2	2_Wettingen	north	27	3	L	Fe	diseased	Fraxinus excelsior	32
N2_T27_P	endos	ITS4f		19	N2	north	2	2_Wettingen	north	27	3	P	Fe	diseased	Fraxinus excelsior	32
N2_T28_L	endos	ITS4f		24	N2	north	2	2_Wettingen	north	28	4	L	Fe	diseased	Fraxinus excelsior	35
N2_T28_P	endos	ITS4f		29	N2	north	2	2_Wettingen	north	28	4	P	Fe	diseased	Fraxinus excelsior	32
N2_T30_L	endos	ITS4f		29	N2	north	2	2_Wettingen	north	30	5	L	Fe	diseased	Fraxinus excelsior	10
N2_T30_P	endos	ITS4f		29	N2	north	2	2_Wettingen	north	30	5	P	Fe	diseased	Fraxinus excelsior	19
N2_T32_L	endos	ITS4f		24	N2	north	2	2_Wettingen	north	32	6	L	Fe	diseased	Fraxinus excelsior	10
N2_T32_P	endos	ITS4f		29	N2	north	2	2_Wettingen	north	32	6	P	Fe	diseased	Fraxinus excelsior	19
N2_T33_L	endos	ITS4f		29	N2	north	2	2_Wettingen	north	33	7	L	Fe	diseased	Fraxinus excelsior	10
N2_T33_P	endos	ITS4f		29	N2	north	2	2_Wettingen	north	33	7	P	Fe	diseased	Fraxinus excelsior	19
N2_T35_L	endos	ITS4f		29	N2	north	2	2_Wettingen	north	35	8	L	Fe	diseased	Fraxinus excelsior	10
N2_T35_P	endos	ITS4f		29	N2	north	2	2_Wettingen	north	35	8	P	Fe	diseased	Fraxinus excelsior	19
N2_T41_L	endos	ITS4f		19	N2	north	2	2_Wettingen	north	41	1	L	Ap	healthy	Acer pseudoplatanus	26
N2_T41_P	endos	ITS4f		29	N2	north	2	2_Wettingen	north	41	1	P	Ap	healthy	Acer pseudoplatanus	18
N2_T42_L	endos	ITS4f		19	N2	north	2	2_Wettingen	north	42	2	L	Ap	healthy	Acer pseudoplatanus	26
N2_T42_P	endos	ITS4f		24	N2	north	2	2_Wettingen	north	42	2	P	Ap	healthy	Acer pseudoplatanus	18
N2_T47_L	endos	ITS4f		19	N2	north	2	2_Wettingen	north	47	3	L	Ap	healthy	Acer pseudoplatanus	10
N2_T47_P	endos	ITS4f		24	N2	north	2	2_Wettingen	north	47	3	P	Ap	healthy	Acer pseudoplatanus	18
N2_T48_L	endos	ITS4f		19	N2	north	2	2_Wettingen	north	48	4	L	Ap	healthy	Acer pseudoplatanus	10
N2_T48_P	endos	ITS4f		24	N2	north	2	2_Wettingen	north	48	4	P	Ap	healthy	Acer pseudoplatanus	18
N2_T50_L	endos	ITS4f		19	N2	north	2	2_Wettingen	north	50	5	L	Ap	healthy	Acer pseudoplatanus	12
N2_T50_P	endos	ITS4f		29	N2	north	2	2_Wettingen	north	50	5	P	Ap	healthy	Acer pseudoplatanus	25
N2_T52_L	endos	ITS4f		19	N2	north	2	2_Wettingen	north	52	6	L	Ap	healthy	Acer pseudoplatanus	12
N2_T52_P	endos	ITS4f		29	N2	north	2	2_Wettingen	north	52	6	P	Ap	healthy	Acer pseudoplatanus	25
N2_T53_L	endos	ITS4f		19	N2	north	2	2_Wettingen	north	53	7	L	Ap	healthy	Acer pseudoplatanus	12
N2_T53_P	endos	ITS4f		24	N2	north	2	2_Wettingen	north	53	7	P	Ap	healthy	Acer pseudoplatanus	25
N2_T55_L	endos	ITS4f		19	N2	north	2	2_Wettingen	north	55	8	L	Ap	healthy	Acer pseudoplatanus	13
N2_T55_P	endos	ITS4f		29	N2	north	2	2_Wettingen	north	55	8	P	Ap	healthy	Acer pseudoplatanus	25
V1_T1_L	endos	ITS4f		19	V1	north	3	3_Spiez	north_alps	1	1	L	Fe	healthy	Fraxinus excelsior	26
V1_T1_P	endos	ITS4f		33	V1	north	3	3_Spiez	north_alps	1	1	P	Fe	healthy	Fraxinus excelsior	0
V1_T3_L	endos	ITS4f		24	V1	north	3	3_Spiez	north_alps	3	2	L	Fe	healthy	Fraxinus excelsior	26
V1_T3_P	endos	ITS4f		29	V1	north	3	3_Spiez	north_alps	3	2	P	Fe	healthy	Fraxinus excelsior	14
V1_T5_L	endos	ITS4f		24	V1	north	3	3_Spiez	north_alps	5	3	L	Fe	healthy	Fraxinus excelsior	13
V1_T5_P	endos	ITS4f		29	V1	north	3	3_Spiez	north_alps	5	3	P	Fe	healthy	Fraxinus excelsior	14
V1_T13_L	endos	ITS4f		24	V1	north	3	3_Spiez	north_alps	13	4	L	Fe	healthy	Fraxinus excelsior	13
V1_T13_P	endos	ITS4f		29	V1	north	3	3_Spiez	north_alps	13	4	P	Fe	healthy	Fraxinus excelsior	14
V1_T15_L	endos	ITS4f		19	V1	north	3	3_Spiez	north_alps	15	5	L	Fe	healthy	Fraxinus excelsior	13
V1_T15_P	endos	ITS4f		29	V1	north	3	3_Spiez	north_alps	15	5	P	Fe	healthy	Fraxinus excelsior	14
V1_T21_L	endos	ITS4f		19	V1	north	3	3_Spiez	north_alps	21	1	L	Fe	diseased	Fraxinus excelsior	26
V1_T21_P	endos	ITS4f		29	V1	north	3	3_Spiez	north_alps	21	1	P	Fe	diseased	Fraxinus excelsior	14
V1_T22_L	endos	ITS4f		29	V1	north	3	3_Spiez	north_alps	22	2	L	Fe	diseased	Fraxinus excelsior	26
V1_T22_P	endos	ITS4f		29	V1	north	3	3_Spiez	north_alps	22	2	P	Fe	diseased	Fraxinus excelsior	14
V1_T25_L	endos	ITS4f		19	V1	north	3	3_Spiez	north_alps	25	3	L	Fe	diseased	Fraxinus excelsior	13
V1_T25_P	endos	ITS4f		29	V1	north	3	3_Spiez	north_alps	25	3	P	Fe	diseased	Fraxinus excelsior	14
V1_T27_L	endos	ITS4f		24	V1	north	3	3_Spiez	north_alps	27	4	L	Fe	diseased	Fraxinus excelsior	13
V1_T27_P	endos	ITS4f		33	V1	north	3	3_Spiez	north_alps	27	4	P	Fe	diseased	Fraxinus excelsior	0
V1_T29_L	endos	ITS4f		24	V1	north	3	3_Spiez	north_alps	29	5	L	Fe	diseased	Fraxinus excelsior	26
V1_T29_P	endos	ITS4f		29	V1	north	3	3_Spiez	north_alps	29	5	P	Fe	diseased	Fraxinus excelsior	24
V1_T32_L	endos	ITS4f		24	V1	north	3	3_Spiez	north_alps	32	6	L	Fe	diseased	Fraxinus excelsior	13
V1_T32_P	endos	ITS4f		29	V1	north	3	3_Spiez	north_alps	32	6	P	Fe	diseased	Fraxinus excelsior	32
V1_T33_L	endos	ITS4f		19	V1	north	3	3_Spiez	north_alps	33	7	L	Fe	diseased	Fraxinus excelsior	13
V1_T33_P	endos	ITS4f		29	V1	north	3	3_Spiez	north_alps	33	7	P	Fe	diseased	Fraxinus excelsior	18
V1_T35_L	endos	ITS4f		24	V1	north	3	3_Spiez	north_alps	35	8	L	Fe	diseased	Fraxinus excelsior	26
V1_T35_P	endos	ITS4f		29	V1	north	3	3_Spiez	north_alps	35	8	P	Fe	diseased	Fraxinus excelsior	18
V1_T42_L	endos	ITS4f		19	V1	north	3	3_Spiez	north_alps	42	1	L	Ap	healthy	Acer pseudoplatanus	18
V1_T42_P	endos	ITS4f		29	V1	north	3	3_Spiez	north_alps	42	1	P	Ap	healthy	Acer pseudoplatanus	24
V1_T43_L	endos	ITS4f		19	V1	north	3	3_Spiez	north_alps	43	2	L	Ap	healthy	Acer pseudoplatanus	18
V1_T43_P	endos	ITS4f		29	V1	north	3	3_Spiez	north_alps	43	2	P	Ap	healthy	Acer pseudoplatanus	24
V1_T45_L	endos	ITS4f		19	V1	north	3	3_Spiez	north_alps	45	3	L	Ap	healthy	Acer pseudoplatanus	13
V1_T45_P	endos	ITS4f		29	V1	north	3	3_Spiez	north_alps	45	3	P	Ap	healthy	Acer pseudoplatanus	18
V1_T47_L	endos	ITS4f		19	V1	north	3	3_Spiez	north_alps	47	4	L	Ap	healthy	Acer pseudoplatanus	13
V1_T47_P	endos	ITS4f		29	V1	north	3	3_Spiez	north_alps	47	4	P	Ap	healthy	Acer pseudoplatanus	24
V1_T49_L	endos	ITS4f		19	V1	north	3	3_Spiez	north_alps	49	5	L	Ap	healthy	Acer pseudoplatanus	13
V1_T49_P	endos	ITS4f		29	V1	north	3	3_Spiez	north_alps	49	5	P	Ap	healthy	Acer pseudoplatanus	18
V1_T52_L	endos	ITS4f		24	V1	north	3	3_Spiez	north_alps	52	6	L	Ap	healthy	Acer pseudoplatanus	36
V1_T52_P	endos	ITS4f		29	V1	north	3	3_Spiez	north_alps	52	6	P	Ap	healthy	Acer pseudoplatanus	24
V1_T54_L	endos	ITS4f		19	V1	north	3	3_Spiez	north_alps	54	7	L	Ap	healthy	Acer pseudoplatanus	26
V1_T54_P	endos	ITS4f		24	V1	north	3	3_Spiez	north_alps	54	7	P	Ap	healthy	Acer pseudoplatanus	18
V1_T55_L	endos	ITS4f		24	V1	north	3	3_Spiez	north_alps	55	8	L	Ap	healthy	Acer pseudoplatanus	26
V1_T55_P	endos	ITS4f		29	V1	north	3	3_Spiez	north_alps	55	8	P	Ap	healthy	Acer pseudoplatanus	36
V2_T2_L	endos	ITS4f		29	V2	north	4	4_Silenen	north_alps	2	1	L	Fe	healthy	Fraxinus excelsior	36
V2_T2_P	endos	ITS4f		33	V2	north	4	4_Silenen	north_alps	2	1	P	Fe	healthy	Fraxinus excelsior	0
V2_T4_L	endos	ITS4f		33	V2	north	4	4_Silenen	north_alps	4	2	L	Fe	healthy	Fraxinus excelsior	0
V2_T4_P	endos	ITS4f		29	V2	north	4	4_Silenen	north_alps	4	2	P	Fe	healthy	Fraxinus excelsior	16
V2_T7_L	endos	ITS4f		24	V2	north	4	4_Silenen	north_alps	7	3	L	Fe	healthy	Fraxinus excelsior	32
V2_T7_P	endos	ITS4f		29	V2	north	4	4_Silenen	north_alps	7	3	P	Fe	healthy	Fraxinus excelsior	16
V2_T8_L	endos	ITS4f		29	V2	north	4	4_Silenen	north_alps	8	4	L	Fe	healthy	Fraxinus excelsior	32
V2_T8_P	endos	ITS4f		29	V2	north	4	4_Silenen	north_alps	8	4	P	Fe	healthy	Fraxinus excelsior	16
V2_T11_L	endos	ITS4f		19	V2	north	4	4_Silenen	north_alps	11	5	L	Fe	healthy	Fraxinus excelsior	11
V2_T11_P	endos	ITS4f		29	V2	north	4	4_Silenen	north_alps	11	5	P	Fe	healthy	Fraxinus excelsior	25
V2_T12_L	endos	ITS4f		29	V2	north	4	4_Silenen	north_alps	12	6	L	Fe	healthy	Fraxinus excelsior	11
V2_T12_P	endos	ITS4f		29	V2	north	4	4_Silenen	north_alps	12	6	P	Fe	healthy	Fraxinus excelsior	25
V2_T13_L	endos	ITS4f		24	V2	north	4	4_Silenen	north_alps	13	7	L	Fe	healthy	Fraxinus excelsior	11
V2_T13_P	endos	ITS4f		29	V2	north	4	4_Silenen	north_alps	13	7	P	Fe	healthy	Fraxinus excelsior	25
V2_T15_L	endos	ITS4f		24	V2	north	4	4_Silenen	north_alps	15	8	L	Fe	healthy	Fraxinus excelsior	11
V2_T15_P	endos	ITS4f		29	V2	north	4	4_Silenen	north_alps	15	8	P	Fe	healthy	Fraxinus excelsior	25
V2_T21_L	endos	ITS4f		29	V2	north	4	4_Silenen	north_alps	21	1	L	Fe	diseased	Fraxinus excelsior	31
V2_T21_P	endos	ITS4f		29	V2	north	4	4_Silenen	north_alps	21	1	P	Fe	diseased	Fraxinus excelsior	16
V2_T24_L	endos	ITS4f		29	V2	north	4	4_Silenen	north_alps	24	2	L	Fe	diseased	Fraxinus excelsior	31
V2_T24_P	endos	ITS4f		29	V2	north	4	4_Silenen	north_alps	24	2	P	Fe	diseased	Fraxinus excelsior	16
V2_T27_L	endos	ITS4f		24	V2	north	4	4_Silenen	north_alps	27	3	L	Fe	diseased	Fraxinus excelsior	32
V2_T27_P	endos	ITS4f		29	V2	north	4	4_Silenen	north_alps	27	3	P	Fe	diseased	Fraxinus excelsior	16
V2_T28_L	endos	ITS4f		24	V2	north	4	4_Silenen	north_alps	28	4	L	Fe	diseased	Fraxinus excelsior	32
V2_T28_P	endos	ITS4f		29	V2	north	4	4_Silenen	north_alps	28	4	P	Fe	diseased	Fraxinus excelsior	16
V2_T31_L	endos	ITS4f		24	V2	north	4	4_Silenen	north_alps	31	5	L	Fe	diseased	Fraxinus excelsior	11
V2_T31_P	endos	ITS4f		29	V2	north	4	4_Silenen	north_alps	31	5	P	Fe	diseased	Fraxinus excelsior	25
V2_T32_L	endos	ITS4f		19	V2	north	4	4_Silenen	north_alps	32	6	L	Fe	diseased	Fraxinus excelsior	11
V2_T32_P	endos	ITS4f		29	V2	north	4	4_Silenen	north_alps	32	6	P	Fe	diseased	Fraxinus excelsior	25
V2_T33_L	endos	ITS4f		24	V2	north	4	4_Silenen	north_alps	33	7	L	Fe	diseased	Fraxinus excelsior	11
V2_T33_P	endos	ITS4f		24	V2	north	4	4_Silenen	north_alps	33	7	P	Fe	diseased	Fraxinus excelsior	25
V2_T35_L	endos	ITS4f		24	V2	north	4	4_Silenen	north_alps	35	8	L	Fe	diseased	Fraxinus excelsior	12
V2_T35_P	endos	ITS4f		29	V2	north	4	4_Silenen	north_alps	35	8	P	Fe	diseased	Fraxinus excelsior	27
V2_T41_L	endos	ITS4f		24	V2	north	4	4_Silenen	north_alps	41	1	L	Ap	healthy	Acer pseudoplatanus	32
V2_T41_P	endos	ITS4f		29	V2	north	4	4_Silenen	north_alps	41	1	P	Ap	healthy	Acer pseudoplatanus	16
V2_T44_L	endos	ITS4f		24	V2	north	4	4_Silenen	north_alps	44	2	L	Ap	healthy	Acer pseudoplatanus	32
V2_T44_P	endos	ITS4f		29	V2	north	4	4_Silenen	north_alps	44	2	P	Ap	healthy	Acer pseudoplatanus	16
V2_T47_L	endos	ITS4f		24	V2	north	4	4_Silenen	north_alps	47	3	L	Ap	healthy	Acer pseudoplatanus	32
V2_T47_P	endos	ITS4f		29	V2	north	4	4_Silenen	north_alps	47	3	P	Ap	healthy	Acer pseudoplatanus	27
V2_T48_L	endos	ITS4f		24	V2	north	4	4_Silenen	north_alps	48	4	L	Ap	healthy	Acer pseudoplatanus	32
V2_T48_P	endos	ITS4f		29	V2	north	4	4_Silenen	north_alps	48	4	P	Ap	healthy	Acer pseudoplatanus	27
V2_T51_L	endos	ITS4f		19	V2	north	4	4_Silenen	north_alps	51	5	L	Ap	healthy	Acer pseudoplatanus	12
V2_T51_P	endos	ITS4f		29	V2	north	4	4_Silenen	north_alps	51	5	P	Ap	healthy	Acer pseudoplatanus	27
V2_T52_L	endos	ITS4f		19	V2	north	4	4_Silenen	north_alps	52	6	L	Ap	healthy	Acer pseudoplatanus	12
V2_T52_P	endos	ITS4f		29	V2	north	4	4_Silenen	north_alps	52	6	P	Ap	healthy	Acer pseudoplatanus	27
V2_T53_L	endos	ITS4f		19	V2	north	4	4_Silenen	north_alps	53	7	L	Ap	healthy	Acer pseudoplatanus	12
V2_T53_P	endos	ITS4f		29	V2	north	4	4_Silenen	north_alps	53	7	P	Ap	healthy	Acer pseudoplatanus	27
V2_T55_L	endos	ITS4f		24	V2	north	4	4_Silenen	north_alps	55	8	L	Ap	healthy	Acer pseudoplatanus	12
V2_T55_P	endos	ITS4f		29	V2	north	4	4_Silenen	north_alps	55	8	P	Ap	healthy	Acer pseudoplatanus	27
A1_T1_P	endos	ITS4f		24	A1	south	5	5_Premia	south_alps	1	1	P	Fe	healthy	Fraxinus excelsior	27
A1_T3_L	endos	ITS4f		24	A1	south	5	5_Premia	south_alps	3	2	L	Fe	healthy	Fraxinus excelsior	6
A1_T3_P	endos	ITS4f		29	A1	south	5	5_Premia	south_alps	3	2	P	Fe	healthy	Fraxinus excelsior	27
A1_T5_L	endos	ITS4f		24	A1	south	5	5_Premia	south_alps	5	3	L	Fe	healthy	Fraxinus excelsior	6
A1_T5_P	endos	ITS4f		29	A1	south	5	5_Premia	south_alps	5	3	P	Fe	healthy	Fraxinus excelsior	27
A1_T6_L	endos	ITS4f		24	A1	south	5	5_Premia	south_alps	6	4	L	Fe	healthy	Fraxinus excelsior	6
A1_T6_P	endos	ITS4f		29	A1	south	5	5_Premia	south_alps	6	4	P	Fe	healthy	Fraxinus excelsior	27
A1_T10_L	endos	ITS4f		24	A1	south	5	5_Premia	south_alps	10	5	L	Fe	healthy	Fraxinus excelsior	34
A1_T10_P	endos	ITS4f		29	A1	south	5	5_Premia	south_alps	10	5	P	Fe	healthy	Fraxinus excelsior	27
A1_T12_L	endos	ITS4f		19	A1	south	5	5_Premia	south_alps	12	6	L	Fe	healthy	Fraxinus excelsior	32
A1_T12_P	endos	ITS4f		29	A1	south	5	5_Premia	south_alps	12	6	P	Fe	healthy	Fraxinus excelsior	30
A1_T13_L	endos	ITS4f		24	A1	south	5	5_Premia	south_alps	13	7	L	Fe	healthy	Fraxinus excelsior	6
A1_T13_P	endos	ITS4f		29	A1	south	5	5_Premia	south_alps	13	7	P	Fe	healthy	Fraxinus excelsior	30
A1_T15_L	endos	ITS4f		24	A1	south	5	5_Premia	south_alps	15	8	L	Fe	healthy	Fraxinus excelsior	6
A1_T15_P	endos	ITS4f		29	A1	south	5	5_Premia	south_alps	15	8	P	Fe	healthy	Fraxinus excelsior	30
A1_T41_L	endos	ITS4f		24	A1	south	5	5_Premia	south_alps	41	1	L	Ap	healthy	Acer pseudoplatanus	6
A1_T41_P	endos	ITS4f		29	A1	south	5	5_Premia	south_alps	41	1	P	Ap	healthy	Acer pseudoplatanus	27
A1_T43_L	endos	ITS4f		24	A1	south	5	5_Premia	south_alps	43	2	L	Ap	healthy	Acer pseudoplatanus	6
A1_T43_P	endos	ITS4f		29	A1	south	5	5_Premia	south_alps	43	2	P	Ap	healthy	Acer pseudoplatanus	27
A1_T45_L	endos	ITS4f		24	A1	south	5	5_Premia	south_alps	45	3	L	Ap	healthy	Acer pseudoplatanus	6
A1_T45_P	endos	ITS4f		29	A1	south	5	5_Premia	south_alps	45	3	P	Ap	healthy	Acer pseudoplatanus	28
A1_T46_L	endos	ITS4f		24	A1	south	5	5_Premia	south_alps	46	4	L	Ap	healthy	Acer pseudoplatanus	6
A1_T46_P	endos	ITS4f		29	A1	south	5	5_Premia	south_alps	46	4	P	Ap	healthy	Acer pseudoplatanus	28
A1_T50_P	endos	ITS4f		29	A1	south	5	5_Premia	south_alps	50	5	P	Ap	healthy	Acer pseudoplatanus	28
A1_T52_P	endos	ITS4f		29	A1	south	5	5_Premia	south_alps	52	6	P	Ap	healthy	Acer pseudoplatanus	30
A1_T53_P	endos	ITS4f		29	A1	south	5	5_Premia	south_alps	53	7	P	Ap	healthy	Acer pseudoplatanus	30
A1_T54_L	endos	ITS4f		24	A1	south	5	5_Premia	south_alps	54	8	L	Ap	healthy	Acer pseudoplatanus	9
A1_T54_P	endos	ITS4f		29	A1	south	5	5_Premia	south_alps	54	8	P	Ap	healthy	Acer pseudoplatanus	30
A2_T1_L	endos	ITS4f		24	A2	south	6	6_Faido	south_alps	1	1	L	Fe	healthy	Fraxinus excelsior	5
A2_T1_P	endos	ITS4f		29	A2	south	6	6_Faido	south_alps	1	1	P	Fe	healthy	Fraxinus excelsior	17
A2_T3_L	endos	ITS4f		24	A2	south	6	6_Faido	south_alps	3	2	L	Fe	healthy	Fraxinus excelsior	5
A2_T3_P	endos	ITS4f		29	A2	south	6	6_Faido	south_alps	3	2	P	Fe	healthy	Fraxinus excelsior	17
A2_T5_L	endos	ITS4f		24	A2	south	6	6_Faido	south_alps	5	3	L	Fe	healthy	Fraxinus excelsior	5
A2_T5_P	endos	ITS4f		29	A2	south	6	6_Faido	south_alps	5	3	P	Fe	healthy	Fraxinus excelsior	17
A2_T7_L	endos	ITS4f		24	A2	south	6	6_Faido	south_alps	7	4	L	Fe	healthy	Fraxinus excelsior	5
A2_T7_P	endos	ITS4f		29	A2	south	6	6_Faido	south_alps	7	4	P	Fe	healthy	Fraxinus excelsior	17
A2_T9_L	endos	ITS4f		24	A2	south	6	6_Faido	south_alps	9	5	L	Fe	healthy	Fraxinus excelsior	11
A2_T9_P	endos	ITS4f		29	A2	south	6	6_Faido	south_alps	9	5	P	Fe	healthy	Fraxinus excelsior	17
A2_T11_L	endos	ITS4f		24	A2	south	6	6_Faido	south_alps	11	6	L	Fe	healthy	Fraxinus excelsior	11
A2_T11_P	endos	ITS4f		29	A2	south	6	6_Faido	south_alps	11	6	P	Fe	healthy	Fraxinus excelsior	17
A2_T13_L	endos	ITS4f		24	A2	south	6	6_Faido	south_alps	13	7	L	Fe	healthy	Fraxinus excelsior	11
A2_T13_P	endos	ITS4f		29	A2	south	6	6_Faido	south_alps	13	7	P	Fe	healthy	Fraxinus excelsior	17
A2_T15_L	endos	ITS4f		24	A2	south	6	6_Faido	south_alps	15	8	L	Fe	healthy	Fraxinus excelsior	11
A2_T15_P	endos	ITS4f		29	A2	south	6	6_Faido	south_alps	15	8	P	Fe	healthy	Fraxinus excelsior	17
A2_T41_L	endos	ITS4f		24	A2	south	6	6_Faido	south_alps	41	1	L	Ap	healthy	Acer pseudoplatanus	5
A2_T41_P	endos	ITS4f		29	A2	south	6	6_Faido	south_alps	41	1	P	Ap	healthy	Acer pseudoplatanus	17
A2_T43_L	endos	ITS4f		24	A2	south	6	6_Faido	south_alps	43	2	L	Ap	healthy	Acer pseudoplatanus	5
A2_T43_P	endos	ITS4f		24	A2	south	6	6_Faido	south_alps	43	2	P	Ap	healthy	Acer pseudoplatanus	17
A2_T45_L	endos	ITS4f		19	A2	south	6	6_Faido	south_alps	45	3	L	Ap	healthy	Acer pseudoplatanus	5
A2_T45_P	endos	ITS4f		29	A2	south	6	6_Faido	south_alps	45	3	P	Ap	healthy	Acer pseudoplatanus	17
A2_T47_L	endos	ITS4f		19	A2	south	6	6_Faido	south_alps	47	4	L	Ap	healthy	Acer pseudoplatanus	5
A2_T47_P	endos	ITS4f		24	A2	south	6	6_Faido	south_alps	47	4	P	Ap	healthy	Acer pseudoplatanus	16
A2_T49_L	endos	ITS4f		19	A2	south	6	6_Faido	south_alps	49	5	L	Ap	healthy	Acer pseudoplatanus	11
A2_T49_P	endos	ITS4f		29	A2	south	6	6_Faido	south_alps	49	5	P	Ap	healthy	Acer pseudoplatanus	16
A2_T51_L	endos	ITS4f		19	A2	south	6	6_Faido	south_alps	51	6	L	Ap	healthy	Acer pseudoplatanus	11
A2_T51_P	endos	ITS4f		29	A2	south	6	6_Faido	south_alps	51	6	P	Ap	healthy	Acer pseudoplatanus	16
A2_T53_L	endos	ITS4f		19	A2	south	6	6_Faido	south_alps	53	7	L	Ap	healthy	Acer pseudoplatanus	11
A2_T53_P	endos	ITS4f		29	A2	south	6	6_Faido	south_alps	53	7	P	Ap	healthy	Acer pseudoplatanus	16
A2_T55_L	endos	ITS4f		19	A2	south	6	6_Faido	south_alps	55	8	L	Ap	healthy	Acer pseudoplatanus	11
A2_T55_P	endos	ITS4f		24	A2	south	6	6_Faido	south_alps	55	8	P	Ap	healthy	Acer pseudoplatanus	16
S1_T1_L	endos	ITS4f		24	S1	south	7	7_Monte_Caslano	south	1	1	L	Fe	healthy	Fraxinus excelsior	10
S1_T1_P	endos	ITS4f		24	S1	south	7	7_Monte_Caslano	south	1	1	P	Fe	healthy	Fraxinus excelsior	20
S1_T3_L	endos	ITS4f		24	S1	south	7	7_Monte_Caslano	south	3	2	L	Fe	healthy	Fraxinus excelsior	10
S1_T3_P	endos	ITS4f		29	S1	south	7	7_Monte_Caslano	south	3	2	P	Fe	healthy	Fraxinus excelsior	20
S1_T7_L	endos	ITS4f		24	S1	south	7	7_Monte_Caslano	south	7	3	L	Fe	healthy	Fraxinus excelsior	10
S1_T7_P	endos	ITS4f		29	S1	south	7	7_Monte_Caslano	south	7	3	P	Fe	healthy	Fraxinus excelsior	20
S1_T8_L	endos	ITS4f		24	S1	south	7	7_Monte_Caslano	south	8	4	L	Fe	healthy	Fraxinus excelsior	10
S1_T8_P	endos	ITS4f		24	S1	south	7	7_Monte_Caslano	south	8	4	P	Fe	healthy	Fraxinus excelsior	20
S1_T10_L	endos	ITS4f		24	S1	south	7	7_Monte_Caslano	south	10	5	L	Fe	healthy	Fraxinus excelsior	10
S1_T10_P	endos	ITS4f		29	S1	south	7	7_Monte_Caslano	south	10	5	P	Fe	healthy	Fraxinus excelsior	20
S1_T11_L	endos	ITS4f		24	S1	south	7	7_Monte_Caslano	south	11	6	L	Fe	healthy	Fraxinus excelsior	10
S1_T11_P	endos	ITS4f		24	S1	south	7	7_Monte_Caslano	south	11	6	P	Fe	healthy	Fraxinus excelsior	20
S1_T14_L	endos	ITS4f		19	S1	south	7	7_Monte_Caslano	south	14	7	L	Fe	healthy	Fraxinus excelsior	10
S1_T14_P	endos	ITS4f		29	S1	south	7	7_Monte_Caslano	south	14	7	P	Fe	healthy	Fraxinus excelsior	20
S1_T15_L	endos	ITS4f		24	S1	south	7	7_Monte_Caslano	south	15	8	L	Fe	healthy	Fraxinus excelsior	10
S1_T15_P	endos	ITS4f		29	S1	south	7	7_Monte_Caslano	south	15	8	P	Fe	healthy	Fraxinus excelsior	20
S1_T21_L	endos	ITS4f		29	S1	south	7	7_Monte_Caslano	south	21	1	L	Fo	healthy	Fraxinus ornus	23
S1_T21_P	endos	ITS4f		29	S1	south	7	7_Monte_Caslano	south	21	1	P	Fo	healthy	Fraxinus ornus	20
S1_T23_L	endos	ITS4f		24	S1	south	7	7_Monte_Caslano	south	23	2	L	Fo	healthy	Fraxinus ornus	23
S1_T23_P	endos	ITS4f		29	S1	south	7	7_Monte_Caslano	south	23	2	P	Fo	healthy	Fraxinus ornus	20
S1_T27_L	endos	ITS4f		19	S1	south	7	7_Monte_Caslano	south	27	3	L	Fo	healthy	Fraxinus ornus	23
S1_T27_P	endos	ITS4f		24	S1	south	7	7_Monte_Caslano	south	27	3	P	Fo	healthy	Fraxinus ornus	20
S1_T28_L	endos	ITS4f		24	S1	south	7	7_Monte_Caslano	south	28	4	L	Fo	healthy	Fraxinus ornus	23
S1_T28_P	endos	ITS4f		29	S1	south	7	7_Monte_Caslano	south	28	4	P	Fo	healthy	Fraxinus ornus	20
S1_T30_L	endos	ITS4f		19	S1	south	7	7_Monte_Caslano	south	30	5	L	Fo	healthy	Fraxinus ornus	6
S1_T30_P	endos	ITS4f		29	S1	south	7	7_Monte_Caslano	south	30	5	P	Fo	healthy	Fraxinus ornus	17
S1_T31_L	endos	ITS4f		19	S1	south	7	7_Monte_Caslano	south	31	6	L	Fo	healthy	Fraxinus ornus	6
S1_T31_P	endos	ITS4f		29	S1	south	7	7_Monte_Caslano	south	31	6	P	Fo	healthy	Fraxinus ornus	17
S1_T34_L	endos	ITS4f		19	S1	south	7	7_Monte_Caslano	south	34	7	L	Fo	healthy	Fraxinus ornus	32
S1_T34_P	endos	ITS4f		29	S1	south	7	7_Monte_Caslano	south	34	7	P	Fo	healthy	Fraxinus ornus	17
S1_T35_L	endos	ITS4f		24	S1	south	7	7_Monte_Caslano	south	35	8	L	Fo	healthy	Fraxinus ornus	32
S1_T35_P	endos	ITS4f		29	S1	south	7	7_Monte_Caslano	south	35	8	P	Fo	healthy	Fraxinus ornus	17
S1_T41_L	endos	ITS4f		24	S1	south	7	7_Monte_Caslano	south	41	1	L	Ap	healthy	Acer pseudoplatanus	23
S1_T41_P	endos	ITS4f		29	S1	south	7	7_Monte_Caslano	south	41	1	P	Ap	healthy	Acer pseudoplatanus	20
S1_T43_L	endos	ITS4f		24	S1	south	7	7_Monte_Caslano	south	43	2	L	Ap	healthy	Acer pseudoplatanus	23
S1_T43_P	endos	ITS4f		29	S1	south	7	7_Monte_Caslano	south	43	2	P	Ap	healthy	Acer pseudoplatanus	20
S1_T47_L	endos	ITS4f		24	S1	south	7	7_Monte_Caslano	south	47	3	L	Ap	healthy	Acer pseudoplatanus	23
S1_T47_P	endos	ITS4f		29	S1	south	7	7_Monte_Caslano	south	47	3	P	Ap	healthy	Acer pseudoplatanus	25
S1_T48_L	endos	ITS4f		24	S1	south	7	7_Monte_Caslano	south	48	4	L	Ap	healthy	Acer pseudoplatanus	23
S1_T48_P	endos	ITS4f		29	S1	south	7	7_Monte_Caslano	south	48	4	P	Ap	healthy	Acer pseudoplatanus	25
S1_T50_L	endos	ITS4f		24	S1	south	7	7_Monte_Caslano	south	50	5	L	Ap	healthy	Acer pseudoplatanus	23
S1_T50_P	endos	ITS4f		29	S1	south	7	7_Monte_Caslano	south	50	5	P	Ap	healthy	Acer pseudoplatanus	25
S1_T51_L	endos	ITS4f		24	S1	south	7	7_Monte_Caslano	south	51	6	L	Ap	healthy	Acer pseudoplatanus	23
S1_T51_P	endos	ITS4f		29	S1	south	7	7_Monte_Caslano	south	51	6	P	Ap	healthy	Acer pseudoplatanus	25
S1_T54_L	endos	ITS4f		19	S1	south	7	7_Monte_Caslano	south	54	7	L	Ap	healthy	Acer pseudoplatanus	26
S1_T54_P	endos	ITS4f		29	S1	south	7	7_Monte_Caslano	south	54	7	P	Ap	healthy	Acer pseudoplatanus	25
S1_T55_L	endos	ITS4f		19	S1	south	7	7_Monte_Caslano	south	55	8	L	Ap	healthy	Acer pseudoplatanus	28
S1_T55_P	endos	ITS4f		29	S1	south	7	7_Monte_Caslano	south	55	8	P	Ap	healthy	Acer pseudoplatanus	25
S2_T3_L	endos	ITS4f		24	S2	south	8	8_Lago_di_Ledro	south	3	1	L	Fe	healthy	Fraxinus excelsior	23
S2_T3_P	endos	ITS4f		24	S2	south	8	8_Lago_di_Ledro	south	3	1	P	Fe	healthy	Fraxinus excelsior	33
S2_T4_L	endos	ITS4f		24	S2	south	8	8_Lago_di_Ledro	south	4	2	L	Fe	healthy	Fraxinus excelsior	23
S2_T4_P	endos	ITS4f		29	S2	south	8	8_Lago_di_Ledro	south	4	2	P	Fe	healthy	Fraxinus excelsior	33
S2_T5_L	endos	ITS4f		24	S2	south	8	8_Lago_di_Ledro	south	5	3	L	Fe	healthy	Fraxinus excelsior	23
S2_T5_P	endos	ITS4f		24	S2	south	8	8_Lago_di_Ledro	south	5	3	P	Fe	healthy	Fraxinus excelsior	33
S2_T6_L	endos	ITS4f		24	S2	south	8	8_Lago_di_Ledro	south	6	4	L	Fe	healthy	Fraxinus excelsior	23
S2_T6_P	endos	ITS4f		29	S2	south	8	8_Lago_di_Ledro	south	6	4	P	Fe	healthy	Fraxinus excelsior	33
S2_T9_L	endos	ITS4f		24	S2	south	8	8_Lago_di_Ledro	south	9	5	L	Fe	healthy	Fraxinus excelsior	3
S2_T9_P	endos	ITS4f		29	S2	south	8	8_Lago_di_Ledro	south	9	5	P	Fe	healthy	Fraxinus excelsior	33
S2_T10_L	endos	ITS4f		24	S2	south	8	8_Lago_di_Ledro	south	10	6	L	Fe	healthy	Fraxinus excelsior	3
S2_T10_P	endos	ITS4f		29	S2	south	8	8_Lago_di_Ledro	south	10	6	P	Fe	healthy	Fraxinus excelsior	33
S2_T15_L	endos	ITS4f		24	S2	south	8	8_Lago_di_Ledro	south	15	7	L	Fe	healthy	Fraxinus excelsior	3
S2_T15_P	endos	ITS4f		29	S2	south	8	8_Lago_di_Ledro	south	15	7	P	Fe	healthy	Fraxinus excelsior	33
S2_T16_L	endos	ITS4f		24	S2	south	8	8_Lago_di_Ledro	south	16	8	L	Fe	healthy	Fraxinus excelsior	3
S2_T23_P	endos	ITS4f		29	S2	south	8	8_Lago_di_Ledro	south	23	1	P	Fo	healthy	Fraxinus ornus	33
S2_T24_L	endos	ITS4f		24	S2	south	8	8_Lago_di_Ledro	south	24	2	L	Fo	healthy	Fraxinus ornus	23
S2_T24_P	endos	ITS4f		24	S2	south	8	8_Lago_di_Ledro	south	24	2	P	Fo	healthy	Fraxinus ornus	33
S2_T25_L	endos	ITS4f		24	S2	south	8	8_Lago_di_Ledro	south	25	3	L	Fo	healthy	Fraxinus ornus	33
S2_T25_P	endos	ITS4f		29	S2	south	8	8_Lago_di_Ledro	south	25	3	P	Fo	healthy	Fraxinus ornus	33
S2_T26_L	endos	ITS4f		29	S2	south	8	8_Lago_di_Ledro	south	26	4	L	Fo	healthy	Fraxinus ornus	33
S2_T26_P	endos	ITS4f		29	S2	south	8	8_Lago_di_Ledro	south	26	4	P	Fo	healthy	Fraxinus ornus	33
S2_T29_L	endos	ITS4f		24	S2	south	8	8_Lago_di_Ledro	south	29	5	L	Fo	healthy	Fraxinus ornus	3
S2_T29_P	endos	ITS4f		29	S2	south	8	8_Lago_di_Ledro	south	29	5	P	Fo	healthy	Fraxinus ornus	19
S2_T30_P	endos	ITS4f		29	S2	south	8	8_Lago_di_Ledro	south	30	6	P	Fo	healthy	Fraxinus ornus	19
S2_T35_L	endos	ITS4f		19	S2	south	8	8_Lago_di_Ledro	south	35	7	L	Fo	healthy	Fraxinus ornus	9
S2_T35_P	endos	ITS4f		24	S2	south	8	8_Lago_di_Ledro	south	35	7	P	Fo	healthy	Fraxinus ornus	19
S2_T36_L	endos	ITS4f		19	S2	south	8	8_Lago_di_Ledro	south	36	8	L	Fo	healthy	Fraxinus ornus	9
S2_T36_P	endos	ITS4f		29	S2	south	8	8_Lago_di_Ledro	south	36	8	P	Fo	healthy	Fraxinus ornus	19
S2_T43_L	endos	ITS4f		24	S2	south	8	8_Lago_di_Ledro	south	43	1	L	Ap	healthy	Acer pseudoplatanus	3
S2_T43_P	endos	ITS4f		29	S2	south	8	8_Lago_di_Ledro	south	43	1	P	Ap	healthy	Acer pseudoplatanus	4
S2_T44_L	endos	ITS4f		24	S2	south	8	8_Lago_di_Ledro	south	44	2	L	Ap	healthy	Acer pseudoplatanus	3
S2_T44_P	endos	ITS4f		24	S2	south	8	8_Lago_di_Ledro	south	44	2	P	Ap	healthy	Acer pseudoplatanus	4
S2_T45_L	endos	ITS4f		24	S2	south	8	8_Lago_di_Ledro	south	45	3	L	Ap	healthy	Acer pseudoplatanus	3
S2_T45_P	endos	ITS4f		24	S2	south	8	8_Lago_di_Ledro	south	45	3	P	Ap	healthy	Acer pseudoplatanus	4
S2_T46_L	endos	ITS4f		29	S2	south	8	8_Lago_di_Ledro	south	46	4	L	Ap	healthy	Acer pseudoplatanus	3
S2_T46_P	endos	ITS4f		24	S2	south	8	8_Lago_di_Ledro	south	46	4	P	Ap	healthy	Acer pseudoplatanus	4
S2_T49_L	endos	ITS4f		29	S2	south	8	8_Lago_di_Ledro	south	49	5	L	Ap	healthy	Acer pseudoplatanus	33
S2_T49_P	endos	ITS4f		29	S2	south	8	8_Lago_di_Ledro	south	49	5	P	Ap	healthy	Acer pseudoplatanus	19
S2_T50_L	endos	ITS4f		29	S2	south	8	8_Lago_di_Ledro	south	50	6	L	Ap	healthy	Acer pseudoplatanus	33
S2_T50_P	endos	ITS4f		24	S2	south	8	8_Lago_di_Ledro	south	50	6	P	Ap	healthy	Acer pseudoplatanus	19
S2_T55_L	endos	ITS4f		24	S2	south	8	8_Lago_di_Ledro	south	55	7	L	Ap	healthy	Acer pseudoplatanus	5
S2_T55_P	endos	ITS4f		29	S2	south	8	8_Lago_di_Ledro	south	55	7	P	Ap	healthy	Acer pseudoplatanus	19
S2_T56_L	endos	ITS4f		24	S2	south	8	8_Lago_di_Ledro	south	56	8	L	Ap	healthy	Acer pseudoplatanus	5
S2_T56_P	endos	ITS4f		29	S2	south	8	8_Lago_di_Ledro	south	56	8	P	Ap	healthy	Acer pseudoplatanus	19
SO1_T22_L	endos	ITS4f		19	SO1	north	9	9_F_ornus_north	north	22	1	L	Fo	healthy	Fraxinus ornus	5
SO1_T22_P	endos	ITS4f		29	SO1	north	9	9_F_ornus_north	north	22	1	P	Fo	healthy	Fraxinus ornus	28
SO1_T23_L	endos	ITS4f		24	SO1	north	9	9_F_ornus_north	north	23	2	L	Fo	healthy	Fraxinus ornus	5
SO1_T23_P	endos	ITS4f		29	SO1	north	9	9_F_ornus_north	north	23	2	P	Fo	healthy	Fraxinus ornus	28
SO1_T27_P	endos	ITS4f		24	SO1	north	9	9_F_ornus_north	north	27	3	P	Fo	healthy	Fraxinus ornus	29
SO1_T27_L	endos	ITS4f		24	SO1	north	9	9_F_ornus_north	north_alps	27	3	L	Fo	healthy	Fraxinus ornus	5
SO1_T28_L	endos	ITS4f		19	SO1	north	9	9_F_ornus_north	north	28	4	L	Fo	healthy	Fraxinus ornus	5
SO1_T28_P	endos	ITS4f		29	SO1	north	9	9_F_ornus_north	north	28	4	P	Fo	healthy	Fraxinus ornus	29
SO1_T29_L	endos	ITS4f		19	SO1	north	9	9_F_ornus_north	north_alps	29	5	L	Fo	healthy	Fraxinus ornus	5
SO1_T29_P	endos	ITS4f		24	SO1	north	9	9_F_ornus_north	north_alps	29	5	P	Fo	healthy	Fraxinus ornus	29
SO1_T31_L	endos	ITS4f		24	SO1	north	9	9_F_ornus_north	north_alps	31	6	L	Fo	healthy	Fraxinus ornus	5
SO1_T31_P	endos	ITS4f		24	SO1	north	9	9_F_ornus_north	north_alps	31	6	P	Fo	healthy	Fraxinus ornus	29
SO1_T34_L	endos	ITS4f		19	SO1	north	9	9_F_ornus_north	north	34	7	L	Fo	healthy	Fraxinus ornus	28
SO1_T34_P	endos	ITS4f		24	SO1	north	9	9_F_ornus_north	north	34	7	P	Fo	healthy	Fraxinus ornus	29
SO1_T36_L	endos	ITS4f		24	SO1	north	9	9_F_ornus_north	north	36	8	L	Fo	healthy	Fraxinus ornus	28
SO1_T36_P	endos	ITS4f		29	SO1	north	9	9_F_ornus_north	north	36	8	P	Fo	healthy	Fraxinus ornus	29
mock_33_1	endos	ITS4f	mock	33
mock_33_2	endos	ITS4f	mock	33
mock_29_1	endos	ITS4f	mock	29
mock_29_2	endos	ITS4f	mock	29
mock_19_1	endos	ITS4f	mock	19
mock_19_2	endos	ITS4f	mock	19
mock_24_1	endos	ITS4f	mock	24
mock_24_2	endos	ITS4f	mock	24
ptest_ITS4f2_1	ptest	ITS4f2
ptest_ITS4f2_2	ptest	ITS4f2
ptest_ITS4f2_3	ptest	ITS4f2
ptest_ITS4f_1	ptest	ITS4f
ptest_ITS4f_2	ptest	ITS4f
ptest_ITS4f_3	ptest	ITS4f
neg_19	endos	ITS4f	neg	19
neg_29	endos	ITS4f	neg	29
neg_19_24	endos	ITS4f	neg	19/24
neg_33	endos	ITS4f	neg	33
ptest_ITS4_1_ITS4	ptest	ITS4
ptest_ITS4_2_ITS4	ptest	ITS4
ptest_ITS4_3_ITS4	ptest	ITS4
