# Supplementary material for: The Endophytic Mycobiome of European Ash and Sycamore Maple Leaves – Geographic Patterns, Host Specificity and Influence of Ash Dieback
Source: Front Microbiol. 2018 Oct 24;9:2345. doi: 10.3389/fmicb.2018.02345 (PMC6207852; doi:10.3389/fmicb.2018.02345)
Supplement: Supplementary file 9 [file Data_Sheet_4.zip › Data_Sheet_4_code/data/leaf_samples/meta/mock_data_with_rel.txt]

name	num	phylum	class	order	family	genus	species	n0_qpcr	n0_se_qpcr	conc_even	rel_abund_m1	rel_abund_m2	ITS2_length	qpcr_rel	qpcr_rel_se
H_crustiliniforme	1	Basidiomycota	Agaricomycetes	Agaricales	Cortinariaceae	Hebeloma	Hebeloma crustiliniforme	1.95E-05	2.91E-06	0.7543	0.24	9.77E-04	206	0.017266053	0.002576626
C_puteana	2	Basidiomycota	Agaricomycetes	Boletales	Coniophoraceae	Coniophora	Coniophora puteana	4.56E-05	1.55E-06	0.6714	0.144	0.0625	252	0.04536136	0.001541888
F_pinicola	3	Basidiomycota	Agaricomycetes	Polyporales	Coriolaceae	Fomitopsis	Fomitopsis pinicola	4.74E-05	2.28E-06	0.7162	5.22E-04	0.125	190	0.044202475	0.002126195
H_annosum	4	Basidiomycota	Agaricomycetes	Russulales	Bondarzewiaceae	Heterobasidion	Heterobasidion annosum	5.76E-05	6.97E-06	0.68	3.14E-04	0.00781	191	0.056573902	0.006845835
E_hasegawianum	5	Basidiomycota	Cystobasidiomycetes	Erythrobasidiales	Erythrobasidiaceae	Erythrobasidium	Erythrobasidium hasegawianum	2.23E-05	1.57E-06	0.6962	0.4	3.82E-06	214	0.021393084	0.00150615
C_flavescens	6	Basidiomycota	Tremellomycetes	Tremellales	Rhynchogastremataceae	Papiliotrema	Papiliotrema flavescens	4.70E-05	3.94E-06	0.7314	8.71E-04	0.0313	164	0.042918592	0.003597856
Septoria_sp	7	Ascomycota	Dothideomycetes	Capnodiales	Mycosphaerellaceae	Septoria	Septoria sp.	3.00E-05	2.52E-06	0.7219	0.0112	2.38E-07	133	0.027755354	0.00233145
A_pullulans	8	Ascomycota	Dothideomycetes	Dothideales	Dothioraceae	Aureobasidium	Aureobasidium pullulans	4.85E-05	5.27E-06	0.74	2.44E-05	0.00195	144	0.043773632	0.004756434
Boeremia_sp_1	9	Ascomycota	Dothideomycetes	Pleosporales	Didymellaceae	Boeremia	Boeremia sp. 1	5.33E-05	1.13E-06	0.739	4.06E-05	3.05E-05	144	0.048170963	0.001021261
Boeremia_sp_2	10	Ascomycota	Dothideomycetes	Pleosporales	Didymellaceae	Boeremia	Boeremia sp. 2	8.74E-05	2.07E-06	0.8124	0.0311	0.0156	144	0.071852863	0.001701778
E_nigrum	11	Ascomycota	Dothideomycetes	Pleosporales	Didymellaceae	Epicoccum	Epicoccum nigrum	6.65E-05	5.08E-06	0.76	1.88E-04	9.54E-07	145	0.058440055	0.004464293
V_fraxini	12	Ascomycota	Dothideomycetes	Venturiales	Venturiaceae	Venturia	Venturia fraxini	2.87E-05	1.44E-06	0.8019	6.77E-05	2.44E-04	134	0.023903651	0.001199347
Penicillium_sp	13	Ascomycota	Eurotiomycetes	Eurotiales	Aspergillaceae	Penicillium	Penicillium sp.	5.85E-05	5.10E-06	0.7752	3.16E-06	0.5	150	0.050401639	0.004393989
P_fortinii	14	Ascomycota	Leotiomycetes	Helotiales		Phialocephala	Phialocephala fortinii	2.55E-05	1.26E-06	0.781	1.13E-04	6.10E-05	133	0.021806788	0.001077512
H_fraxineus	15	Ascomycota	Leotiomycetes	Helotiales	Helotiaceae	Hymenoscyphus	Hymenoscyphus fraxineus	1.23E-05	2.81E-07	0.6876	0.00145	1.91E-06	134	0.011947356	2.73E-04
S_cerevisiae	16	Ascomycota	Saccharomycetes	Saccharomycetales	Saccharomycetaceae	Saccharomyces	Saccharomyces cervisiae	1.36E-04	6.07E-06	0.719	0.0187	7.63E-06	224	0.126331769	0.005638484
P_vulgaris	17	Ascomycota	Pezizomycetes	Pezizales	Sarcoscyphaceae	Pithya	Pithya vulgaris	4.03E-05	2.62E-06	0.92	8.78E-06	4.88E-04	163	0.029256326	0.001902024
D_eres	18	Ascomycota	Sordariomycetes	Diaporthales	Diaporthaceae	Diaporthe	Diaporthe eres	2.09E-05	1.78E-06	0.7429	0.0864	4.77E-07	150	0.018789641	0.001600266
C_acutatum	19	Ascomycota	Sordariomycetes	Glomerellales	Glomerellaceae	Colletotrichum	Colletotrichum acutatum	3.27E-05	4.22E-06	0.7533	0.00242	0.25	145	0.028992278	0.003741511
F_tritinctum	20	Ascomycota	Sordariomycetes	Hypocreales	Nectriaceae	Fusarium	Fusarium tritinctum	3.61E-05	1.87E-06	0.7638	0.0518	0.00391	153	0.031566767	0.001635176
O_minus	21	Ascomycota	Sordariomycetes	Ophiostomatales	Ophiostomataceae	Ophiostoma	Ophiostoma minus	8.04E-05	4.74E-06	0.8048	5.27E-06	1.19E-07	204	0.066722244	0.003933625
N_serpens	22	Ascomycota	Sordariomycetes	Xylariales	Xylariaceae	Nemania	Nemania serpens	8.72E-06	1.36E-07	0.7629	0.00672	5.96E-08	155	0.007633987	1.19E-04
Xylariaceae_isolate	23	Ascomycota	Sordariomycetes	Xylariales	Xylariaceae		Xylariaceae_isolate	4.88E-05	2.79E-06	0.76	0.00403	1.22E-04	151	0.042885333	0.002451846
B_tuberculispora	24	(Zygomycota)		Mucorales	Backusellaceae	Backusella	Backusella tuberculispora	6.92E-05	2.90E-06	0.7448	1.46E-05	1.53E-05	206	0.062053887	0.002600524
