# Supplementary material for: The Endophytic Mycobiome of European Ash and Sycamore Maple Leaves – Geographic Patterns, Host Specificity and Influence of Ash Dieback
Source: Front Microbiol. 2018 Oct 24;9:2345. doi: 10.3389/fmicb.2018.02345 (PMC6207852; doi:10.3389/fmicb.2018.02345)
Supplement: Supplementary file 9 [file Data_Sheet_4.zip › Data_Sheet_4_code/data/leaf_samples/meta/morpho_tax.txt]

morphotype	d	p	c	o	f	g	s
Bd	Fungi	Ascomycota	Dothideomycetes	Botryosphaeriales	Botryosphaeriaceae	Botryosphaeria	Botryosphaeria dothidea
Gug	Fungi	Ascomycota	Dothideomycetes	Botryosphaeriales	Phyllostictaceae	Guignardia	Guignardia gaultheriae
Clsp	Fungi	Ascomycota	Dothideomycetes	Capnodiales	Cladosporiaceae	Cladosporium	Cladosporium sp.
Mysp	Fungi	Ascomycota	Dothideomycetes	Capnodiales	Mycosphaerellaceae	Mycosphaerella	Mycosphaerella spp.
Ral	Fungi	Ascomycota	Dothideomycetes	Capnodiales	Mycosphaerellaceae	Mycosphaerella	Ramularia lethalis
Mysp2	Fungi	Ascomycota	Dothideomycetes	Capnodiales	Mycosphaerellaceae	Ramularia	Ramularia sp.
Myc	Fungi	Ascomycota	Dothideomycetes	Capnodiales	Mycosphaerellaceae	Ramularia	Ramularia spp.
My3	Fungi	Ascomycota	Dothideomycetes	Capnodiales	Mycosphaerellaceae	Sphaerulina	Sphaerulina spp.
Spa	Fungi	Ascomycota	Dothideomycetes	Capnodiales	Mycosphaerellaceae	Sphaerulina	Sphaerulina aceris
Aup	Fungi	Ascomycota	Dothideomycetes	Dothideales	Dothioraceae	Aureobasidium	Aureobasidium pullulans
Aus	Fungi	Ascomycota	Dothideomycetes	Dothideales	Dothioraceae	Aureobasidium	Aureobasidium subglaciale
Elsp	Fungi	Ascomycota	Dothideomycetes	Myriangiales	Elsinoaceae		Elsinoe sp.
Casp	Fungi	Ascomycota	Dothideomycetes	Pleosporales	Coniothyriaceae	Camarosporium	Camarosporium sp.
Pyr	Fungi	Ascomycota	Dothideomycetes	Pleosporales	Cucurbitariaceae	Pyrenochaeta	Pyrenochaeta spp.
Dim	Fungi	Ascomycota	Dothideomycetes	Pleosporales	Didymellaceae	Didymella	Didymella macrostoma
Asp	Fungi	Ascomycota	Dothideomycetes	Pleosporales	Didymellaceae	Ascochyta	Ascochyta pisi
Be	Fungi	Ascomycota	Dothideomycetes	Pleosporales	Didymellaceae	Boeremia	Boeremia sp.
Div	Fungi	Ascomycota	Dothideomycetes	Pleosporales	Didymellaceae	Didymella	Didymella vitalbina
Div2	Fungi	Ascomycota	Dothideomycetes	Pleosporales	Didymellaceae	Didymella	Didymella viburnicola
Disp2	Fungi	Ascomycota	Dothideomycetes	Pleosporales	Didymellaceae	Didymella	Didymella sp.
Epsp	Fungi	Ascomycota	Dothideomycetes	Pleosporales	Didymellaceae	Epicoccum	Epicoccum sp.
Mio	Fungi	Ascomycota	Dothideomycetes	Pleosporales	Didymellaceae	Microsphaeropsis	Microsphaeropsis olivacea
Phsp2	Fungi	Ascomycota	Dothideomycetes	Pleosporales	Didymellaceae	Phoma	Phoma sp.
Phsp4	Fungi	Ascomycota	Dothideomycetes	Pleosporales	Didymellaceae	Phoma	Phoma sp.
Aq	Fungi	Ascomycota	Dothideomycetes	Pleosporales	Leptosphaeriaceae	Ampelomyces	Ampelomyces quisqualis
Phsp	Fungi	Ascomycota	Dothideomycetes	Pleosporales	Leptosphaeriaceae	Phaeosphaeria	Phaeosphaeria sp.
UnL	Fungi	Ascomycota	Dothideomycetes	Pleosporales	Leptosphaeriaceae		Leptosphaeriaceae isolate
Ple	Fungi	Ascomycota	Dothideomycetes	Pleosporales	Pleosporaceae	Pleospora	Pleospora spp.
Ple2	Fungi	Ascomycota	Dothideomycetes	Pleosporales			Pleosporales isolate
Pem	Fungi	Ascomycota	Dothideomycetes	Pleosporales	Periconiaceae	Periconia	Periconia macrospinosa
Pha2	Fungi	Ascomycota	Dothideomycetes	Pleosporales	Phaeosphaeriaceae	(Muriphaeosphaeria)	Muriphaeosphaeria viburni / Phaeosphaeriaceae isolate
Nesp	Fungi	Ascomycota	Dothideomycetes	Pleosporales	Phaeosphaeriaceae	Neosetophoma	Neosetophoma sp.
Nod	Fungi	Ascomycota	Dothideomycetes	Pleosporales	Phaeosphaeriaceae	Nodulosphaeria	Nodulosphaeria digitalis
Phsp3	Fungi	Ascomycota	Dothideomycetes	Pleosporales	Phaeosphaeriaceae	Phaeosphaeria	Phaeosphaeria sp.
Phn	Fungi	Ascomycota	Dothideomycetes	Pleosporales	Phaeosphaeriaceae	Phaeosphaeria	Phaeosphaeria nigrans
Pha	Fungi	Ascomycota	Dothideomycetes	Pleosporales	Phaeosphaeriaceae	Setophoma / Phaeosphaeria	Setophoma sp., Phaeosphaeria lunariae
Aa	Fungi	Ascomycota	Dothideomycetes	Pleosporales	Pleosporaceae	Alternaria	Alternaria spp.
Stv	Fungi	Ascomycota	Dothideomycetes	Pleosporales	Pleosporaceae	Stemphylium	Stemphylium vesicarium
Prm	Fungi	Ascomycota	Dothideomycetes	Pleosporales	Sporormiaceae	Preussia	Preussia minima
Pli2	Fungi	Ascomycota	Dothideomycetes	Pleosporales			Pleosporales isolate
Pa1	Fungi	Ascomycota	Dothideomycetes	Pleosporales	Montagnulaceae	Paraconiothyrium	Paraconiothyrium sp.
UnP	Fungi	Ascomycota	Dothideomycetes	Pleosporales			Pleosporales isolate
Pli3	Fungi	Ascomycota	Dothideomycetes	Pleosporales			Pleosporales isolate
Ven	Fungi	Ascomycota	Dothideomycetes	Venturiales	Venturiaceae	Venturia	Venturia spp.
Na	Fungi	Ascomycota	Leotiomycetes	Helotiales	Dermateaceae	Phlyctema	Phlyctema vagabunda
Hym	Fungi	Ascomycota	Leotiomycetes	Helotiales	Helotiaceae	Hymenoscyphus	Hymenoscyphus fraxineus / albidus
Daf	Fungi	Ascomycota	Leotiomycetes	Helotiales	Hyaloscyphaceae	Dasyscyphus	Dasyscyphus fuscescens
Hesp	Fungi	Ascomycota	Leotiomycetes	Helotiales			Helotiales sp.
Hesp2	Fungi	Ascomycota	Leotiomycetes	Helotiales			Helotiales sp.
Pesp	Fungi	Ascomycota	Pezizomycetes				Pezizomycetes sp.
Jasp	Fungi	Ascomycota	Sordariomycetes	Calosphaeriales	Calosphaeriaceae	Jattaea	Jattaea sp.
Disp	Fungi	Ascomycota	Sordariomycetes	Diaporthales	Diaporthaceae	Diaporthe	Diaporthe sp.
Di1	Fungi	Ascomycota	Sordariomycetes	Diaporthales	Diaporthaceae	Diaporthe	Diaporthe spp.
Dip	Fungi	Ascomycota	Sordariomycetes	Diaporthales	Diaporthaceae	Diaporthe	Diaporthe pustulata
Di2	Fungi	Ascomycota	Sordariomycetes	Diaporthales	Diaporthaceae	Diaporthe	Diaporthe oncostoma
Ape	Fungi	Ascomycota	Sordariomycetes	Diaporthales	Gnomoniaceae	Apiognomonia	Apiognomonia errabunda
Dq	Fungi	Ascomycota	Sordariomycetes	Diaporthales	Gnomoniaceae	Discula	Discula quercina
Ac	Fungi	Ascomycota	Sordariomycetes	Diaporthales	Gnomoniaceae	Gnomoniopsis	Amphiporthe castanea
Opl	Fungi	Ascomycota	Sordariomycetes	Diaporthales	Gnomoniaceae	Ophiognomonia	Ophioceras leptosporum
Ops	Fungi	Ascomycota	Sordariomycetes	Diaporthales	Gnomoniaceae	Ophiognomonia	Ophiognomonia setacea
Gno	Fungi	Ascomycota	Sordariomycetes	Diaporthales	Gnomoniaceae	Plagiostoma / Apiognomonia	Plagiostoma sp. / Apiognomonia hystrix
Pli	Fungi	Ascomycota	Sordariomycetes	Diaporthales	Gnomoniaceae	Plagiostoma	Plagiostoma inclinatum
Ca1	Fungi	Ascomycota	Sordariomycetes	Glomerellales	Glomerellaceae	Colletotrichum	Colletotrichum acutatum
Cosp	Fungi	Ascomycota	Sordariomycetes	Glomerellales	Glomerellaceae	Colletotrichum	Colletotrichum sp.
Cosp2	Fungi	Ascomycota	Sordariomycetes	Glomerellales	Glomerellaceae	Colletotrichum	Colletotrichum sp.
Cog	Fungi	Ascomycota	Sordariomycetes	Glomerellales	Glomerellaceae	Colletotrichum	Colletotrichum godetiae
Plc	Fungi	Ascomycota	Sordariomycetes	Glomerellales	Plectosphaerellaceae	Plectosphaerella	Plectosphaerella cucumerina
Clr	Fungi	Ascomycota	Sordariomycetes	Hypocreales	Bionectriaceae	Clonostachys	Clonostachys rosea
Sil	Fungi	Ascomycota	Sordariomycetes	Hypocreales	Cordycipitaceae	Simplicillium	Simplicillium lamellicola
Coa	Fungi	Ascomycota	Sordariomycetes	Hypocreales	Nectriaceae	Cosmospora	Cosmospora arxii
Fut	Fungi	Ascomycota	Sordariomycetes	Hypocreales	Nectriaceae	Fusarium	Fusarium tritinctum
Fusp2	Fungi	Ascomycota	Sordariomycetes	Hypocreales	Nectriaceae	Fusarium	Fusarium sp. xy
Fusp	Fungi	Ascomycota	Sordariomycetes	Hypocreales	Nectriaceae	Fusarium	Fusarium sp.
Ned	Fungi	Ascomycota	Sordariomycetes	Hypocreales	Nectriaceae	Nectria	Nectria dematiosa
Stsp	Fungi	Ascomycota	Sordariomycetes	Hypocreales	Nectriaceae	Stylonectria	Stylonectria sp.
Ann	Fungi	Ascomycota	Sordariomycetes	Xylariales	Xylariaceae	Annulohypoxylon	Annulohypoxylon spp.
Bn	Fungi	Ascomycota	Sordariomycetes	Xylariales	Xylariaceae	Biscogniauxia	Biscogniauxia spp.
Crs	Fungi	Ascomycota	Sordariomycetes	Xylariales	Xylariaceae	Creosphaeria	Creosphaeria sassafras
Crs2	Fungi	Ascomycota	Sordariomycetes	Xylariales	Xylariaceae	Creosphaeria	Creosphaeria sassafras
Dac	Fungi	Ascomycota	Sordariomycetes	Xylariales	Xylariaceae	Daldinia	Daldinia childiae
Hyr	Fungi	Ascomycota	Sordariomycetes	Xylariales	Xylariaceae	Hypoxylon	Hypoxylon rubiginosum
Hyf2	Fungi	Ascomycota	Sordariomycetes	Xylariales	Xylariaceae	Hypoxylon	Hypoxylon fragiforme
Kd	Fungi	Ascomycota	Sordariomycetes	Xylariales	Xylariaceae	Kretzschmaria	Kretzschmaria deusta
Ns	Fungi	Ascomycota	Sordariomycetes	Xylariales	Xylariaceae	(Nemania)	Xylariaceae isolate / Nemania serpens
Nec	Fungi	Ascomycota	Sordariomycetes	Xylariales	Xylariaceae	Nemania	Nemania chestersii
Xyl	Fungi	Ascomycota	Sordariomycetes	Xylariales	Xylariaceae	Nemania / Xylaria	Nemania diffusa / Xylaria spp.
Rc	Fungi	Ascomycota	Sordariomycetes	Xylariales	Xylariaceae	Rosellinia	Rosellinia spp.
Rosp	Fungi	Ascomycota	Sordariomycetes	Xylariales	Xylariaceae		Xylariaceae isolate
Xyi	Fungi	Ascomycota	Sordariomycetes	Xylariales	Xylariaceae		Xylariaceae isolate
UnX	Fungi	Ascomycota	Sordariomycetes	Xylariales	Xylariaceae		Xylariaceae isolate
Soi	Fungi	Ascomycota	Sordariomycetes				Sordariomycetes isolate
UnA	Fungi	Ascomycota					Ascomycete isolate
Scc	Fungi	Basidiomycota	Agaricomycetes	Agaricales	Schizophyllaceae	Schizophyllum	Schizophyllum commune
Hyf	Fungi	Basidiomycota	Agaricomycetes	Agaricales	Strophariaceae	Hypholoma	Hypholoma fasciculare
Trh	Fungi	Basidiomycota	Agaricomycetes	Polyporales	Coriolaceae	Trametes	Trametes hirsuta
Mij	Fungi	Basidiomycota	Exobasidiomycetes	Microstromatales	Microstromataceae	Microstroma	Microstroma juglandis
