# Supplementary material for: The Endophytic Mycobiome of European Ash and Sycamore Maple Leaves – Geographic Patterns, Host Specificity and Influence of Ash Dieback
Source: Front Microbiol. 2018 Oct 24;9:2345. doi: 10.3389/fmicb.2018.02345 (PMC6207852; doi:10.3389/fmicb.2018.02345)
Supplement: Supplementary file 9 [file Data_Sheet_4.zip › Data_Sheet_4_code/data/leaf_samples/meta/morphotype_data.txt]

code	name	host	plot	leaf_part	tree_num	piece	batch	leaf	sequenced	maybe_morphotype
N1_T1.L1	N1_1L	Fe	N1	L	1	1
N1_T1.L2	N1_1L	Fe	N1	L	1	2
N1_T1.R1	N1_1R	Fe	N1	P	1	1			y	Hyf2
N1_T1.R2	N1_1R	Fe	N1	P	1	2			y	Clsp
N1_T2.L1	N1_2L	Fe	N1	L	2	1
N1_T2.L2	N1_2L	Fe	N1	L	2	2			y	Ven
N1_T2.R1	N1_2R	Fe	N1	P	2	1			y	Scc
N1_T2.R2	N1_2R	Fe	N1	P	2	2			y	Mij
N1_T3.L1	N1_3L	Fe	N1	L	3	1			y	Kd
N1_T3.L2	N1_3L	Fe	N1	L	3	2			y	Ape
N1_T3.R1	N1_3R	Fe	N1	P	3	1			y	Mij
N1_T3.R2	N1_3R	Fe	N1	P	3	2			y	Mij
N1_T4.L1	N1_4L	Fe	N1	L	4	1			y	Ven
N1_T4.L2	N1_4L	Fe	N1	L	4	2			y	Ven
N1_T4.R1	N1_4R	Fe	N1	P	4	1			y	Aup
N1_T4.R2	N1_4R	Fe	N1	P	4	2			y	Mij
N1_T5.L1	N1_5L	Fe	N1	L	5	1				Gr5
N1_T5.L2	N1_5L	Fe	N1	L	5	2			y	Ven
N1_T5.R1	N1_5R	Fe	N1	P	5	1			y	Ven
N1_T5.R2	N1_5R	Fe	N1	P	5	2			y	Ven
N1_T6.L1	N1_6L	Fe	N1	L	6	1				?
N1_T6.L2	N1_6L	Fe	N1	L	6	2
N1_T6.R1	N1_6R	Fe	N1	P	6	1
N1_T6.R2	N1_6R	Fe	N1	P	6	2
N1_T7.L1	N1_7L	Fe	N1	L	7	1			y	Ven
N1_T7.L2	N1_7L	Fe	N1	L	7	2			y	Ven
N1_T7.R1	N1_7R	Fe	N1	P	7	1			y	Ns
N1_T8.L1	N1_8L	Fe	N1	L	8	1			y	Cosp5
N1_T8.L2	N1_8L	Fe	N1	L	8	2			y	Ven
N1_T8.R1	N1_8R	Fe	N1	P	8	1			y	Dim
N1_T8.R2	N1_8R	Fe	N1	P	8	2			y	Aup
N1_T9.L1	N1_9L	Fe	N1	L	9	1			y	Ven
N1_T9.L2	N1_9L	Fe	N1	L	9	2			y	Ven
N1_T9.R1	N1_9R	Fe	N1	P	9	1			y	Ven
N1_T9.R2	N1_9R	Fe	N1	P	9	2			y	Ven
N1_T10.L1	N1_10L	Fe	N1	L	10	1				Ple
N1_T10.L2	N1_10L	Fe	N1	L	10	2			y	Ven
N1_T10.R1	N1_10R	Fe	N1	P	10	1			y	Ven
N1_T10.R2	N1_10R	Fe	N1	P	10	2			y	Aus
N1_T11.L1	N1_11L	Fe	N1	L	11	1			y	Hyf2
N1_T11.L2	N1_11L	Fe	N1	L	11	2			y	Ven
N1_T11.R1	N1_11R	Fe	N1	P	11	1			y	Mij
N1_T11.R2	N1_11R	Fe	N1	P	11	2			y	Ven
N1_T12.L1	N1_12L	Fe	N1	L	12	1			y	Bn
N1_T12.L2	N1_12L	Fe	N1	L	12	2			y	Ven
N1_T12.R1	N1_12R	Fe	N1	P	12	1
N1_T12.R2	N1_12R	Fe	N1	P	12	2
N1_T13.L1	N1_13L	Fe	N1	L	13	1
N1_T13.L2	N1_13L	Fe	N1	L	13	2			y	Ven
N1_T13.R1	N1_13R	Fe	N1	P	13	1			y	Ven
N1_T13.R2	N1_13R	Fe	N1	P	13	2			y	Ven
N1_T14.L1	N1_14L	Fe	N1	L	14	1			y	Ven
N1_T14.L2	N1_14L	Fe	N1	L	14	2
N1_T14.R1	N1_14R	Fe	N1	P	14	1			y	Di1
N1_T15.L1	N1_15L	Fe	N1	L	15	1			y	Di1
N1_T15.L2	N1_15L	Fe	N1	L	15	2			y	Ven
N1_T15.R1	N1_15R	Fe	N1	P	15	1			y	Bn
N1_T15.R2	N1_15R	Fe	N1	P	15	2
N1_T16.L1	N1_16L	Fe	N1	L	16	1			y	Bn
N1_T16.L2	N1_16L	Fe	N1	L	16	2
N1_T16.R1	N1_16R	Fe	N1	P	16	1			y	Coa
N1_T16.R2	N1_16R	Fe	N1	P	16	2			y	Coa
N1_T21.L1	N1_21L	Fe	N1	L	1	1			y	Ven
N1_T21.L2	N1_21L	Fe	N1	L	1	2			y	Ven
N1_T21.R1	N1_21R	Fe	N1	P	1	1			y	Aup
N1_T21.R2	N1_21R	Fe	N1	P	1	2			y	Di1
N1_T22.L1	N1_22L	Fe	N1	L	2	1			y	Ven
N1_T22.L2	N1_22L	Fe	N1	L	2	2			y	Ven
N1_T22.R1	N1_22R	Fe	N1	P	2	1			y	Ven
N1_T22.R2	N1_22R	Fe	N1	P	2	2			y	Ausp
N1_T23.L1	N1_23L	Fe	N1	L	3	1
N1_T23.L2	N1_23L	Fe	N1	L	3	2			y	Ven
N1_T23.R1	N1_23R	Fe	N1	P	3	1			y	Aup
N1_T23.R2	N1_23R	Fe	N1	P	3	2			y	Ven
N1_T24.L1	N1_24L	Fe	N1	L	4	1			y	Ven
N1_T24.L2	N1_24L	Fe	N1	L	4	2			y	Di1
N1_T24.R1	N1_24R	Fe	N1	P	4	1			y	Aup
N1_T24.R2	N1_24R	Fe	N1	P	4	2			y	Ven
N1_T25.L1	N1_25L	Fe	N1	L	5	1			y	Ven
N1_T25.L2	N1_25L	Fe	N1	L	5	2
N1_T25.R1	N1_25R	Fe	N1	P	5	1				W9/W9b
N1_T25.R2	N1_25R	Fe	N1	P	5	2			y	Mij
N1_T26.L1	N1_26L	Fe	N1	L	6	1			y	Ven
N1_T26.L2	N1_26L	Fe	N1	L	6	2			y	Clsp
N1_T26.R1	N1_26R	Fe	N1	P	6	1			y	Aup
N1_T26.R2	N1_26R	Fe	N1	P	6	2			y	Aup
N1_T27.L1	N1_27L	Fe	N1	L	7	1			y	Ven
N1_T27.L2	N1_27L	Fe	N1	L	7	2			y	Ven
N1_T27.R1	N1_27R	Fe	N1	P	7	1			y	Trh
N1_T27.R2	N1_27R	Fe	N1	P	7	2			y	Dim
N1_T28.L1	N1_28L	Fe	N1	L	8	1			y	Ven
N1_T28.L2	N1_28L	Fe	N1	L	8	2			y	Ven
N1_T28.R1	N1_28R	Fe	N1	P	8	1			y	Ven
N1_T28.R2	N1_28R	Fe	N1	P	8	2			y	Na
N1_T29.L1	N1_29L	Fe	N1	L	9	1			y	Ns
N1_T29.L2	N1_29L	Fe	N1	L	9	2			y	Aa
N1_T29.R1	N1_29R	Fe	N1	P	9	1			y	Ven
N1_T29.R2	N1_29R	Fe	N1	P	9	2			y	Ven
N1_T30.L1	N1_30L	Fe	N1	L	10	1			y	Ven
N1_T30.L2	N1_30L	Fe	N1	L	10	2			y	Kd
N1_T30.R1	N1_30R	Fe	N1	P	10	1			y	Ven
N1_T30.R2	N1_30R	Fe	N1	P	10	2			y	Trh
N1_T31.L1	N1_31L	Fe	N1	L	11	1			y	Aa
N1_T31.L2	N1_31L	Fe	N1	L	11	2			y	Ven
N1_T31.R1	N1_31R	Fe	N1	P	11	1			y	Dim
N1_T31.R2	N1_31R	Fe	N1	P	11	2			y	Ven
N1_T32.L1	N1_32L	Fe	N1	L	12	1			y	Ven
N1_T32.L2	N1_32L	Fe	N1	L	12	2
N1_T32.R1	N1_32R	Fe	N1	P	12	1			y	Ven
N1_T32.R2	N1_32R	Fe	N1	P	12	2			y	Hyf2
N1_T33.L1	N1_33L	Fe	N1	L	13	1
N1_T33.L2	N1_33L	Fe	N1	L	13	2			y	Ven
N1_T33.R1	N1_33R	Fe	N1	P	13	1			y	Ape
N1_T33.R2	N1_33R	Fe	N1	P	13	2			y	Ven
N1_T34.L1	N1_34L	Fe	N1	L	14	1			y	Ann
N1_T34.L2	N1_34L	Fe	N1	L	14	2			y	Ven
N1_T34.R1	N1_34R	Fe	N1	P	14	1			y	Ven
N1_T34.R2	N1_34R	Fe	N1	P	14	2			y	Ven
N1_T35.L1	N1_35L	Fe	N1	L	15	1			y	Bn
N1_T35.L2	N1_35L	Fe	N1	L	15	2			y	Ven
N1_T35.R1	N1_35R	Fe	N1	P	15	1			y	Ven
N1_T35.R2	N1_35R	Fe	N1	P	15	2
N1_T36.L1	N1_36L	Fe	N1	L	16	1
N1_T36.L2	N1_36L	Fe	N1	L	16	2			y	Ven
N1_T36.R1	N1_36R	Fe	N1	P	16	1			y	Aup
N1_T36.R2	N1_36R	Fe	N1	P	16	2			y	Mij
N1_T41.L1	N1_41L	Ap	N1	L	1	1			y	Pli
N1_T41.L2	N1_41L	Ap	N1	L	1	2			y	Mysp
N1_T41.R1	N1_41R	Ap	N1	P	1	1			y	Aa
N1_T41.R2	N1_41R	Ap	N1	P	1	2			y	Aa
N1_T42.L1	N1_42L	Ap	N1	L	2	1			y	Hesp2
N1_T42.L2	N1_42L	Ap	N1	L	2	2			y	Hesp2
N1_T42.R1	N1_42R	Ap	N1	P	2	1
N1_T42.R2	N1_42R	Ap	N1	P	2	2			y	Di1
N1_T43.L1	N1_43L	Ap	N1	L	3	1			y	UnA
N1_T43.R1	N1_43R	Ap	N1	P	3	1			y	UnA
N1_T43.R2	N1_43R	Ap	N1	P	3	2			y	Ersp
N1_T44.L1	N1_44L	Ap	N1	L	4	1			y	Pli
N1_T44.L2	N1_44L	Ap	N1	L	4	2			y	Mysp
N1_T44.R1	N1_44R	Ap	N1	P	4	1			y	Mij
N1_T44.R2	N1_44R	Ap	N1	P	4	2			y	Mij
N1_T45.L1	N1_45L	Ap	N1	L	5	1
N1_T45.L2	N1_45L	Ap	N1	L	5	2			y	Stsp
N1_T45.R1	N1_45R	Ap	N1	P	5	1			y	Aup
N1_T45.R2	N1_45R	Ap	N1	P	5	2			y	Cosp5
N1_T46.L1	N1_46L	Ap	N1	L	6	1			y	Aa
N1_T46.L2	N1_46L	Ap	N1	L	6	2			y	Pli
N1_T46.R1	N1_46R	Ap	N1	P	6	1
N1_T46.R2	N1_46R	Ap	N1	P	6	2			y	Aup
N1_T47.L1	N1_47L	Ap	N1	L	7	1			y	Hesp2
N1_T47.L2	N1_47L	Ap	N1	L	7	2			y	Aa
N1_T47.R1	N1_47R	Ap	N1	P	7	1				Pc
N1_T48.L1	N1_48L	Ap	N1	L	8	1			y	Xyl
N1_T48.L2	N1_48L	Ap	N1	L	8	2				?
N1_T48.R1	N1_48R	Ap	N1	P	8	1			y	Aup
N1_T48.R2	N1_48R	Ap	N1	P	8	2			y	Ape
N1_T49.L1	N1_49L	Ap	N1	L	9	1			y	Hyf2
N1_T49.L2	N1_49L	Ap	N1	L	9	2			y	Bn
N1_T50.L1	N1_50L	Ap	N1	L	10	1
N1_T50.L2	N1_50L	Ap	N1	L	10	2
N1_T50.R1	N1_50R	Ap	N1	P	10	1
N1_T50.R2	N1_50R	Ap	N1	P	10	2			y	Ned
N1_T51.L1	N1_51L	Ap	N1	L	11	1				S
N1_T51.L2	N1_51L	Ap	N1	L	11	2			y	Aa
N1_T51.R1	N1_51R	Ap	N1	P	11	1
N1_T51.R2	N1_51R	Ap	N1	P	11	2			y	Ven
N1_T52.L1	N1_52L	Ap	N1	L	12	1			y	Bn
N1_T52.L2	N1_52L	Ap	N1	L	12	2			y	Hesp2
N1_T52.R1	N1_52R	Ap	N1	P	12	1
N1_T52.R2	N1_52R	Ap	N1	P	12	2
N1_T53.L1	N1_53L	Ap	N1	L	13	1
N1_T53.L2	N1_53L	Ap	N1	L	13	2				S
N1_T53.R1	N1_53R	Ap	N1	P	13	1			y	Bn
N1_T53.R2	N1_53R	Ap	N1	P	13	2			y	Ven
N1_T54.L1	N1_54L	Ap	N1	L	14	1			y	Di1
N1_T54.L2	N1_54L	Ap	N1	L	14	2			y	Di1
N1_T55.L1	N1_55L	Ap	N1	L	15	1			y	Xyl
N1_T55.R1	N1_55R	Ap	N1	P	15	1
N1_T55.R2	N1_55R	Ap	N1	P	15	2
N1_T56.L1	N1_56L	Ap	N1	L	16	1			y	Ns
N1_T56.L2	N1_56L	Ap	N1	L	16	2
N1_T56.R1	N1_56R	Ap	N1	P	16	1
N1_T56.R2	N1_56R	Ap	N1	P	16	2			y	Ns
N2_T1.L1	N2_1L	Fe	N2	L	1	1
N2_T1.L2	N2_1L	Fe	N2	L	1	2			y	Di1
N2_T1.R1	N2_1R	Fe	N2	P	1	1
N2_T1.R2	N2_1R	Fe	N2	P	1	2			y	Di1
N2_T2.L1	N2_2L	Fe	N2	L	2	1			y	Ven
N2_T2.L2	N2_2L	Fe	N2	L	2	2
N2_T2.R1	N2_2R	Fe	N2	P	2	1			y	Mij
N2_T2.R2	N2_2R	Fe	N2	P	2	2			y	Clsp
N2_T3.L1	N2_3L	Fe	N2	L	3	1			y	Clsp
N2_T3.L2	N2_3L	Fe	N2	L	3	2				?
N2_T3.R1	N2_3R	Fe	N2	P	3	1
N2_T3.R2	N2_3R	Fe	N2	P	3	2			y	Di1
N2_T4.L2	N2_4L	Fe	N2	L	4	2			y	Di1
N2_T4.R1	N2_4R	Fe	N2	P	4	1			y	Mij
N2_T4.R2	N2_4R	Fe	N2	P	4	2			y	Di1
N2_T5.L1	N2_5L	Fe	N2	L	5	1			y	Xyl
N2_T5.L2	N2_5L	Fe	N2	L	5	2			y	Hym
N2_T5.R1	N2_5R	Fe	N2	P	5	1				Gr2
N2_T5.R2	N2_5R	Fe	N2	P	5	2			y	Xyl
N2_T6.L2	N2_6L	Fe	N2	L	6	2			y	Xyl
N2_T6.R1	N2_6R	Fe	N2	P	6	1			y	Nesp
N2_T6.R2	N2_6R	Fe	N2	P	6	2			y	Di1
N2_T7.L2	N2_7L	Fe	N2	L	7	2			y	Hym
N2_T7.R1	N2_7R	Fe	N2	P	7	1			y	Di1
N2_T7.R2	N2_7R	Fe	N2	P	7	2			y	Hym
N2_T8.L1	N2_8L	Fe	N2	L	8	1			y	Ple2
N2_T8.R1	N2_8R	Fe	N2	P	8	1			y	Di1
N2_T8.R2	N2_8R	Fe	N2	P	8	2			y	Di1
N2_T9.L1	N2_9L	Fe	N2	L	9	1				S
N2_T9.L2	N2_9L	Fe	N2	L	9	2				S
N2_T9.R1	N2_9R	Fe	N2	P	9	1			y	Di1
N2_T9.R2	N2_9R	Fe	N2	P	9	2			y	Di1
N2_T10.L1	N2_10L	Fe	N2	L	10	1				S
N2_T10.L2	N2_10L	Fe	N2	L	10	2			y	Fusp2
N2_T10.R1	N2_10R	Fe	N2	P	10	1			y	Fusp2
N2_T10.R2	N2_10R	Fe	N2	P	10	2
N2_T11.L1	N2_11L	Fe	N2	L	11	1			y	Gno
N2_T11.L2	N2_11L	Fe	N2	L	11	2			y	My3
N2_T11.R1	N2_11R	Fe	N2	P	11	1			y	Ape
N2_T11.R2	N2_11R	Fe	N2	P	11	2			y	Clsp
N2_T12.L1	N2_12L	Fe	N2	L	12	1			y	Epsp
N2_T12.L2	N2_12L	Fe	N2	L	12	2			y	Xyl
N2_T12.R1	N2_12R	Fe	N2	P	12	1			y	Di1
N2_T12.R2	N2_12R	Fe	N2	P	12	2				S
N2_T13.L1	N2_13L	Fe	N2	L	13	1			y	Ape
N2_T13.L2	N2_13L	Fe	N2	L	13	2
N2_T13.R1	N2_13R	Fe	N2	P	13	1				Gr2
N2_T13.R2	N2_13R	Fe	N2	P	13	2			y	Mysp
N2_T14.L1	N2_14L	Fe	N2	L	14	1			y	Di1
N2_T14.L2	N2_14L	Fe	N2	L	14	2				S
N2_T14.R1	N2_14R	Fe	N2	P	14	1				Gr3
N2_T14.R2	N2_14R	Fe	N2	P	14	2			y	Di1
N2_T15.L1	N2_15L	Fe	N2	L	15	1				Gr3
N2_T15.L2	N2_15L	Fe	N2	L	15	2				Gr3
N2_T15.R1	N2_15R	Fe	N2	P	15	1				Gr3
N2_T15.R2	N2_15R	Fe	N2	P	15	2				Gr3
N2_T16.L1	N2_16L	Fe	N2	L	16	1				S
N2_T16.L2	N2_16L	Fe	N2	L	16	2			y	Di1
N2_T21.L1	N2_21L	Fe	N2	L	1	1			y	Rc
N2_T21.L2	N2_21L	Fe	N2	L	1	2			y	Ven
N2_T21.R1	N2_21R	Fe	N2	P	1	1			y	Ven
N2_T21.R2	N2_21R	Fe	N2	P	1	2			y	Ven
N2_T22.L1	N2_22L	Fe	N2	L	2	1			y	Ven
N2_T22.L2	N2_22L	Fe	N2	L	2	2			y	Aa
N2_T22.R1	N2_22R	Fe	N2	P	2	1			y	Mysp
N2_T22.R2	N2_22R	Fe	N2	P	2	2			y	Dim
N2_T23.L1	N2_23L	Fe	N2	L	3	1				?
N2_T23.L2	N2_23L	Fe	N2	L	3	2			y	Kd
N2_T23.R1	N2_23R	Fe	N2	P	3	1			y	Ven
N2_T23.R2	N2_23R	Fe	N2	P	3	2
N2_T24.L1	N2_24L	Fe	N2	L	4	1			y	Di1
N2_T24.L2	N2_24L	Fe	N2	L	4	2
N2_T24.R1	N2_24R	Fe	N2	P	4	1			y	Di1
N2_T24.R2	N2_24R	Fe	N2	P	4	2			y	Di1
N2_T25.L1	N2_25L	Fe	N2	L	5	1			y	Di1
N2_T25.L2	N2_25L	Fe	N2	L	5	2			y	Rosp
N2_T25.R2	N2_25R	Fe	N2	P	5	2			y	Di1
N2_T26.L1	N2_26L	Fe	N2	L	6	1			y	Ple2
N2_T26.R1	N2_26R	Fe	N2	P	6	1			y	Di1
N2_T26.R2	N2_26R	Fe	N2	P	6	2			y	Aa
N2_T27.L1	N2_27L	Fe	N2	L	7	1			y	Di1
N2_T27.L2	N2_27L	Fe	N2	L	7	2
N2_T27.R1	N2_27R	Fe	N2	P	7	1
N2_T27.R2	N2_27R	Fe	N2	P	7	2
N2_T28.L1	N2_28L	Fe	N2	L	8	1			y	Mysp
N2_T28.L2	N2_28L	Fe	N2	L	8	2				anti0-like
N2_T28.R1	N2_28R	Fe	N2	P	8	1
N2_T28.R2	N2_28R	Fe	N2	P	8	2				WS3-like
N2_T29.L1	N2_29L	Fe	N2	L	9	1			y	Di1
N2_T29.L2	N2_29L	Fe	N2	L	9	2			y	Di1
N2_T29.R1	N2_29R	Fe	N2	P	9	1			y	Hym
N2_T29.R2	N2_29R	Fe	N2	P	9	2			y	Di1
N2_T30.L1	N2_30L	Fe	N2	L	10	1			y	Di1
N2_T30.L2	N2_30L	Fe	N2	L	10	2			y	Di1
N2_T30.R1	N2_30R	Fe	N2	P	10	1			y	Di1
N2_T31.L1	N2_31L	Fe	N2	L	11	1				?
N2_T31.L2	N2_31L	Fe	N2	L	11	2			y	Aa
N2_T31.R1	N2_31R	Fe	N2	P	11	1
N2_T31.R2	N2_31R	Fe	N2	P	11	2			y	Di1
N2_T32.L2	N2_32L	Fe	N2	L	12	2			y	Mysp
N2_T32.R1	N2_32R	Fe	N2	P	12	1			y	Di1
N2_T33.L1	N2_33L	Fe	N2	L	13	1			y	Xyl
N2_T33.L2	N2_33L	Fe	N2	L	13	2			y	Di1
N2_T33.R1	N2_33R	Fe	N2	P	13	1
N2_T33.R2	N2_33R	Fe	N2	P	13	2			y	Di1
N2_T34.L1	N2_34L	Fe	N2	L	14	1			y	Di1
N2_T34.R1	N2_34R	Fe	N2	P	14	1			y	Di1
N2_T35.R2	N2_35R	Fe	N2	P	15	2			y	Di1
N2_T36.L1	N2_36L	Fe	N2	L	16	1			y	Ula
N2_T36.R2	N2_36R	Fe	N2	P	16	2			y	Di1
N2_T41.L1	N2_41L	Ap	N2	L	1	1			y	Kd
N2_T41.L2	N2_41L	Ap	N2	L	1	2			y	Xyl
N2_T41.R1	N2_41R	Ap	N2	P	1	1
N2_T41.R2	N2_41R	Ap	N2	P	1	2
N2_T42.L1	N2_42L	Ap	N2	L	2	1			y	Xyl
N2_T42.L2	N2_42L	Ap	N2	L	2	2			y	Kd
N2_T42.R1	N2_42R	Ap	N2	P	2	1
N2_T43.L1	N2_43L	Ap	N2	L	3	1			y	My3
N2_T43.L2	N2_43L	Ap	N2	L	3	2
N2_T43.R1	N2_43R	Ap	N2	P	3	1				anti0-like
N2_T43.R2	N2_43R	Ap	N2	P	3	2			y	Ven
N2_T44.L1	N2_44L	Ap	N2	L	4	1			y	Di1
N2_T44.L2	N2_44L	Ap	N2	L	4	2				Gr3
N2_T45.L1	N2_45L	Ap	N2	L	5	1			y	Di1
N2_T45.L2	N2_45L	Ap	N2	L	5	2				S
N2_T45.R1	N2_45R	Ap	N2	P	5	1
N2_T45.R2	N2_45R	Ap	N2	P	5	2
N2_T46.R1	N2_46R	Ap	N2	P	6	1				anti0-like
N2_T47.L1	N2_47L	Ap	N2	L	7	1			y	Bn
N2_T47.L2	N2_47L	Ap	N2	L	7	2			y	Xyl
N2_T47.R1	N2_47R	Ap	N2	P	7	1			y	Di1
N2_T47.R2	N2_47R	Ap	N2	P	7	2			y	Di1
N2_T48.L1	N2_48L	Ap	N2	L	8	1			y	My3
N2_T48.L2	N2_48L	Ap	N2	L	8	2			y	Epsp
N2_T48.R1	N2_48R	Ap	N2	P	8	1				hmm
N2_T48.R2	N2_48R	Ap	N2	P	8	2			y	Dim
N2_T49.L1	N2_49L	Ap	N2	L	9	1			y	Ape
N2_T49.L2	N2_49L	Ap	N2	L	9	2			y	Ape
N2_T49.R1	N2_49R	Ap	N2	P	9	1			y	Bn
N2_T49.R2	N2_49R	Ap	N2	P	9	2
N2_T50.L1	N2_50L	Ap	N2	L	10	1				anti0-like
N2_T50.L2	N2_50L	Ap	N2	L	10	2				?
N2_T50.R1	N2_50R	Ap	N2	P	10	1			y	Di1
N2_T50.R2	N2_50R	Ap	N2	P	10	2			y	Di1
N2_T51.L1	N2_51L	Ap	N2	L	11	1				anti0-like
N2_T51.L2	N2_51L	Ap	N2	L	11	2				anti0-like
N2_T51.R1	N2_51R	Ap	N2	P	11	1			y	Hesp2
N2_T51.R2	N2_51R	Ap	N2	P	11	2				anti0-like
N2_T52.L1	N2_52L	Ap	N2	L	12	1			y	Kd
N2_T52.R1	N2_52R	Ap	N2	P	12	1			y	Aa
N2_T52.R2	N2_52R	Ap	N2	P	12	2			y	Di1
N2_T53.L1	N2_53L	Ap	N2	L	13	1				Gr2
N2_T53.L2	N2_53L	Ap	N2	L	13	2				Ge5
N2_T53.R1	N2_53R	Ap	N2	P	13	1			y	Clsp
N2_T54.L1	N2_54L	Ap	N2	L	14	1				anti0-like
N2_T54.L2	N2_54L	Ap	N2	L	14	2			y	Hesp2
N2_T54.R1	N2_54R	Ap	N2	P	14	1				?
N2_T54.R2	N2_54R	Ap	N2	P	14	2			y	Hesp2
N2_T55.L1	N2_55L	Ap	N2	L	15	1
N2_T55.L2	N2_55L	Ap	N2	L	15	2			y	Epsp
N2_T55.R1	N2_55R	Ap	N2	P	15	1			y	Ersp
N2_T55.R2	N2_55R	Ap	N2	P	15	2
N2_T56.L1	N2_56L	Ap	N2	L	16	1			y	Phn
N2_T56.L2	N2_56L	Ap	N2	L	16	2			y	Di1
N2_T56.R1	N2_56R	Ap	N2	P	16	1			y	Di1
N2_T56.R2	N2_56R	Ap	N2	P	16	2			y	Di1
V1_T1.L1	V1_1L	Fe	V1	L	1	1			y	Ven
V1_T1.L2	V1_1L	Fe	V1	L	1	2
V1_T1.R1	V1_1R	Fe	V1	P	1	1			y	Ven
V1_T1.R2	V1_1R	Fe	V1	P	1	2			y	Ven
V1_T2.L1	V1_2L	Fe	V1	L	2	1				S
V1_T2.L2	V1_2L	Fe	V1	L	2	2
V1_T2.R1	V1_2R	Fe	V1	P	2	1
V1_T2.R2	V1_2R	Fe	V1	P	2	2			y	Aup
V1_T3.L1	V1_3L	Fe	V1	L	3	1			y	Xyl
V1_T3.L2	V1_3L	Fe	V1	L	3	2			y	Bn
V1_T3.R1	V1_3R	Fe	V1	P	3	1			y	Ven
V1_T4.L1	V1_4L	Fe	V1	L	4	1			y	Dim
V1_T4.L2	V1_4L	Fe	V1	L	4	2
V1_T4.R1	V1_4R	Fe	V1	P	4	1			y	Nesp
V1_T4.R2	V1_4R	Fe	V1	P	4	2				?
V1_T5.L1	V1_5L	Fe	V1	L	5	1			y	Ven
V1_T5.L2	V1_5L	Fe	V1	L	5	2				overgrown
V1_T5.R1	V1_5R	Fe	V1	P	5	1			y	Ven
V1_T13.L1	V1_13L	Fe	V1	L	13	1			y	Di1
V1_T13.L2	V1_13L	Fe	V1	L	13	2			y	Di1
V1_T13.R1	V1_13R	Fe	V1	P	13	1			y	Di1
V1_T13.R2	V1_13R	Fe	V1	P	13	2			y	Di1
V1_T14.L1	V1_14L	Fe	V1	L	14	1			y	Mysp
V1_T14.L2	V1_14L	Fe	V1	L	14	2			y	Mysp
V1_T14.R1	V1_14R	Fe	V1	P	14	1			y	Di1
V1_T14.R2	V1_14R	Fe	V1	P	14	2			y	Ven
V1_T15.R1	V1_15R	Fe	V1	P	15	1			y	Aa
V1_T15.R2	V1_15R	Fe	V1	P	15	2			y	Dim
V1_T21.L1	V1_21L	Fe	V1	L	1	1			y	Mysp
V1_T21.L2	V1_21L	Fe	V1	L	1	2			y	Mysp
V1_T21.R1	V1_21R	Fe	V1	P	1	1			y	Mysp
V1_T21.R2	V1_21R	Fe	V1	P	1	2
V1_T22.L1	V1_22L	Fe	V1	L	2	1			y	Mysp
V1_T22.L2	V1_22L	Fe	V1	L	2	2			y	Di1
V1_T22.R1	V1_22R	Fe	V1	P	2	1			y	Di1
V1_T23.L1	V1_23L	Fe	V1	L	3	1			y	Mysp
V1_T23.L2	V1_23L	Fe	V1	L	3	2			y	Aa
V1_T23.R2	V1_23R	Fe	V1	P	3	2			y	Di1
V1_T24.L1	V1_24L	Fe	V1	L	4	1			y	Ven
V1_T24.L2	V1_24L	Fe	V1	L	4	2			y	Xyl
V1_T24.R1	V1_24R	Fe	V1	P	4	1			y	Be
V1_T24.R2	V1_24R	Fe	V1	P	4	2			y	Clsp
V1_T25.L2	V1_25L	Fe	V1	L	5	2			y	Di1
V1_T25.R1	V1_25R	Fe	V1	P	5	1			y	Aa
V1_T25.R2	V1_25R	Fe	V1	P	5	2			y	Ven
V1_T26.L1	V1_26L	Fe	V1	L	6	1				bad
V1_T26.L2	V1_26L	Fe	V1	L	6	2			y	Bn
V1_T26.R1	V1_26R	Fe	V1	P	6	1			y	Be
V1_T26.R2	V1_26R	Fe	V1	P	6	2			y	Pha2
V1_T27.L1	V1_27L	Fe	V1	L	7	1			y	Clsp
V1_T27.L2	V1_27L	Fe	V1	L	7	2			y	Ape
V1_T27.R1	V1_27R	Fe	V1	P	7	1			y	Di1
V1_T27.R2	V1_27R	Fe	V1	P	7	2			y	Di1
V1_T28.L1	V1_28L	Fe	V1	L	8	1			y	Dim
V1_T28.L2	V1_28L	Fe	V1	L	8	2				bad
V1_T28.R1	V1_28R	Fe	V1	P	8	1			y	Di1
V1_T28.R2	V1_28R	Fe	V1	P	8	2			y	Mysp
V1_T29.L1	V1_29L	Fe	V1	L	9	1			y	Ven
V1_T29.L2	V1_29L	Fe	V1	L	9	2			y	Be
V1_T29.R1	V1_29R	Fe	V1	P	9	1			y	Di1
V1_T29.R2	V1_29R	Fe	V1	P	9	2			y	Be
V1_T30.L1	V1_30L	Fe	V1	L	10	1			y	Di1
V1_T30.L2	V1_30L	Fe	V1	L	10	2			y	Pa1
V1_T30.R1	V1_30R	Fe	V1	P	10	1			y	Di1
V1_T30.R2	V1_30R	Fe	V1	P	10	2			y	Ven
V1_T31.L1	V1_31L	Fe	V1	L	11	1			y	Xyl
V1_T31.L2	V1_31L	Fe	V1	L	11	2			y	Aa
V1_T31.R1	V1_31R	Fe	V1	P	11	1			y	Na
V1_T31.R2	V1_31R	Fe	V1	P	11	2			y	Pesp
V1_T32.L1	V1_32L	Fe	V1	L	12	1			y	Pa1
V1_T32.L2	V1_32L	Fe	V1	L	12	2			y	Be
V1_T32.R2	V1_32R	Fe	V1	P	12	2			y	Di1
V1_T33.L1	V1_33L	Fe	V1	L	13	1			y	Be
V1_T33.L2	V1_33L	Fe	V1	L	13	2
V1_T33.R1	V1_33R	Fe	V1	P	13	1			y	Be
V1_T33.R2	V1_33R	Fe	V1	P	13	2			y	Pa1
V1_T34.L1	V1_34L	Fe	V1	L	14	1			y	Pa1
V1_T34.L2	V1_34L	Fe	V1	L	14	2			y	Pa1
V1_T34.R1	V1_34R	Fe	V1	P	14	1			y	Clsp
V1_T34.R2	V1_34R	Fe	V1	P	14	2			y	Di1
V1_T35.L1	V1_35L	Fe	V1	L	15	1				bad
V1_T35.L2	V1_35L	Fe	V1	L	15	2			y	Mysp
V1_T35.R1	V1_35R	Fe	V1	P	15	1			y	Di1
V1_T35.R2	V1_35R	Fe	V1	P	15	2			y	Cosp5
V1_T36.L1	V1_36L	Fe	V1	L	16	1			y	Ven
V1_T36.L2	V1_36L	Fe	V1	L	16	2			y	Pa1
V1_T36.R1	V1_36R	Fe	V1	P	16	1			y	Di1
V1_T36.R2	V1_36R	Fe	V1	P	16	2			y	Di1
V1_T41.L1	V1_41L	Ap	V1	L	1	1			y	Pa1
V1_T41.L2	V1_41L	Ap	V1	L	1	2			y	Aa
V1_T41.R1	V1_41R	Ap	V1	P	1	1			y	Hesp2
V1_T41.R2	V1_41R	Ap	V1	P	1	2			y	Di1
V1_T42.L1	V1_42L	Ap	V1	L	2	1
V1_T42.L2	V1_42L	Ap	V1	L	2	2			y	Hesp2
V1_T42.R1	V1_42R	Ap	V1	P	2	1			y	Di1
V1_T42.R2	V1_42R	Ap	V1	P	2	2				bad
V1_T43.L1	V1_43L	Ap	V1	L	3	1			y	Hesp2
V1_T43.L2	V1_43L	Ap	V1	L	3	2			y	Ple2
V1_T43.R1	V1_43R	Ap	V1	P	3	1				?
V1_T43.R2	V1_43R	Ap	V1	P	3	2				?
V1_T44.L1	V1_44L	Ap	V1	L	4	1			y	Fut
V1_T44.L2	V1_44L	Ap	V1	L	4	2				bad
V1_T44.R1	V1_44R	Ap	V1	P	4	1			y	Hesp2
V1_T44.R2	V1_44R	Ap	V1	P	4	2			y	Hesp2
V1_T45.L1	V1_45L	Ap	V1	L	5	1			y	Cosp3
V1_T45.L2	V1_45L	Ap	V1	L	5	2
V1_T45.R1	V1_45R	Ap	V1	P	5	1
V1_T45.R2	V1_45R	Ap	V1	P	5	2			y	Hesp2
V1_T46.L1	V1_46L	Ap	V1	L	6	1				S
V1_T46.L2	V1_46L	Ap	V1	L	6	2				S
V1_T46.R1	V1_46R	Ap	V1	P	6	1				bad
V1_T46.R2	V1_46R	Ap	V1	P	6	2				S
V1_T47.L1	V1_47L	Ap	V1	L	7	1			y	Hesp2
V1_T47.L2	V1_47L	Ap	V1	L	7	2			y	Ca1
V1_T47.R1	V1_47R	Ap	V1	P	7	1			y	Ca1
V1_T47.R2	V1_47R	Ap	V1	P	7	2			y	Ca1
V1_T48.L1	V1_48L	Ap	V1	L	8	1				?
V1_T48.L2	V1_48L	Ap	V1	L	8	2			y	Hesp2
V1_T48.R1	V1_48R	Ap	V1	P	8	1				gr
V1_T48.R2	V1_48R	Ap	V1	P	8	2			y	Hesp2
V1_T49.L1	V1_49L	Ap	V1	L	9	1			y	Hesp2
V1_T49.L2	V1_49L	Ap	V1	L	9	2			y	Hesp2
V1_T49.R1	V1_49R	Ap	V1	P	9	1				bad
V1_T49.R2	V1_49R	Ap	V1	P	9	2				Pc
V1_T50.L1	V1_50L	Ap	V1	L	10	1			y	Di1
V1_T50.L2	V1_50L	Ap	V1	L	10	2			y	Clsp
V1_T50.R1	V1_50R	Ap	V1	P	10	1				?
V1_T50.R2	V1_50R	Ap	V1	P	10	2			y	Clsp
V1_T51.L1	V1_51L	Ap	V1	L	11	1
V1_T51.L2	V1_51L	Ap	V1	L	11	2			y	Pesp
V1_T51.R1	V1_51R	Ap	V1	P	11	1
V1_T52.L2	V1_52L	Ap	V1	L	12	2				S
V1_T52.R1	V1_52R	Ap	V1	P	12	1			y	Hesp2
V1_T52.R2	V1_52R	Ap	V1	P	12	2			y	Di1
V1_T53.L2	V1_53L	Ap	V1	L	13	2			y	Rosp
V1_T53.R1	V1_53R	Ap	V1	P	13	1			y	Hesp2
V1_T53.R2	V1_53R	Ap	V1	P	13	2			y	Hesp2
V1_T54.L1	V1_54L	Ap	V1	L	14	1			y	Clsp
V1_T54.L2	V1_54L	Ap	V1	L	14	2			y	Phn
V1_T54.R1	V1_54R	Ap	V1	P	14	1				overgrown
V1_T55.L1	V1_55L	Ap	V1	L	15	1			y	Aa
V1_T55.R1	V1_55R	Ap	V1	P	15	1			y	Di1
V1_T56.L1	V1_56L	Ap	V1	L	16	1			y	Stv
V1_T56.L2	V1_56L	Ap	V1	L	16	2			y	Ple2
V1_T56.R1	V1_56R	Ap	V1	P	16	1			y	Clsp
V1_T56.R2	V1_56R	Ap	V1	P	16	2			y	Xyl
V2_T1.R1	V2_1R	Fe	V2	P	1	1
V2_T1.R2	V2_1R	Fe	V2	P	1	2
V2_T2.L1	V2_2L	Fe	V2	L	2	1			y	Xyl
V2_T2.R2	V2_2R	Fe	V2	P	2	2
V2_T3.L1	V2_3L	Fe	V2	L	3	1			y	Xyl
V2_T3.L2	V2_3L	Fe	V2	L	3	2			y	Clsp
V2_T3.R2	V2_3R	Fe	V2	P	3	2			y	Ape
V2_T4.L1	V2_4L	Fe	V2	L	4	1			y	Di1
V2_T4.L2	V2_4L	Fe	V2	L	4	2			y	Mysp
V2_T4.R1	V2_4R	Fe	V2	P	4	1			y	Mysp
V2_T4.R2	V2_4R	Fe	V2	P	4	2			y	Mysp
V2_T5.L1	V2_5L	Fe	V2	L	5	1			y	Rc
V2_T5.L2	V2_5L	Fe	V2	L	5	2			y	Aa
V2_T5.R1	V2_5R	Fe	V2	P	5	1			y	Di1
V2_T5.R2	V2_5R	Fe	V2	P	5	2
V2_T6.L1	V2_6L	Fe	V2	L	6	1			y	Ven
V2_T6.L2	V2_6L	Fe	V2	L	6	2				Gr5
V2_T6.R1	V2_6R	Fe	V2	P	6	1			y	Ven
V2_T7.L1	V2_7L	Fe	V2	L	7	1				bad
V2_T7.L2	V2_7L	Fe	V2	L	7	2			y	Xyl
V2_T7.R1	V2_7R	Fe	V2	P	7	1				bad
V2_T7.R2	V2_7R	Fe	V2	P	7	2
V2_T8.L1	V2_8L	Fe	V2	L	8	1			y	Dim
V2_T8.L2	V2_8L	Fe	V2	L	8	2			y	Xyl
V2_T9.L1	V2_9L	Fe	V2	L	9	1			y	Xyl
V2_T9.L2	V2_9L	Fe	V2	L	9	2			y	Rc
V2_T9.R1	V2_9R	Fe	V2	P	9	1			y	Xyl
V2_T9.R2	V2_9R	Fe	V2	P	9	2			y	Pa1
V2_T10.L1	V2_10L	Fe	V2	L	10	1			y	Dac
V2_T10.L2	V2_10L	Fe	V2	L	10	2
V2_T10.R2	V2_10R	Fe	V2	P	10	2			y	Di1
V2_T11.L1	V2_11L	Fe	V2	L	11	1			y	Ven
V2_T11.L2	V2_11L	Fe	V2	L	11	2			y	Ven
V2_T11.R1	V2_11R	Fe	V2	P	11	1			y	Ven
V2_T11.R2	V2_11R	Fe	V2	P	11	2			y	Ven
V2_T12.L1	V2_12L	Fe	V2	L	12	1				Gr1
V2_T12.L2	V2_12L	Fe	V2	L	12	2				?
V2_T12.R1	V2_12R	Fe	V2	P	12	1			y	Ape
V2_T13.L1	V2_13L	Fe	V2	L	13	1			y	Cosp2
V2_T13.L2	V2_13L	Fe	V2	L	13	2			y	Di1
V2_T13.R1	V2_13R	Fe	V2	P	13	1			y	Ven
V2_T13.R2	V2_13R	Fe	V2	P	13	2			y	Ca1
V2_T14.L1	V2_14L	Fe	V2	L	14	1			y	Xyl
V2_T14.L2	V2_14L	Fe	V2	L	14	2			y	Ven
V2_T14.R1	V2_14R	Fe	V2	P	14	1			y	Ven
V2_T14.R2	V2_14R	Fe	V2	P	14	2			y	Ven
V2_T15.L1	V2_15L	Fe	V2	L	15	1			y	Hyf2
V2_T15.L2	V2_15L	Fe	V2	L	15	2			y	Ven
V2_T15.R1	V2_15R	Fe	V2	P	15	1			y	Cosp5
V2_T15.R2	V2_15R	Fe	V2	P	15	2			y	Di1
V2_T16.L1	V2_16L	Fe	V2	L	16	1			y	Ven
V2_T16.L2	V2_16L	Fe	V2	L	16	2			y	Xyl
V2_T16.R1	V2_16R	Fe	V2	P	16	1			y	Ven
V2_T16.R2	V2_16R	Fe	V2	P	16	2			y	Ven
V2_T21.L1	V2_21L	Fe	V2	L	1	1			y	Dim
V2_T21.R1	V2_21R	Fe	V2	P	1	1			y	Ven
V2_T21.R2	V2_21R	Fe	V2	P	1	2			y	Ven
V2_T22.L1	V2_22L	Fe	V2	L	2	1			y	Xyl
V2_T22.L2	V2_22L	Fe	V2	L	2	2			y	Dim
V2_T22.R1	V2_22R	Fe	V2	P	2	1			y	Clr
V2_T22.R2	V2_22R	Fe	V2	P	2	2
V2_T23.L1	V2_23L	Fe	V2	L	3	1			y	Mysp
V2_T23.L2	V2_23L	Fe	V2	L	3	2			y	Na
V2_T23.R1	V2_23R	Fe	V2	P	3	1			y	Mysp
V2_T23.R2	V2_23R	Fe	V2	P	3	2
V2_T24.L1	V2_24L	Fe	V2	L	4	1			y	Dac
V2_T24.R2	V2_24R	Fe	V2	P	4	2
V2_T25.L1	V2_25L	Fe	V2	L	5	1			y	Dim
V2_T25.L2	V2_25L	Fe	V2	L	5	2			y	Hym
V2_T25.R1	V2_25R	Fe	V2	P	5	1				?
V2_T25.R2	V2_25R	Fe	V2	P	5	2			y	Hym
V2_T26.L1	V2_26L	Fe	V2	L	6	1			y	Dac
V2_T26.R2	V2_26R	Fe	V2	P	6	2			y	Pa1
V2_T27.L1	V2_27L	Fe	V2	L	7	1			y	Disp5
V2_T27.L2	V2_27L	Fe	V2	L	7	2			y	Hym
V2_T27.R1	V2_27R	Fe	V2	P	7	1
V2_T27.R2	V2_27R	Fe	V2	P	7	2			y	Disp6
V2_T28.L1	V2_28L	Fe	V2	L	8	1			y	Ven
V2_T28.L2	V2_28L	Fe	V2	L	8	2			y	Ven
V2_T28.R1	V2_28R	Fe	V2	P	8	1			y	Di1
V2_T28.R2	V2_28R	Fe	V2	P	8	2
V2_T29.L1	V2_29L	Fe	V2	L	9	1			y	Gno
V2_T29.L2	V2_29L	Fe	V2	L	9	2				bad
V2_T29.R1	V2_29R	Fe	V2	P	9	1			y	Aa
V2_T29.R2	V2_29R	Fe	V2	P	9	2			y	Trh
V2_T30.L1	V2_30L	Fe	V2	L	10	1			y	Di1
V2_T30.L2	V2_30L	Fe	V2	L	10	2			y	Ven
V2_T30.R1	V2_30R	Fe	V2	P	10	1			y	Di1
V2_T30.R2	V2_30R	Fe	V2	P	10	2			y	Di1
V2_T31.L1	V2_31L	Fe	V2	L	11	1			y	Di1
V2_T31.L2	V2_31L	Fe	V2	L	11	2			y	Di1
V2_T31.R1	V2_31R	Fe	V2	P	11	1			y	Dim
V2_T31.R2	V2_31R	Fe	V2	P	11	2			y	Ven
V2_T32.L1	V2_32L	Fe	V2	L	12	1			y	Dim
V2_T32.L2	V2_32L	Fe	V2	L	12	2			y	Rc
V2_T32.R1	V2_32R	Fe	V2	P	12	1			y	Dim
V2_T32.R2	V2_32R	Fe	V2	P	12	2			y	Di1
V2_T33.L1	V2_33L	Fe	V2	L	13	1			y	Di1
V2_T33.L2	V2_33L	Fe	V2	L	13	2			y	Mij
V2_T33.R1	V2_33R	Fe	V2	P	13	1			y	Di1
V2_T33.R2	V2_33R	Fe	V2	P	13	2			y	Ven
V2_T34.L1	V2_34L	Fe	V2	L	14	1			y	Xyl
V2_T34.L2	V2_34L	Fe	V2	L	14	2				Gr1
V2_T35.L1	V2_35L	Fe	V2	L	15	1			y	Ven
V2_T35.L2	V2_35L	Fe	V2	L	15	2			y	Ven
V2_T35.R1	V2_35R	Fe	V2	P	15	1			y	Di1
V2_T35.R2	V2_35R	Fe	V2	P	15	2			y	Ven
V2_T36.L1	V2_36L	Fe	V2	L	16	1			y	Ven
V2_T36.L2	V2_36L	Fe	V2	L	16	2			y	Di1
V2_T36.R1	V2_36R	Fe	V2	P	16	1			y	Di1
V2_T36.R2	V2_36R	Fe	V2	P	16	2			y	Ven
V2_T41.L1	V2_41L	Ap	V2	L	1	1			y	Ape
V2_T41.L2	V2_41L	Ap	V2	L	1	2				S
V2_T41.R1	V2_41R	Ap	V2	P	1	1			y	Ape
V2_T41.R2	V2_41R	Ap	V2	P	1	2			y	Ape
V2_T42.L1	V2_42L	Ap	V2	L	2	1			y	Xyl
V2_T42.L2	V2_42L	Ap	V2	L	2	2			y	Di1
V2_T42.R1	V2_42R	Ap	V2	P	2	1			y	Xyl
V2_T42.R2	V2_42R	Ap	V2	P	2	2			y	Xyl
V2_T43.L1	V2_43L	Ap	V2	L	3	1
V2_T43.L2	V2_43L	Ap	V2	L	3	2				S
V2_T43.R1	V2_43R	Ap	V2	P	3	1				?
V2_T43.R2	V2_43R	Ap	V2	P	3	2			y	Dim
V2_T44.L1	V2_44L	Ap	V2	L	4	1			y	Di1
V2_T44.L2	V2_44L	Ap	V2	L	4	2			y	Hyr
V2_T44.R1	V2_44R	Ap	V2	P	4	1			y	Di1
V2_T44.R2	V2_44R	Ap	V2	P	4	2			y	Di1
V2_T45.L1	V2_45L	Ap	V2	L	5	1			y	Xyl
V2_T45.L2	V2_45L	Ap	V2	L	5	2			y	Clr
V2_T45.R1	V2_45R	Ap	V2	P	5	1
V2_T46.L1	V2_46L	Ap	V2	L	6	1
V2_T46.L2	V2_46L	Ap	V2	L	6	2			y	Xyl
V2_T46.R2	V2_46R	Ap	V2	P	6	2
V2_T47.L1	V2_47L	Ap	V2	L	7	1			y	Xyl
V2_T47.L2	V2_47L	Ap	V2	L	7	2			y	Xyl
V2_T47.R1	V2_47R	Ap	V2	P	7	1			y	Hesp2
V2_T47.R2	V2_47R	Ap	V2	P	7	2
V2_T48.L1	V2_48L	Ap	V2	L	8	1			y	Di1
V2_T48.L2	V2_48L	Ap	V2	L	8	2			y	Hesp2
V2_T48.R2	V2_48R	Ap	V2	P	8	2			y	Hesp2
V2_T49.L1	V2_49L	Ap	V2	L	9	1
V2_T49.L2	V2_49L	Ap	V2	L	9	2
V2_T49.R1	V2_49R	Ap	V2	P	9	1				A1-like_green
V2_T49.R2	V2_49R	Ap	V2	P	9	2			y	Pa1
V2_T50.L1	V2_50L	Ap	V2	L	10	1
V2_T50.L2	V2_50L	Ap	V2	L	10	2
V2_T50.R1	V2_50R	Ap	V2	P	10	1			y	Xyl
V2_T51.L1	V2_51L	Ap	V2	L	11	1
V2_T51.R1	V2_51R	Ap	V2	P	11	1			y	Cosp5
V2_T52.L1	V2_52L	Ap	V2	L	12	1				S
V2_T52.L2	V2_52L	Ap	V2	L	12	2				S
V2_T52.R1	V2_52R	Ap	V2	P	12	1
V2_T52.R2	V2_52R	Ap	V2	P	12	2
V2_T53.L1	V2_53L	Ap	V2	L	13	1			y	Xyl
V2_T53.L2	V2_53L	Ap	V2	L	13	2				S
V2_T53.R1	V2_53R	Ap	V2	P	13	1
V2_T53.R2	V2_53R	Ap	V2	P	13	2				?
V2_T54.L1	V2_54L	Ap	V2	L	14	1			y	Xyl
V2_T54.L2	V2_54L	Ap	V2	L	14	2			y	Dim
V2_T54.R1	V2_54R	Ap	V2	P	14	1
V2_T54.R2	V2_54R	Ap	V2	P	14	2
V2_T55.L1	V2_55L	Ap	V2	L	15	1			y	Ca1
V2_T55.L2	V2_55L	Ap	V2	L	15	2			y	Xyl
V2_T55.R1	V2_55R	Ap	V2	P	15	1			y	Hesp2
V2_T55.R2	V2_55R	Ap	V2	P	15	2			y	Hesp2
V2_T56.L1	V2_56L	Ap	V2	L	16	1				?
V2_T56.L2	V2_56L	Ap	V2	L	16	2			y	Phsp
V2_T56.R1	V2_56R	Ap	V2	P	16	1			y	Xyl
V2_T56.R2	V2_56R	Ap	V2	P	16	2
A1_T1.L1	A1_1L	Fe	A1	L	1	1			y	Epsp
A1_T1.L2	A1_1L	Fe	A1	L	1	2			y	Pa1
A1_T1.R2	A1_1R	Fe	A1	P	1	2			y	Dim
A1_T2.L1	A1_2L	Fe	A1	L	2	1			y	Drsp
A1_T2.L2	A1_2L	Fe	A1	L	2	2			y	Pa1
A1_T2.R1	A1_2R	Fe	A1	P	2	1			y	Dim
A1_T2.R2	A1_2R	Fe	A1	P	2	2			y	Dim
A1_T3.L1	A1_3L	Fe	A1	L	3	1			y	My3
A1_T3.L2	A1_3L	Fe	A1	L	3	2			y	Pa1
A1_T3.R1	A1_3R	Fe	A1	P	3	1			y	Pa1
A1_T3.R2	A1_3R	Fe	A1	P	3	2			y	Pa1
A1_T4.L1	A1_4L	Fe	A1	L	4	1			y	Di1
A1_T4.L2	A1_4L	Fe	A1	L	4	2			y	Di1
A1_T4.R1	A1_4R	Fe	A1	P	4	1			y	Cosp4
A1_T4.R2	A1_4R	Fe	A1	P	4	2			y	Di1
A1_T5.L1	A1_5L	Fe	A1	L	5	1			y	Pa1
A1_T5.L2	A1_5L	Fe	A1	L	5	2			y	Pa1
A1_T5.R1	A1_5R	Fe	A1	P	5	1			y	Cosp4
A1_T5.R2	A1_5R	Fe	A1	P	5	2			y	Phn
A1_T6.L2	A1_6L	Fe	A1	L	6	2			y	Epsp
A1_T6.R1	A1_6R	Fe	A1	P	6	1			y	Ven
A1_T6.R2	A1_6R	Fe	A1	P	6	2			y	Xyl
A1_T7.L1	A1_7L	Fe	A1	L	7	1			y	Pa1
A1_T7.L2	A1_7L	Fe	A1	L	7	2			y	Dim
A1_T7.R1	A1_7R	Fe	A1	P	7	1			y	Mysp
A1_T7.R2	A1_7R	Fe	A1	P	7	2			y	Di1
A1_T8.L1	A1_8L	Fe	A1	L	8	1			y	Di1
A1_T8.L2	A1_8L	Fe	A1	L	8	2			y	Xyl
A1_T8.R1	A1_8R	Fe	A1	P	8	1			y	Di1
A1_T8.R2	A1_8R	Fe	A1	P	8	2			y	Dim
A1_T9.L1	A1_9L	Fe	A1	L	9	1			y	My3
A1_T9.L2	A1_9L	Fe	A1	L	9	2			y	Xyl
A1_T9.R1	A1_9R	Fe	A1	P	9	1			y	Pa1
A1_T9.R2	A1_9R	Fe	A1	P	9	2			y	Di1
A1_T10.L1	A1_10L	Fe	A1	L	10	1			y	Di1
A1_T10.L2	A1_10L	Fe	A1	L	10	2			y	Stc
A1_T10.R1	A1_10R	Fe	A1	P	10	1			y	Stc
A1_T10.R2	A1_10R	Fe	A1	P	10	2			y	Stc
A1_T11.L1	A1_11L	Fe	A1	L	11	1			y	Pa1
A1_T11.L2	A1_11L	Fe	A1	L	11	2			y	Ven
A1_T11.R1	A1_11R	Fe	A1	P	11	1			y	Pa1
A1_T11.R2	A1_11R	Fe	A1	P	11	2			y	Pa1
A1_T12.L1	A1_12L	Fe	A1	L	12	1			y	Pa1
A1_T12.L2	A1_12L	Fe	A1	L	12	2			y	Pa1
A1_T12.R1	A1_12R	Fe	A1	P	12	1			y	Ple2
A1_T12.R2	A1_12R	Fe	A1	P	12	2			y	Pa1
A1_T13.L1	A1_13L	Fe	A1	L	13	1			y	Ape
A1_T13.L2	A1_13L	Fe	A1	L	13	2			y	Pa1
A1_T13.R1	A1_13R	Fe	A1	P	13	1			y	Ca1
A1_T13.R2	A1_13R	Fe	A1	P	13	2			y	Ape
A1_T14.L1	A1_14L	Fe	A1	L	14	1			y	Ven
A1_T14.L2	A1_14L	Fe	A1	L	14	2
A1_T14.R1	A1_14R	Fe	A1	P	14	1			y	Disp5
A1_T14.R2	A1_14R	Fe	A1	P	14	2			y	Di1
A1_T15.L1	A1_15L	Fe	A1	L	15	1			y	Pa1
A1_T15.L2	A1_15L	Fe	A1	L	15	2			y	Pa1
A1_T15.R1	A1_15R	Fe	A1	P	15	1			y	Di1
A1_T15.R2	A1_15R	Fe	A1	P	15	2				?
A1_T16.L1	A1_16L	Fe	A1	L	16	1			y	Di1
A1_T16.L2	A1_16L	Fe	A1	L	16	2			y	Di1
A1_T16.R1	A1_16R	Fe	A1	P	16	1			y	Di1
A1_T16.R2	A1_16R	Fe	A1	P	16	2			y	Di1
A1_T41.L1	A1_41L	Ap	A1	L	1	1			y	Ven
A1_T41.L2	A1_41L	Ap	A1	L	1	2
A1_T41.R1	A1_41R	Ap	A1	P	1	1			y	Disp2
A1_T41.R2	A1_41R	Ap	A1	P	1	2			y	Mij
A1_T42.L1	A1_42L	Ap	A1	L	2	1			y	Pli
A1_T42.L2	A1_42L	Ap	A1	L	2	2
A1_T42.R1	A1_42R	Ap	A1	P	2	1
A1_T42.R2	A1_42R	Ap	A1	P	2	2
A1_T43.L1	A1_43L	Ap	A1	L	3	1			y	Ven
A1_T43.L2	A1_43L	Ap	A1	L	3	2			y	Xyl
A1_T43.R1	A1_43R	Ap	A1	P	3	1			y	Di1
A1_T43.R2	A1_43R	Ap	A1	P	3	2			y	Di1
A1_T44.L1	A1_44L	Ap	A1	L	4	1			y	Pli
A1_T44.L2	A1_44L	Ap	A1	L	4	2			y	Ns
A1_T44.R1	A1_44R	Ap	A1	P	4	1
A1_T44.R2	A1_44R	Ap	A1	P	4	2				?
A1_T45.R2	A1_45R	Ap	A1	P	5	2			y	Bd
A1_T46.L1	A1_46L	Ap	A1	L	6	1			y	Mysp
A1_T46.L2	A1_46L	Ap	A1	L	6	2			y	Disp5
A1_T46.R1	A1_46R	Ap	A1	P	6	1			y	Disp5
A1_T46.R2	A1_46R	Ap	A1	P	6	2
A1_T47.L1	A1_47L	Ap	A1	L	7	1			y	Xyl
A1_T47.L2	A1_47L	Ap	A1	L	7	2			y	Xyl
A1_T47.R1	A1_47R	Ap	A1	P	7	1			y	Fut
A1_T47.R2	A1_47R	Ap	A1	P	7	2				Fus/Ge1
A1_T48.L1	A1_48L	Ap	A1	L	8	1			y	Aa
A1_T48.L2	A1_48L	Ap	A1	L	8	2			y	Aa
A1_T48.R1	A1_48R	Ap	A1	P	8	1			y	Xyl
A1_T48.R2	A1_48R	Ap	A1	P	8	2
A1_T49.L1	A1_49L	Ap	A1	L	9	1
A1_T49.L2	A1_49L	Ap	A1	L	9	2
A1_T49.R1	A1_49R	Ap	A1	P	9	1
A1_T49.R2	A1_49R	Ap	A1	P	9	2			y	Unknown
A1_T50.L1	A1_50L	Ap	A1	L	10	1				S
A1_T50.L2	A1_50L	Ap	A1	L	10	2
A1_T50.R1	A1_50R	Ap	A1	P	10	1
A1_T50.R2	A1_50R	Ap	A1	P	10	2			y	Hesp2
A1_T51.L1	A1_51L	Ap	A1	L	11	1			y	Plc
A1_T51.L2	A1_51L	Ap	A1	L	11	2
A1_T51.R1	A1_51R	Ap	A1	P	11	1			y	Ven
A1_T51.R2	A1_51R	Ap	A1	P	11	2
A1_T52.L1	A1_52L	Ap	A1	L	12	1			y	Mysp
A1_T52.L2	A1_52L	Ap	A1	L	12	2			y	Mysp
A1_T52.R1	A1_52R	Ap	A1	P	12	1
A1_T52.R2	A1_52R	Ap	A1	P	12	2				?
A1_T53.L2	A1_53L	Ap	A1	L	13	2
A1_T53.R1	A1_53R	Ap	A1	P	13	1
A1_T53.R2	A1_53R	Ap	A1	P	13	2
A1_T54.L1	A1_54L	Ap	A1	L	14	1
A1_T54.L2	A1_54L	Ap	A1	L	14	2				S
A1_T54.R1	A1_54R	Ap	A1	P	14	1
A1_T54.R2	A1_54R	Ap	A1	P	14	2
A1_T55.L1	A1_55L	Ap	A1	L	15	1			y	Mysp
A1_T55.L2	A1_55L	Ap	A1	L	15	2			y	Be
A1_T55.R1	A1_55R	Ap	A1	P	15	1
A1_T55.R2	A1_55R	Ap	A1	P	15	2
A1_T56.L1	A1_56L	Ap	A1	L	16	1			y	Xyl
A1_T56.L2	A1_56L	Ap	A1	L	16	2
A1_T56.R1	A1_56R	Ap	A1	P	16	1			y	Mij
A1_T56.R2	A1_56R	Ap	A1	P	16	2
A2_T1.L1	A2_1L	Fe	A2	L	1	1			y	Be
A2_T1.L2	A2_1L	Fe	A2	L	1	2			y	Be
A2_T1.R1	A2_1R	Fe	A2	P	1	1			y	Di1
A2_T2.L1	A2_2L	Fe	A2	L	2	1			y	Di1
A2_T2.L2	A2_2L	Fe	A2	L	2	2			y	Dim
A2_T2.R1	A2_2R	Fe	A2	P	2	1			y	Be
A2_T2.R2	A2_2R	Fe	A2	P	2	2			y	Di1
A2_T3.L1	A2_3L	Fe	A2	L	3	1			y	Di1
A2_T3.L2	A2_3L	Fe	A2	L	3	2			y	Di1
A2_T3.R1	A2_3R	Fe	A2	P	3	1			y	Di1
A2_T4.L1	A2_4L	Fe	A2	L	4	1			y	Di1
A2_T4.L2	A2_4L	Fe	A2	L	4	2			y	Be
A2_T4.R1	A2_4R	Fe	A2	P	4	1			y	Clsp
A2_T4.R2	A2_4R	Fe	A2	P	4	2			y	Di1
A2_T5.L1	A2_5L	Fe	A2	L	5	1			y	Di1
A2_T5.L2	A2_5L	Fe	A2	L	5	2			y	Be
A2_T5.R1	A2_5R	Fe	A2	P	5	1			y	Pa1
A2_T5.R2	A2_5R	Fe	A2	P	5	2			y	Di1
A2_T6.L1	A2_6L	Fe	A2	L	6	1			y	Di1
A2_T6.L2	A2_6L	Fe	A2	L	6	2			y	Dim
A2_T6.R1	A2_6R	Fe	A2	P	6	1			y	Be
A2_T6.R2	A2_6R	Fe	A2	P	6	2			y	Di1
A2_T7.L1	A2_7L	Fe	A2	L	7	1			y	Be
A2_T7.L2	A2_7L	Fe	A2	L	7	2			y	Di1
A2_T7.R1	A2_7R	Fe	A2	P	7	1			y	Di1
A2_T7.R2	A2_7R	Fe	A2	P	7	2			y	Di1
A2_T8.L1	A2_8L	Fe	A2	L	8	1			y	Di1
A2_T8.L2	A2_8L	Fe	A2	L	8	2			y	Di1
A2_T8.R1	A2_8R	Fe	A2	P	8	1			y	Di1
A2_T8.R2	A2_8R	Fe	A2	P	8	2			y	Di1
A2_T9.L1	A2_9L	Fe	A2	L	9	1				Gui
A2_T9.L2	A2_9L	Fe	A2	L	9	2			y	Pa1
A2_T9.R1	A2_9R	Fe	A2	P	9	1			y	Pa1
A2_T9.R2	A2_9R	Fe	A2	P	9	2			y	Ven
A2_T10.L1	A2_10L	Fe	A2	L	10	1			y	Di1
A2_T10.L2	A2_10L	Fe	A2	L	10	2			y	Pa1
A2_T10.R1	A2_10R	Fe	A2	P	10	1				?
A2_T10.R2	A2_10R	Fe	A2	P	10	2			y	Di1
A2_T11.L1	A2_11L	Fe	A2	L	11	1			y	Pa1
A2_T11.L2	A2_11L	Fe	A2	L	11	2			y	Pa1
A2_T11.R1	A2_11R	Fe	A2	P	11	1			y	Ven
A2_T11.R2	A2_11R	Fe	A2	P	11	2			y	Ven
A2_T12.L1	A2_12L	Fe	A2	L	12	1			y	Clsp
A2_T12.L2	A2_12L	Fe	A2	L	12	2			y	Pa1
A2_T12.R1	A2_12R	Fe	A2	P	12	1			y	Pa1
A2_T12.R2	A2_12R	Fe	A2	P	12	2			y	Aa
A2_T13.L1	A2_13L	Fe	A2	L	13	1			y	Pa1
A2_T13.L2	A2_13L	Fe	A2	L	13	2			y	Ape
A2_T13.R1	A2_13R	Fe	A2	P	13	1			y	Dim
A2_T13.R2	A2_13R	Fe	A2	P	13	2
A2_T14.L1	A2_14L	Fe	A2	L	14	1			y	Be
A2_T14.L2	A2_14L	Fe	A2	L	14	2			y	Be
A2_T14.R2	A2_14R	Fe	A2	P	14	2			y	Pa1
A2_T15.L1	A2_15L	Fe	A2	L	15	1				?
A2_T15.L2	A2_15L	Fe	A2	L	15	2			y	Mysp
A2_T15.R1	A2_15R	Fe	A2	P	15	1
A2_T15.R2	A2_15R	Fe	A2	P	15	2			y	Ven
A2_T16.L1	A2_16L	Fe	A2	L	16	1			y	Ns
A2_T16.L2	A2_16L	Fe	A2	L	16	2			y	Pa1
A2_T16.R1	A2_16R	Fe	A2	P	16	1			y	Ven
A2_T16.R2	A2_16R	Fe	A2	P	16	2			y	Pa1
A2_T42.L1	A2_42L	Ap	A2	L	2	1				S
A2_T42.L2	A2_42L	Ap	A2	L	2	2				S
A2_T42.R1	A2_42R	Ap	A2	P	2	1			y	Di1
A2_T42.R2	A2_42R	Ap	A2	P	2	2			y	Di1
A2_T43.L1	A2_43L	Ap	A2	L	3	1
A2_T43.R1	A2_43R	Ap	A2	P	3	1			y	Fut
A2_T44.L1	A2_44L	Ap	A2	L	4	1
A2_T44.L2	A2_44L	Ap	A2	L	4	2
A2_T44.R1	A2_44R	Ap	A2	P	4	1			y	Ann
A2_T44.R2	A2_44R	Ap	A2	P	4	2			y	Ann
A2_T45.L1	A2_45L	Ap	A2	L	5	1			y	Ape
A2_T45.R1	A2_45R	Ap	A2	P	5	1			y	Ann
A2_T45.R2	A2_45R	Ap	A2	P	5	2			y	Hesp2
A2_T46.L1	A2_46L	Ap	A2	L	6	1			y	Ann
A2_T46.L2	A2_46L	Ap	A2	L	6	2			y	Ape
A2_T46.R1	A2_46R	Ap	A2	P	6	1			y	Hesp2
A2_T46.R2	A2_46R	Ap	A2	P	6	2			y	Hesp2
A2_T47.L1	A2_47L	Ap	A2	L	7	1			y	Epsp
A2_T47.L2	A2_47L	Ap	A2	L	7	2			y	Hesp2
A2_T47.R1	A2_47R	Ap	A2	P	7	1			y	Hesp2
A2_T47.R2	A2_47R	Ap	A2	P	7	2			y	Hesp2
A2_T48.L2	A2_48L	Ap	A2	L	8	2
A2_T48.R1	A2_48R	Ap	A2	P	8	1			y	Dim
A2_T48.R2	A2_48R	Ap	A2	P	8	2
A2_T49.R2	A2_49R	Ap	A2	P	9	2			y	Ape
A2_T50.L1	A2_50L	Ap	A2	L	10	1				bad
A2_T50.L2	A2_50L	Ap	A2	L	10	2				bad
A2_T50.R1	A2_50R	Ap	A2	P	10	1
A2_T50.R2	A2_50R	Ap	A2	P	10	2			y	Clsp
A2_T51.L1	A2_51L	Ap	A2	L	11	1			y	Mysp
A2_T51.L2	A2_51L	Ap	A2	L	11	2			y	Mysp
A2_T51.R1	A2_51R	Ap	A2	P	11	1			y	Ple2
A2_T51.R2	A2_51R	Ap	A2	P	11	2
A2_T52.L1	A2_52L	Ap	A2	L	12	1			y	Mysp
A2_T52.L2	A2_52L	Ap	A2	L	12	2			y	Mysp
A2_T52.R1	A2_52R	Ap	A2	P	12	1			y	Hesp2
A2_T52.R2	A2_52R	Ap	A2	P	12	2
A2_T53.L1	A2_53L	Ap	A2	L	13	1
A2_T53.L2	A2_53L	Ap	A2	L	13	2			y	Hesp2
A2_T53.R1	A2_53R	Ap	A2	P	13	1			y	Pa1
A2_T53.R2	A2_53R	Ap	A2	P	13	2			y	Phn
A2_T54.L1	A2_54L	Ap	A2	L	14	1			y	Aa
A2_T54.L2	A2_54L	Ap	A2	L	14	2
A2_T54.R1	A2_54R	Ap	A2	P	14	1			y	Hesp2
A2_T54.R2	A2_54R	Ap	A2	P	14	2			y	Hesp2
A2_T55.L1	A2_55L	Ap	A2	L	15	1			y	Hesp2
A2_T55.L2	A2_55L	Ap	A2	L	15	2			y	Hesp2
A2_T55.R1	A2_55R	Ap	A2	P	15	1			y	Spa
A2_T55.R2	A2_55R	Ap	A2	P	15	2			y	Spa
A2_T56.L1	A2_56L	Ap	A2	L	16	1			y	Hesp2
A2_T56.L2	A2_56L	Ap	A2	L	16	2			y	Spa
A2_T56.R1	A2_56R	Ap	A2	P	16	1			y	Opl
A2_T56.R2	A2_56R	Ap	A2	P	16	2
S1_T1.L1	S1_1L	Fe	S1	L	1	1			y	Bd
S1_T1.L2	S1_1L	Fe	S1	L	1	2			y	Bd
S1_T1.R1	S1_1R	Fe	S1	P	1	1			y	Di1
S1_T1.R2	S1_1R	Fe	S1	P	1	2			y	Bd
S1_T2.L1	S1_2L	Fe	S1	L	2	1			y	Ven
S1_T2.L2	S1_2L	Fe	S1	L	2	2			y	Ven
S1_T2.R1	S1_2R	Fe	S1	P	2	1			y	Di1
S1_T2.R2	S1_2R	Fe	S1	P	2	2			y	Di1
S1_T3.L1	S1_3L	Fe	S1	L	3	1			y	Bd
S1_T3.L2	S1_3L	Fe	S1	L	3	2			y	Bd
S1_T3.R1	S1_3R	Fe	S1	P	3	1			y	Bd
S1_T3.R2	S1_3R	Fe	S1	P	3	2			y	Bd
S1_T4.L1	S1_4L	Fe	S1	L	4	1			y	Div
S1_T4.L2	S1_4L	Fe	S1	L	4	2			y	Bd
S1_T4.R1	S1_4R	Fe	S1	P	4	1			y	Di1
S1_T4.R2	S1_4R	Fe	S1	P	4	2			y	Ca1
S1_T5.L1	S1_5L	Fe	S1	L	5	1			y	Di1
S1_T5.L2	S1_5L	Fe	S1	L	5	2			y	Di1
S1_T5.R1	S1_5R	Fe	S1	P	5	1			y	Ca1
S1_T5.R2	S1_5R	Fe	S1	P	5	2			y	Bd
S1_T6.L1	S1_6L	Fe	S1	L	6	1			y	Ven
S1_T6.L2	S1_6L	Fe	S1	L	6	2			y	Di1
S1_T6.R1	S1_6R	Fe	S1	P	6	1
S1_T6.R2	S1_6R	Fe	S1	P	6	2
S1_T7.L1	S1_7L	Fe	S1	L	7	1			y	Ca1
S1_T7.L2	S1_7L	Fe	S1	L	7	2			y	Div
S1_T7.R1	S1_7R	Fe	S1	P	7	1			y	Ca1
S1_T7.R2	S1_7R	Fe	S1	P	7	2			y	Bd
S1_T8.L1	S1_8L	Fe	S1	L	8	1			y	Ca1
S1_T8.L2	S1_8L	Fe	S1	L	8	2			y	Xyl
S1_T8.R1	S1_8R	Fe	S1	P	8	1			y	Ca1
S1_T8.R2	S1_8R	Fe	S1	P	8	2			y	Ca1
S1_T9.L1	S1_9L	Fe	S1	L	9	1
S1_T9.L2	S1_9L	Fe	S1	L	9	2
S1_T9.R1	S1_9R	Fe	S1	P	9	1
S1_T9.R2	S1_9R	Fe	S1	P	9	2
S1_T10.L1	S1_10L	Fe	S1	L	10	1			y	Div
S1_T10.L2	S1_10L	Fe	S1	L	10	2			y	Fut
S1_T10.R1	S1_10R	Fe	S1	P	10	1			y	Ca1
S1_T10.R2	S1_10R	Fe	S1	P	10	2			y	Aa
S1_T11.L1	S1_11L	Fe	S1	L	11	1			y	Aa
S1_T11.L2	S1_11L	Fe	S1	L	11	2			y	Ven
S1_T11.R1	S1_11R	Fe	S1	P	11	1			y	Di1
S1_T11.R2	S1_11R	Fe	S1	P	11	2			y	Di1
S1_T12.L1	S1_12L	Fe	S1	L	12	1			y	Div
S1_T12.L2	S1_12L	Fe	S1	L	12	2			y	Div
S1_T12.R1	S1_12R	Fe	S1	P	12	1			y	Bd
S1_T12.R2	S1_12R	Fe	S1	P	12	2				?
S1_T13.L1	S1_13L	Fe	S1	L	13	1			y	Rc
S1_T13.L2	S1_13L	Fe	S1	L	13	2			y	Ven
S1_T13.R1	S1_13R	Fe	S1	P	13	1			y	Bd
S1_T13.R2	S1_13R	Fe	S1	P	13	2
S1_T14.L1	S1_14L	Fe	S1	L	14	1
S1_T14.L2	S1_14L	Fe	S1	L	14	2			y	Bd
S1_T14.R1	S1_14R	Fe	S1	P	14	1			y	Ca1
S1_T14.R2	S1_14R	Fe	S1	P	14	2			y	Div
S1_T15.L1	S1_15L	Fe	S1	L	15	1			y	Ven
S1_T15.L2	S1_15L	Fe	S1	L	15	2			y	Ven
S1_T15.R1	S1_15R	Fe	S1	P	15	1
S1_T15.R2	S1_15R	Fe	S1	P	15	2			y	Rc
S1_T16.L1	S1_16L	Fe	S1	L	16	1			y	Ca1
S1_T16.L2	S1_16L	Fe	S1	L	16	2			y	Ca1
S1_T16.R1	S1_16R	Fe	S1	P	16	1			y	Ca1
S1_T16.R2	S1_16R	Fe	S1	P	16	2			y	Dim
S1_T41.L1	S1_41L	Ap	S1	L	1	1			y	Ca1
S1_T41.L2	S1_41L	Ap	S1	L	1	2			y	Ca1
S1_T41.R1	S1_41R	Ap	S1	P	1	1			y	Ca1
S1_T41.R2	S1_41R	Ap	S1	P	1	2			y	Ca1
S1_T42.L1	S1_42L	Ap	S1	L	2	1
S1_T42.L2	S1_42L	Ap	S1	L	2	2			y	My3
S1_T42.R1	S1_42R	Ap	S1	P	2	1			y	Ca1
S1_T42.R2	S1_42R	Ap	S1	P	2	2			y	Dim
S1_T43.L1	S1_43L	Ap	S1	L	3	1
S1_T43.L2	S1_43L	Ap	S1	L	3	2
S1_T43.R1	S1_43R	Ap	S1	P	3	1			y	Ca1
S1_T43.R2	S1_43R	Ap	S1	P	3	2			y	Ca1
S1_T44.L1	S1_44L	Ap	S1	L	4	1
S1_T44.L2	S1_44L	Ap	S1	L	4	2			y	Ca1
S1_T44.R1	S1_44R	Ap	S1	P	4	1			y	Ca1
S1_T44.R2	S1_44R	Ap	S1	P	4	2			y	Ca1
S1_T45.L1	S1_45L	Ap	S1	L	5	1			y	Ca1
S1_T45.L2	S1_45L	Ap	S1	L	5	2			y	Ca1
S1_T45.R1	S1_45R	Ap	S1	P	5	1
S1_T46.L1	S1_46L	Ap	S1	L	6	1			y	Ca1
S1_T46.L2	S1_46L	Ap	S1	L	6	2			y	Ca1
S1_T46.R1	S1_46R	Ap	S1	P	6	1
S1_T47.L1	S1_47L	Ap	S1	L	7	1			y	Xyl
S1_T47.L2	S1_47L	Ap	S1	L	7	2			y	Bd
S1_T47.R1	S1_47R	Ap	S1	P	7	1			y	Ca1
S1_T47.R2	S1_47R	Ap	S1	P	7	2			y	Ca1
S1_T48.L1	S1_48L	Ap	S1	L	8	1			y	Ca1
S1_T48.L2	S1_48L	Ap	S1	L	8	2			y	Ca1
S1_T48.R1	S1_48R	Ap	S1	P	8	1			y	Di1
S1_T48.R2	S1_48R	Ap	S1	P	8	2			y	Ca1
S1_T49.L1	S1_49L	Ap	S1	L	9	1
S1_T49.L2	S1_49L	Ap	S1	L	9	2			y	Ca1
S1_T49.R1	S1_49R	Ap	S1	P	9	1			y	Ca1
S1_T49.R2	S1_49R	Ap	S1	P	9	2			y	Ca1
S1_T50.L1	S1_50L	Ap	S1	L	10	1			y	Ca1
S1_T50.L2	S1_50L	Ap	S1	L	10	2			y	Ca1
S1_T50.R1	S1_50R	Ap	S1	P	10	1			y	Ca1
S1_T50.R2	S1_50R	Ap	S1	P	10	2			y	Ca1
S1_T51.L1	S1_51L	Ap	S1	L	11	1			y	Ca1
S1_T51.L2	S1_51L	Ap	S1	L	11	2			y	Ca1
S1_T51.R1	S1_51R	Ap	S1	P	11	1			y	Ca1
S1_T51.R2	S1_51R	Ap	S1	P	11	2
S1_T52.L1	S1_52L	Ap	S1	L	12	1			y	Ca1
S1_T52.L2	S1_52L	Ap	S1	L	12	2
S1_T52.R1	S1_52R	Ap	S1	P	12	1			y	Ca1
S1_T52.R2	S1_52R	Ap	S1	P	12	2			y	Ca1
S1_T53.L1	S1_53L	Ap	S1	L	13	1			y	Ca1
S1_T53.L2	S1_53L	Ap	S1	L	13	2			y	Ca1
S1_T53.R1	S1_53R	Ap	S1	P	13	1
S1_T53.R2	S1_53R	Ap	S1	P	13	2			y	Ca1
S1_T54.L1	S1_54L	Ap	S1	L	14	1
S1_T54.L2	S1_54L	Ap	S1	L	14	2
S1_T54.R1	S1_54R	Ap	S1	P	14	1			y	Ca1
S1_T54.R2	S1_54R	Ap	S1	P	14	2			y	Ca1
S1_T55.L1	S1_55L	Ap	S1	L	15	1
S1_T55.L2	S1_55L	Ap	S1	L	15	2			y	Ca1
S1_T55.R1	S1_55R	Ap	S1	P	15	1			y	Xyl
S1_T55.R2	S1_55R	Ap	S1	P	15	2
S1_T56.L1	S1_56L	Ap	S1	L	16	1
S1_T56.L2	S1_56L	Ap	S1	L	16	2
S1_T56.R1	S1_56R	Ap	S1	P	16	1			y	Ca1
S1_T56.R2	S1_56R	Ap	S1	P	16	2			y	Ca1
S2_T1.L1	S2_1L	Fe	S2	L	1	1			y	Ven
S2_T1.L2	S2_1L	Fe	S2	L	1	2			y	Dim
S2_T1.R1	S2_1R	Fe	S2	P	1	1			y	Pa1
S2_T1.R2	S2_1R	Fe	S2	P	1	2			y	Dim
S2_T2.L1	S2_2L	Fe	S2	L	2	1			y	Dim
S2_T2.L2	S2_2L	Fe	S2	L	2	2			y	Be
S2_T2.R1	S2_2R	Fe	S2	P	2	1
S2_T2.R2	S2_2R	Fe	S2	P	2	2			y	Di1
S2_T3.L1	S2_3L	Fe	S2	L	3	1			y	Be
S2_T3.L2	S2_3L	Fe	S2	L	3	2			y	Aa
S2_T3.R1	S2_3R	Fe	S2	P	3	1			y	Ven
S2_T3.R2	S2_3R	Fe	S2	P	3	2			y	Aa
S2_T4.L1	S2_4L	Fe	S2	L	4	1			y	Aa
S2_T4.L2	S2_4L	Fe	S2	L	4	2			y	Be
S2_T4.R1	S2_4R	Fe	S2	P	4	1			y	Be
S2_T4.R2	S2_4R	Fe	S2	P	4	2				Fus/Ge1
S2_T5.L1	S2_5L	Fe	S2	L	5	1
S2_T5.L2	S2_5L	Fe	S2	L	5	2			y	Rosp
S2_T5.R1	S2_5R	Fe	S2	P	5	1			y	Pa1
S2_T5.R2	S2_5R	Fe	S2	P	5	2			y	Pa1
S2_T6.L1	S2_6L	Fe	S2	L	6	1			y	Hesp2
S2_T6.L2	S2_6L	Fe	S2	L	6	2			y	Ven
S2_T6.R1	S2_6R	Fe	S2	P	6	1			y	Pa1
S2_T6.R2	S2_6R	Fe	S2	P	6	2			y	Di1
S2_T7.L1	S2_7L	Fe	S2	L	7	1			y	Clsp
S2_T7.L2	S2_7L	Fe	S2	L	7	2
S2_T7.R1	S2_7R	Fe	S2	P	7	1
S2_T7.R2	S2_7R	Fe	S2	P	7	2			y	Aa
S2_T8.L1	S2_8L	Fe	S2	L	8	1			y	Pa1
S2_T8.L2	S2_8L	Fe	S2	L	8	2			y	Pa1
S2_T8.R1	S2_8R	Fe	S2	P	8	1			y	Di1
S2_T8.R2	S2_8R	Fe	S2	P	8	2			y	Di1
S2_T9.L2	S2_9L	Fe	S2	L	9	2			y	Kd
S2_T9.R1	S2_9R	Fe	S2	P	9	1			y	Pa1
S2_T9.R2	S2_9R	Fe	S2	P	9	2
S2_T10.L1	S2_10L	Fe	S2	L	10	1			y	Mysp
S2_T10.L2	S2_10L	Fe	S2	L	10	2			y	Pa1
S2_T10.R1	S2_10R	Fe	S2	P	10	1			y	Pha2
S2_T10.R2	S2_10R	Fe	S2	P	10	2			y	Hesp2
S2_T11.L1	S2_11L	Fe	S2	L	11	1			y	Mysp
S2_T11.L2	S2_11L	Fe	S2	L	11	2			y	Pa1
S2_T11.R1	S2_11R	Fe	S2	P	11	1			y	UnP
S2_T11.R2	S2_11R	Fe	S2	P	11	2			y	Pa1
S2_T12.L1	S2_12L	Fe	S2	L	12	1			y	Pa1
S2_T12.L2	S2_12L	Fe	S2	L	12	2			y	Pa1
S2_T12.R1	S2_12R	Fe	S2	P	12	1			y	Pa1
S2_T12.R2	S2_12R	Fe	S2	P	12	2			y	Pa1
S2_T13.L1	S2_13L	Fe	S2	L	13	1			y	Xyl
S2_T13.L2	S2_13L	Fe	S2	L	13	2			y	Di1
S2_T13.R1	S2_13R	Fe	S2	P	13	1			y	Di1
S2_T13.R2	S2_13R	Fe	S2	P	13	2			y	Di1
S2_T14.L1	S2_14L	Fe	S2	L	14	1			y	Xyl
S2_T14.L2	S2_14L	Fe	S2	L	14	2			y	Na
S2_T14.R1	S2_14R	Fe	S2	P	14	1			y	Xyl
S2_T14.R2	S2_14R	Fe	S2	P	14	2			y	Ven
S2_T15.L1	S2_15L	Fe	S2	L	15	1				Ple
S2_T15.L2	S2_15L	Fe	S2	L	15	2				overgrown
S2_T15.R1	S2_15R	Fe	S2	P	15	1			y	Di1
S2_T15.R2	S2_15R	Fe	S2	P	15	2			y	Xyl
S2_T16.L1	S2_16L	Fe	S2	L	16	1			y	Xyl
S2_T16.L2	S2_16L	Fe	S2	L	16	2			y	Ven
S2_T16.R1	S2_16R	Fe	S2	P	16	1			y	Dim
S2_T16.R2	S2_16R	Fe	S2	P	16	2			y	Pa1
S2_T41.L2	S2_41L	Ap	S2	L	1	2
S2_T41.R1	S2_41R	Ap	S2	P	1	1
S2_T41.R2	S2_41R	Ap	S2	P	1	2
S2_T42.L1	S2_42L	Ap	S2	L	2	1			y	Ral
S2_T42.L2	S2_42L	Ap	S2	L	2	2			y	Pa1
S2_T42.R1	S2_42R	Ap	S2	P	2	1			y	Kd
S2_T42.R2	S2_42R	Ap	S2	P	2	2			y	Pha2
S2_T43.L1	S2_43L	Ap	S2	L	3	1			y	Ven
S2_T43.L2	S2_43L	Ap	S2	L	3	2			y	Ven
S2_T43.R1	S2_43R	Ap	S2	P	3	1			y	Di1
S2_T43.R2	S2_43R	Ap	S2	P	3	2			y	Di1
S2_T44.L1	S2_44L	Ap	S2	L	4	1			y	My3
S2_T44.L2	S2_44L	Ap	S2	L	4	2
S2_T44.R1	S2_44R	Ap	S2	P	4	1			y	Xyl
S2_T44.R2	S2_44R	Ap	S2	P	4	2
S2_T45.L1	S2_45L	Ap	S2	L	5	1
S2_T45.L2	S2_45L	Ap	S2	L	5	2
S2_T45.R1	S2_45R	Ap	S2	P	5	1			y	Ca1
S2_T45.R2	S2_45R	Ap	S2	P	5	2			y	Di1
S2_T46.L1	S2_46L	Ap	S2	L	6	1			y	Mysp
S2_T46.L2	S2_46L	Ap	S2	L	6	2			y	Mysp
S2_T46.R1	S2_46R	Ap	S2	P	6	1			y	Di1
S2_T46.R2	S2_46R	Ap	S2	P	6	2
S2_T47.L1	S2_47L	Ap	S2	L	7	1			y	Epsp
S2_T47.L2	S2_47L	Ap	S2	L	7	2
S2_T47.R1	S2_47R	Ap	S2	P	7	1			y	Di1
S2_T47.R2	S2_47R	Ap	S2	P	7	2				Fus/Ge1
S2_T48.L1	S2_48L	Ap	S2	L	8	1			y	Di1
S2_T48.L2	S2_48L	Ap	S2	L	8	2			y	Bn
S2_T48.R1	S2_48R	Ap	S2	P	8	1			y	Bn
S2_T48.R2	S2_48R	Ap	S2	P	8	2
S2_T49.L1	S2_49L	Ap	S2	L	9	1				?
S2_T49.L2	S2_49L	Ap	S2	L	9	2			y	Bn
S2_T49.R1	S2_49R	Ap	S2	P	9	1			y	Pa1
S2_T49.R2	S2_49R	Ap	S2	P	9	2			y	Hesp2
S2_T50.L1	S2_50L	Ap	S2	L	10	1
S2_T50.L2	S2_50L	Ap	S2	L	10	2			y	Aup
S2_T50.R1	S2_50R	Ap	S2	P	10	1			y	Hesp2
S2_T50.R2	S2_50R	Ap	S2	P	10	2			y	Hesp2
S2_T51.L1	S2_51L	Ap	S2	L	11	1			y	Aa
S2_T51.L2	S2_51L	Ap	S2	L	11	2			y	Aup
S2_T51.R1	S2_51R	Ap	S2	P	11	1
S2_T51.R2	S2_51R	Ap	S2	P	11	2			y	Hesp2
S2_T52.L1	S2_52L	Ap	S2	L	12	1			y	Dim
S2_T52.L2	S2_52L	Ap	S2	L	12	2
S2_T52.R1	S2_52R	Ap	S2	P	12	1			y	Aup
S2_T52.R2	S2_52R	Ap	S2	P	12	2			y	Aup
S2_T53.L1	S2_53L	Ap	S2	L	13	1			y	Pa1
S2_T53.L2	S2_53L	Ap	S2	L	13	2
S2_T53.R1	S2_53R	Ap	S2	P	13	1			y	Spa
S2_T53.R2	S2_53R	Ap	S2	P	13	2
S2_T54.L1	S2_54L	Ap	S2	L	14	1			y	Bn
S2_T54.L2	S2_54L	Ap	S2	L	14	2
S2_T54.R1	S2_54R	Ap	S2	P	14	1			y	Pa1
S2_T54.R2	S2_54R	Ap	S2	P	14	2
S2_T55.L1	S2_55L	Ap	S2	L	15	1			y	Ven
S2_T55.L2	S2_55L	Ap	S2	L	15	2			y	My3
S2_T55.R1	S2_55R	Ap	S2	P	15	1			y	Ven
S2_T55.R2	S2_55R	Ap	S2	P	15	2			y	Ven
S2_T56.L1	S2_56L	Ap	S2	L	16	1			y	Xyl
S2_T56.L2	S2_56L	Ap	S2	L	16	2			y	Ven
S2_T56.R1	S2_56R	Ap	S2	P	16	1			y	Mij
S2_T56.R2	S2_56R	Ap	S2	P	16	2
N1_T1.L1	N1_1L	Fe	N1	L	1	1
N1_T1.L2	N1_1L	Fe	N1	L	1	2
N1_T1.R1	N1_1R	Fe	N1	P	1	1				?
N1_T1.R2	N1_1R	Fe	N1	P	1	2			y	Kd
N1_T2.L1	N1_2L	Fe	N1	L	2	1
N1_T2.L2	N1_2L	Fe	N1	L	2	2
N1_T2.R1	N1_2R	Fe	N1	P	2	1
N1_T2.R2	N1_2R	Fe	N1	P	2	2
N1_T3.L1	N1_3L	Fe	N1	L	3	1			y	Ven
N1_T3.L2	N1_3L	Fe	N1	L	3	2			y	Ven
N1_T3.R1	N1_3R	Fe	N1	P	3	1			y	Ven
N1_T3.R2	N1_3R	Fe	N1	P	3	2
N1_T4.L1	N1_4L	Fe	N1	L	4	1
N1_T4.L2	N1_4L	Fe	N1	L	4	2			y	Na
N1_T4.R1	N1_4R	Fe	N1	P	4	1
N1_T4.R2	N1_4R	Fe	N1	P	4	2				?
N1_T5.L1	N1_5L	Fe	N1	L	5	1
N1_T5.L2	N1_5L	Fe	N1	L	5	2
N1_T5.R1	N1_5R	Fe	N1	P	5	1
N1_T5.R2	N1_5R	Fe	N1	P	5	2			y	Hym
N1_T6.L1	N1_6L	Fe	N1	L	6	1			y	Ven
N1_T6.L2	N1_6L	Fe	N1	L	6	2
N1_T6.R1	N1_6R	Fe	N1	P	6	1
N1_T6.R2	N1_6R	Fe	N1	P	6	2
N1_T7.L1	N1_7L	Fe	N1	L	7	1
N1_T7.L2	N1_7L	Fe	N1	L	7	2
N1_T7.R1	N1_7R	Fe	N1	P	7	1			y	Dim
N1_T8.L1	N1_8L	Fe	N1	L	8	1
N1_T8.L2	N1_8L	Fe	N1	L	8	2
N1_T8.R1	N1_8R	Fe	N1	P	8	1
N1_T8.R2	N1_8R	Fe	N1	P	8	2
N1_T9.L1	N1_9L	Fe	N1	L	9	1
N1_T9.L2	N1_9L	Fe	N1	L	9	2
N1_T9.R1	N1_9R	Fe	N1	P	9	1
N1_T9.R2	N1_9R	Fe	N1	P	9	2
N1_T10.L1	N1_10L	Fe	N1	L	10	1
N1_T10.L2	N1_10L	Fe	N1	L	10	2
N1_T10.R1	N1_10R	Fe	N1	P	10	1			y	Ape
N1_T10.R2	N1_10R	Fe	N1	P	10	2
N1_T11.L1	N1_11L	Fe	N1	L	11	1			y	Ven
N1_T11.L2	N1_11L	Fe	N1	L	11	2
N1_T11.R1	N1_11R	Fe	N1	P	11	1
N1_T11.R2	N1_11R	Fe	N1	P	11	2
N1_T12.L1	N1_12L	Fe	N1	L	12	1
N1_T12.L2	N1_12L	Fe	N1	L	12	2
N1_T12.R1	N1_12R	Fe	N1	P	12	1
N1_T12.R2	N1_12R	Fe	N1	P	12	2
N1_T13.L1	N1_13L	Fe	N1	L	13	1
N1_T13.L2	N1_13L	Fe	N1	L	13	2
N1_T13.R1	N1_13R	Fe	N1	P	13	1
N1_T13.R2	N1_13R	Fe	N1	P	13	2
N1_T14.L1	N1_14L	Fe	N1	L	14	1
N1_T14.L2	N1_14L	Fe	N1	L	14	2
N1_T14.R1	N1_14R	Fe	N1	P	14	1
N1_T15.L1	N1_15L	Fe	N1	L	15	1
N1_T15.L2	N1_15L	Fe	N1	L	15	2
N1_T15.R1	N1_15R	Fe	N1	P	15	1			y	Ven
N1_T15.R2	N1_15R	Fe	N1	P	15	2
N1_T16.L1	N1_16L	Fe	N1	L	16	1
N1_T16.L2	N1_16L	Fe	N1	L	16	2
N1_T16.R1	N1_16R	Fe	N1	P	16	1
N1_T16.R2	N1_16R	Fe	N1	P	16	2
N1_T21.L1	N1_21L	Fe	N1	L	1	1
N1_T21.L2	N1_21L	Fe	N1	L	1	2
N1_T21.R1	N1_21R	Fe	N1	P	1	1
N1_T21.R2	N1_21R	Fe	N1	P	1	2
N1_T22.L1	N1_22L	Fe	N1	L	2	1
N1_T22.L2	N1_22L	Fe	N1	L	2	2
N1_T22.R1	N1_22R	Fe	N1	P	2	1
N1_T22.R2	N1_22R	Fe	N1	P	2	2			y	Ven
N1_T23.L1	N1_23L	Fe	N1	L	3	1
N1_T23.L2	N1_23L	Fe	N1	L	3	2
N1_T23.R1	N1_23R	Fe	N1	P	3	1			y	Mij
N1_T23.R2	N1_23R	Fe	N1	P	3	2
N1_T24.L1	N1_24L	Fe	N1	L	4	1
N1_T24.L2	N1_24L	Fe	N1	L	4	2			y	Ven
N1_T24.R1	N1_24R	Fe	N1	P	4	1			y	Ven
N1_T24.R2	N1_24R	Fe	N1	P	4	2
N1_T25.L1	N1_25L	Fe	N1	L	5	1			y	Na
N1_T25.L2	N1_25L	Fe	N1	L	5	2
N1_T25.R1	N1_25R	Fe	N1	P	5	1
N1_T25.R2	N1_25R	Fe	N1	P	5	2
N1_T26.L1	N1_26L	Fe	N1	L	6	1
N1_T26.L2	N1_26L	Fe	N1	L	6	2
N1_T26.R1	N1_26R	Fe	N1	P	6	1
N1_T26.R2	N1_26R	Fe	N1	P	6	2
N1_T27.L1	N1_27L	Fe	N1	L	7	1
N1_T27.L2	N1_27L	Fe	N1	L	7	2
N1_T27.R1	N1_27R	Fe	N1	P	7	1				?
N1_T27.R2	N1_27R	Fe	N1	P	7	2
N1_T28.L1	N1_28L	Fe	N1	L	8	1
N1_T28.L2	N1_28L	Fe	N1	L	8	2
N1_T28.R1	N1_28R	Fe	N1	P	8	1
N1_T28.R2	N1_28R	Fe	N1	P	8	2
N1_T29.L1	N1_29L	Fe	N1	L	9	1
N1_T29.L2	N1_29L	Fe	N1	L	9	2
N1_T29.R1	N1_29R	Fe	N1	P	9	1			y	Na
N1_T29.R2	N1_29R	Fe	N1	P	9	2
N1_T30.L1	N1_30L	Fe	N1	L	10	1
N1_T30.L2	N1_30L	Fe	N1	L	10	2
N1_T30.R1	N1_30R	Fe	N1	P	10	1
N1_T30.R2	N1_30R	Fe	N1	P	10	2				overgrown
N1_T31.L1	N1_31L	Fe	N1	L	11	1
N1_T31.L2	N1_31L	Fe	N1	L	11	2
N1_T31.R1	N1_31R	Fe	N1	P	11	1
N1_T31.R2	N1_31R	Fe	N1	P	11	2
N1_T32.L1	N1_32L	Fe	N1	L	12	1
N1_T32.L2	N1_32L	Fe	N1	L	12	2
N1_T32.R1	N1_32R	Fe	N1	P	12	1				?
N1_T32.R2	N1_32R	Fe	N1	P	12	2
N1_T33.L1	N1_33L	Fe	N1	L	13	1
N1_T33.L2	N1_33L	Fe	N1	L	13	2
N1_T33.R1	N1_33R	Fe	N1	P	13	1
N1_T33.R2	N1_33R	Fe	N1	P	13	2
N1_T34.L1	N1_34L	Fe	N1	L	14	1
N1_T34.L2	N1_34L	Fe	N1	L	14	2			y	Ven
N1_T34.R1	N1_34R	Fe	N1	P	14	1
N1_T34.R2	N1_34R	Fe	N1	P	14	2
N1_T35.L1	N1_35L	Fe	N1	L	15	1
N1_T35.L2	N1_35L	Fe	N1	L	15	2
N1_T35.R1	N1_35R	Fe	N1	P	15	1
N1_T35.R2	N1_35R	Fe	N1	P	15	2
N1_T36.L1	N1_36L	Fe	N1	L	16	1
N1_T36.L2	N1_36L	Fe	N1	L	16	2
N1_T36.R1	N1_36R	Fe	N1	P	16	1
N1_T36.R2	N1_36R	Fe	N1	P	16	2
N1_T41.L1	N1_41L	Ap	N1	L	1	1				?
N1_T41.L2	N1_41L	Ap	N1	L	1	2
N1_T41.R1	N1_41R	Ap	N1	P	1	1
N1_T41.R2	N1_41R	Ap	N1	P	1	2
N1_T42.L1	N1_42L	Ap	N1	L	2	1
N1_T42.L2	N1_42L	Ap	N1	L	2	2
N1_T42.R1	N1_42R	Ap	N1	P	2	1
N1_T42.R2	N1_42R	Ap	N1	P	2	2			y	Di1
N1_T43.L1	N1_43L	Ap	N1	L	3	1
N1_T43.R1	N1_43R	Ap	N1	P	3	1
N1_T43.R2	N1_43R	Ap	N1	P	3	2				overgrown
N1_T44.L1	N1_44L	Ap	N1	L	4	1
N1_T44.L2	N1_44L	Ap	N1	L	4	2
N1_T44.R1	N1_44R	Ap	N1	P	4	1
N1_T44.R2	N1_44R	Ap	N1	P	4	2
N1_T45.L1	N1_45L	Ap	N1	L	5	1
N1_T45.L2	N1_45L	Ap	N1	L	5	2
N1_T45.R1	N1_45R	Ap	N1	P	5	1
N1_T45.R2	N1_45R	Ap	N1	P	5	2
N1_T46.L1	N1_46L	Ap	N1	L	6	1
N1_T46.L2	N1_46L	Ap	N1	L	6	2
N1_T46.R1	N1_46R	Ap	N1	P	6	1
N1_T46.R2	N1_46R	Ap	N1	P	6	2
N1_T47.L1	N1_47L	Ap	N1	L	7	1
N1_T47.L2	N1_47L	Ap	N1	L	7	2
N1_T47.R1	N1_47R	Ap	N1	P	7	1
N1_T48.L1	N1_48L	Ap	N1	L	8	1
N1_T48.L2	N1_48L	Ap	N1	L	8	2
N1_T48.R1	N1_48R	Ap	N1	P	8	1
N1_T48.R2	N1_48R	Ap	N1	P	8	2
N1_T49.L1	N1_49L	Ap	N1	L	9	1
N1_T49.L2	N1_49L	Ap	N1	L	9	2			y	Hyf2
N1_T50.L1	N1_50L	Ap	N1	L	10	1
N1_T50.L2	N1_50L	Ap	N1	L	10	2
N1_T50.R1	N1_50R	Ap	N1	P	10	1
N1_T50.R2	N1_50R	Ap	N1	P	10	2
N1_T51.L1	N1_51L	Ap	N1	L	11	1
N1_T51.L2	N1_51L	Ap	N1	L	11	2			y	Kd
N1_T51.R1	N1_51R	Ap	N1	P	11	1
N1_T51.R2	N1_51R	Ap	N1	P	11	2
N1_T52.L1	N1_52L	Ap	N1	L	12	1
N1_T52.L2	N1_52L	Ap	N1	L	12	2
N1_T52.R1	N1_52R	Ap	N1	P	12	1
N1_T52.R2	N1_52R	Ap	N1	P	12	2
N1_T53.L1	N1_53L	Ap	N1	L	13	1
N1_T53.L2	N1_53L	Ap	N1	L	13	2
N1_T53.R1	N1_53R	Ap	N1	P	13	1			y	Ape
N1_T53.R2	N1_53R	Ap	N1	P	13	2
N1_T54.L1	N1_54L	Ap	N1	L	14	1				overgrown
N1_T54.L2	N1_54L	Ap	N1	L	14	2				overgrown
N1_T55.L1	N1_55L	Ap	N1	L	15	1
N1_T55.R1	N1_55R	Ap	N1	P	15	1
N1_T55.R2	N1_55R	Ap	N1	P	15	2
N1_T56.L1	N1_56L	Ap	N1	L	16	1
N1_T56.L2	N1_56L	Ap	N1	L	16	2
N1_T56.R1	N1_56R	Ap	N1	P	16	1
N1_T56.R2	N1_56R	Ap	N1	P	16	2
N2_T1.L1	N2_1L	Fe	N2	L	1	1
N2_T1.L2	N2_1L	Fe	N2	L	1	2
N2_T1.R1	N2_1R	Fe	N2	P	1	1
N2_T1.R2	N2_1R	Fe	N2	P	1	2			y	Di1
N2_T2.L1	N2_2L	Fe	N2	L	2	1
N2_T2.L2	N2_2L	Fe	N2	L	2	2
N2_T2.R1	N2_2R	Fe	N2	P	2	1
N2_T2.R2	N2_2R	Fe	N2	P	2	2
N2_T3.L1	N2_3L	Fe	N2	L	3	1
N2_T3.L2	N2_3L	Fe	N2	L	3	2
N2_T3.R1	N2_3R	Fe	N2	P	3	1
N2_T3.R2	N2_3R	Fe	N2	P	3	2			y	Di1
N2_T4.L2	N2_4L	Fe	N2	L	4	2
N2_T4.R1	N2_4R	Fe	N2	P	4	1
N2_T4.R2	N2_4R	Fe	N2	P	4	2			y	Di1
N2_T5.L1	N2_5L	Fe	N2	L	5	1			y	Ven
N2_T5.L2	N2_5L	Fe	N2	L	5	2
N2_T5.R1	N2_5R	Fe	N2	P	5	1
N2_T5.R2	N2_5R	Fe	N2	P	5	2
N2_T6.L2	N2_6L	Fe	N2	L	6	2				overgrown
N2_T6.R1	N2_6R	Fe	N2	P	6	1			y	Di1
N2_T6.R2	N2_6R	Fe	N2	P	6	2
N2_T7.L2	N2_7L	Fe	N2	L	7	2
N2_T7.R1	N2_7R	Fe	N2	P	7	1
N2_T7.R2	N2_7R	Fe	N2	P	7	2			y	Di1
N2_T8.L1	N2_8L	Fe	N2	L	8	1				bad
N2_T8.R1	N2_8R	Fe	N2	P	8	1
N2_T8.R2	N2_8R	Fe	N2	P	8	2
N2_T9.L1	N2_9L	Fe	N2	L	9	1
N2_T9.L2	N2_9L	Fe	N2	L	9	2
N2_T9.R1	N2_9R	Fe	N2	P	9	1
N2_T9.R2	N2_9R	Fe	N2	P	9	2
N2_T10.L1	N2_10L	Fe	N2	L	10	1
N2_T10.L2	N2_10L	Fe	N2	L	10	2
N2_T10.R1	N2_10R	Fe	N2	P	10	1
N2_T10.R2	N2_10R	Fe	N2	P	10	2
N2_T11.L1	N2_11L	Fe	N2	L	11	1
N2_T11.L2	N2_11L	Fe	N2	L	11	2			y	Ven
N2_T11.R1	N2_11R	Fe	N2	P	11	1
N2_T11.R2	N2_11R	Fe	N2	P	11	2
N2_T12.L1	N2_12L	Fe	N2	L	12	1				overgrown
N2_T12.L2	N2_12L	Fe	N2	L	12	2
N2_T12.R1	N2_12R	Fe	N2	P	12	1
N2_T12.R2	N2_12R	Fe	N2	P	12	2
N2_T13.L1	N2_13L	Fe	N2	L	13	1
N2_T13.L2	N2_13L	Fe	N2	L	13	2
N2_T13.R1	N2_13R	Fe	N2	P	13	1
N2_T13.R2	N2_13R	Fe	N2	P	13	2
N2_T14.L1	N2_14L	Fe	N2	L	14	1				overgrown
N2_T14.L2	N2_14L	Fe	N2	L	14	2
N2_T14.R1	N2_14R	Fe	N2	P	14	1
N2_T14.R2	N2_14R	Fe	N2	P	14	2
N2_T15.L1	N2_15L	Fe	N2	L	15	1				Gr3
N2_T15.L2	N2_15L	Fe	N2	L	15	2
N2_T15.R1	N2_15R	Fe	N2	P	15	1			y	Di1
N2_T15.R2	N2_15R	Fe	N2	P	15	2
N2_T16.L1	N2_16L	Fe	N2	L	16	1
N2_T16.L2	N2_16L	Fe	N2	L	16	2				overgrown
N2_T21.L1	N2_21L	Fe	N2	L	1	1			y	Ven
N2_T21.L2	N2_21L	Fe	N2	L	1	2
N2_T21.R1	N2_21R	Fe	N2	P	1	1
N2_T21.R2	N2_21R	Fe	N2	P	1	2
N2_T22.L1	N2_22L	Fe	N2	L	2	1
N2_T22.L2	N2_22L	Fe	N2	L	2	2
N2_T22.R1	N2_22R	Fe	N2	P	2	1
N2_T22.R2	N2_22R	Fe	N2	P	2	2
N2_T23.L1	N2_23L	Fe	N2	L	3	1			y	Kd
N2_T23.L2	N2_23L	Fe	N2	L	3	2
N2_T23.R1	N2_23R	Fe	N2	P	3	1
N2_T23.R2	N2_23R	Fe	N2	P	3	2
N2_T24.L1	N2_24L	Fe	N2	L	4	1			y	Di1
N2_T24.L2	N2_24L	Fe	N2	L	4	2
N2_T24.R1	N2_24R	Fe	N2	P	4	1
N2_T24.R2	N2_24R	Fe	N2	P	4	2
N2_T25.L1	N2_25L	Fe	N2	L	5	1
N2_T25.L2	N2_25L	Fe	N2	L	5	2
N2_T25.R2	N2_25R	Fe	N2	P	5	2
N2_T26.L1	N2_26L	Fe	N2	L	6	1			y	Dim
N2_T26.R1	N2_26R	Fe	N2	P	6	1				overgrown
N2_T26.R2	N2_26R	Fe	N2	P	6	2
N2_T27.L1	N2_27L	Fe	N2	L	7	1
N2_T27.L2	N2_27L	Fe	N2	L	7	2
N2_T27.R1	N2_27R	Fe	N2	P	7	1
N2_T27.R2	N2_27R	Fe	N2	P	7	2
N2_T28.L1	N2_28L	Fe	N2	L	8	1			y	Hym
N2_T28.L2	N2_28L	Fe	N2	L	8	2
N2_T28.R1	N2_28R	Fe	N2	P	8	1
N2_T28.R2	N2_28R	Fe	N2	P	8	2
N2_T29.L1	N2_29L	Fe	N2	L	9	1			y	Hym
N2_T29.L2	N2_29L	Fe	N2	L	9	2
N2_T29.R1	N2_29R	Fe	N2	P	9	1
N2_T29.R2	N2_29R	Fe	N2	P	9	2
N2_T30.L1	N2_30L	Fe	N2	L	10	1				overgrown
N2_T30.L2	N2_30L	Fe	N2	L	10	2			y	Di1
N2_T30.R1	N2_30R	Fe	N2	P	10	1				overgrown
N2_T31.L1	N2_31L	Fe	N2	L	11	1
N2_T31.L2	N2_31L	Fe	N2	L	11	2
N2_T31.R1	N2_31R	Fe	N2	P	11	1
N2_T31.R2	N2_31R	Fe	N2	P	11	2				?
N2_T32.L2	N2_32L	Fe	N2	L	12	2
N2_T32.R1	N2_32R	Fe	N2	P	12	1				overgrown
N2_T33.L1	N2_33L	Fe	N2	L	13	1			y	Be
N2_T33.L2	N2_33L	Fe	N2	L	13	2
N2_T33.R1	N2_33R	Fe	N2	P	13	1
N2_T33.R2	N2_33R	Fe	N2	P	13	2
N2_T34.L1	N2_34L	Fe	N2	L	14	1			y	Di1
N2_T34.R1	N2_34R	Fe	N2	P	14	1			y	Di1
N2_T35.R2	N2_35R	Fe	N2	P	15	2				overgrown
N2_T36.L1	N2_36L	Fe	N2	L	16	1
N2_T36.R2	N2_36R	Fe	N2	P	16	2
N2_T41.L1	N2_41L	Ap	N2	L	1	1
N2_T41.L2	N2_41L	Ap	N2	L	1	2
N2_T41.R1	N2_41R	Ap	N2	P	1	1
N2_T41.R2	N2_41R	Ap	N2	P	1	2
N2_T42.L1	N2_42L	Ap	N2	L	2	1
N2_T42.L2	N2_42L	Ap	N2	L	2	2				overgrown
N2_T42.R1	N2_42R	Ap	N2	P	2	1
N2_T43.L1	N2_43L	Ap	N2	L	3	1			y	Mysp
N2_T43.L2	N2_43L	Ap	N2	L	3	2
N2_T43.R1	N2_43R	Ap	N2	P	3	1
N2_T43.R2	N2_43R	Ap	N2	P	3	2
N2_T44.L1	N2_44L	Ap	N2	L	4	1			y	Di1
N2_T44.L2	N2_44L	Ap	N2	L	4	2
N2_T45.L1	N2_45L	Ap	N2	L	5	1
N2_T45.L2	N2_45L	Ap	N2	L	5	2
N2_T45.R1	N2_45R	Ap	N2	P	5	1
N2_T45.R2	N2_45R	Ap	N2	P	5	2
N2_T46.R1	N2_46R	Ap	N2	P	6	1				?
N2_T47.L1	N2_47L	Ap	N2	L	7	1
N2_T47.L2	N2_47L	Ap	N2	L	7	2			y	Di1
N2_T47.R1	N2_47R	Ap	N2	P	7	1
N2_T47.R2	N2_47R	Ap	N2	P	7	2				overgrown
N2_T48.L1	N2_48L	Ap	N2	L	8	1			y	My3
N2_T48.L2	N2_48L	Ap	N2	L	8	2
N2_T48.R1	N2_48R	Ap	N2	P	8	1
N2_T48.R2	N2_48R	Ap	N2	P	8	2
N2_T49.L1	N2_49L	Ap	N2	L	9	1
N2_T49.L2	N2_49L	Ap	N2	L	9	2
N2_T49.R1	N2_49R	Ap	N2	P	9	1
N2_T49.R2	N2_49R	Ap	N2	P	9	2
N2_T50.L1	N2_50L	Ap	N2	L	10	1				overgrown
N2_T50.L2	N2_50L	Ap	N2	L	10	2				overgrown
N2_T50.R1	N2_50R	Ap	N2	P	10	1				overgrown
N2_T50.R2	N2_50R	Ap	N2	P	10	2				overgrown
N2_T51.L1	N2_51L	Ap	N2	L	11	1
N2_T51.L2	N2_51L	Ap	N2	L	11	2				overgrown
N2_T51.R1	N2_51R	Ap	N2	P	11	1
N2_T51.R2	N2_51R	Ap	N2	P	11	2
N2_T52.L1	N2_52L	Ap	N2	L	12	1
N2_T52.R1	N2_52R	Ap	N2	P	12	1
N2_T52.R2	N2_52R	Ap	N2	P	12	2				overgrown
N2_T53.L1	N2_53L	Ap	N2	L	13	1
N2_T53.L2	N2_53L	Ap	N2	L	13	2
N2_T53.R1	N2_53R	Ap	N2	P	13	1
N2_T54.L1	N2_54L	Ap	N2	L	14	1
N2_T54.L2	N2_54L	Ap	N2	L	14	2
N2_T54.R1	N2_54R	Ap	N2	P	14	1				overgrown
N2_T54.R2	N2_54R	Ap	N2	P	14	2
N2_T55.L1	N2_55L	Ap	N2	L	15	1
N2_T55.L2	N2_55L	Ap	N2	L	15	2
N2_T55.R1	N2_55R	Ap	N2	P	15	1
N2_T55.R2	N2_55R	Ap	N2	P	15	2
N2_T56.L1	N2_56L	Ap	N2	L	16	1
N2_T56.L2	N2_56L	Ap	N2	L	16	2			y	Di1
N2_T56.R1	N2_56R	Ap	N2	P	16	1
N2_T56.R2	N2_56R	Ap	N2	P	16	2
V1_T1.L1	V1_1L	Fe	V1	L	1	1				overgrown
V1_T1.L2	V1_1L	Fe	V1	L	1	2
V1_T1.R1	V1_1R	Fe	V1	P	1	1			y	Hym
V1_T1.R2	V1_1R	Fe	V1	P	1	2			y	Hym
V1_T2.L1	V1_2L	Fe	V1	L	2	1			y	Ven
V1_T2.L2	V1_2L	Fe	V1	L	2	2
V1_T2.R1	V1_2R	Fe	V1	P	2	1
V1_T2.R2	V1_2R	Fe	V1	P	2	2
V1_T3.L1	V1_3L	Fe	V1	L	3	1
V1_T3.L2	V1_3L	Fe	V1	L	3	2
V1_T3.R1	V1_3R	Fe	V1	P	3	1			y	Mysp
V1_T4.L1	V1_4L	Fe	V1	L	4	1
V1_T4.L2	V1_4L	Fe	V1	L	4	2
V1_T4.R1	V1_4R	Fe	V1	P	4	1
V1_T4.R2	V1_4R	Fe	V1	P	4	2
V1_T5.L1	V1_5L	Fe	V1	L	5	1
V1_T5.L2	V1_5L	Fe	V1	L	5	2			y	Di1
V1_T5.R1	V1_5R	Fe	V1	P	5	1
V1_T13.L1	V1_13L	Fe	V1	L	13	1				overgrown
V1_T13.L2	V1_13L	Fe	V1	L	13	2				overgrown
V1_T13.R1	V1_13R	Fe	V1	P	13	1
V1_T13.R2	V1_13R	Fe	V1	P	13	2			y	Casp
V1_T14.L1	V1_14L	Fe	V1	L	14	1
V1_T14.L2	V1_14L	Fe	V1	L	14	2
V1_T14.R1	V1_14R	Fe	V1	P	14	1				overgrown
V1_T14.R2	V1_14R	Fe	V1	P	14	2				bad
V1_T15.R1	V1_15R	Fe	V1	P	15	1
V1_T15.R2	V1_15R	Fe	V1	P	15	2
V1_T21.L1	V1_21L	Fe	V1	L	1	1
V1_T21.L2	V1_21L	Fe	V1	L	1	2			y	Mysp
V1_T21.R1	V1_21R	Fe	V1	P	1	1
V1_T21.R2	V1_21R	Fe	V1	P	1	2
V1_T22.L1	V1_22L	Fe	V1	L	2	1				overgrown
V1_T22.L2	V1_22L	Fe	V1	L	2	2
V1_T22.R1	V1_22R	Fe	V1	P	2	1
V1_T23.L1	V1_23L	Fe	V1	L	3	1
V1_T23.L2	V1_23L	Fe	V1	L	3	2
V1_T23.R2	V1_23R	Fe	V1	P	3	2				overgrown
V1_T24.L1	V1_24L	Fe	V1	L	4	1
V1_T24.L2	V1_24L	Fe	V1	L	4	2			y	Aa
V1_T24.R1	V1_24R	Fe	V1	P	4	1
V1_T24.R2	V1_24R	Fe	V1	P	4	2
V1_T25.L2	V1_25L	Fe	V1	L	5	2				overgrown
V1_T25.R1	V1_25R	Fe	V1	P	5	1
V1_T25.R2	V1_25R	Fe	V1	P	5	2
V1_T26.L1	V1_26L	Fe	V1	L	6	1
V1_T26.L2	V1_26L	Fe	V1	L	6	2				bad
V1_T26.R1	V1_26R	Fe	V1	P	6	1
V1_T26.R2	V1_26R	Fe	V1	P	6	2
V1_T27.L1	V1_27L	Fe	V1	L	7	1			y	Hym
V1_T27.L2	V1_27L	Fe	V1	L	7	2			y	Hym
V1_T27.R1	V1_27R	Fe	V1	P	7	1
V1_T27.R2	V1_27R	Fe	V1	P	7	2
V1_T28.L1	V1_28L	Fe	V1	L	8	1
V1_T28.L2	V1_28L	Fe	V1	L	8	2				bad
V1_T28.R1	V1_28R	Fe	V1	P	8	1				bad
V1_T28.R2	V1_28R	Fe	V1	P	8	2
V1_T29.L1	V1_29L	Fe	V1	L	9	1
V1_T29.L2	V1_29L	Fe	V1	L	9	2			y	Di1
V1_T29.R1	V1_29R	Fe	V1	P	9	1				overgrown
V1_T29.R2	V1_29R	Fe	V1	P	9	2			y	Di1
V1_T30.L1	V1_30L	Fe	V1	L	10	1			y	Di1
V1_T30.L2	V1_30L	Fe	V1	L	10	2
V1_T30.R1	V1_30R	Fe	V1	P	10	1
V1_T30.R2	V1_30R	Fe	V1	P	10	2			y	Mysp
V1_T31.L1	V1_31L	Fe	V1	L	11	1
V1_T31.L2	V1_31L	Fe	V1	L	11	2
V1_T31.R1	V1_31R	Fe	V1	P	11	1
V1_T31.R2	V1_31R	Fe	V1	P	11	2
V1_T32.L1	V1_32L	Fe	V1	L	12	1
V1_T32.L2	V1_32L	Fe	V1	L	12	2
V1_T32.R2	V1_32R	Fe	V1	P	12	2				overgrown
V1_T33.L1	V1_33L	Fe	V1	L	13	1
V1_T33.L2	V1_33L	Fe	V1	L	13	2
V1_T33.R1	V1_33R	Fe	V1	P	13	1
V1_T33.R2	V1_33R	Fe	V1	P	13	2				bad
V1_T34.L1	V1_34L	Fe	V1	L	14	1
V1_T34.L2	V1_34L	Fe	V1	L	14	2
V1_T34.R1	V1_34R	Fe	V1	P	14	1
V1_T34.R2	V1_34R	Fe	V1	P	14	2
V1_T35.L1	V1_35L	Fe	V1	L	15	1
V1_T35.L2	V1_35L	Fe	V1	L	15	2
V1_T35.R1	V1_35R	Fe	V1	P	15	1
V1_T35.R2	V1_35R	Fe	V1	P	15	2
V1_T36.L1	V1_36L	Fe	V1	L	16	1				S
V1_T36.L2	V1_36L	Fe	V1	L	16	2
V1_T36.R1	V1_36R	Fe	V1	P	16	1
V1_T36.R2	V1_36R	Fe	V1	P	16	2			y	Ven
V1_T41.L1	V1_41L	Ap	V1	L	1	1
V1_T41.L2	V1_41L	Ap	V1	L	1	2
V1_T41.R1	V1_41R	Ap	V1	P	1	1
V1_T41.R2	V1_41R	Ap	V1	P	1	2
V1_T42.L1	V1_42L	Ap	V1	L	2	1
V1_T42.L2	V1_42L	Ap	V1	L	2	2
V1_T42.R1	V1_42R	Ap	V1	P	2	1
V1_T42.R2	V1_42R	Ap	V1	P	2	2
V1_T43.L1	V1_43L	Ap	V1	L	3	1
V1_T43.L2	V1_43L	Ap	V1	L	3	2
V1_T43.R1	V1_43R	Ap	V1	P	3	1
V1_T43.R2	V1_43R	Ap	V1	P	3	2
V1_T44.L1	V1_44L	Ap	V1	L	4	1
V1_T44.L2	V1_44L	Ap	V1	L	4	2
V1_T44.R1	V1_44R	Ap	V1	P	4	1
V1_T44.R2	V1_44R	Ap	V1	P	4	2
V1_T45.L1	V1_45L	Ap	V1	L	5	1
V1_T45.L2	V1_45L	Ap	V1	L	5	2
V1_T45.R1	V1_45R	Ap	V1	P	5	1
V1_T45.R2	V1_45R	Ap	V1	P	5	2				?
V1_T46.L1	V1_46L	Ap	V1	L	6	1
V1_T46.L2	V1_46L	Ap	V1	L	6	2
V1_T46.R1	V1_46R	Ap	V1	P	6	1
V1_T46.R2	V1_46R	Ap	V1	P	6	2
V1_T47.L1	V1_47L	Ap	V1	L	7	1
V1_T47.L2	V1_47L	Ap	V1	L	7	2
V1_T47.R1	V1_47R	Ap	V1	P	7	1			y	Di1
V1_T47.R2	V1_47R	Ap	V1	P	7	2
V1_T48.L1	V1_48L	Ap	V1	L	8	1
V1_T48.L2	V1_48L	Ap	V1	L	8	2
V1_T48.R1	V1_48R	Ap	V1	P	8	1
V1_T48.R2	V1_48R	Ap	V1	P	8	2
V1_T49.L1	V1_49L	Ap	V1	L	9	1
V1_T49.L2	V1_49L	Ap	V1	L	9	2			y	Mysp
V1_T49.R1	V1_49R	Ap	V1	P	9	1
V1_T49.R2	V1_49R	Ap	V1	P	9	2
V1_T50.L1	V1_50L	Ap	V1	L	10	1
V1_T50.L2	V1_50L	Ap	V1	L	10	2
V1_T50.R1	V1_50R	Ap	V1	P	10	1
V1_T50.R2	V1_50R	Ap	V1	P	10	2				Pc
V1_T51.L1	V1_51L	Ap	V1	L	11	1
V1_T51.L2	V1_51L	Ap	V1	L	11	2
V1_T51.R1	V1_51R	Ap	V1	P	11	1
V1_T52.L2	V1_52L	Ap	V1	L	12	2
V1_T52.R1	V1_52R	Ap	V1	P	12	1
V1_T52.R2	V1_52R	Ap	V1	P	12	2
V1_T53.L2	V1_53L	Ap	V1	L	13	2
V1_T53.R1	V1_53R	Ap	V1	P	13	1
V1_T53.R2	V1_53R	Ap	V1	P	13	2
V1_T54.L1	V1_54L	Ap	V1	L	14	1
V1_T54.L2	V1_54L	Ap	V1	L	14	2
V1_T54.R1	V1_54R	Ap	V1	P	14	1			y	Di1
V1_T55.L1	V1_55L	Ap	V1	L	15	1
V1_T55.R1	V1_55R	Ap	V1	P	15	1
V1_T56.L1	V1_56L	Ap	V1	L	16	1
V1_T56.L2	V1_56L	Ap	V1	L	16	2
V1_T56.R1	V1_56R	Ap	V1	P	16	1
V1_T56.R2	V1_56R	Ap	V1	P	16	2			y	Hesp2
V2_T1.R1	V2_1R	Fe	V2	P	1	1
V2_T1.R2	V2_1R	Fe	V2	P	1	2
V2_T2.L1	V2_2L	Fe	V2	L	2	1
V2_T2.R2	V2_2R	Fe	V2	P	2	2
V2_T3.L1	V2_3L	Fe	V2	L	3	1
V2_T3.L2	V2_3L	Fe	V2	L	3	2
V2_T3.R2	V2_3R	Fe	V2	P	3	2
V2_T4.L1	V2_4L	Fe	V2	L	4	1				overgrown
V2_T4.L2	V2_4L	Fe	V2	L	4	2
V2_T4.R1	V2_4R	Fe	V2	P	4	1
V2_T4.R2	V2_4R	Fe	V2	P	4	2
V2_T5.L1	V2_5L	Fe	V2	L	5	1
V2_T5.L2	V2_5L	Fe	V2	L	5	2			y	Di1
V2_T5.R1	V2_5R	Fe	V2	P	5	1				overgrown
V2_T5.R2	V2_5R	Fe	V2	P	5	2
V2_T6.L1	V2_6L	Fe	V2	L	6	1			y	Hym
V2_T6.L2	V2_6L	Fe	V2	L	6	2
V2_T6.R1	V2_6R	Fe	V2	P	6	1
V2_T7.L1	V2_7L	Fe	V2	L	7	1
V2_T7.L2	V2_7L	Fe	V2	L	7	2
V2_T7.R1	V2_7R	Fe	V2	P	7	1
V2_T7.R2	V2_7R	Fe	V2	P	7	2
V2_T8.L1	V2_8L	Fe	V2	L	8	1
V2_T8.L2	V2_8L	Fe	V2	L	8	2
V2_T9.L1	V2_9L	Fe	V2	L	9	1				?
V2_T9.L2	V2_9L	Fe	V2	L	9	2			y	Xyl
V2_T9.R1	V2_9R	Fe	V2	P	9	1			y	Di1
V2_T9.R2	V2_9R	Fe	V2	P	9	2
V2_T10.L1	V2_10L	Fe	V2	L	10	1
V2_T10.L2	V2_10L	Fe	V2	L	10	2
V2_T10.R2	V2_10R	Fe	V2	P	10	2
V2_T11.L1	V2_11L	Fe	V2	L	11	1
V2_T11.L2	V2_11L	Fe	V2	L	11	2
V2_T11.R1	V2_11R	Fe	V2	P	11	1			y	Xyl
V2_T11.R2	V2_11R	Fe	V2	P	11	2
V2_T12.L1	V2_12L	Fe	V2	L	12	1
V2_T12.L2	V2_12L	Fe	V2	L	12	2
V2_T12.R1	V2_12R	Fe	V2	P	12	1
V2_T13.L1	V2_13L	Fe	V2	L	13	1
V2_T13.L2	V2_13L	Fe	V2	L	13	2
V2_T13.R1	V2_13R	Fe	V2	P	13	1
V2_T13.R2	V2_13R	Fe	V2	P	13	2
V2_T14.L1	V2_14L	Fe	V2	L	14	1
V2_T14.L2	V2_14L	Fe	V2	L	14	2
V2_T14.R1	V2_14R	Fe	V2	P	14	1				overgrown
V2_T14.R2	V2_14R	Fe	V2	P	14	2			y	Ven
V2_T15.L1	V2_15L	Fe	V2	L	15	1			y	Ven
V2_T15.L2	V2_15L	Fe	V2	L	15	2
V2_T15.R1	V2_15R	Fe	V2	P	15	1
V2_T15.R2	V2_15R	Fe	V2	P	15	2
V2_T16.L1	V2_16L	Fe	V2	L	16	1
V2_T16.L2	V2_16L	Fe	V2	L	16	2			y	Ven
V2_T16.R1	V2_16R	Fe	V2	P	16	1			y	Clsp
V2_T16.R2	V2_16R	Fe	V2	P	16	2
V2_T21.L1	V2_21L	Fe	V2	L	1	1			y	Xyl
V2_T21.R1	V2_21R	Fe	V2	P	1	1
V2_T21.R2	V2_21R	Fe	V2	P	1	2
V2_T22.L1	V2_22L	Fe	V2	L	2	1
V2_T22.L2	V2_22L	Fe	V2	L	2	2
V2_T22.R1	V2_22R	Fe	V2	P	2	1			y	Di1
V2_T22.R2	V2_22R	Fe	V2	P	2	2
V2_T23.L1	V2_23L	Fe	V2	L	3	1
V2_T23.L2	V2_23L	Fe	V2	L	3	2
V2_T23.R1	V2_23R	Fe	V2	P	3	1
V2_T23.R2	V2_23R	Fe	V2	P	3	2
V2_T24.L1	V2_24L	Fe	V2	L	4	1
V2_T24.R2	V2_24R	Fe	V2	P	4	2
V2_T25.L1	V2_25L	Fe	V2	L	5	1
V2_T25.L2	V2_25L	Fe	V2	L	5	2			y	Mysp
V2_T25.R1	V2_25R	Fe	V2	P	5	1
V2_T25.R2	V2_25R	Fe	V2	P	5	2
V2_T26.L1	V2_26L	Fe	V2	L	6	1
V2_T26.R2	V2_26R	Fe	V2	P	6	2
V2_T27.L1	V2_27L	Fe	V2	L	7	1
V2_T27.L2	V2_27L	Fe	V2	L	7	2				?
V2_T27.R1	V2_27R	Fe	V2	P	7	1
V2_T27.R2	V2_27R	Fe	V2	P	7	2
V2_T28.L1	V2_28L	Fe	V2	L	8	1
V2_T28.L2	V2_28L	Fe	V2	L	8	2			y	Disp5
V2_T28.R1	V2_28R	Fe	V2	P	8	1
V2_T28.R2	V2_28R	Fe	V2	P	8	2
V2_T29.L1	V2_29L	Fe	V2	L	9	1
V2_T29.L2	V2_29L	Fe	V2	L	9	2
V2_T29.R1	V2_29R	Fe	V2	P	9	1			y	Ape
V2_T29.R2	V2_29R	Fe	V2	P	9	2			y	Ven
V2_T30.L1	V2_30L	Fe	V2	L	10	1
V2_T30.L2	V2_30L	Fe	V2	L	10	2
V2_T30.R1	V2_30R	Fe	V2	P	10	1				overgrown
V2_T30.R2	V2_30R	Fe	V2	P	10	2				overgrown
V2_T31.L1	V2_31L	Fe	V2	L	11	1			y	Di1
V2_T31.L2	V2_31L	Fe	V2	L	11	2
V2_T31.R1	V2_31R	Fe	V2	P	11	1
V2_T31.R2	V2_31R	Fe	V2	P	11	2				bad
V2_T32.L1	V2_32L	Fe	V2	L	12	1			y	Di1
V2_T32.L2	V2_32L	Fe	V2	L	12	2				overgrown
V2_T32.R1	V2_32R	Fe	V2	P	12	1
V2_T32.R2	V2_32R	Fe	V2	P	12	2			y	Di1
V2_T33.L1	V2_33L	Fe	V2	L	13	1				overgrown
V2_T33.L2	V2_33L	Fe	V2	L	13	2				bad
V2_T33.R1	V2_33R	Fe	V2	P	13	1
V2_T33.R2	V2_33R	Fe	V2	P	13	2
V2_T34.L1	V2_34L	Fe	V2	L	14	1
V2_T34.L2	V2_34L	Fe	V2	L	14	2
V2_T35.L1	V2_35L	Fe	V2	L	15	1
V2_T35.L2	V2_35L	Fe	V2	L	15	2
V2_T35.R1	V2_35R	Fe	V2	P	15	1				overgrown
V2_T35.R2	V2_35R	Fe	V2	P	15	2
V2_T36.L1	V2_36L	Fe	V2	L	16	1
V2_T36.L2	V2_36L	Fe	V2	L	16	2				overgrown
V2_T36.R1	V2_36R	Fe	V2	P	16	1			y	Rc
V2_T36.R2	V2_36R	Fe	V2	P	16	2
V2_T41.L1	V2_41L	Ap	V2	L	1	1
V2_T41.L2	V2_41L	Ap	V2	L	1	2
V2_T41.R1	V2_41R	Ap	V2	P	1	1
V2_T41.R2	V2_41R	Ap	V2	P	1	2
V2_T42.L1	V2_42L	Ap	V2	L	2	1
V2_T42.L2	V2_42L	Ap	V2	L	2	2
V2_T42.R1	V2_42R	Ap	V2	P	2	1
V2_T42.R2	V2_42R	Ap	V2	P	2	2
V2_T43.L1	V2_43L	Ap	V2	L	3	1
V2_T43.L2	V2_43L	Ap	V2	L	3	2
V2_T43.R1	V2_43R	Ap	V2	P	3	1
V2_T43.R2	V2_43R	Ap	V2	P	3	2
V2_T44.L1	V2_44L	Ap	V2	L	4	1				overgrown
V2_T44.L2	V2_44L	Ap	V2	L	4	2
V2_T44.R1	V2_44R	Ap	V2	P	4	1			y	Xyl
V2_T44.R2	V2_44R	Ap	V2	P	4	2
V2_T45.L1	V2_45L	Ap	V2	L	5	1
V2_T45.L2	V2_45L	Ap	V2	L	5	2
V2_T45.R1	V2_45R	Ap	V2	P	5	1
V2_T46.L1	V2_46L	Ap	V2	L	6	1
V2_T46.L2	V2_46L	Ap	V2	L	6	2
V2_T46.R2	V2_46R	Ap	V2	P	6	2
V2_T47.L1	V2_47L	Ap	V2	L	7	1
V2_T47.L2	V2_47L	Ap	V2	L	7	2
V2_T47.R1	V2_47R	Ap	V2	P	7	1
V2_T47.R2	V2_47R	Ap	V2	P	7	2
V2_T48.L1	V2_48L	Ap	V2	L	8	1
V2_T48.L2	V2_48L	Ap	V2	L	8	2				?
V2_T48.R2	V2_48R	Ap	V2	P	8	2
V2_T49.L1	V2_49L	Ap	V2	L	9	1
V2_T49.L2	V2_49L	Ap	V2	L	9	2
V2_T49.R1	V2_49R	Ap	V2	P	9	1
V2_T49.R2	V2_49R	Ap	V2	P	9	2
V2_T50.L1	V2_50L	Ap	V2	L	10	1
V2_T50.L2	V2_50L	Ap	V2	L	10	2
V2_T50.R1	V2_50R	Ap	V2	P	10	1
V2_T51.L1	V2_51L	Ap	V2	L	11	1
V2_T51.R1	V2_51R	Ap	V2	P	11	1
V2_T52.L1	V2_52L	Ap	V2	L	12	1
V2_T52.L2	V2_52L	Ap	V2	L	12	2
V2_T52.R1	V2_52R	Ap	V2	P	12	1
V2_T52.R2	V2_52R	Ap	V2	P	12	2
V2_T53.L1	V2_53L	Ap	V2	L	13	1
V2_T53.L2	V2_53L	Ap	V2	L	13	2
V2_T53.R1	V2_53R	Ap	V2	P	13	1
V2_T53.R2	V2_53R	Ap	V2	P	13	2
V2_T54.L1	V2_54L	Ap	V2	L	14	1
V2_T54.L2	V2_54L	Ap	V2	L	14	2
V2_T54.R1	V2_54R	Ap	V2	P	14	1
V2_T54.R2	V2_54R	Ap	V2	P	14	2
V2_T55.L1	V2_55L	Ap	V2	L	15	1
V2_T55.L2	V2_55L	Ap	V2	L	15	2
V2_T55.R1	V2_55R	Ap	V2	P	15	1
V2_T55.R2	V2_55R	Ap	V2	P	15	2
V2_T56.L1	V2_56L	Ap	V2	L	16	1
V2_T56.L2	V2_56L	Ap	V2	L	16	2
V2_T56.R1	V2_56R	Ap	V2	P	16	1
V2_T56.R2	V2_56R	Ap	V2	P	16	2
A1_T1.L1	A1_1L	Fe	A1	L	1	1			y	Pa1
A1_T1.L2	A1_1L	Fe	A1	L	1	2
A1_T1.R2	A1_1R	Fe	A1	P	1	2
A1_T2.L1	A1_2L	Fe	A1	L	2	1
A1_T2.L2	A1_2L	Fe	A1	L	2	2
A1_T2.R1	A1_2R	Fe	A1	P	2	1
A1_T2.R2	A1_2R	Fe	A1	P	2	2
A1_T3.L1	A1_3L	Fe	A1	L	3	1			y	Mysp
A1_T3.L2	A1_3L	Fe	A1	L	3	2
A1_T3.R1	A1_3R	Fe	A1	P	3	1
A1_T3.R2	A1_3R	Fe	A1	P	3	2
A1_T4.L1	A1_4L	Fe	A1	L	4	1				bad
A1_T4.L2	A1_4L	Fe	A1	L	4	2			y	Mysp
A1_T4.R1	A1_4R	Fe	A1	P	4	1
A1_T4.R2	A1_4R	Fe	A1	P	4	2
A1_T5.L1	A1_5L	Fe	A1	L	5	1
A1_T5.L2	A1_5L	Fe	A1	L	5	2
A1_T5.R1	A1_5R	Fe	A1	P	5	1
A1_T5.R2	A1_5R	Fe	A1	P	5	2
A1_T6.L2	A1_6L	Fe	A1	L	6	2
A1_T6.R1	A1_6R	Fe	A1	P	6	1
A1_T6.R2	A1_6R	Fe	A1	P	6	2
A1_T7.L1	A1_7L	Fe	A1	L	7	1
A1_T7.L2	A1_7L	Fe	A1	L	7	2			y	Pa1
A1_T7.R1	A1_7R	Fe	A1	P	7	1
A1_T7.R2	A1_7R	Fe	A1	P	7	2			y	Mysp
A1_T8.L1	A1_8L	Fe	A1	L	8	1				overgrown
A1_T8.L2	A1_8L	Fe	A1	L	8	2
A1_T8.R1	A1_8R	Fe	A1	P	8	1			y	Dim
A1_T8.R2	A1_8R	Fe	A1	P	8	2			y	Di1
A1_T9.L1	A1_9L	Fe	A1	L	9	1
A1_T9.L2	A1_9L	Fe	A1	L	9	2
A1_T9.R1	A1_9R	Fe	A1	P	9	1
A1_T9.R2	A1_9R	Fe	A1	P	9	2			y	Ven
A1_T10.L1	A1_10L	Fe	A1	L	10	1
A1_T10.L2	A1_10L	Fe	A1	L	10	2
A1_T10.R1	A1_10R	Fe	A1	P	10	1				?
A1_T10.R2	A1_10R	Fe	A1	P	10	2
A1_T11.L1	A1_11L	Fe	A1	L	11	1
A1_T11.L2	A1_11L	Fe	A1	L	11	2			y	Mysp
A1_T11.R1	A1_11R	Fe	A1	P	11	1			y	Ven
A1_T11.R2	A1_11R	Fe	A1	P	11	2
A1_T12.L1	A1_12L	Fe	A1	L	12	1
A1_T12.L2	A1_12L	Fe	A1	L	12	2
A1_T12.R1	A1_12R	Fe	A1	P	12	1
A1_T12.R2	A1_12R	Fe	A1	P	12	2
A1_T13.L1	A1_13L	Fe	A1	L	13	1
A1_T13.L2	A1_13L	Fe	A1	L	13	2
A1_T13.R1	A1_13R	Fe	A1	P	13	1			y	Di1
A1_T13.R2	A1_13R	Fe	A1	P	13	2
A1_T14.L1	A1_14L	Fe	A1	L	14	1			y	Mysp
A1_T14.L2	A1_14L	Fe	A1	L	14	2
A1_T14.R1	A1_14R	Fe	A1	P	14	1
A1_T14.R2	A1_14R	Fe	A1	P	14	2
A1_T15.L1	A1_15L	Fe	A1	L	15	1			y	Stc
A1_T15.L2	A1_15L	Fe	A1	L	15	2
A1_T15.R1	A1_15R	Fe	A1	P	15	1			y	Di1
A1_T15.R2	A1_15R	Fe	A1	P	15	2
A1_T16.L1	A1_16L	Fe	A1	L	16	1
A1_T16.L2	A1_16L	Fe	A1	L	16	2				bad
A1_T16.R1	A1_16R	Fe	A1	P	16	1				Gr1
A1_T16.R2	A1_16R	Fe	A1	P	16	2				bad
A1_T41.L1	A1_41L	Ap	A1	L	1	1
A1_T41.L2	A1_41L	Ap	A1	L	1	2
A1_T41.R1	A1_41R	Ap	A1	P	1	1
A1_T41.R2	A1_41R	Ap	A1	P	1	2
A1_T42.L1	A1_42L	Ap	A1	L	2	1
A1_T42.L2	A1_42L	Ap	A1	L	2	2
A1_T42.R1	A1_42R	Ap	A1	P	2	1
A1_T42.R2	A1_42R	Ap	A1	P	2	2
A1_T43.L1	A1_43L	Ap	A1	L	3	1			y	Mij
A1_T43.L2	A1_43L	Ap	A1	L	3	2
A1_T43.R1	A1_43R	Ap	A1	P	3	1
A1_T43.R2	A1_43R	Ap	A1	P	3	2
A1_T44.L1	A1_44L	Ap	A1	L	4	1
A1_T44.L2	A1_44L	Ap	A1	L	4	2
A1_T44.R1	A1_44R	Ap	A1	P	4	1
A1_T44.R2	A1_44R	Ap	A1	P	4	2
A1_T45.R2	A1_45R	Ap	A1	P	5	2
A1_T46.L1	A1_46L	Ap	A1	L	6	1
A1_T46.L2	A1_46L	Ap	A1	L	6	2
A1_T46.R1	A1_46R	Ap	A1	P	6	1				?
A1_T46.R2	A1_46R	Ap	A1	P	6	2
A1_T47.L1	A1_47L	Ap	A1	L	7	1
A1_T47.L2	A1_47L	Ap	A1	L	7	2
A1_T47.R1	A1_47R	Ap	A1	P	7	1				Fus/Ge1
A1_T47.R2	A1_47R	Ap	A1	P	7	2			y	Dim
A1_T48.L1	A1_48L	Ap	A1	L	8	1
A1_T48.L2	A1_48L	Ap	A1	L	8	2			y	Aa
A1_T48.R1	A1_48R	Ap	A1	P	8	1
A1_T48.R2	A1_48R	Ap	A1	P	8	2
A1_T49.L1	A1_49L	Ap	A1	L	9	1
A1_T49.L2	A1_49L	Ap	A1	L	9	2
A1_T49.R1	A1_49R	Ap	A1	P	9	1
A1_T49.R2	A1_49R	Ap	A1	P	9	2
A1_T50.L1	A1_50L	Ap	A1	L	10	1
A1_T50.L2	A1_50L	Ap	A1	L	10	2
A1_T50.R1	A1_50R	Ap	A1	P	10	1
A1_T50.R2	A1_50R	Ap	A1	P	10	2
A1_T51.L1	A1_51L	Ap	A1	L	11	1
A1_T51.L2	A1_51L	Ap	A1	L	11	2
A1_T51.R1	A1_51R	Ap	A1	P	11	1
A1_T51.R2	A1_51R	Ap	A1	P	11	2
A1_T52.L1	A1_52L	Ap	A1	L	12	1
A1_T52.L2	A1_52L	Ap	A1	L	12	2				?
A1_T52.R1	A1_52R	Ap	A1	P	12	1
A1_T52.R2	A1_52R	Ap	A1	P	12	2
A1_T53.L2	A1_53L	Ap	A1	L	13	2
A1_T53.R1	A1_53R	Ap	A1	P	13	1
A1_T53.R2	A1_53R	Ap	A1	P	13	2
A1_T54.L1	A1_54L	Ap	A1	L	14	1
A1_T54.L2	A1_54L	Ap	A1	L	14	2
A1_T54.R1	A1_54R	Ap	A1	P	14	1
A1_T54.R2	A1_54R	Ap	A1	P	14	2
A1_T55.L1	A1_55L	Ap	A1	L	15	1
A1_T55.L2	A1_55L	Ap	A1	L	15	2
A1_T55.R1	A1_55R	Ap	A1	P	15	1
A1_T55.R2	A1_55R	Ap	A1	P	15	2
A1_T56.L1	A1_56L	Ap	A1	L	16	1			y	Disp5
A1_T56.L2	A1_56L	Ap	A1	L	16	2
A1_T56.R1	A1_56R	Ap	A1	P	16	1
A1_T56.R2	A1_56R	Ap	A1	P	16	2
A2_T1.L1	A2_1L	Fe	A2	L	1	1			y	Di1
A2_T1.L2	A2_1L	Fe	A2	L	1	2			y	Di1
A2_T1.R1	A2_1R	Fe	A2	P	1	1
A2_T2.L1	A2_2L	Fe	A2	L	2	1			y	Di1
A2_T2.L2	A2_2L	Fe	A2	L	2	2
A2_T2.R1	A2_2R	Fe	A2	P	2	1
A2_T2.R2	A2_2R	Fe	A2	P	2	2
A2_T3.L1	A2_3L	Fe	A2	L	3	1
A2_T3.L2	A2_3L	Fe	A2	L	3	2			y	Di1
A2_T3.R1	A2_3R	Fe	A2	P	3	1				overgrown
A2_T4.L1	A2_4L	Fe	A2	L	4	1			y	Dim
A2_T4.L2	A2_4L	Fe	A2	L	4	2
A2_T4.R1	A2_4R	Fe	A2	P	4	1
A2_T4.R2	A2_4R	Fe	A2	P	4	2			y	Ape
A2_T5.L1	A2_5L	Fe	A2	L	5	1			y	Di1
A2_T5.L2	A2_5L	Fe	A2	L	5	2
A2_T5.R1	A2_5R	Fe	A2	P	5	1
A2_T5.R2	A2_5R	Fe	A2	P	5	2
A2_T6.L1	A2_6L	Fe	A2	L	6	1			y	Di1
A2_T6.L2	A2_6L	Fe	A2	L	6	2
A2_T6.R1	A2_6R	Fe	A2	P	6	1			y	Be
A2_T6.R2	A2_6R	Fe	A2	P	6	2
A2_T7.L1	A2_7L	Fe	A2	L	7	1
A2_T7.L2	A2_7L	Fe	A2	L	7	2			y	Be
A2_T7.R1	A2_7R	Fe	A2	P	7	1
A2_T7.R2	A2_7R	Fe	A2	P	7	2
A2_T8.L1	A2_8L	Fe	A2	L	8	1			y	Be
A2_T8.L2	A2_8L	Fe	A2	L	8	2			y	Be
A2_T8.R1	A2_8R	Fe	A2	P	8	1			y	Be
A2_T8.R2	A2_8R	Fe	A2	P	8	2				overgrown
A2_T9.L1	A2_9L	Fe	A2	L	9	1
A2_T9.L2	A2_9L	Fe	A2	L	9	2
A2_T9.R1	A2_9R	Fe	A2	P	9	1
A2_T9.R2	A2_9R	Fe	A2	P	9	2
A2_T10.L1	A2_10L	Fe	A2	L	10	1
A2_T10.L2	A2_10L	Fe	A2	L	10	2
A2_T10.R1	A2_10R	Fe	A2	P	10	1
A2_T10.R2	A2_10R	Fe	A2	P	10	2
A2_T11.L1	A2_11L	Fe	A2	L	11	1
A2_T11.L2	A2_11L	Fe	A2	L	11	2
A2_T11.R1	A2_11R	Fe	A2	P	11	1
A2_T11.R2	A2_11R	Fe	A2	P	11	2
A2_T12.L1	A2_12L	Fe	A2	L	12	1
A2_T12.L2	A2_12L	Fe	A2	L	12	2
A2_T12.R1	A2_12R	Fe	A2	P	12	1
A2_T12.R2	A2_12R	Fe	A2	P	12	2
A2_T13.L1	A2_13L	Fe	A2	L	13	1
A2_T13.L2	A2_13L	Fe	A2	L	13	2
A2_T13.R1	A2_13R	Fe	A2	P	13	1
A2_T13.R2	A2_13R	Fe	A2	P	13	2
A2_T14.L1	A2_14L	Fe	A2	L	14	1
A2_T14.L2	A2_14L	Fe	A2	L	14	2
A2_T14.R2	A2_14R	Fe	A2	P	14	2
A2_T15.L1	A2_15L	Fe	A2	L	15	1
A2_T15.L2	A2_15L	Fe	A2	L	15	2
A2_T15.R1	A2_15R	Fe	A2	P	15	1
A2_T15.R2	A2_15R	Fe	A2	P	15	2
A2_T16.L1	A2_16L	Fe	A2	L	16	1
A2_T16.L2	A2_16L	Fe	A2	L	16	2
A2_T16.R1	A2_16R	Fe	A2	P	16	1
A2_T16.R2	A2_16R	Fe	A2	P	16	2
[truncated: 8,429 more rows]
