# Supplementary material for: The Endophytic Mycobiome of European Ash and Sycamore Maple Leaves – Geographic Patterns, Host Specificity and Influence of Ash Dieback
Source: Front Microbiol. 2018 Oct 24;9:2345. doi: 10.3389/fmicb.2018.02345 (PMC6207852; doi:10.3389/fmicb.2018.02345)
Supplement: Supplementary file 9 [file Data_Sheet_4.zip › Data_Sheet_4_code/data/leaf_samples/meta/plot_meta.txt]

plot	plot_name	plot_num	plot_num_name	superplot_name	superplot_num	superplot_num_name	region	latitude	longitude	elevation
N1	Romont	1	1_Romont	Romont	1	1_Romont	north	47.18	7.307639	954
N2	Wettingen	2	2_Wettingen	Wettingen	2	2_Wettingen	north	47.473442	8.337035	535
V1	Spiez	3	3_Spiez	Spiez	3	3_Spiez	north_alps	46.6859	7.65295	609
V2	Silenen	4	4_Silenen	Silenen	4	4_Silenen	north_alps	46.794722	8.664167	497
A1	Premia	5	5_Premia	Premia	5	5_Premia	south_alps	46.27663	8.350328	734
A2	Faido	6	6_Faido	Faido	6	6_Faido	south_alps	46.471944	8.8075	680
S1	Monte Caslano	7	7_Monte Caslano	Monte Caslano	7	7_Monte Caslano	south	45.96125	8.881472	450
S2	Lago di Ledro	8	8_Lago di Ledro	Lago di Ledro	8	8_Lago di Ledro	south	45.878056	10.763306	700
SO1	Thun	9_1	9_1_Thun	Fo_north	9	9_Fo_north	north	46.75	7.633333	560
SO1	Ostermundigen	9_2	9_2_Ostermundigen	Fo_north	9	9_Fo_north	north	46.966667	7.5	570
SO1	Zuerich_Fr_Nordheim	9_3	9_3_Zuerich_Fr_Nordheim	Fo_north	9	9_Fo_north	north
SO1	Zuerich_Triemli	9_4	9_4_Zuerich_Triemli	Fo_north	9	9_Fo_north	north
