# Supplementary material for: The Endophytic Mycobiome of European Ash and Sycamore Maple Leaves – Geographic Patterns, Host Specificity and Influence of Ash Dieback
Source: Front Microbiol. 2018 Oct 24;9:2345. doi: 10.3389/fmicb.2018.02345 (PMC6207852; doi:10.3389/fmicb.2018.02345)
Supplement: Supplementary file 9 [file Data_Sheet_4.zip › Data_Sheet_4_code/data/leaf_samples/meta/venturia_meta.txt]

accession	new_code	ibrahim_code	species	host name	plot_num	plot_name__
KT823551.1	Vf_8	VE20	V. fraxini	Fraxinus excelsior	1	Romont
KT823558.1	Vf_15	VE8	V. fraxini	Fraxinus excelsior	1	Romont
KT823576.1	Vf_33	VE9	V. sp. 2	Acer pseudoplatanus	1	Romont
KT823548.1	Vf_5	VE4	V. fraxini	Fraxinus excelsior	3	Spiez
KT823552.1	Vf_9	VE18	V. fraxini	Fraxinus excelsior	4	Silenen
KT823546.1	Vf_3	VE2	V. fraxini	Fraxinus excelsior	5	Premia
KT823577.1	Vf_34	VE10	V. sp. 2	Acer pseudoplatanus	5	Premia
KT823547.1	Vf_4	VE16	V. fraxini	Fraxinus excelsior	6	Faido
KT823559.1	Vf_16	VE19	V. fraxini	Fraxinus excelsior	6	Faido
KT823544.1	Vf_1	VO3	V. sp. 1	Fraxinus ornus	7	Monte Caslano
KT823545.1	Vf_2	VO15	V. sp. 1	Fraxinus ornus	7	Monte Caslano
KT823549.1	Vf_6	VE15	V. fraxini	Fraxinus excelsior	7	Monte Caslano
KT823554.1	Vf_11	VE12	V. fraxini	Fraxinus excelsior	7	Monte Caslano
KT823562.1	Vf_19	VO1	V. orni	Fraxinus ornus	7	Monte Caslano
KT823567.1	Vf_24	VO2	V. orni	Fraxinus ornus	7	Monte Caslano
KT823570.1	Vf_27	VO16	V. orni	Fraxinus ornus	7	Monte Caslano
KT823550.1	Vf_7	VE14	V. fraxini	Fraxinus excelsior	8	Lago di Ledro
KT823565.1	Vf_22	VO5	V. orni	Fraxinus ornus	8	Lago di Ledro
KT823566.1	Vf_23	VO6	V. orni	Fraxinus ornus	8	Lago di Ledro
KT823568.1	Vf_25	VO4	V. orni	Fraxinus ornus	8	Lago di Ledro
KT823575.1	Vf_32	VO17	V. orni	Fraxinus ornus	8	Lago di Ledro
KT823553.1	Vf_10	VE7	V. fraxini	Fraxinus excelsior		Zurich
KT823555.1	Vf_12	VE5	V. fraxini	Fraxinus excelsior		Zurich
KT823556.1	Vf_13	VE6	V. fraxini	Fraxinus excelsior		Zurich
KT823561.1	Vf_18	VO9	V. orni	Fraxinus ornus	9	Zurich
KT823563.1	Vf_20	VO13	V. orni	Fraxinus ornus	9	Thun
KT823564.1	Vf_21	VO10	V. orni	Fraxinus ornus	9	Zurich
KT823569.1	Vf_26	VO8	V. orni	Fraxinus ornus	9	Zurich
KT823571.1	Vf_28	VO18	V. orni	Fraxinus ornus	9	Zurich
KT823572.1	Vf_29	VO14	V. orni	Fraxinus ornus	9	Bern
KT823573.1	Vf_30	VO11	V. orni	Fraxinus ornus	9	Bern
KT823574.1	Vf_31	VO12	V. orni	Fraxinus ornus	9	Thun
KT823557.1	Vf_14	VE11	V. fraxini	Fraxinus excelsior		Hammerrain
KT823560.1	Vf_17	VE17	V. fraxini	Fraxinus excelsior		Hammerrain
