# Supplementary material for: The Endophytic Mycobiome of European Ash and Sycamore Maple Leaves – Geographic Patterns, Host Specificity and Influence of Ash Dieback
Source: Front Microbiol. 2018 Oct 24;9:2345. doi: 10.3389/fmicb.2018.02345 (PMC6207852; doi:10.3389/fmicb.2018.02345)
Supplement: Supplementary file 9 [file Data_Sheet_4.zip › Data_Sheet_4_code/data/leaf_samples/ref/genbank_ibrahim_2016.fasta]

>KT823544.1 Venturia sp. 1 TS-2016 strain VO3 18S ribosomal RNA gene, partial sequence; internal transcribed spacer 1 and 5.8S ribosomal RNA gene, complete sequence; and internal transcribed spacer 2, partial sequence
TTAATGGGTCGACGCCTCCGGGCACATCCCCCACCCTCTGTAACCGCGGCCAGGATTCGGCGCCTGGCGG
GACCACCCCCCGCTCGCGGGGGGCCCCGCCTGCCGGAATCAGCCAACCCTGCCTAGAAGCTGAAGTCTGA
GAACGAGTCAAATCAATAAAACTTTCAACAACGGATCTCTTGGTTCTGGCAACGATGAAGAACGCAGCGA
AATGCGATAAGTAATGTGAATTGCAGAATTCAGTGAATCATCGAATCTTTGAACGCACATTGCGCCCCCT
GGTATTCCGGGGGGCACACCTGTTCGAGCGCCATTTCAACCCTGGAGCCGTGCTCTGTGATGGGCCCCGT
CCTCAGGGACGGGCCCGAAACCCGTGGGCGCCTCCGCAAGGCCCTGAGCGTAGCAAGAGAAATCCCTCGC
TCGGAGTGCCCTGCGGCGGCCGCCCCGA
>KT823545.1 Venturia sp. 1 TS-2016 strain VO15 18S ribosomal RNA gene, partial sequence; internal transcribed spacer 1 and 5.8S ribosomal RNA gene, complete sequence; and internal transcribed spacer 2, partial sequence
TTAATGGGTCGACGCCTCCGGGCACATCCCCCACCCTCTGTAACCGCGGCCAGGATTCGGCGCCTGGCGG
GACCACCCCCCGCTCGCGGGGGGCCCCGCCTGCCGGAATCAGCCAACCCTGCCTAGAAGCTGAAGTCTGA
GAACGAGTCAAATCAATAAAACTTTCAACAACGGATCTCTTGGTTCTGGCAACGATGAAGAACGCAGCGA
AATGCGATAAGTAATGTGAATTGCAGAATTCAGTGAATCATCGAATCTTTGAACGCACATTGCGCCCCCT
GGTATTCCGGGGGGCACACCTGTTCGAGCGCCATTTCAACCCTGGAGCCGTGCTCTGTGATGGGCCCCGT
CCTCAGGGACGGGCCCGAAACCCGTGGGCGCCTCCGCAAGGCCCTGAGCGTAGCAAGAGAAATCCCTCGC
TCGGAGTGCCCTGCGGCGGCCGCCCCGA
>KT823546.1 Venturia fraxini strain VE2 18S ribosomal RNA gene, partial sequence; internal transcribed spacer 1 and 5.8S ribosomal RNA gene, complete sequence; and internal transcribed spacer 2, partial sequence
TTACTGGGTCGACGCCTCCGGGCACATCCCCCACCCTTTGTAACCGCGGCCAGGATTCGGCGCCTGGCGG
AACCACCCCCCGCTCGCGGGGGGCTCCGCCTGCCGGAATCAGCCAACCCTGCCTAGAAGTTGAAGTCTGA
GAACAAGTTAAATCAAATAAAACTTTCAACAACGGATCTCTTGGTTCTGGCAACGATGAAGAACGCAGCG
AAATGCGATAAGTAATGTGAATTGCAGAATTCAGTGAATCATCGAATCTTTGAACGCACATTGCGCCCCC
TGGTATTCCGGGGGGCACACCTGTTCGAGCGCCATTTCAACCCTGGAGCCCTGCTCTGTGATGGGCCCCG
TCCTCAGGGACGGGCCCGAAACCCGTGGGCGCCTCCGTAAGGCCCTGAGCGTAGCAAGAGAAATCCCTCG
CTCGGAGTGCCCTATGGCGGCCGCCCCGA
>KT823547.1 Venturia fraxini strain VE16 18S ribosomal RNA gene, partial sequence; internal transcribed spacer 1 and 5.8S ribosomal RNA gene, complete sequence; and internal transcribed spacer 2, partial sequence
TTACTGGGTCGACGCCTCCGGGCACATCCCCCACCCTTTGTAACCGCGGCCAGGATTCGGCGCCTGGCGG
AACCACCCCCCGCTCGCGGGGGGCTCCGCCTGCCGGAATCAGCCAACCCTGCCTAGAAGTTGAAGTCTGA
GAACAAGTTAAATCAAATAAAACTTTCAACAACGGATCTCTTGGTTCTGGCAACGATGAAGAACGCAGCG
AAATGCGATAAGTAATGTGAATTGCAGAATTCAGTGAATCATCGAATCTTTGAACGCACATTGCGCCCCC
TGGTATTCCGGGGGGCACACCTGTTCGAGCGCCATTTCAACCCTGGAGCCCTGCTCTGTGATGGGCCCCG
TCCTCAGGGACGGGCCCGAAACCCGTGGGCGCCTCCGTAAGGCCCTGAGCGTAGCAAGAGAAATCCCTCG
CTCGGAGTGCCCTATGGCGGCCGCCCCGA
>KT823548.1 Venturia fraxini strain VE4 18S ribosomal RNA gene, partial sequence; internal transcribed spacer 1 and 5.8S ribosomal RNA gene, complete sequence; and internal transcribed spacer 2, partial sequence
TTACTGGGTCGACGCCTCCGGGCACATCCCCCACCCTTTGTAACCGCGGCCAGGATTCGGCGCCTGGCGG
AACCACCCCCCGCTCGCGGGGGGCTCCGCCTGCCGGAATCAGCCAACCCTGCCTAGAAGTTGAAGTCTGA
GAACAAGTTAAATCAAATAAAACTTTCAACAACGGATCTCTTGGTTCTGGCAACGATGAAGAACGCAGCG
AAATGCGATAAGTAATGTGAATTGCAGAATTCAGTGAATCATCGAATCTTTGAACGCACATTGCGCCCCC
TGGTATTCCGGGGGGCACACCTGTTCGAGCGCCATTTCAACCCTGGAGCCCTGCTCTGTGATGGGCCCCG
TCCTCAGGGACGGGCCCGAAACCCGTGGGCGCCTCCGTAAGGCCCTGAGCGTAGCAAGAGAAATCCCTCG
CTCGGAGTGCCCTATGGCGGCCGCCCCGA
>KT823549.1 Venturia fraxini strain VE15 18S ribosomal RNA gene, partial sequence; internal transcribed spacer 1 and 5.8S ribosomal RNA gene, complete sequence; and internal transcribed spacer 2, partial sequence
TTACTGGGTCGACGCCTCCGGGCACATCCCCCACCCTTTGTAACCGCGGCCAGGATTCGGCGCCTGGCGG
AACCACCCCCCGCTCGCGGGGGGCTCCGCCTGCCGGAATCAGCCAACCCTGCCTAGAAGTTGAAGTCTGA
GAACAAGTTAAATCAAATAAAACTTTCAACAACGGATCTCTTGGTTCTGGCAACGATGAAGAACGCAGCG
AAATGCGATAAGTAATGTGAATTGCAGAATTCAGTGAATCATCGAATCTTTGAACGCACATTGCGCCCCC
TGGTATTCCGGGGGGCACACCTGTTCGAGCGCCATTTCAACCCTGGAGCCCTGCTCTGTGATGGGCCCCG
TCCTCAGGGACGGGCCCGAAACCCGTGGGCGCCTCCGTAAGGCCCTGAGCGTAGCAAGAGAAATCCCTCG
CTCGGAGTGCCCTATGGCGGCCGCCCCGA
>KT823550.1 Venturia fraxini strain VE14 18S ribosomal RNA gene, partial sequence; internal transcribed spacer 1 and 5.8S ribosomal RNA gene, complete sequence; and internal transcribed spacer 2, partial sequence
TTACTGGGTCGACGCCTCCGGGCACATCCCCCACCCTTTGTAACCGCGGCCAGGATTCGGCGCCTGGCGG
AACCACCCCCCGCTCGCGGGGGGCTCCGCCTGCCGGAATCAGCCAACCCTGCCTAGAAGTTGAAGTCTGA
GAACAAGTTAAATCAAATAAAACTTTCAACAACGGATCTCTTGGTTCTGGCAACGATGAAGAACGCAGCG
AAATGCGATAAGTAATGTGAATTGCAGAATTCAGTGAATCATCGAATCTTTGAACGCACATTGCGCCCCC
TGGTATTCCGGGGGGCACACCTGTTCGAGCGCCATTTCAACCCTGGAGCCCTGCTCTGTGATGGGCCCCG
TCCTCAGGGACGGGCCCGAAACCCGTGGGCGCCTCCGTAAGGCCCTGAGCGTAGCAAGAGAAATCCCTCG
CTCGGAGTGCCCTATGGCGGCCGCCCCGA
>KT823551.1 Venturia fraxini strain VE20 18S ribosomal RNA gene, partial sequence; internal transcribed spacer 1 and 5.8S ribosomal RNA gene, complete sequence; and internal transcribed spacer 2, partial sequence
TTAATGGGTCGACGCCTCCGGGCACATCCCCCACCCTTTGTAACCGCGGCCAGGATTCGGCGCCTGGCGG
AACCACCCCCCGCTCGCGGGGGGCTCCGCCTGCCGGAATCAGCCAACCCTGCCTAGAAGTTGAAGTCTGA
GAACAAGTTAAATCAAATAAAACTTTCAACAACGGATCTCTTGGTTCTGGCAACGATGAAGAACGCAGCG
AAATGCGATAAGTAATGTGAATTGCAGAATTCAGTGAATCATCGAATCTTTGAACGCACATTGCGCCCCC
TGGTATTCCGGGGGGCACACCTGTTCGAGCGCCATTTCAACCCTGGAGCCCTGCTCTGTGATGGGCCCCG
TCCTCAGGGACGGGCCCGAAACCCGTGGGCGCCTCCGTAAGGCCCTGAGCGTAGCAAGAGAAATCCCTCG
CTCGGAGTGCCCTATGGCGGCCGCCCCGA
>KT823552.1 Venturia fraxini strain VE18 18S ribosomal RNA gene, partial sequence; internal transcribed spacer 1 and 5.8S ribosomal RNA gene, complete sequence; and internal transcribed spacer 2, partial sequence
TTAATGGGTCGACGCCTCCGGGCACATCCCCCACCCTTTGTAACCGCGGCCAGGATTCGGCGCCTGGCGG
AACCACCCCCCGCTCGCGGGGGGCTCCGCCTGCCGGAATCAGCCAACCCTGCCTAGAAGTTGAAGTCTGA
GAACAAGTTAAATCAAATAAAACTTTCAACAACGGATCTCTTGGTTCTGGCAACGATGAAGAACGCAGCG
AAATGCGATAAGTAATGTGAATTGCAGAATTCAGTGAATCATCGAATCTTTGAACGCACATTGCGCCCCC
TGGTATTCCGGGGGGCACACCTGTTCGAGCGCCATTTCAACCCTGGAGCCCTGCTCTGTGATGGGCCCCG
TCCTCAGGGACGGGCCCGAAACCCGTGGGCGCCTCCGTAAGGCCCTGAGCGTAGCAAGAGAAATCCCTCG
CTCGGAGTGCCCTATGGCGGCCGCCCCGA
>KT823553.1 Venturia fraxini strain VE7 18S ribosomal RNA gene, partial sequence; internal transcribed spacer 1 and 5.8S ribosomal RNA gene, complete sequence; and internal transcribed spacer 2, partial sequence
TTAATGGGTCGACGCCTCCGGGCACATCCCCCACCCTTTGTAACTGCGGCCAGGATTCGGCGCCTGGCGG
AACCACCCCCCGCTCGCGGGGGGCTCCGCCTGCCGGAATCAGCCAACCCTGCCTAGAAGTTGAAGTCTGA
GAACAAGTTAAATCAAATAAAACTTTCAACAACGGATCTCTTGGTTCTGGCAACGATGAAGAACGCAGCG
AAATGCGATAAGTAATGTGAATTGCAGAATTCAGTGAATCATCGAATCTTTGAACGCACATTGCGCCCCC
TGGTATTCCGGGGGGCACACCTGTTCGAGCGCCATTTCAACCCTGGAGCCCTGCTCTGTGATGGGCCCCG
TCCTCAGGGACGGGCCCGAAACCCGTGGGCGCCTCCGTAAGGCCCTGAGCGTAGCAAGAGAAATCCCTCG
CTCGGAGTGCCCTATGGCGGCCGCCCCGA
>KT823554.1 Venturia fraxini strain VE12 18S ribosomal RNA gene, partial sequence; internal transcribed spacer 1 and 5.8S ribosomal RNA gene, complete sequence; and internal transcribed spacer 2, partial sequence
TTAATGGGTCGACGCCTCCGGGCACATCCCCCACCCTTTGTAACCGCGGCCAGGATTCGGCGCCTGGCGG
AACCACCCCCCGCTCGCGGGGGGCTCCGCCTGCCGGAATCAGCCAACCCTGCCTAGAAGTTGAAGTCTGA
GAACAAGTTAAATCAAATAAAACTTTCAACAACGGATCTCTTGGTTCTGGCAACGATGAAGAACGCAGCG
AAATGCGATAAGTAATGTGAATTGCAGAATTCAGTGAATCATCGAATCTTTGAACGCACATTGCGCCCCC
TGGTATTCCGGGGGGCACACCTGTTCGAGCGCCATTTCAACCCTGGAGCCCTGCTCTGTGATGGGCCCCG
TCCTCAGGGACGGGCCCGAAACCCGTGGGCGCCTCCGTAAGGCCCTGAGCGTAGCAAGAGAAATCCCTCG
CTCGGAGTGCCCCATGGCGGCCGCCCCGA
>KT823555.1 Venturia fraxini strain VE5 18S ribosomal RNA gene, partial sequence; internal transcribed spacer 1 and 5.8S ribosomal RNA gene, complete sequence; and internal transcribed spacer 2, partial sequence
TTACTGGGTCGACGCCTCCGGGCACATCCCCCACCCTTTGTAACCGCGGCCAGGATTCGGCGCCTGGCGG
AACCACCCCCCGCTCGCGGGGGGCTCCGCCTGCCGGAATCAGCCAACCCTGCCTAGAAGTTGAAGTCTGA
GAACAAGTTAAATCAAATAAAACTTTCAACAACGGATCTCTTGGTTCTGGCAACGATGAAGAACGCAGCG
AAATGCGATAAGTAATGTGAATTGCAGAATTCAGTGAATCATCGAATCTTTGAACGCACATTGCGCCCCC
TGGTATTCCGGGGGGCACACCTGTTCGAGCGCCATTTCAACCCTGGAGCCCTGCTCTGCGATGGGCCCCG
TCCTCAGGGACGGGCCCGAAACCCGTGGGCGCCTCCGTAAGGCCCTGAGCGTAGCAAGAGAAATCCCTCG
CTCGGAGTGCCCTATGGCGGCCGCCCCGA
>KT823556.1 Venturia fraxini strain VE6 18S ribosomal RNA gene, partial sequence; internal transcribed spacer 1 and 5.8S ribosomal RNA gene, complete sequence; and internal transcribed spacer 2, partial sequence
TTACTGGGTCGACGCCTCCGGGCACATCCCCCACCCTTTGTAACCGCGGCCAGGATTCGGCGCCTGGCGG
AACCACCCCCCGCTCGCGGGGGGCTCCGCCTGCCGGAATCAGCCAACCCTGCCTAGAAGTTGAAGTCTGA
GAACAAGTTAAATCAAATAAAACTTTCAACAACGGATCTCTTGGTTCTGGCAACGATGAAGAACGCAGCG
AAATGCGATAAGTAATGTGAATTGCAGAATTCAGTGAATCATCGAATCTTTGAACGCACATTGCGCCCCC
TGGTATTCCGGGGGGCACACCTGTTCGAGCGCCATTTCAACCCTGGAGCCCTGCTCTGCGATGGGCCCCG
TCCTCAGGGACGGGCCCGAAACCCGTGGGCGCCTCCGTAAGGCCCTGAGCGTAGCAAGAGAAATCCCTCG
CTCGGAGTGCCCTATGGCGGCCGCCCCGA
>KT823557.1 Venturia fraxini strain VE11 18S ribosomal RNA gene, partial sequence; internal transcribed spacer 1 and 5.8S ribosomal RNA gene, complete sequence; and internal transcribed spacer 2, partial sequence
TTACTGGGTCGACGCCTCCGGGCACATCCCCCACCCTTTGTAACCGCGGCCAGGATTCGGCGCCTGGCGG
AACCACCCCCCGCTCGCGGGGGGCTCCGCCTGCCGGAATCAGCCAACCCTGCCTAGAAGTTGAAGTCTGA
GAACAAGTTAAATCAAATAAAACTTTCAACAACGGATCTCTTGGTTCTGGCAACGATGAAGAACGCAGCG
AAATGCGATAAGTAATGTGAATTGCAGAATTCAGTGAATCATCGAATCTTTGAACGCACATTGCGCCCCC
TGGTATTCCGGGGGGCACACCTGTTCGAGCGCCATTTCAACCCTGGAGCCCTGCTCTGCGATGGGCCCCG
TCCTCAGGGACGGGCCCGAAACCCGTGGGCGCCTCCGTAAGGCCCTGAGCGTAGCAAGAGAAATCCCTCG
CTCGGAGTGCCCTATGGCGGCCGCCCCGA
>KT823558.1 Venturia fraxini strain VE8 18S ribosomal RNA gene, partial sequence; internal transcribed spacer 1 and 5.8S ribosomal RNA gene, complete sequence; and internal transcribed spacer 2, partial sequence
TTACTGGGTCGACGCCTCCGGGCACATCCCCCACCCTTTGTAACCGCGGCCAGGATTCGGCGCCTGGCGG
AACCACCCCCCGCTCGCGGGGGGCTCCGCCTGCCGGAATCAGCCAACCCTGCCTAGAAGTTGAAGTCTGA
GAACAAGTTAAATCAAATAAAACTTTCAACAACGGATCTCTTGGTTCTGGCAACGATGAAGAACGCAGCG
AAATGCGATAAGTAATGTGAATTGCAGAATTCAGTGAATCATCGAATCTTTGAACGCACATTGCGCCCCC
TGGTATTCCGGGGGGCACACCTGTTCGAGCGCCATTTCAACCCTGGAGCCCTGCTCTGCGATGGGCCCCG
TCCTCAGGGACGGGCCCGAAACCCGTGGGCGCCTCCGTAAGGCCCTGAGCGTAGCAAGAGAAATCCCTCG
CTCGGAGTGCCCTATGGCGGCCGCCCCGA
>KT823559.1 Venturia fraxini strain VE19 18S ribosomal RNA gene, partial sequence; internal transcribed spacer 1 and 5.8S ribosomal RNA gene, complete sequence; and internal transcribed spacer 2, partial sequence
TTACTGGGTCGACGCCTCCGGGCACATCCCCCACCCTTTGTAACCGCGGCCAGGATTCGGCGCCTGGCGG
AACCACCCCCCGCTCGCGGGGGGCTCCGCCTGCCGGAATCAGCCAACCCTGCCTAGAAGTTGAAGTCTGA
GAACAAGTTAAATCAAATAAAACTTTCAACAACGGATCTCTTGGTTCTGGCAACGATGAAGAACGCAGCG
AAATGCGATAAGTAATGTGAATTGCAGAATTCAGTGAATCATCGAATCTTTGAACGCACATTGCGCCCCC
TGGTATTCCGGGGGGCACACCTGTTCGAGCGCCATTTCAACCCTGGAGCCCTGCTCTGTGATGGGCCCCG
TCCTCAGGGACGGGCCCGAAACCCGTGGGCGCCTCCGTAAGGCCCTGAGCGTAGCAAGAGAAATCCCTCG
CTCGGAGTGCCCTATGGCGGCCGCCCCGA
>KT823560.1 Venturia fraxini strain VE17 18S ribosomal RNA gene, partial sequence; internal transcribed spacer 1 and 5.8S ribosomal RNA gene, complete sequence; and internal transcribed spacer 2, partial sequence
TTAATGGGTCGACGCCTCCGGGCACATCCCCCACCCTTTGTAACTGCGGCCAGGATTCGGCGCCTGGCGG
AACCACCCCCCGCTTGCGGGGGGCCCCGCCTGCCGGAATCAGCCAACCCTGCCTAGAAGTTGAAGTCTGA
GAACAAGTTAAATCAAATAAAACTTTCAACAACGGATCTCTTGGTTCTGGCAACGATGAAGAACGCAGCG
AAATGCGATAAGTAATGTGAATTGCAGAATTCAGTGAATCATCGAATCTTTGAACGCACATTGCGCCCCC
TGGTATTCCGGGGGGCACACCTGTTCGAGCGCCATTTCAACCCTGGAGCCCTGCTCTGTGATGGGCCCCG
TCCTCAGGGACGGGCCCGAAACCCGTGGGCGCCTCCGTAAGGCCCTGAGCGTAGCAAGAGAAATCCCTCG
CTCGGAGTGCCCTATGGCGGCCGCCCCGA
>KT823561.1 Venturia orni strain VO9 18S ribosomal RNA gene, partial sequence; internal transcribed spacer 1 and 5.8S ribosomal RNA gene, complete sequence; and internal transcribed spacer 2, partial sequence
TTAATGGGTCGACGCCTCCGGGCACATCCCCCACCCTCTGTAACCGCGGCCAGGATTCGGCGCCTGGCGG
AACCACCCCCCGCTCGCGGGGGGCTCCGCCTGCCGGAATCAGCCAACCCTGCCCAGAAGTTGAAGTCTGA
GAACAAGTTAAATCAAATAAAACTTTCAACAACGGATCTCTTGGTTCTGGCAACGATGAAGAACGCAGCG
AAATGCGATAAGTAATGTGAATTGCAGAATTCAGTGAATCATCGAATCTTTGAACGCACATTGCGCCCCC
TGGTATTCCGGGGGGCACACCTGTTCGAGCGCCATTTCAACCCTGGAGCCCTGCTCTGTGATGGGCCCCG
TCCTCAGGGACGGGCCCGAAACCCGTGGGCGCCTCCGTAAGGCCCTGAGCGTAGCAAGAGAAATCCCTCG
CTCGGAGTGCCCCGTGGCGGCCGCCCCGA
>KT823562.1 Venturia orni strain VO1 18S ribosomal RNA gene, partial sequence; internal transcribed spacer 1 and 5.8S ribosomal RNA gene, complete sequence; and internal transcribed spacer 2, partial sequence
TTAATGGGTCGACGCCTCCGGGCACATCCCCCACCCTCTGTAACCGCGGCCAGGATTCGGCGCCTGGCGG
AACCACCCCCCGCTCGCGGGGGGCTCCGCCTGCCGGAATCAGCCAACCCTGCCCAGAAGTTGAAGTCTGA
GAACAAGTTAAATCAAATAAAACTTTCAACAACGGATCTCTTGGTTCTGGCAACGATGAAGAACGCAGCG
AAATGCGATAAGTAATGTGAATTGCAGAATTCAGTGAATCATCGAATCTTTGAACGCACATTGCGCCCCC
TGGTATTCCGGGGGGCACACCTGTTCGAGCGCCATTTCAACCCTGGAGCCCTGCTCTGTGATGGGCCCCG
TCCTCAGGGACGGGCCCGAAACCCGTGGGCGCCTCCGTAAGGCCCTGAGCGTAGCAAGAGAAATCCCTCG
CTCGGAGTGCCCCGTGGCGGCCGCCCCGA
>KT823563.1 Venturia orni strain VO13 18S ribosomal RNA gene, partial sequence; internal transcribed spacer 1 and 5.8S ribosomal RNA gene, complete sequence; and internal transcribed spacer 2, partial sequence
TTAATGGGTCGACGCCTCCGGGCACATCCCCCACCCTCTGTAACCGCGGCCAGGATTCGGCGCCTGGCGG
AACCACCCCCCGCTCGCGGGGGGCTCCGCCTGCCGGAATCAGCCAACCCTGCCCAGAAGTTGAAGTCTGA
GAACAAGTTAAATCAAATAAAACTTTCAACAACGGATCTCTTGGTTCTGGCAACGATGAAGAACGCAGCG
AAATGCGATAAGTAATGTGAATTGCAGAATTCAGTGAATCATCGAATCTTTGAACGCACATTGCGCCCCC
TGGTATTCCGGGGGGCACACCTGTTCGAGCGCCATTTCAACCCTGGAGCCCTGCTCTGTGATGGGCCCCG
TCCTCAGGGACGGGCCCGAAACCCGTGGGCGCCTCCGTAAGGCCCTGAGCGTAGCAAGAGAAATCCCTCG
CTCGGAGTGCCCCGTGGCGGCCGCCCCGA
>KT823564.1 Venturia orni strain VO10 18S ribosomal RNA gene, partial sequence; internal transcribed spacer 1 and 5.8S ribosomal RNA gene, complete sequence; and internal transcribed spacer 2, partial sequence
TTAATGGGTCGACGCCTCCGGGCACATCCCCCACCCTCTGTAACCGCGGCCAGGATTCGGCGCCTGGCGG
AACCACCCCCCGCTCGCGGGGGGCTCCGCCTGCCGGAATCAGCCAACCCTGCCCAGAAGTTGAAGTCTGA
GAACAAGTTAAATCAAATAAAACTTTCAACAACGGATCTCTTGGTTCTGGCAACGATGAAGAACGCAGCG
AAATGCGATAAGTAATGTGAATTGCAGAATTCAGTGAATCATCGAATCTTTGAACGCACATTGCGCCCCC
TGGTATTCCGGGGGGCACACCTGTTCGAGCGCCATTTCAACCCTGGAGCCCTGCTCTGTGATGGGCCCCG
TCCTCAGGGACGGGCCCGAAACCCGTGGGCGCCTCCGTAAGGCCCTGAGCGTAGCAAGAGAAATCCCTCG
CTCGGAGTGCCCCGTGGCGGCCGCCCCGA
>KT823565.1 Venturia orni strain VO5 18S ribosomal RNA gene, partial sequence; internal transcribed spacer 1 and 5.8S ribosomal RNA gene, complete sequence; and internal transcribed spacer 2, partial sequence
TTAATGGGTCGACGCCTCCGGGCACATCCCCCACCCTCTGTAACCGCGGCCAGGATTCGGCGCCTGGCGG
AACCACCCCCCGCTCGCGGGGGGCTCCGCCTGCCGGAATCAGCCAACCCTGCCCAGAAGTTGAAGTCTGA
GAACAAGTTAAATCAAATAAAACTTTCAACAACGGATCTCTTGGTTCTGGCAACGATGAAGAACGCAGCG
AAATGCGATAAGTAATGTGAATTGCAGAATTCAGTGAATCATCGAATCTTTGAACGCACATTGCGCCCCC
TGGTATTCCGGGGGGCACACCTGTTCGAGCGCCATTTCAACCCTGGAGCCCTGCTCTGTGATGGGCCCCG
TCCTCAGGGACGGGCCCGAAACCCGTGGGCGCCTCCGTAAGGCCCTGAGCGTAGCAAGAGAAATCCCTCG
CTCGGAGTGCCCCGTGGCGGCCGCCCCGA
>KT823566.1 Venturia orni strain VO6 18S ribosomal RNA gene, partial sequence; internal transcribed spacer 1 and 5.8S ribosomal RNA gene, complete sequence; and internal transcribed spacer 2, partial sequence
TTAATGGGTCGACGCCTCCGGGCACATCCCCCACCCTCTGTAACCGCGGCCAGGATTCGGCGCCTGGCGG
AACCACCCCCCGCTCGCGGGGGGCTCCGCCTGCCGGAATCAGCCAACCCTGCCCAGAAGTTGAAGTCTGA
GAACAAGTTAAATCAAATAAAACTTTCAACAACGGATCTCTTGGTTCTGGCAACGATGAAGAACGCAGCG
AAATGCGATAAGTAATGTGAATTGCAGAATTCAGTGAATCATCGAATCTTTGAACGCACATTGCGCCCCC
TGGTATTCCGGGGGGCACACCTGTTCGAGCGCCATTTCAACCCTGGAGCCCTGCTCTGTGATGGGCCCCG
TCCTCAGGGACGGGCCCGAAACCCGTGGGCGCCTCCGTAAGGCCCTGAGCGTAGCAAGAGAAATCCCTCG
CTCGGAGTGCCCCGTGGCGGCCGCCCCGA
>KT823567.1 Venturia orni strain VO2 18S ribosomal RNA gene, partial sequence; internal transcribed spacer 1 and 5.8S ribosomal RNA gene, complete sequence; and internal transcribed spacer 2, partial sequence
TTAATGGGTCGACGCCTCCGGGCACATCCCCCACCCTCTGTAACCGCGGCCAGGATTCGGCGCCTGGCGG
AACCACCCCCCGCTCGCGGGGGGCTCCGCCTGCCGGAATCAGCCAACCCTGCCCAGAAGTTGAAGTCTGA
GAACAAGTTAAATCAAATAAAACTTTCAACAACGGATCTCTTGGTTCTGGCAACGATGAAGAACGCAGCG
AAATGCGATAAGTAATGTGAATTGCAGAATTCAGTGAATCATCGAATCTTTGAACGCACATTGCGCCCCC
TGGTATTCCGGGGGGCACACCTGTTCGAGCGCCATTTCAACCCTGGAGCCCTGCTCTGTGATGGGCCCCG
TCCTCAGGGACGGGCCCGAAACCCGTGGGCGCCTCCGTAAGGCCCTGAGCGTAGCAAGAGAAATCCCTCG
CTCGGAGTGCCCCGTGGCGGCCGCCCCGA
>KT823568.1 Venturia orni strain VO4 18S ribosomal RNA gene, partial sequence; internal transcribed spacer 1 and 5.8S ribosomal RNA gene, complete sequence; and internal transcribed spacer 2, partial sequence
TTAATGGGTCGACGCCTCCGGGCACATCCCCCACCCTCTGTAACCGCGGCCAGGATTCGGCGCCTGGCGG
AACCACCCCCCGCTCGCGGGGGGCTCCGCCTGCCGGAATCAGCCAACCCTGCCCAGAAGTTGAAGTCTGA
GAACAAGTTAAATCAAATAAAACTTTCAACAACGGATCTCTTGGTTCTGGCAACGATGAAGAACGCAGCG
AAATGCGATAAGTAATGTGAATTGCAGAATTCAGTGAATCATCGAATCTTTGAACGCACATTGCGCCCCC
TGGTATTCCGGGGGGCACACCTGTTCGAGCGCCATTTCAACCCTGGAGCCCTGCTCTGTGATGGGCCCCG
TCCTCAGGGACGGGCCCGAAACCCGTGGGCGCCTCCGTAAGGCCCTGAGCGTAGCAAGAGAAATCCCTCG
CTCGGAGTGCCCCGTGGCGGCCGCCCCGA
>KT823569.1 Venturia orni strain VO8 18S ribosomal RNA gene, partial sequence; internal transcribed spacer 1 and 5.8S ribosomal RNA gene, complete sequence; and internal transcribed spacer 2, partial sequence
TTAATGGGTCGACGCCTCCGGGCACATCCCCCACCCTCTGTAACCGCGGCCAGGATTCGGCGCCTGGCGG
AACCACCCCCCGCTCGCGGGGGGCTCCGCCTGCCGGAATCAGCCAACCCTGCCCAGAAGTTGAAGTCTGA
GAACAAGTTAAATCAAATAAAACTTTCAACAACGGATCTCTTGGTTCTGGCAACGATGAAGAACGCAGCG
AAATGCGATAAGTAATGTGAATTGCAGAATTCAGTGAATCATCGAATCTTTGAACGCACATTGCGCCCCC
TGGTATTCCGGGGGGCACACCTGTTCGAGCGCCATTTCAACCCTGGAGCCCTGCTCTGTGATGGGCCCCG
TCCTCAGGGACGGGCCCGAAACCCGTGGGCGCCTCCGTAAGGCCCTGAGCGTAGCAAGAGAAATCCCTCG
CTCGGAGTGCCCTGTGGCGGCCGCCCCGA
>KT823570.1 Venturia orni strain VO16 18S ribosomal RNA gene, partial sequence; internal transcribed spacer 1 and 5.8S ribosomal RNA gene, complete sequence; and internal transcribed spacer 2, partial sequence
TTAATGGGTCGACGCCTCCGGGCACATCCCCCACCCTCTGTAACCGCGGCCAGGATTCGGCGCCTGGCGG
AACCACCCCCCGCTCGCGGGGGGCTCCGCCTGCCGGAATCAGCCAACCCTGCCCAGAAGTTGAAGTCTGA
GAACAAGTTAAATCAAATAAAACTTTCAACAACGGATCTCTTGGTTCTGGCAACGATGAAGAACGCAGCG
AAATGCGATAAGTAATGTGAATTGCAGAATTCAGTGAATCATCGAATCTTTGAACGCACATTGCGCCCCC
TGGTATTCCGGGGGGCACACCTGTTCGAGCGCCATTTCAACCCTGGAGCCCTGCTCTGTGATGGGCCCCG
TCCTCAGGGACGGGCCCGAAACCCGTGGGCGCCTCCGTAAGGCCCTGAGCGTAGCAAGAGAAATCCCTCG
CTCGGAGTGCCCTGTGGCGGCCGCCCCGA
>KT823571.1 Venturia orni strain VO18 18S ribosomal RNA gene, partial sequence; internal transcribed spacer 1 and 5.8S ribosomal RNA gene, complete sequence; and internal transcribed spacer 2, partial sequence
TTAATGGGTCGACGCCTCCGGGCACATCCCCCACCCTCTGTAACCGCGGCCAGGATTCGGCGCCTGGCGG
AACCACCCCCCGCTCGCGGGGGGCTCCGCCTGCCGGAATCAGCCAACCCTGCCCAGAAGTTGAAGTCTGA
GAACAAGTTAAATCAAATAAAACTTTCAACAACGGATCTCTTGGTTCTGGCAACGATGAAGAACGCAGCG
AAATGCGATAAGTAATGTGAATTGCAGAATTCAGTGAATCATCGAATCTTTGAACGCACATTGCGCCCCC
TGGTATTCCGGGGGGCACACCTGTTCGAGCGCCATTTCAACCCTGGAGCCCTGCTCTGTGATGGGCCCCG
TCCTCAGGGACGGGCCCGAAACCCGTGGGCGCCTCCGTAAGGCCCTGAGCGTAGCAAGAGAAATCCCTCG
CTCGGAGTGCCCTGTGGCGGCCGCCCCGA
>KT823572.1 Venturia orni strain VO14 18S ribosomal RNA gene, partial sequence; internal transcribed spacer 1 and 5.8S ribosomal RNA gene, complete sequence; and internal transcribed spacer 2, partial sequence
TTAATGGGTCGACGCCTCCGGGCACATCCCCCACCCTCTGTAACCGCGGCCAGGATTCGGCGCCTGGCGG
AACCACCCCCCGCTCGCGGGGGGCTCCGCCTGCCGGAATCAGCCAACCCTGCCCAGAAGTTGAAGTCTGA
GAACAAGTTAAATCAAATAAAACTTTCAACAACGGATCTCTTGGTTCTGGCAACGATGAAGAACGCAGCG
AAATGCGATAAGTAATGTGAATTGCAGAATTCAGTGAATCATCGAATCTTTGAACGCACATTGCGCCCCC
TGGTATTCCGGGGGGCACACCTGTTCGAGCGCCATTTCAACCCTGGAGCCCTGCTCTGTGATGGGCCCCG
TCCTTAGGGACGGGCCCGAAACCCGTGGGCGCCTCCGTAAGGCCCTGAGCGTAGCAAGAGAAATCCCTCG
CTCGGAGTGCCCTGTGGCGGCCGCCCCGA
>KT823573.1 Venturia orni strain VO11 18S ribosomal RNA gene, partial sequence; internal transcribed spacer 1 and 5.8S ribosomal RNA gene, complete sequence; and internal transcribed spacer 2, partial sequence
TTAATGGGTCGACGCCTCCGGGCACATCCCCCACCCTCTGTAACCGCGGCCAGGATTCGGCGCCTGGCGG
AACCACCCCCCGCTCGCGGGGGGCTCCGCCTGCCGGAATCAGCCAACCCTGCCCAGAAGTTGAAGTCTGA
GAACAAGTTAAATCAAATAAAACTTTCAACAACGGATCTCTTGGTTCTGGCAACGATGAAGAACGCAGCG
AAATGCGATAAGTAATGTGAATTGCAGAATTCAGTGAATCATCGAATCTTTGAACGCACATTGCGCCCCC
TGGTATTCCGGGGGGCACACCTGTTCGAGCGCCATTTCAACCCTGGAGCCCTGCTCTGTGATGGGCCCCG
TCCTTAGGGACGGGCCCGAAACCCGTGGGCGCCTCCGTAAGGCCCTGAGCGTAGCAAGAGAAATCCCTCG
CTCGGAGTGCCCTGTGGCGGCCGCCCCGA
>KT823574.1 Venturia orni strain VO12 18S ribosomal RNA gene, partial sequence; internal transcribed spacer 1 and 5.8S ribosomal RNA gene, complete sequence; and internal transcribed spacer 2, partial sequence
TTAATGGGTCGACGCCTCCGGGCACATCCCCCACCCTCTGTAACCGCGGCCAGGATTCGGCGCCTGGCGG
AACCACCCCCCGCTCGCGGGGGGCTCCGCCTGCCGGAATCAGCCAACCCTGCCCAGAAGTTGAAGTCTGA
GAACAAGTTAAATCAAATAAAACTTTCAACAACGGATCTCTTGGTTCTGGCAACGATGAAGAACGCAGCG
AAATGCGATAAGTAATGTGAATTGCAGAATTCAGTGAATCATCGAATCTTTGAACGCACATTGCGCCCCC
TGGTATTCCGGGGGGCACACCTGTTCGAGCGCCATTTCAACCCTGGAGCCCTGCTCTGTGATGGGCCCCG
TCCTCAGGGACGGGCCCGAAACCCGTGGGCGCCTCCGCAAGGCCCTGAGCGTAGCAAGAGAAATCCCTCG
CTCGGAGTGCCCCGTGGCGGCCGCCCCGA
>KT823575.1 Venturia orni strain VO17 18S ribosomal RNA gene, partial sequence; internal transcribed spacer 1 and 5.8S ribosomal RNA gene, complete sequence; and internal transcribed spacer 2, partial sequence
TTAATGGGTCGACGCCTCCGGGCACATCCCCCACCCTCTGTAACCGCGGCCAGGATTCGGCGCCTGGCGG
AACCACCCCCCGCTCGCGGGGGGCTCCGCCTGCCGGAATCAGCCAACCCTGCCCAGAAGTTGAAGTCTGA
GAACAAGTTAAATCAAATAAAACTTTCAACAACGGATCTCTTGGTTCTGGCAACGATGAAGAACGCAGCG
AAATGCGATAAGTAATGTGAATTGCAGAATTCAGTGAATCATCGAATCTTTGAACGCACATTGCGCCCCC
TGGTATTCCGGGGGGCACACCTGTTCGAGCGCCATTTCAACCCTGGAGCCCTGCTCTGTGATGGGCCACG
TCCTCAGGGACGGGCCCGAAACCCGTGGGCGCCTCCGTAAGGCCCTGAGCGTAGCAAGAGAAATCCCTCG
CTCGGAGTGCCCCGTGGCGGCCGCCCCGA
>KT823576.1 Venturia sp. 2 TS-2016 strain VE9 18S ribosomal RNA gene, partial sequence; internal transcribed spacer 1 and 5.8S ribosomal RNA gene, complete sequence; and internal transcribed spacer 2, partial sequence
TTAATGGGCAAGCCTCCGGGCGCACCCCCACCCTTTGTAACCGCGGCCTGGATTCGGCGCCTGGCGGGGA
CCACCCTCCGTTCGCGGGGGGCCCCGCCTGCCGGAATTAGCCAACCCTGCCTAGAAAATTGAAGTCTGAG
AACAGGTTAAATTAAACAAAACTTTCAACAACGGATCTCTTGGTTCTGGCAACGATGAAGAACGCAGCGA
AATGCGATAAGTAATGTGAATTGCAGAATTCAGTGAATCATCGAATCTTTGAACGCACATTGCGCCCCCT
GGTATTCCGGGGGGCACACCTGTTCGAGCGCCATTTCTACCCTGGAGCCCTGCTCTGTGATGGGCCCCGT
CCTCGCGGACGGGCCCGAAACCCGTGGGCGCCGTCGTCCGGCCCTGAGCGTAGCAAGAGAAATCCCTCGC
TCGGATGCCCGGCCGCCGGCCGCCCCGA
>KT823577.1 Venturia sp. 2 TS-2016 strain VE10 18S ribosomal RNA gene, partial sequence; internal transcribed spacer 1 and 5.8S ribosomal RNA gene, complete sequence; and internal transcribed spacer 2, partial sequence
TTAATGGGCAAGCCTCCGGGCGCACCCCCACCCTTTGTAACCGCGGCCTGGATTCGGCGCCTGGCGGGGA
CCACCCTCCGTTCGCGGGGGGCCCCGCCTGCCGGAATTAGCCAACCCTGCCTAGAAAATTGAAGTCTGAG
AACAGGTTAAATTAAACAAAACTTTCAACAACGGATCTCTTGGTTCTGGCAACGATGAAGAACGCAGCGA
AATGCGATAAGTAATGTGAATTGCAGAATTCAGTGAATCATCGAATCTTTGAACGCACATTGCGCCCCCT
GGTATTCCGGGGGGCACACCTGTTCGAGCGCCATTTCTACCCTGGAGCCCTGCTCTGTGATGGGCCCCGT
CCTCGCGGACGGGCCCGAAACCCGTGGGCGCCGTCGTCCGGCCCTGAGCGTAGCAAGAGAAATCCCTCGC
TCGGATGCCCGGCCGCCGGCCGCCCCGA
