# Supplementary material for: The Endophytic Mycobiome of European Ash and Sycamore Maple Leaves – Geographic Patterns, Host Specificity and Influence of Ash Dieback
Source: Front Microbiol. 2018 Oct 24;9:2345. doi: 10.3389/fmicb.2018.02345 (PMC6207852; doi:10.3389/fmicb.2018.02345)
Supplement: Supplementary file 9 [file Data_Sheet_4.zip › Data_Sheet_4_code/data/leaf_samples/ref/mock_region.fasta]

>A_pullulans
ATGCGATAAGTAATGTGAATTGCAGAATTCAGTGAATCATCGAATCTTTGAACGCACATTGCGCCCCTTGGTATTCCGAGGGGCATGCCTGTTCGAGCGTCATTACACCACTCAAGCTATGCTTGGTATTGGGCGTCGTCCTTAGTTGGGCGCGCCTTAAAGACCTCGGCGAGGCCACTCCGGCTTTAGGCGTAGTAGAATTTATTCGAACGTCTGTCAAAGGAGAGGAACTCTGCCGACTGAAACCTTTATTTTTCTAGGTTGACCTCGGATCAGGTAGGGATACCCGCTGA
>Boeremia_sp_1
ATGCGATAAGTAGTGTGAATTGCAGAATTCAGTGAATCATCGAATCTTTGAACGCACATTGCGCCCCTTGGTATTCCATGGGGCATGCCTGTTCGAGCGTCATTTGTACCTTCAAGCTCTGCTTGGTGTTGGGTGTTTGTCTCGCCTCTGCGTGTAGACTCGCCTCAAAACAATTGGCAGCCGGCGTATTGATTTCGGAGCGCAGTACATCTCGCGCTTTGCACTCATAACGACGACGTCCAAAAAGTACTTTTTACACTCTTGACCTCGGATCAGGTAGGGATACCCGCTGA
>Boeremia_sp_2
ATGCGATAAGTAGTGTGAATTGCAGAATTCAGTGAATCATCGAATCTTTGAACGCACATTGCGCCCCTTGGTATTCCATGGGGCATGCCTGTTCGAGCGTCATTTGTACCTTCAAGCTCTGCTTGGTGTTGGGTGTTTGTCTCGCCTCTGCGTGTAGACTCGCCTCAAAACAATTGGCAGCCGGCGTATTGATTTCGGAGCGCAGTACATCTCGCGCTTTGCACTCAGAACGACGACGTCCAAAAGTACATTTTTACACTCTTGACCTCGGATCAGGTAGGGATACCCGCTGA
>E_nigrum
ATGCGATAAGTAGTGTGAATTGCAGAATTCAGTGAATCATCGAATCTTTGAACGCACATTGCGCCCCTTGGTATTCCATGGGGCATGCCTGTTCGAGCGTCATTTGTACCTTCAAGCTCTGCTTGGTGTTGGGTGTTTTGTCTCGCCTCCGCGCGCAGACTCGCCTTAAAACAATTGGCAGCCGGCGTATTGATTTCGGAGCGCAGTACATCTCGCGCTTTGCACTCATAACGACGACGTCCAAAAGTACATTTTTACACTCTTGACCTCGGATCAGGTAGGGATACCCGCTGA
>C_acutatum
ATGCGATAAGTAATGTGAATTGCAGAATTCAGTGAATCATCGAATCTTTGAACGCACATTGCGCTCGCCAGCATTCTGGCGAGCATGCCTGTTCGAGCGTCATTTCAACCCTCAAGCACCGCTTGGTTTTGGGGCCCCACGGCCGACGTGGGCCCTTAAAGGTAGTGGCGGACCCTCCCGGAGCCTCCTTTGCGTAGTAACTAACGTCTCGCACTGGGATCCGGAGGGACTCTTGCCGTTAAACCCCCAAATTCTTTACAGGTTGACCTCGGATCAGGTAGGAATACCCGCTGA
>F_tritinctum
ATGCGATAAGTAATGTGAATTGCAGAATTCAGTGAATCATCGAATCTTTGAACGCACATTGCGCCCGCTGGTATTCCGGCGGGCATGCCTGTTCGAGCGTCATTTCAACCCTCAAGCCCCCGGGTTTGGTGTTGGGGATCGGCTCTGCCTTCTGGCGGTGCCGCCCCCGAAATACATTGGCGGTCTCGCTGCAGCCTCCATTGCGTAGTAGCTAACACCTCGCAACTGGAACGCGGCGCGGCCATGCCGTAAAACCCCAACTTCTGAATGTTGACCTCGGATCAGGTAGGAATACCCGCTGA
>D_eres
ATGCGATAAGTAATGTGAATTGCAGAATTCAGTGAATCATCGAATCTTTGAACGCACATTGCGCCCTCTGGTATTCCGGAGGGCATGCCTGTTCGAGCGTCATTTCAACCCTCAAGCCTGGCTTGGTGATGGGGCACTGCTTCTTACCCAAGAAGCAGGCCCTGAAATTCAGTGGCGAGCTCGCCAGGACCCCGAGCGCAGTAGTTAAACCCTCGCTCTGGAAGGCCCTGGCGGTGCCCTGCCGTTAAACCCCCAACTTCTGAAAATTTGACCTCGGATCAGGTAGGAATACCCGCTGA
>N_serpens
ATGCGATAAGTAATGTGAATTGCAGAATTCAGTGAATCATCGAATCTTTGAACGCACATTGCGCCCACTAGTATTCTGGTGGGCATGCCTGTTCGAGCGTCATTTCAACCCTTAAGCCCCCGTTGCTTAGTGTTGGGAGCCTACTGGAACTCTCCTGTAGCTCCCCAAAGTCAGTGGCGGAGCCGGTTCGCACTCCAGACGTAGTAGCTTTTACACATCGCCTGTAGCTTGGACCCGGTCCCCTGCCGTAAAACACCCCCCAATTTTATAGGTTGACCTCGGATCAGGTAGGAATACCCGCTGA
>Xylariaceae_isolate
ATGCGATAAGTAATGTGAATTGCAGAATTCAGTGAATCATCGAATCTTTGAACGCACATTGCGCCCATTAGTATTCTATTGGGCATGCCTGTTCGAGCGTCATTTCAACCCTTAAGCCTTTGTTGCTTAGCGTTGGGAGCCTACGGCAACGTAGCTCCTCAAAGTTAGTGGCGGAGTCGGCTCGTACTCTAGACGTAGTAGAATCTTTTTATCTCGCCTGTAGTATGTGTCGGTCCCCTGCCGTAAAACCCCCCAAATTTATCAAAGGTTGACCTCGGATCAGGTAGGAATACCCGCTGA
>Penicillium_sp
ATGCGATACGTAATGTGAATTGCAGAATTCAGTGAATCATCGAGTCTTTGAACGCACATTGCGCCCTCTGGTATTCCGGAGGGCATGCCTGTCCGAGCGTCATTGCTGCCCTCAAGCACGGCTTGTGTGTTGGGCTCCGTCCTCCTTCCGGGGGACGGGCCCGAAAGGCAGCGGCGGCACCGCGTCCGGTCCTCAAGCGTATGGGGCTTTGTCACCCGCTTTGTAGGACTGGCCGGCGCCTGCCGATCAACCAAACTTTTTTCCAGGTTGACCTCGGATCAGGTAGGGATACCCGCTGA
>Septoria_sp
ATGCGATAAGTAATGTGAATTGCAGAATTCAGTGAATCATCGAATCTTTGAACGCACATTGCGCCCCTTGGTATTCCGAGGGGCATGCCTGTTCGAGCGTCATTTCACCACTCAAGCCTGGCTTGGTATTGGGCGCCGCGGTCAATCCGCGCGCCTCAAAGTCTCCGGCTGAGCTGTCCGTCTCTAAGCGTTGTGATTTCATTAATCGCTTCGGAGTGCGGGCGGCCGCGGCCGTTAAATCTTTCAAAGGTTGACCTCGGATCAGGTAGGGATACCCGCTGA
>V_fraxini
ATGCGATAAGTAATGTGAATTGCAGAATTCAGTGAATCATCGAATCTTTGAACGCACATTGCGCCCCCTGGTATTCCGGGGGGCACACCTGTTCGAGCGCCATTTCAACCCTGGAGCCCTGCTCTGTGATGGGCCCCGTCCTCAGGGACGGGCCCGAAACCCGTGGGCGCCTCCGTAAGGCCCTGAGCGTAGCAAGAGAAATCCCTCGCTCGGAGTGCCCTATGGCGGCCGCCCCGAACCATCTCAAAAGGTTGGCCTCGGATCAGGTGGGGATACCCGCTGA
>P_fortinii
ATGCGATAAGTAATGTGAATTGCAGAATTCAGTGAATCATCGAATCTTTGAACGCACATTGCGCCCTGTGGTATTCCGCAGGGCATGCCTGTTCGAGCGTCATTTAACCACTCACGCCTAGCGTGGTATTGGGGCACGCGGTCTCGCGGCCCTCAAAATTAGTGGCGGCGCCGGTGGGCTCTAAGCGTAGTACATACTCCCGCTATAGAGTTCCCCCGGTGGCTCGCCAGAACCCCCAATTTTTTACAGGTTGACCTCGGATCAGGTAGGGATACCCGCTGA
>O_minus
ATGCGATACGTAATGCGAATTGCAGAATCCAGCGAGTCATCGAATCTTTGAACGCACATTGCGCCCGCCAGCATTCTGGCGGGCATGCCTGTCCGAGCGTCATTTCCCCCCTCAGCGCGCCCTCTGGGTGCGCTGGCGTTGGGGCTCCTCCGCCCTCTGGGGCGGCAGGGCCCTCAAATCCAGTGGCGGGCCCGTCTGGCTGGCTCCGAGCGCAGTACCGAACGCAAGTTCTCTCTCGCTTCGTGGCCCCGGCCGGCGCCCAGCCGTCAAGCCGCGCAGGCGACCCTTCTCGCAGGGGCCGTCTCGCACTTTTATACAAGGTTGACCTCGGATCAGGTAGGACTACCCGCTGA
>P_vulgaris
ATGCGATAAGTAGTGTGAATTGCAGAATTCAGTGAATCATCGAATCTTTGAACGCACATTGCGCCCTCTGGTATTCCGGAGGGCATGCCTGTCCGAGCGTCGTCAAACCCCCTCGAGCAGCCTTTGCTGCTTGGTCTTGGCCGGTGATCGCGTCCCCTCGGGGAGGTGTTCACGGCTGAAAGGGATCTGGCGGAGAGCCTGGTCTCCACGGTTGTAGTAAGCTTATGCCTATCTTCCGCGTGAGTGACCAGTTATCCAGCCGTCAACCTCACTTCTTCTGGTTGACCTCGGATCAGGTAGGGATACCCGCTGA
>H_fraxineus
ATGCGATAAGTAATGTGAATTGCAGAATTCAGTGAATCATCGAATCTTTGAACGCACATTGCGCCCCTTGGTATTCCGGGGGGCATGCCTGTTCGAGCGTCATTTAGACCAACTCCCGCTCCGGCGGGGTCTTGGGCTGCGCCTTTGGGCGGGCCTTAAAACCAGTGGCGGTGCCCTAAGGCTCTACGCGTAGTAATTCTTCTCGCGATAGGGTCCTTGCGGTGTCTTGCCAGCAACCCCCAACTCTCTAGGGTTGACCTCGGATCAGGTAGGGATACCCGCTGA
>C_flavescens
ATGCGATAAGTAATGTGAATTGCAGAATTCAGTGAATCATCGAATCTTTGAACGCACCTTGCGCCTTTTGGTATTCCGAAAGGCATGCCTGTTTCAGTGTCATGAAATCTCAATCTAATATGTTTTCTGAACATGTTAGGCTTGGACTTGGGTGTCTGCCAGCAATGGCTCACCTCAAATGACTTAGTGGAACATCCCACATCAGTGTTAGACGTAATAAGTTTCGTCTCTCCTTGTGGTGATGACTGCTCAAAACCTGCCATCGCGCACCTTTTGACTTTGACCTGAAATCAGGTAGGGCTACCCGCTGA
>E_hasegawianum
ATGCGATACGTAATGTGAATTGCAGAATTCAGTGAATCATCGAATCTTTGAACGCACCTTGCACTCTTTGGTATTCCGAAGAGTATGTCTGTTTGAGTGTCATGAAACTCTCAACCCCCTTGTTTTGTAATGAAGCAGGCGTGGGCTTGGATTGTGGCTGTCTGCTGGACTCTTTAAGTAGAGATCGGCTCGGCTGAAATATACGAGTAACCCAGTTTGAATATTAACGGCTTGACTCGGCGTAATAGCTTTATTTCGCTGAGGACGTTTCATATCAAGATAGTGGTGCTTCTAATGCGTCGTAGCGTCAGCTGCACAACCTTTAAGCTTTAGACCTCAAATCAGTCAGGACTACCCGCTGA
>F_pinicola
ATGCGATAAGTAATGTGAATTGCAGAATTCAGTGAATCATCGAATCTTTGAACGCACCTTGCGCTCCTTGGTATTCCGAGGAGCATGCCTGTTTGAGTGTCATGGAATTCTCAACTCTATTTGCTTTTGTGAATAGAGCTTGGACTTGGAGGTTTATTGCCGGTACCTGTGATCGGCTCCTCTTGAATGCATTAGCTCGAACCTTTTGTGGATCAGCTTATCGGTGTGATAAAATGTCTACGCCGTTACTGTGAAGCATATTATTCGGCTTCCAATCGTCCTTCACGGGACAATAACTTTGACCTTTGACCTCAAATCAGGTAGGATTACCCGCTGA
>H_annosum
ATGCGATAAGTAATGTGAATTGCAGAATTCAGTGAATCATCGAATCTTTGAACGCACCTTGCGCCCTTTGGTATTCCGAAGGGCACGCCTGTTTGAGTGTCGTGAAATTCTCAACCCTGCGCTTTTCTTGTGAAAGCGCGTGGGCTTGGACTTGGAGGCTTTGCTGGTCCTCGCGGATCGGCTCCTCTCAAATGCATTAGCGAGACCCTTGTGGTGCCGCCCCCGGTGTGATAATTGTCTACGCCGTGGGTACACCGCGATTGTGGGGGACCTGCTTCCAACCGTCGAAAGACAACTTCATCGAAACTTGACCTCAAATCAGGCGGGACTACCCGCTGA
>H_crustiliniforme
ATGCGATAAGTAATGTGAATTGCAGAATTCAGTGAATCATCGAATCTTTGAACGCACCTTGCGCTCCTTGGTATTCCGAGGAGCATGCCTGTTTGAGTGTCATTAAATTCTCAACCTTTATCAACTTTTGTTGATAATGGCTTGGATATGGGGGTTTATTTTGCTGGCTTCTTTACAGATGGTCAGCTCCCCTTAAATGCATTAGCCGGTGCCCCGCGTGGACTGTCTATTGGTGTGATAATTATCTACGCCGTGGACATCTGCAATCATATGGGTTTGCACTGCTTCCAACTGTCTGTTGAATCAGACAATACATGACAATTTGACCTCAAATCAGGTAGGACTACCCGCTGA
>C_puteana
TTGCGATATGTAATGTGAATTGCAGATTTTCAGTGAATCATCGAATCTTTGAACGCACCTTGCGCTCCTTGGTATTCCGAGGAGCATGCCTGTTTGAGTGTCATTAAATTCTCAACTCTCTTTGATTTCTTCAAAGGCGAGCTTGGATCTTGGAGGCTTTGCCGGCTGTGAAGTCGGCTCCTCTGAAAAGCATTGGTAAAGACGTATTGCATGCCTCTGTAATGGAGGTGTGTGCTGGCCTCTGTAATGGAGGTTGGTATCAGGTCGGCCTTTCGGTGTGATAATGATCACCGTGGCTAGCTGGCTATTAATGTCTATGCCTTACTTGCTACTTTTTCCATTGACTTGGAAAAAAGCACTTTGACCATTTTGACCTCAAATCAGGTAGGACTACCCGCTGA
>S_cerevisiae
ATGCGATACGTAATGTGAATTGCAGAATTCCGTGAATCATCGAATCTTTGAACGCACATTGCGCCCCTTGGTATTCCAGGGGGCATGCCTGTTTGAGCGTCATTTCCTTCTCAAACATTCTGTTTGGTAGTGAGTGATACTCTTTGGAGTTAACTTGAAATTGCTGGCCTTTTCATTGGATGTTTTTTTTTTCCAAAGAGAGGTTTCTCTGCGTGCTTGAGGTATAATGCAAGTACGGTCGTTTTAGGTTTTACCAACTGCGGCTAATCTTTTTTATACTGAGCGTATTGGAACGTTATCGATAAGAAGAGAGCGTCTAGGCGAACAATGTTCTTAAAGTTTGACCTCAAATCAGGTAGGAGTACCCGCTGA
>B_tuberculispora_1
TTGCGATAACTAGTGTGAATTGCATTTTCAGTGAATCATCGAGTCTTTGAACGCATCTTGCACTCTAGGGCATTCCCTAGAGTACGCCTGTTTCAGTGACAGAAAGACCCCTCGTCTTAAAATTTATTTTTAGACGGATTTGACTAGTTGGGTACGTCCTCGGATGAACTCAATTCAAGTCTAATAATTGATGACTTATATTGACTATAAGCTTGATTACAGGTATCAACTTGTATCTTTTTGATATCATTAGGATATAAGGCCTTGAATTAGGTTGCTCAGTATGCGAGTCTAAACAACTCTATACCGTAAGGTATATACTTCATATTTGTTCTGAAATCAGGTGGGATTACCCGCTGA
>B_tuberculispora_2
TTGCGATAACTAGTGTGAATTGCATTTTCAGTGAATCATCGAGTCTTTGAACGCATCTTGCACTCTAGGGCATTCCCTAGAGTACGCCTGTTTCAGTGACAGAAAGACCCCTCGTCTTAAAATTTATTTTTAGACGGATTTGACTAGTTGGGTACGTCCTCGGATGAACTCAATTCAAGTCTAATAATTGATGACTTATATTGACTATAAGCTTGATTACAGGTATCAACTTGTATCTTTTTGATATCATTAGGATATAAGGCCTTGAATTAGGTTGTTCAGTATGCGAGTCTAAACAACTCTATACCGTAAGGTATATACTTCATATTTGTTCTGAAATCAGGTGGGATTACCCGCTGA
