# Supplementary material for: The Endophytic Mycobiome of European Ash and Sycamore Maple Leaves – Geographic Patterns, Host Specificity and Influence of Ash Dieback
Source: Front Microbiol. 2018 Oct 24;9:2345. doi: 10.3389/fmicb.2018.02345 (PMC6207852; doi:10.3389/fmicb.2018.02345)
Supplement: Supplementary file 9 [file Data_Sheet_4.zip › Data_Sheet_4_code/data/leaf_samples/ref/trees.fasta]

>Ap;tax=d:Viridiplantae,p:Streptophyta,c:malvids_no_rank,o:Sapindales,f:Sapindaceae,g:Acer,s:Acer_pseudoplatanus;
ATCGAGTCTTTGAACGCAAGTTGCGCCCCAAGCCGTTAGGCCGAGGGCACGCCTGCCTGGGTGTCACGCATCGTTGCCCCCCCCAAACCCCTCCCCTCTCGAAACAGAGAGACGAGGGGACTTGGCCGTGGGCGGATATTGGCCTCCCGTGTGCCGAACGGCCTGCGGTTGGCCTAAATACGAGTTGTCGTCGGCGATAGACGTCGTGACGTTCGGTGGTCAAATAAAACCTCGAGCTCCCGTCGCGCGTACGTCGTCGGCCTAATAAGGCTCACTGACCCTGAAGCGTTGTCAACAGCGCACGCATTGCGACCCCAGGTCAGGCGGGATTACCCGCT
>Fe;tax=d:Viridiplantae,p:Streptophyta,c:lamiids_no_rank,o:Lamiales,f:Oleaceae,g:Fraxinus,s:Fraxinus_excelsior;
ATCGAGTTTTTGAACGCAAGTTGCGCCCGAAGCCATTATGCCGAGGGCACGTCTGCCTGGGCGTCACGCACATCGTCGCCCTCCGCCTCGGCCCGTAAAGGGATCGCGGGTGTTGGGTCGGATATTGGCCCCCCGTGCGCTTCGGCGCGCGGTCGGCCCAAATGTGATTCGGCATCGACGCGTGCCGCGACGATTGGTGGTTGAAGAACTCAACTCGCGCGTTGTCGCGGCGTCGTTCGGCTCGAACGTGTTGACCCCGACGGTGCATCGCACCTCGACAGCGACCCCAGGTCAGGCGGGATTACCCGCT
>Fo;tax=d:Viridiplantae,p:Streptophyta,c:lamiids_no_rank,o:Lamiales,f:Oleaceae,g:Fraxinus,s:Fraxinus_ornus;
ATCGAGTTTTTGAACGCAAGTTGCGCCCGAAGCTATTATGCCGAGGGCACGTCTGCCTGGGCGTCACGCACATCGTCGCCCTCCACCTCGACTCGTAAAGGGATCGTGGGTGTTGGGTCGGAAATTGGCCTCCCGTGCGCATCGGCGTGCGGCTGGCCTAAATGTGATTCGGCATCGACGCATGTCGCGACAATTGGTGGTTGAAGAACTCAACTCGCGCGTTGTCGTGGCGGACTGCGTCGTTCCGCTCGAATGTGCTGACCCCGACGGTGCTTCGCACTTCGACAGCGACCCCAGGTCAGGCGGGATTACCCGCT
