# Supplementary material for: The Endophytic Mycobiome of European Ash and Sycamore Maple Leaves – Geographic Patterns, Host Specificity and Influence of Ash Dieback
Source: Front Microbiol. 2018 Oct 24;9:2345. doi: 10.3389/fmicb.2018.02345 (PMC6207852; doi:10.3389/fmicb.2018.02345)
Supplement: Supplementary file 9 [file Data_Sheet_4.zip › Data_Sheet_4_code/data/leaf_samples/ref/unique_isolates.fa]

>KT823561.1
TTAATGGGTCGACGCCTCCGGGCACATCCCCCACCCTCTGTAACCGCGGCCAGGATTCGGCGCCTGGCGGAACCACCCCCCGCTCGCGGGGGGCTCCGCCTGCCGGAATCAGCCAACCCTGCCCAGAAGTTGAAGTCTGAGAACAAGTTAAATCAAATAAAACTTTCAACAACGGATCTCTTGGTTCTGGCAACGATGAAGAACGCAGCGAAATGCGATAAGTAATGTGAATTGCAGAATTCAGTGAATCATCGAATCTTTGAACGCACATTGCGCCCCCTGGTATTCCGGGGGGCACACCTGTTCGAGCGCCATTTCAACCCTGGAGCCCTGCTCTGTGATGGGCCCCGTCCTCAGGGACGGGCCCGAAACCCGTGGGCGCCTCCGTAAGGCCCTGAGCGTAGCAAGAGAAATCCCTCGCTCGGAGTGCCCCGTGGCGGCCGCCCCGA
>KT823546.1
TTACTGGGTCGACGCCTCCGGGCACATCCCCCACCCTTTGTAACCGCGGCCAGGATTCGGCGCCTGGCGGAACCACCCCCCGCTCGCGGGGGGCTCCGCCTGCCGGAATCAGCCAACCCTGCCTAGAAGTTGAAGTCTGAGAACAAGTTAAATCAAATAAAACTTTCAACAACGGATCTCTTGGTTCTGGCAACGATGAAGAACGCAGCGAAATGCGATAAGTAATGTGAATTGCAGAATTCAGTGAATCATCGAATCTTTGAACGCACATTGCGCCCCCTGGTATTCCGGGGGGCACACCTGTTCGAGCGCCATTTCAACCCTGGAGCCCTGCTCTGTGATGGGCCCCGTCCTCAGGGACGGGCCCGAAACCCGTGGGCGCCTCCGTAAGGCCCTGAGCGTAGCAAGAGAAATCCCTCGCTCGGAGTGCCCTATGGCGGCCGCCCCGA
>KT823555.1
TTACTGGGTCGACGCCTCCGGGCACATCCCCCACCCTTTGTAACCGCGGCCAGGATTCGGCGCCTGGCGGAACCACCCCCCGCTCGCGGGGGGCTCCGCCTGCCGGAATCAGCCAACCCTGCCTAGAAGTTGAAGTCTGAGAACAAGTTAAATCAAATAAAACTTTCAACAACGGATCTCTTGGTTCTGGCAACGATGAAGAACGCAGCGAAATGCGATAAGTAATGTGAATTGCAGAATTCAGTGAATCATCGAATCTTTGAACGCACATTGCGCCCCCTGGTATTCCGGGGGGCACACCTGTTCGAGCGCCATTTCAACCCTGGAGCCCTGCTCTGCGATGGGCCCCGTCCTCAGGGACGGGCCCGAAACCCGTGGGCGCCTCCGTAAGGCCCTGAGCGTAGCAAGAGAAATCCCTCGCTCGGAGTGCCCTATGGCGGCCGCCCCGA
>KT823569.1
TTAATGGGTCGACGCCTCCGGGCACATCCCCCACCCTCTGTAACCGCGGCCAGGATTCGGCGCCTGGCGGAACCACCCCCCGCTCGCGGGGGGCTCCGCCTGCCGGAATCAGCCAACCCTGCCCAGAAGTTGAAGTCTGAGAACAAGTTAAATCAAATAAAACTTTCAACAACGGATCTCTTGGTTCTGGCAACGATGAAGAACGCAGCGAAATGCGATAAGTAATGTGAATTGCAGAATTCAGTGAATCATCGAATCTTTGAACGCACATTGCGCCCCCTGGTATTCCGGGGGGCACACCTGTTCGAGCGCCATTTCAACCCTGGAGCCCTGCTCTGTGATGGGCCCCGTCCTCAGGGACGGGCCCGAAACCCGTGGGCGCCTCCGTAAGGCCCTGAGCGTAGCAAGAGAAATCCCTCGCTCGGAGTGCCCTGTGGCGGCCGCCCCGA
>KY367491.2
AAGTCGTAACAAGGTTTCCGTAGGTGAACCTGCGGAAGGATCATTAACTATCAACAATGAGCCACTGCTGACGGACTCTGCCCTATGGGCGGGCAGAGCCTGAATAATGCATGCTTTATCGGGTGAGTGGCGGCCATAGAGGTGGGCGCGGGTGGGGAATTAAGTTTCTAAGCCGGCGGGGATGCACGTGGAGTATGGAGTGCTGAACCGACCGACCCTTACCTTCGTCCATAGTAGCTCCGGCTCAAACTCTATGAAGATGACCAGTTCTAAAGACTCGGACTTTACGCGCTCATGACTGCATCCTTATTATACTTGTACCTCTCGTTCTCCTTCGGTGGGGCAACCTGCCGCTGGAATTTTACAAAACCCTTTTTTGCATCTAGCATTACCTGTTCTGATAAAAACAATTGTTACAACTTTCAACAATGGATCTCTTGGCTCTGGCATCGATGAAGAACGCAGCGAAATGCGATAAGTAGTGTGAATTGCAGAATTCAGTGAATCATCGAATCTTTGAACGCACATTGCGCCCCTTGGTATTCCATGGGGCATGCCTGTTCGAGCGTCATCTACACCCTCAAGCTCTGCTTGGTGTTGGGCGTCTGTCCCGCCTTTGCGCGTGGACTCGCCCCAAATTCATTGGCAGCGGTCTCCGCCTCCTCTCGCGCAGCACATTGCGCTTCTTGAGGTGCTGCGGCCCGCGTCCAGCAAGCAATTTACCGTCTTTGACCTCGGATCAGGTAGGGATACCCGCTGAACT
>KY367488.2
AAGTCGTAACAAGGTCTCCGTTGGTGAACCAGCGGAGGGATCATTACTGAGTTACCGCTCTATAACCCTTTGTGAACGTACCTAACCGTTGCTTCGGCGGGCAGGGGAAGCCTCTCGCGGGCCTCCCCTCCCGGCGCCGGCCCCCACCACGGGGACGGGGCGCCCGCCGGAGGAAACTAAACTCTATTTACACGACGTCTCTTCTGAGTGGCACAAGCAAATAATTAAAACTTTTAACAACGGATCTCTTGGTTCTGGCATCGATGAAGAACGCAGCGAAATGCGATAAGTAATGTGAATTGCAGAATTCAGTGAATCATCGAATCTTTGAACGCACATTGCGCTCGCCAGCATTCTGGCGAGCATGCCTGTTCGAGCGTCATTTCAACCCTCAAGCACCGCTTGGTTTTGGGGCCCCACGGCCGACGTGGGCCCTTAAAGGTAGTGGCGGACCCTCCCGGAGCCTCCTTTGCGTAGTAACTAACGTCTCGCACTGGGATCCGGAGGGACTCTTGCCGTTAAACCCCCAAATTCTTTACAGGTTGACCTCGGATCAGGTAGGAATACCCGCTG
>KT823551.1
TTAATGGGTCGACGCCTCCGGGCACATCCCCCACCCTTTGTAACCGCGGCCAGGATTCGGCGCCTGGCGGAACCACCCCCCGCTCGCGGGGGGCTCCGCCTGCCGGAATCAGCCAACCCTGCCTAGAAGTTGAAGTCTGAGAACAAGTTAAATCAAATAAAACTTTCAACAACGGATCTCTTGGTTCTGGCAACGATGAAGAACGCAGCGAAATGCGATAAGTAATGTGAATTGCAGAATTCAGTGAATCATCGAATCTTTGAACGCACATTGCGCCCCCTGGTATTCCGGGGGGCACACCTGTTCGAGCGCCATTTCAACCCTGGAGCCCTGCTCTGTGATGGGCCCCGTCCTCAGGGACGGGCCCGAAACCCGTGGGCGCCTCCGTAAGGCCCTGAGCGTAGCAAGAGAAATCCCTCGCTCGGAGTGCCCTATGGCGGCCGCCCCGA
>KT823572.1
TTAATGGGTCGACGCCTCCGGGCACATCCCCCACCCTCTGTAACCGCGGCCAGGATTCGGCGCCTGGCGGAACCACCCCCCGCTCGCGGGGGGCTCCGCCTGCCGGAATCAGCCAACCCTGCCCAGAAGTTGAAGTCTGAGAACAAGTTAAATCAAATAAAACTTTCAACAACGGATCTCTTGGTTCTGGCAACGATGAAGAACGCAGCGAAATGCGATAAGTAATGTGAATTGCAGAATTCAGTGAATCATCGAATCTTTGAACGCACATTGCGCCCCCTGGTATTCCGGGGGGCACACCTGTTCGAGCGCCATTTCAACCCTGGAGCCCTGCTCTGTGATGGGCCCCGTCCTTAGGGACGGGCCCGAAACCCGTGGGCGCCTCCGTAAGGCCCTGAGCGTAGCAAGAGAAATCCCTCGCTCGGAGTGCCCTGTGGCGGCCGCCCCGA
>KY367499.2
AAGTCGTAACAAGGTCTCCGTAGGTGAACCTGCGGAGGGATCATTACACAAATATGAAGGCGGGCTGGAACCTCTCGGGGTTACAGCCTTGCTGAATTATTCACCCTTGTCTTTTGCGTACTTCTTGTTTCCTTGGTGGGTTCGCCCACCACTAGGACAAACATAAACCTTTTGTAATTGCAATCAGCGTCAGTAACAAATTAATAATTACAACTTTCAACAACGGATCTCTTGGTTCTGGCATCGATGAAGAACGCAGCGAAATGCGATAAGTAGTGTGAATTGCAGAATTCAGTGAATCATCGAATCTTTGAACGCACATTGCGCCCTTTGGTATTCCAAAGGGCATGCCTGTTCGAGCGTCATTTGTACCCTCAAGCTTTGCTTGGTGTTGGGCGTCTTGTCTCTAGCTTTGCTGGAGACTCGCCTTAAAGTAATTGGCAGCCGGCCTACTGGTTTCGGAGCGCAGCACAAGTCGCACTCTCTATCAGCAAAGGTCTAGCATCCATTAAGCCTTTTTTTCAACTTTTGACCTCGGATCAGGTAGGGATACCCGCTGAA
>MH935080.1
AGGGATCATTACTGAGTGAGGGCCTTCGGGCTCGACCTCCAACCCTTTGTGAACACAACTTGTTGCTTCGGGGGCGACCCTGCCGTTTCGACGGCGAGCGCCCCCGGAGGCCTTCAAACACTGCATCTTTGCGTCGGAGTTTAAGTAAATTAAACAAAACTTTCAACAACGGATCTCTTGGTTCTGGCATCGATGAAGAACGCAGCGAAATGCGATAAGTAATGTGAATTGCAGAATTCAGTGAATCATCGAATCTTTGAACGCACATTGCGCCCCTTGGTATTCCGAGGGGCATGCCTGTTCGAGCGTCATTTCACCACTCAAGCCTGGCTTGGTATTGGGCGCCGCGGTCAATCCGCGCGCCTCAAAGTCTCCGGCTGAGCTGTCCGTCTCTAAGCGTTGTGATTTCATTAATCGCTTCGGAGTGCGGGCGGCCGCGGCCGTTAAATCTTTCAAAGGTTGACCTCGGATCAGGTAGGGATACCCGCT
>KY367516.2
AAGTCGTAACAAGGTCTCCGTTGGTGAACCAGCGGAGGGATCATTACAGAGTTTATCTTAACTCCCAAACCCCATGTGAACATACCTTACGTTGCCTCGGCAGGTCGCGTCGTACCCGGGAAGTCCTACCCTGTAAGACCTACCTGGTGCGCGCGGGTCACCCTGCCGGCGGCCCATGAAACTCTGTTTTTACTATTACCATTCTGAATACATAACTAAATAAGTTAAAACTTTCAACAACGGATCTCTTGGTTCTGGCATCGATGAAGAACGCAGCGAAATGCGATAAGTAATGTGAATTGCAGAATTCAGTGAATCATCGAATCTTTGAACGCACATTGCGCCCATTAGTATTCTATTGGGCATGCCTGTTCGAGCGTCATTTCAACCCTTAAGCCTTTGTTGCTTAGCGTTGGGAGCCTACGGCAACGTAGCTCCTCAAAGTTAGTGGCGGAGTCGGCTCGTACTCTAGACGTAGTAGAATCTTTTTATCTCGCCTGTAGTATGTGTCGGTCCCCTGCCGTAAAACCCCCCAAATTTATCAAAGGTGACCT
>KY367495.2
AAGTCGTAACAAGGTTTCCGTAGGTGAACCTGCGGAAGGATCATTACCGAGTTGATTCGGGCTCCGGCCCGATCCTCCCACCCTTTGTGTACCTACCTCTGTTGCTTTGGCGGGCCGCGGTCCTCCGCGGCCGGCCCCCCTCCCCGGGGGGTGGCCAGCGCCCGCCAGAGGACCATCAAACTCCAGTCAGTAAACGATGCAGTCTGAAAAACATTTAATAAACTAAAACTTTCAACAACGGATCTCTTGGTTCTGGCATCGATGAAGAACGCAGCGAAATGCGATAAGTAATGTGAATTGCAGAATTCAGTGAATCATCGAATCTTTGAACGCACATTGCGCCCTTTGGTATTCCGAAGGGCATGCCTGTTCGAGCGTCATTACAACCCTCAAGCTCTGCTTGGTATTGGGCACCGTCCTTTGCGGGCGCGCCTCAAAGACCTCGGCGGTGGCGTCTTGCCTCAAGCGTAGTAGAACATACATCTCGCTTCGGAGCGCAGGGCGTCGCCCGCCGGACGAACCTTCTGAACTTTTCTCAAGGTTGACCTCGGATCAGGTAGGGAT
>MH935016.1
AAAGTCGTAACAAGGTCTCCGTTGGTGAACCAGCGGAGGGATCATTAAAGAGTGTAATAACTCCCAAACCCATGTGAACATACCTCATGTTGCCTCGGCAGGTCGCGCCTCCCTCGTAGGCCCTACCCCGTAGGCTCCTACGCGGAAGGCGCGGGTACCCCTGCCGGTGGCCCACGAAACTCTGTCTCATCGTTGAATTCTGAACCTATAACTAAATAAGTTAAAACTTTCAACAACGGATCTCTTGGTTCTGGCATCGATGAAGAACGCAGCGAAATGCGATAAGTAATGTGAATTGCAGAATTCAGTGAATCATCGAATCTTTGAACGCACATTGCGCCCATTAGTATTCTAGTGGGCATGCCTGTTCGAGCGTCATTTCAACCCTTAAGCCCTTGTTGCTTAGCGTTGGGAGCCTACGGCACCGTAGCTCCCCAAAGTCAGTGGCGGAGCCGGCTCACACTCTAGACGTAGTAATTACTCACCTCGCCTATAGTTGGACCGGTCCCCTGCCGTAAAACGCCCCAGTATCTAAAAGGTTGACCTCGAATCAGGTAGGAATACCCGCTGAA
>KY367515.2
AAGTCGTAACAAGGTTTCCGTAGGTGAACCTGCGGAAGGATCATTACCTAGAGTTGTAGGCTTTGCCTGCTATCTCTTACCCATGTCTTTTGAGTACCTTCGTTTCCTCGGCGGGTTCGCCCGCCGATTGGACAATTTAAACCATTTGCAGTTGCAATCAGCGTCTGAAAAAACATAATAGTTACAACTTTCAACAACGGATCTCTTGGTTCTGGCATCGATGAAGAACGCAGCGAAATGCGATAAGTAGTGTGAATTGCAGAATTCAGTGAATCATCGAATCTTTGAACGCACATTGCGCCCCTTGGTATTCCATGGGGCATGCCTGTTCGAGCGTCATTTGTACCTTCAAGCTCTGCTTGGTGTTGGGTGTTTGTCTCGCCTCTGCGTGTAGACTCGCCTCAAAACAATTGGCAGCCGGCGTATTGATTTCGGAGCGCAGTACATCTCGCGCTTTGCACTCAGAACGACGACGTCCAAAAGTACATTTTTACACTCTTGACCTCGGATCAGGTAGGGATACCCGCTGAACTTAA
>KY367507.2
AAGTCGTAACAAGGTCTCCGTAGGTGAACCTGCGGAGGGATCATTACAGAGTTCATGCCCTTCGGGGTAGATCTCCCACCCGTGTCATCACACCTTTGTTGCTTTGGCGGGCCCGCCTCGGCCACCGGCTCCGGCTGGTGAGCGCCCGCCAGAGGACCCCAAACTCTGAAATTTAGTGTCGTCTGAGTACTATATAATAGTTAAAACTTTCAACAACGGATCTCTTGGTTCTGGCATCGATGAAGAACGCAGCGAAATGCGATAAGTAATGTGAATTGCAGAATTCAGTGAATCATCGAATCTTTGAACGCACATTGCGCCCCTTGGTATTCCGGGGGGCATGCCTGTTCGAGCGTCATTACAACCCTCAAGCTCTGCTTGGTATTGGGCGTCCCCGGCGACGGGGTGCCCTAAAATCAGTGGCGGTGCCGTCTGGCTCTAAGCGTAGTAAATCTCTCGCTCTGGATGCCCGGTGGATGCTCGCCAGAACCCCCCATTTTTTACAGGTTGACCTCGGATCAGGTAGGGATACCCGCTGAAC
>KT823576.1
TTAATGGGCAAGCCTCCGGGCGCACCCCCACCCTTTGTAACCGCGGCCTGGATTCGGCGCCTGGCGGGGACCACCCTCCGTTCGCGGGGGGCCCCGCCTGCCGGAATTAGCCAACCCTGCCTAGAAAATTGAAGTCTGAGAACAGGTTAAATTAAACAAAACTTTCAACAACGGATCTCTTGGTTCTGGCAACGATGAAGAACGCAGCGAAATGCGATAAGTAATGTGAATTGCAGAATTCAGTGAATCATCGAATCTTTGAACGCACATTGCGCCCCCTGGTATTCCGGGGGGCACACCTGTTCGAGCGCCATTTCTACCCTGGAGCCCTGCTCTGTGATGGGCCCCGTCCTCGCGGACGGGCCCGAAACCCGTGGGCGCCGTCGTCCGGCCCTGAGCGTAGCAAGAGAAATCCCTCGCTCGGATGCCCGGCCGCCGGCCGCCCCGA
>KY367504.2
AAGTCGTAACAAGGTCTCCGTTGGTGAACCAGCGGAGGGATCATTAAAGAGTTTGTTACAACTCCTAAACCCATGTGAACTTACCTTCTGTTGCCTCGGCAGGCAGGTCGCATCTTGCTACCCTGTAGGACCCTATCCTATAGTACCTTACAGGGGAAGGTACTACCCGGAGAGACCTACCCGGTAGAGAGATGCGGTGCCACCTGCCGGTGGACTGAAAAACAAATTCTGTTTAGTAAATGGTATTCTGAATCATTATATGGAAATTAAGTTAAAACTTTCAACAACGGATCTCTTGGTTCTGGCATCGATGAAGAACGCAGCGAAATGCGATAAGTAATGTGAATTGCAGAATTTAGTGAATCATCGAATCTTTGAACGCACATTGCGCCCATTAGTATTCTAGTGGGCATGCCTGTTCGAGCGTCATTTCAACCCTTAAGCCTCTGTTGCTTAGTGTTGGGAGCCTACCGCATTCTTTGCTGTAGCTCCTTAAAGTTAGTGGCGGAGTCGGTTCACACTCTAGGCGTAGTAAAGATTTTATTCTCGCCTGTAGAGATGAGCCGGTCCCCTGCCGTAAAACACCCCCCTATTTTTTATAAGGTTGACCTCGGATCAGGTAGGAATACC
>KY367511.2
AAGTCGTAACAAGGTCTCCGTAGGTGAACCTGCGGAGGGATCATTACTGAGTGAGGGAGCAATCCCGACCTCCAACCCTTTGTGAACACATCTTGTTGCTTCGGGGGCGACCCTGCCGTCCGCGGCATTCCCCCCGGAGGTCATCAAAACACTGCATTCTTACGTCGGAGTAAAAAGTTAATTTAATAAAACTTTCAACAACGGATCTCTTGGTTCTGGCATCGATGAAGAACGCAGCGAAATGCGATAAGTAATGTGAATTGCAGAATTCAGTGAATCATCGAATCTTTGAACGCACATTGCGCCCCCTGGTATTCCGGGGGGCATGCCTGTTCGAGCGTCATTTCACCACTCAAGCCTCGCTTGGTATTGGGCGTCGCGAGTCTCTCGCGCGCCTCAAAGTCTCCGGCTGAGCGGTTCGTCTCCCAGCGTTGTGGCAACTATTTCGCAGTGGAGTTCGAGTCGTCGCGGCCGTTAAATCTTTCAAAGGTTGACCTCGGATCAGGTAGGGATACCCGCTGAACT
>KY367513.2
AAGGATCATTAACGAGGAAGGGTTCCCGAAAGGGGCCCGAACTCCCCACCCTTTGCTGTTGCGAATACGTTGCTTCGGCGGGCCCGTCCCTCCCCCCGTCACGGGGGCGTACAGGGCCGGCCGGTCCCATCGCGGACCGGACAGCGCCCGCCGGAGGACCAAATCAACTCTGTTTTTAACCATACTGTCGGAGTACTTTTGTACAATCAAATTAAAACTTTCAACAACGGATCTCTTGGTTCTGGCATCGATGAAGAACGCAGCGAAATGCGATAAGTAATGTGAATTGCAGAATTCAGTGAATCATCGAATCTTTGAACGCACATTGCGCCCCTTGGTATTCCGAGGGGCATGCCTGTTCGAGCGTCATTTCACCAATCAAGCCCCGCTTGGTATTAGGCGTCAGGCCGGATCCCACCCCGTCAAAAAGGGGGGAGCCGGCCCGCCCGAAATGCATCGGCGAGGCACCGACCCCCGGCGTGTTAGAATTTCGAAACGTCAGGAGCACCGGTGTTAACCTCTGCCGTCAAACCTTTTTTTAAAAATATTTTCTTAAGGTTGACCTCGGATCAGGTAGGAATACCCGCTGAACT
>KT823544.1
TTAATGGGTCGACGCCTCCGGGCACATCCCCCACCCTCTGTAACCGCGGCCAGGATTCGGCGCCTGGCGGGACCACCCCCCGCTCGCGGGGGGCCCCGCCTGCCGGAATCAGCCAACCCTGCCTAGAAGCTGAAGTCTGAGAACGAGTCAAATCAATAAAACTTTCAACAACGGATCTCTTGGTTCTGGCAACGATGAAGAACGCAGCGAAATGCGATAAGTAATGTGAATTGCAGAATTCAGTGAATCATCGAATCTTTGAACGCACATTGCGCCCCCTGGTATTCCGGGGGGCACACCTGTTCGAGCGCCATTTCAACCCTGGAGCCGTGCTCTGTGATGGGCCCCGTCCTCAGGGACGGGCCCGAAACCCGTGGGCGCCTCCGCAAGGCCCTGAGCGTAGCAAGAGAAATCCCTCGCTCGGAGTGCCCTGCGGCGGCCGCCCCGA
>KY367496.2
AAGTCGTAACAAGGTTTCCGTAGGTGAACCTGCGGAAGGATCATTACCTAGAGTTGTAGGCTTTGCCTACCATCTCTTACCCATGTCTTTTGAGTACCTTCGTTTCCTCGGCGGGTCCGCCCGCCGATTGGACAAACTTAAACCCTTTGTAATTGAAATCAGCGTCTGAAAAAACATAATAGTTACAACTTTCAACAACGGATCTCTTGGTTCTGGCATCGATGAAGAACGCAGCGAAATGCGATAAGTAGTGTGAATTGCAGAATTCAGTGAATCATCGAATCTTTGAACGCACATTGCGCCCCTTGGTATTCCATGGGGCATGCCTGTTCGAGCGTCATTTGTACCTTCAAGCTCTGCTTGGTGTTGGGTGTTTGTCTCGCCTCTGCGTGTAGACTCGCCTTAAAACAATTGGCAGCCGGCGTATTGATTTCGGAGCGCAGTACATCTCGCGCTTTGCACTCATAACGACGACGTCCAAAAAGTACTTTTTACACTCTTGACCTCGGATCAGGTAGGG
>MH934997.1
AAGGATCATTACAGAGTTCCTGCCCTCACGGGTAGAAACCCCACCCTTGTGTATATTATATTGTTGCTTTAGCAGGTCGCCCTCTGGGCGTCGGCCTCGGCTGACTGTGCCTGCTAGAGGACCCTAAATTTTGAAATACAGTGTCGTCTGAGTACTATTTAATAGTTAAAACTTTCAACAACGGATCTCTTGGTTCTGGCATCGATGAAGAACGCAGCGAAATGCGATAAGTAATGTGAATTGCAGAATTCAGTGAATCATCGAATCTTTGAACGCACATTGCGCCCCTTGGTATTCCGGGGGGCATGCCTGTTCGAGCGTCATTTAGACCAACTCCCGCTCCGGCGGGGTCTTGGGCTGCGCCTTTGGGCGGGCCTTAAAACCAGTGGCGGTGCCCTAAGGCTCTACGCGTAGTAATTCTTCTCGCGATAGGGTCCTTGCGGTGTCTTGCCAGCAACCCCCAACTCTCTAGGGTTGACCTCGGATCAGGTAGGGATACCCGC
>KY367494.2
AAGTCGTAACAAGGTCTCCGTAGGTGAACCTGCGGAGGGATCATTACTGAGTGAGGGCCTTCGGGCTCGACCTCCAACCCTTTGTGAACACAACTTGTTGCTTCGGGGGCGACCCTGCCGTTTCGACGGCGAGCGCCCCCGGAGGCCTTCAAACACTGCATCTTTGCGTCGGAGTTTAAGTAAATTAAACAAAACTTTCAACAACGGATCTCTTGGTTCTGGCATCGATGAAGAACGCAGCGAAATGCGATAAGTAATGTGAATTGCAGAATTCAGTGAATCATCGAATCTTTGAACGCACATTGCGCCCCTTGGTATTCCGAGGGGCATGCCTGTTCGAGCGTCATTTCACCACTCAAGCCTGGCTTGGTATTGGGCGCCGCGGTCAATCCGCGCGCCTCAAAGTCTCCGGCTGAGCTGTCCGTCTCTAAGCGTTGTGATTTCATTAATCGCTTCGGAGTGCGGGCGGCCGCGGCCGTTAAATCTTCAAAGGTGACCTCGGA
>MH935049.1
AGGGATCATTACCGAGTTCGGGGGCAATCCCAGTCCCGAAACTCCCACCCTTTGTGAACACATCTTGTTGCTTCGGGGGCGACCCTGCCGCTCGCGGCACTCCCCCCGGAGGTCATCAAAACACTGCATTCTTACGTCGGAGTATAAAGTTAATATAATAAAACTTTCAACAACGGATCTCTTGGTTCTGGCATCGATGAAGAACGCAGCGAAATGCGATAAGTAATGTGAATTGCAGAATTCAGTGAATCATCGAATCTTTGAACGCACATTGCGCCCCCTGGTATTCCGGGGGGCATGCCTGTTCGAGCGTCATTTCACCACTCAAGCCTCGCTTGGTATTGGGCGTCGCGGGTCCCCCGCGCGCCTCAAAGTCTCCGGCTGAGCGGTTCGTCTCCCAGCGTTGTGGCAACTATTTCGCAGTGGAGTTCGAGTCGTCGCGGCCGTTAAATCTTTCAAAGGTTGACCTCGGATCAGGTAGGGATACCCGCTGAA
>MH934996.1
AAGGATCATTAATAGAGTAAGGGCGAAGCTGTAAAAGGCCGAGCTCTGACCTCCACCCTTGAATAAACTACCTTCGTTGCTTTGGCGGGTCGTCTCGTGCCAGCGGCTTCGGCTGTTGAGTACCCGCCAGAGGACCACAACTCTTGTTTTTAGTGATGTCTGAGTACTATATAATAGTTAAAACTTTCAACAACGGATCTCTTGGTTCTGGCATCGATGAAGAACGCAGCGAAATGCGATAAGTAATGTGAATTGCAGAATTCAGTGAATCATCGAATCTTTGAACGCACATTGCGCCCTCTGGTATTCCGGGGGGCATGCCTGTTCGAGCGTCATTATAACCACTCAAGCTCTCGCTTGGTATTGGGGTTCGCGTCTTCGCGGCCTCTAAAATCAGTGGCGGTGCCTGTCGGCTCTACGCGTAGTAATACTCCTCGCGATTGAGTTCCGGTAGGTTTACTTGCCAACAACCCCCAATTTTTTAAGGTTGACCTCGGATCAGGTAGGGATACCCGCTGAACT
>KY367519.2
AAGTCGTAACAAGGTTTCCGTAGGTGAACCTGCGGAAGGATCATTACCTAGAGTTTGTGGGCTTTGCCTGCTATCTCTTACCCATGTCTTTTGAGTACTTACGTTTCCTCGGTGGGCTCGCCCGCCGATTGGACAAAATTAAACCCTTTGCAGTTGCAATCAGCGTCTGAAAAACATAATAGTTACAACTTTCAACAACGGATCTCTTGGTTCTGGCATCGATGAAGAACGCAGCGAAATGCGATAAGTAGTGTGAATTGCAGAATTCAGTGAATCATCGAATCTTTGAACGCACATTGCGCCCCTTGGTATTCCATGGGGCATGCCTGTTCGAGCGTCATTTGTACCTTCAAGCTTTGCTTGGTGTTGGGTGTTTGTCTCGCCTCTGCGTGTAGACTCGCCTCAAAACAATTGGCAGCCGGCGTATTGATTTCGGAGCGCAGTACATCTCGCGCTTTGCACTCATAACGACGACGTCCAAAAGTACATTTTTTACACTCTTGACC
>MH935015.1
AGGGATCATTATAGAGTTCTAACAAACTCCCAAACCCATGTGAACATACCTCTCGTTGCCTCGGCAGGCGCCGCCCTACCCCTCGTAGGCGAAACCTGCCGACGGCCCCCGAAACTCTGTTTTGTATAGCATTAGACCTCTGAAAAAAAAGATAACTAAATCAGTTAAAACTTTCAACAACGGATCTCTTGGTTCTGGCATCGATGAAGAACGCAGCGAAATGCGATAAGTAATGTGAATTGCAGAATTCAGTGAATCATCGAATCTTTGAACGCACATTGCGCCCACCAGTATTCTGGTGGGCATGCCTGTTCGAGCGTCATTTCAACCCTTAAGCCCCAGTTGCTTAGCGTTGGGAGCCTACCGGACCCTGTCCCGTAGCTCCCCAAAGTCAGTGGCGGAGCCGGTTTAACACTCCAGACGTAGTAGCTTTTACACATCGCCTGTAGCCTAAGCCCGGCGCCCTGCCGTAAAACACCCCCCAATGTATAGGTGACCTCGGATCAGGTAGGAATACCCGCT
>MH935035.1
AGGGATCATTAAAGAGTGTTAAAACTCCCAACCCATGTGAACTTTACCTTCCCCGTCTCTCCGGATTCGGGCGTTGCTTCGGCCTCCCCCGGGAGGTCGGAGGTACCAAACTTTTGTTTTTACAGTATCTCTGAGGCCTATTGGCAACTATAACAACTTTTAACAACGGATCTCTTGGCTCTGGCATCGATGAAGAACGCAGCGAAATGCGATAAGTATTGTGAATTGCAGAATCCAGTGAATCATCGAATCTTTGAACGCACATTGCGCCCGCCGGAATTCCGGCGGGCATGCCTGTTCGAGCGTCATTTCAACCCTCAAATCCCCAGGATTTGGTGTTGGGACGTCCGCGTCAGCGGGGGTCCTCAAATCTATAGGCGGTACCGCACGGCACTGAACGCAGTAATCTTTATTCGTTCGGCTGTTCTGGCGGCTTGCTTGCCCCTAAACCCTCCCTTCGGGAATCAAGGTTGACCTCGGATCAGGTAGGAATACCCGCTGAA
>MH935019.1
AGGGATCATTAGAGAGTGCCCTACTCCCAAAACCCATGTGAACTTACCTGTACGTTGCCTCGGCGGGGGAGGGGCTGGCCACCCCCCCTCCGCCAGGCGGCCCACCAAACCCTGTTTAGCCCTGAATCTCTGAGACGATAAAACAATGAGTTAAAACTTTCAACAACGGATCTCTTGGCTCTGGCATCGATGAAGAACGCAGCGAAATGCGATACGTAGTGTGAATTGCAGAATTTAGTGAATCATCGAATCTTTGAACGCACATTGCGCCCGCCAGTATTCTGGCGGGCATGCCTGTTCGAGCGTCATTTCAACCCCTTAAGCCCTTGTCGCTTAGTGTTGGGAGCCGACGGCGTCCTGCCGTCGCTCCTCAAATCCAGTGGCGGAGCCGGTTTCGCGCTCTGGGCGTAGTAGATTTTCTCCATCTCGCCTGCAGCCGGGGCCGGCCTCCCTGCCGTAAAACCACCACCAATGTACCCAAAGGTTGACCTCGAA
>KY367524.2
AAGGATCATTACCTAGAGTTGTAGGCTCTGCCTACCATCTCTTACCCATGTCTTTTGAGTACCTTCGTTTCCTCGGCGGGTCCGCCCGCCGATTGGACAACATTTAAACCCTTTGTAGTTGCAATCAGCGTCTGAAAAAACATAATAATTACAACTTTCAACAACGGATCTCTTGGTTCTGGCATCGATGAAGAACGCAGCGAAATGCGATAAGTAGTGTGAATTGCAGAATTCAGTGAATCATCGAATCTTTGAACGCACATTGCGCCCCTTGGTATTCCATGGGGCATGCCTGTTCGAGCGTCATTTGTACCTTCAAGCCTTGCTTGGTGTTGGGTGTTTGTCTCGCCTTTGCGCGCAGACTCGCCTCAAAACAATTGGCAGCCGGCGTATTGATTTCGGAGCGCAGTACATCTCGCGCTTTGCACTCATAACGACGACGTCCAAAAAGTACATTTTTACACTCTTGACCTCGGATCAGGTAGGGATACCCGCTGAA
>KY367517.2
AAGGATCATTACCAATTTCGGGGGACTTCGGTCCCTGTCTGAAACCCTTGTCTTTTGAGTACCATTTGTTTCCTTGGTAGGCTTTGCCTACCAATAGGACACCACTTAACCTCTTGTAATTGCAATCAGCGTCAGAAAAACATAATAGTTACAACTTTCAACAACGGATCTCTTGGTTCTGGCATCGATGAAGAACGCAGCGAAATGCGAAAAGTAGTGTGAATTGCAGAATTCAGTGAATCATCGAATCTTTGAACGCACATTGCGCCCCTTGGTATTCCATGGGGCATGCCTGTTCGAGCGTCATTTGTATCTTCAAGCTCTGCTTGGTGTTGGGTGTTTGTCCCGCTTTGTGCGTGGACTCGCCTTAAAGCAATTGGCAGCCGGCGTACTAGTCTGGGAGCGCAGCACAATTTGCGCCTCTGAACCTGAACGCTTGCGTCCATGAAGTCTATACTTTTGCTTTTGACCTCGGATCAGGTAGGGATACCCGCTGAA
>KY367503.2
AGGGATCATTACCGAGTGAGGGCCCTCGGGCTCGACCTCCAACCCTTTGTGAACACATCTTGTTGCTTCGGGGGCGACCCTGCCGTTCCGACGGCGAGCGCCCCCGGAGGCCTTCAAACACTGCATCTTTGCGTCGGAGTTTAAGTAAATTTAAACAAAACTTTCAACAACGGATCTCTTGGTTCTGGCATCGATGAAGAACGCAGCGAAATGCGATAAGTAATGTGAATTGCAGAATTCAGTGAATCATCGAATCTTTGAACGCACATTGCGCCCTCTGGTATTCCGGAGGGCATGCCTGTTCGAGCGTCATTTCACCACTCAAGCCTGGCTTGGTATTGGGCGCCGCGGTGTTCCGCGCGCCTCAAAGTCTCCGGCTGAGCTGTCCGTCTCCAAGCGTTGTGATTTCATTAATCGCTTCGGGGTGCGGGCGGCCGCGGCCGTTAAATCTTTCACAAGGTTGACCTCGGATCAGGTAGGGATACCCGCTGAACT
>MH935053.1
AAGGATCATTACAAGTAAATACGTGTTCCTAGGAATATGCATTTTCAAACCCCTCTGTGTACCTTACCTGTTGCTTCCGTGCTGCGTGGACTCCGGTCCCCTCCCTCGCTGGAGTGCCGGCACGGCTAACAAAACTCATGCATTTCATGTCATCTGTCTGAACTGATAAATACAAAAAGTTAAAACTTTCAACAACGGATCTCTTGGTTCTCGCATCGATGAAGAACGCAGCGAAATGCGATAAGTAGTGTGAATTGCAGAATTCAGTGAATCATCGAATCTTTGAACGCACATTGCGCCTCCTGGTATTCCGGGAGGCATGCCTGTTCGAGCGTCATTAAAATCAACTCAAGCTCATTTGCTTGGTCATGGAAGAAGAGTCTGCATCGCAGCCTCCCCTCCGAAATCCAATGGCGGAAGGTCACTGGTGCCCGGCGTAGTATTAACGTTCGCTGTGTACCCAGAGTCTTTCCTGCCCAACAACCCCCTTTCTCGTGATT
>MH935029.1
AAGGATCATTACCTAGAGTTGTAGGCTTTGCCTGCTATCTCTTACCCATGTTTTTTAAGTACCTTCGTTTCCTCGGTGGGTCCGCCCGCCGACTGGACAATTTAAACCATTTGCAGTTGCAATCAGCGTCTGAAAAACATAATAGTTACAACTTTCAACAACGGATCTCTTGGTTCTGGCATCGATGAAGAACGCAGCGAAATGCGATAAGTAGTGTGAATTGCAGAATTCAGTGAATCATCGAATCTTTGAACGCACATTGCGCCCCTTGGTATTCCATGGGGCATGCCTGTTCGAGCGTCATTTGTACCTTCAAGCTCTGCTTGGTGTTGGGTGTTTGTCTCGCCTCTGCGTGTAGACTCGCCTCAAAACAATTGGCAGCCGGCGTGTTGATTTCGGAGCGCAGTACATCTCGCGCTCTGCACTCAAAACGACGACGTCCAAAAGTACATTTTTACACTCTTGACCTCGGATCAGGTAGGGATACCCGCTGAA
>MH934999.1
AGGGATCATTACCGAGTTTACAACTCCCAAACCCCTGTGAACATACCTTAATGTTGCCTCGGCGGATCAGCCCGCGCCCCGTAAAACGGGACGGCCCGCCAGAGGACCCAAACTCTAATGTTTCTTATTGTAACTTCTGAGTAAAACAAACAAATAAATCAAAACTTTCAACAACGGATCTCTTGGTTCTGGCATCGATGAAGAACGCAGCAAAATGCGATAAGTAATGTGAATTGCAGAATTCAGTGAATCATCGAATCTTTGAACGCACATTGCGCCCGCTGGTATTCCGGCGGGCATGCCTGTTCGAGCGTCATTTCAACCCTCAAGCCCCCGGGTTTGGTGTTGGGGATCGGCTCTGCCTTCTGGCGGTGCCGCCCCCGAAATACATTGGCGGTCTCGCTGCAGCCTCCATTGCGTAGTAGCTAACACCTCGCAACTGGAACGCGGCGCGGCCATGCCGTAAAACCCCAACTTCTGAATGTTGACCTCGGATCAGGTAGGAATACCCGCTGAAC
>MH935026.1
AAGGATCATTAATAGAGTAAGGGCGAAGCCACAAGCCGAGCCCTGACCTCCACCCTTGAATAAACTACCTTTGTTGCTTTGGCGGGCCGCCTCGTGCCAGCGGCTTCGGCTGTTGAGTGCCCGCCAGAGGACCACAACTCTTGTTTTTAGTGATGTCTGAGTACTATATAATAGTTAAAACTTTCAACAACGGATCTCTTGGTTCTGGCATCGATGAAGAACGCAGCGAAATGCGATAAGTAATGTGAATTGCAGAATTCAGTGAATCATCGAATCTTTGAACGCACATTGCGCCCTCTGGTATTCCGGGGGGCATGCCTGTTCGAGCGTCATTATAACCACTCAAGCTCACGCTTGGTATTGGGGTTCGCGGTTCCGCGGCCCCTAAAATCAGTGGCGGTGCCCGTCGGCTCTACGCGTAGTAATACTCCTCGCGTTTGAGTCCGGTAGGTCTACTTGCCAACAACCCCCAATTTTTACAGGTTGACCTCGGATCAGGTAGGGATACCCGCTGAACT
>MH935000.1
AGGGATCATTACCGAGTTTACAACTCCCAAACCCCTGTGAACATACCTTAATGTTGCCTCGGCGGATCAGCCCGCTCCCCGTAAAACGGGACGGCCCGCCAGAGGACCCAAACTCTAATGTTTCTTATTGTAACTTCTGAGTAAAACAAACAAATAAATCAAAACTTTCAACAACGGATCTCTTGGTTCTGGCATCGATGAAGAACGCAGCAAAATGCGATAAGTAATGTGAATTGCAGAATTCAGTGAATCATCGAATCTTTGAACGCACATTGCGCCCGCTGGTATTCCGGCGGGCATGCCTGTTCGAGCGTCATTTCAACCCTCAAGCCCCCGGGTTTGGTGTTGGGGATCGGCTCTGCCTCACGGCGGTGCCGCCCCCGAAATACATTGGCGGTCTCGCTGCAGCCTCCATTGCGTAGTAGCTAACACCTCGCAACTGGAACGCGGCGCGGCCATGCCGTAAAACCCCAACTTCTGAATGTTGACCTCGGATCAGGTAGGAATACCCGCTGAA
>MH934993.1
AGGATCATTAATAGAGCAAGGGCGAAGCTGTAAAAAGCCGAGCCCTGACCTCCACCCTTGAATAAACTACCTTTGTTGCTTTGGCGGGCCGCCTCGTGCCAGCGGCTTCGGCTGTTGAGTGCCCGCCAGAGGACCACAACTCTTGTTTTTAGTGATGTCTGAGTACTATATAATAGTTAAAACTTTCAACAACGGATCTCTTGGTTCTGGCATCGATGAAGAACGCAGCGAAATGCGATAAGTAATGTGAATTGCAGAATTCAGTGAATCATCGAATCTTTGAACGCACATTGCGCCCTCTGGTATTCCGGGGGGCATGCCTGTTCGAGCGTCATTATAACCACTCAAGCTCACGCTTGGTCTTGGGGTTCGCGGTTCCGCGGCCCCTAAAATCAGTGGCGGTGCCTGTCGGCTCTACGCGTAGTAATACTCCTCGCGATTGAGTCCGGTAGGTCTACTTGCCAACAACCCCCAATTTTTACAAGGTTGACCTCGGATCAGGTAGGGATACCCGCTGAA
>MH934994.1
AAGGATCATTAATAGAGTAAGGGCGGAGCTGTAAAAGGCCGAGCTCTGACCTCCACCCTTGAATAAACTACCTTCGTTGCTTTGGCGGGTCGCCCCGTGCCAGCGGCTTCGGCTGTTGAGTACCCGCCAGAGGACCACAACTCTTGTTTTTAGTGATGTCTGAGTACTATATAATAGTTAAAACTTTCAACAACGGATCTCTTGGTTCTGGCATCGATGAAGAACGCAGCGAAATGCGATAAGTAATGTGAATTGCAGAATTCAGTGAATCATCGAATCTTTGAACGCACATTGCGCCCTCTGGTATTCCGGGGGGCATGCCTGTTCGAGCGTCATTATAATCACTCAAGCTCTCGCTTGGTATTGGGGTTCGCGTCTTCGCGGCCTCTAAAATCAGTGGCGGTGCCTGTCGGCTCTACGCGTAGTAATACTCCTCGCGATTGAGTTCCGGTAGGTTTACTTGCCAACAACCCCCAATTTTTTAAGGTTGACCTCGGATCAGGTAGGGATACCCGCTGAA
>MH935071.1
AGGGATCATTACCGAGTTTACAACTCCCAAACCCCTGTGAACATACCTTAATGTTGCCTCGGCGGATCAGCCCGCGCCCCGTAAAACGGGACGGCCCGCCAGAGGACCCAAACTCTAATGTTTCTTATTGTAACTTCTGAGTAAAACAAACAAATAAATCAAAACTTTCAACAACGGATCTCTTGGTTCTGGCATCGATGAAGAACGCAGCAAAATGCGATAAGTAATGTGAATTGCAGAATTCAGTGAATCATCGAATCTTTGAACGCACATTGCGCCCGCTGGTATTCCGGCGGGCATGCCTGTTCGAGCGTCATTTCAACCCTCAAGCCCCCGGGTTTGGTGTTGGGGATCGGCTCTGCCCTTCTGGGCGGTGCCGCCCCCGAAATACATTGGCGGTCTCGCTGCAGCCTCCATTGCGTAGTAGCTAACACCTCGCAACTGGAACGCGGCGCGGCCATGCCGTAAAACCCCAACTTCTGAATGTTGACCTCGGATCAGGTAGGAATACCCGCTGAAC
>MH935030.1
AGGGATCATTACCGAGTTTACAACTCCCAAACCCCTGTGAACATACCTTAATGTTGCCTCGGCGGATCAGCCCGCGCCCTGTAAAACGGGACGGCCCGCCAGAGGACCCAAACTCTAATGTTTCTTATTGTAACTTCTGAGTAAAACAAACAAATAAATCAAAACTTTCAACAACGGATCTCTTGGTTCTGGCATCGATGAAGAACGCAGCAAAATGCGATAAGTAATGTGAATTGCAGAATTCAGTGAATCATCGAATCTTTGAACGCACATTGCGCCCGCTGGTATTCCGGCGGGCATGCCTGTTCGAGCGTCATTTCAACCCTCAAGCCCCCGGGTTTGGTGTTGGGGATCGGCTCTGCCCTTCTGGGCGGTGCCGCCCCCGAAATACATTGGCGGTCTCGCTGCAGCCTCCATTGCGTAGTAGCTAACACCTCGCAACTGGAACGCGGCGCGGCCATGCCGTAAAACCCCAACTTCTGAATGTTGACCTCGGATCAGGTAGGAATACCCGCTGAAC
>MH934995.1
AAGGATCATTAATAGAGTAAGGGCGAAGCTGTAAAAGGCCGAGCTCTGACCTCCACCCTTGAATAAACTACCTTCGTTGCTTTGGCGGGTCGCCTCGTGCCAGCGGCTTCGGCTGTTGAGTACCCGCCAGAGGACCACAACTCTTGTTTTTAGTGATGTCTGAGTACTATATAATAGTTAAAACTTTCAACAACGGATCTCTTGGTTCTGGCATCGATGAAGAACGCAGCGAAATGCGATAAGTAATGTGAATTGCAGAATTCAGTGAATCATCGAATCTTTGAACGCACATTGCGCCCTCTGGTATTCCGGGGGGCATGCCTGTTCGAGCGTCATTATAACCACTCAAGCTCTCGCTTGGTATTGGGGTTCGCGTCTTCGCGGCCTCTAAAATCAGTGGCGGTGCCTGTCGGCTCTACGCGTAGTAATACTCCTCGCGATTGAGTTCCGGTAGGTTTACTTGCCAACAACCCCCAATTTTTTAAGGTTGACCTCGGATCAGGTAGGGATACCCGCTGAACT
>MH934998.1
ACCTGCGGAAGGATCATTACAGAGTTCATGCCCTAACGGGTAGATCTCCCACCCTTGTGTAATATAAATATCTGTTGCTTTGGCGGGTCGCGAGCTTACCCTCGCCCTGTGTACCCGCCAGAGGACCAATAAACTCTGAATGTTAGTGTCGTCTGAGTACTATATAATAGTTAAAACTTTCAACAACGGATCTCTTGGTTCTGGCATCGATGAAGAACGCAGCGAAATGCGATAAGTAATGTGAATTGCAGAATTCAGTGAATCATCGAATCTTTGAACGCACATTGCGCCCCTTGGTATTCCGGGGGGCATGCCTGTTCGAGCGTCATTATAACCAATCCAGCTTGCTGGGTCTTGGGCTTCGCCTCCCTGGCGGGCCTTAAAAACAGTGGCGGTGCTCTTCAGCTCTACGCGTAGTAATTTCTCTCGCGATTGGGTCTGGAGGGATGCTTGCCAACAACCCCCAATTTTTTTAGGTTGACCTCGGATCAGGTAGGGATACCCGCTGAACT
>MH935052.1
AAGGATCATTAATAGAGTAAGGGCTTGGACCGAGCCCTGACCTCCACCCTTGAATAAACTACCTTCGTTGCTTTGGCGGGTCGCCTCGTGCCAGCGGCTTCGGCTGTTGAGTACCCGCCAGAGGACCACAACTCTTGTTTTTAGTGATGTCTGAGTACTATATAATAGTTAAAACTTTCAACAACGGATCTCTTGGTTCTGGCATCGATGAAGAACGCAGCGAAATGCGATAAGTAATGTGAATTGCAGAATTCAGTGAATCATCGAATCTTTGAACGCACATTGCGCCCTCTGGTATTCCGGGGGGCATGCCTGTTCGAGCGTCACTACAACCACTCAAGCTCTCGCTTGGTATTGGGGTTCGCGTCTTCGCGGCCCCTAAAATCAGTGGCGGTGCCTGTCGGCTCTACGCGTAGTAATACTCCTCGCGACTGAGTTCCGGTAGGTTTACTGGCCAGCAACCCCCAAATGTCATACGGTTGACCTCGGATCAGGTAGGGATACCCGCTGAA
>MH935031.1
AGGGATCATTACTGAGTACTACACTCTCTACCCTTTGTGAACTATTATACCTGTTGCTTCGGCGGCGCCCGCGAGGGTGCCCGCCGGTCTCATCAGAATCTCTGTTTTCGAACCCGACGATACTTCTGAGTGTTCTTAGCGAACTGTCAAAACTTTTAACAACGGATCTCTTGGCTCCAGCATCGATGAAGAACGCAGCGAAACGCGATATGTAATGTGAATTGCAGAATTCAGTGAATCATCGAATCTTTGAACGCACATGGCGCCTTCCAGTATCCTGGGAGGCATGCCTGTCCGAGCGTCGTTTCAACCCTCGAGCCCCTGTGGCCCGGCGTTGGGGATCTGCCACGGCAGGCCCCTAAAACCAGTGGCGGACCCGAAGGCCCTCTCCTTTGCGCAGTAGCATCAGCCTCGCATTGGGATCCCTCGGCGTCCTGCCTCTAAACCCCCCACAAGTCCGCTCCGGCGGCACCAAGGTTGACCTCGGATCAGGTAGGAATACCCGCTGAA
>MH935056.1
AGGGATCATTACCGAGTTTACAACTCCCAAACCCATGTGAACATACCWATCGTTGCTTCGGCGGGATCGCCCCGGGCGCCTCGTGTGCCCCGGATCCGGCGCCCGCCTAGGAACCTTAACTCTTGTTTTATTTTGGAATCTTSWGAGTAGTTTTTACAAATAAATAAAAACTTTCAACAACGGATCTCTTGGTTCTGGCATCGAMGAAGAACGCAGSGAAATGCGATAAGTAATGTGAAWTGCAGAATTCAGTGAATCATCGAATCTTTGAACGCACAWTGCGCCCGCCAGTATTCTGGCGGGCATGCCTGTCTGAGCGTCATTTCAACCCTCATGCCCCTAGGGCGTGGTGTTGGGGATCGGCCAAAGCCCGCGAGGGACGGCCGGCCCCTAAATCTAGTGGCGGACCCGTCGTGGCCTCCTCTGCGAAGTAGTGATATTCCGCATCGGAGAGCGACGAGCCCCTGCCGTTAAACCCCCAACTTTCCAAGGTTGACCTCAGATCAGGTAGGAATACCCGCT
>MH935039.1
AGGGATCATTACCGAGTTTTCAACTCCCAAACCCCTGTGAACATACCTTTTGTTGCTTCGGCGGGATCGCCCCGGCGCCCTCGGGCCCGGACCCAGGCGCCCGCCGGAGGACCCAAACTCTTGTCTTCATGAGTATCTTCTGAGTAACACAAGCAAATAAATTAAAACTTTCAACAACGGATCTCTTGGTTCTGGCATCGATGAAGAACGCAGCGAAATGCGATAAGTAATGTGAATTGCAGAATTCCGTGAATCATCGAATCTTTGAACGCACATTGCGCCCGCCAGTATTCTGGCGGGCATGCCTGTTCGAGCGTCATTTCAACCCTCAAGCCCCCGGGCTTGGTGTTGGGGATCGGCCGCCCTCCCGCGCGCCGGCCCCGAAATCTAGTGGCGGTCTCGCTGTAGCCTCCTCTGCGTAGTAGCACACCTCGCACCGGAACGCAGCCTGGCCACGCCGTTAAACCCCCCACTTCTGAAGGTTGACCTCGGATCAGGTAGGAATACCCGCTGAA
>KY367525.2
AGGGATCATTACACAATAACAAGGCGGGCTGGACACCCCCCGCTGGGCACTGCTTCACGGCGTGCGCGGCGGGGCCGGCCCTGCTGAATTATTCACCCGTGTCTTTTGCGTACTTCTTGTTTCCTGGGTGGGCTCGCCCGCCCTCAGGACCAACCACAAACCTTTTGCAATAGCAATCAGCGTCAGTAACAACGTAATTAATTACAACTTTCAACAACGGATCTCTTGGTTCTGGCATCGATGAAGAACGCAGCGAAATGCGATACGTAGTGTGAATTGCAGAATTCAGTGAATCATCGAATCTTTGAACGCACATTGCGCCCTTTGGTATTCCAAAGGGCATGCCTGTTCGAGCGTCATTTGTACCCTCAAGCTTTGCTTGGTGTTGGGCGTCTTTTGTCTCCAGTTCGCTGGAGACTCGCCTTAAAGTCATTGGCAGCCGGCCTACTGGTTTCGGAGCGCAGCACAAGTCGCGCTCTTTGCCAGCCAAGGTCAGCGTCCAGCAAGCCTTTTT
>MH935011.1
AAGTCGTAACAAGGTCTCCGTTGGTGAACCAGCGGAGGGATCATTACAGAGTTAAACAAAACTCCAAACCCTTTGTGAACCTTACCGCAAGTTGCCTCGGCGTGCGCTGCGGCTACCCCGCGGGCGCCCACCCTGGTGGGCGCCTGCCCTGTAGCCGGCCTACGGCCCGCCGAAGGACCGTTAAACTCTGCTTGAAATACTGCATTCTGAATTATTCAAACGAAATAAGTTAAAACTTTCAACAACGGATCTCTTGGTTCTGGCATCGATGAAGAACGCAGCGAAATGCGATAAGTAATGTGAATTGCAGAATTCAGTGAATCATCGAATCTTTGAACGCACATTGCGCCCATTAGTACTCTAGTGGGCATGCCTATTCGAGCGTCATTTCGACCATTAAGCCCTGCAGCTTAGCGTTGGGAGACTACGCCCCCGCGGCGTAGCTCCTCAAAGTCAGTGGCGGAGCCGGAGCACACTCTGAGCGTAGTAGACCTATCTCGCTTCTGCGGTTG
>MH934981.1
AGGGATCATTACCGAGTGAGGGCCTTCGGGCTCGACCTCCAACCCTTTGTGAACACATCTTGTTGCTTCGGGGGCGACCCTGCCGTTCCGACGGCGAGCGCCCCCGGAGGCCTTCAAACACTGCATCTTTGCGTCGGAGTTTAAGTAAATTTAAACAAAACTTTCAACAACGGATCTCTTGGTTCTGGCATCGATGAAGAACGCAGCGAAATGCGATAAGTAATGTGAATTGCAGAATTCAGTGAATCATCGAATCTTTGAACGCACATTGCGCCCTCTGGTATTCCGGAGGGCATGCCTGTTCGAGCGTCATTTCACCACTCAAGCCTGGCTTGGTATTGGGCGCCGCGGTGTTCCGCGCGCCTCGAAGTCTCCGGCTGAGCTGTCCGTCTCCAAGCGTTGTGATTTCATTAATCGCTTCGGGGTGCGGGCGGCCGCGGCCGTTAAATC
>MH935063.1
GAACCTGCGGAAGGATCATTAAACATCATCGGGGGRTKGGATACAGATTGCTGGGCTTCGGTCTTGCCTTCTGCCCTTCCCTTACTGATTTTACCCATGTCTTTTGCGTACTATTTGTTTCCTTGGTGGGCTTGCCTGCCGATAGGACATCATTAAACCTTTTGTAATTGCAGTCAGCGTCAGAAAAACATAATAATTACAACTTTCAACAACGGATCTCTTGGTTCTGGCATCGATGAAGAACGCAGCGAAATGCGATAAGTAGTGTGAATTGCAGAATTCAGTGAATCATCGAATCTTTGAACGCACATTGCGCCCCTTGGTATTCCATGGGGCATGCCTGTTCGAGCGTCATTTGTACCCTCAAGYTCTGCTTGGTGTTGGGTGTTTGTCCCGCTTTTCGCGTGGACTCGCCTTAAAACAATTGGCAGCCGGCATATTGGCCTGGAG
>KT823575.1
TTAATGGGTCGACGCCTCCGGGCACATCCCCCACCCTCTGTAACCGCGGCCAGGATTCGGCGCCTGGCGGAACCACCCCCCGCTCGCGGGGGGCTCCGCCTGCCGGAATCAGCCAACCCTGCCCAGAAGTTGAAGTCTGAGAACAAGTTAAATCAAATAAAACTTTCAACAACGGATCTCTTGGTTCTGGCAACGATGAAGAACGCAGCGAAATGCGATAAGTAATGTGAATTGCAGAATTCAGTGAATCATCGAATCTTTGAACGCACATTGCGCCCCCTGGTATTCCGGGGGGCACACCTGTTCGAGCGCCATTTCAACCCTGGAGCCCTGCTCTGTGATGGGCCACGTCCTCAGGGACGGGCCCGAAACCCGTGGGCGCCTCCGTAAGGCCCTGAGCGTAGCAAGAGAAATCCCTCGCTCGGAGTGCCCCGTGGCGGCCGCCCCGA
>KT823554.1
TTAATGGGTCGACGCCTCCGGGCACATCCCCCACCCTTTGTAACCGCGGCCAGGATTCGGCGCCTGGCGGAACCACCCCCCGCTCGCGGGGGGCTCCGCCTGCCGGAATCAGCCAACCCTGCCTAGAAGTTGAAGTCTGAGAACAAGTTAAATCAAATAAAACTTTCAACAACGGATCTCTTGGTTCTGGCAACGATGAAGAACGCAGCGAAATGCGATAAGTAATGTGAATTGCAGAATTCAGTGAATCATCGAATCTTTGAACGCACATTGCGCCCCCTGGTATTCCGGGGGGCACACCTGTTCGAGCGCCATTTCAACCCTGGAGCCCTGCTCTGTGATGGGCCCCGTCCTCAGGGACGGGCCCGAAACCCGTGGGCGCCTCCGTAAGGCCCTGAGCGTAGCAAGAGAAATCCCTCGCTCGGAGTGCCCCATGGCGGCCGCCCCGA
>MH935004.1
AAGGATCATTACCTAGAGTTGTAGGCTTTGCCTGCTATCTCTTACCCATGTCTTTTGAGTACCTTCGTTTCCTCGGCGGGTTCGCCCGCCGATTGGACAATTTAAACCATTTGCAGTTGCAATCAGCGTCTGAAAAAACATAATAGTTACAACTTTCAACAACGGATCTCTTGGTTCTGGCATCGATGAAGAACGCAGCGAAATGCGATAAGTAGTGTGAATTGCAGAATTCAGTGAATCATCGAATCTTTGAACGCACATTGCGCCCCTTGGTATTCCATGGGGCATGCCTGTTCGAGCGTCATTTGTACCTTCAAGCCTTGCTTGGTGTTGGGTGTTTGTCTCGCCTCCGCGTGTAGACTCGCCTCAAAACAATTGGCAGCCGGCGTATTGATTTCGGAGCGCAGTACATCTCGCGCTTTGCATTCAGAACGACGACGTCCAAAAGTACATTTTTACACT
>KY367522.2
AGGGATCATTACTGAGTGAGGGCCTTCGGGCTCGACCTCCAACCCTTTGTGAACACAACTTGTTGCTTCGGGGGCGACCCTGCCGTTCCGACGGCGAGCGCCCCCGGAGGCCTTCAAACACTGCATCTTTGCGTCGGAGTTTAAGTAAATTTAAACAAAACTTTCAACAACGGATCTCTTGGTTCTGGCATCGATGAAGAACGCAGCGAAATGCGATAAGTAATGTGAATTGCAGAATTCAGTGAATCATCGAATCTTTGAACGCACATTGCGCCCTCTGGTATTCCGGAGGGCATGCCTGTTCGAGCGTCATTTCACCACTCAAGCCTGGCTTGGTATTGGGCGCCGCGGTGTTCCGCGCGCCTCAAAGTCTCCGGCTGAGCTGTCCGTCTCCAAGCGTTGTGATTTCATTAATCGCTTTGGGGTGCGGGCGGCCGCGGCCGTTAAATCTTTCACAAGGTTGACCTCGGATCAGGTA
>MH935060.1
AGGGATCATTACAGGAGTTATMTAACTCCCAAACCCAATGTGAACCTACCTATGTTGCCTCGGCGGGAGAAGCCTACCCGGTACTTACCCKGTAGCTACCCGGGAAYTACCCTGTAGTWGATGGCGGACCCGCCGGTGGACATTTTAAAAACTCTTGTTTTACTGTGACACTCTGAGTAACAAACTAAATAAGYTAWAASTTTCAACAACGGATYTMTTGRWTYKGGCATCGAWGAAGAAYGCAGSGAAATGCGATAAGTAATGTGAATTGCAGAATTCAGTGAATCATTGAATCTTTGAACGCACATTGYGCCCATTAGTATTCTAGTGGGCAKGCCTGTTCGAGCGTCATTTCAACCMKTAAGCYTTAGTTGCTTAKCRWTGGGAGGTTGCCTCTCGCAACTCCCTAAAATCAGTGSCAAGGACCAYGACACCTTGAAGTGTAGTAGTT
>MH935059.1
AAGGATCATTACCTAGAGTCAGTGGGCTTTGCCTGCTATCTCTTACCCATGTTTTATGAGCACTTACGTTTCCTCGGTGGGTTCGCCCACCGATTGGACCACTTAAACCCTTTGCAGTTTTGTAATCAGCGTCTGAAAAACTTAATAGTTACAACTTTCAACAACGGATCTCTTGGTTCTGGCATCGATGAAGAACGCAGCGAAATGCGATAAGTAGTGTGAATTGCAGAATTCAGTGAATCATCGAATCTTTGAACGCACATTGCGCCCCTTGGTATTCCATGGGGCATGCCTGTTCGAGCGTCATTTGTACCTTCAAGCTCTGCTTGGTGTTGGGTGTTTGTCTCGCCTCTGCGTGTAGACTCGCCTTAAAACAATTGGCAGCCGGCGTATTGATTTCGGAGCGCAGTACATCTCGCGCTTTGCACTCATAACGACGACGTCCAAAAGTAC
>MH935062.1
AAGGATCATTATCCATCTCAAACCAGGTGCGGTCGCGGCCCCCGGGGGCTTGCTCCCGGGTGGTAGGGGTAACACCCTCACGCGCCGCCTGCCTGTACCCTCTTTTTACGAGCACCTTTCGTTCTCCTTCGGCGGGGCAACCTGCCGCTGGAACCAAAACAAAACCTTTTTTGCATCTAGCATTACCTGTTCTGATACAAATAATCGTTACAACTTTCAACAATGGATCTCTTGGCTCTGGCATCGATGAAGAACGCAGCGAAATGCGATAAGTAGTGTGAATTGCAGAATTCAGTGAATCATCGAATCTTTGAACGCACATTGCGCCCCTTGGTATTCCATGGGGCATGCCTGTTCGAGCGTCATCTACACCCTCAAGCTCTGCTTGGTGTTGGGCGTCTGTCCCGCCTCTGCGCGCGGACTCGCCCCAAATT
>MH935037.1
AAGGATCATTAAAGAGTAAGGGTGCTCAGCGCCCGACCTCCAACCCTTTGTTGTTAAAACTACCTTGTTGCTTTGGCGGGACCGCTCGGTTCCGAGCCGCTGGGGATTCGTCCCAGGCGAGTGCCCGCCAGAGTTAAACCAAACTCTTGTTATTAAACCGGTCGTCTGAGTTAAAATTTTGAATAAATCAAAACTTTCAACAACGGATCTCTTGGTTCTCGCATCGATGAAGAACGCAGCGAAATGCGATAAGTAATGTGAATTGCAGAATTCAGTGAATCATCGAATCTTTGAACGCACATTGCGCCCCTTGGTATTCCGAGGGGCATGCCTGTTCGAGCGTCATTACACCACTCAAGCTATGCTTGGTATTGGGCGTCGTCCTTAGTTGGGCGCGCCTTAAAGACCTCGGCGAGGCCTCACCGGCTTTAGGCGTAGT
>MH935002.1
AGGGATCATTACTGAGTTCGGGGGCAATCCCAGTCCCGACCTCCAACCCTTTGTGAACATATCTTGTTGCTTCGGGGGCGACCCTGCCGTTCGCGGCATTCCCCCCGGAGGTCATCAAAACACTGCATTATTACGTCGGAGTAAAAAGTTAATTTAATAAAACTTTCAACAACGGATCTCTTGGTTCTGGCATCGATGAAGAACGCAGCGAAATGCGATAAGTAATGTGAATTGCAGAATTCAGTGAATCATCGAATCTTTGAACGCACATTGCGCCCCCTGGTATTCCGGGGGGCATGCCTGTTCGAGCGTCATTTCACCACTCAAGCCTCGCTTGGTATTGGGCGTCGCGAGTCTCTCGCGCGCCTTAAAGTCTCCGGCTGTTTGACCCGTCTCCCAGCGTTGTGGCAACTATTTCGC
>MH935010.1
AAGGATCATTATCGTTGGGCTTCGGCCCATTCGAGATAACACCCTTGCCTTTTTGAGTACCTTTTCGTTTCCTCGGCAGGCTCGCCTGCCAACGGGGACCCTTCAAAACGCTTTGTAATACCTGTAATCGTCTGATATAACAAGCAAAAATCAAAACTTTCAACAACGGATCTCTTGGTTCTGGCATCGATGAAGAACGCAGCGAAATGCGATAAGTAGTGTGAATTGCAGAATTCAGTGAATCATCGAATCTTTGAACGCACATTGCGCCCTTTGGTATTCCTTAGGGCATGCCTGTTCGAGCGTCATTTAAACCTTCAAGCTCAGCTTGGTGATGGGTGACTGTCCTCCCCTCGCGGGGGGACTCGCCTCAAAAACATTGGCGGCCGGTACATTGGCTTCGAGCGCAGCAGAAACGCGGTCTCGAGCCC
>KT823553.1
TTAATGGGTCGACGCCTCCGGGCACATCCCCCACCCTTTGTAACTGCGGCCAGGATTCGGCGCCTGGCGGAACCACCCCCCGCTCGCGGGGGGCTCCGCCTGCCGGAATCAGCCAACCCTGCCTAGAAGTTGAAGTCTGAGAACAAGTTAAATCAAATAAAACTTTCAACAACGGATCTCTTGGTTCTGGCAACGATGAAGAACGCAGCGAAATGCGATAAGTAATGTGAATTGCAGAATTCAGTGAATCATCGAATCTTTGAACGCACATTGCGCCCCCTGGTATTCCGGGGGGCACACCTGTTCGAGCGCCATTTCAACCCTGGAGCCCTGCTCTGTGATGGGCCCCGTCCTCAGGGACGGGCCCGAAACCCGTGGGCGCCTCCGTAAGGCCCTGAGCGTAGCAAGAGAAATCCCTCGCTCGGAGTGCCCTATGGCGGCCGCCCCGA
>KT823574.1
TTAATGGGTCGACGCCTCCGGGCACATCCCCCACCCTCTGTAACCGCGGCCAGGATTCGGCGCCTGGCGGAACCACCCCCCGCTCGCGGGGGGCTCCGCCTGCCGGAATCAGCCAACCCTGCCCAGAAGTTGAAGTCTGAGAACAAGTTAAATCAAATAAAACTTTCAACAACGGATCTCTTGGTTCTGGCAACGATGAAGAACGCAGCGAAATGCGATAAGTAATGTGAATTGCAGAATTCAGTGAATCATCGAATCTTTGAACGCACATTGCGCCCCCTGGTATTCCGGGGGGCACACCTGTTCGAGCGCCATTTCAACCCTGGAGCCCTGCTCTGTGATGGGCCCCGTCCTCAGGGACGGGCCCGAAACCCGTGGGCGCCTCCGCAAGGCCCTGAGCGTAGCAAGAGAAATCCCTCGCTCGGAGTGCCCCGTGGCGGCCGCCCCGA
>MH935048.1
AAGGATCATTACCTAGAGTTTGTAGACTTCGGTCTGCTACCTCTTACCCATGTCTTTTGAGTACCTTCGTTTCCTCGGCGGGTCCGCCCGCCGATTGGACAACATTCAAACCCTTTGCAGTTGCAATCAGCGTCTGAAAAAACATAATAGTTACAACTTTCAACAACGGATCTCTTGGTTCTGGCATCGATGAAGAACGCAGCGAAATGCGATAAGTAGTGTGAATTGCAGAATTCAGTGAATCATCGAATCTTTGAACGCACATTGCGCCCCTTGGTATTCCATGGGGCATGCCTGTTCGAGCGTCATTTGTACCTTCAAGCTCTGCTTGGTGTTGGGTGTTTGTCTCGCCTCTGCGTGTAGACTCGCCTTAAAACAATTGGCAGCCGGCGTATTGATTTCGGAGCGCAGTACATCTCGCGCTTTGCACTCATAACGACGA
>KT823560.1
TTAATGGGTCGACGCCTCCGGGCACATCCCCCACCCTTTGTAACTGCGGCCAGGATTCGGCGCCTGGCGGAACCACCCCCCGCTTGCGGGGGGCCCCGCCTGCCGGAATCAGCCAACCCTGCCTAGAAGTTGAAGTCTGAGAACAAGTTAAATCAAATAAAACTTTCAACAACGGATCTCTTGGTTCTGGCAACGATGAAGAACGCAGCGAAATGCGATAAGTAATGTGAATTGCAGAATTCAGTGAATCATCGAATCTTTGAACGCACATTGCGCCCCCTGGTATTCCGGGGGGCACACCTGTTCGAGCGCCATTTCAACCCTGGAGCCCTGCTCTGTGATGGGCCCCGTCCTCAGGGACGGGCCCGAAACCCGTGGGCGCCTCCGTAAGGCCCTGAGCGTAGCAAGAGAAATCCCTCGCTCGGAGTGCCCTATGGCGGCCGCCCCGA
>KY367492.2
AGGGATCATTACTGAGTGAGGGCGCAAGCCCGACCTCCAACCCTTTGTGAACCAACTCTGTTGCTTCGGGGGCGACCCCGCCGTTTCGGCGACGGCGCCCCCGGAGGTCATCAAACACTGCATCTTTGCGTCGGAGTCTTAAAGTAAATTTAAACAAAACTTTCAACAACGGATCTCTTGGTTCTGGCATCGATGAAGAACGCAGCGAAATGCGATAAGTAATGTGAATTGCAGAATTCAGTGAATCATCGAATCTTTGAACGCACATTGCGCCCCGTGGTATTCCGCGGGGCATGCCTGTTCGAGCGTCATTTCACCACTCAAGCCTAGCTTGGTATTGGGCGTCGCGGTTCCGCGCGCCTTAAAGTCTCCGGCTGAGCAGTTCGTCTCTAAGCGTTGTGACATATATTTCGCTGAAGAGTTCGGGCGGCTTTTGGCCGTTAAATCTTTCTTAAGGTTGACCTCGGATCAGGTAGGGATACCCGCTGAA
>MH935032.1
AGGGATCATTACTGAGTGAGGGCGCAAGCCCGACCTCCAACCCTTTGTGAACCAACTCTGTTGCTTCGGGGGCGACCCCGCCGTTTCGGCGACGGCGCCCCCGGAGGTCATCAAACACTGCATCTTTGCGTCGGAGTAATAAAGTAAATTTAAATAAAACTTTCAACAACGGATCTCTTGGTTCTGGCATCGATGAAGAACGCAGCGAAATGCGATAAGTAATGTGAATTGCAGAATTCAGTGAATCATCGAATCTTTGAACGCACATTGCGCCCCGTGGTATTCCGCGGGGCATGCCTGTTCGAGCGTCATTTCACCACTCAAGCCTCGCTTGGTATTGGGCGTCGCGGTTCCGCGCGCCTTAAAGTCTCCGGCTGAGCAGTTCGTCTCTAAGCGTTGTGGCATATATTTCGCTGAAGAGTTCGGACGGCTTTTGGCCGTTAAATCTTTTACAAGGTTGACCTCGGATCAGGTAGGGATACCCGCTGAA
>KY367521.2
AGGGATCATTACTGAGTTCGGGGGCAATCCCAGTCCCGACCTCCAACCCTTTGTGAACAAATCTTGTTGCTTCGGGGGCGACCCTGCCGTTCGCGGCATTCCCCCCGGAGGTCATCAAAACACTGCATTATTACGTCGGAGTAAAAAGTTAATTTAATAAAACTTTCAACAACGGATCTCTTGGTTCTGGCATCGATGAAGAACGCAGCGAAATGCGATAAGTAATGTGAATTGCAGAATTCAGTGAATCATCGAATCTTTGAACGCACATTGCGCCCCCTGGTATTCCGGGGGGCATGCCTGTTCGAGCGTCATTTCACCACTCAAGCCTCGCTTGGTATTGGGCGTCGCGAGTCTCTCGCGCGCCTTAAAGTCTCCGGCTGTTTGACCCGTCTCCCAGCGTTGTGGCAACTATTTCGCAGTGGAGTTCGAGTTGGATCGGCCGTTAAATCTTTCAAAGGTTGACCTCGGATCAGGTAGGGATACCCG
>MH935001.1
AGGGATCATTACTGAGTTCGGGGGCAATCCCAGTCCCGACCTCCAACCCTTTGTGAACATATCTTGTTGCTTCGGGGGCGACCCTGCCGTTCGCGGCATTCCCCCCGGAGGTCATCAAAACACTGCATTATTACGTCGGAGTAAAAAGTTAATTTAATAAAACTTTCAACAACGGATCTCTTGGTTCTGGCATCGATGAAGAACGCAGCGAAATGCGATAAGTAATGTGAATTGCAGAATTCAGTGAATCATCGAATCTTTGAACGCACATTGCGCCCCCTGGTATTCCGGGGGGCATGCCTGTTCGAGCGTCATTTCACCACTCAAGCCTCGCTTGGTATTGGGCGTCGCGAGTCTCTCGCGCGCCTCAAAGTCTCCGGCTGTTTGACCCGTCTCCCAGCGTTGTGGCAACTATTTCGCAGTGGAGTTCGAGTTGGATCGGCCGTTAAATCTTTCAAAGGTTGACCTCGGATCAGGTAGGGATACCCG
>MH935047.1
AGGGATCATTACCGAGTTCGGGGGCAATCCCAGTCCCGAAACTCCCACCCTTTGTGAACACATCTTGTTGCTTCGGGGGCGACCCTGCCGCTCGCGGCACTCCCCCCGGAGGTCATCAAAACACTGCATTCTTACGTCGGAGTATAAAGTTAATATAATAAAACTTTCAACAACGGATCTCTTGGTTCTGGCATCGATGAAGAACGCAGCGAAATGCGATAAGTAATGTGAATTGCAGAATTCAGTGAATCATCGAATCTTTGAACGCACATTGCGCCCCCTGGTATTCCGGGGGGCATGCCTGTTCGAGCGTCATTTCACCACTCAAGCCTCGCTTGGTATTGGGCGTCGCGGGTCCCCCGCGCGCCTCAAAGTCCCCGGCTGAGCGGTTCGTCTCCCAGCGTTGTGGCAACTATTTCGCAGTGGAGTTCGAGTCGTCGCGGCCGTTAAATCTTTCAAAGGTTGACCTCGGATCAGGTAGGGATACCCGCT
>MH934982.1
AGGGATCATTACCGAGTGAGGGCCTTCGGGCTCGACCTCCAACCCTTTGTGAACACATCTTGTTGCTTCGGGGGCGACCCTGCCGTTCCGACGGCGAGCGCCCCCGGAGGCCTTCAAACACTGCATCTTTGCGTCGGAGTTTAAGTAAATTTAAACAAAACTTTCAACAACGGATCTCTTGGTTCTGGCATCGATGAAGAACGCAGCGAAATGCGATAAGTAATGTGAATTGCAGAATTCAGTGAATCATCGAATCTTTGAACGCACATTGCGCCCTCTGGTATTCCGGAGGGCATGCCTGTTCGAGCGTCATTTCACCACTCAAGCCTGGCTTGGTATTGGGCGCCGCGGTGTTCCGCGCGCCTCAAAGTCTCCGGCTGAGCTGTCCGTCTCCAAGCGTTGTGATTTCATTAATCGCTTCGGGGTGCGGGCGGCCGCGGCCGTTAAATCTTTCACAAGGTTGACCTCGGATCAGGTAGGGATACCCGCTGAA
>MH935024.1
AGGGATCATTACTGAGTGAGGGCCCTCGGGCCCGACCTCCCACCCTCTGTGAACACAACTTGTTGCTTCGGGGGCGACCCTGCCGTTTCGCGGCGAGCGCCCCCGGAGGCCTTCCAACCCTGCATCTTTGCGTCGGAGTTTAAGTAAATTAAACAAAACTTTCAACAACGGATCTCTTGGTTCTGGCATCGATGAAGAACGCAGCGAAATGCGATAAGTAATGTGAATTGCAGAATTCAGTGAATCATCGAATCTTTGAACGCACATTGCGCCCTCTGGTATTCCGGAGGGCATGCCTGTTCGAGCGTCATTTCACCACTCAAGCCTGGCTTGGTATTGGGCGCCGCGGTGTTCCGCGCGCCTCAAAGTCTCCGGCTGAGCTGTCCGTCTCCAAGCGTCGTGATTTCATTAATCGCTTCGGGGCGCGGGCGGCCGCGGCCGTTAAATCTTTCACCAGGTTGACCTCGGATCAGGTAGGGATACCCGCTGAA
>MH935070.1
AAGGATCATTACCTAGAGTTGTAGGCTTTGCCTACCATCTCTTACCCATGTCTTTTGAGTACCTTCGTTTCCTCGGCGGGTCCGCCCGCCGATTGGACAAACTTAAACCCTTTGTAATTGAAATCAGCGTCTGAAAAAACATAATAGTTACAACTTTCAACAACGGATCTCTTGGTTCTGGCATCGATGAAGAACGCAGCGAAATGCGATAAGTAGTGTGAATTGCAGAATTCAGTGAATCATCGAATCTTTGAACGCACATTGCGCCCCTTGGTATTCCATGGGGCATGCCTGTTCGAGCGTCATTTGTACCTTCAAGCTCTGCTTGGTGTTGGGTGTTTGTCTCGCCTCTGCGTGTAGACTCGCCTTAAAACAATTGGCAGCCGGCGTATTGATTTCGGAGCGCAGTACATCTCGCGCTTTGCACTCATAACGACGACGTCCAAAAAGTACTTTTTACACTTCTTGACCTCGGATCAGGTAGGGATACC
>MH935042.1
AAGGATCATTACCGTGGGGATTCGTCCCCATTGAGATAGCACCCTTTGTTTATGAGCACCATTGTTTCCTCGGCGGGCTTGCCCGCCGGTGGACATACCAAACCCTTTGTAGTAGCAGTATCTTCAGTAAAAAAAAAATATTAAAACTTTCAACAACGGATCTCTTGGTTCTGGCATCGATGAAGAACGCAGCGAAATGCGATAAGTAGTGTGAATTGCAGAATTCAGTGAATCATCGAATCTTTGAACGCACATTGCGCCCTTCGGTATTCCGTTGGGCATGCCTGTTCGAGCGTCATTTAAACCTTCAAGCTCTGCTTGGTGTTGGGTGTTTGTTCCGCCTCTGCGCGTGGACTCGCCTCAAATTCATTGGCAGCCGGTAAGTTGGCTTCGTGCGCAGCACATTGCGTGTCGATTCCAGCCTGCCCCCTCCCKTKAAGCCTCTTTTTTACTTTGACCTCGGATCAGGTAGGGATACCCGCTG
>MH935061.1
AAGGATCATTACCAATTTTATCGGGGGGACTTCGGTCCCTGTCTGAACCCTTGTCTTTTGCGTACTATTTGTTTCCTTGGTGGGCTTTGCCTGCCAATAGGACACTATCAAACCTTTTGTAATTGCAATCAGCGTCAGAAAAACATAATAATTACAACTTTCAACAACGGATCTCTTGGTTCTGGCATCGATGAAGAACGCAGCGAAATGCGAAAAGTAGTGTGAATTGCAGAATTCAGTGAATCATCGAATCTTTGAACGCACATTGCGCCCCTTGGTATTCCATGGGGCATGCCTGTTCGAGCGTCATTTGTACCTTCAAGCTCTGCTTGGTGTTGGGTGTTTGTCCCGCTTTTTGCGTGGACTCGCCTCAAAGCAATTGGCAGCCGGCGTACTAGCCTGGGAGCGCAGCACATTTTGCGAATCTCGACTGGAACGCTTGCGTCCATTAAGCCTACACTTTTGCTCTTGACCTCGGATCAGGTA
>MH934992.1
AGGATCATTAATAGAGTAAGGACAACGCTGTAAAAAGCCGAGTTCTGACCTCCACCCTTGAATAAACTACCTTTGTTGCTTTGGCGGGCCGCCTCGTGCCAGCGGCTTCGGCTGTTGAGTGCCCGCCAGAGGACCACAACTCTTGTTTTTAGTGATGTCTGAGTACTATATAATAGTTAAAACTTTCAACAACGGATCTCTTGGTTCTGGCATCGATGAAGAACGCAGCGAAATGCGATAAGTAATGTGAATTGCAGAATTCAGTGAATCATCGAATCTTTGAACGCACATTGCGCCCTCTGGTATTCCGGGGGGCATGCCTGTTCGAGCGTCATTACAACCACTCAAGCTCACGCTTGGTCTTGGGGTTCGCGATTCCGCGGCCTCTAAAATCAGTGGCGGTGCCTGTCGGCTTTACGCGTAGTAATACTCCTCGCGTTTGAGTCCGGTAGGTTTACTTGCCAGCAACCCCCAATTTTTA
>MH935067.1
AGGGATCATTACAAGTGACCCCGGTCTAACCACCGGGATGTTCATAACCCTTTGTTGTCYGAMTCTGTTGCCTCCGGGGCGACCCTGCCTTCGGGCGGGGGCTCCGGGTGGACACTTCAAACTCTTGCGTAACTTTGCAGTYTGAGTAAACTTAATTAATAAATTAAAACTTTTAACAACGGATCTCTTGGTTCTGGCATCGATGAAGAACGCAGCGAAATGCGATAAGTAATGTGAATTGCAGAATTCAGTGAATCATCGAATCTTTGAACGCACATTGCGCCCCCTGGTATTCCGGGGGGCATGCCTGTTCGAGCGTCATTTCACCACTCAAGCCTCGCTTGGTATTSGGCAACGCGGTCCGCCGCGTGCCTCAAATCGACCGGCTGGGTCTTCTGTCCCCTAAGCGTTGTGGAAACTATTCGCTAAAGGGTGTTCGGGAGGCTACGCCGTAAAACAACCCCATTTCTAAGGTTGACCT
>MH935066.1
AAGTCGTAACAAGGTTTCCGTAGGTGAACCTGCGGAAGGATCATTACCTAGAGTCAGTGGGCTTTGCCTGCTATCTCTTACCCATGTTTTTTGAGCACTTACGTTTCCTCGGTGGGTTCGCCCGCCGATTGGACCACTTAAACCCTTTGTAGTTTTGTAATCAGCGTCTGAAAAACTTAATAGTTACAACTTTCAACAACGGATCTCTTGGTTCTGGCATCGATGAAGAACGCAGCGAAATGCGATAAGTAGTGTGAATTGCAGAATTCAGTGAATCATCGAATCTTTGAACGCACATTGCGCCCCTTGGTATTCCATGGGGCATGCCTGTTCGAGCGTCATTTGTACCTTCAAGCTCTGCTTGGTGTTGGGTGTTTGTCTCGCCTTTGCGTGTAGACTCGCCTTAAAACAATTGGCAGCCGGCGTATTGATTTCGGAGCGCAGTACATCTCGCGCTTTGCACTCATAACGACGACGTCCAAAAGTAC
>MH935003.1
AAGGATCATTACCTAGAGTTGTGGGCTTTGCCTGCTATCTCTTACCCATGTCTTTTGAGTACTTACGTTTCCTCGGTGGGTTCGCCCGCCGATTGGACAATTTAAACCCTTTGCAGTTGCAATCAGCGTCTGAAAAACATAATAGTTACAACTTTCAACAACGGATCTCTTGGTTCTGGCATCGATGAAGAACGCAGCGAAATGCGATAAGTAGTGTGAATTGCAGAATTCAGTGAATCATCGAATCTTTGAACGCACATTGCGCCCCTTGGTATTCCATGGGGCATGCCTGTTCGAGCGTCATTTGTACCTTCAAGCTTTGCTTGGTGTTGGGTGTTTGTCTCGCCTTTGCGTGTAGACTCGCCTTAAAACAATTGGCAGCCGGCGTATTGATTTCGGAGCGCAGTACATCTCGCGCTTTGCACTCATAACGACGACGTCCAAAAGTACTTTTTTACACTCTTGACCTCGGATCAGGTAGGGATACC
>KY367534.2
AGGGATCATTACTGAGTGAGGGAGAAATCCCGACCTCCAACCCTTTGTGAACATATCTTGTTGCTTCGGGGGCGACCCTGCCGTTCGCGGCATTCCCCCCGGAGGTCATCAAAACACTGCATTCTTACGTCGGAGTAAAAAGTTAATTTAATAAAACTTTCAACAACGGATCTCTTGGTTCTGGCATCGATGAAGAACGCAGCGAAATGCGATAAGTAATGTGAATTGCAGAATTCAGTGAATCATCGAATCTTTGAACGCACATTGCGCCCCCTGGTATTCCGGGGGGCATGCCTGTTCGAGCGTCATTTCACCACTCAAGCCTCGCTTGGTATTGGGCGTCGCGAGTCTCTCGCGCGCCTTAAAGTCTCCGGCTGTTTGACCCGTCTCCCAGCGTTGTGACAAATTTCGCAGTGGAGTTCGGATTAACATGGCCGTTAAATCTTTCAAAGGTTGACCTCGGATCAGGTAGGGATACCCGCTGAA
>KY367493.2
AGGGATCATTACTGAGTGAGGGCTCACGCCCGACCTCCAACCCTTTGTGAACCAACTCTGTTGCTTCGGGGGCGACCCCGCCGTTTCGGCGACGGCGCCCCCGGAGGTCATCAAACACTGCATCTTTGCGTCGGAGTCTTAAAGTAAATTTAAACAAAACTTTCAACAACGGATCTCTTGGTTCTGGCATCGATGAAGAACGCAGCGAAATGCGATAAGTAATGTGAATTGCAGAATTCAGTGAATCATCGAATCTTTGAACGCACATTGCGCCCCGTGGTATTCCGCGGGGCATGCCTGTTCGAGCGTCATTTCACCACTCAAGCCTAGCTTGGTATTGGGCGTCGCGGTTCCGCGCGCCTTAAAGTCTCCGGCTGAGCAGTTCGTCTCTAAGCGTTGTGGCATATATTTCGCTGAAGAGTTCGGACGGCTTTTGGCCGTTAAATCTTTCTTAAGGTTGACCTCGGATCAGGTAGGGATACCCGCT
>KY367489.2
AAGTCGTAACAAGGTCTCCGTTGGTGAACCAGCGGAGGGATCATTGCTGGAACGCGCCCCAGGCGCACCCAGAAACCCTTTGTGAACTTATACCTTACTGTTGCCTCGGCGCTAGCTGGTCCCTCGGGGCCCCTCACCCTCGGGTGTTGAGACAGCCCGTCGGCGGCCAACCTAACTCTTGTTTTTACACTGAAACTCTGAGCACAAAACATAAATGAATCAAAACTTTCAACAACGGATCTCTTGGTTCTGGCATCGATGAAGAACGCAGCGAAATGCGATAAGTAATGTGAATTGCAGAATTCAGTGAATCATCGAATCTTTGAACGCACATTGCGCCCTCTGGTATTCCGGAGGGCATGCCTGTTCGAGCGTCATTTCAACCCTCAAGCCTGGCTTGGTGATGGGGCACTGCTTCTTACCCAAGAAGCAGGCCCTGAAATTCAGTGGCGAGCTCGCCAGGACCCCGAGCGCAGTAGTTAAACCCTCGCTCTGGAAGGCCCTGGCGGTGCCCTGCCGTTAAACCCCCAACTTCTGAAAATTTGACCTCGGATCAGGTAGGAATACCCGC
>MH934989.1
AAGTCGTAACAAGGTCTCCGTTGGTGAACCAGCGGAGGGATCATTACTGAGTTACCGCTCTACAACCCTTTGTGAACATACCTAACCGTTGCTTCGGCGGGCAGGGGAAGCCTCTCGTGGGCGGACCCTCCCGGCGCCGGCCCCGTCACGGGGGCGGAGCGCCCGCCGGAGGAAACCAAACTCTATTTACACGACGTCTCTTCTGAGTGGCACAAGCAAATAATTAAAACTTTTAACAACGGATCTCTTGGTTCTGGCATCGATGAAGAACGCAGCGAAATGCGATAAGTAATGTGAATTGCAGAATTCAGTGAATCATCGAATCTTTGAACGCACATTGCGCTCGCCAGCATTCTGGCGAGCATGCCTGTTCGAGCGTCATTTCAACCCTCAAGCACCGCTTGGTTTTGGGGCCCCACGGCCGACGTGGGCCCTTAAAGGTAGTGGCGGACCCTCCCGGAGCCTCCTTTGCGTAGTAACTAACGTCTCGCACTGGGATCCGGAGGGACTCTTGCCGTTAAACCCCCAAATTTTTTCAGGTTGACCTCGGATCAGGTAGGACTACCCGCTG
>KY367520.2
AAGTCGTAACAAGGTCTCCGTTGGTGAACCAGCGGAGGGATCATTACTGAGTTATCTAAACTCCAACCCTATGTGAACCTTACCGTCGTTGCCTCGGCGGGCTGCGTCTACCCTGTAGCTACCCTGTAGCTACCCGGTAGGCGTGCTACAAGCCCGCCGGTGGACCACTAAACTCTGTTATAAATACTGTATCTCTGAATGCTTCAACTTAATAAGTTAAAACTTTCAACAACGGATCTCTTGGTTCTGGCATCGATGAAGAACGCAGCGAAATGCGATAAGTAATGTGAATTGCAGAATTCAGTGAATCATCGAATCTTTGAACGCACATTGCGCCCATTAGTATTCTAGTGGGCATGCCTATTCGAGCGTCATTTCAACCCTTAAGCCCAAGTTGCTTAGCGTTGGGAATCTGCCCTGTATTACGGGGCAGTTCCCTAAAGTTATCGGCGGAGTTAGGGCATACTCTAAGCGTAGTACTATTATTCTCGCTTCTGCAGTTGTCCCGACGGCTTGCCGCTAAACCCCTATATTTTCTAGTGGTTGACCTCGGATTAGGTAGGAATACC
>MH935014.1
AGGGATCATTACTGAGTTCTACAAAAACTCCCAACCCTTTGTGAACCTTACCGTCGTTGCCTCGGCGCCGAGCGGCGGCTACCCGGGAGCTACCCTGTAGACCACCTACCCTGTAGGTGCCTACCCTGTAGCTACCCTGTAGTTGCACTTTACGCTCCGCCGGTGGACTACCCAACTCTGTTTTTAATGGTGTATCTCTGAAAACAAAAACAAAATAAGTTAAAACTTTCAACAACGGATCTCTTGGTTCTGGCATCGATGAAGAACGCAGCGAAATGCGATAAGTAATGTGAATTGCAGAATTCAGTGAATCATCGAATCTTTGAACGCATATTGCGCCCACTAGTATTCTGGTGGGCATGCCTATTCGAGCGTCATTTCAACCCTTAAGCCCTGTTGCTTAGTGTTAGGAGCCTACTACCTTACGGCGTAGCTCCCTAAAGGCAGTGGCGGTGTTAGGTACACTCGTAGCGTAGTAATTCTTTTTCTCGCTCCTGCTGTGTACCTAGGGCCTGCCGTAAAACCCCTATACTTCTAGTGGTTGACCTCGGATTAGGTAGGAATACCCGC
>MH934986.1
AAGTCGTAACAAGGTCTCCGTTGGTGAACCAGCGGAGGGATCATTGCTGGAATAAACGCCCTCACGGGTGCTACCCAGAAACCCTTTGTGAATACTACCTAAAATGTTGCCTCGGCATTGGTTGGCCTCTTTGAGGTCCCTTTCCCTCGGGGAAGGAGCAGACCGGCCGGTGGCCCTATAAACTCTTGTTTTTGTAATATCATCTGAGTAAAAAACATAAATAAATCAAAACTTTCAACAACGGATCTCTTGGTTCTGGCATCGATGAAGAACGCAGCGAAATGCGATAAGTAATGTGAATTGCAGAATTCAGTGAATCATCGAATCTTTGAACGCACATTGCGCCCGGTGGTATTCCACCGGGCATGCCTGTTCGAGCGTCATTTCAACCCTCAAAGCTTGCTTTGGTGTTGGAGGAATACCCAGTAAAACGGGTACCCTCTGAAATTTAGTGGCGGGCTCGCTAGAATTTTGAGCGTAGTAATTTTACCTCGTTTTTAAAGACTAGTGGGACTTCTTGCCGTAAAACCCCCAACTTTCTGAAAATTGACCTCGAATCAGGTAGGAATACCC
>MH935021.1
AAGTCGTAACAAGGTCTCCGTTGGTGAACCAGCGGAGGGATCATTACAGAGTTTATCTTAACTCCCAAACCCCATGTGAACATACCTTACGTTGCCTCGGCAGGTCGCGTCGTACCCGGGAAGTCCTACCCTGTAAGACCTACCTGGTGCGCGCGGGTCACCCTGCCGGCGGCCCATGAAACTCTGTTTTTACTATTACCATTCTGAATACATAACTAAATAAGTTAAAACTTTCAACAACGGATCTCTTGGTTCTGGCATCGATGAAGAACGCAGCGAAATGCGATAAGTAATGTGAATTGCAGAATTCAGTGAATCATCGAATCTTTGAACGCACATTGCGCCCATTAGTATTCTATTGGGCATGCCTGTTCGAGCGTCATTTCAACCCTTAAGCCCTTGTTGCTTAGCGTTGGGAGCCTACGGCAACGTAGCTCCTCAAAGTTAGTGGCGGAGTCGGCTCGTACTCTAGACGTAGTAGAATCTTTTTATCTCGCCTGTAGTATGTGTCGGTCCCCTGCCGTAAAACCCCCCAAATTTATCAAAGGTTGACCTCGGATCAGGTAGGAATACC
>MH934988.1
AAGTCGTAACAAGGTCTCCGTTGGTGAACCAGCGGAGGGATCATTACTGAGTTACCGCTCTATAACCCTTTGTGAACGTACCTAACCGTTGCTTCGGCGGGCAGGGGAAGCCTCTCGCGGGCCTCCCCTCCCGGCGCCGGCCCCCACCACGGGGACGGGGCGCCCGCCGGAGGAAACCAAACTCTATTTACACGACGTCTCTTCTGAGTGGCACAAGCAAATAATTAAAACTTTTAACAACGGATCTCTTGGTTCTGGCATCGATGAAGAACGCAGCGAAATGCGATAAGTAATGTGAATTGCAGAATTCAGTGAATCATCGAATCTTTGAACGCACATTGCGCTCGCCAGCATTCTGGCGAGCATGCCTGTTCGAGCGTCATTTCAACCCTCAAGCACCGCTTGGTTTTGGGGCCCCACGGCCGACGTGGGCCCTTAAAGGTAGTGGCGGACCCTCCCGGAGCCTCCTTTGCGTAGTAACTAACGTCTCGCACTGGGATCCGGAGGGACTCTTGCCGTTAAACCCCCAAATTCTTTACAGGTTGACCTCGGATCAGGTAGGAATACCCGCT
>MH935022.1
AAGTCGTAACAAGGTCTCCGTTGGTGAACCAGCGGAGGGATCATTACAGAGTTTATCTTAACTCCCAAACCCCATGTGAACATACCTTACGTTGCCTCGGCAGGTCGCGTCGTACCCGGGAAGTCCTACCCTGTAAGACCTACCTGGTGCGCGCGGGTCACCCTGCCGGCGGCCCATGAAACTCTGTTTTTACTATTACCATTCTGAATACATAACTAAATAAGTTAAAACTTTCAACAACGGATCTCTTGGTTCTGGCATCGATGAAGAACGCAGCGAAATGCGATAAGTAATGTGAATTGCAGAATTCAGTGAATCATCGAATCTTTGAACGCACATTGCGCCCATTAGTATTCTATTGGGCATGCCTGTTCGAGCGTCATTTCAACCCTTAAGCCCTTGTTGCTTAGCGTTGGGAGCTTACGGCAACGTAGCTCCTCAAAGTTAGTGGCGGAGTCGGCTCGTACTCTAGACGTAGTAGAATCTTTTTATCTCGCCTGTAGTATGTGTCGGTCCCCTGCCGTAAAACCCCCCAAATTTATCAAAGGTTGACCTCGGATCAGGTAGGAATAC
>KY367500.2
AAGTCGTAACAAGGTCTCCGTTGGTGAACCAGCGGAGGGATCATTGCTGGAACGCGCCCCAGGCGCACCCAGAAACCCTTTGTGAACTTATACCTTACTGTTGCCTCGGCGCAGGCCGGCCCCCTACGGGGCCCCTTGGCGACAAGGAGCAGGCCCGCCGGCGGCCAAGTTAACTCTGTTTTTACACTGAAACTCTGAGCACAAAACATAAATGAATCAAAACTTTCAACAACGGATCTCTTGGTTCTGGCATCGATGAAGAACGCAGCGAAATGCGATAAGTAATGTGAATTGCAGAATTCAGTGAATCATCGAATCTTTGAACGCACATTGCGCCCTCTGGTATTCCGGAGGGCATGCCTGTTCGAGCGTCATTTCAACCCTCAAGCCTGGCTTGGTGTTGGGGCACTGCCTCCTCGCGGGGGCAGGCCCTGAAATACAGTGGCGAGCTCGCCAGGACTCCGAGCGCAGTAGTTAAACCCTCGCTCTGGAAGGCCTGGCGGTGCCCTGCCGTTAAACCCCAACTCCTGAAAATTTGACCTCGGATCAGGTAGGAATACCCGCTGAA
>KY367490.2
AAGTCGTAACAAGGTCTCCGTTGGTGAACCAGCGGAGGGATCATTGTTGGAACGCGCTCCGGCGCACCTCCAGACAACCCTTTGTGAACTTATACCTATACTGTTGCCTCGGCGTCAGGCTGGCTCCCCTCGGGGGGTCCCTCACCATCTCGGTGAGGAGCAGGCCCGCCGGCGGCCAAGTTAACTCTTGTTTTTACACTGAAACTCTGAGAATAAAACAAAAATGAATCAAAACTTTCAACAACGGATCTCTTGGTTCTGGCATCGATGAAGAACGCAGCGAAATGCGATAAGTAATGTGAATTGCAGAATTCAGTGAATCATCGAATCTTTGAACGCACATTGCGCCCTCTGGTATTCCGGAGGGCATGCCTGTTCGAGCGTCATTTCAACCCTCAAGCCTGGCTTGGTGATGGGACACTGCCTTTGAGAAAAGGCAGGTCCTGAAATTCAGTGGCGAGCTCGCCAGGACCCCGAGCGCAGTAGTTAAACCCTCGCTTTGGAAGGTCTTGGTGCGGCCCTGCCGTTAAACCCCCAACTTCTGAAAATTTGACC
>MH935051.1
AAGGATCATTACACTCAGTAGTTTTCTACTGCTCAGGGAGAGCGGAAAGTTTTCCAGCTTGCTTTGGCAGCTGGGATACAAGTACGCTCTCTGTCTGATACCCTTGTCTTTTTGCGTACTCAAGTTTCCTCGGTAGGCTTGCCTGCCGGTTGGACAACCTTATAACCTTTTTAATTTTCAATCAGCGTCTGAATAATTATAATAATTACAACTTTCAACAACGGATCTCTTGGTTCTGGCATCGATGAAGAACGCAGCGAAATGCGATAAGTAGTGTGAATTGCAGAATTCAGTGAATCATCGAATCTTTGAACGCACATTGCGCCCCTTGGTATTCCATGGGGCATGCTTGTTCGAGCGTCATTTGTACTCTCAAGCTTTGCTTGGTGTTGGGTGTTTGTCCTTGCCTCTGCGTTTGGACTCGCCTTAAATGAATTGGCAGCCGATGTATTGGTTTGAAGCGCAGCACAATTTGCGGTTCTGACTGGTTATCATTAGCGTCCATGAAGCACAATTAACACTTTTGACCTCGGATCAAGTAGGGATACCCGCTGAA
>MH935043.1
AAGTCGTAACAAGGTCTCCGTTGGTGAACCAGCGGAGGGATCATTACCGAGTTTACAACTCCCAAACCCCTGTGAACCTTACCTATCGTTGCTTCGGCGGGACACCGCGGCCGACCCCTCGGGGCGTCGCGGTGCCAACCCGCCGGGGGACCCCAACTCTTGTCTTTATGTGGTATTTTCTGAGTAACACAAGCAAATAAATCAAAACTTTTAACAACGGATCTCTTGGTTCTGGCATCGATGAAGAACGCAGCGAAATGCGATAAGTAATGTGAATTGCAGAATTCAGTGAATCATCGAATCTTTGAACGCACATTGCGCCCGCTAGTATTCTGGCGGGCATGCCTGTTCGAGCGTCATTTCAACCCTCAAGCCCCCGGGCTTGGTGTTGGGGATCGGCCGCCCTCCCGCGGCCGTCCCCGAAATCTAGTGGCGGTCTCGCTGTAGCCTCCTCTGCGTAGTAGCACACCTCGCACCGGAACGCAGCTKGGCCACGCCGTTAAACCCCCCACTTCTGAAGGTTGACCTCGGATCAGGTAGGAATACCCGCTGAA
>MH934985.1
AAGTCGTAACAAGGTCTCCGTTGGTGAACCAGCGGAGGGATCATTGTTGGAACGCGCTTCGGCGCACCTCCAGACAACCCTTTGTGAACTTATACCTATACTGTTGCCTCGGCGTCAGGCTGGCTCCCCTCGGGGGGTCCCTCACCATCTCGGTGAGGAGCAGGCCCGCCGGCGGCCAAGTTAACTCTTGTTTTTACACTGAAACTCTGAGAATAAAACAAAAATGAATCAAAACTTTCAACAACGGATCTCTTGGTTCTGGCATCGATGAAGAACGCAGCGAAATGCGATAAGTAATGTGAATTGCAGAATTCAGTGAATCATCGAATCTTTGAACGCACATTGCGCCCTCTGGTATTCCGGAGGGCATGCCTGTTCGAGCGTCATTTCAACCCTCAAGCCTGGCTTGGTGATGGGACACTGCCTTTGAGAAAAGGCAGGTCCTGAAATTCAGTGGCGAGCTCGCCAGGACCCCGAGCGCAGTAGTTAAACCCTCGCTTTGGAAGGTCTTGGTGCGGCCCTGCCGTTAAACCCCCAACTTCTGAAAATTTGAC
>MH935044.1
AAGTCGTAACAAGGTCTCCGTTGGTGAACCAGCGGAGGGATCATTACCGAGTTTACAACTCCCAAACCCCTGTGAACATACCTTTACTGTTGCTTCGGCGGGATCGCCCCGGCGCCCTCGGGCCCGGACCCAGGCGCCCGCCGGAGGACCCAAACTCTTGTTTCCTTTGTGATTCTCTGAGTGATACAAGCAAATAAATTAAAACTTTCAACAACGGATCTCTTGGTTCTGGCATCGATGAAGAACGCAGCGAAATGCGATAAGTAATGTGAATTGCAGAATTCAGTGAATCATCGAATCTTTGAACGCACATTGCGCCCGCCAGTACTCTGGCGGGCATGCCTGTTCGAGCGTCATTTCAACCCTCAAGCCCCTTCGGGCTTGGTGTTGGGGATCGGCCTGCGGCGTCTGACGCCGTGGCCGGCCCCGAAATCTAGTGGCGGTCTCGCTGTAGTCCTCCTCTGCGTAGTAGCACACCTCGCACCGGAACTTAGCGCGGCCACGCCGTTAAACCCCAACTTTCTGAAGTTTGACCTCGGATCAGGTAGGAATACCCGCTGAACT
>MH935023.1
AAGTCGTAACAAGGTCTCCGTTGGTGAACCAGCGGAGGGATCATTAAAGAGTTCTATAACTCCCAAACCCATGTGAACATACCTTACGTTGCCTCGGCAGGTCGTGCCTACCCCGTAGCGTCCTACCCTGTAGGACCTACCCGGTAGACGCGGGTAAGCCTGCCGGCGGCCCACGAAACTCTGTTTAGTATTGAATTCTGAACCTATAACTAAATAAGTTAAAACTTTCAACAACGGATCTCTTGGTTCTGGCATCGATGAAGAACGCAGCGAAATGCGATAAGTAATGTGAATTGCAGAATTCAGTGAATCATCGAATCTTTGAACGCACATTGCGCCCATTAGTATTCTAGTGGGCATGCCTGTTCGAGCGTCATTTCAACCCTTAAGCCCCTGTTGCTTAGTGTTGGGAGCCTACGGTAATAGTAGCTCCTGAAAGTTAGTGGCGGAGTCGGTTCACACTCTAGACGTAGTAGATTTTATCTCGCCTATCAGTTGGACCGGTCCCTTGCCGTAAAACCACCTAATTTCTAAAGGTTGACCTCGGATCAGGTAGGAATACCCGCTG
>MH935012.1
AGGGATCATTATAGAGTTATAAAAACTCCAAACCCGTGTAAACGTACCAATTGTTGCCTCGGTCGGCTGTGCCTACCCTGTAGCGACTTACCCTGTAGCCACCTACCCTGTAGACAGCTACCCTGTAAGGACCTACCCTGTAGCCACGTCCAAGGCCGGCCGACGGCCCCCGAACTCTAGTTATATACTTGACTTCTGAAAACGCAACTTAATAAGTTAAAACTTTCAACAACGGATCTCTTGGTTCTGGCATCGATGAAGAACGCAGCGAAATGCGATAAGTAATGTGAATTGCAGAATTCAGTGAATCATCGAATCTTTGAACGCACATTGCGCCCATTAGCATTCTAATGGGCATGCCTGTTCGAGCGTCATTTCGACCCTTAAGCCCTGCTGCTTAGTGTTGGGAGCCTACTTACCCTGTAGCTCCTCAAAGTTAGTGGCGGAGTTGGGTTACACTCTAGGCGTAGTAATATTTTCTCGCCTCTGTAGTTGTCCCGGTTCCTGCCGTAAAACACCTATATTTATCTAGGTTGACCTCGGATCAGGTAGGAATACCCG
>MH935041.1
AAGGTCTCCGTTGGTGAACCAGCGGAGGGATCATTGCTGGAACAAACGCCCTCACGGGTGCTACCCAGAAACCCTTTGTGAACAGTACCTAAAAATGTTGCCTCGGCGCAGGTTGGCTTCCCTAGTGAGGTCCCCTATTTTTCGGAATAGGGAGCAGACCGGCCGGTGGCCCCCTAAACTCTTGTTTTTGTAAAATCATCTGAGTAAAAAAAATAAATGAATCAAAACTTTCAACAACGGATCTCTTGGTTCTGGCATCGATGAAGAACGCAGCGAAATGCGATAAGTAATGTGAATTGCAGAATTCAGTGAATCATCGAATCTTTGAACGCACATTGCGCCCAGTGGTATTCCACTGGGCATGCCTGTTCGAGCGTCATTTCAACCCTCAAAGCCTAAGCTTTGTTGTTGGAGGAAGGCCTGTAAAAAGGCCCCCTCTCAAATTTAGTGGCGGGCTCGCTAGAATTTTGAGCGTAGTAATTTTACCTCGTTTTTAAAGACTAGTGAGACTTCTTGCCGTAAAACACCCCAATTCCTGAAAATTGACCTCGGATCAGGTAGG
>MH935065.1
TAGTAATTCTCTGAAAGGTCGCCGGTACCCGGTCCCCCCTAAACAAGGGGGCCGGGGAAGGTCCTCTCACACCCTTGTGTACCTTACCATGTTGCTTTGGCGGGCCGACCCGGTTTCGACCCGGGCGGCCGGCGCCCCCAGCCCTCACCGGCCAGGACGTCAGGCTAAGCGCCCGCCAGTATACAAAACTCCAGCGATTATTTCGTGCAGTTCTGATAAATTATTCAATTAATTAAAACTTTCAACAACGGATCTCTTGGTTCTGGCATCGATGAAGAACGCAGCGAAATGCGATAAGTAATGTGAATTGCAGAATTCAGTGAATCATCGAATCTTTGAACGCACATTGCGCCCTCTGGTATTCCGGAGGGCATGCCTGTTCGAGCGTCATTTCAACCCTCAAGCTCTGCTTGGTATTGGGCGACGTCCGCTGCCGGACGCGCCTCGAAGACCTCGGCGACGGCGTCTTAGCCTCGAGCGTAGTAGTAACATCTCGCTTTGGAGTGCTAGGCGTTGGCCGCCGGACAATCGACCTTTGGTCTATTACTTCCAAGGTTGACCTCGGATCAGGTAGGGAT
>MH935069.1
AGGGATCATTAACGAGTTACCAAAACTCCAAAACCCTTTGTGAACCTTACCTAGTTGCCTCGGCGTGAGCTGCGGTTACCCTGGAGCTACCCTGGAGCGTTACCCTGTAGCGCTACCGCTTACCCCGTAAGTGGTCCAAGGAAGAAGCTACCCTGGAACCGGCCTACGGCCCGCCGGAGGACCGCTAAACTCTGTCTTATACCACTGTATCTCTGAATTCGTAACTAAAATAAGTTAAAACTTTCAACAACGGATCTCTTGGTTCTGGCATCGATGAAGAACGCAGCGAAATGCGATAAGTAATGTGAATTGCAGAATTCAGTGAATCATCGAATCTTTGAACGCACATTGCGCCCATTAGTATTCTAGTGGGCATGCCTATTCGAGCGTCATTTCGACCCTTAAGCCTTGCTGCTTAGCGTTGGGAGTCTACGGCTTTGGCGTAGCTCCTTAAAGTCAGTGGCGGAGTTATGGCACACTCTAAGCGTAGTAATCTTTACCTCTCGCTTCTGTAGTTGCCTTAACTGCCTGCCGTAAAACCCCCTATATTTTCTAATGGTTGACCTCGGATTAGGTAGGAATACCCGCTGAA
>MH935013.1
AAGTCGTAACAAGGTCTCCGTTGGTGAACCAGCGGAGGGATCATTAGCGAGTTAAACAAACTCCAAACCCATGTGAACATACCTACTGTTGCCTCGGCAGGTCGTGCTGTGCGGTGGTGATACCTACCCTGGAGTAGGAACCTACCCTGTAGTGACCTACCCTGGAGTGGAGCTACCCTGCAGCACGCAACCAGGCCTGCCAAAGGACCCCTAAACTCTGTTATAACGTACCTCTGAGTCAACTATACAAATAAGTTAAAACTTTCAACAACGGATCTCTTGGTTCTGGCATCGATGAAGAACGCAGCGAAATGCGATAAGTAATGTGAATTGCAGAATTCAGTGAATCATCGAATCTTTGAACGCACATTGCGCCTAATAGTATTCTGTTAGGCATGCCTGTTCGAGCGTCATTTCAACCCCCAAGCGCTATTTAGCTTGACGTTGGGAATTTACAGCTGCTGTAATTCCTCAAATTTAGTGGCGGAGCTAGGTCATGCTCTGAGCGTAGTAATTCTGTTCTCGCTCCTGAAGCTGCCCTATATCCTGCCGTAAAACCCCTAAATTATAATCTGGTTGACCTCGGATCAGG
>MH935006.1
AAGTCGTAACAAGGTTTCCGTAGGTGAACCTGCGGAAGGATCATTATCTATTCCATGAGGTGCGGTCGCGGCCCTCGGCGGGAGCAACAGCTACCGTCGGGCGGTAGAGGTAACACTTTCACGCGCCGCATGTCTGAATCCTTTTTTTACGAGCACCTTTCGTTCTCCTTCGGCGGGGCAACCTGCCGTTGGAACCTATCAAAACCTTTTTTTGCATCTAGCATTACCTGTTCTGATACAAACAATCGTTACAACTTTCAACAATGGATCTCTTGGCTCTGGCATCGATGAAGAACGCAGCGAAATGCGATAAGTAGTGTGAATTGCAGAATTCAGTGAATCATCGAATCTTTGAACGCACATTGCGCCCCTTGGTATTCCATGGGGCATGCCTGTTCGAGCGTCATCTACACCCTCAAGCTCTGCTTGGTGTTGGGCGTCTGTCCCGCCTCTGCGCGCGGACTCGCCCCAAATCCATTGGCAGCGGTCCTTGCCTCCTCTCGCGCAGCACATTGCGCTTCTCGAGGTGCGCGGCCCGCGTCCACGAAGCAACATTACCGTCTTTGACCTCGGATCAGGTAGGGATACC
>MH935036.1
AAGGATCATTAACGAATCAAACAAGTTCATCTTGTTCTGATCCTGTGCACCTTATGTAGTCCCAAAGCCTTCACGGGCGGCGGTTGACTACGTCTACCTCACACCTTAAAGTATGTTAACGAATGTAATCATGGTCTTGACAGACCCTAAAAAGTTAATACAACTTTCGACAACGGATCTCTTGGCTCTCGCATCGATGAAGAACGCAGCGAAATGCGATAAGTAATGTGAATTGCAGAATTCAGTGAATCATCGAATCTTTGAACGCACCTTGCGCCCTTTGGTATTCCGAGGGGCATGCCTGTTTGAGTGTCATTAAATACCATCAACCCTCTTTTGACTTCGGTCTCGAGAGTGGCTTGGAAGTGGAGGTCTGCTGGAGCCTAACGGAGCCAGCTCCTCTTAAATGTATTAGCGGATTTCCCTTGCGGGATCGCGTCTCCGATGTGATAATTTCTACGTCGTTGACCATCTCGGGGCTGACCTAGTCAGTTTCAATAGGAGTCTGCTTCTAACCGTCTCTTGACCGAGACTAGCGACTTGTGCGCTAACTTTTGACTTGACCTCAAATCAGGTAGGACTACCCGCTGAA
>MH935033.1
AAGTCGTAACAAGGTTTCCGTAGGTGAACCTGCGGAAGGATCATTACACATTCAATCGGTGCTTCGCGGCCCCTAGACGTCTTCGGGCGACTTGGTGGTGTAGCACCCGCCCGTAACACGGCGGGACTTTTACGCGTTGCATGCCTGAATCCTTTTTTATACGAGTACCTTACCCTACCTATCCCTCGGTCGCCTATCAGCGGCCGTCGGTACCCATCAAAACCTTTTTTGCATCTAGCATTACCTGTTCTGATAAAAATAATCGTTACAACTTTCAACAATGGATCTCTTGGCTCTGGCATCGATGAAGAACGCAGCGAAATGCGATAAGTAGTGTGAATTGCAGAATTCAGTGAATCATCGAATCTTTGAACGCACATTGCGCCCCTTGGTATTCCATGGGGCATGCCTGTTCGAGCGTCATCTACACCCTCAAGCTCTGCTTGGTGTTGGGCGTCTGTCCCGCCTCTTGCGCGTGGACTCGCCCCAAATTCATTGGCAGCGGTCTTTGCCTCCTCTCGCGCAGCACATTGCGCTTCTTGAGGTGTCGCGGCCCGCGTCCACGAAGCACATTTACCGTCTTTGACCTCGGATCAGGTAGGGATAC
>KY367530.2
AAGGATCATTAGTGAATTTTGTCTGGGTTTTCCACTCTGTGGTAACCCTAACTACAATACACCAACATCCATATACACCTGTGCACAGTTGGTTAGATGTCTTGCTTTCGGGCGAGTAACATCTGCTGACAACCCTTATAAACTCTGAGTTATAATGAATGTGAATTGTATCTTGCCTTTTGGCAGAAACTAAATACAACTTTCGACAACGGATCTCTTGGTTCTCCCATCGATGAAGAACGCAGCGAATTGCGATAAGTAATGTGAATTGCAGAATTCAGTGAATCATCGAATCTTTGAACGCACCTTGCGCTCCTGGGTATTCCTAGGAGCATGCCTGTTTGAGTGTCATGAATCCCTCAAATCCCAATGTTTTGTAAAAGAAGCGTTGCTTGGATTTGGTTGTGGGCCTTTGCAGTCTTTCACGAGTCTGCTGGCCTTAAAGATATTAGCTGGACCTCTTTAATCTCTGAGAAGAGTACTTCCATTTGATGTAATAAATTTGCATTGGTGGAAGCTCTACTTAGTACATAAAGCAAGTCTGCTTCTAACCCGGCGCGAGTCTTTGCACTCAACCCACTATTTATAACTCTGGCCTCAAATCAGGTAGGACTACCCGCTGAA
>MH935058.1
AAGGATCATTAACGAGGAAGGGTTCCCGAAAGGGGCCCGAACTCCCCACCCTTTGCTGTTGCGAATACGTTGCTTCGGCGGGCCCGTCCCTCCCCCCCGTCACGGGGGCGTACAGGGCCGGCCGGTCCCATCGCGGACCGGACAGCGCCCGCCGGAGGACCAAATCAACTCTGTTTTTAACCATACTGTCGGAGTACTTTTGTACAATCAAATTAAAACTTTCAACAACGGATCTCTTGGTTCTGGCATCGATGAAGAACGCAGCGAAATGCGATAAGTAATGTGAATTGCAGAATTCAGTGAATCATCGAATCTTTGAACGCACATTGCGCCCCTTGGTATTCCGAGGGGCATGCCTGTTCGAGCGTCATTTCACCAATCAAGCCCCGCTTGGTATTAGGCGTCAGGCCGGATCCCACCCCGTCAAAAAGGGGGGAGCCGGCCCGCCCGAAATGCATCGGCGAGGCACCGACCCCCGGCGTGTTAGAATTTCGAAACGTCAGGAGCACCGGTGTTAACCTCTGCCGTCAAACCTTTTTTTAAAAATATTTTCTTAAGGTTGACCTCGGATCAGGTAGGAATACCCGCTGAACT
>KY367501.2
AAGTCGTAACAAGGTCTCCGTTGGTGAACCAGCGGAGGGATCATTAGCGAGTTAAACAAACTCCAAACCCATGTGAACATACCTACTGTTGCCTCGGCAGGTCGTGCTGTGCGGTGGTGATACCTACCCTGGAGTAGGAACCTACCCTGTAGTGACCTACCCTGGAGTGGAGCTACCCTGCAGCACGCAACCAGGCCTGCCAAAGGACCCCTAAACTCTGTTATAACGTACCTCTGAGTCAACTATACAAATAAGTTAAAACTTTCAACAACGGATCTCTTGGTTCTGGCATCGATGAAGAACGCAGCGAAATGCGATAAGTAATGTGAATTGCAGAATTCAGTGAATCATCGAATCTTTGAACGCACATTGCGCCTAATAGTATTCTGTTAGGCATGCCTGTTCGAGCGTCATTTCAACCCCCAAGCGCTACTTGCTTGACGTTGGGAATTTACAGCTGCTGTAATTCCTCAAATTTAGTGGCGGAGCTAGGTCATGCTCTGAGCGTAGTAATTCTGTTCTCGCTCCTGAAGCTGCCCTATATCCTGCCGTAAAACCCCTAAATTATAATCTGGTTGACCTCGGATCAGGTAGGAAT
>KY367498.2
AAGTCGTAACAAGGTCTCCGTTGGTGAACCAGCGGAGGGATCATTGCTGGAACAAACGCCCTCACGGGTGCTACCCAGAAACCCTTTGTGAATTATTCTCATTGTTGCCTCGGCATTGACTGGCCTCTTCTGGAGGTCCCTTTCTCTTCGGGGAAAGGAGCAGGTCGGCCGGTGGCCCTATAAACTCTTTGTTTTTACAGTGTATCTTCTGAGTAAACAACTATAAATGAATCAAAACTTTTAACAACGGATCTCTTGGTTCTGGCATCGATGAAGAACGCAGCGAAATGCGATAAGTAATGTGAATTGCAGAATTCAGTGAATCATCGAATCTTTGAACGCACATTGCGCCCGCTGGTATTCCAGCGGGCATGCCTGTTCGAGCGTCATTTCAACCCTCAAAACTTCGGTTTTGGTGTTGGAGGAATACTTGTAAAAGAGTACCCTCTGAAATTTAGTGGCGGGCTCGCTAGAATTTTGAGCGTAGTAATTTTATACCTCGTTTATAAAGACTAGCGGTTCTCTTGCCGTAAAACCCCCCCAACTTTCTGAAAATTGACCTCGGATCAGGTAGGAATACCCGCTGAA
>KY367512.2
AAGTCGTAACAAGGTCTCCGTTGGTGAACCAGCGGAGGGATCATTGCTGGAACAAACGCCCTCACGGGTGCTACCCAGAAACCCTTTGTGAATACTACCTAAAATGTTGCCTCGGCATTGGTTGGCCTCTTTGAGGTCCCTTTCCCTCGGGGAAGGAGCAGACCGGCCGGTGGCCCTATAAACTCTTGTTTTTGTAATATCATCTGAGTAAAAAACATAAATAAATCAAAACTTTCAACAACGGATCTCTTGGTTCTGGCATCGATGAAGAACGCAGCGAAATGCGATAAGTAATGTGAATTGCAGAATTCAGTGAATCATCGAATCTTTGAACGCACATTGCGCCCGGTGGTATTCCACCGGGCATGCCTGTTCGAGCGTCATTTCAACCCTCAAAGCTTGCTTTGGTGTTGGAGGAATACCCAGTAAAACGGGTACCCTCTGAAATTTAGTGGCGGGCTCGCTAGAATTTTGAGCGTAGTAATTTTACCTCGTTTTTAAAGACTAGTGGGACTTCTTGCCGTAAAACCCCCAACTTTCTGAAAATTGACCTCGAATCAGGTAGGAATACCCGCTGAA
>KY367502.2
AAGTCGTAACAAGGTCTCCGTTGGTGAACCAGCGGAGGGATCATTGCTGGAACAAACGCCCTCACGGGTGCTACCCAGAAACCCTTTGTGAATTCTTCTCATTGTTGCCTCGGCATGGACTGGCTTCCTATGGAAGTCCCTCTTCTTCGGAAGCGGAGCAGGTCGGCCGGTGGCCCTATAAACTCTTTGTTTTTACAGTGTATCTTCTGAGTAAACAACTATAAATGAATCAAAACTTTTAACAACGGATCTCTTGGTTCTGGCATCGATGAAGAACGCAGCGAAATGCGATAAGTAATGTGAATTGCAGAATTCAGTGAATCATCGAATCTTTGAACGCACATTGCGCCCGCTGGTATTCCAGCGGGCATGCCTGTTCGAGCGTCATTTCAACCCTCAAAACTTCGGTTTTGGTGTTGGAGGAATACTTGTAAAAGAGTACCCTCTGAAATTTAGTGGCGGGCTCGCTAGAATTTTGAGCGTAGTAATTTTATACCTCGTTTATAAAGACTGGCGGTTGCTCTTGCCGTAAAACCCCCCAACTTTCTGAAAATTGACCTCGGATCAGGTAGGAATACC
>MH935057.1
AAGTCGTAACAAGGTTTCCGTAGGTGAACCTGCGGAAGGATCATTAAATTCAGTAGCTTGCTACTGTTAGGGGGGTCCGTTAGTCTGTATAGTATCACTACTGATGAGCAGCACGACCCTCTGTCTATACCCTTGTCTTTTGCGCACTCATGTTTCCTCGGCGGCTTGATACCCGCCGGCTGGATCAATCTATAACCTTTTTAATTTTCAATCAGCGTCTGAAAAACCTAATAATTACAACTTTCAACAACGGATCTCTTGGTTCTGGCATCGATGAAGAACGCAGCGAAATGCGATAAGTAGTGTGAATTGCAGAATTCAGTGAATCATCGAATCTTTGAACGCACATTGCGCCCCTTGGTATTCCATGGGGCATGCCTGTTCGAGCGTCATTTGTACCCTCAAGCTCTGCTTGGTGTTGGGTGTTTGTCTACTATCGTGGACTCGCCTTAAAGTCATTGGCAGCCAGTGTTTTGGTATTGGAGCGCAGCACATTTTGCGCCTCTAGCCTAGAATACTAGCGTCCAGTAAGCCTTTTTCCACTTTTGACCTCGGATCAGGTAGGGATACCCGCTGAA
>MH935055.1
AAGTCGTAACAAGGTCTCCGTTGGTGAACCAGCGGAGGGATCATTGATGGAATAAACGCCCTCACAGGCGCTACCCATAAACCCTTTGTGAATACTACCTAAAAATGTTGCCTCGGCATTGGTTGGCCTCTTTGAGGTCCCTTCTCTAGGGAGGGAGCAGACCGGCCGGTGGCCCTATAAACTCTTGTTTTTGTAATATCATCTGAGTAAAACAACTAAAATGAATCAAAACTTTCAACAACGGATCTCTTGGTTCTGGCATCGATGAAGAACGCAGCGAAATGCGATAAGTAATGTGAATTGCAGAATTCAGTGAATCATCGAATCTTTGAACGCACATTGCGCCCGGTGGTATTCCACCGGGCATGCCTGTTCGAGCGTCATTTCAACCCTCAAAGCCCTGGCTTTGGTGTTGGAGGAATACCCTGTAAAAAGGGTACCCTCTGAAATTTAGTGGCGGGCTCGCTAGAATTTTGAGCGTAGTAATTTTACCTCGTTTTTAAAGACTAGTGGGACTTCTTGCCGTAAAACCCCCCAACTTTCTGAAAATTGACCTCGGATCAGGTAGGAATACCCGC
>KY367528.2
AAGTCGTAACAAGGTCTCCGTTGGTGAACCAGCGGAGGGATCATTACTGAGTTCTACAAAAACTCCCAACCCTTTGTGAACCTTACCGTCGTTGCCTCGGCGCCGAGCGGCGGCTACCCGGGAGCTACCCTGTAGGCACCTACCCTGTAGGTGCCTACCCTGTAGCTACCCTGTAGTTGCACTTTACGCTCCGCCGGTGGACTACCCAACTCTGTTTTTAATGGTGTATCTCTGAAAACAAAAACAAAATAAGTTAAAACTTTCAACAACGGATCTCTTGGTTCTGGCATCGATGAAGAACGCAGCGAAATGCGATAAGTAATGTGAATTGCAGAATTCAGTGAATCATCGAATCTTTGAACGCATATTGCGCCCACTAGTATTCTGGTGGGCATGCCTATTCGAGCGTCATTTCAACCCTTAAGCCCTGTTGCTTAGTGTTAGGAGCCTACTACCTTATGGCGTAGCTCCCTAAAGGCAGTGGCGGTGTTAGGTACACTCGTAGCGTAGTAATTCTTTTTCTCGCTCCTGCTGTGTACCTAGGGCCTGCCGTAAAACCCCTATACTTCTAGTGGTGACCTCGG
>MH935040.1
AAGGATCATTAACGAGTTTTGAAACGGGTTGTTGCTGGCCTTCCGAGGCATGTGCACGCCCTGCTCATCCACTCTACACCTGTGCACTTACTGTAGGTTGGCGTGGGTTTCTAGCCTCCGGGTTGGAAGCATTCTGCCGGCCTATGTACACTACAAACTCTTAAAGTATCAGAATGTAAACGCGTCTAACGCATCTTAATACAACTTTCAGCAACGGATCTCTTGGCTCTCGCATCGATGAAGAACGCAGCGAAATGCGATAAGTAATGTGAATTGCAGAATTCAGTGAATCATCGAATCTTTGAACGCACCTTGCGCTCCTTGGTATTCCGAGGAGCATGCCTGTTTGAGTGTCATGAAATTCTCAACCCATAAATCCTTGTGATCTATGGGCTTGGATTTGGAGGCTTGCTGGCCCTAGTGGTCGGCTCCTCTTGAATGCATTAGCTTGATTCCGTGCGGATCGGCTCTCAGTGTGATAATTGTCTACGCTGTGACCGTGAAGCGTTTTGGCAAGCTTCTAACCGTCCATTAGGACAATCTTATAACATCTGACCTCAAATCAGGTAGGACTACCCGCTGAA
>KY367514.2
AAGTCGTAACAAGGTTTCCGTAGGTGAACCTGCGGAAGGATCATTACCCTTCTATCAGGGGATTGGTGCAAGTCATCAGGGCTTCTGCTCTGGTTTCTCGCCCAGTCCTTTCTGATTTTACCCATGTCTTTTGCGTACTATTTGTTTCCTTGGTGGGCTTGCCTGCCGATAGGACAAACTAAACCCACTTGTAATTGCAGTCAGCGTCAGTAACAATGTAATTATTACAACTTTCAACAACGGATCTCTTGGTTCTGGCATCGATGAAGAACGCAGCGAAATGCGATAAGTAGTGTGAATTGCAGAATTCAGTGAATCATCGAATCTTTGAACGCACATTGCGCCCCTTGGTATTCCATGGGGCATGCCTGTTCGAGCGTCATTTGTACCCTCAAGCTCTGCTTGGTGTTGGGTGTATGTCCTCTGCGCTTGCGTGGATGGGACTCGCCTTAAAGCAATTGGCAGCCGGCATATTGGCCTGGAGCGCAGCACATTTTGCGCCTCTTGTCATAGTTGTTGGCATCCATCAAGATCTCACATAAGCTCTTGACCTCGGATCAGGTAGGGATACCCGCTGAA
>MH935034.1
AAGGATCATTACACATTCAATCGGTGCTTCGCGGCCCCTAGACGTCTTCGGGCGACTTGGTGGTGTAGCACCCGCCTTTAATACGGCGGGACTTTTACGCGTTGCATGCCTGAATCCTTTTTTATACGAGTACCTTACCCTACCTATCCCTCGGTCGCCTATCAGCGGCCGTCGGTACCCATCAAAACCTTTTTTGCATCTAGCATTACCTGTTYTGATAAAAATAATCGTTACAACTTTCAACAATGGATCTCTTGGCTCTGGCATCGATGAAGAACGCAGCGAAATGCGATAAGTAGTGTGAATTGCAGAATTCAGTGAATCATCGAATCTTTGAACGCACATTGCGCCCCTTGGTATTCCATGGGGCATGCCTGTTCGAGCGTCATCTACACCCTCAAGCTCTGCTTGGTGTTGGGCGTCTGTCCCGCCTCTTGCGCGTGGACTCGCCCCAAATTCATTGGCAGCGGTCTTTGCCTCCTCTCGCGCAGCACATTGCGCTTCYTGAGGTGTCGCGGCCCGCGTCCACGAAGCACATTTACCGTCTTTGACCTCGGATCAGGTAGGGATACCCGCTGAACT
>KY367529.2
AAGTCGTAACAAGGTCTCCGTTGGTGAACCAGCGGAGGGATCATTAGCGAGTTAATCATAAACTCCAAAACCCCTGTGAACTTACCTATGTTGCCTCGGCAGGTCGTGGTGTGTAGCGGTGACCACTGGGTCGCTTGCCTCGCACCACGCTGAAAAGACCTGTCAAAGGACCCCTAAACTCTGTTTTTACAACTGTATCTCTGAGTCTATTATACAAATAAGTTAAAACTTTCAACAACGGATCTCTTGGCTCTGGCATCGATGAAGAACGCAGCGAAATGCGATAAGTAATGTGAATTGCAGAATTCAGTGAATCATCGAATCTTTGAACGCACATTGCGCCTGATAGTATTCTGTCAGGCATGCCTGTTCGAGCGTCATTTCAACCCCCAAGCCCTATTTGCTTGACGTTGGGAGTTTACGGAGACGTAATTCCTCAAATATAGTGGCGGAGCTAGGTCGTGCTCTAAGCGTAGTAACCACAATTCTCGCTTCTGCAGCCGGCTTAGGTCCTGCCGTAAAACCCCTATATTTT
>MH934990.1
AGGGATCATTACTGAGTTACCGCTCTACAACCCTTTGTGAACATACCTAACCGTTGCTTCGGCGGGCAGGGGAAGCCTCTCGTGGGCGGACCCTCCCGGCGCCGGCCCCGTCACGGGGGCGGAGCGCCCGCCGGAGGAAACCAAACTCTATTTACACGACGTCTCTTCTGAGTGGCACAAGCAAATAATTAAAACTTTTAACAACGGATCTCTTGGTTCTGGCATCGATGAAGAACGCAGCGAAATGCGATAAGTAATGTGAATTGCAGAATTCAGTGAATCATCGAATCTTTGAACGCACATTGCGCTCGCCAGCATTCTGGCGAGCATGCCTGTTCGAGCGTCATTTCAACCCTCAAGCACCGCTTGGTTTTGGGGCCCCACGGCCGACGTGGGCCCTTAAAGGTAGTGGCGGACCCTCCCGGAGCCTCCTTTGCGTAGTAACTAACGTCTCGCACTGGGATCCGGAGGGACTCTTGCCGTTAAACCCCCAAAATTTTTCAGGTTGACCTCGGATCAGGTAGGACTACCCGCTG
>MH935054.1
AGGGATCATTACACAATATGAAAGCGGGTTGGGACCTCACCTCGGTGAGGGCTCCAGCTTGTCTGAATTATTCACCCATGTCTTTTGCGCACTTCTTGTTTCCTGGGCGGGTTCGCCCGCCACCAGGACCAAACCATAAACCTTTTTGTAATTGCAATCAGCGTCAGTAAACAATGTAATTATTACAACTTTCAACAACGGATCTCTTGGTTCTGGCATCGATGAAGAACGCAGCGAAATGCGATACGTAGTGTGAATTGCAGAATTCAGTGAATCATCGAATCTTTGAACGCACATTGCGCCCTTTGGTATTCCAAAGGGCATGCCTGTTCGAGCGTCATTTGTACCCTCAAGCTTTGCTTGGTGTTGGGCGTCTTTGTCTCTCACGAGACTCGCCTTAAAATGATTGGCAGCCGACCTACTGGTTTCGGAGCGCAGCACAATTCTTGCACTTTGAATCAGCCTTGGTTGAGCATCCATCAAGACCACATTTTTTTCAACTTTTGACCTCGGATCAGGTAGGGATACCCGCTG
>MH935027.1
AAGGATCATTACACTCAGTAGTTTTATACTGCTCAGGGAGAGCGGAAAGTTTTCCAGCTTGCTTTGGCAGCTGGGATACAAGTACGCTCTCTGTCTGATACCCTTGTCTTTTTGCGTACTCAAGTTTCCTCGGTAGGCTTGCCTGCCGGTTGGACAACCTTATAACCTTTTTAATTTTCAATCAGCGTCTGAATAATTATAATAATTACAACTTTCAACAACGGATCTCTTGGTTCTGGCATCGATGAAGAACGCAGCGAAATGCGATAAGTAGTGTGAATTGCAGAATTCAGTGAATCATCGAATCTTTGAACGCACATTGCGCCCCTTGGTATTCCATGGGGCATGCTTGTTCGAGCGTCATTTGTACTCTCAAGCTTTGCTTGGTGTTGGGTGTTTGTCCTTGCCTCTGCGTTTGGACTCGCCTTAAATGAATTGGCAGCCGATGTATTGGTTTGAAGCGCAGCACAATTTGCGGTTCTGACTGGTTATCATTAGCGTCCATGAAGCACAATTAACACTTTTGACCTCGGA
>MH934984.1
AAGTCGTAACAAGGTCTCCGTTGGTGAACCAGCGGAGGGATCATTGCTGGAACGCGCCCCAGGCGCACCCAGAAACCCTTTGTGAACTTATACCTTACTGTTGCCTCGGCGCATGCCGGCCCCCTTGGGGGCCCCTCTCCTGGAGGAGCAGGCACGCCGGCGGCCAACCTAACTCTTGTTTTTACACTGAAACTCTGAGAATAAAACATAAATGAATCAAAACTTTCAACAACGGATCTCTTGGTTCTGGCATCGATGAAGAACGCAGCGAAATGCGATAAGTAATGTGAATTGCAGAATTCAGTGAATCATCGAATCTTTGAACGCACATTGCGCCCTCTGGTATTCCGGAGGGCATGCCTGTTCGAGCGTCATTTCAACCCTCAAGCCTGGCTTGGTGATGGGGCACTGCCTGTAAAAGGGCAGGCCCTGAAATTCAGTGGCGAGCTCGCCAGGACCCCGAGCGCAGTAGTTAAACCCTCGCTCTGGAAGGCCCTGGCGGTGCCCTGCCGTTAAACCCCCAACTTCTGAAAATTGACCT
>MH935008.1
AAGGATCATTACACTCAGTAGTTTACTACTGTAAAGGAGGCTGTTAGTCTGTATAGCGCAAGCTGATGAGCAGCTAGCCTCTTTTATCCACCCTTGTCTTTTGCGTACCCACGTTTCCTCGGCAGGCTTGCCTGCCGATTGGACAAACCTATAACCTTTTTAATTTTCAATCAGCGTCTGAAAAACTTAATAATTACAACTTTCAACAACGGATCTCTTGGTTCTGGCATCGATGAAGAACGCAGCGAAATGCGATAAGTAGTGTGAATTGCAGAATTCAGTGAATCATCGAATCTTTGAACGCACATTGCGCCCCTTGGTATTCCATGGGGCATGCCTGTTCGAGCGTCATTTGTACCCTCAAGCTCTGCTTGGTGTTGGGTGTTTGTCCTCTCCCTAGTGTTTGGACTCGCCTTAAAATAATTGGCAGCCAGTGTTTTGGTATTGAAGCGCAGCACAAGTCGCGATTCTTATCAAATACTTGCGTCCACAAGCCCTTTTTTAACTTTTGACCTCGGATCAGGTAGGGATACCCGCTGAACT
>MH935045.1
AGGGATCATTGATGGAATAAACGCCCTCACAGGCGCTACCCATAAACCCTTTGTGAATACTACCTAAAAATGTTGCCTCGGCATTGGTTGGCCTCTTCTGGAGGTCCCTTCTCTAGGGAAGGAGCAGACCGGCCGGTGGCCCCTATAAACTCTTGTTTTTGTAATATCATCTGAGTAAAACAACTAAAATGAATCAAAACTTTCAACAACGGATCTCTTGGTTCTGGCATCGATGAAGAACGCAGCGAAATGCGATAAGTAATGTGAATTGCAGAATTCAGTGAATCATCGAATCTTTGAACGCACATTGCGCCCGGTGGTATTCCACCGGGCATGCCTGTTCGAGCGTCATTTCAACCCTCAAAGCCCTGGCTTTGGTGTTGGAGGAATACCCTGTAAAACGGGTACCCTCTGAAATTTAGTGGCGGGCTCGCTAGAATTTTGAGCGTAGTAATTTTACCTCGTTTTTAAAGACTAGTGGGACTTCTTGCCGTAAAACCCCCCAACTTTCTGAAAATTGACCTCGGATCAGGTAGGA
>MH935068.1
AAGGATCATTACCGAGTTGATTCGGGCTCCGGCCCGATCCTCCCACCCTTTGTGTACCTACCTCTGTTGCTTTGGCGGGCCGCGGTCCTCCGCGGCCGGCCCCCCTCCCCGGGGGGTGGCCAGCGCCCGCCAGAGGACCATCAAACTCCAGTCAGTAAACGATGCAGTCTGAAAAACATTTAATAAACTAAAACTTTCAACAACGGATCTCTTGGTTCTGGCATCGATGAAGAACGCAGCGAAATGCGATAAGTAATGTGAATTGCAGAATTCAGTGAATCATCGAATCTTTGAACGCACATTGCGCCCTTTGGTATTCCGAAGGGCATGCCTGTTCGAGCGTCATTACAACCCTCAAGCTCTGCTTGGTATTGGGCACCGTCCTTTGCGGGCGCGCCTCAAAGACCTCGGCGGTGGCGTCTTGCCTCAAGCGTAGTAGAACATACATCTCGCTTCGGAGCGCAGGGCGTCGCCCGCCGGACGAACCTTCTGAACTTTTCTCAAGGTTGACCTTCGGATCAGGTAGGGATACCCGCTGAA
>KY367506.2
AAGTCGTAACAAGGTCTCCGTAGGTGAACCTGCGGAGGGATCATTACAGAGTTCATGCCCTTCGGGGTAGATCTCCCACCCGTGTTATCATACCTTTGTTGCTTTGGCGGGCCCGCCTCGGCCACCGGCTCCGGCTGGTGAGCGCCCGCCAGAGGACCCCAAACTCTGAAATTTAATGTCGTCTGAGTACTATATAATAGTTAAAACTTTCAACAACGGATCTCTTGGTTCTGGCATCGATGAAGAACGCAGCGAAATGCGATAAGTAATGTGAATTGCAGAATTCAGTGAATCATCGAATCTTTGAACGCACATTGCGCCCCTTGGTATTCCGGGGGGCATGCCTGTTCGAGCGTCATTACAACCCTCAAGCTCTGCTTGGTATTGGGCGTCCCCGGCAACGGGGTGCCCTAAAATCAGTGGCGGTGCCGTCTGGCTCTAAGCGTAGTAAATCTCTCGCTCTGGATGCCCGGTGGATGCTCGCCAGTAACCCCCAATTTTTTACAGGTTGACCTCGGATCAGGTAGGGATAC
>KY367526.2
AAGTCGTAACAAGGTTTCCGTAGGTGAACCTGCGGAAGGATCATTAAAGAGTAAGGGTGCTCAGCGCCCGACCTCCAACCCTTTGTTGTTAAAACTACCTTGTTGCTTTGGCGGGACCGCTCGGTCTCGAGCCGCTGGGGATTCGTCCCAGGCGAGCGCCCGCCAGAGTTAAACCAAACTCTTGTTATTTAACCGGTCGTCTGAGTTAAAATTTTGAATAAATCAAAACTTTCAACAACGGATCTCTTGGTTCTCGCATCGATGAAGAACGCAGCGAAATGCGATAAGTAATGTGAATTGCAGAATTCAGTGAATCATCGAATCTTTGAACGCACATTGCGCCCCTTGGTATTCCGAGGGGCATGCCTGTTCGAGCGTCATTACACCACTCAAGCTATGCTTGGTATTGGGCGTCGTCCTTAGTTGGGCGCGCCTTAAAGACCTCGGCGAGGCCACTCCGGCTTTAGGCGTAGTAGAATTTATTCGAACGTCTGTCAAAGGAGAGGAACTCTGCCGACTGAAACCTTT
>KY367509.2
AAGTCGTAACAAGGTCTCCGTTGGTGAACCAGCGGAGGGATCATTAGAGAGTGCCCTACTCCCAAAACCCATGTGAACTTACCTGTACGTTGCCTCGGCGGGGGAGGGGCTGGCCACCCCCCCTCCGCCAGGCGGCCCACCAAACCCTGTTTAGCCCTGAATCTCTGAGACGATAAAACAATGAGTTAAAACTTTCAACAACGGATCTCTTGGCTCTGGCATCGATGAAGAACGCAGCGAAATGCGATACGTAGTGTGAATTGCAGAATTTAGTGAATCATCGAATCTTTGAACGCACATTGCGCCCGCCAGTATTCTGGCGGGCATGCCTGTTCGAGCGTCATTTCAACCCCTTAAGCCCTTGTCGCTTAGTGTTGGGAGCCGACGGCGTCCTGCCGTCGCTCCTCAAATCCAGTGGCGGAGCCGGTTTCGCGCTCTGGGCGTAGTAGATTTTCTCCATCTCGCCTGCAGCCGGGGCCGGCCTCCCTGCCGTAAAACCACCACCAATGTACCCAAAGGTGACCTCGA
>MH935046.1
AAGGATCATTACACTCAGTAGATTTATACTGCTCGGGGAGAGGGGAAAGTCTCCAGCCTGGCTGGCGGATGAGTACGCTCTGTCTGCACCCTTGTCTTTTTGCGTACTTCTGTTTCCTCGGCGGGCCTGCCCGCCGGTTGGACAACTTAACAACCTTTTTAATTTTCAATCAGCGTCTGAATAATTATAATAATTACAACTTTCAACAACGGATCTCTTGGTTCTGGCATCGATGAAGAACGCAGCGAAATGCGATAAGTAGTGTGAATTGCAGAATTCAGTGAATCATCGAATCTTTGAACGCACATTGCGCCCCTTGGTATTCCATGGGGCATGCTTGTTCGAGCGTCATTTGTACTCTCAAGCTTTGCTTGGTGTTGGGTGTTTGTCCTTTCCTCGCGTTTGGACTCGCCTCAAAGTTATTGGCAGCCAATGTATTGGTTTGAAGCGCAGCACAATTTGCGATTTAAGCTGGTAATCATTAGCCTCCATCAAACAATTTAACACTTTTGACCTCGGATCAAGTA
>MH935038.1
AGGGATCATTAGAGGAATACCCAAAACCTCCCAACCCCTGTGAACTTACCACTGTTTCCTCGGCGTGCGCACCTGGTTGCCCGCGGGGGATCCGAGCCTACCCTGTAGCTACCCTGTAGCTACCCTGTAGACCCGGGTCCTCAGCACACGGCGCCGCTCAAGGTCCCGCCGAAGTACCCTGAACTCTGTTTAACGTGGAATTCTGAATGCTTCAACTAAATAAGTTAAAACTTTCAACAACGGATCTCTTGGTTCTGGCATCGATGAAGAACGCAGCGAAATGCGATAAGTAATGTGAATTGCAGAATTCAGTGAATCATCGAATCTTTGAACGCACATTGCGCCCATTAGTATTCTAGTGGGCATGCCTATTCGAGCGTCATTTCAACCCTTAAGCCTCTGTTGCTTAGCGTTGGGAGTCTACGGGTTACCCTGTAGTTCCTGAAAACCATTGGCGGAGTCAGGGAGCACTCTAAGCGTATTACACAATCTTTTTGTCTCGCTTTGGATATTGCCCCGCCTCCACG
>MH934991.1
AGGGATCATTACTGAGTTTACGCTCTACAACCCTTTGTGAACATACCTATAACTGTTGCTTCGGCGGGCAGGGTCTCCGTGACCCTCCCGGCCTCCCGCCCCCGGGCGGGTCGGCGCCCGCCGGAGGATAACCAAACTCTGATTTAACGACGTTTCTTCTGAGTGGTACAAGCAAATAATCAAAACTTTTAACAACGGATCTCTTGGTTCTGGCATCGATGAAGAACGCAGCGAAATGCGATAAGTAATGTGAATTGCAGAATTCAGTGAATCATCGAATCTTTGAACGCACATTGCGCCCGCCAGCATTCTGGCGGGCATGCCTGTTCGAGCGTCATTTCAACCCTCAAGCTCTGCTTGGTGTTGGGGCCCTACGGCTGACGTAGGCCCTCAAAGGTAGTGGCGGACCCTCCCGGAGCCTCCTTTGCGTAGTAACTTTACGTCTCGCACTGGGATCCGGAGGGACTCTTGCCGTAAAACCCCCAATTTTCCAAAGGTTGACCTCGGATCAGGTAGGAATACCCGCTGAA
>KY367527.2
AAGGATCATTAACCATATGAACGCAGGTGGGGGTTCACAAGCATATTCGTACGCTTGCCCTGCCTGTCCTAATATCCACCCATGTTTTTTGCGTACTATTCGTTTCCTCGGCGGGCTTGCCCGCCAGTAGGACACCATAAAACCTTTTGTAATTGCAGTCAGCGTCAGAAAAACTTTAATAGTTACAACTTTCAACAACGGATCTCTTGGTTCTGGCATCGATGAAGAACGCAGCGAAATGCGATAAGTAGTGTGAATTGCAGAATTCAGTGAATCATCGAATCTTTGAACGCACATTGCGCCCCTTGGTATTCCATGGGGCATGCCTGTTCGAGCGTCATTTGTACCCTCAAGCTCTGCTTGGTGTTGGGCGTTTGTCCCCTTTACAAGGACTCGCCTCAAAAATATTGGCAGCCGGCATACTGGTCTCGGAGCGCAGCACATTTTGCGCCCCATTTCCTGAATACTGGCGTCCATGAAGCCCATATACTTTAACTCTTGACCTCGGATCAGGTAGGGATACCCGCTGAA
>KY367535.2
AAGTCGTAACAAGGTCTCCGTTGGTGAACCAGCGGAGGGATCATTAAAGAGTTCTATAACTCCCAAACCCATGTGAACATACCTTACGTTGCCTCGGCAGGTCGCGCCTACCCCGTAACGTCCTACCCTGTAGGACCTACCCGGTAGACGCGGGTAAGCCTGCCGGCGGCCCACGAAACTCTGTTTAATATTGAATTCTGAACCTTAAACTAAATAAGTTAAAACTTTCAACAACGGATCTCTTGGTTCTGGCATCGATGAAGAACGCAGCGAAATGCGATAAGTAATGTGAATTGCAGAATTCAGTGAATCATCGAATCTTTGAACGCACATTGCGCCCATTAGTATTCTAGTGGGCATGCCTGTTCGAGCGTCATTTCAACCCTTAAGCCTCTGTTGCTTAGTGTTGGGAGCCTACGGCACCCGTAGCTCCTCAAAGTTAGTGGCGGAGTCGGTTCACACTCTAGACGTAGTAATTCTTATCTCGCCTATCAGTTGGACCGGTCCCCTGCCGTAAAACCCCCCATT
>MH934980.1
AGGGATCATTACAGAGTTGCAAAACTCCCAAACCCATGCGTACATACCGTGTCGTTGCTTCGGCGGGCTGTCGCCTCCCCCCGGGGGGTGCGGCCCCGGCCCGCGAGGGAGCCCGCCGGAGGTCTAAACTCTGTATCTCAGCGAGTTGTCTTCTGAGTATCTTGAAAAAATCAAGTAAAAACTTTCAACAACGGATCTCTTGGTTCTGGCATCGATGAAGAACGTAGCGAAATGCGATAAGTAATGTGAATTGCAGAATTCAGTGAATCATCGAATCTTTGAACGCACATTGCGCCCGCCAGTATTCTGGCGGGCATGCCTGTCCGAGCGTCATTTCACCCCTCAGGCCCAGCCTGGCGTTGGGGCGCTGCGCGGAAGCGCAGGCCCTCAAGTGCAGTGGCGAGCCGGCCGGAAACCCGAGCGCAGTAGAAATCTCCGCCCCGGGAGCCCGGACGGCCTCCGCCGTTAAACGAGACGCGTGAAAAACGTCCTCCACAAGTTTGACCTCGGATCAGGTAGGAATACCCG
>MH935018.1
AGGGATCATTACCGAGTTATCAAAACTCCCAAACCCATGTGAACATACCTCGCGTTGCCTCGGCAGGTGGCGTCTCGCCCCGTAAGAACCTACCCTGTAGGACCTTACCCGGTAGACGACCCTGCCGACGGCCCCCGAAACTCTGTTTTATAGCATTAAACTTCTGAAAATATAACTAAATAAGTTAAAACTTTCAACAACGGATCTCTTGGTTCTGGCATCGATGAAGAACGCAGCGAAATGCGATAAGTAATGTGAATTGCAGAATTCAGTGAATCATCGAATCTTTGAACGCACATTGCGCCCACTAGTATTCTGGTGGGCATGCCTGTTCGAGCGTCATTTCAACCCTTAAGCCCCTGTTGCTTAGCGTTAGGAGCCTACCGGAACTCTCTGGTAGCTCCCCAAAGTCAGTGGCGGAGCCGGTTCGCACTCCAGACGTAGTAGCTTTTACACGTCGCCTGTAGCGCGGGCCGGTCCCCTGCCGTAAAACACCCCAATTTTTATAGGTTGACCTCGGATCAGGTAGGAATACCCGCTGAAC
>KY367518.2
AAGTCGTAACAAGGTCTCCGTTGGTGAACCAGCGGAGGGATCATTACTGAGTTATCTAAACTCCAACCCTATGTGAACCTTACCGTCGTTGCCTCGGCGGGCTGCGTCTACCCTGTAGCTACCCTGTAGCTACCCGGTAGGCGTGCTACAAGCCCGCCGGTGGACCACTAAACTCTGTTATAAATACTGTATCTCTGAATGCTTCAACTTAATAAGTTAAAACTTTCAACAACGGATCTCTTGGTTCTGGCATCGATGAAGAACGCAGCGAAATGCGATAAGTAATGTGAATTGCAGAATTCAGTGAATCATCGAATCTTTGAACGCACATTGCGCCCATTAGTATTCTAGTGGGCATGCCTATTCGAGCGTCATTTCAACCCTTAAGCCCAAGTTGCTTAGCGTTGGGAATCTGCCCTGTATTACGGGGCAGTTCCCTAAAGTTATCGGCGGAGTTAGGGCATACTCTAAGCGTAGTACTATTATTCTCGCTTCTGCAGTTGTCCCGACGGCTTGCCGCTAAACCCCTATATTTCTAGTGGTTGACCT
>KY367497.2
AAGTCGTAACAAGGTCTCCGTTGGTGAACCAGCGGAGGGATCATTACAGAGTTATCAAAACTCCCAAACCCATGTGAACATACCTCGCGTTGCCTCGGCAGGTGGCGTCTCGCCCCGTAAGAACCTACCCTGTAGGACCTTACCCGGTAGACGACCCTGCCGACGGCCCCCGAAACTCTGTTTTATAGCATTAAACTTCTGAAAATATAACTAAATAAGTTAAAACTTTCAACAACGGATCTCTTGGTTCTGGCATCGATGAAGAACGCAGCGAAATGCGATAAGTAATGTGAATTGCAGAATTCAGTGAATCATCGAATCTTTGAACGCACATTGCGCCCACTAGTATTCTGGTGGGCATGCCTGTTCGAGCGTCATTTCAACCCTTAAGCCCCTGTTGCTTAGCGTTAGGAGCCTACCGGAACTCTCTGGTAGCTCCCCAAAGTCAGTGGCGGAGCCGGTTCGCACTCCAGACGTAGTAGCTTTTACACGTCGCCTGTGCCGGCCGGTCCCCTGCCGTAAAACACCCCAATTTTTATAGGTGACCTCG
>MH935025.1
AAGTCGTAACAAGGTCTCCGTTGGTGAACCAGCGGAGGGATCATTGCTGGAACGCGCCCCAGGCGCACCCAGAAACCCTTTGTGAACTTATACCTTACTGTTGCCTCGGCGCTAGCTGGTCCTTCGGGGCCCCTCACCCCCGGGTGTTGAGACAGCCCGCCGGCGGCCAACCCAACTCTTGTTTTTACACTGAAACTCTGAGAATAAAACATAAATGAATCAAAACTTTCAACAACGGATCTCTTGGTTCTGGCATCGATGAAGAACGCAGCGAAATGCGATAAGTAATGTGAATTGCAGAATTCAGTGAATCATCGAATCTTTGAACGCACATTGCGCCCTCTGGTATTCCGGAGGGCATGCCTGTTCGAGCGTCATTTCAACCCTCAAGCCTGGCTTGGTGATGGGGCACTGCTTCTTACCCAAGGAGCAGGCCCTGAAATTCAGTGGCGAGCTCGCCAGGACCCCGAGCGCAGTAGTTAAACCCTCGCTCTGGAAGGCCCTGGCGGTGCCCTGCCGTTAAACCCCCAACTTCTGAAAATTGACCT
>MH935017.1
AGGGATCATTACAGAGTTATCTAAACTCCCAAACCCATGTGAACATACCTCGCGTTGCCTCGGCAGGTGGCGTCCTACCCCGTGATACCTACCCTGTAGGACCTACCCGGTAGGCGACCCTGCCGACGGCCCCCGAAACTCTGTTTTTATAGCATTGGACTTCTGAAAAGATAACTAAATAAGTTAAAACTTTCAACAACGGATCTCTTGGTTCTGGCATCGATGAAGAACGCAGCGAAATGCGATAAGTAATGTGAATTGCAGAATTCAGTGAATCATCGAATCTTTGAACGCACATTGCGCCCACTAGTATTCTGGTGGGCATGCCTGTTCGAGCGTCATTTCAACCCTTAAGCCCCCGTTGCTTAGTGTTGGGAGCCTACTGGAACTCTCCTGTAGCTCCCCAAAGTCAGTGGCGGAGCCGGTTCGCACTCCAGACGTAGTAGCTTTTACACATCGCCTGTAGCTTGGACCCGGTCCCCTGCCGTAAAACACCCCCCAATTTTATAGGTTGACCTCGGATCAGGTAGGAATACCCGCTGAACTTAA
>MH934987.1
AGGGATCATTGCTGGAACAAACGCCCTCACGGGCGCTACCCAGAAACCCTTTGTGAACTATACTTAATCGTTGCCTCGGCATTGGTTGACTTCGAATGAAGTCCCTGAATTCCTTCTGGAAGTTAGGAGCCGACCGGCCGACGGCCCCTATAAACTCTTGTTTTTGTATTATCTTCTGAGTAAAACAACTAAAATGAATCAAAACTTTCAACAACGGATCTCTTGGTTCTGGCATCGATGAAGAACGCAGCGAAATGCGATAAGTAATGTGAATTGCAGAATTCAGTGAATCATCGAATCTTTGAACGCACATTGCGCCCAGTGGTATTCCACTGGGCATGCCTGTTCGAGCGTCATTTCAACCCTCAAAAGCTTGCTTTTGGTGTTGGAGGAATACCTGTAAAAGGGTACCCTCTGAAATTTAGTGGCGGGCTCGCTAGAATTTTGAGCGTAGTAATTTTACCTCGTTTTTAAAGACTAGTGGGACTTCTTGCCGTAAAACCCCCAACTTTCTGAAATTTGACCTCGGATCAGGTAGGAATACCCGCTGAA
>KY367523.2
AAGTCGTAACAAGGTCTCCGTTGGTGAACCAGCGGAGGGATCATTACCGAGTTTACAACTCCCAAACCCCTGTGAACATACCTTAATGTTGCCTCGGCGGATCAGCCCGCGCCCCGTAAAACGGGACGGCCCGCCAGAGGACCCAAACTCTAATGTTTCTTATTGTAACTTCTGAGTAAAACAAACAAATAAATCAAAACTTTCAACAACGGATCTCTTGGTTCTGGCATCGATGAAGAACGCAGCAAAATGCGATAAGTAATGTGAATTGCAGAATTCAGTGAATCATCGAATCTTTGAACGCACATTGCGCCCGCTGGTATTCCGGCGGGCATGCCTGTTCGAGCGTCATTTCAACCCTCAAGCCCCCGGGTTTGGTGTTGGGGATCGGCTCTGCCTCACGGCGGTGCCGCCCCCGAAATACATTGGCGGTCTCGCTGCAGCCTCCATTGCGTAGTAGCTAACACCTCGCAACTGGAACGCGGCGCGGCCATGCCGTAAAACCCCAACTTCTGAATGTTGACCTCGGATCAGGTAGGAATACCCGCTGAA
>MH935007.1
AAGGATCATTACATTCAGTAGCTTGCTACTGTTAGGGGGGTCGATCAGCCTGTATAGTATCACTACTGATGAGCAGCACAACCCCCTGTCTGTACCCTTGTCTTTTGCGCACTCATGTTTCCTCGGCGGGTCTATGCCCGCCGGCTGGACAACTCTATAACCTTTTTAATTTTCAATCAGCGTCTGAAAAACCTAATAATTACAACTTTCAACAACGGATCTCTTGGTTCTGGCATCGATGAAGAACGCAGCGAAATGCGATAAGTAGTGTGAATTGCAGAATTCAGTGAATCATCGAATCTTTGAACGCACATTGCGCCCCTTGGTATTCCATGGGGCATGCCTGTTCGAGCGTCATTTGTACCCTCAAGCTCTGCTTGGTGTTGGGTGTTTGTCCACTCCCTGGTGTTTGGACTCGCCTTAAAGCAATTGGCAGCCAGTGTTTTGGTATTGAAGCGCAGCACATTTTGCGTCTCCAGCCTAGAACACTTGCGTCCAGTAAGCCTTTTTCCACTTTTGACCTCGGATCAGGTAGGGATACCCGCTGAAC
>MH935064.1
AAGTCGTAACAAGGTTTCCGTAGGTGAACCTGCGGAAGGATCATTACACTTAGTAGATCTCTACTACTCAGGGGAGAGGGGAAAGTTTTTAGCCTAGCGGCTGGGAACGAGTACGCTCTCTATCTGAACCCTTGTCTTTTTGCGTACTCATGTTTCCTCGGTGGGCCTGCCTGCCGGTTGGACAACTTAATAACCTTTTTAATTTTCAATCAGCGTCTGAATAATTATAATAATTACAACTTTCAACAACGGATCTCTTGGTTCTGGCATCGATGAAGAACGCAGCGAAATGCGATAAGTAGTGTGAATTGCAGAATTCAGTGAATCATCGAATCTTTGAACGCACATTGCGCCCCTTGGTATTCCATGGGGCATGCTTGTTCGAGCGTCATTTGTACTCTCAAGCTTTGCTTGGTGTTGGGTGTTTGTCCTTTCCATTGCGTTTGGACTCGCCTCAAATTCATTGGCAGCCTATATATTGGTTTGAAGCGCAGCACATTTTGCGGTTCTGTCGAATACTATTAGCGTCCATAAAGCACAATTAACACTTT
>MH935020.1
AGGGATCATTACAGAGTTTATCTTAACTCCCAAACCCCATGTGAACATACCTTACGTTGCCTCGGCAGGTCGCGTCGTACCCGGGAGGGCCCTACCCTGTAGGGCCCGACCTGGTGCGCGCGGGCAACCCTGCCGGCGGCCCCTGAAACTCTGTTTTTATATTAGAATTCTGAATCTATAACTAAATAAGTTAAAACTTTCAACAACGGATCTCTTGGTTCTGGCATCGATGAAGAACGCAGCGAAATGCGATAAGTAATGTGAATTGCAGAATTCAGTGAATCATCGAATCTTTGAACGCACATTGCGCCCATTAGTATTCTATTGGGCATGCCTGTTCGAGCGTCATTTCAACCCTCAAGCCCCCGTTGCTTGGTGTTGGGAGCCTACGGCGACGTAGCTCCTCAAAGTTAGTGGCGGAGTCGGCTCGCACTCTAGACGTAGTAGAATCTTTTTATCTCGCCTGTAGTGTGTGCCGGTCCCCTGCCGTAAAACCCCCCAATTATCAAAAGGTTGACCTCGGATCAGGTAGGAATACCCGCTGAA
>KY367510.2
AAGTCGTAACAAGGTCTCCGTTGGTGAACCAGCGGAGGGATCATTGCTGGAACGCGCCTCGGCGCACCCAGAAACCCTTTGTGAACTTATACCTTACTGTTGCCTCGGCGTCAGGCCGGCCTCTTCGTTGAGGCCCCTCGGTAACGAGGAGCAGCCCGCCGGCGGCCAAGTCAACTCTTGTTTTTATACTGAAACTCTGAGAAAAAAACACAAATGAATTAAAACTTTCAACAACGGATCTCTTGGTTCTGGCATCGATGAAGAACGCAGCGAAATGCGATAAGTAATGTGAATTGCAGAATTCAGTGAATCATCGAATCTTTGAACGCACATTGCGCCCTCTGGTATTCCGGAGGGCATGCCTGTTCGAGCGTCATTTCAACCCTCAAGCCTGGCTTGGTGATGGGGCACTGCTTCCGCGAGGGAGCAGGCCCTGAAATCTAGTGGCGAGCTCGCCAGGACCCCGAGCGCAGTAGTTAAACCCTCGCTCTGGAAGGCCCTGGCGGTGCCCTGCCGTTAAACCCCCAACTTCTGAAAATTTGAC
>MH935009.1
AAGGATCATTACTATTAGCAGATTTTCTGCTGGGAGCGGAAAGCTTTGGAKTGCTTTAGCATTTTAAAGGGAGTACGCTTTCTAAATCCTTGTCTTTTTGCGTACCCATGTTTCCTCGGTGGGCTTGCCCGCCGGCTGGACAACTTAATAACCTTTTAATTCTCAATCAGCGTYTGAATAATTATAATAATTACAACTTTCAACAACGGATCTCTTGGTTCTGGCATCGATGAAGAACGCAGCGAAATGCGATAAGTAGTGTGAATTGCAGAATTCAGTGAATCATCGAATCTTTGAACGCACATTGCGCCCCTTGGTATTCCATGGGGCATGCTTGTTCGAGCGTCATTTGTACCCTCAAGCTTTGCTTGGTGTTGGGTGTTTGTCCTTTTCTTTGCAATTGGACTCGCCCTAAATTCATTGGCAGCTACAGTAGTAGTGGAAAGCGCAGCACAATTTGCGTCTTTTGCTGGTATTATAGGCGTCCATTAAGCACAATTAACACTTTTGACCTCGGATCAAGTAGGGATACCCGCTGAACTTAA
>MH935005.1
AAGGATCATTACCCTTCTATCAGGGGATTGGTGCAAGTCATCAGGGCTTCTGCTCTGGTTTCTCGCCCAGTCCTTTCTGATTTTACCCATGTCTTTTGCGTACTATTTGTTTCCTTGGTGGGCTTGCCTGCCGATAGGACAAACTAAAACCACTTGTAATTGCAGTCAGCGTCAGTAACAATGTAATTATTACAACTTTCAACAACGGATCTCTTGGTTCTGGCATCGATGAAGAACGCAGCGAAATGCGATAAGTAGTGTGAATTGCAGAATTCAGTGAATCATCGAATCTTTGAACGCACATTGCGCCCCTTGGTATTCCATGGGGCATGCCTGTTCGAGCGTCATTTGTACCCTCAAGCTCTGCTTGGTGTTGGGTGTATGTCCTCTGCGCTTGCGTGGATGGGACTCGCCTTAAAGCAATTGGCAGCCGGCATATTGGCCTGGAGCGCAGCACATTTTGCGCCTCTTGTCATAGTTGTTGGCATCCATCAAGATCTCACATAAGCTCTTGACCTCGGATCAGGTAGGGATACCCGCTGAA
>KY367532.2
AAGGATCATTACATGGCGTGCATTTTGCGCGCGGACATGCCTAGGCTTCGGCTTGGGTGTGCTCTCGTCCTTGCCTGTTTGTACCTTTTGTTGCTTCCTCGGCGGGAGTTTTCCCGCCGCTAGGAACCCCAAAACCACCTTGCAATCAGCAGTCTATTCTGATAACATACCTAAATATCTTACAACTTTCAACAATGGATCTCTTGGTTCTGGCATCGATGAAGAACGCAGCGAAATGCGATAAGTAGTGTGAATTGCAGAATTCAGTGAATCATCGAATCTTTGAACGCACATTGCGCCCCTCGGTATTCCGTGGGGCATGCCTGTTCGAGCGTCATTTACACCCTCAAGCTCTGCTTGGTGTTGGGCGTCTGTCCCACGCGGCTTGCCCGCACGGACTCGCCTCAAAGGTATTGGCAGCGGTCTTGCCGGGCCTCCTAATCGCGCAGCACTGTTCGCGCTTCCTGGAGTCCGCACGAAACCAGCGTCCATCAAGCCCCGTCTTCTGAACTTGACCTCGGATCAGGTAGGGATACCCGCTGAA
>MH934983.1
AAGTCGTAACAAGGTCTCCGTTGGTGAACCAGCGGAGGGATCATTGCTGGAACGCGCCCCAGGCGCACCCAGAAACCCTTTGTGAACTTATACCTTACTGTTGCCTCGGCGCTAGCTGGTCCTTCGGGGCCCCTCACCCTCGGGTGTTGAGACAGCCCGCCGGCGGCCAACCCAACTCTTGTTTTTACACTGAAACTCTGAGAATAAAACATAAATGAATCAAAACTTTCAACAACGGATCTCTTGGTTCTGGCATCGATGAAGAACGCAGCGAAATGCGATAAGTAATGTGAATTGCAGAATTCAGTGAATCATCGAATCTTTGAACGCACATTGCGCCCTCTGGTATTCCGGAGGGCATGCCTGTTCGAGCGTCATTTCAACCCTCAAGCCTGGCTTGGTGATGGGGCACTGCTTTTACCCAAGAGCAGGCCCTGAAATTCAGTGGCGAGCTCGCCAGGACCCCGAGCGCAGTAGTTAAACCCTCGCTCTGGAAGGCCCTGGCGGTGCCCTGCCGTTAAACCCCCAACTTCTGAAAATTGACCT
>MH935050.1
AAGGATCATTACCCTTCTATCCCGAGAGCGCCAGCCTTGAGAAGCCTTTTGTGCTTCCAGGGCGGTTCTTATGGATTTTGACCCATGTCTTTTGCGTACCATTTGTTTCCTTGGTGGGCTTTGCCTGCCGATAGGACACCCCAAAACACCCTTTTTGTAGTTGCAATCAGCGTCAGAAAAACACAATTATTACAACTTTCAACAACGGATCTCTTGGTTCTGGCATCGATGAAGAACGCAGCGAAATGCGATAAGTAGTGTGAATTGCAGAATTCAGTGAATCATCGAATCTTTGAACGCACATTGCGCCCCTTGGTATTCCATGGGGCATGCCTGTTCGAGCGTCATTTGTACCCTCAAGCTCTGCTTGGTGTTGGGTGTTTGTCCCCGTTTCGTCGCGGTGGACTCGCCTTAAAGCAATTGGCAGCCGGCACACATGGCTTGGAGCGCAGCACAATTTGCGCCTCTTGCCGTGCGTATTGGCGTCCATCAAGACCACATTTTTGTTCTCTTGACCTCGGATCAGGTAGGGATACCCGCTGAACT
>KY367508.2
AAGGATCATTACATTTAGTAGCTTGCTACTGCTAAGAGGGTCTGTTAGGCTGTATAGTATTGCTACTGACGAGCAGCATGATCCTCTAAGTCAACCCTTGTCTTTTGCGTACCTACGTTTCCTCAGCGGGTATAACCCGCTGGCTGGACAAAATTAAAACCCTTGAATATTCAATCAGTGTCTGAGAAACTTAATAATTACAACTTTCAACAACGGATCTCTTGGTTCTGGCATCGATGAAGAACGCAGCGAAATGCGATAAGTAGTGTGAATTGCAGAATTCAGTGAATCATCGAATCTTTGAACGCACATTGCGCCCCTTGGTATTCCATGGGGCATGCCTGTTCGAGCGTCATTTGTACCCTCAAGCTCTGCTTGGTGTTGGGTGTTTGTCTATGCTTTTGCTTGGACTCACCTCAAAGCAATTGGCAGCCAGTGTTTTGGCATAGAAGCGCAGCACATCTTGCACTTCCAGTCTTAAACACCAGCTTCCAGTAAGTCCCTTTACGTTTGACCTCGGATCAGGTAGGGATACCCGCTGAACT
>MH935028.1
AAGGATCATTAAATTTCGGTAGTCTACTACCGTTTGAGGGAGGTAGAAACTGGGCAGCTATAGCTGTGCAGAAGTACACTTCTTTTCTCAACCCTTGACTTTTTGCGCACTTGTGTTTCCTCGGCAGGCATGCCTGCCGATTGGACAAATCAATAACCTTTTTAATTTTCAATCAGCGTCTGAATTATTTTAATAATTACAACTTTCAACAACGGATCTCTTGGTTCTGGCATCGATGAAGAACGCAGCGAAATGCGATAAGTAGTGTGAATTGCAGAATTCAGTGAATCATCGAATCTTTGAACGCACATTGCGCCCCTTGGTATTCCATGGGGCATGCCTGTTCGAGCGTCATTTGTACTCTCAAGCCTTGCTTGGTGTTGGGTGTTTGTCTTCGCCTCGCTTAGACTCGCCTTAAATATATTGGCAGCCGGTATACTGGTTTGAAGCGCAGCACAATTGCATTTCAGGCTCTTAGTACTAGCATCCACAAAGATTATCAACACTTTTGACCTCGGATCAGGTAGGGATACCCGCTGAACTTAA
>KC481686.1
GTAAAAGTCGTAACAAGGTTTCACTCCTGAACAACGAGTCCTTCGTAGTACTATGGAAGCCTTTGCAACCCCACGGGGGTCCCCGACTATAACTGGGACAGCAAGTCGCCTCGGCGGCAACATGATCGAATTGCGGGGACGTCCTAAAGCTCTCACCACTCCCCCCCATCAGAAACGATGGGGGCTCGTCACAGCGTGAGAGATGTACAATGGGCGATCCGCAGCGAAGCCCCGTCAGCCTACCCTGTAGGGCCGGGGACCGTTCACAGACTAGGTGGTCATGGGCACCGCGGTGCTTAAGATATAGTCGGCCAGCTGGGGAAACCTGACTGCTAGCGCGTTCCGTAGGTGAACCTGCGGAAGGATCATTACAGAGTTCCTGCCCTCACGGGTAGAAACCCCACCCTTGTGTATATTATATTGTTGCTTTAGCAGGTCGCCCCCCGGGGCGTTGGCCTCGGCTGACCGTGCCTGCTAGAGGATCCTAAACTTTGAAATACAGTGTCGTCTGAGTACTATTTAATAGTTAAAACTTTCAACAACGGATCTCTTGGTTCTGGCATCGATGAAGAACGCAGCGAAATGCGATAAGTAATGTGAATTGCAGAATTCAGTGAATCATCGAATCTTTGAACGCACATTGCGCCCCTTGGTATTCCGGGGGGCATGCCTGTTCGAGCGTCATTTAGACCAACTCCCGCTCCGGCGGGGTCTTGGGCTCCGCCTCTGGGCGGGCCTTAAAACCAGTGGCGGTGCCCTAAGGCTCTACGCGTAGTAATTCTTCTCGCGATAGGGTCCTTGAGGTGTCTTGCCAGAAACCCCCAACTCTCTAGGGTTGACCTCGGATC
