# Supplementary material for: The Endophytic Mycobiome of European Ash and Sycamore Maple Leaves – Geographic Patterns, Host Specificity and Influence of Ash Dieback
Source: Front Microbiol. 2018 Oct 24;9:2345. doi: 10.3389/fmicb.2018.02345 (PMC6207852; doi:10.3389/fmicb.2018.02345)
Supplement: Supplementary file 9 [file Data_Sheet_4.zip › Data_Sheet_4_code/data/leaf_samples/ref/unique_isolates_desc.fa]

>KT823561.1 Venturia orni strain VO9 18S ribosomal RNA gene, partial sequence; internal transcribed spacer 1 and 5.8S ribosomal RNA gene, complete sequence; and internal transcribed spacer 2, partial sequence
TTAATGGGTCGACGCCTCCGGGCACATCCCCCACCCTCTGTAACCGCGGCCAGGATTCGGCGCCTGGCGGAACCACCCCC
CGCTCGCGGGGGGCTCCGCCTGCCGGAATCAGCCAACCCTGCCCAGAAGTTGAAGTCTGAGAACAAGTTAAATCAAATAA
AACTTTCAACAACGGATCTCTTGGTTCTGGCAACGATGAAGAACGCAGCGAAATGCGATAAGTAATGTGAATTGCAGAAT
TCAGTGAATCATCGAATCTTTGAACGCACATTGCGCCCCCTGGTATTCCGGGGGGCACACCTGTTCGAGCGCCATTTCAA
CCCTGGAGCCCTGCTCTGTGATGGGCCCCGTCCTCAGGGACGGGCCCGAAACCCGTGGGCGCCTCCGTAAGGCCCTGAGC
GTAGCAAGAGAAATCCCTCGCTCGGAGTGCCCCGTGGCGGCCGCCCCGA
>KT823546.1 Venturia fraxini strain VE2 18S ribosomal RNA gene, partial sequence; internal transcribed spacer 1 and 5.8S ribosomal RNA gene, complete sequence; and internal transcribed spacer 2, partial sequence
TTACTGGGTCGACGCCTCCGGGCACATCCCCCACCCTTTGTAACCGCGGCCAGGATTCGGCGCCTGGCGGAACCACCCCC
CGCTCGCGGGGGGCTCCGCCTGCCGGAATCAGCCAACCCTGCCTAGAAGTTGAAGTCTGAGAACAAGTTAAATCAAATAA
AACTTTCAACAACGGATCTCTTGGTTCTGGCAACGATGAAGAACGCAGCGAAATGCGATAAGTAATGTGAATTGCAGAAT
TCAGTGAATCATCGAATCTTTGAACGCACATTGCGCCCCCTGGTATTCCGGGGGGCACACCTGTTCGAGCGCCATTTCAA
CCCTGGAGCCCTGCTCTGTGATGGGCCCCGTCCTCAGGGACGGGCCCGAAACCCGTGGGCGCCTCCGTAAGGCCCTGAGC
GTAGCAAGAGAAATCCCTCGCTCGGAGTGCCCTATGGCGGCCGCCCCGA
>KT823555.1 Venturia fraxini strain VE5 18S ribosomal RNA gene, partial sequence; internal transcribed spacer 1 and 5.8S ribosomal RNA gene, complete sequence; and internal transcribed spacer 2, partial sequence
TTACTGGGTCGACGCCTCCGGGCACATCCCCCACCCTTTGTAACCGCGGCCAGGATTCGGCGCCTGGCGGAACCACCCCC
CGCTCGCGGGGGGCTCCGCCTGCCGGAATCAGCCAACCCTGCCTAGAAGTTGAAGTCTGAGAACAAGTTAAATCAAATAA
AACTTTCAACAACGGATCTCTTGGTTCTGGCAACGATGAAGAACGCAGCGAAATGCGATAAGTAATGTGAATTGCAGAAT
TCAGTGAATCATCGAATCTTTGAACGCACATTGCGCCCCCTGGTATTCCGGGGGGCACACCTGTTCGAGCGCCATTTCAA
CCCTGGAGCCCTGCTCTGCGATGGGCCCCGTCCTCAGGGACGGGCCCGAAACCCGTGGGCGCCTCCGTAAGGCCCTGAGC
GTAGCAAGAGAAATCCCTCGCTCGGAGTGCCCTATGGCGGCCGCCCCGA
>KT823569.1 Venturia orni strain VO8 18S ribosomal RNA gene, partial sequence; internal transcribed spacer 1 and 5.8S ribosomal RNA gene, complete sequence; and internal transcribed spacer 2, partial sequence
TTAATGGGTCGACGCCTCCGGGCACATCCCCCACCCTCTGTAACCGCGGCCAGGATTCGGCGCCTGGCGGAACCACCCCC
CGCTCGCGGGGGGCTCCGCCTGCCGGAATCAGCCAACCCTGCCCAGAAGTTGAAGTCTGAGAACAAGTTAAATCAAATAA
AACTTTCAACAACGGATCTCTTGGTTCTGGCAACGATGAAGAACGCAGCGAAATGCGATAAGTAATGTGAATTGCAGAAT
TCAGTGAATCATCGAATCTTTGAACGCACATTGCGCCCCCTGGTATTCCGGGGGGCACACCTGTTCGAGCGCCATTTCAA
CCCTGGAGCCCTGCTCTGTGATGGGCCCCGTCCTCAGGGACGGGCCCGAAACCCGTGGGCGCCTCCGTAAGGCCCTGAGC
GTAGCAAGAGAAATCCCTCGCTCGGAGTGCCCTGTGGCGGCCGCCCCGA
>KY367491.2 Paraconiothyrium sp. strain S2_T27_L4A internal transcribed spacer 1, partial sequence; 5.8S ribosomal RNA gene and internal transcribed spacer 2, complete sequence; and large subunit ribosomal RNA gene, partial sequence
AAGTCGTAACAAGGTTTCCGTAGGTGAACCTGCGGAAGGATCATTAACTATCAACAATGAGCCACTGCTGACGGACTCTG
CCCTATGGGCGGGCAGAGCCTGAATAATGCATGCTTTATCGGGTGAGTGGCGGCCATAGAGGTGGGCGCGGGTGGGGAAT
TAAGTTTCTAAGCCGGCGGGGATGCACGTGGAGTATGGAGTGCTGAACCGACCGACCCTTACCTTCGTCCATAGTAGCTC
CGGCTCAAACTCTATGAAGATGACCAGTTCTAAAGACTCGGACTTTACGCGCTCATGACTGCATCCTTATTATACTTGTA
CCTCTCGTTCTCCTTCGGTGGGGCAACCTGCCGCTGGAATTTTACAAAACCCTTTTTTGCATCTAGCATTACCTGTTCTG
ATAAAAACAATTGTTACAACTTTCAACAATGGATCTCTTGGCTCTGGCATCGATGAAGAACGCAGCGAAATGCGATAAGT
AGTGTGAATTGCAGAATTCAGTGAATCATCGAATCTTTGAACGCACATTGCGCCCCTTGGTATTCCATGGGGCATGCCTG
TTCGAGCGTCATCTACACCCTCAAGCTCTGCTTGGTGTTGGGCGTCTGTCCCGCCTTTGCGCGTGGACTCGCCCCAAATT
CATTGGCAGCGGTCTCCGCCTCCTCTCGCGCAGCACATTGCGCTTCTTGAGGTGCTGCGGCCCGCGTCCAGCAAGCAATT
TACCGTCTTTGACCTCGGATCAGGTAGGGATACCCGCTGAACT
>KY367488.2 Colletotrichum acutatum strain S1_T32_L3A internal transcribed spacer 1, partial sequence; 5.8S ribosomal RNA gene and internal transcribed spacer 2, complete sequence; and large subunit ribosomal RNA gene, partial sequence
AAGTCGTAACAAGGTCTCCGTTGGTGAACCAGCGGAGGGATCATTACTGAGTTACCGCTCTATAACCCTTTGTGAACGTA
CCTAACCGTTGCTTCGGCGGGCAGGGGAAGCCTCTCGCGGGCCTCCCCTCCCGGCGCCGGCCCCCACCACGGGGACGGGG
CGCCCGCCGGAGGAAACTAAACTCTATTTACACGACGTCTCTTCTGAGTGGCACAAGCAAATAATTAAAACTTTTAACAA
CGGATCTCTTGGTTCTGGCATCGATGAAGAACGCAGCGAAATGCGATAAGTAATGTGAATTGCAGAATTCAGTGAATCAT
CGAATCTTTGAACGCACATTGCGCTCGCCAGCATTCTGGCGAGCATGCCTGTTCGAGCGTCATTTCAACCCTCAAGCACC
GCTTGGTTTTGGGGCCCCACGGCCGACGTGGGCCCTTAAAGGTAGTGGCGGACCCTCCCGGAGCCTCCTTTGCGTAGTAA
CTAACGTCTCGCACTGGGATCCGGAGGGACTCTTGCCGTTAAACCCCCAAATTCTTTACAGGTTGACCTCGGATCAGGTA
GGAATACCCGCTG
>KT823551.1 Venturia fraxini strain VE20 18S ribosomal RNA gene, partial sequence; internal transcribed spacer 1 and 5.8S ribosomal RNA gene, complete sequence; and internal transcribed spacer 2, partial sequence
TTAATGGGTCGACGCCTCCGGGCACATCCCCCACCCTTTGTAACCGCGGCCAGGATTCGGCGCCTGGCGGAACCACCCCC
CGCTCGCGGGGGGCTCCGCCTGCCGGAATCAGCCAACCCTGCCTAGAAGTTGAAGTCTGAGAACAAGTTAAATCAAATAA
AACTTTCAACAACGGATCTCTTGGTTCTGGCAACGATGAAGAACGCAGCGAAATGCGATAAGTAATGTGAATTGCAGAAT
TCAGTGAATCATCGAATCTTTGAACGCACATTGCGCCCCCTGGTATTCCGGGGGGCACACCTGTTCGAGCGCCATTTCAA
CCCTGGAGCCCTGCTCTGTGATGGGCCCCGTCCTCAGGGACGGGCCCGAAACCCGTGGGCGCCTCCGTAAGGCCCTGAGC
GTAGCAAGAGAAATCCCTCGCTCGGAGTGCCCTATGGCGGCCGCCCCGA
>KT823572.1 Venturia orni strain VO14 18S ribosomal RNA gene, partial sequence; internal transcribed spacer 1 and 5.8S ribosomal RNA gene, complete sequence; and internal transcribed spacer 2, partial sequence
TTAATGGGTCGACGCCTCCGGGCACATCCCCCACCCTCTGTAACCGCGGCCAGGATTCGGCGCCTGGCGGAACCACCCCC
CGCTCGCGGGGGGCTCCGCCTGCCGGAATCAGCCAACCCTGCCCAGAAGTTGAAGTCTGAGAACAAGTTAAATCAAATAA
AACTTTCAACAACGGATCTCTTGGTTCTGGCAACGATGAAGAACGCAGCGAAATGCGATAAGTAATGTGAATTGCAGAAT
TCAGTGAATCATCGAATCTTTGAACGCACATTGCGCCCCCTGGTATTCCGGGGGGCACACCTGTTCGAGCGCCATTTCAA
CCCTGGAGCCCTGCTCTGTGATGGGCCCCGTCCTTAGGGACGGGCCCGAAACCCGTGGGCGCCTCCGTAAGGCCCTGAGC
GTAGCAAGAGAAATCCCTCGCTCGGAGTGCCCTGTGGCGGCCGCCCCGA
>KY367499.2 Alternaria alternata strain SO1_T29_L4B internal transcribed spacer 1, partial sequence; 5.8S ribosomal RNA gene and internal transcribed spacer 2, complete sequence; and large subunit ribosomal RNA gene, partial sequence
AAGTCGTAACAAGGTCTCCGTAGGTGAACCTGCGGAGGGATCATTACACAAATATGAAGGCGGGCTGGAACCTCTCGGGG
TTACAGCCTTGCTGAATTATTCACCCTTGTCTTTTGCGTACTTCTTGTTTCCTTGGTGGGTTCGCCCACCACTAGGACAA
ACATAAACCTTTTGTAATTGCAATCAGCGTCAGTAACAAATTAATAATTACAACTTTCAACAACGGATCTCTTGGTTCTG
GCATCGATGAAGAACGCAGCGAAATGCGATAAGTAGTGTGAATTGCAGAATTCAGTGAATCATCGAATCTTTGAACGCAC
ATTGCGCCCTTTGGTATTCCAAAGGGCATGCCTGTTCGAGCGTCATTTGTACCCTCAAGCTTTGCTTGGTGTTGGGCGTC
TTGTCTCTAGCTTTGCTGGAGACTCGCCTTAAAGTAATTGGCAGCCGGCCTACTGGTTTCGGAGCGCAGCACAAGTCGCA
CTCTCTATCAGCAAAGGTCTAGCATCCATTAAGCCTTTTTTTCAACTTTTGACCTCGGATCAGGTAGGGATACCCGCTGA
A
>MH935080.1 Mycosphaerella sp. isolate V1_T21 internal transcribed spacer 1, partial sequence; 5.8S ribosomal RNA gene and internal transcribed spacer 2, complete sequence; and large subunit ribosomal RNA gene, partial sequence
AGGGATCATTACTGAGTGAGGGCCTTCGGGCTCGACCTCCAACCCTTTGTGAACACAACTTGTTGCTTCGGGGGCGACCC
TGCCGTTTCGACGGCGAGCGCCCCCGGAGGCCTTCAAACACTGCATCTTTGCGTCGGAGTTTAAGTAAATTAAACAAAAC
TTTCAACAACGGATCTCTTGGTTCTGGCATCGATGAAGAACGCAGCGAAATGCGATAAGTAATGTGAATTGCAGAATTCA
GTGAATCATCGAATCTTTGAACGCACATTGCGCCCCTTGGTATTCCGAGGGGCATGCCTGTTCGAGCGTCATTTCACCAC
TCAAGCCTGGCTTGGTATTGGGCGCCGCGGTCAATCCGCGCGCCTCAAAGTCTCCGGCTGAGCTGTCCGTCTCTAAGCGT
TGTGATTTCATTAATCGCTTCGGAGTGCGGGCGGCCGCGGCCGTTAAATCTTTCAAAGGTTGACCTCGGATCAGGTAGGG
ATACCCGCT
>KY367516.2 Rosellinia sp. strain SO1_T34_L4A small subunit ribosomal RNA gene, partial sequence; internal transcribed spacer 1 and 5.8S ribosomal RNA gene, complete sequence; and internal transcribed spacer 2, partial sequence
AAGTCGTAACAAGGTCTCCGTTGGTGAACCAGCGGAGGGATCATTACAGAGTTTATCTTAACTCCCAAACCCCATGTGAA
CATACCTTACGTTGCCTCGGCAGGTCGCGTCGTACCCGGGAAGTCCTACCCTGTAAGACCTACCTGGTGCGCGCGGGTCA
CCCTGCCGGCGGCCCATGAAACTCTGTTTTTACTATTACCATTCTGAATACATAACTAAATAAGTTAAAACTTTCAACAA
CGGATCTCTTGGTTCTGGCATCGATGAAGAACGCAGCGAAATGCGATAAGTAATGTGAATTGCAGAATTCAGTGAATCAT
CGAATCTTTGAACGCACATTGCGCCCATTAGTATTCTATTGGGCATGCCTGTTCGAGCGTCATTTCAACCCTTAAGCCTT
TGTTGCTTAGCGTTGGGAGCCTACGGCAACGTAGCTCCTCAAAGTTAGTGGCGGAGTCGGCTCGTACTCTAGACGTAGTA
GAATCTTTTTATCTCGCCTGTAGTATGTGTCGGTCCCCTGCCGTAAAACCCCCCAAATTTATCAAAGGTGACCT
>KY367495.2 Botryosphaeria dothidea strain S1_T33_L2B small subunit ribosomal RNA gene, partial sequence; internal transcribed spacer 1, 5.8S ribosomal RNA gene, and internal transcribed spacer 2, complete sequence; and large subunit ribosomal RNA gene, partial sequence
AAGTCGTAACAAGGTTTCCGTAGGTGAACCTGCGGAAGGATCATTACCGAGTTGATTCGGGCTCCGGCCCGATCCTCCCA
CCCTTTGTGTACCTACCTCTGTTGCTTTGGCGGGCCGCGGTCCTCCGCGGCCGGCCCCCCTCCCCGGGGGGTGGCCAGCG
CCCGCCAGAGGACCATCAAACTCCAGTCAGTAAACGATGCAGTCTGAAAAACATTTAATAAACTAAAACTTTCAACAACG
GATCTCTTGGTTCTGGCATCGATGAAGAACGCAGCGAAATGCGATAAGTAATGTGAATTGCAGAATTCAGTGAATCATCG
AATCTTTGAACGCACATTGCGCCCTTTGGTATTCCGAAGGGCATGCCTGTTCGAGCGTCATTACAACCCTCAAGCTCTGC
TTGGTATTGGGCACCGTCCTTTGCGGGCGCGCCTCAAAGACCTCGGCGGTGGCGTCTTGCCTCAAGCGTAGTAGAACATA
CATCTCGCTTCGGAGCGCAGGGCGTCGCCCGCCGGACGAACCTTCTGAACTTTTCTCAAGGTTGACCTCGGATCAGGTAG
GGAT
>MH935016.1 Nemania diffusa isolate SO1_T35_L4A small subunit ribosomal RNA gene, partial sequence; internal transcribed spacer 1, 5.8S ribosomal RNA gene, and internal transcribed spacer 2, complete sequence; and large subunit ribosomal RNA gene, partial sequence
AAAGTCGTAACAAGGTCTCCGTTGGTGAACCAGCGGAGGGATCATTAAAGAGTGTAATAACTCCCAAACCCATGTGAACA
TACCTCATGTTGCCTCGGCAGGTCGCGCCTCCCTCGTAGGCCCTACCCCGTAGGCTCCTACGCGGAAGGCGCGGGTACCC
CTGCCGGTGGCCCACGAAACTCTGTCTCATCGTTGAATTCTGAACCTATAACTAAATAAGTTAAAACTTTCAACAACGGA
TCTCTTGGTTCTGGCATCGATGAAGAACGCAGCGAAATGCGATAAGTAATGTGAATTGCAGAATTCAGTGAATCATCGAA
TCTTTGAACGCACATTGCGCCCATTAGTATTCTAGTGGGCATGCCTGTTCGAGCGTCATTTCAACCCTTAAGCCCTTGTT
GCTTAGCGTTGGGAGCCTACGGCACCGTAGCTCCCCAAAGTCAGTGGCGGAGCCGGCTCACACTCTAGACGTAGTAATTA
CTCACCTCGCCTATAGTTGGACCGGTCCCCTGCCGTAAAACGCCCCAGTATCTAAAAGGTTGACCTCGAATCAGGTAGGA
ATACCCGCTGAA
>KY367515.2 Didymella macrostoma strain S2_T22_L3B internal transcribed spacer 1, partial sequence; 5.8S ribosomal RNA gene and internal transcribed spacer 2, complete sequence; and large subunit ribosomal RNA gene, partial sequence
AAGTCGTAACAAGGTTTCCGTAGGTGAACCTGCGGAAGGATCATTACCTAGAGTTGTAGGCTTTGCCTGCTATCTCTTAC
CCATGTCTTTTGAGTACCTTCGTTTCCTCGGCGGGTTCGCCCGCCGATTGGACAATTTAAACCATTTGCAGTTGCAATCA
GCGTCTGAAAAAACATAATAGTTACAACTTTCAACAACGGATCTCTTGGTTCTGGCATCGATGAAGAACGCAGCGAAATG
CGATAAGTAGTGTGAATTGCAGAATTCAGTGAATCATCGAATCTTTGAACGCACATTGCGCCCCTTGGTATTCCATGGGG
CATGCCTGTTCGAGCGTCATTTGTACCTTCAAGCTCTGCTTGGTGTTGGGTGTTTGTCTCGCCTCTGCGTGTAGACTCGC
CTCAAAACAATTGGCAGCCGGCGTATTGATTTCGGAGCGCAGTACATCTCGCGCTTTGCACTCAGAACGACGACGTCCAA
AAGTACATTTTTACACTCTTGACCTCGGATCAGGTAGGGATACCCGCTGAACTTAA
>KY367507.2 Phlyctema vagabunda strain S1_T22_L1B_2 internal transcribed spacer 1, partial sequence; 5.8S ribosomal RNA gene and internal transcribed spacer 2, complete sequence; and large subunit ribosomal RNA gene, partial sequence
AAGTCGTAACAAGGTCTCCGTAGGTGAACCTGCGGAGGGATCATTACAGAGTTCATGCCCTTCGGGGTAGATCTCCCACC
CGTGTCATCACACCTTTGTTGCTTTGGCGGGCCCGCCTCGGCCACCGGCTCCGGCTGGTGAGCGCCCGCCAGAGGACCCC
AAACTCTGAAATTTAGTGTCGTCTGAGTACTATATAATAGTTAAAACTTTCAACAACGGATCTCTTGGTTCTGGCATCGA
TGAAGAACGCAGCGAAATGCGATAAGTAATGTGAATTGCAGAATTCAGTGAATCATCGAATCTTTGAACGCACATTGCGC
CCCTTGGTATTCCGGGGGGCATGCCTGTTCGAGCGTCATTACAACCCTCAAGCTCTGCTTGGTATTGGGCGTCCCCGGCG
ACGGGGTGCCCTAAAATCAGTGGCGGTGCCGTCTGGCTCTAAGCGTAGTAAATCTCTCGCTCTGGATGCCCGGTGGATGC
TCGCCAGAACCCCCCATTTTTTACAGGTTGACCTCGGATCAGGTAGGGATACCCGCTGAAC
>KT823576.1 Venturia sp. 2 TS-2016 strain VE9 18S ribosomal RNA gene, partial sequence; internal transcribed spacer 1 and 5.8S ribosomal RNA gene, complete sequence; and internal transcribed spacer 2, partial sequence
TTAATGGGCAAGCCTCCGGGCGCACCCCCACCCTTTGTAACCGCGGCCTGGATTCGGCGCCTGGCGGGGACCACCCTCCG
TTCGCGGGGGGCCCCGCCTGCCGGAATTAGCCAACCCTGCCTAGAAAATTGAAGTCTGAGAACAGGTTAAATTAAACAAA
ACTTTCAACAACGGATCTCTTGGTTCTGGCAACGATGAAGAACGCAGCGAAATGCGATAAGTAATGTGAATTGCAGAATT
CAGTGAATCATCGAATCTTTGAACGCACATTGCGCCCCCTGGTATTCCGGGGGGCACACCTGTTCGAGCGCCATTTCTAC
CCTGGAGCCCTGCTCTGTGATGGGCCCCGTCCTCGCGGACGGGCCCGAAACCCGTGGGCGCCGTCGTCCGGCCCTGAGCG
TAGCAAGAGAAATCCCTCGCTCGGATGCCCGGCCGCCGGCCGCCCCGA
>KY367504.2 Kretzschmaria deusta strain S2_T29_L4B small subunit ribosomal RNA gene, partial sequence; internal transcribed spacer 1 and 5.8S ribosomal RNA gene, complete sequence; and internal transcribed spacer 2, partial sequence
AAGTCGTAACAAGGTCTCCGTTGGTGAACCAGCGGAGGGATCATTAAAGAGTTTGTTACAACTCCTAAACCCATGTGAAC
TTACCTTCTGTTGCCTCGGCAGGCAGGTCGCATCTTGCTACCCTGTAGGACCCTATCCTATAGTACCTTACAGGGGAAGG
TACTACCCGGAGAGACCTACCCGGTAGAGAGATGCGGTGCCACCTGCCGGTGGACTGAAAAACAAATTCTGTTTAGTAAA
TGGTATTCTGAATCATTATATGGAAATTAAGTTAAAACTTTCAACAACGGATCTCTTGGTTCTGGCATCGATGAAGAACG
CAGCGAAATGCGATAAGTAATGTGAATTGCAGAATTTAGTGAATCATCGAATCTTTGAACGCACATTGCGCCCATTAGTA
TTCTAGTGGGCATGCCTGTTCGAGCGTCATTTCAACCCTTAAGCCTCTGTTGCTTAGTGTTGGGAGCCTACCGCATTCTT
TGCTGTAGCTCCTTAAAGTTAGTGGCGGAGTCGGTTCACACTCTAGGCGTAGTAAAGATTTTATTCTCGCCTGTAGAGAT
GAGCCGGTCCCCTGCCGTAAAACACCCCCCTATTTTTTATAAGGTTGACCTCGGATCAGGTAGGAATACC
>KY367511.2 Mycosphaerella sp. strain S2_T24_L1A internal transcribed spacer 1, partial sequence; 5.8S ribosomal RNA gene and internal transcribed spacer 2, complete sequence; and large subunit ribosomal RNA gene, partial sequence
AAGTCGTAACAAGGTCTCCGTAGGTGAACCTGCGGAGGGATCATTACTGAGTGAGGGAGCAATCCCGACCTCCAACCCTT
TGTGAACACATCTTGTTGCTTCGGGGGCGACCCTGCCGTCCGCGGCATTCCCCCCGGAGGTCATCAAAACACTGCATTCT
TACGTCGGAGTAAAAAGTTAATTTAATAAAACTTTCAACAACGGATCTCTTGGTTCTGGCATCGATGAAGAACGCAGCGA
AATGCGATAAGTAATGTGAATTGCAGAATTCAGTGAATCATCGAATCTTTGAACGCACATTGCGCCCCCTGGTATTCCGG
GGGGCATGCCTGTTCGAGCGTCATTTCACCACTCAAGCCTCGCTTGGTATTGGGCGTCGCGAGTCTCTCGCGCGCCTCAA
AGTCTCCGGCTGAGCGGTTCGTCTCCCAGCGTTGTGGCAACTATTTCGCAGTGGAGTTCGAGTCGTCGCGGCCGTTAAAT
CTTTCAAAGGTTGACCTCGGATCAGGTAGGGATACCCGCTGAACT
>KY367513.2 Elsinoe sp. strain S1_T35_L3B internal transcribed spacer 1, partial sequence; 5.8S ribosomal RNA gene and internal transcribed spacer 2, complete sequence; and large subunit ribosomal RNA gene, partial sequence
AAGGATCATTAACGAGGAAGGGTTCCCGAAAGGGGCCCGAACTCCCCACCCTTTGCTGTTGCGAATACGTTGCTTCGGCG
GGCCCGTCCCTCCCCCCGTCACGGGGGCGTACAGGGCCGGCCGGTCCCATCGCGGACCGGACAGCGCCCGCCGGAGGACC
AAATCAACTCTGTTTTTAACCATACTGTCGGAGTACTTTTGTACAATCAAATTAAAACTTTCAACAACGGATCTCTTGGT
TCTGGCATCGATGAAGAACGCAGCGAAATGCGATAAGTAATGTGAATTGCAGAATTCAGTGAATCATCGAATCTTTGAAC
GCACATTGCGCCCCTTGGTATTCCGAGGGGCATGCCTGTTCGAGCGTCATTTCACCAATCAAGCCCCGCTTGGTATTAGG
CGTCAGGCCGGATCCCACCCCGTCAAAAAGGGGGGAGCCGGCCCGCCCGAAATGCATCGGCGAGGCACCGACCCCCGGCG
TGTTAGAATTTCGAAACGTCAGGAGCACCGGTGTTAACCTCTGCCGTCAAACCTTTTTTTAAAAATATTTTCTTAAGGTT
GACCTCGGATCAGGTAGGAATACCCGCTGAACT
>KT823544.1 Venturia sp. 1 TS-2016 strain VO3 18S ribosomal RNA gene, partial sequence; internal transcribed spacer 1 and 5.8S ribosomal RNA gene, complete sequence; and internal transcribed spacer 2, partial sequence
TTAATGGGTCGACGCCTCCGGGCACATCCCCCACCCTCTGTAACCGCGGCCAGGATTCGGCGCCTGGCGGGACCACCCCC
CGCTCGCGGGGGGCCCCGCCTGCCGGAATCAGCCAACCCTGCCTAGAAGCTGAAGTCTGAGAACGAGTCAAATCAATAAA
ACTTTCAACAACGGATCTCTTGGTTCTGGCAACGATGAAGAACGCAGCGAAATGCGATAAGTAATGTGAATTGCAGAATT
CAGTGAATCATCGAATCTTTGAACGCACATTGCGCCCCCTGGTATTCCGGGGGGCACACCTGTTCGAGCGCCATTTCAAC
CCTGGAGCCGTGCTCTGTGATGGGCCCCGTCCTCAGGGACGGGCCCGAAACCCGTGGGCGCCTCCGCAAGGCCCTGAGCG
TAGCAAGAGAAATCCCTCGCTCGGAGTGCCCTGCGGCGGCCGCCCCGA
>KY367496.2 Boeremia sp. strain S1_T26_L1B small subunit ribosomal RNA gene, partial sequence; internal transcribed spacer 1 and 5.8S ribosomal RNA gene, complete sequence; and internal transcribed spacer 2, partial sequence
AAGTCGTAACAAGGTTTCCGTAGGTGAACCTGCGGAAGGATCATTACCTAGAGTTGTAGGCTTTGCCTACCATCTCTTAC
CCATGTCTTTTGAGTACCTTCGTTTCCTCGGCGGGTCCGCCCGCCGATTGGACAAACTTAAACCCTTTGTAATTGAAATC
AGCGTCTGAAAAAACATAATAGTTACAACTTTCAACAACGGATCTCTTGGTTCTGGCATCGATGAAGAACGCAGCGAAAT
GCGATAAGTAGTGTGAATTGCAGAATTCAGTGAATCATCGAATCTTTGAACGCACATTGCGCCCCTTGGTATTCCATGGG
GCATGCCTGTTCGAGCGTCATTTGTACCTTCAAGCTCTGCTTGGTGTTGGGTGTTTGTCTCGCCTCTGCGTGTAGACTCG
CCTTAAAACAATTGGCAGCCGGCGTATTGATTTCGGAGCGCAGTACATCTCGCGCTTTGCACTCATAACGACGACGTCCA
AAAAGTACTTTTTACACTCTTGACCTCGGATCAGGTAGGG
>MH934997.1 Hymenoscyphus fraxineus isolate N2_T28 internal transcribed spacer 1, partial sequence; 5.8S ribosomal RNA gene and internal transcribed spacer 2, complete sequence; and large subunit ribosomal RNA gene, partial sequence
AAGGATCATTACAGAGTTCCTGCCCTCACGGGTAGAAACCCCACCCTTGTGTATATTATATTGTTGCTTTAGCAGGTCGC
CCTCTGGGCGTCGGCCTCGGCTGACTGTGCCTGCTAGAGGACCCTAAATTTTGAAATACAGTGTCGTCTGAGTACTATTT
AATAGTTAAAACTTTCAACAACGGATCTCTTGGTTCTGGCATCGATGAAGAACGCAGCGAAATGCGATAAGTAATGTGAA
TTGCAGAATTCAGTGAATCATCGAATCTTTGAACGCACATTGCGCCCCTTGGTATTCCGGGGGGCATGCCTGTTCGAGCG
TCATTTAGACCAACTCCCGCTCCGGCGGGGTCTTGGGCTGCGCCTTTGGGCGGGCCTTAAAACCAGTGGCGGTGCCCTAA
GGCTCTACGCGTAGTAATTCTTCTCGCGATAGGGTCCTTGCGGTGTCTTGCCAGCAACCCCCAACTCTCTAGGGTTGACC
TCGGATCAGGTAGGGATACCCGC
>KY367494.2 Mycosphaerella sp. strain SO1_T26_L3B small subunit ribosomal RNA gene, partial sequence; internal transcribed spacer 1, 5.8S ribosomal RNA gene, and internal transcribed spacer 2, complete sequence; and large subunit ribosomal RNA gene, partial sequence
AAGTCGTAACAAGGTCTCCGTAGGTGAACCTGCGGAGGGATCATTACTGAGTGAGGGCCTTCGGGCTCGACCTCCAACCC
TTTGTGAACACAACTTGTTGCTTCGGGGGCGACCCTGCCGTTTCGACGGCGAGCGCCCCCGGAGGCCTTCAAACACTGCA
TCTTTGCGTCGGAGTTTAAGTAAATTAAACAAAACTTTCAACAACGGATCTCTTGGTTCTGGCATCGATGAAGAACGCAG
CGAAATGCGATAAGTAATGTGAATTGCAGAATTCAGTGAATCATCGAATCTTTGAACGCACATTGCGCCCCTTGGTATTC
CGAGGGGCATGCCTGTTCGAGCGTCATTTCACCACTCAAGCCTGGCTTGGTATTGGGCGCCGCGGTCAATCCGCGCGCCT
CAAAGTCTCCGGCTGAGCTGTCCGTCTCTAAGCGTTGTGATTTCATTAATCGCTTCGGAGTGCGGGCGGCCGCGGCCGTT
AAATCTTCAAAGGTGACCTCGGA
>MH935049.1 Ramularia lethalis isolate V1_Ap_g1_2 internal transcribed spacer 1, partial sequence; 5.8S ribosomal RNA gene and internal transcribed spacer 2, complete sequence; and large subunit ribosomal RNA gene, partial sequence
AGGGATCATTACCGAGTTCGGGGGCAATCCCAGTCCCGAAACTCCCACCCTTTGTGAACACATCTTGTTGCTTCGGGGGC
GACCCTGCCGCTCGCGGCACTCCCCCCGGAGGTCATCAAAACACTGCATTCTTACGTCGGAGTATAAAGTTAATATAATA
AAACTTTCAACAACGGATCTCTTGGTTCTGGCATCGATGAAGAACGCAGCGAAATGCGATAAGTAATGTGAATTGCAGAA
TTCAGTGAATCATCGAATCTTTGAACGCACATTGCGCCCCCTGGTATTCCGGGGGGCATGCCTGTTCGAGCGTCATTTCA
CCACTCAAGCCTCGCTTGGTATTGGGCGTCGCGGGTCCCCCGCGCGCCTCAAAGTCTCCGGCTGAGCGGTTCGTCTCCCA
GCGTTGTGGCAACTATTTCGCAGTGGAGTTCGAGTCGTCGCGGCCGTTAAATCTTTCAAAGGTTGACCTCGGATCAGGTA
GGGATACCCGCTGAA
>MH934996.1 Helotiales sp. isolate A2_T56_2 internal transcribed spacer 1, partial sequence; 5.8S ribosomal RNA gene and internal transcribed spacer 2, complete sequence; and large subunit ribosomal RNA gene, partial sequence
AAGGATCATTAATAGAGTAAGGGCGAAGCTGTAAAAGGCCGAGCTCTGACCTCCACCCTTGAATAAACTACCTTCGTTGC
TTTGGCGGGTCGTCTCGTGCCAGCGGCTTCGGCTGTTGAGTACCCGCCAGAGGACCACAACTCTTGTTTTTAGTGATGTC
TGAGTACTATATAATAGTTAAAACTTTCAACAACGGATCTCTTGGTTCTGGCATCGATGAAGAACGCAGCGAAATGCGAT
AAGTAATGTGAATTGCAGAATTCAGTGAATCATCGAATCTTTGAACGCACATTGCGCCCTCTGGTATTCCGGGGGGCATG
CCTGTTCGAGCGTCATTATAACCACTCAAGCTCTCGCTTGGTATTGGGGTTCGCGTCTTCGCGGCCTCTAAAATCAGTGG
CGGTGCCTGTCGGCTCTACGCGTAGTAATACTCCTCGCGATTGAGTTCCGGTAGGTTTACTTGCCAACAACCCCCAATTT
TTTAAGGTTGACCTCGGATCAGGTAGGGATACCCGCTGAACT
>KY367519.2 Ascochyta pisi strain SO1_T30_L4B internal transcribed spacer 1, partial sequence; 5.8S ribosomal RNA gene, complete sequence; and internal transcribed spacer 2, partial sequence
AAGTCGTAACAAGGTTTCCGTAGGTGAACCTGCGGAAGGATCATTACCTAGAGTTTGTGGGCTTTGCCTGCTATCTCTTA
CCCATGTCTTTTGAGTACTTACGTTTCCTCGGTGGGCTCGCCCGCCGATTGGACAAAATTAAACCCTTTGCAGTTGCAAT
CAGCGTCTGAAAAACATAATAGTTACAACTTTCAACAACGGATCTCTTGGTTCTGGCATCGATGAAGAACGCAGCGAAAT
GCGATAAGTAGTGTGAATTGCAGAATTCAGTGAATCATCGAATCTTTGAACGCACATTGCGCCCCTTGGTATTCCATGGG
GCATGCCTGTTCGAGCGTCATTTGTACCTTCAAGCTTTGCTTGGTGTTGGGTGTTTGTCTCGCCTCTGCGTGTAGACTCG
CCTCAAAACAATTGGCAGCCGGCGTATTGATTTCGGAGCGCAGTACATCTCGCGCTTTGCACTCATAACGACGACGTCCA
AAAGTACATTTTTTACACTCTTGACC
>MH935015.1 Xylariaceae sp. isolate N1_Ap_g3_4 internal transcribed spacer 1, partial sequence; 5.8S ribosomal RNA gene and internal transcribed spacer 2, complete sequence; and large subunit ribosomal RNA gene, partial sequence
AGGGATCATTATAGAGTTCTAACAAACTCCCAAACCCATGTGAACATACCTCTCGTTGCCTCGGCAGGCGCCGCCCTACC
CCTCGTAGGCGAAACCTGCCGACGGCCCCCGAAACTCTGTTTTGTATAGCATTAGACCTCTGAAAAAAAAGATAACTAAA
TCAGTTAAAACTTTCAACAACGGATCTCTTGGTTCTGGCATCGATGAAGAACGCAGCGAAATGCGATAAGTAATGTGAAT
TGCAGAATTCAGTGAATCATCGAATCTTTGAACGCACATTGCGCCCACCAGTATTCTGGTGGGCATGCCTGTTCGAGCGT
CATTTCAACCCTTAAGCCCCAGTTGCTTAGCGTTGGGAGCCTACCGGACCCTGTCCCGTAGCTCCCCAAAGTCAGTGGCG
GAGCCGGTTTAACACTCCAGACGTAGTAGCTTTTACACATCGCCTGTAGCCTAAGCCCGGCGCCCTGCCGTAAAACACCC
CCCAATGTATAGGTGACCTCGGATCAGGTAGGAATACCCGCT
>MH935035.1 Ophioceras leptosporum isolate A2_T56_1 internal transcribed spacer 1, partial sequence; 5.8S ribosomal RNA gene and internal transcribed spacer 2, complete sequence; and large subunit ribosomal RNA gene, partial sequence
AGGGATCATTAAAGAGTGTTAAAACTCCCAACCCATGTGAACTTTACCTTCCCCGTCTCTCCGGATTCGGGCGTTGCTTC
GGCCTCCCCCGGGAGGTCGGAGGTACCAAACTTTTGTTTTTACAGTATCTCTGAGGCCTATTGGCAACTATAACAACTTT
TAACAACGGATCTCTTGGCTCTGGCATCGATGAAGAACGCAGCGAAATGCGATAAGTATTGTGAATTGCAGAATCCAGTG
AATCATCGAATCTTTGAACGCACATTGCGCCCGCCGGAATTCCGGCGGGCATGCCTGTTCGAGCGTCATTTCAACCCTCA
AATCCCCAGGATTTGGTGTTGGGACGTCCGCGTCAGCGGGGGTCCTCAAATCTATAGGCGGTACCGCACGGCACTGAACG
CAGTAATCTTTATTCGTTCGGCTGTTCTGGCGGCTTGCTTGCCCCTAAACCCTCCCTTCGGGAATCAAGGTTGACCTCGG
ATCAGGTAGGAATACCCGCTGAA
>MH935019.1 Rosellinia corticium isolate S1_T15 internal transcribed spacer 1, partial sequence; 5.8S ribosomal RNA gene, complete sequence; and internal transcribed spacer 2, partial sequence
AGGGATCATTAGAGAGTGCCCTACTCCCAAAACCCATGTGAACTTACCTGTACGTTGCCTCGGCGGGGGAGGGGCTGGCC
ACCCCCCCTCCGCCAGGCGGCCCACCAAACCCTGTTTAGCCCTGAATCTCTGAGACGATAAAACAATGAGTTAAAACTTT
CAACAACGGATCTCTTGGCTCTGGCATCGATGAAGAACGCAGCGAAATGCGATACGTAGTGTGAATTGCAGAATTTAGTG
AATCATCGAATCTTTGAACGCACATTGCGCCCGCCAGTATTCTGGCGGGCATGCCTGTTCGAGCGTCATTTCAACCCCTT
AAGCCCTTGTCGCTTAGTGTTGGGAGCCGACGGCGTCCTGCCGTCGCTCCTCAAATCCAGTGGCGGAGCCGGTTTCGCGC
TCTGGGCGTAGTAGATTTTCTCCATCTCGCCTGCAGCCGGGGCCGGCCTCCCTGCCGTAAAACCACCACCAATGTACCCA
AAGGTTGACCTCGAA
>KY367524.2 Didymella vitalbina strain S2_T31_L1B internal transcribed spacer 1, partial sequence; 5.8S ribosomal RNA gene and internal transcribed spacer 2, complete sequence; and large subunit ribosomal RNA gene, partial sequence
AAGGATCATTACCTAGAGTTGTAGGCTCTGCCTACCATCTCTTACCCATGTCTTTTGAGTACCTTCGTTTCCTCGGCGGG
TCCGCCCGCCGATTGGACAACATTTAAACCCTTTGTAGTTGCAATCAGCGTCTGAAAAAACATAATAATTACAACTTTCA
ACAACGGATCTCTTGGTTCTGGCATCGATGAAGAACGCAGCGAAATGCGATAAGTAGTGTGAATTGCAGAATTCAGTGAA
TCATCGAATCTTTGAACGCACATTGCGCCCCTTGGTATTCCATGGGGCATGCCTGTTCGAGCGTCATTTGTACCTTCAAG
CCTTGCTTGGTGTTGGGTGTTTGTCTCGCCTTTGCGCGCAGACTCGCCTCAAAACAATTGGCAGCCGGCGTATTGATTTC
GGAGCGCAGTACATCTCGCGCTTTGCACTCATAACGACGACGTCCAAAAAGTACATTTTTACACTCTTGACCTCGGATCA
GGTAGGGATACCCGCTGAA
>KY367517.2 Neocucurbitaria cava strain SO1_T23_L3B internal transcribed spacer 1, partial sequence; 5.8S ribosomal RNA gene and internal transcribed spacer 2, complete sequence; and large subunit ribosomal RNA gene, partial sequence
AAGGATCATTACCAATTTCGGGGGACTTCGGTCCCTGTCTGAAACCCTTGTCTTTTGAGTACCATTTGTTTCCTTGGTAG
GCTTTGCCTACCAATAGGACACCACTTAACCTCTTGTAATTGCAATCAGCGTCAGAAAAACATAATAGTTACAACTTTCA
ACAACGGATCTCTTGGTTCTGGCATCGATGAAGAACGCAGCGAAATGCGAAAAGTAGTGTGAATTGCAGAATTCAGTGAA
TCATCGAATCTTTGAACGCACATTGCGCCCCTTGGTATTCCATGGGGCATGCCTGTTCGAGCGTCATTTGTATCTTCAAG
CTCTGCTTGGTGTTGGGTGTTTGTCCCGCTTTGTGCGTGGACTCGCCTTAAAGCAATTGGCAGCCGGCGTACTAGTCTGG
GAGCGCAGCACAATTTGCGCCTCTGAACCTGAACGCTTGCGTCCATGAAGTCTATACTTTTGCTTTTGACCTCGGATCAG
GTAGGGATACCCGCTGAA
>KY367503.2 Sphaerulina amelanchier strain S2_T26_L2A internal transcribed spacer 1, partial sequence; 5.8S ribosomal RNA gene and internal transcribed spacer 2, complete sequence; and large subunit ribosomal RNA gene, partial sequence
AGGGATCATTACCGAGTGAGGGCCCTCGGGCTCGACCTCCAACCCTTTGTGAACACATCTTGTTGCTTCGGGGGCGACCC
TGCCGTTCCGACGGCGAGCGCCCCCGGAGGCCTTCAAACACTGCATCTTTGCGTCGGAGTTTAAGTAAATTTAAACAAAA
CTTTCAACAACGGATCTCTTGGTTCTGGCATCGATGAAGAACGCAGCGAAATGCGATAAGTAATGTGAATTGCAGAATTC
AGTGAATCATCGAATCTTTGAACGCACATTGCGCCCTCTGGTATTCCGGAGGGCATGCCTGTTCGAGCGTCATTTCACCA
CTCAAGCCTGGCTTGGTATTGGGCGCCGCGGTGTTCCGCGCGCCTCAAAGTCTCCGGCTGAGCTGTCCGTCTCCAAGCGT
TGTGATTTCATTAATCGCTTCGGGGTGCGGGCGGCCGCGGCCGTTAAATCTTTCACAAGGTTGACCTCGGATCAGGTAGG
GATACCCGCTGAACT
>MH935053.1 Pezizomycetes sp. isolate V1_T51 internal transcribed spacer 1, partial sequence; 5.8S ribosomal RNA gene, complete sequence; and internal transcribed spacer 2, partial sequence
AAGGATCATTACAAGTAAATACGTGTTCCTAGGAATATGCATTTTCAAACCCCTCTGTGTACCTTACCTGTTGCTTCCGT
GCTGCGTGGACTCCGGTCCCCTCCCTCGCTGGAGTGCCGGCACGGCTAACAAAACTCATGCATTTCATGTCATCTGTCTG
AACTGATAAATACAAAAAGTTAAAACTTTCAACAACGGATCTCTTGGTTCTCGCATCGATGAAGAACGCAGCGAAATGCG
ATAAGTAGTGTGAATTGCAGAATTCAGTGAATCATCGAATCTTTGAACGCACATTGCGCCTCCTGGTATTCCGGGAGGCA
TGCCTGTTCGAGCGTCATTAAAATCAACTCAAGCTCATTTGCTTGGTCATGGAAGAAGAGTCTGCATCGCAGCCTCCCCT
CCGAAATCCAATGGCGGAAGGTCACTGGTGCCCGGCGTAGTATTAACGTTCGCTGTGTACCCAGAGTCTTTCCTGCCCAA
CAACCCCCTTTCTCGTGATT
>MH935029.1 Didymella sp. isolate A1_T41 internal transcribed spacer 1, partial sequence; 5.8S ribosomal RNA gene and internal transcribed spacer 2, complete sequence; and large subunit ribosomal RNA gene, partial sequence
AAGGATCATTACCTAGAGTTGTAGGCTTTGCCTGCTATCTCTTACCCATGTTTTTTAAGTACCTTCGTTTCCTCGGTGGG
TCCGCCCGCCGACTGGACAATTTAAACCATTTGCAGTTGCAATCAGCGTCTGAAAAACATAATAGTTACAACTTTCAACA
ACGGATCTCTTGGTTCTGGCATCGATGAAGAACGCAGCGAAATGCGATAAGTAGTGTGAATTGCAGAATTCAGTGAATCA
TCGAATCTTTGAACGCACATTGCGCCCCTTGGTATTCCATGGGGCATGCCTGTTCGAGCGTCATTTGTACCTTCAAGCTC
TGCTTGGTGTTGGGTGTTTGTCTCGCCTCTGCGTGTAGACTCGCCTCAAAACAATTGGCAGCCGGCGTGTTGATTTCGGA
GCGCAGTACATCTCGCGCTCTGCACTCAAAACGACGACGTCCAAAAGTACATTTTTACACTCTTGACCTCGGATCAGGTA
GGGATACCCGCTGAA
>MH934999.1 Fusarium tricinctum isolate A2_T43 internal transcribed spacer 1, partial sequence; 5.8S ribosomal RNA gene and internal transcribed spacer 2, complete sequence; and large subunit ribosomal RNA gene, partial sequence
AGGGATCATTACCGAGTTTACAACTCCCAAACCCCTGTGAACATACCTTAATGTTGCCTCGGCGGATCAGCCCGCGCCCC
GTAAAACGGGACGGCCCGCCAGAGGACCCAAACTCTAATGTTTCTTATTGTAACTTCTGAGTAAAACAAACAAATAAATC
AAAACTTTCAACAACGGATCTCTTGGTTCTGGCATCGATGAAGAACGCAGCAAAATGCGATAAGTAATGTGAATTGCAGA
ATTCAGTGAATCATCGAATCTTTGAACGCACATTGCGCCCGCTGGTATTCCGGCGGGCATGCCTGTTCGAGCGTCATTTC
AACCCTCAAGCCCCCGGGTTTGGTGTTGGGGATCGGCTCTGCCTTCTGGCGGTGCCGCCCCCGAAATACATTGGCGGTCT
CGCTGCAGCCTCCATTGCGTAGTAGCTAACACCTCGCAACTGGAACGCGGCGCGGCCATGCCGTAAAACCCCAACTTCTG
AATGTTGACCTCGGATCAGGTAGGAATACCCGCTGAAC
>MH935026.1 Helotiales sp. isolate V2_T55 internal transcribed spacer 1, partial sequence; 5.8S ribosomal RNA gene and internal transcribed spacer 2, complete sequence; and large subunit ribosomal RNA gene, partial sequence
AAGGATCATTAATAGAGTAAGGGCGAAGCCACAAGCCGAGCCCTGACCTCCACCCTTGAATAAACTACCTTTGTTGCTTT
GGCGGGCCGCCTCGTGCCAGCGGCTTCGGCTGTTGAGTGCCCGCCAGAGGACCACAACTCTTGTTTTTAGTGATGTCTGA
GTACTATATAATAGTTAAAACTTTCAACAACGGATCTCTTGGTTCTGGCATCGATGAAGAACGCAGCGAAATGCGATAAG
TAATGTGAATTGCAGAATTCAGTGAATCATCGAATCTTTGAACGCACATTGCGCCCTCTGGTATTCCGGGGGGCATGCCT
GTTCGAGCGTCATTATAACCACTCAAGCTCACGCTTGGTATTGGGGTTCGCGGTTCCGCGGCCCCTAAAATCAGTGGCGG
TGCCCGTCGGCTCTACGCGTAGTAATACTCCTCGCGTTTGAGTCCGGTAGGTCTACTTGCCAACAACCCCCAATTTTTAC
AGGTTGACCTCGGATCAGGTAGGGATACCCGCTGAACT
>MH935000.1 Fusarium sp. isolate S2_T4_4 internal transcribed spacer 1, partial sequence; 5.8S ribosomal RNA gene and internal transcribed spacer 2, complete sequence; and large subunit ribosomal RNA gene, partial sequence
AGGGATCATTACCGAGTTTACAACTCCCAAACCCCTGTGAACATACCTTAATGTTGCCTCGGCGGATCAGCCCGCTCCCC
GTAAAACGGGACGGCCCGCCAGAGGACCCAAACTCTAATGTTTCTTATTGTAACTTCTGAGTAAAACAAACAAATAAATC
AAAACTTTCAACAACGGATCTCTTGGTTCTGGCATCGATGAAGAACGCAGCAAAATGCGATAAGTAATGTGAATTGCAGA
ATTCAGTGAATCATCGAATCTTTGAACGCACATTGCGCCCGCTGGTATTCCGGCGGGCATGCCTGTTCGAGCGTCATTTC
AACCCTCAAGCCCCCGGGTTTGGTGTTGGGGATCGGCTCTGCCTCACGGCGGTGCCGCCCCCGAAATACATTGGCGGTCT
CGCTGCAGCCTCCATTGCGTAGTAGCTAACACCTCGCAACTGGAACGCGGCGCGGCCATGCCGTAAAACCCCAACTTCTG
AATGTTGACCTCGGATCAGGTAGGAATACCCGCTGAA
>MH934993.1 Helotiales sp. isolate V1_T45 internal transcribed spacer 1, partial sequence; 5.8S ribosomal RNA gene and internal transcribed spacer 2, complete sequence; and large subunit ribosomal RNA gene, partial sequence
AGGATCATTAATAGAGCAAGGGCGAAGCTGTAAAAAGCCGAGCCCTGACCTCCACCCTTGAATAAACTACCTTTGTTGCT
TTGGCGGGCCGCCTCGTGCCAGCGGCTTCGGCTGTTGAGTGCCCGCCAGAGGACCACAACTCTTGTTTTTAGTGATGTCT
GAGTACTATATAATAGTTAAAACTTTCAACAACGGATCTCTTGGTTCTGGCATCGATGAAGAACGCAGCGAAATGCGATA
AGTAATGTGAATTGCAGAATTCAGTGAATCATCGAATCTTTGAACGCACATTGCGCCCTCTGGTATTCCGGGGGGCATGC
CTGTTCGAGCGTCATTATAACCACTCAAGCTCACGCTTGGTCTTGGGGTTCGCGGTTCCGCGGCCCCTAAAATCAGTGGC
GGTGCCTGTCGGCTCTACGCGTAGTAATACTCCTCGCGATTGAGTCCGGTAGGTCTACTTGCCAACAACCCCCAATTTTT
ACAAGGTTGACCTCGGATCAGGTAGGGATACCCGCTGAA
>MH934994.1 Helotiales sp. isolate S2_T42_3 internal transcribed spacer 1, partial sequence; 5.8S ribosomal RNA gene and internal transcribed spacer 2, complete sequence; and large subunit ribosomal RNA gene, partial sequence
AAGGATCATTAATAGAGTAAGGGCGGAGCTGTAAAAGGCCGAGCTCTGACCTCCACCCTTGAATAAACTACCTTCGTTGC
TTTGGCGGGTCGCCCCGTGCCAGCGGCTTCGGCTGTTGAGTACCCGCCAGAGGACCACAACTCTTGTTTTTAGTGATGTC
TGAGTACTATATAATAGTTAAAACTTTCAACAACGGATCTCTTGGTTCTGGCATCGATGAAGAACGCAGCGAAATGCGAT
AAGTAATGTGAATTGCAGAATTCAGTGAATCATCGAATCTTTGAACGCACATTGCGCCCTCTGGTATTCCGGGGGGCATG
CCTGTTCGAGCGTCATTATAATCACTCAAGCTCTCGCTTGGTATTGGGGTTCGCGTCTTCGCGGCCTCTAAAATCAGTGG
CGGTGCCTGTCGGCTCTACGCGTAGTAATACTCCTCGCGATTGAGTTCCGGTAGGTTTACTTGCCAACAACCCCCAATTT
TTTAAGGTTGACCTCGGATCAGGTAGGGATACCCGCTGAA
>MH935071.1 Fusarium tricinctum isolate SO1_T25_L4A internal transcribed spacer 1, partial sequence; 5.8S ribosomal RNA gene and internal transcribed spacer 2, complete sequence; and large subunit ribosomal RNA gene, partial sequence
AGGGATCATTACCGAGTTTACAACTCCCAAACCCCTGTGAACATACCTTAATGTTGCCTCGGCGGATCAGCCCGCGCCCC
GTAAAACGGGACGGCCCGCCAGAGGACCCAAACTCTAATGTTTCTTATTGTAACTTCTGAGTAAAACAAACAAATAAATC
AAAACTTTCAACAACGGATCTCTTGGTTCTGGCATCGATGAAGAACGCAGCAAAATGCGATAAGTAATGTGAATTGCAGA
ATTCAGTGAATCATCGAATCTTTGAACGCACATTGCGCCCGCTGGTATTCCGGCGGGCATGCCTGTTCGAGCGTCATTTC
AACCCTCAAGCCCCCGGGTTTGGTGTTGGGGATCGGCTCTGCCCTTCTGGGCGGTGCCGCCCCCGAAATACATTGGCGGT
CTCGCTGCAGCCTCCATTGCGTAGTAGCTAACACCTCGCAACTGGAACGCGGCGCGGCCATGCCGTAAAACCCCAACTTC
TGAATGTTGACCTCGGATCAGGTAGGAATACCCGCTGAAC
>MH935030.1 Fusarium tricinctum isolate A1_T47 internal transcribed spacer 1, partial sequence; 5.8S ribosomal RNA gene and internal transcribed spacer 2, complete sequence; and large subunit ribosomal RNA gene, partial sequence
AGGGATCATTACCGAGTTTACAACTCCCAAACCCCTGTGAACATACCTTAATGTTGCCTCGGCGGATCAGCCCGCGCCCT
GTAAAACGGGACGGCCCGCCAGAGGACCCAAACTCTAATGTTTCTTATTGTAACTTCTGAGTAAAACAAACAAATAAATC
AAAACTTTCAACAACGGATCTCTTGGTTCTGGCATCGATGAAGAACGCAGCAAAATGCGATAAGTAATGTGAATTGCAGA
ATTCAGTGAATCATCGAATCTTTGAACGCACATTGCGCCCGCTGGTATTCCGGCGGGCATGCCTGTTCGAGCGTCATTTC
AACCCTCAAGCCCCCGGGTTTGGTGTTGGGGATCGGCTCTGCCCTTCTGGGCGGTGCCGCCCCCGAAATACATTGGCGGT
CTCGCTGCAGCCTCCATTGCGTAGTAGCTAACACCTCGCAACTGGAACGCGGCGCGGCCATGCCGTAAAACCCCAACTTC
TGAATGTTGACCTCGGATCAGGTAGGAATACCCGCTGAAC
>MH934995.1 Helotiales sp. isolate V1_T44_1 internal transcribed spacer 1, partial sequence; 5.8S ribosomal RNA gene and internal transcribed spacer 2, complete sequence; and large subunit ribosomal RNA gene, partial sequence
AAGGATCATTAATAGAGTAAGGGCGAAGCTGTAAAAGGCCGAGCTCTGACCTCCACCCTTGAATAAACTACCTTCGTTGC
TTTGGCGGGTCGCCTCGTGCCAGCGGCTTCGGCTGTTGAGTACCCGCCAGAGGACCACAACTCTTGTTTTTAGTGATGTC
TGAGTACTATATAATAGTTAAAACTTTCAACAACGGATCTCTTGGTTCTGGCATCGATGAAGAACGCAGCGAAATGCGAT
AAGTAATGTGAATTGCAGAATTCAGTGAATCATCGAATCTTTGAACGCACATTGCGCCCTCTGGTATTCCGGGGGGCATG
CCTGTTCGAGCGTCATTATAACCACTCAAGCTCTCGCTTGGTATTGGGGTTCGCGTCTTCGCGGCCTCTAAAATCAGTGG
CGGTGCCTGTCGGCTCTACGCGTAGTAATACTCCTCGCGATTGAGTTCCGGTAGGTTTACTTGCCAACAACCCCCAATTT
TTTAAGGTTGACCTCGGATCAGGTAGGGATACCCGCTGAACT
>MH934998.1 Dasyscyphus fuscescens isolate S2_T24_L2B_1 internal transcribed spacer 1, partial sequence; 5.8S ribosomal RNA gene and internal transcribed spacer 2, complete sequence; and large subunit ribosomal RNA gene, partial sequence
ACCTGCGGAAGGATCATTACAGAGTTCATGCCCTAACGGGTAGATCTCCCACCCTTGTGTAATATAAATATCTGTTGCTT
TGGCGGGTCGCGAGCTTACCCTCGCCCTGTGTACCCGCCAGAGGACCAATAAACTCTGAATGTTAGTGTCGTCTGAGTAC
TATATAATAGTTAAAACTTTCAACAACGGATCTCTTGGTTCTGGCATCGATGAAGAACGCAGCGAAATGCGATAAGTAAT
GTGAATTGCAGAATTCAGTGAATCATCGAATCTTTGAACGCACATTGCGCCCCTTGGTATTCCGGGGGGCATGCCTGTTC
GAGCGTCATTATAACCAATCCAGCTTGCTGGGTCTTGGGCTTCGCCTCCCTGGCGGGCCTTAAAAACAGTGGCGGTGCTC
TTCAGCTCTACGCGTAGTAATTTCTCTCGCGATTGGGTCTGGAGGGATGCTTGCCAACAACCCCCAATTTTTTTAGGTTG
ACCTCGGATCAGGTAGGGATACCCGCTGAACT
>MH935052.1 Helotiales sp. isolate V1_T44_2 internal transcribed spacer 1, partial sequence; 5.8S ribosomal RNA gene and internal transcribed spacer 2, complete sequence; and large subunit ribosomal RNA gene, partial sequence
AAGGATCATTAATAGAGTAAGGGCTTGGACCGAGCCCTGACCTCCACCCTTGAATAAACTACCTTCGTTGCTTTGGCGGG
TCGCCTCGTGCCAGCGGCTTCGGCTGTTGAGTACCCGCCAGAGGACCACAACTCTTGTTTTTAGTGATGTCTGAGTACTA
TATAATAGTTAAAACTTTCAACAACGGATCTCTTGGTTCTGGCATCGATGAAGAACGCAGCGAAATGCGATAAGTAATGT
GAATTGCAGAATTCAGTGAATCATCGAATCTTTGAACGCACATTGCGCCCTCTGGTATTCCGGGGGGCATGCCTGTTCGA
GCGTCACTACAACCACTCAAGCTCTCGCTTGGTATTGGGGTTCGCGTCTTCGCGGCCCCTAAAATCAGTGGCGGTGCCTG
TCGGCTCTACGCGTAGTAATACTCCTCGCGACTGAGTTCCGGTAGGTTTACTGGCCAGCAACCCCCAAATGTCATACGGT
TGACCTCGGATCAGGTAGGGATACCCGCTGAA
>MH935031.1 Plectosphaerella cucumerina isolate A1_T51 internal transcribed spacer 1, partial sequence; 5.8S ribosomal RNA gene and internal transcribed spacer 2, complete sequence; and large subunit ribosomal RNA gene, partial sequence
AGGGATCATTACTGAGTACTACACTCTCTACCCTTTGTGAACTATTATACCTGTTGCTTCGGCGGCGCCCGCGAGGGTGC
CCGCCGGTCTCATCAGAATCTCTGTTTTCGAACCCGACGATACTTCTGAGTGTTCTTAGCGAACTGTCAAAACTTTTAAC
AACGGATCTCTTGGCTCCAGCATCGATGAAGAACGCAGCGAAACGCGATATGTAATGTGAATTGCAGAATTCAGTGAATC
ATCGAATCTTTGAACGCACATGGCGCCTTCCAGTATCCTGGGAGGCATGCCTGTCCGAGCGTCGTTTCAACCCTCGAGCC
CCTGTGGCCCGGCGTTGGGGATCTGCCACGGCAGGCCCCTAAAACCAGTGGCGGACCCGAAGGCCCTCTCCTTTGCGCAG
TAGCATCAGCCTCGCATTGGGATCCCTCGGCGTCCTGCCTCTAAACCCCCCACAAGTCCGCTCCGGCGGCACCAAGGTTG
ACCTCGGATCAGGTAGGAATACCCGCTGAA
>MH935056.1 Clonostachys rosea isolate V2_T45_2 internal transcribed spacer 1, partial sequence; 5.8S ribosomal RNA gene and internal transcribed spacer 2, complete sequence; and large subunit ribosomal RNA gene, partial sequence
AGGGATCATTACCGAGTTTACAACTCCCAAACCCATGTGAACATACCWATCGTTGCTTCGGCGGGATCGCCCCGGGCGCC
TCGTGTGCCCCGGATCCGGCGCCCGCCTAGGAACCTTAACTCTTGTTTTATTTTGGAATCTTSWGAGTAGTTTTTACAAA
TAAATAAAAACTTTCAACAACGGATCTCTTGGTTCTGGCATCGAMGAAGAACGCAGSGAAATGCGATAAGTAATGTGAAW
TGCAGAATTCAGTGAATCATCGAATCTTTGAACGCACAWTGCGCCCGCCAGTATTCTGGCGGGCATGCCTGTCTGAGCGT
CATTTCAACCCTCATGCCCCTAGGGCGTGGTGTTGGGGATCGGCCAAAGCCCGCGAGGGACGGCCGGCCCCTAAATCTAG
TGGCGGACCCGTCGTGGCCTCCTCTGCGAAGTAGTGATATTCCGCATCGGAGAGCGACGAGCCCCTGCCGTTAAACCCCC
AACTTTCCAAGGTTGACCTCAGATCAGGTAGGAATACCCGCT
>MH935039.1 Cosmospora arxii isolate N1_T16 internal transcribed spacer 1, partial sequence; 5.8S ribosomal RNA gene and internal transcribed spacer 2, complete sequence; and large subunit ribosomal RNA gene, partial sequence
AGGGATCATTACCGAGTTTTCAACTCCCAAACCCCTGTGAACATACCTTTTGTTGCTTCGGCGGGATCGCCCCGGCGCCC
TCGGGCCCGGACCCAGGCGCCCGCCGGAGGACCCAAACTCTTGTCTTCATGAGTATCTTCTGAGTAACACAAGCAAATAA
ATTAAAACTTTCAACAACGGATCTCTTGGTTCTGGCATCGATGAAGAACGCAGCGAAATGCGATAAGTAATGTGAATTGC
AGAATTCCGTGAATCATCGAATCTTTGAACGCACATTGCGCCCGCCAGTATTCTGGCGGGCATGCCTGTTCGAGCGTCAT
TTCAACCCTCAAGCCCCCGGGCTTGGTGTTGGGGATCGGCCGCCCTCCCGCGCGCCGGCCCCGAAATCTAGTGGCGGTCT
CGCTGTAGCCTCCTCTGCGTAGTAGCACACCTCGCACCGGAACGCAGCCTGGCCACGCCGTTAAACCCCCCACTTCTGAA
GGTTGACCTCGGATCAGGTAGGAATACCCGCTGAA
>KY367525.2 Alternaria infectoria strain SO1_T22_L1B internal transcribed spacer 1, partial sequence; 5.8S ribosomal RNA gene, complete sequence; and internal transcribed spacer 2, partial sequence
AGGGATCATTACACAATAACAAGGCGGGCTGGACACCCCCCGCTGGGCACTGCTTCACGGCGTGCGCGGCGGGGCCGGCC
CTGCTGAATTATTCACCCGTGTCTTTTGCGTACTTCTTGTTTCCTGGGTGGGCTCGCCCGCCCTCAGGACCAACCACAAA
CCTTTTGCAATAGCAATCAGCGTCAGTAACAACGTAATTAATTACAACTTTCAACAACGGATCTCTTGGTTCTGGCATCG
ATGAAGAACGCAGCGAAATGCGATACGTAGTGTGAATTGCAGAATTCAGTGAATCATCGAATCTTTGAACGCACATTGCG
CCCTTTGGTATTCCAAAGGGCATGCCTGTTCGAGCGTCATTTGTACCCTCAAGCTTTGCTTGGTGTTGGGCGTCTTTTGT
CTCCAGTTCGCTGGAGACTCGCCTTAAAGTCATTGGCAGCCGGCCTACTGGTTTCGGAGCGCAGCACAAGTCGCGCTCTT
TGCCAGCCAAGGTCAGCGTCCAGCAAGCCTTTTT
>MH935011.1 Annulohypoxylon cohaerens isolate SO1_T29_L4A small subunit ribosomal RNA gene, partial sequence; internal transcribed spacer 1 and 5.8S ribosomal RNA gene, complete sequence; and internal transcribed spacer 2, partial sequence
AAGTCGTAACAAGGTCTCCGTTGGTGAACCAGCGGAGGGATCATTACAGAGTTAAACAAAACTCCAAACCCTTTGTGAAC
CTTACCGCAAGTTGCCTCGGCGTGCGCTGCGGCTACCCCGCGGGCGCCCACCCTGGTGGGCGCCTGCCCTGTAGCCGGCC
TACGGCCCGCCGAAGGACCGTTAAACTCTGCTTGAAATACTGCATTCTGAATTATTCAAACGAAATAAGTTAAAACTTTC
AACAACGGATCTCTTGGTTCTGGCATCGATGAAGAACGCAGCGAAATGCGATAAGTAATGTGAATTGCAGAATTCAGTGA
ATCATCGAATCTTTGAACGCACATTGCGCCCATTAGTACTCTAGTGGGCATGCCTATTCGAGCGTCATTTCGACCATTAA
GCCCTGCAGCTTAGCGTTGGGAGACTACGCCCCCGCGGCGTAGCTCCTCAAAGTCAGTGGCGGAGCCGGAGCACACTCTG
AGCGTAGTAGACCTATCTCGCTTCTGCGGTTG
>MH934981.1 Sphaerulina amelanchier isolate S2_T26_L1B internal transcribed spacer 1, partial sequence; 5.8S ribosomal RNA gene, complete sequence; and internal transcribed spacer 2, partial sequence
AGGGATCATTACCGAGTGAGGGCCTTCGGGCTCGACCTCCAACCCTTTGTGAACACATCTTGTTGCTTCGGGGGCGACCC
TGCCGTTCCGACGGCGAGCGCCCCCGGAGGCCTTCAAACACTGCATCTTTGCGTCGGAGTTTAAGTAAATTTAAACAAAA
CTTTCAACAACGGATCTCTTGGTTCTGGCATCGATGAAGAACGCAGCGAAATGCGATAAGTAATGTGAATTGCAGAATTC
AGTGAATCATCGAATCTTTGAACGCACATTGCGCCCTCTGGTATTCCGGAGGGCATGCCTGTTCGAGCGTCATTTCACCA
CTCAAGCCTGGCTTGGTATTGGGCGCCGCGGTGTTCCGCGCGCCTCGAAGTCTCCGGCTGAGCTGTCCGTCTCCAAGCGT
TGTGATTTCATTAATCGCTTCGGGGTGCGGGCGGCCGCGGCCGTTAAATC
>MH935063.1 Leptosphaeriaceae sp. isolate S2_T23_L3A internal transcribed spacer 1, partial sequence; 5.8S ribosomal RNA gene, complete sequence; and internal transcribed spacer 2, partial sequence
GAACCTGCGGAAGGATCATTAAACATCATCGGGGGRTKGGATACAGATTGCTGGGCTTCGGTCTTGCCTTCTGCCCTTCC
CTTACTGATTTTACCCATGTCTTTTGCGTACTATTTGTTTCCTTGGTGGGCTTGCCTGCCGATAGGACATCATTAAACCT
TTTGTAATTGCAGTCAGCGTCAGAAAAACATAATAATTACAACTTTCAACAACGGATCTCTTGGTTCTGGCATCGATGAA
GAACGCAGCGAAATGCGATAAGTAGTGTGAATTGCAGAATTCAGTGAATCATCGAATCTTTGAACGCACATTGCGCCCCT
TGGTATTCCATGGGGCATGCCTGTTCGAGCGTCATTTGTACCCTCAAGYTCTGCTTGGTGTTGGGTGTTTGTCCCGCTTT
TCGCGTGGACTCGCCTTAAAACAATTGGCAGCCGGCATATTGGCCTGGAG
>KT823575.1 Venturia orni strain VO17 18S ribosomal RNA gene, partial sequence; internal transcribed spacer 1 and 5.8S ribosomal RNA gene, complete sequence; and internal transcribed spacer 2, partial sequence
TTAATGGGTCGACGCCTCCGGGCACATCCCCCACCCTCTGTAACCGCGGCCAGGATTCGGCGCCTGGCGGAACCACCCCC
CGCTCGCGGGGGGCTCCGCCTGCCGGAATCAGCCAACCCTGCCCAGAAGTTGAAGTCTGAGAACAAGTTAAATCAAATAA
AACTTTCAACAACGGATCTCTTGGTTCTGGCAACGATGAAGAACGCAGCGAAATGCGATAAGTAATGTGAATTGCAGAAT
TCAGTGAATCATCGAATCTTTGAACGCACATTGCGCCCCCTGGTATTCCGGGGGGCACACCTGTTCGAGCGCCATTTCAA
CCCTGGAGCCCTGCTCTGTGATGGGCCACGTCCTCAGGGACGGGCCCGAAACCCGTGGGCGCCTCCGTAAGGCCCTGAGC
GTAGCAAGAGAAATCCCTCGCTCGGAGTGCCCCGTGGCGGCCGCCCCGA
>KT823554.1 Venturia fraxini strain VE12 18S ribosomal RNA gene, partial sequence; internal transcribed spacer 1 and 5.8S ribosomal RNA gene, complete sequence; and internal transcribed spacer 2, partial sequence
TTAATGGGTCGACGCCTCCGGGCACATCCCCCACCCTTTGTAACCGCGGCCAGGATTCGGCGCCTGGCGGAACCACCCCC
CGCTCGCGGGGGGCTCCGCCTGCCGGAATCAGCCAACCCTGCCTAGAAGTTGAAGTCTGAGAACAAGTTAAATCAAATAA
AACTTTCAACAACGGATCTCTTGGTTCTGGCAACGATGAAGAACGCAGCGAAATGCGATAAGTAATGTGAATTGCAGAAT
TCAGTGAATCATCGAATCTTTGAACGCACATTGCGCCCCCTGGTATTCCGGGGGGCACACCTGTTCGAGCGCCATTTCAA
CCCTGGAGCCCTGCTCTGTGATGGGCCCCGTCCTCAGGGACGGGCCCGAAACCCGTGGGCGCCTCCGTAAGGCCCTGAGC
GTAGCAAGAGAAATCCCTCGCTCGGAGTGCCCCATGGCGGCCGCCCCGA
>MH935004.1 Didymella viburnicola isolate S2_T27_L4B internal transcribed spacer 1, partial sequence; 5.8S ribosomal RNA gene, complete sequence; and internal transcribed spacer 2, partial sequence
AAGGATCATTACCTAGAGTTGTAGGCTTTGCCTGCTATCTCTTACCCATGTCTTTTGAGTACCTTCGTTTCCTCGGCGGG
TTCGCCCGCCGATTGGACAATTTAAACCATTTGCAGTTGCAATCAGCGTCTGAAAAAACATAATAGTTACAACTTTCAAC
AACGGATCTCTTGGTTCTGGCATCGATGAAGAACGCAGCGAAATGCGATAAGTAGTGTGAATTGCAGAATTCAGTGAATC
ATCGAATCTTTGAACGCACATTGCGCCCCTTGGTATTCCATGGGGCATGCCTGTTCGAGCGTCATTTGTACCTTCAAGCC
TTGCTTGGTGTTGGGTGTTTGTCTCGCCTCCGCGTGTAGACTCGCCTCAAAACAATTGGCAGCCGGCGTATTGATTTCGG
AGCGCAGTACATCTCGCGCTTTGCATTCAGAACGACGACGTCCAAAAGTACATTTTTACACT
>KY367522.2 Sphaerulina sp. strain S2_T23_L1B internal transcribed spacer 1, partial sequence; 5.8S ribosomal RNA gene and internal transcribed spacer 2, complete sequence; and large subunit ribosomal RNA gene, partial sequence
AGGGATCATTACTGAGTGAGGGCCTTCGGGCTCGACCTCCAACCCTTTGTGAACACAACTTGTTGCTTCGGGGGCGACCC
TGCCGTTCCGACGGCGAGCGCCCCCGGAGGCCTTCAAACACTGCATCTTTGCGTCGGAGTTTAAGTAAATTTAAACAAAA
CTTTCAACAACGGATCTCTTGGTTCTGGCATCGATGAAGAACGCAGCGAAATGCGATAAGTAATGTGAATTGCAGAATTC
AGTGAATCATCGAATCTTTGAACGCACATTGCGCCCTCTGGTATTCCGGAGGGCATGCCTGTTCGAGCGTCATTTCACCA
CTCAAGCCTGGCTTGGTATTGGGCGCCGCGGTGTTCCGCGCGCCTCAAAGTCTCCGGCTGAGCTGTCCGTCTCCAAGCGT
TGTGATTTCATTAATCGCTTTGGGGTGCGGGCGGCCGCGGCCGTTAAATCTTTCACAAGGTTGACCTCGGATCAGGTA
>MH935060.1 Creosphaeria sassafras isolate S1_T31_L2B internal transcribed spacer 1, partial sequence; 5.8S ribosomal RNA gene, complete sequence; and internal transcribed spacer 2, partial sequence
AGGGATCATTACAGGAGTTATMTAACTCCCAAACCCAATGTGAACCTACCTATGTTGCCTCGGCGGGAGAAGCCTACCCG
GTACTTACCCKGTAGCTACCCGGGAAYTACCCTGTAGTWGATGGCGGACCCGCCGGTGGACATTTTAAAAACTCTTGTTT
TACTGTGACACTCTGAGTAACAAACTAAATAAGYTAWAASTTTCAACAACGGATYTMTTGRWTYKGGCATCGAWGAAGAA
YGCAGSGAAATGCGATAAGTAATGTGAATTGCAGAATTCAGTGAATCATTGAATCTTTGAACGCACATTGYGCCCATTAG
TATTCTAGTGGGCAKGCCTGTTCGAGCGTCATTTCAACCMKTAAGCYTTAGTTGCTTAKCRWTGGGAGGTTGCCTCTCGC
AACTCCCTAAAATCAGTGSCAAGGACCAYGACACCTTGAAGTGTAGTAGTT
>MH935059.1 Phoma sp. isolate S1_T27_L2A internal transcribed spacer 1, partial sequence; 5.8S ribosomal RNA gene, complete sequence; and internal transcribed spacer 2, partial sequence
AAGGATCATTACCTAGAGTCAGTGGGCTTTGCCTGCTATCTCTTACCCATGTTTTATGAGCACTTACGTTTCCTCGGTGG
GTTCGCCCACCGATTGGACCACTTAAACCCTTTGCAGTTTTGTAATCAGCGTCTGAAAAACTTAATAGTTACAACTTTCA
ACAACGGATCTCTTGGTTCTGGCATCGATGAAGAACGCAGCGAAATGCGATAAGTAGTGTGAATTGCAGAATTCAGTGAA
TCATCGAATCTTTGAACGCACATTGCGCCCCTTGGTATTCCATGGGGCATGCCTGTTCGAGCGTCATTTGTACCTTCAAG
CTCTGCTTGGTGTTGGGTGTTTGTCTCGCCTCTGCGTGTAGACTCGCCTTAAAACAATTGGCAGCCGGCGTATTGATTTC
GGAGCGCAGTACATCTCGCGCTTTGCACTCATAACGACGACGTCCAAAAGTAC
>MH935062.1 Paraphaeosphaeria neglecta isolate S2_T22_L3A internal transcribed spacer 1, partial sequence; 5.8S ribosomal RNA gene, complete sequence; and internal transcribed spacer 2, partial sequence
AAGGATCATTATCCATCTCAAACCAGGTGCGGTCGCGGCCCCCGGGGGCTTGCTCCCGGGTGGTAGGGGTAACACCCTCA
CGCGCCGCCTGCCTGTACCCTCTTTTTACGAGCACCTTTCGTTCTCCTTCGGCGGGGCAACCTGCCGCTGGAACCAAAAC
AAAACCTTTTTTGCATCTAGCATTACCTGTTCTGATACAAATAATCGTTACAACTTTCAACAATGGATCTCTTGGCTCTG
GCATCGATGAAGAACGCAGCGAAATGCGATAAGTAGTGTGAATTGCAGAATTCAGTGAATCATCGAATCTTTGAACGCAC
ATTGCGCCCCTTGGTATTCCATGGGGCATGCCTGTTCGAGCGTCATCTACACCCTCAAGCTCTGCTTGGTGTTGGGCGTC
TGTCCCGCCTCTGCGCGCGGACTCGCCCCAAATT
>MH935037.1 Aureobasidium subglaciale isolate N1_T10_3 internal transcribed spacer 1, partial sequence; 5.8S ribosomal RNA gene, complete sequence; and internal transcribed spacer 2, partial sequence
AAGGATCATTAAAGAGTAAGGGTGCTCAGCGCCCGACCTCCAACCCTTTGTTGTTAAAACTACCTTGTTGCTTTGGCGGG
ACCGCTCGGTTCCGAGCCGCTGGGGATTCGTCCCAGGCGAGTGCCCGCCAGAGTTAAACCAAACTCTTGTTATTAAACCG
GTCGTCTGAGTTAAAATTTTGAATAAATCAAAACTTTCAACAACGGATCTCTTGGTTCTCGCATCGATGAAGAACGCAGC
GAAATGCGATAAGTAATGTGAATTGCAGAATTCAGTGAATCATCGAATCTTTGAACGCACATTGCGCCCCTTGGTATTCC
GAGGGGCATGCCTGTTCGAGCGTCATTACACCACTCAAGCTATGCTTGGTATTGGGCGTCGTCCTTAGTTGGGCGCGCCT
TAAAGACCTCGGCGAGGCCTCACCGGCTTTAGGCGTAGT
>MH935002.1 Ramularia unterseheri isolate S2_T21_L4A internal transcribed spacer 1, partial sequence; 5.8S ribosomal RNA gene, complete sequence; and internal transcribed spacer 2, partial sequence
AGGGATCATTACTGAGTTCGGGGGCAATCCCAGTCCCGACCTCCAACCCTTTGTGAACATATCTTGTTGCTTCGGGGGCG
ACCCTGCCGTTCGCGGCATTCCCCCCGGAGGTCATCAAAACACTGCATTATTACGTCGGAGTAAAAAGTTAATTTAATAA
AACTTTCAACAACGGATCTCTTGGTTCTGGCATCGATGAAGAACGCAGCGAAATGCGATAAGTAATGTGAATTGCAGAAT
TCAGTGAATCATCGAATCTTTGAACGCACATTGCGCCCCCTGGTATTCCGGGGGGCATGCCTGTTCGAGCGTCATTTCAC
CACTCAAGCCTCGCTTGGTATTGGGCGTCGCGAGTCTCTCGCGCGCCTTAAAGTCTCCGGCTGTTTGACCCGTCTCCCAG
CGTTGTGGCAACTATTTCGC
>MH935010.1 Preussia minima isolate SO1_T25_L1A internal transcribed spacer 1, partial sequence; 5.8S ribosomal RNA gene, complete sequence; and internal transcribed spacer 2, partial sequence
AAGGATCATTATCGTTGGGCTTCGGCCCATTCGAGATAACACCCTTGCCTTTTTGAGTACCTTTTCGTTTCCTCGGCAGG
CTCGCCTGCCAACGGGGACCCTTCAAAACGCTTTGTAATACCTGTAATCGTCTGATATAACAAGCAAAAATCAAAACTTT
CAACAACGGATCTCTTGGTTCTGGCATCGATGAAGAACGCAGCGAAATGCGATAAGTAGTGTGAATTGCAGAATTCAGTG
AATCATCGAATCTTTGAACGCACATTGCGCCCTTTGGTATTCCTTAGGGCATGCCTGTTCGAGCGTCATTTAAACCTTCA
AGCTCAGCTTGGTGATGGGTGACTGTCCTCCCCTCGCGGGGGGACTCGCCTCAAAAACATTGGCGGCCGGTACATTGGCT
TCGAGCGCAGCAGAAACGCGGTCTCGAGCCC
>KT823553.1 Venturia fraxini strain VE7 18S ribosomal RNA gene, partial sequence; internal transcribed spacer 1 and 5.8S ribosomal RNA gene, complete sequence; and internal transcribed spacer 2, partial sequence
TTAATGGGTCGACGCCTCCGGGCACATCCCCCACCCTTTGTAACTGCGGCCAGGATTCGGCGCCTGGCGGAACCACCCCC
CGCTCGCGGGGGGCTCCGCCTGCCGGAATCAGCCAACCCTGCCTAGAAGTTGAAGTCTGAGAACAAGTTAAATCAAATAA
AACTTTCAACAACGGATCTCTTGGTTCTGGCAACGATGAAGAACGCAGCGAAATGCGATAAGTAATGTGAATTGCAGAAT
TCAGTGAATCATCGAATCTTTGAACGCACATTGCGCCCCCTGGTATTCCGGGGGGCACACCTGTTCGAGCGCCATTTCAA
CCCTGGAGCCCTGCTCTGTGATGGGCCCCGTCCTCAGGGACGGGCCCGAAACCCGTGGGCGCCTCCGTAAGGCCCTGAGC
GTAGCAAGAGAAATCCCTCGCTCGGAGTGCCCTATGGCGGCCGCCCCGA
>KT823574.1 Venturia orni strain VO12 18S ribosomal RNA gene, partial sequence; internal transcribed spacer 1 and 5.8S ribosomal RNA gene, complete sequence; and internal transcribed spacer 2, partial sequence
TTAATGGGTCGACGCCTCCGGGCACATCCCCCACCCTCTGTAACCGCGGCCAGGATTCGGCGCCTGGCGGAACCACCCCC
CGCTCGCGGGGGGCTCCGCCTGCCGGAATCAGCCAACCCTGCCCAGAAGTTGAAGTCTGAGAACAAGTTAAATCAAATAA
AACTTTCAACAACGGATCTCTTGGTTCTGGCAACGATGAAGAACGCAGCGAAATGCGATAAGTAATGTGAATTGCAGAAT
TCAGTGAATCATCGAATCTTTGAACGCACATTGCGCCCCCTGGTATTCCGGGGGGCACACCTGTTCGAGCGCCATTTCAA
CCCTGGAGCCCTGCTCTGTGATGGGCCCCGTCCTCAGGGACGGGCCCGAAACCCGTGGGCGCCTCCGCAAGGCCCTGAGC
GTAGCAAGAGAAATCCCTCGCTCGGAGTGCCCCGTGGCGGCCGCCCCGA
>MH935048.1 Epicoccum sp. isolate S2_T47_2 internal transcribed spacer 1, partial sequence; 5.8S ribosomal RNA gene, complete sequence; and internal transcribed spacer 2, partial sequence
AAGGATCATTACCTAGAGTTTGTAGACTTCGGTCTGCTACCTCTTACCCATGTCTTTTGAGTACCTTCGTTTCCTCGGCG
GGTCCGCCCGCCGATTGGACAACATTCAAACCCTTTGCAGTTGCAATCAGCGTCTGAAAAAACATAATAGTTACAACTTT
CAACAACGGATCTCTTGGTTCTGGCATCGATGAAGAACGCAGCGAAATGCGATAAGTAGTGTGAATTGCAGAATTCAGTG
AATCATCGAATCTTTGAACGCACATTGCGCCCCTTGGTATTCCATGGGGCATGCCTGTTCGAGCGTCATTTGTACCTTCA
AGCTCTGCTTGGTGTTGGGTGTTTGTCTCGCCTCTGCGTGTAGACTCGCCTTAAAACAATTGGCAGCCGGCGTATTGATT
TCGGAGCGCAGTACATCTCGCGCTTTGCACTCATAACGACGA
>KT823560.1 Venturia fraxini strain VE17 18S ribosomal RNA gene, partial sequence; internal transcribed spacer 1 and 5.8S ribosomal RNA gene, complete sequence; and internal transcribed spacer 2, partial sequence
TTAATGGGTCGACGCCTCCGGGCACATCCCCCACCCTTTGTAACTGCGGCCAGGATTCGGCGCCTGGCGGAACCACCCCC
CGCTTGCGGGGGGCCCCGCCTGCCGGAATCAGCCAACCCTGCCTAGAAGTTGAAGTCTGAGAACAAGTTAAATCAAATAA
AACTTTCAACAACGGATCTCTTGGTTCTGGCAACGATGAAGAACGCAGCGAAATGCGATAAGTAATGTGAATTGCAGAAT
TCAGTGAATCATCGAATCTTTGAACGCACATTGCGCCCCCTGGTATTCCGGGGGGCACACCTGTTCGAGCGCCATTTCAA
CCCTGGAGCCCTGCTCTGTGATGGGCCCCGTCCTCAGGGACGGGCCCGAAACCCGTGGGCGCCTCCGTAAGGCCCTGAGC
GTAGCAAGAGAAATCCCTCGCTCGGAGTGCCCTATGGCGGCCGCCCCGA
>KY367492.2 Mycosphaerella sp. strain SO1_T23_L1A internal transcribed spacer 1, partial sequence; 5.8S ribosomal RNA gene and internal transcribed spacer 2, complete sequence; and large subunit ribosomal RNA gene, partial sequence
AGGGATCATTACTGAGTGAGGGCGCAAGCCCGACCTCCAACCCTTTGTGAACCAACTCTGTTGCTTCGGGGGCGACCCCG
CCGTTTCGGCGACGGCGCCCCCGGAGGTCATCAAACACTGCATCTTTGCGTCGGAGTCTTAAAGTAAATTTAAACAAAAC
TTTCAACAACGGATCTCTTGGTTCTGGCATCGATGAAGAACGCAGCGAAATGCGATAAGTAATGTGAATTGCAGAATTCA
GTGAATCATCGAATCTTTGAACGCACATTGCGCCCCGTGGTATTCCGCGGGGCATGCCTGTTCGAGCGTCATTTCACCAC
TCAAGCCTAGCTTGGTATTGGGCGTCGCGGTTCCGCGCGCCTTAAAGTCTCCGGCTGAGCAGTTCGTCTCTAAGCGTTGT
GACATATATTTCGCTGAAGAGTTCGGGCGGCTTTTGGCCGTTAAATCTTTCTTAAGGTTGACCTCGGATCAGGTAGGGAT
ACCCGCTGAA
>MH935032.1 Mycosphaerella sp. isolate A2_T15_1 internal transcribed spacer 1, partial sequence; 5.8S ribosomal RNA gene and internal transcribed spacer 2, complete sequence; and large subunit ribosomal RNA gene, partial sequence
AGGGATCATTACTGAGTGAGGGCGCAAGCCCGACCTCCAACCCTTTGTGAACCAACTCTGTTGCTTCGGGGGCGACCCCG
CCGTTTCGGCGACGGCGCCCCCGGAGGTCATCAAACACTGCATCTTTGCGTCGGAGTAATAAAGTAAATTTAAATAAAAC
TTTCAACAACGGATCTCTTGGTTCTGGCATCGATGAAGAACGCAGCGAAATGCGATAAGTAATGTGAATTGCAGAATTCA
GTGAATCATCGAATCTTTGAACGCACATTGCGCCCCGTGGTATTCCGCGGGGCATGCCTGTTCGAGCGTCATTTCACCAC
TCAAGCCTCGCTTGGTATTGGGCGTCGCGGTTCCGCGCGCCTTAAAGTCTCCGGCTGAGCAGTTCGTCTCTAAGCGTTGT
GGCATATATTTCGCTGAAGAGTTCGGACGGCTTTTGGCCGTTAAATCTTTTACAAGGTTGACCTCGGATCAGGTAGGGAT
ACCCGCTGAA
>KY367521.2 Ramularia vizellae strain S2_T23_L3B internal transcribed spacer 1, partial sequence; 5.8S ribosomal RNA gene and internal transcribed spacer 2, complete sequence; and large subunit ribosomal RNA gene, partial sequence
AGGGATCATTACTGAGTTCGGGGGCAATCCCAGTCCCGACCTCCAACCCTTTGTGAACAAATCTTGTTGCTTCGGGGGCG
ACCCTGCCGTTCGCGGCATTCCCCCCGGAGGTCATCAAAACACTGCATTATTACGTCGGAGTAAAAAGTTAATTTAATAA
AACTTTCAACAACGGATCTCTTGGTTCTGGCATCGATGAAGAACGCAGCGAAATGCGATAAGTAATGTGAATTGCAGAAT
TCAGTGAATCATCGAATCTTTGAACGCACATTGCGCCCCCTGGTATTCCGGGGGGCATGCCTGTTCGAGCGTCATTTCAC
CACTCAAGCCTCGCTTGGTATTGGGCGTCGCGAGTCTCTCGCGCGCCTTAAAGTCTCCGGCTGTTTGACCCGTCTCCCAG
CGTTGTGGCAACTATTTCGCAGTGGAGTTCGAGTTGGATCGGCCGTTAAATCTTTCAAAGGTTGACCTCGGATCAGGTAG
GGATACCCG
>MH935001.1 Mycosphaerella sp. isolate S2_T32_L1A_2 internal transcribed spacer 1, partial sequence; 5.8S ribosomal RNA gene and internal transcribed spacer 2, complete sequence; and large subunit ribosomal RNA gene, partial sequence
AGGGATCATTACTGAGTTCGGGGGCAATCCCAGTCCCGACCTCCAACCCTTTGTGAACATATCTTGTTGCTTCGGGGGCG
ACCCTGCCGTTCGCGGCATTCCCCCCGGAGGTCATCAAAACACTGCATTATTACGTCGGAGTAAAAAGTTAATTTAATAA
AACTTTCAACAACGGATCTCTTGGTTCTGGCATCGATGAAGAACGCAGCGAAATGCGATAAGTAATGTGAATTGCAGAAT
TCAGTGAATCATCGAATCTTTGAACGCACATTGCGCCCCCTGGTATTCCGGGGGGCATGCCTGTTCGAGCGTCATTTCAC
CACTCAAGCCTCGCTTGGTATTGGGCGTCGCGAGTCTCTCGCGCGCCTCAAAGTCTCCGGCTGTTTGACCCGTCTCCCAG
CGTTGTGGCAACTATTTCGCAGTGGAGTTCGAGTTGGATCGGCCGTTAAATCTTTCAAAGGTTGACCTCGGATCAGGTAG
GGATACCCG
>MH935047.1 Ramularia lethalis isolate S2_T42_1 internal transcribed spacer 1, partial sequence; 5.8S ribosomal RNA gene and internal transcribed spacer 2, complete sequence; and large subunit ribosomal RNA gene, partial sequence
AGGGATCATTACCGAGTTCGGGGGCAATCCCAGTCCCGAAACTCCCACCCTTTGTGAACACATCTTGTTGCTTCGGGGGC
GACCCTGCCGCTCGCGGCACTCCCCCCGGAGGTCATCAAAACACTGCATTCTTACGTCGGAGTATAAAGTTAATATAATA
AAACTTTCAACAACGGATCTCTTGGTTCTGGCATCGATGAAGAACGCAGCGAAATGCGATAAGTAATGTGAATTGCAGAA
TTCAGTGAATCATCGAATCTTTGAACGCACATTGCGCCCCCTGGTATTCCGGGGGGCATGCCTGTTCGAGCGTCATTTCA
CCACTCAAGCCTCGCTTGGTATTGGGCGTCGCGGGTCCCCCGCGCGCCTCAAAGTCCCCGGCTGAGCGGTTCGTCTCCCA
GCGTTGTGGCAACTATTTCGCAGTGGAGTTCGAGTCGTCGCGGCCGTTAAATCTTTCAAAGGTTGACCTCGGATCAGGTA
GGGATACCCGCT
>MH934982.1 Sphaerulina amelanchier isolate N2_T11_2 internal transcribed spacer 1, partial sequence; 5.8S ribosomal RNA gene and internal transcribed spacer 2, complete sequence; and large subunit ribosomal RNA gene, partial sequence
AGGGATCATTACCGAGTGAGGGCCTTCGGGCTCGACCTCCAACCCTTTGTGAACACATCTTGTTGCTTCGGGGGCGACCC
TGCCGTTCCGACGGCGAGCGCCCCCGGAGGCCTTCAAACACTGCATCTTTGCGTCGGAGTTTAAGTAAATTTAAACAAAA
CTTTCAACAACGGATCTCTTGGTTCTGGCATCGATGAAGAACGCAGCGAAATGCGATAAGTAATGTGAATTGCAGAATTC
AGTGAATCATCGAATCTTTGAACGCACATTGCGCCCTCTGGTATTCCGGAGGGCATGCCTGTTCGAGCGTCATTTCACCA
CTCAAGCCTGGCTTGGTATTGGGCGCCGCGGTGTTCCGCGCGCCTCAAAGTCTCCGGCTGAGCTGTCCGTCTCCAAGCGT
TGTGATTTCATTAATCGCTTCGGGGTGCGGGCGGCCGCGGCCGTTAAATCTTTCACAAGGTTGACCTCGGATCAGGTAGG
GATACCCGCTGAA
>MH935024.1 Sphaerulina aceris isolate S2_T53_2 internal transcribed spacer 1, partial sequence; 5.8S ribosomal RNA gene and internal transcribed spacer 2, complete sequence; and large subunit ribosomal RNA gene, partial sequence
AGGGATCATTACTGAGTGAGGGCCCTCGGGCCCGACCTCCCACCCTCTGTGAACACAACTTGTTGCTTCGGGGGCGACCC
TGCCGTTTCGCGGCGAGCGCCCCCGGAGGCCTTCCAACCCTGCATCTTTGCGTCGGAGTTTAAGTAAATTAAACAAAACT
TTCAACAACGGATCTCTTGGTTCTGGCATCGATGAAGAACGCAGCGAAATGCGATAAGTAATGTGAATTGCAGAATTCAG
TGAATCATCGAATCTTTGAACGCACATTGCGCCCTCTGGTATTCCGGAGGGCATGCCTGTTCGAGCGTCATTTCACCACT
CAAGCCTGGCTTGGTATTGGGCGCCGCGGTGTTCCGCGCGCCTCAAAGTCTCCGGCTGAGCTGTCCGTCTCCAAGCGTCG
TGATTTCATTAATCGCTTCGGGGCGCGGGCGGCCGCGGCCGTTAAATCTTTCACCAGGTTGACCTCGGATCAGGTAGGGA
TACCCGCTGAA
>MH935070.1 Boeremia sp. isolate SO1_T24_L2B internal transcribed spacer 1, partial sequence; 5.8S ribosomal RNA gene and internal transcribed spacer 2, complete sequence; and large subunit ribosomal RNA gene, partial sequence
AAGGATCATTACCTAGAGTTGTAGGCTTTGCCTACCATCTCTTACCCATGTCTTTTGAGTACCTTCGTTTCCTCGGCGGG
TCCGCCCGCCGATTGGACAAACTTAAACCCTTTGTAATTGAAATCAGCGTCTGAAAAAACATAATAGTTACAACTTTCAA
CAACGGATCTCTTGGTTCTGGCATCGATGAAGAACGCAGCGAAATGCGATAAGTAGTGTGAATTGCAGAATTCAGTGAAT
CATCGAATCTTTGAACGCACATTGCGCCCCTTGGTATTCCATGGGGCATGCCTGTTCGAGCGTCATTTGTACCTTCAAGC
TCTGCTTGGTGTTGGGTGTTTGTCTCGCCTCTGCGTGTAGACTCGCCTTAAAACAATTGGCAGCCGGCGTATTGATTTCG
GAGCGCAGTACATCTCGCGCTTTGCACTCATAACGACGACGTCCAAAAAGTACTTTTTACACTTCTTGACCTCGGATCAG
GTAGGGATACC
>MH935042.1 Ascomycota sp. isolate N1_T43 internal transcribed spacer 1, partial sequence; 5.8S ribosomal RNA gene and internal transcribed spacer 2, complete sequence; and large subunit ribosomal RNA gene, partial sequence
AAGGATCATTACCGTGGGGATTCGTCCCCATTGAGATAGCACCCTTTGTTTATGAGCACCATTGTTTCCTCGGCGGGCTT
GCCCGCCGGTGGACATACCAAACCCTTTGTAGTAGCAGTATCTTCAGTAAAAAAAAAATATTAAAACTTTCAACAACGGA
TCTCTTGGTTCTGGCATCGATGAAGAACGCAGCGAAATGCGATAAGTAGTGTGAATTGCAGAATTCAGTGAATCATCGAA
TCTTTGAACGCACATTGCGCCCTTCGGTATTCCGTTGGGCATGCCTGTTCGAGCGTCATTTAAACCTTCAAGCTCTGCTT
GGTGTTGGGTGTTTGTTCCGCCTCTGCGCGTGGACTCGCCTCAAATTCATTGGCAGCCGGTAAGTTGGCTTCGTGCGCAG
CACATTGCGTGTCGATTCCAGCCTGCCCCCTCCCKTKAAGCCTCTTTTTTACTTTGACCTCGGATCAGGTAGGGATACCC
GCTG
>MH935061.1 Pyrenochaeta sp. isolate S1_T36_L4B internal transcribed spacer 1, partial sequence; 5.8S ribosomal RNA gene, complete sequence; and internal transcribed spacer 2, partial sequence
AAGGATCATTACCAATTTTATCGGGGGGACTTCGGTCCCTGTCTGAACCCTTGTCTTTTGCGTACTATTTGTTTCCTTGG
TGGGCTTTGCCTGCCAATAGGACACTATCAAACCTTTTGTAATTGCAATCAGCGTCAGAAAAACATAATAATTACAACTT
TCAACAACGGATCTCTTGGTTCTGGCATCGATGAAGAACGCAGCGAAATGCGAAAAGTAGTGTGAATTGCAGAATTCAGT
GAATCATCGAATCTTTGAACGCACATTGCGCCCCTTGGTATTCCATGGGGCATGCCTGTTCGAGCGTCATTTGTACCTTC
AAGCTCTGCTTGGTGTTGGGTGTTTGTCCCGCTTTTTGCGTGGACTCGCCTCAAAGCAATTGGCAGCCGGCGTACTAGCC
TGGGAGCGCAGCACATTTTGCGAATCTCGACTGGAACGCTTGCGTCCATTAAGCCTACACTTTTGCTCTTGACCTCGGAT
CAGGTA
>MH934992.1 Helotiales sp. isolate S2_T10_1 internal transcribed spacer 1, partial sequence; 5.8S ribosomal RNA gene, complete sequence; and internal transcribed spacer 2, partial sequence
AGGATCATTAATAGAGTAAGGACAACGCTGTAAAAAGCCGAGTTCTGACCTCCACCCTTGAATAAACTACCTTTGTTGCT
TTGGCGGGCCGCCTCGTGCCAGCGGCTTCGGCTGTTGAGTGCCCGCCAGAGGACCACAACTCTTGTTTTTAGTGATGTCT
GAGTACTATATAATAGTTAAAACTTTCAACAACGGATCTCTTGGTTCTGGCATCGATGAAGAACGCAGCGAAATGCGATA
AGTAATGTGAATTGCAGAATTCAGTGAATCATCGAATCTTTGAACGCACATTGCGCCCTCTGGTATTCCGGGGGGCATGC
CTGTTCGAGCGTCATTACAACCACTCAAGCTCACGCTTGGTCTTGGGGTTCGCGATTCCGCGGCCTCTAAAATCAGTGGC
GGTGCCTGTCGGCTTTACGCGTAGTAATACTCCTCGCGTTTGAGTCCGGTAGGTTTACTTGCCAGCAACCCCCAATTTTT
A
>MH935067.1 Cladosporium sp. isolate SO1_T35_L1B internal transcribed spacer 1, partial sequence; 5.8S ribosomal RNA gene, complete sequence; and internal transcribed spacer 2, partial sequence
AGGGATCATTACAAGTGACCCCGGTCTAACCACCGGGATGTTCATAACCCTTTGTTGTCYGAMTCTGTTGCCTCCGGGGC
GACCCTGCCTTCGGGCGGGGGCTCCGGGTGGACACTTCAAACTCTTGCGTAACTTTGCAGTYTGAGTAAACTTAATTAAT
AAATTAAAACTTTTAACAACGGATCTCTTGGTTCTGGCATCGATGAAGAACGCAGCGAAATGCGATAAGTAATGTGAATT
GCAGAATTCAGTGAATCATCGAATCTTTGAACGCACATTGCGCCCCCTGGTATTCCGGGGGGCATGCCTGTTCGAGCGTC
ATTTCACCACTCAAGCCTCGCTTGGTATTSGGCAACGCGGTCCGCCGCGTGCCTCAAATCGACCGGCTGGGTCTTCTGTC
CCCTAAGCGTTGTGGAAACTATTCGCTAAAGGGTGTTCGGGAGGCTACGCCGTAAAACAACCCCATTTCTAAGGTTGACC
T
>MH935066.1 Phoma sp. isolate SO1_T32_L4A small subunit ribosomal RNA gene, partial sequence; internal transcribed spacer 1 and 5.8S ribosomal RNA gene, complete sequence; and internal transcribed spacer 2, partial sequence
AAGTCGTAACAAGGTTTCCGTAGGTGAACCTGCGGAAGGATCATTACCTAGAGTCAGTGGGCTTTGCCTGCTATCTCTTA
CCCATGTTTTTTGAGCACTTACGTTTCCTCGGTGGGTTCGCCCGCCGATTGGACCACTTAAACCCTTTGTAGTTTTGTAA
TCAGCGTCTGAAAAACTTAATAGTTACAACTTTCAACAACGGATCTCTTGGTTCTGGCATCGATGAAGAACGCAGCGAAA
TGCGATAAGTAGTGTGAATTGCAGAATTCAGTGAATCATCGAATCTTTGAACGCACATTGCGCCCCTTGGTATTCCATGG
GGCATGCCTGTTCGAGCGTCATTTGTACCTTCAAGCTCTGCTTGGTGTTGGGTGTTTGTCTCGCCTTTGCGTGTAGACTC
GCCTTAAAACAATTGGCAGCCGGCGTATTGATTTCGGAGCGCAGTACATCTCGCGCTTTGCACTCATAACGACGACGTCC
AAAAGTAC
>MH935003.1 Microsphaeropsis olivacea isolate S2_T32_L1A_1 internal transcribed spacer 1, partial sequence; 5.8S ribosomal RNA gene and internal transcribed spacer 2, complete sequence; and large subunit ribosomal RNA gene, partial sequence
AAGGATCATTACCTAGAGTTGTGGGCTTTGCCTGCTATCTCTTACCCATGTCTTTTGAGTACTTACGTTTCCTCGGTGGG
TTCGCCCGCCGATTGGACAATTTAAACCCTTTGCAGTTGCAATCAGCGTCTGAAAAACATAATAGTTACAACTTTCAACA
ACGGATCTCTTGGTTCTGGCATCGATGAAGAACGCAGCGAAATGCGATAAGTAGTGTGAATTGCAGAATTCAGTGAATCA
TCGAATCTTTGAACGCACATTGCGCCCCTTGGTATTCCATGGGGCATGCCTGTTCGAGCGTCATTTGTACCTTCAAGCTT
TGCTTGGTGTTGGGTGTTTGTCTCGCCTTTGCGTGTAGACTCGCCTTAAAACAATTGGCAGCCGGCGTATTGATTTCGGA
GCGCAGTACATCTCGCGCTTTGCACTCATAACGACGACGTCCAAAAGTACTTTTTTACACTCTTGACCTCGGATCAGGTA
GGGATACC
>KY367534.2 Mycosphaerella sp. strain S2_T23_L2B internal transcribed spacer 1, partial sequence; 5.8S ribosomal RNA gene and internal transcribed spacer 2, complete sequence; and large subunit ribosomal RNA gene, partial sequence
AGGGATCATTACTGAGTGAGGGAGAAATCCCGACCTCCAACCCTTTGTGAACATATCTTGTTGCTTCGGGGGCGACCCTG
CCGTTCGCGGCATTCCCCCCGGAGGTCATCAAAACACTGCATTCTTACGTCGGAGTAAAAAGTTAATTTAATAAAACTTT
CAACAACGGATCTCTTGGTTCTGGCATCGATGAAGAACGCAGCGAAATGCGATAAGTAATGTGAATTGCAGAATTCAGTG
AATCATCGAATCTTTGAACGCACATTGCGCCCCCTGGTATTCCGGGGGGCATGCCTGTTCGAGCGTCATTTCACCACTCA
AGCCTCGCTTGGTATTGGGCGTCGCGAGTCTCTCGCGCGCCTTAAAGTCTCCGGCTGTTTGACCCGTCTCCCAGCGTTGT
GACAAATTTCGCAGTGGAGTTCGGATTAACATGGCCGTTAAATCTTTCAAAGGTTGACCTCGGATCAGGTAGGGATACCC
GCTGAA
>KY367493.2 Mycosphaerella sp. strain S1_T35_L4A_2 internal transcribed spacer 1, partial sequence; 5.8S ribosomal RNA gene and internal transcribed spacer 2, complete sequence; and large subunit ribosomal RNA gene, partial sequence
AGGGATCATTACTGAGTGAGGGCTCACGCCCGACCTCCAACCCTTTGTGAACCAACTCTGTTGCTTCGGGGGCGACCCCG
CCGTTTCGGCGACGGCGCCCCCGGAGGTCATCAAACACTGCATCTTTGCGTCGGAGTCTTAAAGTAAATTTAAACAAAAC
TTTCAACAACGGATCTCTTGGTTCTGGCATCGATGAAGAACGCAGCGAAATGCGATAAGTAATGTGAATTGCAGAATTCA
GTGAATCATCGAATCTTTGAACGCACATTGCGCCCCGTGGTATTCCGCGGGGCATGCCTGTTCGAGCGTCATTTCACCAC
TCAAGCCTAGCTTGGTATTGGGCGTCGCGGTTCCGCGCGCCTTAAAGTCTCCGGCTGAGCAGTTCGTCTCTAAGCGTTGT
GGCATATATTTCGCTGAAGAGTTCGGACGGCTTTTGGCCGTTAAATCTTTCTTAAGGTTGACCTCGGATCAGGTAGGGAT
ACCCGCT
>KY367489.2 Diaporthe eres strain S2_T25_L4B internal transcribed spacer 1, partial sequence; 5.8S ribosomal RNA gene and internal transcribed spacer 2, complete sequence; and large subunit ribosomal RNA gene, partial sequence
AAGTCGTAACAAGGTCTCCGTTGGTGAACCAGCGGAGGGATCATTGCTGGAACGCGCCCCAGGCGCACCCAGAAACCCTT
TGTGAACTTATACCTTACTGTTGCCTCGGCGCTAGCTGGTCCCTCGGGGCCCCTCACCCTCGGGTGTTGAGACAGCCCGT
CGGCGGCCAACCTAACTCTTGTTTTTACACTGAAACTCTGAGCACAAAACATAAATGAATCAAAACTTTCAACAACGGAT
CTCTTGGTTCTGGCATCGATGAAGAACGCAGCGAAATGCGATAAGTAATGTGAATTGCAGAATTCAGTGAATCATCGAAT
CTTTGAACGCACATTGCGCCCTCTGGTATTCCGGAGGGCATGCCTGTTCGAGCGTCATTTCAACCCTCAAGCCTGGCTTG
GTGATGGGGCACTGCTTCTTACCCAAGAAGCAGGCCCTGAAATTCAGTGGCGAGCTCGCCAGGACCCCGAGCGCAGTAGT
TAAACCCTCGCTCTGGAAGGCCCTGGCGGTGCCCTGCCGTTAAACCCCCAACTTCTGAAAATTTGACCTCGGATCAGGTA
GGAATACCCGC
>MH934989.1 Colletotrichum godetiae isolate S1_T28_L1A small subunit ribosomal RNA gene, partial sequence; internal transcribed spacer 1, 5.8S ribosomal RNA gene, and internal transcribed spacer 2, complete sequence; and large subunit ribosomal RNA gene, partial sequence
AAGTCGTAACAAGGTCTCCGTTGGTGAACCAGCGGAGGGATCATTACTGAGTTACCGCTCTACAACCCTTTGTGAACATA
CCTAACCGTTGCTTCGGCGGGCAGGGGAAGCCTCTCGTGGGCGGACCCTCCCGGCGCCGGCCCCGTCACGGGGGCGGAGC
GCCCGCCGGAGGAAACCAAACTCTATTTACACGACGTCTCTTCTGAGTGGCACAAGCAAATAATTAAAACTTTTAACAAC
GGATCTCTTGGTTCTGGCATCGATGAAGAACGCAGCGAAATGCGATAAGTAATGTGAATTGCAGAATTCAGTGAATCATC
GAATCTTTGAACGCACATTGCGCTCGCCAGCATTCTGGCGAGCATGCCTGTTCGAGCGTCATTTCAACCCTCAAGCACCG
CTTGGTTTTGGGGCCCCACGGCCGACGTGGGCCCTTAAAGGTAGTGGCGGACCCTCCCGGAGCCTCCTTTGCGTAGTAAC
TAACGTCTCGCACTGGGATCCGGAGGGACTCTTGCCGTTAAACCCCCAAATTTTTTCAGGTTGACCTCGGATCAGGTAGG
ACTACCCGCTG
>KY367520.2 Daldinia childiae strain SO1_T21_L2B small subunit ribosomal RNA gene, partial sequence; internal transcribed spacer 1, 5.8S ribosomal RNA gene, and internal transcribed spacer 2, complete sequence; and large subunit ribosomal RNA gene, partial sequence
AAGTCGTAACAAGGTCTCCGTTGGTGAACCAGCGGAGGGATCATTACTGAGTTATCTAAACTCCAACCCTATGTGAACCT
TACCGTCGTTGCCTCGGCGGGCTGCGTCTACCCTGTAGCTACCCTGTAGCTACCCGGTAGGCGTGCTACAAGCCCGCCGG
TGGACCACTAAACTCTGTTATAAATACTGTATCTCTGAATGCTTCAACTTAATAAGTTAAAACTTTCAACAACGGATCTC
TTGGTTCTGGCATCGATGAAGAACGCAGCGAAATGCGATAAGTAATGTGAATTGCAGAATTCAGTGAATCATCGAATCTT
TGAACGCACATTGCGCCCATTAGTATTCTAGTGGGCATGCCTATTCGAGCGTCATTTCAACCCTTAAGCCCAAGTTGCTT
AGCGTTGGGAATCTGCCCTGTATTACGGGGCAGTTCCCTAAAGTTATCGGCGGAGTTAGGGCATACTCTAAGCGTAGTAC
TATTATTCTCGCTTCTGCAGTTGTCCCGACGGCTTGCCGCTAAACCCCTATATTTTCTAGTGGTTGACCTCGGATTAGGT
AGGAATACC
>MH935014.1 Hypoxylon rubiginosum isolate V2_T44 internal transcribed spacer 1, partial sequence; 5.8S ribosomal RNA gene and internal transcribed spacer 2, complete sequence; and large subunit ribosomal RNA gene, partial sequence
AGGGATCATTACTGAGTTCTACAAAAACTCCCAACCCTTTGTGAACCTTACCGTCGTTGCCTCGGCGCCGAGCGGCGGCT
ACCCGGGAGCTACCCTGTAGACCACCTACCCTGTAGGTGCCTACCCTGTAGCTACCCTGTAGTTGCACTTTACGCTCCGC
CGGTGGACTACCCAACTCTGTTTTTAATGGTGTATCTCTGAAAACAAAAACAAAATAAGTTAAAACTTTCAACAACGGAT
CTCTTGGTTCTGGCATCGATGAAGAACGCAGCGAAATGCGATAAGTAATGTGAATTGCAGAATTCAGTGAATCATCGAAT
CTTTGAACGCATATTGCGCCCACTAGTATTCTGGTGGGCATGCCTATTCGAGCGTCATTTCAACCCTTAAGCCCTGTTGC
TTAGTGTTAGGAGCCTACTACCTTACGGCGTAGCTCCCTAAAGGCAGTGGCGGTGTTAGGTACACTCGTAGCGTAGTAAT
TCTTTTTCTCGCTCCTGCTGTGTACCTAGGGCCTGCCGTAAAACCCCTATACTTCTAGTGGTTGACCTCGGATTAGGTAG
GAATACCCGC
>MH934986.1 Apiognomonia errabunda isolate N1_T10_2 small subunit ribosomal RNA gene, partial sequence; internal transcribed spacer 1, 5.8S ribosomal RNA gene, and internal transcribed spacer 2, complete sequence; and large subunit ribosomal RNA gene, partial sequence
AAGTCGTAACAAGGTCTCCGTTGGTGAACCAGCGGAGGGATCATTGCTGGAATAAACGCCCTCACGGGTGCTACCCAGAA
ACCCTTTGTGAATACTACCTAAAATGTTGCCTCGGCATTGGTTGGCCTCTTTGAGGTCCCTTTCCCTCGGGGAAGGAGCA
GACCGGCCGGTGGCCCTATAAACTCTTGTTTTTGTAATATCATCTGAGTAAAAAACATAAATAAATCAAAACTTTCAACA
ACGGATCTCTTGGTTCTGGCATCGATGAAGAACGCAGCGAAATGCGATAAGTAATGTGAATTGCAGAATTCAGTGAATCA
TCGAATCTTTGAACGCACATTGCGCCCGGTGGTATTCCACCGGGCATGCCTGTTCGAGCGTCATTTCAACCCTCAAAGCT
TGCTTTGGTGTTGGAGGAATACCCAGTAAAACGGGTACCCTCTGAAATTTAGTGGCGGGCTCGCTAGAATTTTGAGCGTA
GTAATTTTACCTCGTTTTTAAAGACTAGTGGGACTTCTTGCCGTAAAACCCCCAACTTTCTGAAAATTGACCTCGAATCA
GGTAGGAATACCC
>MH935021.1 Rosellinia sp. isolate S2_T28_L2B small subunit ribosomal RNA gene, partial sequence; internal transcribed spacer 1, 5.8S ribosomal RNA gene, and internal transcribed spacer 2, complete sequence; and large subunit ribosomal RNA gene, partial sequence
AAGTCGTAACAAGGTCTCCGTTGGTGAACCAGCGGAGGGATCATTACAGAGTTTATCTTAACTCCCAAACCCCATGTGAA
CATACCTTACGTTGCCTCGGCAGGTCGCGTCGTACCCGGGAAGTCCTACCCTGTAAGACCTACCTGGTGCGCGCGGGTCA
CCCTGCCGGCGGCCCATGAAACTCTGTTTTTACTATTACCATTCTGAATACATAACTAAATAAGTTAAAACTTTCAACAA
CGGATCTCTTGGTTCTGGCATCGATGAAGAACGCAGCGAAATGCGATAAGTAATGTGAATTGCAGAATTCAGTGAATCAT
CGAATCTTTGAACGCACATTGCGCCCATTAGTATTCTATTGGGCATGCCTGTTCGAGCGTCATTTCAACCCTTAAGCCCT
TGTTGCTTAGCGTTGGGAGCCTACGGCAACGTAGCTCCTCAAAGTTAGTGGCGGAGTCGGCTCGTACTCTAGACGTAGTA
GAATCTTTTTATCTCGCCTGTAGTATGTGTCGGTCCCCTGCCGTAAAACCCCCCAAATTTATCAAAGGTTGACCTCGGAT
CAGGTAGGAATACC
>MH934988.1 Colletotrichum acutatum isolate S1_T51_1 small subunit ribosomal RNA gene, partial sequence; internal transcribed spacer 1, 5.8S ribosomal RNA gene, and internal transcribed spacer 2, complete sequence; and large subunit ribosomal RNA gene, partial sequence
AAGTCGTAACAAGGTCTCCGTTGGTGAACCAGCGGAGGGATCATTACTGAGTTACCGCTCTATAACCCTTTGTGAACGTA
CCTAACCGTTGCTTCGGCGGGCAGGGGAAGCCTCTCGCGGGCCTCCCCTCCCGGCGCCGGCCCCCACCACGGGGACGGGG
CGCCCGCCGGAGGAAACCAAACTCTATTTACACGACGTCTCTTCTGAGTGGCACAAGCAAATAATTAAAACTTTTAACAA
CGGATCTCTTGGTTCTGGCATCGATGAAGAACGCAGCGAAATGCGATAAGTAATGTGAATTGCAGAATTCAGTGAATCAT
CGAATCTTTGAACGCACATTGCGCTCGCCAGCATTCTGGCGAGCATGCCTGTTCGAGCGTCATTTCAACCCTCAAGCACC
GCTTGGTTTTGGGGCCCCACGGCCGACGTGGGCCCTTAAAGGTAGTGGCGGACCCTCCCGGAGCCTCCTTTGCGTAGTAA
CTAACGTCTCGCACTGGGATCCGGAGGGACTCTTGCCGTTAAACCCCCAAATTCTTTACAGGTTGACCTCGGATCAGGTA
GGAATACCCGCT
>MH935022.1 Rosellinia sp. isolate S2_T5 small subunit ribosomal RNA gene, partial sequence; internal transcribed spacer 1, 5.8S ribosomal RNA gene, and internal transcribed spacer 2, complete sequence; and large subunit ribosomal RNA gene, partial sequence
AAGTCGTAACAAGGTCTCCGTTGGTGAACCAGCGGAGGGATCATTACAGAGTTTATCTTAACTCCCAAACCCCATGTGAA
CATACCTTACGTTGCCTCGGCAGGTCGCGTCGTACCCGGGAAGTCCTACCCTGTAAGACCTACCTGGTGCGCGCGGGTCA
CCCTGCCGGCGGCCCATGAAACTCTGTTTTTACTATTACCATTCTGAATACATAACTAAATAAGTTAAAACTTTCAACAA
CGGATCTCTTGGTTCTGGCATCGATGAAGAACGCAGCGAAATGCGATAAGTAATGTGAATTGCAGAATTCAGTGAATCAT
CGAATCTTTGAACGCACATTGCGCCCATTAGTATTCTATTGGGCATGCCTGTTCGAGCGTCATTTCAACCCTTAAGCCCT
TGTTGCTTAGCGTTGGGAGCTTACGGCAACGTAGCTCCTCAAAGTTAGTGGCGGAGTCGGCTCGTACTCTAGACGTAGTA
GAATCTTTTTATCTCGCCTGTAGTATGTGTCGGTCCCCTGCCGTAAAACCCCCCAAATTTATCAAAGGTTGACCTCGGAT
CAGGTAGGAATAC
>KY367500.2 Diaporthe oncostoma strain S1_T22_L1B_1 internal transcribed spacer 1, partial sequence; 5.8S ribosomal RNA gene and internal transcribed spacer 2, complete sequence; and large subunit ribosomal RNA gene, partial sequence
AAGTCGTAACAAGGTCTCCGTTGGTGAACCAGCGGAGGGATCATTGCTGGAACGCGCCCCAGGCGCACCCAGAAACCCTT
TGTGAACTTATACCTTACTGTTGCCTCGGCGCAGGCCGGCCCCCTACGGGGCCCCTTGGCGACAAGGAGCAGGCCCGCCG
GCGGCCAAGTTAACTCTGTTTTTACACTGAAACTCTGAGCACAAAACATAAATGAATCAAAACTTTCAACAACGGATCTC
TTGGTTCTGGCATCGATGAAGAACGCAGCGAAATGCGATAAGTAATGTGAATTGCAGAATTCAGTGAATCATCGAATCTT
TGAACGCACATTGCGCCCTCTGGTATTCCGGAGGGCATGCCTGTTCGAGCGTCATTTCAACCCTCAAGCCTGGCTTGGTG
TTGGGGCACTGCCTCCTCGCGGGGGCAGGCCCTGAAATACAGTGGCGAGCTCGCCAGGACTCCGAGCGCAGTAGTTAAAC
CCTCGCTCTGGAAGGCCTGGCGGTGCCCTGCCGTTAAACCCCAACTCCTGAAAATTTGACCTCGGATCAGGTAGGAATAC
CCGCTGAA
>KY367490.2 Diaporthe rudis strain SO1_T28_L4A small subunit ribosomal RNA gene, partial sequence; internal transcribed spacer 1 and 5.8S ribosomal RNA gene, complete sequence; and internal transcribed spacer 2, partial sequence
AAGTCGTAACAAGGTCTCCGTTGGTGAACCAGCGGAGGGATCATTGTTGGAACGCGCTCCGGCGCACCTCCAGACAACCC
TTTGTGAACTTATACCTATACTGTTGCCTCGGCGTCAGGCTGGCTCCCCTCGGGGGGTCCCTCACCATCTCGGTGAGGAG
CAGGCCCGCCGGCGGCCAAGTTAACTCTTGTTTTTACACTGAAACTCTGAGAATAAAACAAAAATGAATCAAAACTTTCA
ACAACGGATCTCTTGGTTCTGGCATCGATGAAGAACGCAGCGAAATGCGATAAGTAATGTGAATTGCAGAATTCAGTGAA
TCATCGAATCTTTGAACGCACATTGCGCCCTCTGGTATTCCGGAGGGCATGCCTGTTCGAGCGTCATTTCAACCCTCAAG
CCTGGCTTGGTGATGGGACACTGCCTTTGAGAAAAGGCAGGTCCTGAAATTCAGTGGCGAGCTCGCCAGGACCCCGAGCG
CAGTAGTTAAACCCTCGCTTTGGAAGGTCTTGGTGCGGCCCTGCCGTTAAACCCCCAACTTCTGAAAATTTGACC
>MH935051.1 Muriphaeosphaeria viburni isolate V1_T26 internal transcribed spacer 1, partial sequence; 5.8S ribosomal RNA gene and internal transcribed spacer 2, complete sequence; and large subunit ribosomal RNA gene, partial sequence
AAGGATCATTACACTCAGTAGTTTTCTACTGCTCAGGGAGAGCGGAAAGTTTTCCAGCTTGCTTTGGCAGCTGGGATACA
AGTACGCTCTCTGTCTGATACCCTTGTCTTTTTGCGTACTCAAGTTTCCTCGGTAGGCTTGCCTGCCGGTTGGACAACCT
TATAACCTTTTTAATTTTCAATCAGCGTCTGAATAATTATAATAATTACAACTTTCAACAACGGATCTCTTGGTTCTGGC
ATCGATGAAGAACGCAGCGAAATGCGATAAGTAGTGTGAATTGCAGAATTCAGTGAATCATCGAATCTTTGAACGCACAT
TGCGCCCCTTGGTATTCCATGGGGCATGCTTGTTCGAGCGTCATTTGTACTCTCAAGCTTTGCTTGGTGTTGGGTGTTTG
TCCTTGCCTCTGCGTTTGGACTCGCCTTAAATGAATTGGCAGCCGATGTATTGGTTTGAAGCGCAGCACAATTTGCGGTT
CTGACTGGTTATCATTAGCGTCCATGAAGCACAATTAACACTTTTGACCTCGGATCAAGTAGGGATACCCGCTGAA
>MH935043.1 Stylonectria sp. isolate N1_T45 small subunit ribosomal RNA gene, partial sequence; internal transcribed spacer 1, 5.8S ribosomal RNA gene, and internal transcribed spacer 2, complete sequence; and large subunit ribosomal RNA gene, partial sequence
AAGTCGTAACAAGGTCTCCGTTGGTGAACCAGCGGAGGGATCATTACCGAGTTTACAACTCCCAAACCCCTGTGAACCTT
ACCTATCGTTGCTTCGGCGGGACACCGCGGCCGACCCCTCGGGGCGTCGCGGTGCCAACCCGCCGGGGGACCCCAACTCT
TGTCTTTATGTGGTATTTTCTGAGTAACACAAGCAAATAAATCAAAACTTTTAACAACGGATCTCTTGGTTCTGGCATCG
ATGAAGAACGCAGCGAAATGCGATAAGTAATGTGAATTGCAGAATTCAGTGAATCATCGAATCTTTGAACGCACATTGCG
CCCGCTAGTATTCTGGCGGGCATGCCTGTTCGAGCGTCATTTCAACCCTCAAGCCCCCGGGCTTGGTGTTGGGGATCGGC
CGCCCTCCCGCGGCCGTCCCCGAAATCTAGTGGCGGTCTCGCTGTAGCCTCCTCTGCGTAGTAGCACACCTCGCACCGGA
ACGCAGCTKGGCCACGCCGTTAAACCCCCCACTTCTGAAGGTTGACCTCGGATCAGGTAGGAATACCCGCTGAA
>MH934985.1 Diaporthe rudis isolate SO1_T24_L4A small subunit ribosomal RNA gene, partial sequence; internal transcribed spacer 1 and 5.8S ribosomal RNA gene, complete sequence; and internal transcribed spacer 2, partial sequence
AAGTCGTAACAAGGTCTCCGTTGGTGAACCAGCGGAGGGATCATTGTTGGAACGCGCTTCGGCGCACCTCCAGACAACCC
TTTGTGAACTTATACCTATACTGTTGCCTCGGCGTCAGGCTGGCTCCCCTCGGGGGGTCCCTCACCATCTCGGTGAGGAG
CAGGCCCGCCGGCGGCCAAGTTAACTCTTGTTTTTACACTGAAACTCTGAGAATAAAACAAAAATGAATCAAAACTTTCA
ACAACGGATCTCTTGGTTCTGGCATCGATGAAGAACGCAGCGAAATGCGATAAGTAATGTGAATTGCAGAATTCAGTGAA
TCATCGAATCTTTGAACGCACATTGCGCCCTCTGGTATTCCGGAGGGCATGCCTGTTCGAGCGTCATTTCAACCCTCAAG
CCTGGCTTGGTGATGGGACACTGCCTTTGAGAAAAGGCAGGTCCTGAAATTCAGTGGCGAGCTCGCCAGGACCCCGAGCG
CAGTAGTTAAACCCTCGCTTTGGAAGGTCTTGGTGCGGCCCTGCCGTTAAACCCCCAACTTCTGAAAATTTGAC
>MH935044.1 Nectria dematiosa isolate N1_T50 small subunit ribosomal RNA gene, partial sequence; internal transcribed spacer 1, 5.8S ribosomal RNA gene, and internal transcribed spacer 2, complete sequence; and large subunit ribosomal RNA gene, partial sequence
AAGTCGTAACAAGGTCTCCGTTGGTGAACCAGCGGAGGGATCATTACCGAGTTTACAACTCCCAAACCCCTGTGAACATA
CCTTTACTGTTGCTTCGGCGGGATCGCCCCGGCGCCCTCGGGCCCGGACCCAGGCGCCCGCCGGAGGACCCAAACTCTTG
TTTCCTTTGTGATTCTCTGAGTGATACAAGCAAATAAATTAAAACTTTCAACAACGGATCTCTTGGTTCTGGCATCGATG
AAGAACGCAGCGAAATGCGATAAGTAATGTGAATTGCAGAATTCAGTGAATCATCGAATCTTTGAACGCACATTGCGCCC
GCCAGTACTCTGGCGGGCATGCCTGTTCGAGCGTCATTTCAACCCTCAAGCCCCTTCGGGCTTGGTGTTGGGGATCGGCC
TGCGGCGTCTGACGCCGTGGCCGGCCCCGAAATCTAGTGGCGGTCTCGCTGTAGTCCTCCTCTGCGTAGTAGCACACCTC
GCACCGGAACTTAGCGCGGCCACGCCGTTAAACCCCAACTTTCTGAAGTTTGACCTCGGATCAGGTAGGAATACCCGCTG
AACT
>MH935023.1 Xylaria longipes isolate V2_T50 small subunit ribosomal RNA gene, partial sequence; internal transcribed spacer 1, 5.8S ribosomal RNA gene, and internal transcribed spacer 2, complete sequence; and large subunit ribosomal RNA gene, partial sequence
AAGTCGTAACAAGGTCTCCGTTGGTGAACCAGCGGAGGGATCATTAAAGAGTTCTATAACTCCCAAACCCATGTGAACAT
ACCTTACGTTGCCTCGGCAGGTCGTGCCTACCCCGTAGCGTCCTACCCTGTAGGACCTACCCGGTAGACGCGGGTAAGCC
TGCCGGCGGCCCACGAAACTCTGTTTAGTATTGAATTCTGAACCTATAACTAAATAAGTTAAAACTTTCAACAACGGATC
TCTTGGTTCTGGCATCGATGAAGAACGCAGCGAAATGCGATAAGTAATGTGAATTGCAGAATTCAGTGAATCATCGAATC
TTTGAACGCACATTGCGCCCATTAGTATTCTAGTGGGCATGCCTGTTCGAGCGTCATTTCAACCCTTAAGCCCCTGTTGC
TTAGTGTTGGGAGCCTACGGTAATAGTAGCTCCTGAAAGTTAGTGGCGGAGTCGGTTCACACTCTAGACGTAGTAGATTT
TATCTCGCCTATCAGTTGGACCGGTCCCTTGCCGTAAAACCACCTAATTTCTAAAGGTTGACCTCGGATCAGGTAGGAAT
ACCCGCTG
>MH935012.1 Xylariaceae sp. isolate S2_T21_L2B internal transcribed spacer 1, partial sequence; 5.8S ribosomal RNA gene and internal transcribed spacer 2, complete sequence; and large subunit ribosomal RNA gene, partial sequence
AGGGATCATTATAGAGTTATAAAAACTCCAAACCCGTGTAAACGTACCAATTGTTGCCTCGGTCGGCTGTGCCTACCCTG
TAGCGACTTACCCTGTAGCCACCTACCCTGTAGACAGCTACCCTGTAAGGACCTACCCTGTAGCCACGTCCAAGGCCGGC
CGACGGCCCCCGAACTCTAGTTATATACTTGACTTCTGAAAACGCAACTTAATAAGTTAAAACTTTCAACAACGGATCTC
TTGGTTCTGGCATCGATGAAGAACGCAGCGAAATGCGATAAGTAATGTGAATTGCAGAATTCAGTGAATCATCGAATCTT
TGAACGCACATTGCGCCCATTAGCATTCTAATGGGCATGCCTGTTCGAGCGTCATTTCGACCCTTAAGCCCTGCTGCTTA
GTGTTGGGAGCCTACTTACCCTGTAGCTCCTCAAAGTTAGTGGCGGAGTTGGGTTACACTCTAGGCGTAGTAATATTTTC
TCGCCTCTGTAGTTGTCCCGGTTCCTGCCGTAAAACACCTATATTTATCTAGGTTGACCTCGGATCAGGTAGGAATACCC
G
>MH935041.1 Plagiostoma inclinatum isolate N1_T41 small subunit ribosomal RNA gene, partial sequence; internal transcribed spacer 1 and 5.8S ribosomal RNA gene, complete sequence; and internal transcribed spacer 2, partial sequence
AAGGTCTCCGTTGGTGAACCAGCGGAGGGATCATTGCTGGAACAAACGCCCTCACGGGTGCTACCCAGAAACCCTTTGTG
AACAGTACCTAAAAATGTTGCCTCGGCGCAGGTTGGCTTCCCTAGTGAGGTCCCCTATTTTTCGGAATAGGGAGCAGACC
GGCCGGTGGCCCCCTAAACTCTTGTTTTTGTAAAATCATCTGAGTAAAAAAAATAAATGAATCAAAACTTTCAACAACGG
ATCTCTTGGTTCTGGCATCGATGAAGAACGCAGCGAAATGCGATAAGTAATGTGAATTGCAGAATTCAGTGAATCATCGA
ATCTTTGAACGCACATTGCGCCCAGTGGTATTCCACTGGGCATGCCTGTTCGAGCGTCATTTCAACCCTCAAAGCCTAAG
CTTTGTTGTTGGAGGAAGGCCTGTAAAAAGGCCCCCTCTCAAATTTAGTGGCGGGCTCGCTAGAATTTTGAGCGTAGTAA
TTTTACCTCGTTTTTAAAGACTAGTGAGACTTCTTGCCGTAAAACACCCCAATTCCTGAAAATTGACCTCGGATCAGGTA
GG
>MH935065.1 Guignardia gaultheriae isolate SO1_T29_L3A_2 internal transcribed spacer 1, partial sequence; 5.8S ribosomal RNA gene and internal transcribed spacer 2, complete sequence; and large subunit ribosomal RNA gene, partial sequence
TAGTAATTCTCTGAAAGGTCGCCGGTACCCGGTCCCCCCTAAACAAGGGGGCCGGGGAAGGTCCTCTCACACCCTTGTGT
ACCTTACCATGTTGCTTTGGCGGGCCGACCCGGTTTCGACCCGGGCGGCCGGCGCCCCCAGCCCTCACCGGCCAGGACGT
CAGGCTAAGCGCCCGCCAGTATACAAAACTCCAGCGATTATTTCGTGCAGTTCTGATAAATTATTCAATTAATTAAAACT
TTCAACAACGGATCTCTTGGTTCTGGCATCGATGAAGAACGCAGCGAAATGCGATAAGTAATGTGAATTGCAGAATTCAG
TGAATCATCGAATCTTTGAACGCACATTGCGCCCTCTGGTATTCCGGAGGGCATGCCTGTTCGAGCGTCATTTCAACCCT
CAAGCTCTGCTTGGTATTGGGCGACGTCCGCTGCCGGACGCGCCTCGAAGACCTCGGCGACGGCGTCTTAGCCTCGAGCG
TAGTAGTAACATCTCGCTTTGGAGTGCTAGGCGTTGGCCGCCGGACAATCGACCTTTGGTCTATTACTTCCAAGGTTGAC
CTCGGATCAGGTAGGGAT
>MH935069.1 Annulohypoxylon michelianum isolate S1_T31_L3B internal transcribed spacer 1, partial sequence; 5.8S ribosomal RNA gene and internal transcribed spacer 2, complete sequence; and large subunit ribosomal RNA gene, partial sequence
AGGGATCATTAACGAGTTACCAAAACTCCAAAACCCTTTGTGAACCTTACCTAGTTGCCTCGGCGTGAGCTGCGGTTACC
CTGGAGCTACCCTGGAGCGTTACCCTGTAGCGCTACCGCTTACCCCGTAAGTGGTCCAAGGAAGAAGCTACCCTGGAACC
GGCCTACGGCCCGCCGGAGGACCGCTAAACTCTGTCTTATACCACTGTATCTCTGAATTCGTAACTAAAATAAGTTAAAA
CTTTCAACAACGGATCTCTTGGTTCTGGCATCGATGAAGAACGCAGCGAAATGCGATAAGTAATGTGAATTGCAGAATTC
AGTGAATCATCGAATCTTTGAACGCACATTGCGCCCATTAGTATTCTAGTGGGCATGCCTATTCGAGCGTCATTTCGACC
CTTAAGCCTTGCTGCTTAGCGTTGGGAGTCTACGGCTTTGGCGTAGCTCCTTAAAGTCAGTGGCGGAGTTATGGCACACT
CTAAGCGTAGTAATCTTTACCTCTCGCTTCTGTAGTTGCCTTAACTGCCTGCCGTAAAACCCCCTATATTTTCTAATGGT
TGACCTCGGATTAGGTAGGAATACCCGCTGAA
>MH935013.1 Biscogniauxia nummularia isolate SO1_T21_L3B small subunit ribosomal RNA gene, partial sequence; internal transcribed spacer 1 and 5.8S ribosomal RNA gene, complete sequence; and internal transcribed spacer 2, partial sequence
AAGTCGTAACAAGGTCTCCGTTGGTGAACCAGCGGAGGGATCATTAGCGAGTTAAACAAACTCCAAACCCATGTGAACAT
ACCTACTGTTGCCTCGGCAGGTCGTGCTGTGCGGTGGTGATACCTACCCTGGAGTAGGAACCTACCCTGTAGTGACCTAC
CCTGGAGTGGAGCTACCCTGCAGCACGCAACCAGGCCTGCCAAAGGACCCCTAAACTCTGTTATAACGTACCTCTGAGTC
AACTATACAAATAAGTTAAAACTTTCAACAACGGATCTCTTGGTTCTGGCATCGATGAAGAACGCAGCGAAATGCGATAA
GTAATGTGAATTGCAGAATTCAGTGAATCATCGAATCTTTGAACGCACATTGCGCCTAATAGTATTCTGTTAGGCATGCC
TGTTCGAGCGTCATTTCAACCCCCAAGCGCTATTTAGCTTGACGTTGGGAATTTACAGCTGCTGTAATTCCTCAAATTTA
GTGGCGGAGCTAGGTCATGCTCTGAGCGTAGTAATTCTGTTCTCGCTCCTGAAGCTGCCCTATATCCTGCCGTAAAACCC
CTAAATTATAATCTGGTTGACCTCGGATCAGG
>MH935006.1 Paraconiothyrium brasiliense isolate V1_T43 small subunit ribosomal RNA gene, partial sequence; internal transcribed spacer 1, 5.8S ribosomal RNA gene, and internal transcribed spacer 2, complete sequence; and large subunit ribosomal RNA gene, partial sequence
AAGTCGTAACAAGGTTTCCGTAGGTGAACCTGCGGAAGGATCATTATCTATTCCATGAGGTGCGGTCGCGGCCCTCGGCG
GGAGCAACAGCTACCGTCGGGCGGTAGAGGTAACACTTTCACGCGCCGCATGTCTGAATCCTTTTTTTACGAGCACCTTT
CGTTCTCCTTCGGCGGGGCAACCTGCCGTTGGAACCTATCAAAACCTTTTTTTGCATCTAGCATTACCTGTTCTGATACA
AACAATCGTTACAACTTTCAACAATGGATCTCTTGGCTCTGGCATCGATGAAGAACGCAGCGAAATGCGATAAGTAGTGT
GAATTGCAGAATTCAGTGAATCATCGAATCTTTGAACGCACATTGCGCCCCTTGGTATTCCATGGGGCATGCCTGTTCGA
GCGTCATCTACACCCTCAAGCTCTGCTTGGTGTTGGGCGTCTGTCCCGCCTCTGCGCGCGGACTCGCCCCAAATCCATTG
GCAGCGGTCCTTGCCTCCTCTCGCGCAGCACATTGCGCTTCTCGAGGTGCGCGGCCCGCGTCCACGAAGCAACATTACCG
TCTTTGACCTCGGATCAGGTAGGGATACC
>MH935036.1 Schizophyllum commune isolate N1_T2 internal transcribed spacer 1, partial sequence; 5.8S ribosomal RNA gene and internal transcribed spacer 2, complete sequence; and large subunit ribosomal RNA gene, partial sequence
AAGGATCATTAACGAATCAAACAAGTTCATCTTGTTCTGATCCTGTGCACCTTATGTAGTCCCAAAGCCTTCACGGGCGG
CGGTTGACTACGTCTACCTCACACCTTAAAGTATGTTAACGAATGTAATCATGGTCTTGACAGACCCTAAAAAGTTAATA
CAACTTTCGACAACGGATCTCTTGGCTCTCGCATCGATGAAGAACGCAGCGAAATGCGATAAGTAATGTGAATTGCAGAA
TTCAGTGAATCATCGAATCTTTGAACGCACCTTGCGCCCTTTGGTATTCCGAGGGGCATGCCTGTTTGAGTGTCATTAAA
TACCATCAACCCTCTTTTGACTTCGGTCTCGAGAGTGGCTTGGAAGTGGAGGTCTGCTGGAGCCTAACGGAGCCAGCTCC
TCTTAAATGTATTAGCGGATTTCCCTTGCGGGATCGCGTCTCCGATGTGATAATTTCTACGTCGTTGACCATCTCGGGGC
TGACCTAGTCAGTTTCAATAGGAGTCTGCTTCTAACCGTCTCTTGACCGAGACTAGCGACTTGTGCGCTAACTTTTGACT
TGACCTCAAATCAGGTAGGACTACCCGCTGAA
>MH935033.1 Pleosporales sp. isolate A2_T46 small subunit ribosomal RNA gene, partial sequence; internal transcribed spacer 1, 5.8S ribosomal RNA gene, and internal transcribed spacer 2, complete sequence; and large subunit ribosomal RNA gene, partial sequence
AAGTCGTAACAAGGTTTCCGTAGGTGAACCTGCGGAAGGATCATTACACATTCAATCGGTGCTTCGCGGCCCCTAGACGT
CTTCGGGCGACTTGGTGGTGTAGCACCCGCCCGTAACACGGCGGGACTTTTACGCGTTGCATGCCTGAATCCTTTTTTAT
ACGAGTACCTTACCCTACCTATCCCTCGGTCGCCTATCAGCGGCCGTCGGTACCCATCAAAACCTTTTTTGCATCTAGCA
TTACCTGTTCTGATAAAAATAATCGTTACAACTTTCAACAATGGATCTCTTGGCTCTGGCATCGATGAAGAACGCAGCGA
AATGCGATAAGTAGTGTGAATTGCAGAATTCAGTGAATCATCGAATCTTTGAACGCACATTGCGCCCCTTGGTATTCCAT
GGGGCATGCCTGTTCGAGCGTCATCTACACCCTCAAGCTCTGCTTGGTGTTGGGCGTCTGTCCCGCCTCTTGCGCGTGGA
CTCGCCCCAAATTCATTGGCAGCGGTCTTTGCCTCCTCTCGCGCAGCACATTGCGCTTCTTGAGGTGTCGCGGCCCGCGT
CCACGAAGCACATTTACCGTCTTTGACCTCGGATCAGGTAGGGATAC
>KY367530.2 Pseudomicrostroma juglandis strain S1_T35_L2A internal transcribed spacer 1, partial sequence; 5.8S ribosomal RNA gene and internal transcribed spacer 2, complete sequence; and large subunit ribosomal RNA gene, partial sequence
AAGGATCATTAGTGAATTTTGTCTGGGTTTTCCACTCTGTGGTAACCCTAACTACAATACACCAACATCCATATACACCT
GTGCACAGTTGGTTAGATGTCTTGCTTTCGGGCGAGTAACATCTGCTGACAACCCTTATAAACTCTGAGTTATAATGAAT
GTGAATTGTATCTTGCCTTTTGGCAGAAACTAAATACAACTTTCGACAACGGATCTCTTGGTTCTCCCATCGATGAAGAA
CGCAGCGAATTGCGATAAGTAATGTGAATTGCAGAATTCAGTGAATCATCGAATCTTTGAACGCACCTTGCGCTCCTGGG
TATTCCTAGGAGCATGCCTGTTTGAGTGTCATGAATCCCTCAAATCCCAATGTTTTGTAAAAGAAGCGTTGCTTGGATTT
GGTTGTGGGCCTTTGCAGTCTTTCACGAGTCTGCTGGCCTTAAAGATATTAGCTGGACCTCTTTAATCTCTGAGAAGAGT
ACTTCCATTTGATGTAATAAATTTGCATTGGTGGAAGCTCTACTTAGTACATAAAGCAAGTCTGCTTCTAACCCGGCGCG
AGTCTTTGCACTCAACCCACTATTTATAACTCTGGCCTCAAATCAGGTAGGACTACCCGCTGAA
>MH935058.1 Elsinoe sp. isolate S1_T23_L1A_2 internal transcribed spacer 1, partial sequence; 5.8S ribosomal RNA gene and internal transcribed spacer 2, complete sequence; and large subunit ribosomal RNA gene, partial sequence
AAGGATCATTAACGAGGAAGGGTTCCCGAAAGGGGCCCGAACTCCCCACCCTTTGCTGTTGCGAATACGTTGCTTCGGCG
GGCCCGTCCCTCCCCCCCGTCACGGGGGCGTACAGGGCCGGCCGGTCCCATCGCGGACCGGACAGCGCCCGCCGGAGGAC
CAAATCAACTCTGTTTTTAACCATACTGTCGGAGTACTTTTGTACAATCAAATTAAAACTTTCAACAACGGATCTCTTGG
TTCTGGCATCGATGAAGAACGCAGCGAAATGCGATAAGTAATGTGAATTGCAGAATTCAGTGAATCATCGAATCTTTGAA
CGCACATTGCGCCCCTTGGTATTCCGAGGGGCATGCCTGTTCGAGCGTCATTTCACCAATCAAGCCCCGCTTGGTATTAG
GCGTCAGGCCGGATCCCACCCCGTCAAAAAGGGGGGAGCCGGCCCGCCCGAAATGCATCGGCGAGGCACCGACCCCCGGC
GTGTTAGAATTTCGAAACGTCAGGAGCACCGGTGTTAACCTCTGCCGTCAAACCTTTTTTTAAAAATATTTTCTTAAGGT
TGACCTCGGATCAGGTAGGAATACCCGCTGAACT
>KY367501.2 Biscogniauxia nummularia strain S2_T23_L1B_2 small subunit ribosomal RNA gene, partial sequence; internal transcribed spacer 1 and 5.8S ribosomal RNA gene, complete sequence; and internal transcribed spacer 2, partial sequence
AAGTCGTAACAAGGTCTCCGTTGGTGAACCAGCGGAGGGATCATTAGCGAGTTAAACAAACTCCAAACCCATGTGAACAT
ACCTACTGTTGCCTCGGCAGGTCGTGCTGTGCGGTGGTGATACCTACCCTGGAGTAGGAACCTACCCTGTAGTGACCTAC
CCTGGAGTGGAGCTACCCTGCAGCACGCAACCAGGCCTGCCAAAGGACCCCTAAACTCTGTTATAACGTACCTCTGAGTC
AACTATACAAATAAGTTAAAACTTTCAACAACGGATCTCTTGGTTCTGGCATCGATGAAGAACGCAGCGAAATGCGATAA
GTAATGTGAATTGCAGAATTCAGTGAATCATCGAATCTTTGAACGCACATTGCGCCTAATAGTATTCTGTTAGGCATGCC
TGTTCGAGCGTCATTTCAACCCCCAAGCGCTACTTGCTTGACGTTGGGAATTTACAGCTGCTGTAATTCCTCAAATTTAG
TGGCGGAGCTAGGTCATGCTCTGAGCGTAGTAATTCTGTTCTCGCTCCTGAAGCTGCCCTATATCCTGCCGTAAAACCCC
TAAATTATAATCTGGTTGACCTCGGATCAGGTAGGAAT
>KY367498.2 Discula sp. (in: Sordariomycetes) strain S1_T28_L2B small subunit ribosomal RNA gene, partial sequence; internal transcribed spacer 1, 5.8S ribosomal RNA gene, and internal transcribed spacer 2, complete sequence; and large subunit ribosomal RNA gene, partial sequence
AAGTCGTAACAAGGTCTCCGTTGGTGAACCAGCGGAGGGATCATTGCTGGAACAAACGCCCTCACGGGTGCTACCCAGAA
ACCCTTTGTGAATTATTCTCATTGTTGCCTCGGCATTGACTGGCCTCTTCTGGAGGTCCCTTTCTCTTCGGGGAAAGGAG
CAGGTCGGCCGGTGGCCCTATAAACTCTTTGTTTTTACAGTGTATCTTCTGAGTAAACAACTATAAATGAATCAAAACTT
TTAACAACGGATCTCTTGGTTCTGGCATCGATGAAGAACGCAGCGAAATGCGATAAGTAATGTGAATTGCAGAATTCAGT
GAATCATCGAATCTTTGAACGCACATTGCGCCCGCTGGTATTCCAGCGGGCATGCCTGTTCGAGCGTCATTTCAACCCTC
AAAACTTCGGTTTTGGTGTTGGAGGAATACTTGTAAAAGAGTACCCTCTGAAATTTAGTGGCGGGCTCGCTAGAATTTTG
AGCGTAGTAATTTTATACCTCGTTTATAAAGACTAGCGGTTCTCTTGCCGTAAAACCCCCCCAACTTTCTGAAAATTGAC
CTCGGATCAGGTAGGAATACCCGCTGAA
>KY367512.2 Apiognomonia errabunda strain S2_T30_L4A small subunit ribosomal RNA gene, partial sequence; internal transcribed spacer 1 and 5.8S ribosomal RNA gene, complete sequence; and internal transcribed spacer 2, partial sequence
AAGTCGTAACAAGGTCTCCGTTGGTGAACCAGCGGAGGGATCATTGCTGGAACAAACGCCCTCACGGGTGCTACCCAGAA
ACCCTTTGTGAATACTACCTAAAATGTTGCCTCGGCATTGGTTGGCCTCTTTGAGGTCCCTTTCCCTCGGGGAAGGAGCA
GACCGGCCGGTGGCCCTATAAACTCTTGTTTTTGTAATATCATCTGAGTAAAAAACATAAATAAATCAAAACTTTCAACA
ACGGATCTCTTGGTTCTGGCATCGATGAAGAACGCAGCGAAATGCGATAAGTAATGTGAATTGCAGAATTCAGTGAATCA
TCGAATCTTTGAACGCACATTGCGCCCGGTGGTATTCCACCGGGCATGCCTGTTCGAGCGTCATTTCAACCCTCAAAGCT
TGCTTTGGTGTTGGAGGAATACCCAGTAAAACGGGTACCCTCTGAAATTTAGTGGCGGGCTCGCTAGAATTTTGAGCGTA
GTAATTTTACCTCGTTTTTAAAGACTAGTGGGACTTCTTGCCGTAAAACCCCCAACTTTCTGAAAATTGACCTCGAATCA
GGTAGGAATACCCGCTGAA
>KY367502.2 Amphiporthe castanea strain S1_T31_L1B small subunit ribosomal RNA gene, partial sequence; internal transcribed spacer 1 and 5.8S ribosomal RNA gene, complete sequence; and internal transcribed spacer 2, partial sequence
AAGTCGTAACAAGGTCTCCGTTGGTGAACCAGCGGAGGGATCATTGCTGGAACAAACGCCCTCACGGGTGCTACCCAGAA
ACCCTTTGTGAATTCTTCTCATTGTTGCCTCGGCATGGACTGGCTTCCTATGGAAGTCCCTCTTCTTCGGAAGCGGAGCA
GGTCGGCCGGTGGCCCTATAAACTCTTTGTTTTTACAGTGTATCTTCTGAGTAAACAACTATAAATGAATCAAAACTTTT
AACAACGGATCTCTTGGTTCTGGCATCGATGAAGAACGCAGCGAAATGCGATAAGTAATGTGAATTGCAGAATTCAGTGA
ATCATCGAATCTTTGAACGCACATTGCGCCCGCTGGTATTCCAGCGGGCATGCCTGTTCGAGCGTCATTTCAACCCTCAA
AACTTCGGTTTTGGTGTTGGAGGAATACTTGTAAAAGAGTACCCTCTGAAATTTAGTGGCGGGCTCGCTAGAATTTTGAG
CGTAGTAATTTTATACCTCGTTTATAAAGACTGGCGGTTGCTCTTGCCGTAAAACCCCCCAACTTTCTGAAAATTGACCT
CGGATCAGGTAGGAATACC
>MH935057.1 Phaeosphaeria sp. isolate V2_T56 small subunit ribosomal RNA gene, partial sequence; internal transcribed spacer 1, 5.8S ribosomal RNA gene, and internal transcribed spacer 2, complete sequence; and large subunit ribosomal RNA gene, partial sequence
AAGTCGTAACAAGGTTTCCGTAGGTGAACCTGCGGAAGGATCATTAAATTCAGTAGCTTGCTACTGTTAGGGGGGTCCGT
TAGTCTGTATAGTATCACTACTGATGAGCAGCACGACCCTCTGTCTATACCCTTGTCTTTTGCGCACTCATGTTTCCTCG
GCGGCTTGATACCCGCCGGCTGGATCAATCTATAACCTTTTTAATTTTCAATCAGCGTCTGAAAAACCTAATAATTACAA
CTTTCAACAACGGATCTCTTGGTTCTGGCATCGATGAAGAACGCAGCGAAATGCGATAAGTAGTGTGAATTGCAGAATTC
AGTGAATCATCGAATCTTTGAACGCACATTGCGCCCCTTGGTATTCCATGGGGCATGCCTGTTCGAGCGTCATTTGTACC
CTCAAGCTCTGCTTGGTGTTGGGTGTTTGTCTACTATCGTGGACTCGCCTTAAAGTCATTGGCAGCCAGTGTTTTGGTAT
TGGAGCGCAGCACATTTTGCGCCTCTAGCCTAGAATACTAGCGTCCAGTAAGCCTTTTTCCACTTTTGACCTCGGATCAG
GTAGGGATACCCGCTGAA
>MH935055.1 Plagiostoma sp. (in: Fungi) isolate V2_T29 small subunit ribosomal RNA gene, partial sequence; internal transcribed spacer 1, 5.8S ribosomal RNA gene, and internal transcribed spacer 2, complete sequence; and large subunit ribosomal RNA gene, partial sequence
AAGTCGTAACAAGGTCTCCGTTGGTGAACCAGCGGAGGGATCATTGATGGAATAAACGCCCTCACAGGCGCTACCCATAA
ACCCTTTGTGAATACTACCTAAAAATGTTGCCTCGGCATTGGTTGGCCTCTTTGAGGTCCCTTCTCTAGGGAGGGAGCAG
ACCGGCCGGTGGCCCTATAAACTCTTGTTTTTGTAATATCATCTGAGTAAAACAACTAAAATGAATCAAAACTTTCAACA
ACGGATCTCTTGGTTCTGGCATCGATGAAGAACGCAGCGAAATGCGATAAGTAATGTGAATTGCAGAATTCAGTGAATCA
TCGAATCTTTGAACGCACATTGCGCCCGGTGGTATTCCACCGGGCATGCCTGTTCGAGCGTCATTTCAACCCTCAAAGCC
CTGGCTTTGGTGTTGGAGGAATACCCTGTAAAAAGGGTACCCTCTGAAATTTAGTGGCGGGCTCGCTAGAATTTTGAGCG
TAGTAATTTTACCTCGTTTTTAAAGACTAGTGGGACTTCTTGCCGTAAAACCCCCCAACTTTCTGAAAATTGACCTCGGA
TCAGGTAGGAATACCCGC
>KY367528.2 Hypoxylon rubiginosum strain SO1_T26_L3A small subunit ribosomal RNA gene, partial sequence; internal transcribed spacer 1 and 5.8S ribosomal RNA gene, complete sequence; and internal transcribed spacer 2, partial sequence
AAGTCGTAACAAGGTCTCCGTTGGTGAACCAGCGGAGGGATCATTACTGAGTTCTACAAAAACTCCCAACCCTTTGTGAA
CCTTACCGTCGTTGCCTCGGCGCCGAGCGGCGGCTACCCGGGAGCTACCCTGTAGGCACCTACCCTGTAGGTGCCTACCC
TGTAGCTACCCTGTAGTTGCACTTTACGCTCCGCCGGTGGACTACCCAACTCTGTTTTTAATGGTGTATCTCTGAAAACA
AAAACAAAATAAGTTAAAACTTTCAACAACGGATCTCTTGGTTCTGGCATCGATGAAGAACGCAGCGAAATGCGATAAGT
AATGTGAATTGCAGAATTCAGTGAATCATCGAATCTTTGAACGCATATTGCGCCCACTAGTATTCTGGTGGGCATGCCTA
TTCGAGCGTCATTTCAACCCTTAAGCCCTGTTGCTTAGTGTTAGGAGCCTACTACCTTATGGCGTAGCTCCCTAAAGGCA
GTGGCGGTGTTAGGTACACTCGTAGCGTAGTAATTCTTTTTCTCGCTCCTGCTGTGTACCTAGGGCCTGCCGTAAAACCC
CTATACTTCTAGTGGTGACCTCGG
>MH935040.1 Trametes hirsuta isolate N1_T30 internal transcribed spacer 1, partial sequence; 5.8S ribosomal RNA gene and internal transcribed spacer 2, complete sequence; and large subunit ribosomal RNA gene, partial sequence
AAGGATCATTAACGAGTTTTGAAACGGGTTGTTGCTGGCCTTCCGAGGCATGTGCACGCCCTGCTCATCCACTCTACACC
TGTGCACTTACTGTAGGTTGGCGTGGGTTTCTAGCCTCCGGGTTGGAAGCATTCTGCCGGCCTATGTACACTACAAACTC
TTAAAGTATCAGAATGTAAACGCGTCTAACGCATCTTAATACAACTTTCAGCAACGGATCTCTTGGCTCTCGCATCGATG
AAGAACGCAGCGAAATGCGATAAGTAATGTGAATTGCAGAATTCAGTGAATCATCGAATCTTTGAACGCACCTTGCGCTC
CTTGGTATTCCGAGGAGCATGCCTGTTTGAGTGTCATGAAATTCTCAACCCATAAATCCTTGTGATCTATGGGCTTGGAT
TTGGAGGCTTGCTGGCCCTAGTGGTCGGCTCCTCTTGAATGCATTAGCTTGATTCCGTGCGGATCGGCTCTCAGTGTGAT
AATTGTCTACGCTGTGACCGTGAAGCGTTTTGGCAAGCTTCTAACCGTCCATTAGGACAATCTTATAACATCTGACCTCA
AATCAGGTAGGACTACCCGCTGAA
>KY367514.2 Pleospora sp. strain S1_T24_L4B internal transcribed spacer 1, partial sequence; 5.8S ribosomal RNA gene and internal transcribed spacer 2, complete sequence; and large subunit ribosomal RNA gene, partial sequence
AAGTCGTAACAAGGTTTCCGTAGGTGAACCTGCGGAAGGATCATTACCCTTCTATCAGGGGATTGGTGCAAGTCATCAGG
GCTTCTGCTCTGGTTTCTCGCCCAGTCCTTTCTGATTTTACCCATGTCTTTTGCGTACTATTTGTTTCCTTGGTGGGCTT
GCCTGCCGATAGGACAAACTAAACCCACTTGTAATTGCAGTCAGCGTCAGTAACAATGTAATTATTACAACTTTCAACAA
CGGATCTCTTGGTTCTGGCATCGATGAAGAACGCAGCGAAATGCGATAAGTAGTGTGAATTGCAGAATTCAGTGAATCAT
CGAATCTTTGAACGCACATTGCGCCCCTTGGTATTCCATGGGGCATGCCTGTTCGAGCGTCATTTGTACCCTCAAGCTCT
GCTTGGTGTTGGGTGTATGTCCTCTGCGCTTGCGTGGATGGGACTCGCCTTAAAGCAATTGGCAGCCGGCATATTGGCCT
GGAGCGCAGCACATTTTGCGCCTCTTGTCATAGTTGTTGGCATCCATCAAGATCTCACATAAGCTCTTGACCTCGGATCA
GGTAGGGATACCCGCTGAA
>MH935034.1 Pleosporales sp. isolate A2_T51 internal transcribed spacer 1, partial sequence; 5.8S ribosomal RNA gene and internal transcribed spacer 2, complete sequence; and large subunit ribosomal RNA gene, partial sequence
AAGGATCATTACACATTCAATCGGTGCTTCGCGGCCCCTAGACGTCTTCGGGCGACTTGGTGGTGTAGCACCCGCCTTTA
ATACGGCGGGACTTTTACGCGTTGCATGCCTGAATCCTTTTTTATACGAGTACCTTACCCTACCTATCCCTCGGTCGCCT
ATCAGCGGCCGTCGGTACCCATCAAAACCTTTTTTGCATCTAGCATTACCTGTTYTGATAAAAATAATCGTTACAACTTT
CAACAATGGATCTCTTGGCTCTGGCATCGATGAAGAACGCAGCGAAATGCGATAAGTAGTGTGAATTGCAGAATTCAGTG
AATCATCGAATCTTTGAACGCACATTGCGCCCCTTGGTATTCCATGGGGCATGCCTGTTCGAGCGTCATCTACACCCTCA
AGCTCTGCTTGGTGTTGGGCGTCTGTCCCGCCTCTTGCGCGTGGACTCGCCCCAAATTCATTGGCAGCGGTCTTTGCCTC
CTCTCGCGCAGCACATTGCGCTTCYTGAGGTGTCGCGGCCCGCGTCCACGAAGCACATTTACCGTCTTTGACCTCGGATC
AGGTAGGGATACCCGCTGAACT
>KY367529.2 Biscogniauxia mediterranea strain S1_T31_L4B internal transcribed spacer 1, partial sequence; 5.8S ribosomal RNA gene, complete sequence; and internal transcribed spacer 2, partial sequence
AAGTCGTAACAAGGTCTCCGTTGGTGAACCAGCGGAGGGATCATTAGCGAGTTAATCATAAACTCCAAAACCCCTGTGAA
CTTACCTATGTTGCCTCGGCAGGTCGTGGTGTGTAGCGGTGACCACTGGGTCGCTTGCCTCGCACCACGCTGAAAAGACC
TGTCAAAGGACCCCTAAACTCTGTTTTTACAACTGTATCTCTGAGTCTATTATACAAATAAGTTAAAACTTTCAACAACG
GATCTCTTGGCTCTGGCATCGATGAAGAACGCAGCGAAATGCGATAAGTAATGTGAATTGCAGAATTCAGTGAATCATCG
AATCTTTGAACGCACATTGCGCCTGATAGTATTCTGTCAGGCATGCCTGTTCGAGCGTCATTTCAACCCCCAAGCCCTAT
TTGCTTGACGTTGGGAGTTTACGGAGACGTAATTCCTCAAATATAGTGGCGGAGCTAGGTCGTGCTCTAAGCGTAGTAAC
CACAATTCTCGCTTCTGCAGCCGGCTTAGGTCCTGCCGTAAAACCCCTATATTTT
>MH934990.1 Colletotrichum godetiae isolate S2_T3_3_1 internal transcribed spacer 1, partial sequence; 5.8S ribosomal RNA gene and internal transcribed spacer 2, complete sequence; and large subunit ribosomal RNA gene, partial sequence
AGGGATCATTACTGAGTTACCGCTCTACAACCCTTTGTGAACATACCTAACCGTTGCTTCGGCGGGCAGGGGAAGCCTCT
CGTGGGCGGACCCTCCCGGCGCCGGCCCCGTCACGGGGGCGGAGCGCCCGCCGGAGGAAACCAAACTCTATTTACACGAC
GTCTCTTCTGAGTGGCACAAGCAAATAATTAAAACTTTTAACAACGGATCTCTTGGTTCTGGCATCGATGAAGAACGCAG
CGAAATGCGATAAGTAATGTGAATTGCAGAATTCAGTGAATCATCGAATCTTTGAACGCACATTGCGCTCGCCAGCATTC
TGGCGAGCATGCCTGTTCGAGCGTCATTTCAACCCTCAAGCACCGCTTGGTTTTGGGGCCCCACGGCCGACGTGGGCCCT
TAAAGGTAGTGGCGGACCCTCCCGGAGCCTCCTTTGCGTAGTAACTAACGTCTCGCACTGGGATCCGGAGGGACTCTTGC
CGTTAAACCCCCAAAATTTTTCAGGTTGACCTCGGATCAGGTAGGACTACCCGCTG
>MH935054.1 Stemphylium vesicarium isolate V1_T56 internal transcribed spacer 1, partial sequence; 5.8S ribosomal RNA gene and internal transcribed spacer 2, complete sequence; and large subunit ribosomal RNA gene, partial sequence
AGGGATCATTACACAATATGAAAGCGGGTTGGGACCTCACCTCGGTGAGGGCTCCAGCTTGTCTGAATTATTCACCCATG
TCTTTTGCGCACTTCTTGTTTCCTGGGCGGGTTCGCCCGCCACCAGGACCAAACCATAAACCTTTTTGTAATTGCAATCA
GCGTCAGTAAACAATGTAATTATTACAACTTTCAACAACGGATCTCTTGGTTCTGGCATCGATGAAGAACGCAGCGAAAT
GCGATACGTAGTGTGAATTGCAGAATTCAGTGAATCATCGAATCTTTGAACGCACATTGCGCCCTTTGGTATTCCAAAGG
GCATGCCTGTTCGAGCGTCATTTGTACCCTCAAGCTTTGCTTGGTGTTGGGCGTCTTTGTCTCTCACGAGACTCGCCTTA
AAATGATTGGCAGCCGACCTACTGGTTTCGGAGCGCAGCACAATTCTTGCACTTTGAATCAGCCTTGGTTGAGCATCCAT
CAAGACCACATTTTTTTCAACTTTTGACCTCGGATCAGGTAGGGATACCCGCTG
>MH935027.1 Muriphaeosphaeria viburni isolate S2_T10_2 internal transcribed spacer 1, partial sequence; 5.8S ribosomal RNA gene, complete sequence; and internal transcribed spacer 2, partial sequence
AAGGATCATTACACTCAGTAGTTTTATACTGCTCAGGGAGAGCGGAAAGTTTTCCAGCTTGCTTTGGCAGCTGGGATACA
AGTACGCTCTCTGTCTGATACCCTTGTCTTTTTGCGTACTCAAGTTTCCTCGGTAGGCTTGCCTGCCGGTTGGACAACCT
TATAACCTTTTTAATTTTCAATCAGCGTCTGAATAATTATAATAATTACAACTTTCAACAACGGATCTCTTGGTTCTGGC
ATCGATGAAGAACGCAGCGAAATGCGATAAGTAGTGTGAATTGCAGAATTCAGTGAATCATCGAATCTTTGAACGCACAT
TGCGCCCCTTGGTATTCCATGGGGCATGCTTGTTCGAGCGTCATTTGTACTCTCAAGCTTTGCTTGGTGTTGGGTGTTTG
TCCTTGCCTCTGCGTTTGGACTCGCCTTAAATGAATTGGCAGCCGATGTATTGGTTTGAAGCGCAGCACAATTTGCGGTT
CTGACTGGTTATCATTAGCGTCCATGAAGCACAATTAACACTTTTGACCTCGGA
>MH934984.1 Diaporthe eres isolate S2_T28_L1B small subunit ribosomal RNA gene, partial sequence; internal transcribed spacer 1 and 5.8S ribosomal RNA gene, complete sequence; and internal transcribed spacer 2, partial sequence
AAGTCGTAACAAGGTCTCCGTTGGTGAACCAGCGGAGGGATCATTGCTGGAACGCGCCCCAGGCGCACCCAGAAACCCTT
TGTGAACTTATACCTTACTGTTGCCTCGGCGCATGCCGGCCCCCTTGGGGGCCCCTCTCCTGGAGGAGCAGGCACGCCGG
CGGCCAACCTAACTCTTGTTTTTACACTGAAACTCTGAGAATAAAACATAAATGAATCAAAACTTTCAACAACGGATCTC
TTGGTTCTGGCATCGATGAAGAACGCAGCGAAATGCGATAAGTAATGTGAATTGCAGAATTCAGTGAATCATCGAATCTT
TGAACGCACATTGCGCCCTCTGGTATTCCGGAGGGCATGCCTGTTCGAGCGTCATTTCAACCCTCAAGCCTGGCTTGGTG
ATGGGGCACTGCCTGTAAAAGGGCAGGCCCTGAAATTCAGTGGCGAGCTCGCCAGGACCCCGAGCGCAGTAGTTAAACCC
TCGCTCTGGAAGGCCCTGGCGGTGCCCTGCCGTTAAACCCCCAACTTCTGAAAATTGACCT
>MH935008.1 Phaeosphaeria nigrans isolate N2_T56 internal transcribed spacer 1, partial sequence; 5.8S ribosomal RNA gene and internal transcribed spacer 2, complete sequence; and large subunit ribosomal RNA gene, partial sequence
AAGGATCATTACACTCAGTAGTTTACTACTGTAAAGGAGGCTGTTAGTCTGTATAGCGCAAGCTGATGAGCAGCTAGCCT
CTTTTATCCACCCTTGTCTTTTGCGTACCCACGTTTCCTCGGCAGGCTTGCCTGCCGATTGGACAAACCTATAACCTTTT
TAATTTTCAATCAGCGTCTGAAAAACTTAATAATTACAACTTTCAACAACGGATCTCTTGGTTCTGGCATCGATGAAGAA
CGCAGCGAAATGCGATAAGTAGTGTGAATTGCAGAATTCAGTGAATCATCGAATCTTTGAACGCACATTGCGCCCCTTGG
TATTCCATGGGGCATGCCTGTTCGAGCGTCATTTGTACCCTCAAGCTCTGCTTGGTGTTGGGTGTTTGTCCTCTCCCTAG
TGTTTGGACTCGCCTTAAAATAATTGGCAGCCAGTGTTTTGGTATTGAAGCGCAGCACAAGTCGCGATTCTTATCAAATA
CTTGCGTCCACAAGCCCTTTTTTAACTTTTGACCTCGGATCAGGTAGGGATACCCGCTGAACT
>MH935045.1 Apiognomonia hystrix isolate N2_T11_1 internal transcribed spacer 1, partial sequence; 5.8S ribosomal RNA gene and internal transcribed spacer 2, complete sequence; and large subunit ribosomal RNA gene, partial sequence
AGGGATCATTGATGGAATAAACGCCCTCACAGGCGCTACCCATAAACCCTTTGTGAATACTACCTAAAAATGTTGCCTCG
GCATTGGTTGGCCTCTTCTGGAGGTCCCTTCTCTAGGGAAGGAGCAGACCGGCCGGTGGCCCCTATAAACTCTTGTTTTT
GTAATATCATCTGAGTAAAACAACTAAAATGAATCAAAACTTTCAACAACGGATCTCTTGGTTCTGGCATCGATGAAGAA
CGCAGCGAAATGCGATAAGTAATGTGAATTGCAGAATTCAGTGAATCATCGAATCTTTGAACGCACATTGCGCCCGGTGG
TATTCCACCGGGCATGCCTGTTCGAGCGTCATTTCAACCCTCAAAGCCCTGGCTTTGGTGTTGGAGGAATACCCTGTAAA
ACGGGTACCCTCTGAAATTTAGTGGCGGGCTCGCTAGAATTTTGAGCGTAGTAATTTTACCTCGTTTTTAAAGACTAGTG
GGACTTCTTGCCGTAAAACCCCCCAACTTTCTGAAAATTGACCTCGGATCAGGTAGGA
>MH935068.1 Botryosphaeria dothidea isolate S1_T30_L1A internal transcribed spacer 1, partial sequence; 5.8S ribosomal RNA gene and internal transcribed spacer 2, complete sequence; and large subunit ribosomal RNA gene, partial sequence
AAGGATCATTACCGAGTTGATTCGGGCTCCGGCCCGATCCTCCCACCCTTTGTGTACCTACCTCTGTTGCTTTGGCGGGC
CGCGGTCCTCCGCGGCCGGCCCCCCTCCCCGGGGGGTGGCCAGCGCCCGCCAGAGGACCATCAAACTCCAGTCAGTAAAC
GATGCAGTCTGAAAAACATTTAATAAACTAAAACTTTCAACAACGGATCTCTTGGTTCTGGCATCGATGAAGAACGCAGC
GAAATGCGATAAGTAATGTGAATTGCAGAATTCAGTGAATCATCGAATCTTTGAACGCACATTGCGCCCTTTGGTATTCC
GAAGGGCATGCCTGTTCGAGCGTCATTACAACCCTCAAGCTCTGCTTGGTATTGGGCACCGTCCTTTGCGGGCGCGCCTC
AAAGACCTCGGCGGTGGCGTCTTGCCTCAAGCGTAGTAGAACATACATCTCGCTTCGGAGCGCAGGGCGTCGCCCGCCGG
ACGAACCTTCTGAACTTTTCTCAAGGTTGACCTTCGGATCAGGTAGGGATACCCGCTGAA
>KY367506.2 Phlyctema vagabunda strain S1_T35_L4A_1 internal transcribed spacer 1, partial sequence; 5.8S ribosomal RNA gene, complete sequence; and internal transcribed spacer 2, partial sequence
AAGTCGTAACAAGGTCTCCGTAGGTGAACCTGCGGAGGGATCATTACAGAGTTCATGCCCTTCGGGGTAGATCTCCCACC
CGTGTTATCATACCTTTGTTGCTTTGGCGGGCCCGCCTCGGCCACCGGCTCCGGCTGGTGAGCGCCCGCCAGAGGACCCC
AAACTCTGAAATTTAATGTCGTCTGAGTACTATATAATAGTTAAAACTTTCAACAACGGATCTCTTGGTTCTGGCATCGA
TGAAGAACGCAGCGAAATGCGATAAGTAATGTGAATTGCAGAATTCAGTGAATCATCGAATCTTTGAACGCACATTGCGC
CCCTTGGTATTCCGGGGGGCATGCCTGTTCGAGCGTCATTACAACCCTCAAGCTCTGCTTGGTATTGGGCGTCCCCGGCA
ACGGGGTGCCCTAAAATCAGTGGCGGTGCCGTCTGGCTCTAAGCGTAGTAAATCTCTCGCTCTGGATGCCCGGTGGATGC
TCGCCAGTAACCCCCAATTTTTTACAGGTTGACCTCGGATCAGGTAGGGATAC
>KY367526.2 Aureobasidium pullulans strain SO1_T29_L3A small subunit ribosomal RNA gene, partial sequence; internal transcribed spacer 1 and 5.8S ribosomal RNA gene, complete sequence; and internal transcribed spacer 2, partial sequence
AAGTCGTAACAAGGTTTCCGTAGGTGAACCTGCGGAAGGATCATTAAAGAGTAAGGGTGCTCAGCGCCCGACCTCCAACC
CTTTGTTGTTAAAACTACCTTGTTGCTTTGGCGGGACCGCTCGGTCTCGAGCCGCTGGGGATTCGTCCCAGGCGAGCGCC
CGCCAGAGTTAAACCAAACTCTTGTTATTTAACCGGTCGTCTGAGTTAAAATTTTGAATAAATCAAAACTTTCAACAACG
GATCTCTTGGTTCTCGCATCGATGAAGAACGCAGCGAAATGCGATAAGTAATGTGAATTGCAGAATTCAGTGAATCATCG
AATCTTTGAACGCACATTGCGCCCCTTGGTATTCCGAGGGGCATGCCTGTTCGAGCGTCATTACACCACTCAAGCTATGC
TTGGTATTGGGCGTCGTCCTTAGTTGGGCGCGCCTTAAAGACCTCGGCGAGGCCACTCCGGCTTTAGGCGTAGTAGAATT
TATTCGAACGTCTGTCAAAGGAGAGGAACTCTGCCGACTGAAACCTTT
>KY367509.2 Rosellinia corticium strain S1_T26_L3A small subunit ribosomal RNA gene, partial sequence; internal transcribed spacer 1 and 5.8S ribosomal RNA gene, complete sequence; and internal transcribed spacer 2, partial sequence
AAGTCGTAACAAGGTCTCCGTTGGTGAACCAGCGGAGGGATCATTAGAGAGTGCCCTACTCCCAAAACCCATGTGAACTT
ACCTGTACGTTGCCTCGGCGGGGGAGGGGCTGGCCACCCCCCCTCCGCCAGGCGGCCCACCAAACCCTGTTTAGCCCTGA
ATCTCTGAGACGATAAAACAATGAGTTAAAACTTTCAACAACGGATCTCTTGGCTCTGGCATCGATGAAGAACGCAGCGA
AATGCGATACGTAGTGTGAATTGCAGAATTTAGTGAATCATCGAATCTTTGAACGCACATTGCGCCCGCCAGTATTCTGG
CGGGCATGCCTGTTCGAGCGTCATTTCAACCCCTTAAGCCCTTGTCGCTTAGTGTTGGGAGCCGACGGCGTCCTGCCGTC
GCTCCTCAAATCCAGTGGCGGAGCCGGTTTCGCGCTCTGGGCGTAGTAGATTTTCTCCATCTCGCCTGCAGCCGGGGCCG
GCCTCCCTGCCGTAAAACCACCACCAATGTACCCAAAGGTGACCTCGA
>MH935046.1 Pleosporales sp. isolate S2_T11_1 internal transcribed spacer 1, partial sequence; 5.8S ribosomal RNA gene, complete sequence; and internal transcribed spacer 2, partial sequence
AAGGATCATTACACTCAGTAGATTTATACTGCTCGGGGAGAGGGGAAAGTCTCCAGCCTGGCTGGCGGATGAGTACGCTC
TGTCTGCACCCTTGTCTTTTTGCGTACTTCTGTTTCCTCGGCGGGCCTGCCCGCCGGTTGGACAACTTAACAACCTTTTT
AATTTTCAATCAGCGTCTGAATAATTATAATAATTACAACTTTCAACAACGGATCTCTTGGTTCTGGCATCGATGAAGAA
CGCAGCGAAATGCGATAAGTAGTGTGAATTGCAGAATTCAGTGAATCATCGAATCTTTGAACGCACATTGCGCCCCTTGG
TATTCCATGGGGCATGCTTGTTCGAGCGTCATTTGTACTCTCAAGCTTTGCTTGGTGTTGGGTGTTTGTCCTTTCCTCGC
GTTTGGACTCGCCTCAAAGTTATTGGCAGCCAATGTATTGGTTTGAAGCGCAGCACAATTTGCGATTTAAGCTGGTAATC
ATTAGCCTCCATCAAACAATTTAACACTTTTGACCTCGGATCAAGTA
>MH935038.1 Hypoxylon fragiforme isolate N1_T11 internal transcribed spacer 1, partial sequence; 5.8S ribosomal RNA gene, complete sequence; and internal transcribed spacer 2, partial sequence
AGGGATCATTAGAGGAATACCCAAAACCTCCCAACCCCTGTGAACTTACCACTGTTTCCTCGGCGTGCGCACCTGGTTGC
CCGCGGGGGATCCGAGCCTACCCTGTAGCTACCCTGTAGCTACCCTGTAGACCCGGGTCCTCAGCACACGGCGCCGCTCA
AGGTCCCGCCGAAGTACCCTGAACTCTGTTTAACGTGGAATTCTGAATGCTTCAACTAAATAAGTTAAAACTTTCAACAA
CGGATCTCTTGGTTCTGGCATCGATGAAGAACGCAGCGAAATGCGATAAGTAATGTGAATTGCAGAATTCAGTGAATCAT
CGAATCTTTGAACGCACATTGCGCCCATTAGTATTCTAGTGGGCATGCCTATTCGAGCGTCATTTCAACCCTTAAGCCTC
TGTTGCTTAGCGTTGGGAGTCTACGGGTTACCCTGTAGTTCCTGAAAACCATTGGCGGAGTCAGGGAGCACTCTAAGCGT
ATTACACAATCTTTTTGTCTCGCTTTGGATATTGCCCCGCCTCCACG
>MH934991.1 Colletotrichum sp. isolate V2_T13 internal transcribed spacer 1, partial sequence; 5.8S ribosomal RNA gene and internal transcribed spacer 2, complete sequence; and large subunit ribosomal RNA gene, partial sequence
AGGGATCATTACTGAGTTTACGCTCTACAACCCTTTGTGAACATACCTATAACTGTTGCTTCGGCGGGCAGGGTCTCCGT
GACCCTCCCGGCCTCCCGCCCCCGGGCGGGTCGGCGCCCGCCGGAGGATAACCAAACTCTGATTTAACGACGTTTCTTCT
GAGTGGTACAAGCAAATAATCAAAACTTTTAACAACGGATCTCTTGGTTCTGGCATCGATGAAGAACGCAGCGAAATGCG
ATAAGTAATGTGAATTGCAGAATTCAGTGAATCATCGAATCTTTGAACGCACATTGCGCCCGCCAGCATTCTGGCGGGCA
TGCCTGTTCGAGCGTCATTTCAACCCTCAAGCTCTGCTTGGTGTTGGGGCCCTACGGCTGACGTAGGCCCTCAAAGGTAG
TGGCGGACCCTCCCGGAGCCTCCTTTGCGTAGTAACTTTACGTCTCGCACTGGGATCCGGAGGGACTCTTGCCGTAAAAC
CCCCAATTTTCCAAAGGTTGACCTCGGATCAGGTAGGAATACCCGCTGAA
>KY367527.2 Phoma sp. strain SO1_T24_L4B internal transcribed spacer 1, partial sequence; 5.8S ribosomal RNA gene and internal transcribed spacer 2, complete sequence; and large subunit ribosomal RNA gene, partial sequence
AAGGATCATTAACCATATGAACGCAGGTGGGGGTTCACAAGCATATTCGTACGCTTGCCCTGCCTGTCCTAATATCCACC
CATGTTTTTTGCGTACTATTCGTTTCCTCGGCGGGCTTGCCCGCCAGTAGGACACCATAAAACCTTTTGTAATTGCAGTC
AGCGTCAGAAAAACTTTAATAGTTACAACTTTCAACAACGGATCTCTTGGTTCTGGCATCGATGAAGAACGCAGCGAAAT
GCGATAAGTAGTGTGAATTGCAGAATTCAGTGAATCATCGAATCTTTGAACGCACATTGCGCCCCTTGGTATTCCATGGG
GCATGCCTGTTCGAGCGTCATTTGTACCCTCAAGCTCTGCTTGGTGTTGGGCGTTTGTCCCCTTTACAAGGACTCGCCTC
AAAAATATTGGCAGCCGGCATACTGGTCTCGGAGCGCAGCACATTTTGCGCCCCATTTCCTGAATACTGGCGTCCATGAA
GCCCATATACTTTAACTCTTGACCTCGGATCAGGTAGGGATACCCGCTGAA
>KY367535.2 Xylaria sp. strain SO1_T26_L2B small subunit ribosomal RNA gene, partial sequence; internal transcribed spacer 1 and 5.8S ribosomal RNA gene, complete sequence; and internal transcribed spacer 2, partial sequence
AAGTCGTAACAAGGTCTCCGTTGGTGAACCAGCGGAGGGATCATTAAAGAGTTCTATAACTCCCAAACCCATGTGAACAT
ACCTTACGTTGCCTCGGCAGGTCGCGCCTACCCCGTAACGTCCTACCCTGTAGGACCTACCCGGTAGACGCGGGTAAGCC
TGCCGGCGGCCCACGAAACTCTGTTTAATATTGAATTCTGAACCTTAAACTAAATAAGTTAAAACTTTCAACAACGGATC
TCTTGGTTCTGGCATCGATGAAGAACGCAGCGAAATGCGATAAGTAATGTGAATTGCAGAATTCAGTGAATCATCGAATC
TTTGAACGCACATTGCGCCCATTAGTATTCTAGTGGGCATGCCTGTTCGAGCGTCATTTCAACCCTTAAGCCTCTGTTGC
TTAGTGTTGGGAGCCTACGGCACCCGTAGCTCCTCAAAGTTAGTGGCGGAGTCGGTTCACACTCTAGACGTAGTAATTCT
TATCTCGCCTATCAGTTGGACCGGTCCCCTGCCGTAAAACCCCCCATT
>MH934980.1 Jattaea sp. isolate S1_T34_L2B internal transcribed spacer 1, partial sequence; 5.8S ribosomal RNA gene and internal transcribed spacer 2, complete sequence; and large subunit ribosomal RNA gene, partial sequence
AGGGATCATTACAGAGTTGCAAAACTCCCAAACCCATGCGTACATACCGTGTCGTTGCTTCGGCGGGCTGTCGCCTCCCC
CCGGGGGGTGCGGCCCCGGCCCGCGAGGGAGCCCGCCGGAGGTCTAAACTCTGTATCTCAGCGAGTTGTCTTCTGAGTAT
CTTGAAAAAATCAAGTAAAAACTTTCAACAACGGATCTCTTGGTTCTGGCATCGATGAAGAACGTAGCGAAATGCGATAA
GTAATGTGAATTGCAGAATTCAGTGAATCATCGAATCTTTGAACGCACATTGCGCCCGCCAGTATTCTGGCGGGCATGCC
TGTCCGAGCGTCATTTCACCCCTCAGGCCCAGCCTGGCGTTGGGGCGCTGCGCGGAAGCGCAGGCCCTCAAGTGCAGTGG
CGAGCCGGCCGGAAACCCGAGCGCAGTAGAAATCTCCGCCCCGGGAGCCCGGACGGCCTCCGCCGTTAAACGAGACGCGT
GAAAAACGTCCTCCACAAGTTTGACCTCGGATCAGGTAGGAATACCCG
>MH935018.1 Nemania serpens isolate N1_T29 internal transcribed spacer 1, partial sequence; 5.8S ribosomal RNA gene and internal transcribed spacer 2, complete sequence; and large subunit ribosomal RNA gene, partial sequence
AGGGATCATTACCGAGTTATCAAAACTCCCAAACCCATGTGAACATACCTCGCGTTGCCTCGGCAGGTGGCGTCTCGCCC
CGTAAGAACCTACCCTGTAGGACCTTACCCGGTAGACGACCCTGCCGACGGCCCCCGAAACTCTGTTTTATAGCATTAAA
CTTCTGAAAATATAACTAAATAAGTTAAAACTTTCAACAACGGATCTCTTGGTTCTGGCATCGATGAAGAACGCAGCGAA
ATGCGATAAGTAATGTGAATTGCAGAATTCAGTGAATCATCGAATCTTTGAACGCACATTGCGCCCACTAGTATTCTGGT
GGGCATGCCTGTTCGAGCGTCATTTCAACCCTTAAGCCCCTGTTGCTTAGCGTTAGGAGCCTACCGGAACTCTCTGGTAG
CTCCCCAAAGTCAGTGGCGGAGCCGGTTCGCACTCCAGACGTAGTAGCTTTTACACGTCGCCTGTAGCGCGGGCCGGTCC
CCTGCCGTAAAACACCCCAATTTTTATAGGTTGACCTCGGATCAGGTAGGAATACCCGCTGAAC
>KY367518.2 Daldinia childiae strain SO1_T29_L1A small subunit ribosomal RNA gene, partial sequence; internal transcribed spacer 1 and 5.8S ribosomal RNA gene, complete sequence; and internal transcribed spacer 2, partial sequence
AAGTCGTAACAAGGTCTCCGTTGGTGAACCAGCGGAGGGATCATTACTGAGTTATCTAAACTCCAACCCTATGTGAACCT
TACCGTCGTTGCCTCGGCGGGCTGCGTCTACCCTGTAGCTACCCTGTAGCTACCCGGTAGGCGTGCTACAAGCCCGCCGG
TGGACCACTAAACTCTGTTATAAATACTGTATCTCTGAATGCTTCAACTTAATAAGTTAAAACTTTCAACAACGGATCTC
TTGGTTCTGGCATCGATGAAGAACGCAGCGAAATGCGATAAGTAATGTGAATTGCAGAATTCAGTGAATCATCGAATCTT
TGAACGCACATTGCGCCCATTAGTATTCTAGTGGGCATGCCTATTCGAGCGTCATTTCAACCCTTAAGCCCAAGTTGCTT
AGCGTTGGGAATCTGCCCTGTATTACGGGGCAGTTCCCTAAAGTTATCGGCGGAGTTAGGGCATACTCTAAGCGTAGTAC
TATTATTCTCGCTTCTGCAGTTGTCCCGACGGCTTGCCGCTAAACCCCTATATTTCTAGTGGTTGACCT
>KY367497.2 Nemania serpens strain S1_T28_L3B small subunit ribosomal RNA gene, partial sequence; internal transcribed spacer 1 and 5.8S ribosomal RNA gene, complete sequence; and internal transcribed spacer 2, partial sequence
AAGTCGTAACAAGGTCTCCGTTGGTGAACCAGCGGAGGGATCATTACAGAGTTATCAAAACTCCCAAACCCATGTGAACA
TACCTCGCGTTGCCTCGGCAGGTGGCGTCTCGCCCCGTAAGAACCTACCCTGTAGGACCTTACCCGGTAGACGACCCTGC
CGACGGCCCCCGAAACTCTGTTTTATAGCATTAAACTTCTGAAAATATAACTAAATAAGTTAAAACTTTCAACAACGGAT
CTCTTGGTTCTGGCATCGATGAAGAACGCAGCGAAATGCGATAAGTAATGTGAATTGCAGAATTCAGTGAATCATCGAAT
CTTTGAACGCACATTGCGCCCACTAGTATTCTGGTGGGCATGCCTGTTCGAGCGTCATTTCAACCCTTAAGCCCCTGTTG
CTTAGCGTTAGGAGCCTACCGGAACTCTCTGGTAGCTCCCCAAAGTCAGTGGCGGAGCCGGTTCGCACTCCAGACGTAGT
AGCTTTTACACGTCGCCTGTGCCGGCCGGTCCCCTGCCGTAAAACACCCCAATTTTTATAGGTGACCTCG
>MH935025.1 Diaporthe eres isolate S1_T29_L4A small subunit ribosomal RNA gene, partial sequence; internal transcribed spacer 1 and 5.8S ribosomal RNA gene, complete sequence; and internal transcribed spacer 2, partial sequence
AAGTCGTAACAAGGTCTCCGTTGGTGAACCAGCGGAGGGATCATTGCTGGAACGCGCCCCAGGCGCACCCAGAAACCCTT
TGTGAACTTATACCTTACTGTTGCCTCGGCGCTAGCTGGTCCTTCGGGGCCCCTCACCCCCGGGTGTTGAGACAGCCCGC
CGGCGGCCAACCCAACTCTTGTTTTTACACTGAAACTCTGAGAATAAAACATAAATGAATCAAAACTTTCAACAACGGAT
CTCTTGGTTCTGGCATCGATGAAGAACGCAGCGAAATGCGATAAGTAATGTGAATTGCAGAATTCAGTGAATCATCGAAT
CTTTGAACGCACATTGCGCCCTCTGGTATTCCGGAGGGCATGCCTGTTCGAGCGTCATTTCAACCCTCAAGCCTGGCTTG
GTGATGGGGCACTGCTTCTTACCCAAGGAGCAGGCCCTGAAATTCAGTGGCGAGCTCGCCAGGACCCCGAGCGCAGTAGT
TAAACCCTCGCTCTGGAAGGCCCTGGCGGTGCCCTGCCGTTAAACCCCCAACTTCTGAAAATTGACCT
>MH935017.1 Nemania serpens isolate S2_T21_L1B internal transcribed spacer 1, partial sequence; 5.8S ribosomal RNA gene and internal transcribed spacer 2, complete sequence; and large subunit ribosomal RNA gene, partial sequence
AGGGATCATTACAGAGTTATCTAAACTCCCAAACCCATGTGAACATACCTCGCGTTGCCTCGGCAGGTGGCGTCCTACCC
CGTGATACCTACCCTGTAGGACCTACCCGGTAGGCGACCCTGCCGACGGCCCCCGAAACTCTGTTTTTATAGCATTGGAC
TTCTGAAAAGATAACTAAATAAGTTAAAACTTTCAACAACGGATCTCTTGGTTCTGGCATCGATGAAGAACGCAGCGAAA
TGCGATAAGTAATGTGAATTGCAGAATTCAGTGAATCATCGAATCTTTGAACGCACATTGCGCCCACTAGTATTCTGGTG
GGCATGCCTGTTCGAGCGTCATTTCAACCCTTAAGCCCCCGTTGCTTAGTGTTGGGAGCCTACTGGAACTCTCCTGTAGC
TCCCCAAAGTCAGTGGCGGAGCCGGTTCGCACTCCAGACGTAGTAGCTTTTACACATCGCCTGTAGCTTGGACCCGGTCC
CCTGCCGTAAAACACCCCCCAATTTTATAGGTTGACCTCGGATCAGGTAGGAATACCCGCTGAACTTAA
>MH934987.1 Ophiognomonia setacea isolate SO1_T32_L1B internal transcribed spacer 1, partial sequence; 5.8S ribosomal RNA gene and internal transcribed spacer 2, complete sequence; and large subunit ribosomal RNA gene, partial sequence
AGGGATCATTGCTGGAACAAACGCCCTCACGGGCGCTACCCAGAAACCCTTTGTGAACTATACTTAATCGTTGCCTCGGC
ATTGGTTGACTTCGAATGAAGTCCCTGAATTCCTTCTGGAAGTTAGGAGCCGACCGGCCGACGGCCCCTATAAACTCTTG
TTTTTGTATTATCTTCTGAGTAAAACAACTAAAATGAATCAAAACTTTCAACAACGGATCTCTTGGTTCTGGCATCGATG
AAGAACGCAGCGAAATGCGATAAGTAATGTGAATTGCAGAATTCAGTGAATCATCGAATCTTTGAACGCACATTGCGCCC
AGTGGTATTCCACTGGGCATGCCTGTTCGAGCGTCATTTCAACCCTCAAAAGCTTGCTTTTGGTGTTGGAGGAATACCTG
TAAAAGGGTACCCTCTGAAATTTAGTGGCGGGCTCGCTAGAATTTTGAGCGTAGTAATTTTACCTCGTTTTTAAAGACTA
GTGGGACTTCTTGCCGTAAAACCCCCAACTTTCTGAAATTTGACCTCGGATCAGGTAGGAATACCCGCTGAA
>KY367523.2 Fusarium sp. strain S1_T27_L1A internal transcribed spacer 1, partial sequence; 5.8S ribosomal RNA gene and internal transcribed spacer 2, complete sequence; and large subunit ribosomal RNA gene, partial sequence
AAGTCGTAACAAGGTCTCCGTTGGTGAACCAGCGGAGGGATCATTACCGAGTTTACAACTCCCAAACCCCTGTGAACATA
CCTTAATGTTGCCTCGGCGGATCAGCCCGCGCCCCGTAAAACGGGACGGCCCGCCAGAGGACCCAAACTCTAATGTTTCT
TATTGTAACTTCTGAGTAAAACAAACAAATAAATCAAAACTTTCAACAACGGATCTCTTGGTTCTGGCATCGATGAAGAA
CGCAGCAAAATGCGATAAGTAATGTGAATTGCAGAATTCAGTGAATCATCGAATCTTTGAACGCACATTGCGCCCGCTGG
TATTCCGGCGGGCATGCCTGTTCGAGCGTCATTTCAACCCTCAAGCCCCCGGGTTTGGTGTTGGGGATCGGCTCTGCCTC
ACGGCGGTGCCGCCCCCGAAATACATTGGCGGTCTCGCTGCAGCCTCCATTGCGTAGTAGCTAACACCTCGCAACTGGAA
CGCGGCGCGGCCATGCCGTAAAACCCCAACTTCTGAATGTTGACCTCGGATCAGGTAGGAATACCCGCTGAA
>MH935007.1 Neosetophoma sp. isolate V1_T4 internal transcribed spacer 1, partial sequence; 5.8S ribosomal RNA gene and internal transcribed spacer 2, complete sequence; and large subunit ribosomal RNA gene, partial sequence
AAGGATCATTACATTCAGTAGCTTGCTACTGTTAGGGGGGTCGATCAGCCTGTATAGTATCACTACTGATGAGCAGCACA
ACCCCCTGTCTGTACCCTTGTCTTTTGCGCACTCATGTTTCCTCGGCGGGTCTATGCCCGCCGGCTGGACAACTCTATAA
CCTTTTTAATTTTCAATCAGCGTCTGAAAAACCTAATAATTACAACTTTCAACAACGGATCTCTTGGTTCTGGCATCGAT
GAAGAACGCAGCGAAATGCGATAAGTAGTGTGAATTGCAGAATTCAGTGAATCATCGAATCTTTGAACGCACATTGCGCC
CCTTGGTATTCCATGGGGCATGCCTGTTCGAGCGTCATTTGTACCCTCAAGCTCTGCTTGGTGTTGGGTGTTTGTCCACT
CCCTGGTGTTTGGACTCGCCTTAAAGCAATTGGCAGCCAGTGTTTTGGTATTGAAGCGCAGCACATTTTGCGTCTCCAGC
CTAGAACACTTGCGTCCAGTAAGCCTTTTTCCACTTTTGACCTCGGATCAGGTAGGGATACCCGCTGAAC
>MH935064.1 Phaeosphaeriaceae sp. isolate S2_T33_L2B small subunit ribosomal RNA gene, partial sequence; internal transcribed spacer 1 and 5.8S ribosomal RNA gene, complete sequence; and internal transcribed spacer 2, partial sequence
AAGTCGTAACAAGGTTTCCGTAGGTGAACCTGCGGAAGGATCATTACACTTAGTAGATCTCTACTACTCAGGGGAGAGGG
GAAAGTTTTTAGCCTAGCGGCTGGGAACGAGTACGCTCTCTATCTGAACCCTTGTCTTTTTGCGTACTCATGTTTCCTCG
GTGGGCCTGCCTGCCGGTTGGACAACTTAATAACCTTTTTAATTTTCAATCAGCGTCTGAATAATTATAATAATTACAAC
TTTCAACAACGGATCTCTTGGTTCTGGCATCGATGAAGAACGCAGCGAAATGCGATAAGTAGTGTGAATTGCAGAATTCA
GTGAATCATCGAATCTTTGAACGCACATTGCGCCCCTTGGTATTCCATGGGGCATGCTTGTTCGAGCGTCATTTGTACTC
TCAAGCTTTGCTTGGTGTTGGGTGTTTGTCCTTTCCATTGCGTTTGGACTCGCCTCAAATTCATTGGCAGCCTATATATT
GGTTTGAAGCGCAGCACATTTTGCGGTTCTGTCGAATACTATTAGCGTCCATAAAGCACAATTAACACTTT
>MH935020.1 Rosellinia sp. isolate V2_T9 internal transcribed spacer 1, partial sequence; 5.8S ribosomal RNA gene and internal transcribed spacer 2, complete sequence; and large subunit ribosomal RNA gene, partial sequence
AGGGATCATTACAGAGTTTATCTTAACTCCCAAACCCCATGTGAACATACCTTACGTTGCCTCGGCAGGTCGCGTCGTAC
CCGGGAGGGCCCTACCCTGTAGGGCCCGACCTGGTGCGCGCGGGCAACCCTGCCGGCGGCCCCTGAAACTCTGTTTTTAT
ATTAGAATTCTGAATCTATAACTAAATAAGTTAAAACTTTCAACAACGGATCTCTTGGTTCTGGCATCGATGAAGAACGC
AGCGAAATGCGATAAGTAATGTGAATTGCAGAATTCAGTGAATCATCGAATCTTTGAACGCACATTGCGCCCATTAGTAT
TCTATTGGGCATGCCTGTTCGAGCGTCATTTCAACCCTCAAGCCCCCGTTGCTTGGTGTTGGGAGCCTACGGCGACGTAG
CTCCTCAAAGTTAGTGGCGGAGTCGGCTCGCACTCTAGACGTAGTAGAATCTTTTTATCTCGCCTGTAGTGTGTGCCGGT
CCCCTGCCGTAAAACCCCCCAATTATCAAAAGGTTGACCTCGGATCAGGTAGGAATACCCGCTGAA
>KY367510.2 Diaporthe sp. strain S2_T24_L2B small subunit ribosomal RNA gene, partial sequence; internal transcribed spacer 1 and 5.8S ribosomal RNA gene, complete sequence; and internal transcribed spacer 2, partial sequence
AAGTCGTAACAAGGTCTCCGTTGGTGAACCAGCGGAGGGATCATTGCTGGAACGCGCCTCGGCGCACCCAGAAACCCTTT
GTGAACTTATACCTTACTGTTGCCTCGGCGTCAGGCCGGCCTCTTCGTTGAGGCCCCTCGGTAACGAGGAGCAGCCCGCC
GGCGGCCAAGTCAACTCTTGTTTTTATACTGAAACTCTGAGAAAAAAACACAAATGAATTAAAACTTTCAACAACGGATC
TCTTGGTTCTGGCATCGATGAAGAACGCAGCGAAATGCGATAAGTAATGTGAATTGCAGAATTCAGTGAATCATCGAATC
TTTGAACGCACATTGCGCCCTCTGGTATTCCGGAGGGCATGCCTGTTCGAGCGTCATTTCAACCCTCAAGCCTGGCTTGG
TGATGGGGCACTGCTTCCGCGAGGGAGCAGGCCCTGAAATCTAGTGGCGAGCTCGCCAGGACCCCGAGCGCAGTAGTTAA
ACCCTCGCTCTGGAAGGCCCTGGCGGTGCCCTGCCGTTAAACCCCCAACTTCTGAAAATTTGAC
>MH935009.1 Nodulosphaeria digitalis isolate N1_T10_1 internal transcribed spacer 1, partial sequence; 5.8S ribosomal RNA gene and internal transcribed spacer 2, complete sequence; and large subunit ribosomal RNA gene, partial sequence
AAGGATCATTACTATTAGCAGATTTTCTGCTGGGAGCGGAAAGCTTTGGAKTGCTTTAGCATTTTAAAGGGAGTACGCTT
TCTAAATCCTTGTCTTTTTGCGTACCCATGTTTCCTCGGTGGGCTTGCCCGCCGGCTGGACAACTTAATAACCTTTTAAT
TCTCAATCAGCGTYTGAATAATTATAATAATTACAACTTTCAACAACGGATCTCTTGGTTCTGGCATCGATGAAGAACGC
AGCGAAATGCGATAAGTAGTGTGAATTGCAGAATTCAGTGAATCATCGAATCTTTGAACGCACATTGCGCCCCTTGGTAT
TCCATGGGGCATGCTTGTTCGAGCGTCATTTGTACCCTCAAGCTTTGCTTGGTGTTGGGTGTTTGTCCTTTTCTTTGCAA
TTGGACTCGCCCTAAATTCATTGGCAGCTACAGTAGTAGTGGAAAGCGCAGCACAATTTGCGTCTTTTGCTGGTATTATA
GGCGTCCATTAAGCACAATTAACACTTTTGACCTCGGATCAAGTAGGGATACCCGCTGAACTTAA
>MH935005.1 Phoma sp. isolate S1_T26_L2B internal transcribed spacer 1, partial sequence; 5.8S ribosomal RNA gene and internal transcribed spacer 2, complete sequence; and large subunit ribosomal RNA gene, partial sequence
AAGGATCATTACCCTTCTATCAGGGGATTGGTGCAAGTCATCAGGGCTTCTGCTCTGGTTTCTCGCCCAGTCCTTTCTGA
TTTTACCCATGTCTTTTGCGTACTATTTGTTTCCTTGGTGGGCTTGCCTGCCGATAGGACAAACTAAAACCACTTGTAAT
TGCAGTCAGCGTCAGTAACAATGTAATTATTACAACTTTCAACAACGGATCTCTTGGTTCTGGCATCGATGAAGAACGCA
GCGAAATGCGATAAGTAGTGTGAATTGCAGAATTCAGTGAATCATCGAATCTTTGAACGCACATTGCGCCCCTTGGTATT
CCATGGGGCATGCCTGTTCGAGCGTCATTTGTACCCTCAAGCTCTGCTTGGTGTTGGGTGTATGTCCTCTGCGCTTGCGT
GGATGGGACTCGCCTTAAAGCAATTGGCAGCCGGCATATTGGCCTGGAGCGCAGCACATTTTGCGCCTCTTGTCATAGTT
GTTGGCATCCATCAAGATCTCACATAAGCTCTTGACCTCGGATCAGGTAGGGATACCCGCTGAA
>KY367532.2 Periconia macrospinosa strain S1_T34_L2A internal transcribed spacer 1, partial sequence; 5.8S ribosomal RNA gene and internal transcribed spacer 2, complete sequence; and large subunit ribosomal RNA gene, partial sequence
AAGGATCATTACATGGCGTGCATTTTGCGCGCGGACATGCCTAGGCTTCGGCTTGGGTGTGCTCTCGTCCTTGCCTGTTT
GTACCTTTTGTTGCTTCCTCGGCGGGAGTTTTCCCGCCGCTAGGAACCCCAAAACCACCTTGCAATCAGCAGTCTATTCT
GATAACATACCTAAATATCTTACAACTTTCAACAATGGATCTCTTGGTTCTGGCATCGATGAAGAACGCAGCGAAATGCG
ATAAGTAGTGTGAATTGCAGAATTCAGTGAATCATCGAATCTTTGAACGCACATTGCGCCCCTCGGTATTCCGTGGGGCA
TGCCTGTTCGAGCGTCATTTACACCCTCAAGCTCTGCTTGGTGTTGGGCGTCTGTCCCACGCGGCTTGCCCGCACGGACT
CGCCTCAAAGGTATTGGCAGCGGTCTTGCCGGGCCTCCTAATCGCGCAGCACTGTTCGCGCTTCCTGGAGTCCGCACGAA
ACCAGCGTCCATCAAGCCCCGTCTTCTGAACTTGACCTCGGATCAGGTAGGGATACCCGCTGAA
>MH934983.1 Diaporthe eres isolate S1_T23_L1A_1 small subunit ribosomal RNA gene, partial sequence; internal transcribed spacer 1 and 5.8S ribosomal RNA gene, complete sequence; and internal transcribed spacer 2, partial sequence
AAGTCGTAACAAGGTCTCCGTTGGTGAACCAGCGGAGGGATCATTGCTGGAACGCGCCCCAGGCGCACCCAGAAACCCTT
TGTGAACTTATACCTTACTGTTGCCTCGGCGCTAGCTGGTCCTTCGGGGCCCCTCACCCTCGGGTGTTGAGACAGCCCGC
CGGCGGCCAACCCAACTCTTGTTTTTACACTGAAACTCTGAGAATAAAACATAAATGAATCAAAACTTTCAACAACGGAT
CTCTTGGTTCTGGCATCGATGAAGAACGCAGCGAAATGCGATAAGTAATGTGAATTGCAGAATTCAGTGAATCATCGAAT
CTTTGAACGCACATTGCGCCCTCTGGTATTCCGGAGGGCATGCCTGTTCGAGCGTCATTTCAACCCTCAAGCCTGGCTTG
GTGATGGGGCACTGCTTTTACCCAAGAGCAGGCCCTGAAATTCAGTGGCGAGCTCGCCAGGACCCCGAGCGCAGTAGTTA
AACCCTCGCTCTGGAAGGCCCTGGCGGTGCCCTGCCGTTAAACCCCCAACTTCTGAAAATTGACCT
>MH935050.1 Camarosporium sp. isolate V1_T13 internal transcribed spacer 1, partial sequence; 5.8S ribosomal RNA gene and internal transcribed spacer 2, complete sequence; and large subunit ribosomal RNA gene, partial sequence
AAGGATCATTACCCTTCTATCCCGAGAGCGCCAGCCTTGAGAAGCCTTTTGTGCTTCCAGGGCGGTTCTTATGGATTTTG
ACCCATGTCTTTTGCGTACCATTTGTTTCCTTGGTGGGCTTTGCCTGCCGATAGGACACCCCAAAACACCCTTTTTGTAG
TTGCAATCAGCGTCAGAAAAACACAATTATTACAACTTTCAACAACGGATCTCTTGGTTCTGGCATCGATGAAGAACGCA
GCGAAATGCGATAAGTAGTGTGAATTGCAGAATTCAGTGAATCATCGAATCTTTGAACGCACATTGCGCCCCTTGGTATT
CCATGGGGCATGCCTGTTCGAGCGTCATTTGTACCCTCAAGCTCTGCTTGGTGTTGGGTGTTTGTCCCCGTTTCGTCGCG
GTGGACTCGCCTTAAAGCAATTGGCAGCCGGCACACATGGCTTGGAGCGCAGCACAATTTGCGCCTCTTGCCGTGCGTAT
TGGCGTCCATCAAGACCACATTTTTGTTCTCTTGACCTCGGATCAGGTAGGGATACCCGCTGAACT
>KY367508.2 Ampelomyces quisqualis strain SO1_T32_L1A internal transcribed spacer 1, partial sequence; 5.8S ribosomal RNA gene and internal transcribed spacer 2, complete sequence; and large subunit ribosomal RNA gene, partial sequence
AAGGATCATTACATTTAGTAGCTTGCTACTGCTAAGAGGGTCTGTTAGGCTGTATAGTATTGCTACTGACGAGCAGCATG
ATCCTCTAAGTCAACCCTTGTCTTTTGCGTACCTACGTTTCCTCAGCGGGTATAACCCGCTGGCTGGACAAAATTAAAAC
CCTTGAATATTCAATCAGTGTCTGAGAAACTTAATAATTACAACTTTCAACAACGGATCTCTTGGTTCTGGCATCGATGA
AGAACGCAGCGAAATGCGATAAGTAGTGTGAATTGCAGAATTCAGTGAATCATCGAATCTTTGAACGCACATTGCGCCCC
TTGGTATTCCATGGGGCATGCCTGTTCGAGCGTCATTTGTACCCTCAAGCTCTGCTTGGTGTTGGGTGTTTGTCTATGCT
TTTGCTTGGACTCACCTCAAAGCAATTGGCAGCCAGTGTTTTGGCATAGAAGCGCAGCACATCTTGCACTTCCAGTCTTA
AACACCAGCTTCCAGTAAGTCCCTTTACGTTTGACCTCGGATCAGGTAGGGATACCCGCTGAACT
>MH935028.1 Phaeosphaeria sp. isolate A1_T12 internal transcribed spacer 1, partial sequence; 5.8S ribosomal RNA gene and internal transcribed spacer 2, complete sequence; and large subunit ribosomal RNA gene, partial sequence
AAGGATCATTAAATTTCGGTAGTCTACTACCGTTTGAGGGAGGTAGAAACTGGGCAGCTATAGCTGTGCAGAAGTACACT
TCTTTTCTCAACCCTTGACTTTTTGCGCACTTGTGTTTCCTCGGCAGGCATGCCTGCCGATTGGACAAATCAATAACCTT
TTTAATTTTCAATCAGCGTCTGAATTATTTTAATAATTACAACTTTCAACAACGGATCTCTTGGTTCTGGCATCGATGAA
GAACGCAGCGAAATGCGATAAGTAGTGTGAATTGCAGAATTCAGTGAATCATCGAATCTTTGAACGCACATTGCGCCCCT
TGGTATTCCATGGGGCATGCCTGTTCGAGCGTCATTTGTACTCTCAAGCCTTGCTTGGTGTTGGGTGTTTGTCTTCGCCT
CGCTTAGACTCGCCTTAAATATATTGGCAGCCGGTATACTGGTTTGAAGCGCAGCACAATTGCATTTCAGGCTCTTAGTA
CTAGCATCCACAAAGATTATCAACACTTTTGACCTCGGATCAGGTAGGGATACCCGCTGAACTTAA
>KC481686.1 Hymenoscyphus albidus strain LOU-M-8 18S ribosomal RNA gene, partial sequence; internal transcribed spacer 1, 5.8S ribosomal RNA gene, and internal transcribed spacer 2, complete sequence; and 28S ribosomal RNA gene, partial sequence
GTAAAAGTCGTAACAAGGTTTCACTCCTGAACAACGAGTCCTTCGTAGTACTATGGAAGCCTTTGCAACC
CCACGGGGGTCCCCGACTATAACTGGGACAGCAAGTCGCCTCGGCGGCAACATGATCGAATTGCGGGGAC
GTCCTAAAGCTCTCACCACTCCCCCCCATCAGAAACGATGGGGGCTCGTCACAGCGTGAGAGATGTACAA
TGGGCGATCCGCAGCGAAGCCCCGTCAGCCTACCCTGTAGGGCCGGGGACCGTTCACAGACTAGGTGGTC
ATGGGCACCGCGGTGCTTAAGATATAGTCGGCCAGCTGGGGAAACCTGACTGCTAGCGCGTTCCGTAGGT
GAACCTGCGGAAGGATCATTACAGAGTTCCTGCCCTCACGGGTAGAAACCCCACCCTTGTGTATATTATA
TTGTTGCTTTAGCAGGTCGCCCCCCGGGGCGTTGGCCTCGGCTGACCGTGCCTGCTAGAGGATCCTAAAC
TTTGAAATACAGTGTCGTCTGAGTACTATTTAATAGTTAAAACTTTCAACAACGGATCTCTTGGTTCTGG
CATCGATGAAGAACGCAGCGAAATGCGATAAGTAATGTGAATTGCAGAATTCAGTGAATCATCGAATCTT
TGAACGCACATTGCGCCCCTTGGTATTCCGGGGGGCATGCCTGTTCGAGCGTCATTTAGACCAACTCCCG
CTCCGGCGGGGTCTTGGGCTCCGCCTCTGGGCGGGCCTTAAAACCAGTGGCGGTGCCCTAAGGCTCTACG
CGTAGTAATTCTTCTCGCGATAGGGTCCTTGAGGTGTCTTGCCAGAAACCCCCAACTCTCTAGGGTTGAC
CTCGGATC
