# Supplementary material for: The Endophytic Mycobiome of European Ash and Sycamore Maple Leaves – Geographic Patterns, Host Specificity and Influence of Ash Dieback
Source: Front Microbiol. 2018 Oct 24;9:2345. doi: 10.3389/fmicb.2018.02345 (PMC6207852; doi:10.3389/fmicb.2018.02345)
Supplement: Supplementary file 9 [file Data_Sheet_4.zip › Data_Sheet_4_code/data/primer_validation/GenBank/s58_primers.fa]

>ITS3-KYO2
GATGAAGAACGYAGYRAA
>fITS9
GAACGCAGCRAANNGYGA
>fITS7
GTGARTCATCGAATCTTTG
>gITS7
GTGARTCATCGARTCTTTG
