# Supplementary material for: The Endophytic Mycobiome of European Ash and Sycamore Maple Leaves – Geographic Patterns, Host Specificity and Influence of Ash Dieback
Source: Front Microbiol. 2018 Oct 24;9:2345. doi: 10.3389/fmicb.2018.02345 (PMC6207852; doi:10.3389/fmicb.2018.02345)
Supplement: Supplementary file 9 [file Data_Sheet_4.zip › Data_Sheet_4_code/data/primer_validation/mock_communities/denoised.fasta]

>Zotu1
ATGCGATACGTAATGTGAATTGCAGAATTCAGTGAATCATCGAGTCTTTGAACGCACATTGCGCCCTCTGGTATTCCGGA
GGGCATGCCTGTCCGAGCGTCATTGCTGCCCTCAAGCACGGCTTGTGTGTTGGGCTCCGTCCTCCTTCCGGGGGACGGGC
CCGAAAGGCAGCGGCGGCACCGCGTCCGGTCCTCAAGCGTATGGGGCTTTGTCACCCGCTTTGTAGGACTGGCCGGCGCC
TGCCGATCAACCAAACTTTTTTCCAGGTTGACCTCGGATCAGGTAGGGATACCCGCTGA
>Zotu2
ATGCGATAAGTAATGTGAATTGCAGAATTCAGTGAATCATCGAATCTTTGAACGCACATTGCGCTCGCCAGCATTCTGGC
GAGCATGCCTGTTCGAGCGTCATTTCAACCCTCAAGCACCGCTTGGTTTTGGGGCCCCACGGCCGACGTGGGCCCTTAAA
GGTAGTGGCGGACCCTCCCGGAGCCTCCTTTGCGTAGTAACTAACGTCTCGCACTGGGATCCGGAGGGACTCTTGCCGTT
AAACCCCCAAATTCTTTACAGGTTGACCTCGGATCAGGTAGGAATACCCGCTGA
>Zotu3
ATGCGATAAGTAGTGTGAATTGCAGAATTCAGTGAATCATCGAATCTTTGAACGCACATTGCGCCCCTTGGTATTCCATG
GGGCATGCCTGTTCGAGCGTCATTTGTACCTTCAAGCTCTGCTTGGTGTTGGGTGTTTGTCTCGCCTCTGCGTGTAGACT
CGCCTCAAAACAATTGGCAGCCGGCGTATTGATTTCGGAGCGCAGTACATCTCGCGCTTTGCACTCAGAACGACGACGTC
CAAAAGTACATTTTTACACTCTTGACCTCGGATCAGGTAGGGATACCCGCTGA
>Zotu4
ATGCGATAAGTAATGTGAATTGCAGAATTCAGTGAATCATCGAATCTTTGAACGCACCTTGCGCTCCTTGGTATTCCGAG
GAGCATGCCTGTTTGAGTGTCATGGAATTCTCAACTCTATTTGCTTTTGTGAATAGAGCTTGGACTTGGAGGTTTATTGC
CGGTACCTGTGATCGGCTCCTCTTGAATGCATTAGCTCGAACCTTTTGTGGATCAGCTTATCGGTGTGATAAAATGTCTA
CGCCGTTACTGTGAAGCATATTATTCGGCTTCCAATCGTCCTTCACGGGACAATAACTTTGACCTTTGACCTCAAATCAG
GTAGGATTACCCGCTGA
>Zotu5
ATGCGATACGTAATGTGAATTGCAGAATTCAGTGAATCATCGAATCTTTGAACGCACCTTGCACTCTTTGGTATTCCGAA
GAGTATGTCTGTTTGAGTGTCATGAAACTCTCAACCCCCTTGTTTTGTAATGAAGCAGGCGTGGGCTTGGATTGTGGCTG
TCTGCTGGACTCTTTAAGTAGAGATCGGCTCGGCTGAAATATACGAGTAACCCAGTTTGAATATTAACGGCTTGACTCGG
CGTAATAGCTTTATTTCGCTGAGGACGTTTCATATCAAGATAGTGGTGCTTCTAATGCGTCGTAGCGTCAGCTGCACAAC
CTTTAAGCTTTAGACCTCAAATCAGTCAGGACTACCCGCTGA
>Zotu6
ATGCGATAAGTAATGTGAATTGCAGAATTCAGTGAATCATCGAATCTTTGAACGCACCTTGCGCTCCTTGGTATTCCGAG
GAGCATGCCTGTTTGAGTGTCATTAAATTCTCAACCTTTATCAACTTTTGTTGATAATGGCTTGGATATGGGGGTTTATT
TTGCTGGCTTCTTTACAGATGGTCAGCTCCCCTTAAATGCATTAGCCGGTGCCCCGCGTGGACTGTCTATTGGTGTGATA
ATTATCTACGCCGTGGACATCTGCAATCATATGGGTTTGCACTGCTTCCAACTGTCTGTTGAATCAGACAATACATGACA
ATTTGACCTCAAATCAGGTAGGACTACCCGCTGA
>Zotu7
TTGCGATATGTAATGTGAATTGCAGATTTTCAGTGAATCATCGAATCTTTGAACGCACCTTGCGCTCCTTGGTATTCCGA
GGAGCATGCCTGTTTGAGTGTCATTAAATTCTCAACTCTCTTTGATTTCTTCAAAGGCGAGCTTGGATCTTGGAGGCTTT
GCCGGCTGTGAAGTCGGCTCCTCTGAAAAGCATTGGTAAAGACGTATTGCATGCCTCTGTAATGGAGGTGTGTGCTGGCC
TCTGTAATGGAGGTTGGTATCAGGTCGGCCTTTCGGTGTGATAATGATCACCGTGGCTAGCTGGCTATTAATGTCTATGC
CTTACTTGCTACTTTTTCCATTGACTTGGAAAAAAGCACTTTGACCATTTTGACCTCAAATCAGGTAGGACTACCCGCTG
A
>Zotu8
ATGCGATAAGTAATGTGAATTGCAGAATTCAGTGAATCATCGAATCTTTGAACGCACATTGCGCCCCTTGGTATTCCGAG
GGGCATGCCTGTTCGAGCGTCATTACACCACTCAAGCTATGCTTGGTATTGGGCGTCGTCCTTAGTTGGGCGCGCCTTAA
AGACCTCGGCGAGGCCACTCCGGCTTTAGGCGTAGTAGAATTTATTCGAACGTCTGTCAAAGGAGAGGAACTCTGCCGAC
TGAAACCTTTATTTTTCTAGGTTGACCTCGGATCAGGTAGGGATACCCGCTGA
>Zotu9
ATGCGATAAGTAATGTGAATTGCAGAATTCAGTGAATCATCGAATCTTTGAACGCACATTGCGCCCTCTGGTATTCCGGA
GGGCATGCCTGTTCGAGCGTCATTTCAACCCTCAAGCCTGGCTTGGTGATGGGGCACTGCTTCTTACCCAAGAAGCAGGC
CCTGAAATTCAGTGGCGAGCTCGCCAGGACCCCGAGCGCAGTAGTTAAACCCTCGCTCTGGAAGGCCCTGGCGGTGCCCT
GCCGTTAAACCCCCAACTTCTGAAAATTTGACCTCGGATCAGGTAGGAATACCCGCTGA
>Zotu10
ATGCGATAAGTAATGTGAATTGCAGAATTCAGTGAATCATCGAATCTTTGAACGCACCTTGCGCCTTTTGGTATTCCGAA
AGGCATGCCTGTTTCAGTGTCATGAAATCTCAATCTAATATGTTTTCTGAACATGTTAGGCTTGGACTTGGGTGTCTGCC
AGCAATGGCTCACCTCAAATGACTTAGTGGAACATCCCACATCAGTGTTAGACGTAATAAGTTTCGTCTCTCCTTGTGGT
GATGACTGCTCAAAACCTGCCATCGCGCACCTTTTGACTTTGACCTGAAATCAGGTAGGGCTACCCGCTGA
>Zotu11
ATGCGATAAGTAATGTGAATTGCAGAATTCAGTGAATCATCGAATCTTTGAACGCACATTGCGCCCGCTGGTATTCCGGC
GGGCATGCCTGTTCGAGCGTCATTTCAACCCTCAAGCCCCCGGGTTTGGTGTTGGGGATCGGCTCTGCCTTCTGGCGGTG
CCGCCCCCGAAATACATTGGCGGTCTCGCTGCAGCCTCCATTGCGTAGTAGCTAACACCTCGCAACTGGAACGCGGCGCG
GCCATGCCGTAAAACCCCAACTTCTGAATGTTGACCTCGGATCAGGTAGGAATACCCGCTGA
>Zotu12
ATGCGATAAGTAGTGTGAATTGCAGAATTCAGTGAATCATCGAATCTTTGAACGCACATTGCGCCCCTTGGTATTCCATG
GGGCATGCCTGTTCGAGCGTCATTTGTACCTTCAAGCTCTGCTTGGTGTTGGGTGTTTTGTCTCGCCTCCGCGCGCAGAC
TCGCCTTAAAACAATTGGCAGCCGGCGTATTGATTTCGGAGCGCAGTACATCTCGCGCTTTGCACTCATAACGACGACGT
CCAAAAGTACATTTTTACACTCTTGACCTCGGATCAGGTAGGGATACCCGCTGA
>Zotu13
ATGCGATAAGTAGTGTGAATTGCAGAATTCAGTGAATCATCGAATCTTTGAACGCACATTGCGCCCTCTGGTATTCCGGA
GGGCATGCCTGTCCGAGCGTCGTCAAACCCCCTCGAGCAGCCTTTGCTGCTTGGTCTTGGCCGGTGATCGCGTCCCCTCG
GGGAGGTGTTCACGGCTGAAAGGGATCTGGCGGAGAGCCTGGTCTCCACGGTTGTAGTAAGCTTATGCCTATCTTCCGCG
TGAGTGACCAGTTATCCAGCCGTCAACCTCACTTCTTCTGGTTGACCTCGGATCAGGTAGGGATACCCGCTGA
>Zotu14
ATGCGATAAGTAATGTGAATTGCAGAATTCAGTGAATCATCGAATCTTTGAACGCACCTTGCGCCCTTTGGTATTCCGAA
GGGCACGCCTGTTTGAGTGTCGTGAAATTCTCAACCCTGCGCTTTTCTTGTGAAAGCGCGTGGGCTTGGACTTGGAGGCT
TTGCTGGTCCTCGCGGATCGGCTCCTCTCAAATGCATTAGCGAGACCCTTGTGGTGCCGCCCCCGGTGTGATAATTGTCT
ACGCCGTGGGTACACCGCGATTGTGGGGGACCTGCTTCCAACCGTCGAAAGACAACTTCATCGAAACTTGACCTCAAATC
AGGCGGGACTACCCGCTGA
>Zotu15
ATGCGATAAGTAGTGTGAATTGCAGAATTCAGTGAATCATCGAATCTTTGAACGCACATTGCGCCCCTTGGTATTCCATG
GGGCATGCCTGTTCGAGCGTCATTTGTACCTTCAAGCTCTGCTTGGTGTTGGGTGTTTGTCTCGCCTCTGCGTGTAGACT
CGCCTCAAAACAATTGGCAGCCGGCGTATTGATTTCGGAGCGCAGTACATCTCGCGCTTTGCACTCATAACGACGACGTC
CAAAAAGTACTTTTTACACTCTTGACCTCGGATCAGGTAGGGATACCCGCTGA
>Zotu16
ATGCGATAAGTAATGTGAATTGCAGAATTCAGTGAATCATCGAATCTTTGAACGCACATTGCGCCCATTAGTATTCTATT
GGGCATGCCTGTTCGAGCGTCATTTCAACCCTTAAGCCTTTGTTGCTTAGCGTTGGGAGCCTACGGCAACGTAGCTCCTC
AAAGTTAGTGGCGGAGTCGGCTCGTACTCTAGACGTAGTAGAATCTTTTTATCTCGCCTGTAGTATGTGTCGGTCCCCTG
CCGTAAAACCCCCCAAATTTATCAAAGGTTGACCTCGGATCAGGTAGGAATACCCGCTGA
>Zotu17
ATGCGATACGTAATGTGAATTGCAGAATTCCGTGAATCATCGAATCTTTGAACGCACATTGCGCCCCTTGGTATTCCAGG
GGGCATGCCTGTTTGAGCGTCATTTCCTTCTCAAACATTCTGTTTGGTAGTGAGTGATACTCTTTGGAGTTAACTTGAAA
TTGCTGGCCTTTTCATTGGATGTTTTTTTTTTCCAAAGAGAGGTTTCTCTGCGTGCTTGAGGTATAATGCAAGTACGGTC
GTTTTAGGTTTTACCAACTGCGGCTAATCTTTTTTATACTGAGCGTATTGGAACGTTATCGATAAGAAGAGAGCGTCTAG
GCGAACAATGTTCTTAAAGTTTGACCTCAAATCAGGTAGGAGTACCCGCTGA
>Zotu18
ATGCGATACGTAATGCGAATTGCAGAATCCAGCGAGTCATCGAATCTTTGAACGCACATTGCGCCCGCCAGCATTCTGGC
GGGCATGCCTGTCCGAGCGTCATTTCCCCCCTCAGCGCGCCCTCTGGGTGCGCTGGCGTTGGGGCTCCTCCGCCCTCTGG
GGCGGCAGGGCCCTCAAATCCAGTGGCGGGCCCGTCTGGCTGGCTCCGAGCGCAGTACCGAACGCAAGTTCTCTCTCGCT
TCGTGGCCCCGGCCGGCGCCCAGCCGTCAAGCCGCGCAGGCGACCCTTCTCGCAGGGGCCGTCTCGCACTTTTATACAAG
GTTGACCTCGGATCAGGTAGGACTACCCGCTGA
>Zotu19
ATGCGATAAGTAATGTGAATTGCAGAATTCAGTGAATCATCGAATCTTTGAACGCACATTGCGCCCCTTGGTATTCCGAG
GGGCATGCCTGTTCGAGCGTCATTTCACCACTCAAGCCTGGCTTGGTATTGGGCGCCGCGGTCAATCCGCGCGCCTCAAA
GTCTCCGGCTGAGCTGTCCGTCTCTAAGCGTTGTGATTTCATTAATCGCTTCGGAGTGCGGGCGGCCGCGGCCGTTAAAT
CTTTCAAAGGTTGACCTCGGATCAGGTAGGGATACCCGCTGA
>Zotu20
ATGCGATAAGTAATGTGAATTGCAGAATTCAGTGAATCATCGAATCTTTGAACGCACATTGCGCCCCCTGGTATTCCGGG
GGGCACACCTGTTCGAGCGCCATTTCAACCCTGGAGCCCTGCTCTGTGATGGGCCCCGTCCTCAGGGACGGGCCCGAAAC
CCGTGGGCGCCTCCGTAAGGCCCTGAGCGTAGCAAGAGAAATCCCTCGCTCGGAGTGCCCTATGGCGGCCGCCCCGAACC
ATCTCAAAAGGTTGGCCTCGGATCAGGTGGGGATACCCGCTGA
>Zotu21
ATGCGATAAGTAATGTGAATTGCAGAATTCAGTGAATCATCGAATCTTTGAACGCACATTGCGCCCTGTGGTATTCCGCA
GGGCATGCCTGTTCGAGCGTCATTTAACCACTCACGCCTAGCGTGGTATTGGGGCACGCGGTCTCGCGGCCCTCAAAATT
AGTGGCGGCGCCGGTGGGCTCTAAGCGTAGTACATACTCCCGCTATAGAGTTCCCCCGGTGGCTCGCCAGAACCCCCAAT
TTTTTACAGGTTGACCTCGGATCAGGTAGGGATACCCGCTGA
>Zotu22
ATGCGATAAGTAATGTGAATTGCAGAATTCAGTGAATCATCGAATCTTTGAACGCACATTGCGCCCACTAGTATTCTGGT
GGGCATGCCTGTTCGAGCGTCATTTCAACCCTTAAGCCCCCGTTGCTTAGTGTTGGGAGCCTACTGGAACTCTCCTGTAG
CTCCCCAAAGTCAGTGGCGGAGCCGGTTCGCACTCCAGACGTAGTAGCTTTTACACATCGCCTGTAGCTTGGACCCGGTC
CCCTGCCGTAAAACACCCCCCAATTTTATAGGTTGACCTCGGATCAGGTAGGAATACCCGCTGA
>Zotu23
ATGCGATAAGTAATGTGAATTGCAGAATTCAGTGAATCATCGAATCTTTGAACGCACATTGCGCCCCTTGGTATTCCGGG
GGGCATGCCTGTTCGAGCGTCATTTAGACCAACTCCCGCTCCGGCGGGGTCTTGGGCTGCGCCTTTGGGCGGGCCTTAAA
ACCAGTGGCGGTGCCCTAAGGCTCTACGCGTAGTAATTCTTCTCGCGATAGGGTCCTTGCGGTGTCTTGCCAGCAACCCC
CAACTCTCTAGGGTTGACCTCGGATCAGGTAGGGATACCCGCTGA
>Zotu24
TTGCGATAACTAGTGTGAATTGCATTTTCAGTGAATCATCGAGTCTTTGAACGCATCTTGCACTCTAGGGCATTCCCTAG
AGTACGCCTGTTTCAGTGACAGAAAGACCCCTCGTCTTAAAATTTATTTTTAGACGGATTTGACTAGTTGGGTACGTCCT
CGGATGAACTCAATTCAAGTCTAATAATTGATGACTTATATTGACTATAAGCTTGATTACAGGTATCAACTTGTATCTTT
TTGATATCATTAGGATATAAGGCCTTGAATTAGGTTGCTCAGTATGCGAGTCTAAACAACTCTATACCGTAAGGTATATA
CTTCATATTTGTTCTGAAATCAGGTGGGATTACCCGCTGA
>Zotu25
TTGCGATAACTAGTGTGAATTGCATTTTCAGTGAATCATCGAGTCTTTGAACGCATCTTGCACTCTAGGGCATTCCCTAG
AGTACGCCTGTTTCAGTGACAGAAAGACCCCTCGTCTTAAAATTTATTTTTAGACGGATTTGACTAGTTGGGTACGTCCT
CGGATGAACTCAATTCAAGTCTAATAATTGATGACTTATATTGACTATAAGCTTGATTACAGGTATCAACTTGTATCTTT
TTGATATCATTAGGATATAAGGCCTTGAATTAGGTTGTTCAGTATGCGAGTCTAAACAACTCTATACCGTAAGGTATATA
CTTCATATTTGTTCTGAAATCAGGTGGGATTACCCGCTGA
>Zotu26
ATGCGATAAGTAATGTAAATTATAGAATTTAGTAAATCATTAAATCTTTGAACGTATATTGCGCCCCCTAGTATTCCGGG
GGGCACACCTGTTCGAGCGCTATTTCAACCCTAGAGCCCTGCTCTGCGATGGGCCCCGTCCTTAGGGACGGGCCCGAAAC
CCGTGGGCGCCTCCGTAAGGCCCTGAGCGTAGTAAGAGAAATCCCTCGCTCGGAGTGCCCTATAGCGGCCGCCCCGAACT
ATCTCAAAAGGTTAGCCTCGGATTAGGTAGGGATACCCGCTGA
>Zotu27
ATGCGATAAGTAGTGTGAATTGCAGAATTCAGTGAATCATCAAATCTTTGAACGCACATTGCGCCCTCTGGTATTCCGGA
GGGCATGCCTGTTTGAGCGTCGTCAAACCCCCTCAAGCAGCCTTTGCTGCTTGGTCTTGGCCGGTGATCGCGTCCCCTCG
GGGAGGTGTTCACGGCTGAAAGGGATCTGGCGGAGAGCCTGGTCTCCACGGTTGTAGTAAGCTTATGCCTATCTTCCGCG
TGAGTGACCAGTTATCCAGCCGTCAACCTCACTTCTTCTGGTTGACCTCGGATCAGGTAGGGATACCCGCTGA
