# Supplementary material for: The Endophytic Mycobiome of European Ash and Sycamore Maple Leaves – Geographic Patterns, Host Specificity and Influence of Ash Dieback
Source: Front Microbiol. 2018 Oct 24;9:2345. doi: 10.3389/fmicb.2018.02345 (PMC6207852; doi:10.3389/fmicb.2018.02345)
Supplement: Supplementary file 9 [file Data_Sheet_4.zip › Data_Sheet_4_code/data/primer_validation/mock_communities/denoised_otus.txt]

#OTU ID	P_eq1_I4M2_1	P_eq1_I4M2_2	P_eq2_I4M2_1	P_eq2_I4M2_2	P_eq3_I4M2_1	P_eq3_I4M2_2	P_m1_1_I4M2_1	P_m1_1_I4M2_2	P_m1_2_I4M2_1	P_m1_2_I4M2_2	P_m1_3_I4M2_1	P_m1_3_I4M2_2	P_m2_1_I4M2_1	P_m2_1_I4M2_2	P_m2_2_I4M2_1	P_m2_2_I4M2_2	P_m2_3_I4M2_1	P_m2_3_I4M2_2
Zotu1	1834	1235	1713	1230	1691	1185	0	0	1	0	1	0	14869	10459	12139	8806	14588	10366
Zotu10	1796	1427	1923	1434	1881	1412	45	36	45	34	49	40	1067	838	894	713	1126	859
Zotu11	991	672	1017	808	1038	845	1663	1243	1371	990	1655	1200	93	67	65	40	68	59
Zotu12	2546	1979	2595	2015	2509	1953	16	14	28	10	18	19	0	0	0	0	0	0
Zotu13	2530	1921	2641	1942	2520	1923	0	0	0	0	0	2	18	17	25	20	36	23
Zotu14	2069	1410	2096	1424	2163	1506	26	10	13	13	26	21	315	216	226	192	310	239
Zotu15	2123	1613	2144	1560	1966	1584	2	3	1	2	8	2	1	0	5	1	1	1
Zotu16	1696	1389	1853	1377	1910	1354	265	190	203	154	277	192	2	2	10	6	6	5
Zotu17	2146	1408	2357	1493	2204	1388	971	696	996	608	1136	774	1	0	1	0	0	2
Zotu18	2065	1307	2218	1263	2166	1288	0	0	0	0	1	1	0	0	0	0	0	0
Zotu19	891	697	976	778	975	676	328	232	314	235	348	252	0	0	0	0	0	0
Zotu2	2613	1916	2638	2017	2566	1930	181	152	187	141	235	153	11477	8514	8906	6637	10866	8212
Zotu20	609	447	703	536	731	517	2	1	2	1	0	0	3	4	6	2	4	1
Zotu21	626	443	717	515	637	492	4	1	3	1	2	2	0	0	0	0	2	1
Zotu22	528	361	529	401	513	415	120	89	97	73	141	85	0	0	0	0	0	0
Zotu23	422	308	443	343	394	322	27	17	28	33	20	18	0	1	0	0	1	0
Zotu24	463	355	501	339	508	309	0	0	1	4	1	0	0	0	0	0	1	0
Zotu25	296	229	287	223	255	186	0	0	0	0	0	0	0	0	0	0	0	0
Zotu26	14	15	16	8	17	10	0	0	0	0	0	0	0	0	0	0	0	0
Zotu27	13	14	19	8	5	13	0	0	0	0	0	0	0	1	0	0	0	0
Zotu3	2738	2101	2777	2110	2848	2206	2535	1873	2246	1688	2758	2064	980	705	759	616	993	682
Zotu4	1974	1477	1997	1509	1895	1395	26	29	34	29	25	17	4688	3472	3836	2874	4913	3556
Zotu5	772	601	839	633	875	605	7527	5369	4101	2959	4879	4049	0	0	0	0	0	1
Zotu6	860	616	687	529	885	632	4863	3511	4564	3289	5192	3837	17	15	23	13	19	14
Zotu7	1124	725	1152	762	1146	723	3986	2428	3593	2356	4368	2768	1388	910	1050	642	1315	855
Zotu8	3217	2433	3119	2328	3017	2346	2	4	0	0	1	1	131	108	108	86	127	108
Zotu9	822	611	926	662	938	619	2289	1682	1980	1515	2404	1846	1	1	0	0	0	0
