# Supplementary material for: The Endophytic Mycobiome of European Ash and Sycamore Maple Leaves – Geographic Patterns, Host Specificity and Influence of Ash Dieback
Source: Front Microbiol. 2018 Oct 24;9:2345. doi: 10.3389/fmicb.2018.02345 (PMC6207852; doi:10.3389/fmicb.2018.02345)
Supplement: Supplementary file 9 [file Data_Sheet_4.zip › Data_Sheet_4_code/data/primer_validation/mock_communities/mock_search_denoised.uc]

H	4	293	100.0	+	0	0	117D144M32D	Zotu3	Boeremia_sp_2
H	0	293	100.0	+	0	0	117D144M32D	Zotu8	A_pullulans
H	2	299	100.0	+	0	0	117D150M32D	Zotu1	Penicillium_sp
H	7	294	100.0	+	0	0	117D145M32D	Zotu2	C_acutatum
H	11	299	100.0	+	0	0	117D150M32D	Zotu9	D_eres
H	22	362	100.0	+	0	0	116D214M32D	Zotu5	E_hasegawianum
H	14	282	100.0	+	0	0	117D133M32D	Zotu21	P_fortinii
H	20	354	100.0	+	0	0	116D206M32D	Zotu6	H_crustiliniforme
H	13	285	100.0	+	0	0	119D134M32D	Zotu23	H_fraxineus
H	15	313	100.0	+	0	0	118D163M32D	Zotu13	P_vulgaris
H	6	283	96.3	+	0	0	117D134M32D	Zotu26	V_fraxini
H	17	311	100.0	+	0	0	115D164M32D	Zotu10	C_flavescens
H	8	302	100.0	+	0	0	117D153M32D	Zotu11	F_tritinctum
H	3	293	100.0	+	0	0	117D144M32D	Zotu15	Boeremia_sp_1
H	18	401	100.0	+	0	0	117D252M32D	Zotu7	C_puteana
H	19	337	100.0	+	0	0	115D190M32D	Zotu4	F_pinicola
H	5	294	100.0	+	0	0	117D145M32D	Zotu12	E_nigrum
H	6	283	100.0	+	0	0	117D134M32D	Zotu20	V_fraxini
H	1	282	100.0	+	0	0	117D133M32D	Zotu19	Septoria_sp
H	10	300	100.0	+	0	0	117D151M32D	Zotu16	Xylariaceae_isolate
H	12	353	100.0	+	0	0	117D204M32D	Zotu18	O_minus
H	21	339	100.0	+	0	0	116D191M32D	Zotu14	H_annosum
H	9	304	100.0	+	0	0	117D155M32D	Zotu22	N_serpens
H	15	313	100.0	+	0	0	118D163M32D	Zotu27	P_vulgaris
H	23	360	99.5	+	0	0	122D206M32D	Zotu24	B_tuberculispora
H	16	372	100.0	+	0	0	116D224M32D	Zotu17	S_cerevisiae
H	23	360	99.5	+	0	0	122D206M32D	Zotu25	B_tuberculispora
