# Supplementary material for: The Endophytic Mycobiome of European Ash and Sycamore Maple Leaves – Geographic Patterns, Host Specificity and Influence of Ash Dieback
Source: Front Microbiol. 2018 Oct 24;9:2345. doi: 10.3389/fmicb.2018.02345 (PMC6207852; doi:10.3389/fmicb.2018.02345)
Supplement: Supplementary file 9 [file Data_Sheet_4.zip › Data_Sheet_4_code/R/01_primer_mismatches_Genbank.R]

library(dplyr)
library(readr)
library(tidyr)
library(forcats)
library(purrr)
library(rlang)
library(ggplot2)
library(scales)
library(data.table)


# set working directory to path of R sources
# (works only in RStudio:)
setwd(dirname(rstudioapi::getActiveDocumentContext()$path)); getwd()

source(file.path('funcs', 'utils.R'))

DATA <- file.path('..', 'data', 'primer_validation', 'GenBank')
FIGS <- file.path('..', 'figures')
SUPPLEMENT <- file.path(FIGS, 'supplement')

theme_set(default_theme(9))
setEPS()

#### Preprocess ####

tax <- read_tsv(file.path(DATA, 'ranked_tax.txt.gz')) %>%
    unite(lineage, !!!syms(names(.)[2:ncol(.)]), remove=F)
taxnames <- names(tax)[2:ncol(tax)]
ranks <- taxnames[2:length(taxnames)]

# Read mismatch information

regions <- list(
    'LSU'='lsu',
    '5.8S'='s58'
)

# primer coordinates relative to HMM profiles
primer_coord <- map2(regions, names(regions), function(r, name) {
    read_tsv(file.path(DATA, paste0(r, '_primer_coord.txt'))) %>%
        select(id, hmm_from, hmm_to) %>%
        dplyr::rename(primer=id, primer.from=hmm_from, primer.to=hmm_to) %>%
        mutate(region=name)
}) %>% bind_rows()

# sequence and HMM coordinates
seq_coord <- map2(regions, names(regions), function(r, name) {
    read_tsv(file.path(DATA, paste0(r, '_hmm_coord.txt.gz'))) %>%
        mutate(
            # possible start of sequence in HMM coordinates. if seq_from > 1,
            # then the exact start is not known because there was no alignment,
            # but it can be guessed quite well if the distances are not too long.
            # In most cases, the sequence will align from start to end of HMM anyway.
            # This approach shold deal with InDels in sequences and make sure that the
            # correct coordinates in respect to the HMM profile are found
            seq.from=hmm_from - (seq_from - 1),
            # same applies to sequence end
            seq.to=hmm_to + (seqlen - seq_to),
            region=name
        ) %>%
        select(id, seq.from, seq.to, region)
}) %>% bind_rows()

# get primer mismatches
search_cols <- c('query', 'target', 'diffs', 'tlo', 'thi', 'qlo', 'qhi', 'qrowdots')
primer_search <- map2(regions, names(regions), function(r, name) {
    read_tsv(file.path(DATA, paste0(r, '_search_uniq.txt.gz')), col_names=search_cols) %>%
        # no partial matches (should not be the case anyway)
        filter(thi-tlo+1==nchar(qrowdots)) %>%
        dplyr::rename(id=query, primer=target, from=qlo, to=qhi) %>%
        select(id, primer, diffs, from, to, qrowdots) %>%
        mutate(region=name)
}) %>% bind_rows()


# be a bit more strict
TOLERANCE = 2

primer_search <- primer_search %>%
    left_join(seq_coord, c('id', 'region')) %>%
    left_join(primer_coord, c('primer', 'region')) %>%
    mutate(cat=case_when(
        primer.from - TOLERANCE < seq.from ~ 'left_short',
        primer.to + TOLERANCE > seq.to     ~ 'right_short',
        is.na(seq.from)        ~ 'hmm_not_matched',
        T                      ~ 'primer_matched'
    ) %>% factor())

# histograms should show inverse trends: 
# freqs. of 'correct' matches decrease with more mismatches,
# freqs. of unspecific matches should increase with mismatches
# (which is the case)
pdf(file.path(DATA, 'range_filter_mismatches.pdf'), width=17/2.54, height=10/2.54)
ggplot(primer_search, aes(diffs)) +
    geom_histogram() +
    facet_grid(region ~ cat, scales='free_y')
dev.off()


primer_search <- primer_search %>%
    filter(cat == 'primer_matched') %>%
    select(id, region, primer, qrowdots, diffs) %>%
    # remove trim range information added by extract_reads.py and bedtools getfasta
    extract(id, 'id', "([^\\.]+)") %>%
    left_join(tax, 'id') %>%
    # taxonomy was not found for a few seqs.
    filter(!is.na(lineage))

# summarise median number of mismatches per taxon
# this is **very** slow with dplyr -> use data.table


per_primer_species <- as.data.table(primer_search)[ , list(diff_med=median(diffs)), 
                                                   by=list(primer, region, lineage, kingdom, phylum, class, order, family, genus, species)
                                                   ]

# # This is too SLOW
# per_primer_species <- primer_search %>%
#     group_by(primer, region, lineage, kingdom, phylum, class, order, family, genus, species) %>%
#     summarise(
#         #diff_mean=mean(diffs),
#         #diff_se=sd(diffs)/sqrt(length(diffs)),
#         diff_med=median(diffs)
#     )


#### Mismatch analysis ####


rename_primers <- function(x) {
    mutate(x,
        primer_clean = gsub('!$', '', primer),
        fungi_specific = if_else(primer == primer_clean, 'universal', 'specific'),
        primer_clean = as.factor(gsub('__.+$', '', primer_clean))
    )
}

primer_order <- read_tsv(file.path(DATA, 'primer_order.txt'), col_names=c('region', 'primer')) %>% 
    rename_primers() %>% 
    group_by(region, primer_clean) %>% 
    dplyr::slice(1)

# Get 'correct' primer names
# Primers ending with ! are fungi specific
# Primers with __ in the name are different variants of one primer
per_primer_species2 <- per_primer_species %>%
    ungroup() %>%
    mutate_at(vars(primer:species), as.factor) %>% 
    rename_primers() %>%
    mutate(primer_clean=factor(primer_clean, primer_order$primer_clean)) %>% 
    # for primer mixes, get median mismatches from best matching variant
    group_by_at(vars(region, primer_clean, fungi_specific, lineage:species)) %>%
    summarise(diff_med = min(diff_med)) %>% ungroup()


#### Primer coverage ####

sel <- c('fITS7', 'fITS9', 'gITS7', 'ITS3_KYO2', 'ITS4', 'ITS4f', 'ITS4f2')

per_primer_spec <- per_primer_species2 %>% 
    filter(as.character(primer_clean) %in% sel) %>% 
    dplyr::rename(primer = primer_clean) %>% 
    mutate(primer = droplevels(primer))


pdf(file.path(DATA, 'num_species_subset.pdf'))
per_primer_spec %>%
    group_by_at(vars(region, primer, kingdom:species)) %>% 
    summarise() %>% 
    group_by(region, primer) %>%
    summarise(n=n()) %>% 
    ggplot(aes(primer, n, fill=region)) +
    geom_bar(stat='identity') +
    theme(axis.text.x=element_text(angle=90, hjust=1))
dev.off()


# calculate, for how many primers there is data per species and remove
# species for which there is only partial information
per_primer_spec_filter <- per_primer_spec %>%
    group_by(region) %>% 
    mutate(nprimers=length(unique(primer))) %>%
    group_by(region, !!!syms(taxnames), nprimers) %>%
    mutate(shared=n()) %>% ungroup() %>%
    filter(shared == nprimers)


keep <- c('Ascomycota', 'Basidiomycota', 'Viridiplantae')
per_species <- per_primer_spec_filter %>% 
    mutate(
        group = ifelse(kingdom == 'Fungi', as.character(phylum), as.character(kingdom)),
        group = fct_other(as.factor(group), keep=keep) %>% as.character(),
        group = ifelse(kingdom == 'Fungi', paste(as.character(kingdom), group, sep='\n'), group) %>% 
            factor() %>% fct_relevel('Other', after=Inf)
    ) %>% 
    group_by(region, primer, group, diff_med) %>%
    summarise(n=n())

p <- per_species %>% 
    split(list(.$region)) %>% 
    map(function(d) {
        ggplot(d, aes(primer, n, fill=diff_med)) +
            geom_bar(stat='identity') +
            facet_wrap( ~ group, scales='free', nrow=1) +
            scale_y_continuous(label=unit_format(unit='k', 1/1000, ''), expand=c(0, 0),
                               breaks=function(x) unique(round(pretty_breaks()(x)))) +
            scale_fill_gradientn(colors=c('#7a7b90', '#ffffbf', '#fdae61', '#d73027', '#a50026'), na.value='gray',
                                 guide=guide_colourbar(direction='horizontal'),
                                 breaks=1:max(per_species$diff_med)) +
            labs(x='Primer', y='Number of species', fill='# of mismatches') +
            default_theme(9) +
            theme(
                axis.text.x=element_text(angle=50, hjust=1, size=8),
                axis.text.y=element_text(size=8),
                axis.title.x=element_blank(),
                strip.background=element_blank(),
                strip.text.y=element_text(angle=0, size=8),
                panel.spacing.x=unit(2, 'pt'),
                legend.margin=margin(t=0, b=0),
                legend.position = 'bottom',
                legend.key.height=unit(2, 'mm'),
                legend.key.width=unit(4, 'mm')
            )
    })

pdf(file.path(FIGS, '2A_primer_genbank_mismatches_sub_LSU.pdf'), height=6/2.54, width=8.8/2.54)
print(p$LSU)
dev.off()

pdf(file.path(SUPPLEMENT, 'primer_genbank_mismatches_sub_5.8S.pdf'), height=6/2.54, width=11/2.54)
print(p$`5.8S`)
dev.off()


#### ITS4f 3' end ####

# phylogenetic relationships (for more natural ordering of taxa)
#library(ape)
#c_tree <- read.tree(file.path(DATA, 'lsu_c.tre'))
#o_tree <- read.tree(file.path(DATA, 'lsu_o.tre'))

bases <- c('A', 'C', 'G', 'T')
d <- filter(primer_search, primer=='ITS4f' & !is.na(lineage)) %>%
    # extract sequence of last two 3' bases from qrowdots (by USEARCH)
    mutate(
        end1=substr(qrowdots, 1, 1),
        end2=substr(qrowdots, 2, 2),
        end1=ifelse(end1 == '.', 'A', end1),
        end2=ifelse(end2 == '.', 'C', end2),
        end=paste(end1, end2, sep='')
    ) %>%
    # keep only non-ambiguous sequences
    filter(end1 %in% bases & end2 %in% bases) %>%
    # get per species counts (grouped by lineage column)
    group_by(!!!syms(taxnames), end) %>%
    summarise(n=n()) %>%
    group_by(!!!syms(taxnames)) %>%
    # get relative frequencies of 3' sequence
    mutate(
        freq=n/sum(n)
    ) %>% ungroup() %>% 
    mutate(end0=fct_lump(end, 4)) %>%
    # arrange by phylogenetic relationships
    #sample_frac(0.05) %>%
    # mutate(
    #     o=factor(paste(kingdom, class, order, sep='___'), o_tree$tip.label),
    #     c=factor(paste(kingdom, class, sep='___'), c_tree$tip.label)
    # ) %>%
    # arrange(kingdom, as.integer(c), as.integer(o), end) %>%
    ungroup()

d2 <- d %>%
    mutate(
        group=fct_inorder(ifelse(
            kingdom == 'Viridiplantae', 
            sprintf("%-40s%-10s-%-10s", order, kingdom, class),
            sprintf("%-60s%-20s", class, kingdom)
        )),
        lineage=fct_inorder(lineage)
    ) 


# Plant summaries per taxonomic rank

plants <- d2 %>%
    select(!!!syms(ranks), end, freq, n) %>%
    filter(kingdom == 'Viridiplantae') %>%
    group_by(!!!syms(ranks)) %>%
    arrange(-n) %>%
    mutate(predominant_end=end[1], predominant_freq=freq[1]) %>%
    select(-freq) %>%
    spread(end, n, fill='') %>%
    arrange(!!!syms(ranks))

write_tsv(plants, file.path(DATA, 'plant_ITS4f_end_freqs_species.txt'))

for (i in 1:6) {
    plants %>%
        group_by(!!!syms(ranks[1:i]), predominant_end) %>%
        summarise(n=n()) %>%
        group_by(!!!syms(ranks[1:i])) %>%
        spread(predominant_end, n, fill='') %>%
        write_tsv(file.path(DATA, sprintf('plant_ITS4f_end_freqs_%s.txt', ranks[i])))
}


# user defined colors
cols <- c(AT='#377eb8', GT='#4daf4a', AC='#e41a1c', GC='#ffff33', Other='gray')
#other <- c('#984ea3', '#ff7f00', '#ffff33', '#a65628', '#f781bf')
#names(other) <- levels(d$end)[!levels(d$end) %in% names(chosen)]
#cols <- c(chosen, other)

library(grid)

large_groups <- as.character((d2 %>% group_by(group) %>% summarise(chosen=n() > 200) %>% filter(chosen))$group)

group_delim <- d2 %>%
    group_by(if_else(kingdom == 'Viridiplantae', paste(kingdom, phylum), kingdom)) %>% 
    slice(1)
p <- ggplot(d2, aes(lineage, freq)) +
    #geom_vline(data=group_delim, aes(xintercept=i-0.5), size=0.3) +
    geom_bar(aes(fill=end0), stat='identity', position='stack', width=1) +
    facet_grid( ~ group, scales='free_x', space='free_x',
                labeller=labeller(group=function(x) ifelse(as.character(x) %in% large_groups, x, ''))) +
    scale_x_discrete(expand=c(0, 0)) +
    scale_fill_manual(values=cols, na.value='lightgray') +
    labs(x='Species', y='Frequency', fill="3' sequence of ITS4f") +
    theme_classic(6) + theme(
        legend.position='bottom',
        panel.spacing = unit(0, "pt"),
        axis.text=element_blank(),
        axis.line=element_blank(),
        axis.ticks=element_blank(),
        axis.title=element_blank(),
        strip.text.x=element_text(angle=90, vjust=0),
        strip.background=element_rect(size=0.2, color='gray'),
        panel.border = element_blank(),
        legend.key.size=unit(4, 'mm')
    )

pdf(file.path(SUPPLEMENT, 'primer_ITS4f_genbank_distr.pdf'), height=9/2.54, width=18/2.54)
print(p)
dev.off()
# -> edit in Inkscape
