# Supplementary material for: The Endophytic Mycobiome of European Ash and Sycamore Maple Leaves – Geographic Patterns, Host Specificity and Influence of Ash Dieback
Source: Front Microbiol. 2018 Oct 24;9:2345. doi: 10.3389/fmicb.2018.02345 (PMC6207852; doi:10.3389/fmicb.2018.02345)
Supplement: Supplementary file 9 [file Data_Sheet_4.zip › Data_Sheet_4_code/R/02_ITS4f_freqs_UNITE.R]

library(dplyr)
library(readr)
library(tidyr)
library(rlang)
library(purrr)


# set working directory to path of R sources
# (works only in RStudio:)
setwd(dirname(rstudioapi::getActiveDocumentContext()$path)); getwd()


source(file.path('funcs', 'setup.R'))
source(file.path('funcs', 'utils.R'))
DATA <- file.path('..', 'data/primer_validation/UNITE')

theme_set(default_theme(9))


f <- read_tsv(file.path(DATA, 'ITS4f_end_freqs.txt.gz'), col_names=c('seq', 'lineage', 'n')) %>%
  # only complete ones
  filter(nchar(seq) == 4)


# expand lineage to columns
tax <- expand_lineage(f$lineage, pattern='([a-z]+)__([^;]+)', delim=';')
ranks <- names(tax)
t <- tax %>% mutate(sh = ifelse(sh == 'sh__', NA, sh))

t2 <- t
t2[t2 == 'unidentified'] <- NA
complete <- replace_missing(t2, names(t2), suffix='') %>%
  as_tibble() %>%
  select(g, s, sh) %>%
  mutate_all(as.character) %>%
  rename(g2=g, s2=s, sh2=sh)
f <- cbind(f, t, complete) %>% filter(k=='Fungi') %>% mutate(lineage=NULL)


matching <- 'ACTT'

# summarise
deviating <- f %>%
  # determine appropriate group (not too big), either species or genus level
  ungroup() %>%
  group_by_at(vars(k:g)) %>% mutate(n_genus=n()) %>% ungroup() %>%
  group_by_at(vars(k:s)) %>% mutate(n_species=n()) %>% ungroup() %>%
  mutate(
    group = if_else(n_species >= 10, paste(g, s), paste(g, "other")),
    name  = if_else(n_species >= 10, s2, g2),
    group=paste(p, c, o, f, group)
  ) %>%
  group_by(group) %>%
  mutate(
    n_different = sum(n[seq != matching]),
    frac_different = n_different / sum(n)
  ) %>%
  filter(frac_different > 0.015 & n_different >= 4) %>%
  mutate_at(vars(ranks), function(col) {
      c <- unique(col[.$seq != matching])
      paste(c[!is.na(c)], collapse='/')
  }) %>%
  group_by(!!!syms(ranks), name, n_different, frac_different, seq) %>%
  summarise(n=sum(n)) %>%
  spread(seq, n) %>%
  arrange(!!!syms(ranks))

# most frequent variants first
deviating <- data.frame(
    # taxonomy / other cols
    deviating[,1:11],
    # variants: most frequent variants first
    deviating[,12:ncol(deviating)][,order(-colSums(deviating[,12:ncol(deviating)], na.rm=T))]
)

write_tsv(deviating, file.path(DATA, 'ITS4f_end_pos_deviating_summary.txt'), na='')
