# Supplementary material for: The Endophytic Mycobiome of European Ash and Sycamore Maple Leaves – Geographic Patterns, Host Specificity and Influence of Ash Dieback
Source: Front Microbiol. 2018 Oct 24;9:2345. doi: 10.3389/fmicb.2018.02345 (PMC6207852; doi:10.3389/fmicb.2018.02345)
Supplement: Supplementary file 9 [file Data_Sheet_4.zip › Data_Sheet_4_code/R/03_primertest_NGS.R]

library(dplyr)
library(readr)
library(tidyr)
library(forcats)
library(purrr)
library(ggplot2)
library(phyloseq)


# set working directory to path of R sources
# (works only in RStudio:)
setwd(dirname(rstudioapi::getActiveDocumentContext()$path)); getwd()

source(file.path('funcs', 'utils.R'))

DATA <- file.path('..', 'data', 'primer_validation', 'NGS_sample')
PLOTS <- file.path('..', 'plots')
FIGS <- file.path('..', 'figures')
SUPPLEMENT <- file.path(FIGS, 'supplement')

theme_set(default_theme(9))
setEPS()


# Statistics for last 4 bp of ITS4f primer

# get two most frequent variants
# Note: there is some amount of variation which seems to be because
# of sequencing errors, the occurrence of those errors is linked to
# the frameshift variants and thus to specific positions where 
# nucleotide diversity is too low, obviously (ITS4f seems less prone)
i4f_last <- read_tsv(file.path(DATA, 'denoised_i4_stats_w4.txt.gz')) %>%
    filter(position==1) %>%
    mutate(position=NULL) %>%
    arrange(-count) %>%
    group_by(id) %>%
    summarise(
        all=sum(count),
        seq2=seq[2],
        seq=seq[1],
        n=count[1],
        n2=count[2],
        rest=sum(count[3:length(count)]),
        frac=n/all
    )

# Fisher's exact test comparing the most frequent variant against
# completely random distribution (null model)

# number of possible sequences with given sequence length
n_combinations <- 4 ^ nchar(i4f_last$seq[1])

# The most frequent 4 bp sequence at end is only assigned
# if the Fisher's exact test is significant. Ambiguous sequences
# or OTUs with only very few sequences are assigned as 'uncertain'
random_freq <- 1 / n_combinations
i4f_last$fisher_p <- apply(i4f_last[c('all', 'n')], 1, function(x) {
    n=x['n']
    all=x['all']
    m <- matrix(nrow=2, c(n, all-n, round(random_freq * all), round((1 - random_freq) * all)))
    fisher.test(m)$p.value
})
i4f_last <- mutate(i4f_last, end_seq=ifelse(fisher_p < 0.01, seq, 'uncertain'))


#### Load phyloseq object ####

load(file.path(DATA, 'physeq.RData'))

# add mismatch data

d <- data.frame(tax_table(phy)) %>%
    tibble::rownames_to_column('OTU') %>%
    left_join(select(i4f_last, id, end_seq), c('OTU'='id')) %>%
    mutate(end_seq=ifelse(is.na(end_seq), 'uncertain', end_seq)) %>%
    as.data.frame()

row.names(d) <- d$OTU; d$OTU <- NULL

tax_table(phy) <- tax_table(as.matrix(d))


#### summary ####

d <- psmelt(phy) %>%
    mutate(d=fct_lump(d, 6)) %>%
    group_by(label, psystem, d) %>%
    summarise(n=sum(Abundance))
d2 <- group_by(d, label) %>%
    mutate(n=n/sum(n)) %>% ungroup()

pdf(file.path(PLOTS, 'taxa_sample_overview.pdf'), height=5, width=4.5)
ggplot(d, aes(label, n)) +
    geom_bar(aes(fill=d), stat='identity') +
    facet_grid( ~ psystem, scales='free', space='free') +
    scale_fill_brewer(palette='Set3', na.value='gray') +
    theme(axis.text.x=element_blank(), axis.ticks.x=element_blank())

ggplot(d2, aes(label, n)) +
    geom_bar(aes(fill=d), stat='identity') +
    facet_grid( ~ psystem, scales='free', space='free') +
    scale_fill_brewer(palette='Set1', na.value='gray') +
    theme(axis.text.x=element_blank(), axis.ticks.x=element_blank())
dev.off()


#### Subset & scale ####

# all specific
specific <- subset_taxa(phy, !grepl('Unspecific', d) & d != 'Unknown')
specific

# normalize

# subset to *fungal* OTUs matching the ITS4f primer 
# (others are likely not amplified by ITS4f, 
# and nonfungal OTUs have the risk of other unknown mismatches)
matching_i4f <- subset_taxa(specific, d == 'Fungi' & end_seq == 'ACTT')
matching_i4f

# minimum count to subsample to
min_match_count <- min(sample_sums(matching_i4f))
cat(sprintf('Downsampling to %s matching OTUs', min_match_count))
# Downsampling to 34420 matching OTUs
matching_otus <- taxa_names(matching_i4f)

# downsample 
specific_scale <- transform_sample_counts(specific, function(x) {
    round(x * min_match_count / sum(x[names(x) %in% matching_otus]))
})

# control: are the fungal OTUs matching the primer equalized now?
matching_down <- subset_taxa(specific_scale, end_seq=='ACTT' & d == 'Fungi')
matching_down
sample_sums(matching_down)
# ITS4_1   ITS4_2   ITS4_3  ITS4f_1  ITS4f_2  ITS4f_3 ITS4f2_1 ITS4f2_2 ITS4f2_3 
#  34346    34357    34386    34420    34526    34566    34493    34527    34532 
# (yes, they are)


#### Primer specificity ####
# How many reads are found depending on ITS4f(2) end?

plant_reduction <- psmelt(specific_scale) %>%
    group_by(psystem, end_seq) %>%
    summarise(n=sum(Abundance)) %>% ungroup() %>%
    spread(end_seq, n) %>%
    mutate(
        gt_reduction = GTTT[psystem == 'ITS4'][1] / GTTT,
        at_reduction = ATTT[psystem == 'ITS4'][1] / ATTT,
        ac_reduction = ACTT[psystem == 'ITS4'][1] / ACTT
    )
write_tsv(plant_reduction, file.path(DATA, 'plant_reduction.txt'))


#### Num. OTUs ####

threshold = 5 # only for prefiltering, should not be higher than for plotting
spec_down_flt <- specific_scale %>%
    filter_taxa(function(x) any(x >= threshold), T)

spec_down_melt <- psmelt(specific_scale) %>%
    mutate(end_seq=as.factor(end_seq) %>% fct_infreq() %>% fct_rev())

plot_otus <- function(phy_melt, threshold=10, group='p', max_facets=12, ...) {
    
    freq <- phy_melt %>% group_by(!!rlang::sym(group)) %>%
        summarise(n=sum(Abundance)) %>%
        arrange(-n) %>%
        slice(1:(max_facets - 1))
    keep <- as.character(freq[[group]])
    
    d <- phy_melt %>%
        mutate(group=fct_other(!!rlang::sym(group), keep)) %>%
        group_by(label, psystem, end_seq, group) %>%
        summarise(n=sum(Abundance > threshold))
    
    err <- d %>%
        group_by(label, psystem, group) %>%
        summarise(n=sum(n)) %>%
        group_by(psystem, group) %>%
        summarise(n.se=sd(n)/sqrt(length(n)), n=mean(n), end_seq=NA)
    dsub <- d %>%
        group_by(psystem, end_seq, group) %>%
        summarise(n=mean(n), num=n())
    
    ggplot(dsub, aes(psystem, n, fill=end_seq)) +
        facet_wrap(~ group, scales='free', ...) +
        geom_bar(stat='identity', width=0.8) +
        geom_errorbar(data=err, aes(ymin=n-n.se, ymax=n+n.se), width=0.2, color='darkgray') +
        default_theme(10) + theme(
            axis.text.x=element_text(angle=45, hjust=1)
        )
}

pdf(file.path(FIGS, '2B_primertest_pond_num_otus.pdf'), height=10.6/2.54, width=9.5/2.54)
spec_down_melt %>%
    mutate(
        group=paste(d, if_else(is.na(p), 'unknown', as.character(p)), sep='\n'),
        end_seq=as.factor(end_seq) %>% fct_infreq() %>% fct_rev()
    ) %>%
    plot_otus(5, group='group', max_facets=8, ncol=4) + 
        labs(x=NULL, y='Number of OTUs with > 5 reads', fill='ITS4f end') +
        scale_fill_manual(values=c('ACTT'='#e54949', 'ATTT'='#377eb8', 'GTTT'='#4daf4a', 'uncertain'='grey'),
                          guide=guide_legend(nrow=1, title.position='left')) +
        theme(legend.position='bottom')
dev.off()
# -> remove clipping in Inkscape (ungroup)

pdf(file.path(PLOTS, 'num_otus_phyla.pdf'), height=10, width=10)
plot_otus(spec_down_melt %>% mutate(order=paste(c, o, sep='/')) %>% filter(p=='Ascomycota'), group='order', max_facets=9)
plot_otus(spec_down_melt %>% mutate(order=paste(c, o, sep='/'))  %>% filter(p=='Basidiomycota'), group='order', max_facets=9)
dev.off()


#### OTU overlap ####

library(VennDiagram)

threshold <- 8
l <- subset_taxa(specific_scale, end_seq=='ACTT' & !is.na(end_seq) & d == 'Fungi') %>%
    psmelt() %>%
    split(.$psystem) %>%
    map(function(x) {
        o <-x %>%
            group_by(OTU) %>%
            filter(mean(Abundance) > threshold)
        o$OTU
    })


pdf(file.path(PLOTS, 'shared_groups.pdf'), width=4.5/2.54, height=4.5/2.54)
grid.draw(venn.diagram(
    l, NULL,
    fill = rainbow(length(l)),
    alpha=0.5, cex=0.7, lty=2, fontfamily='sans',
    cat.cex=0.8, cat.fontfamily='sans',
    cat.dist=0.07
))
dev.off()
# -> edit in Inkscape
