# Supplementary material for: The Endophytic Mycobiome of European Ash and Sycamore Maple Leaves – Geographic Patterns, Host Specificity and Influence of Ash Dieback
Source: Front Microbiol. 2018 Oct 24;9:2345. doi: 10.3389/fmicb.2018.02345 (PMC6207852; doi:10.3389/fmicb.2018.02345)
Supplement: Supplementary file 9 [file Data_Sheet_4.zip › Data_Sheet_4_code/R/04_mock_sample.R]

library(dplyr)
library(readr)
library(tidyr)
library(ggrepel)
library(ggplot2)


# set working directory to path of R sources
# (works only in RStudio:)
setwd(dirname(rstudioapi::getActiveDocumentContext()$path)); getwd()

source(file.path('funcs', 'utils.R'))

DATA <- file.path('..', 'data/primer_validation/mock_communities')
PLOTS <- file.path('..', 'plots')
FIGS <- file.path('..', 'figures')
SUPPLEMENT <- file.path(FIGS, 'supplement')

theme_set(default_theme(9))
setEPS()


#### mock analysis ####

mock_data <- read_tsv(file.path(DATA, 'mock_data.txt')) %>%
    mutate(
        qpcr_rel = n0_qpcr / conc_even,
        qpcr_rel = qpcr_rel / sum(qpcr_rel),
        qpcr_rel_se = n0_se_qpcr / n0_qpcr * qpcr_rel
    )
write_tsv(mock_data, file.path(DATA, 'mock_data_with_rel.txt'))

mock_search <- read_uc_mapping(file.path(DATA, 'mock_search_denoised.uc')) %>%
  select(query, target, ident) %>%
  filter(ident >= 99)

mixed_abund <- mock_data %>%
  mutate(
    even = 1 / n(),
    uneven_1 = rel_abund_m1 / sum(rel_abund_m1),
    uneven_2 = rel_abund_m2 / sum(rel_abund_m2)
  ) %>%
  select(name, even, uneven_1, uneven_2) %>%
  gather(community, mixed_abund, -name)

exp_abund <- mock_data %>%
  mutate(
    even = qpcr_rel,
    uneven_1 = qpcr_rel * rel_abund_m1,
    uneven_1 = uneven_1 / sum(uneven_1),
    uneven_2 = qpcr_rel * rel_abund_m2,
    uneven_2 = uneven_2 / sum(uneven_2)
  ) %>%
  select(name, even, uneven_1, uneven_2) %>%
  gather(community, expected_abund, -name)


# read OTUs

otus <- read_tsv(file.path(DATA, 'denoised_otus.txt')) %>%
  dplyr::rename(otu=`#OTU ID`) %>%
  gather(sample, n, -otu) %>%
  # merge 2 runs
  mutate(sample=substring(sample, 1, nchar(sample) - 2)) %>%
  group_by(sample, otu) %>%
  summarise(n=sum(n)) %>%
  # add more data
  mutate(community=ifelse(grepl('P_eq', sample), 'even', ifelse(grepl('P_m1', sample), 'uneven_1', 'uneven_2')))

sample_sizes <- otus %>%
  group_by(sample) %>%
  summarise(n=sum(n))
DEPTH <- min(sample_sizes$n); DEPTH

d <- otus %>%
  group_by(sample) %>%
  mutate(n_scaled = n * DEPTH / sum(n)) %>%
  left_join(mock_search, c('otu'='query')) %>%
  dplyr::rename(name=target) %>%
  group_by(community, name, sample) %>%
  summarise(n_scaled=sum(n_scaled)) %>%
  group_by(community, name) %>%
  summarise(
    n=mean(n_scaled),
    sd=sd(n_scaled)
  ) %>%
  left_join(mock_data, 'name') %>%
  left_join(exp_abund, c('community', 'name')) %>%
  left_join(mixed_abund, c('community', 'name')) %>%
  mutate(exp_abund_scaled=DEPTH * expected_abund)

d_even <- d %>%
  filter(community=='even')

pdf(file.path(PLOTS, 'run2_mock_even_expected_cmp.pdf'), height=6, width=8)
lim <- range(c(d_even$n, d_even$exp_abund_scaled), na.rm=T) * c(0.95, 1.05)
ggplot(d_even, aes(exp_abund_scaled, n)) +
  geom_point(aes(color=ITS2_length)) +
  geom_abline(slope=1) +
  scale_x_continuous(limits=lim, expand=c(0, 0)) +
  scale_y_continuous(limits=lim, expand=c(0, 0)) +
  scale_colour_gradientn(colours=c('blue', 'yellow', 'red')) +
  geom_text_repel(aes(label=name), alpha=0.5, size=3)
dev.off()

# linear model
s <- summary(lm(n ~ exp_abund_scaled, data=d_even))

# Equal mock community: expected (from qPCR) vs. observed

pdf(file.path(SUPPLEMENT, 'mock_even_cmp.pdf'), height=4, width=4.5)
lim <- range(c(d_even$n, d_even$exp_abund_scaled), na.rm=T) * c(0.95, 1.05)
ggplot(d_even, aes(exp_abund_scaled, n)) +
  geom_point(size=2) +
  geom_abline(slope=1) +
  scale_x_continuous(limits=lim, expand=c(0, 0)) +
  scale_y_continuous(limits=lim, expand=c(0, 0)) +
  geom_text_repel(aes(label=name), alpha=0.5, size=2.7) +
  annotate('text', x=1000, y=3500, label=sprintf('R^2*" = %.2f, p = %.3f"', s$adj.r.squared, s$coefficients[2, 4]), parse=T, size=4.5) +
  labs(x='Expected number of reads', y='Observed number of reads')
dev.off()


# Expected (freq. mixed + qPCR) vs. observed for uneven mock communities

postscript(file.path(FIGS, '2C_mock_uneven_cmp.eps'), height=5.3/2.54, width=11/2.54)
p1 <- d %>%
  filter(community == 'uneven_1') %>%
  ggplot(aes(exp_abund_scaled, n)) +
  geom_point(color='#333333', size=1.2) +
  geom_abline(slope=1, color='darkgray') +
  geom_errorbar(aes(ymin=n-sd, ymax=n+sd), color='#333333') +
 # geom_text_repel(aes(label=name), size=4, alpha=0.5) +
  scale_x_log10(breaks=10^c(0:6)) +
  scale_y_log10(breaks=10^c(0:6)) +
  coord_cartesian(xlim=c(5e-1, DEPTH), ylim=c(5e-1, DEPTH), expand=F) +
  theme(axis.text.x=element_text(angle=45, hjust=1)) +
  labs(x='Expected read number', y='Observed read number')

d2 <- filter(d, community=='uneven_2')
p2 <- ggplot(d2, aes(exp_abund_scaled, n)) +
  geom_point(color='#333333', size=1.2) +
  geom_abline(slope=1, color='darkgray') +
  geom_errorbar(aes(ymin=n-sd, ymax=n+sd), color='#333333') +
  scale_x_log10(breaks=10^c(0:6)) +
  scale_y_log10(breaks=10^c(0:6)) +
  coord_cartesian(xlim=c(min(d2$exp_abund_scaled, na.rm=T), DEPTH), ylim=c(1e-1, DEPTH), expand=F) +
  theme(axis.text.x=element_text(angle=45, hjust=1)) +
  labs(x='Expected read number', y=NULL)

plot_grid(p1, p2, nrow=1, labels=c('Community 1', 'Community 2'), label_x=0.2, label_y=0.95, label_size=9)

dev.off()
