# Supplementary material for: The Endophytic Mycobiome of European Ash and Sycamore Maple Leaves – Geographic Patterns, Host Specificity and Influence of Ash Dieback
Source: Front Microbiol. 2018 Oct 24;9:2345. doi: 10.3389/fmicb.2018.02345 (PMC6207852; doi:10.3389/fmicb.2018.02345)
Supplement: Supplementary file 9 [file Data_Sheet_4.zip › Data_Sheet_4_code/R/05_analysis_cross.R]

library(dplyr)
library(readr)
library(tidyr)
library(forcats)
library(purrr)
library(vegan)
library(ggplot2)

library(phyloseq)


# set working directory to path of R sources
# (works only in RStudio:)
setwd(dirname(rstudioapi::getActiveDocumentContext()$path)); getwd()

source(file.path('funcs', 'utils.R'))

DATA <- file.path('..', 'data', 'fraxinus_literature', 'cross')
PLOTS <- file.path('..', 'plots')

theme_set(default_theme(9))
setEPS()


#### Prep ####

source(file.path('funcs', 'setup.R'))

## Taxonomy

tax <- get_taxonomy(
  file.path(DATA, 'denoised_sintax.txt'),
  fill_ranks=fill_ranks <- c('d', 'p', 'c', 'o', 'f', 'g'),
  fill_species='s', na.string='NA'
)
  
ranks <- attr(tax, 'ranks')
tax <- as.data.frame(tax, stringsAsFactors=F)
tax$d <- ifelse(is.na(tax$d), 'unknown', tax$d)

# Specificity

spec <- read_specifity_data(
  tax,
  file.path(DATA, 'ITSx/denoised.positions.txt'), 
  blast_results=file.path(DATA, 'denoised_blast.txt'),
  0.2
)

pdf(file.path(PLOTS, 'cross_specificity.pdf'), height=5, width=7)
ggplot(spec, aes(cat, blast_eval_jt, color=query_coverage1)) +
  geom_jitter() + scale_y_log10() + scale_colour_gradientn(colors=c('purple', 'red', 'yellow'))
dev.off()

spec <- spec[match(row.names(tax), spec$otu), ]
stopifnot(all(row.names(tax) == spec$otu))

# If rDNA were not recognized by ITSx -> unspecific
tax$d <- ifelse(spec$cat %in% c('no_its', 'no_5.8S', 'no_LSU'), 'Unspecific', tax$d)
# BLAST e-value > 0.1 and not classified to phylum level -> maybe unspecific
tax$d <- with(spec, ifelse(
  (is.na(evalue1) | evalue1 > 0.01 | query_coverage1 < 0.2) & is.na(tax$p) &  tax$d != 'Unspecific', 
  'Unspecific?', 
  tax$d
))
# remove all lower taxonomy from unspecific OTUs
tax[grepl('Unspecific', tax$d, fixed=T), 2:ncol(tax)] <- NA
tax <- with(spec, cbind(tax, e=evalue1, qcov=query_coverage1))


# metadata

meta <- read_tsv(file.path(DATA, 'meta.txt')) %>%
    separate(Sample_Name, c('leaf_part', 'leaf_pos', 'day', 'month', 'yr'), sep='_') %>%
    mutate(
        yr_day = as.POSIXlt(paste(day, month, yr), format="%d %m %Y")$yday,
        tissue = paste(leaf_part, leaf_pos, sep='_')
    ) %>%
    data.frame()
row.names(meta) <- meta$Run

# otus
otus <- read_otus(file.path(DATA, 'otus_denoised.txt')) %>%
  as.data.frame()


#### phyloseq object ####

# caution: nonspecific OTUs are not included in the analysis and will therefore not show up in the object

physeq <- phyloseq(
    otu_table(otus, taxa_are_rows=T),
    tax_table(as.matrix(tax)),
    sample_data(meta)
)


#### subsets & vars ####

fungi <- physeq %>%
    subset_taxa(d == 'Fungi') %>%
    filter_taxa(function(x) sum(x) > 0, T)
fungi

# subsampled / scaled

fungi_leaf <- subset_samples(fungi, tissue != 'spore_spore')
fungi_spore <- subset_samples(fungi, tissue == 'spore_spore')

sort(sample_sums(fungi_leaf))
sort(sample_sums(fungi_spore))

DEPTH = 4000
# remove samples with low counts
FILTER_LIMIT = 3500

fungi_scaled <- fungi %>%
    transform_sample_counts(function(x) round(x * DEPTH / sum(x))) %>%
    filter_taxa(function(x) sum(x) > 0, T)
fungi_scaled <- prune_samples(sample_sums(fungi) >= FILTER_LIMIT, fungi_scaled)

# relative frequencies
fungi_rel <- fungi %>%
    transform_sample_counts(function(x) x / sum(x))

#### write freqs ####

vars <- c('tissue', 'yr_day')
fungi %>%
    psmelt() %>%
    select(OTU, !!!rlang::syms(vars), Abundance) %>%
    group_by(OTU, !!!rlang::syms(vars)) %>%
    summarise(n=mean(Abundance)) %>%
    arrange(-n) %>%
    write_tsv(file.path(DATA, 'r_export', 'cross_summary.txt'))

tax_table(physeq) %>% data.frame() %>% 
    tibble::rownames_to_column('OTU') %>% 
    write_tsv(file.path(DATA, 'r_export', 'cross_tax.txt'))

#### plant content

cols <- c('tissue', 'yr_day')
d <- psmelt(physeq) %>%
    mutate(d=fct_lump(d, 8)) %>%
    group_by(!!!rlang::syms(cols), d) %>%
    summarise(n=sum(Abundance))
ds <- group_by(d, !!!rlang::syms(cols)) %>% summarise(n=sum(n))

pdf(file.path(PLOTS, 'taxa_sample_overview.pdf'), height=10, width=18)
ggplot(d, aes(yr_day, n)) +
    geom_bar(aes(fill=d), stat='identity') +
    facet_grid( ~ tissue, scales='free', space='free') +
    scale_fill_brewer(palette='Set1', na.value='gray') 
dev.off()


#### barplots (overview of most prevalent taxa) ####

v <- c('tissue', 'yr_day')
d <- fungi %>%
    psmelt() %>%
    group_by(Sample) %>%
    mutate(n=Abundance/sum(Abundance))

s <- d %>%
    mutate(s=gsub('SH\\d+.*', '', s, perl=T)) %>%
    group_by_at(vars(d:g)) %>%
    mutate(genus_n=sum(n)) %>% ungroup() %>%
    group_by_at(vars(d:o)) %>%
    arrange(-genus_n) %>%
    mutate(
        lin=paste(d, p, c, o),
        l=ifelse(sum(n[g == g[1]]) / sum(n) > 0.95, ifelse(g == g[1], sprintf('%s / %s', o[1], g[1]), sprintf('%s_other', o)), as.character(o))
    ) %>% ungroup() %>%
    group_by(!!!rlang::syms(v), lin, l) %>%
    summarise(n=sum(n))

sel <- s %>%
    group_by(tissue, yr_day, l, lin) %>%
    summarise(n=mean(n)) %>%
    group_by(lin, l) %>%
    summarise(n=mean(n)) %>%
    arrange(-n)

library(RColorBrewer)
col <- c('#EEEEEE', brewer.pal(name='Paired', 12))


x <- s %>%
    mutate(
        l=ifelse(l %in% sel$l[1:12], l, 'Other'),
        l=factor(l, c('Other', sel$l[1:12]))
    ) %>%
    group_by(!!!rlang::syms(v), l) %>%
    summarise(n=sum(n))

pdf(file.path(PLOTS, 'barplots_overview.pdf'), height=6, width=8)
ggplot(x, aes(yr_day, n, fill=l)) +
    geom_bar(color='darkgrey', stat='identity', size=0.1) +
    facet_grid(tissue ~ ., scales='free_x', space='free_x') +
    scale_fill_manual(values=col) +
    scale_y_continuous(expand=c(0, 0)) +
    theme_cowplot() +
    theme(
        strip.text.y=element_text(angle=0),
        panel.spacing.x=unit(1, 'pt'),
        legend.position='right',
        legend.key.height=unit(0.8,"line"),
        axis.text.x=element_blank(),
        strip.background=element_blank(),
        panel.background=element_rect(fill=NA),
        panel.border=element_rect(color='black', size=0.6, fill=NA, linetype=1)
    ) + 
    labs(x='Tree', y='Relative read abundance', fill='taxonomic group')
dev.off()
