# Supplementary material for: The Endophytic Mycobiome of European Ash and Sycamore Maple Leaves – Geographic Patterns, Host Specificity and Influence of Ash Dieback
Source: Front Microbiol. 2018 Oct 24;9:2345. doi: 10.3389/fmicb.2018.02345 (PMC6207852; doi:10.3389/fmicb.2018.02345)
Supplement: Supplementary file 9 [file Data_Sheet_4.zip › Data_Sheet_4_code/R/06_leaf_samples_setup.R]

library(dplyr)
library(readr)
library(tidyr)
library(ggplot2)
library(phyloseq)

# setwd() to source file location (RStudio only)
setwd(dirname(rstudioapi::getActiveDocumentContext()$path)); getwd()

source(file.path('funcs', 'utils.R'))
source(file.path('funcs', 'setup.R'))

DATA <- file.path('..', 'data', 'leaf_samples')
ANALYSIS <- file.path(DATA, 'analysis', 'clusters')
PLOTS <- file.path('..', 'plots')

theme_set(default_theme())


##### Isolate taxonomy  ######


isolate2morpho <- suppressMessages(read_tsv(file.path(DATA, 'meta', 'isolate2morpho.txt')))
cultured_tax <- suppressMessages(read_tsv(file.path(DATA, 'meta', 'isolate_taxonomy.txt'), na=c('', 'NA'))) %>% 
    left_join(isolate2morpho, 'id')


#### Morphotype data & other metadata ####

morpho_tax <- suppressMessages(read_tsv(file.path(DATA, 'meta', 'morpho_tax.txt')))

# get per-piece isolate counts (mean values per tree / leaf_part combination) for each sample
morpho_data <- suppressMessages(read_tsv(file.path(DATA, 'meta', 'morphotype_data.txt')))

morpho_summary <- morpho_data %>%
    group_by(host, plot, leaf_part, tree_num, code, name, piece, maybe_morphotype) %>%
    summarise(n = n()) %>%
    # add zero counts for each tree / morphotype combination
    spread(maybe_morphotype, n, fill=0) %>%
    gather(morphotype, n, -code, -name, -piece, -host, -plot, -tree_num, -leaf_part) %>%
    # empty and 'bad' rows are removed only here, since otherwise trees without 
    # endophytes isolated would be removed from the anaylsis
    filter(!(morphotype %in% c('bad', 'overgrown', '<NA>'))) %>%
    # mean counts per piece
    group_by(host, plot, leaf_part, tree_num, name, morphotype) %>%
    summarise(cultured=mean(n)) %>% ungroup() %>%
    mutate(
        morphotype=gsub('/', '_', morphotype, fixed=T),
        leaf_part=ifelse(leaf_part == 'R', 'P', leaf_part)
    )

# no of isolates
group_by(morpho_data, host) %>%
    filter(!is.na(maybe_morphotype)) %>%
    summarise(n=n())


##### Taxonomy of OTUs mapping to isolates (>= 97%)  ######

manual_tax <- suppressMessages(read_tsv(file.path(DATA, 'meta', 'manual_otu_taxonomy.txt')))
manual_tax <- with(manual_tax, tibble(
  query=OTU,
  lineage=sprintf('d:%s,p:%s,c:%s,o:%s,f:%s,g:%s,s:%s', d, p, c, o, f, g, s)
))

tree_search <- read_uc_mapping(file.path(ANALYSIS, 'denoised_tree_search.uc')) %>%
  extract(target, 'lineage', ';tax=([^;]+)') %>%
  select(query, lineage) %>%
  bind_rows(manual_tax)

cultured_search <- read_uc_mapping(file.path(ANALYSIS, 'known_search_denoised.uc')) %>%
    filter(ident >= 97) %>%
    left_join(cultured_tax, c('target'='id')) %>%
    mutate(
        lineage = sprintf(
          'd:%s,p:%s,c:%s,o:%s,f:%s,g:%s,s:%s,m:%s',
              d, p, c, o, f, g, s, 
              ifelse(ident < 100, sprintf('%s_(%s%%)', clone, round(100 - ident, 1)), clone)
        )
    )

length(unique(cultured_search$target))
# 107 taxa cultures matched

# ensure there the taxonomic annotations are complete
stopifnot(all(!is.na(cultured_search$s)))
#filter(cultured_search, is.na(s))

known_tax <- cultured_search %>%
    select(query, lineage) %>%
    filter(!(query %in% tree_search$query)) %>%
    bind_rows(tree_search)

stopifnot(!any(duplicated(known_tax$query)))
#filter(known_tax, query %in% known_tax$query[duplicated(known_tax$query)])


#### USEARCH SINTAX taxonomy ####

# whole taxonomy database used
tax1 <- get_taxonomy(
    file.path(ANALYSIS, 'denoised_sintax.txt'),
    known_tax=known_tax,
    fill_ranks=fill_ranks <- c('d', 'p', 'c', 'o', 'f', 'g'),
    fill_species='s', na.string='NA', genus_name='g',
    return_def_level=T
)
ranks <- attr(tax1, 'ranks')

# only seqs. with genus defined (improves predictions in some cases)
tax2 <- get_taxonomy(
    file.path(ANALYSIS, 'denoised_sintax_genus.txt'),
    known_tax=known_tax,
    fill_ranks=fill_ranks <- c('d', 'p', 'c', 'o', 'f', 'g'),
    fill_species='s', na.string='NA', genus_name='g',
    return_def_level=T
)

# pick the better prediction (higher level predicted)
l1 <- sapply(tax1[,'def_level'], function(l) which(colnames(tax1) == l)[1])
l2 <- sapply(tax2[,'def_level'], function(l) which(colnames(tax2) == l)[1])

tax <- tax1[l1 >= l2 | is.na(l1 >= l2),]
tax <- rbind(tax, tax2[!(row.names(tax2) %in% row.names(tax)), ])

tax <- as.data.frame(tax, stringsAsFactors=F)
tax$d <- ifelse(is.na(tax$d), 'unknown', tax$d)


##### Specificity  ######

spec <- read_specifity_data(
  tax,
  file.path(ANALYSIS, 'ITSx', 'denoised.positions.txt'), 
  blast_results=file.path(ANALYSIS, 'denoised_blast.txt')
)

pdf(file.path(PLOTS, 'specificity.pdf'), height=5, width=7)
ggplot(spec, aes(cat, blast_eval_jt, color=query_coverage1)) +
  #facet_wrap(~ d) +
  geom_jitter() + scale_y_log10() + scale_colour_gradientn(colors=c('purple', 'red', 'yellow'))
ggplot(spec, aes(cat, blast_eval_jt, color=as.factor(known_level))) +
  geom_jitter() + scale_y_log10()
dev.off()

spec <- spec[match(row.names(tax), spec$otu), ]
stopifnot(all(row.names(tax) == spec$otu))

# If rDNA were not recognized by ITSx -> unspecific
tax$d <- ifelse(spec$cat %in% c('no_its', 'no_5.8S', 'no_LSU'), 'Unspecific', tax$d)
# BLAST e-value > 0.01 and not classified to phylum level -> maybe unspecific
tax$d <- with(spec, ifelse(
  (is.na(evalue1) | evalue1 > 0.01 | query_coverage1 < 0.2) & is.na(tax$p) &  tax$d != 'Unspecific', 
  'Unspecific?', 
  tax$d
))
# remove all lower taxonomy from unspecific OTUs
tax[grepl('Unspecific', tax$d, fixed=T), 2:ncol(tax)] <- NA
tax <- with(spec, cbind(tax, e=evalue1, qcov=query_coverage1, 
                        blast_kingdom=blast_kingdom, blast_kingdoms=blast_kingdoms))


not_sure <- filter(cbind(spec, td=tax$d), d != blast_kingdom & td != 'Unspecific')


##### Metadata ######

meta <- suppressMessages(read_tsv(file.path(DATA, 'meta', 'metadata.txt'))) %>% data.frame()
row.names(meta) <- meta$sample


plot_meta <- meta %>% group_by(plot, plot_name, plot_num, north_south, region) %>%
  summarise()

host_meta <- meta %>% group_by(host_name, host) %>%
  summarise()


##### OTUs ######

otus <- read_otus(file.path(ANALYSIS, 'otutab_denoised.txt')) %>%
  as.data.frame()


#### Phyloseq object ####

# caution: nonspecific OTUs are not included in the analysis and will therefore not show up in the object

physeq <- phyloseq(
    otu_table(otus, taxa_are_rows=T),
    tax_table(as.matrix(tax)),
    sample_data(meta)
); physeq


#### Save ####

save(physeq, meta, plot_meta, host_meta, ranks,
     cultured_search, cultured_tax,
     morpho_tax, morpho_data, morpho_summary, 
     file=file.path(DATA, 'r_export', 'data.RData'))


#View(data.frame(sample_data(physeq)))
