# Supplementary material for: The Endophytic Mycobiome of European Ash and Sycamore Maple Leaves – Geographic Patterns, Host Specificity and Influence of Ash Dieback
Source: Front Microbiol. 2018 Oct 24;9:2345. doi: 10.3389/fmicb.2018.02345 (PMC6207852; doi:10.3389/fmicb.2018.02345)
Supplement: Supplementary file 9 [file Data_Sheet_4.zip › Data_Sheet_4_code/R/07_leaf_samples.R]

library(dplyr)
library(readr)
library(tidyr)
library(forcats)
library(purrr)
library(vegan); packageVersion('vegan')
library(ggplot2)
library(cowplot)
library(phyloseq); packageVersion('phyloseq')
library(Biostrings) # OTU FASTA
library(scales)
library(RColorBrewer)
# also install:
# zCompositions, devtools, rlang, quantreg, car, Hmisc, ape, ggtree, ggrepel
# devtools::install_github('ggloor/CoDaSeq/CoDaSeq')


# setwd() to source file location (RStudio only)
setwd(dirname(rstudioapi::getActiveDocumentContext()$path)); getwd()

source(file.path('funcs', 'utils.R'))

DATA <- file.path('..', 'data', 'leaf_samples')
ANALYSIS <- file.path(DATA, 'analysis', 'clusters')
PLOTS <- file.path('..', 'plots')
FIGS <- file.path('..', 'figures')
SUPPLEMENT <- file.path(FIGS, 'supplement')

theme_set(default_theme(9))
setEPS()


#### Load phyloseq object and other data ####

# crated in setup.R
load(file.path(DATA, 'r_export', 'data.RData'))

otu_seqs <- readDNAStringSet(file.path(ANALYSIS, 'denoised.fa'))

# phylogenetic tree of concatenated rDNA domains

rdna_tree <- read_tree(file.path(ANALYSIS, 'ITSx', 'denoised.58s_LSU.tre'))


#### Sample sizes ####

kruskal.test(sample_sums(physeq) ~ factor(sample_data(physeq)$plot))
kruskal.test(sample_sums(physeq) ~ factor(sample_data(physeq)$north_south))
kruskal.test(sample_sums(physeq) ~ factor(sample_data(physeq)$leaf_part))


#### Subsets & vars ####

endos <- subset_samples(physeq, experiment == 'endos' & is.na(kind) & psystem == 'ITS4f')

# lowest samples
sort(sample_sums(endos))[1:20]
# quantile range / median
quantile(sort(sample_sums(endos))[2:nsamples(endos)], probs=c(0, 0.02, 0.5, 0.98, 1))

# select fungal seqs. and remove one ultra-low sample
fungi <- subset_taxa(endos, d == 'Fungi') %>%
    filter_taxa(function(x) sum(x) > 0, T)
sort(sample_sums(fungi))[1:20]

fungi <- prune_samples(sample_sums(fungi) > 1000, fungi) %>%
    filter_taxa(function(x) sum(x) > 0, T)

fungi


# change order of some factor levels
sample_data(fungi)$host <- factor(sample_data(fungi)$host, c('Fe', 'Fo', 'Ap'))
host_names <- c('Fraxinus excelsior', 'Fraxinus ornus', 'Acer pseudoplatanus')
sample_data(fungi)$host_name <- factor(sample_data(fungi)$host_name, host_names)
sample_data(fungi)$health <- factor(sample_data(fungi)$health, c('healthy', 'diseased'))
sample_data(fungi)$plot_num <- factor(sample_data(fungi)$plot_num, c(1:4, 9, 5:8))
# consistent colors for each host
host_name_cols <- c('Fraxinus excelsior'='#1f78b4', 'Fraxinus ornus'='#33a02c', 'Acer pseudoplatanus'='#e31a1c')
host_cols <- host_name_cols
names(host_cols) <- c('Fe', 'Fo', 'Ap')


# Rarefy to at least 20,000 reads (for figures)
hist(sample_sums(fungi))
DEPTH <- 20000

fungi_scaled <- fungi %>%
    transform_sample_counts(function(x) round(x * DEPTH / sum(x)))

# remove samples with very low counts (16,000)
limit <- DEPTH * 0.8; limit
fungi_scaled <- prune_samples(sample_sums(fungi) >= limit, fungi_scaled) %>%
    filter_taxa(function(x) sum(x) > 0, T)

sample_sums(fungi)[sample_sums(fungi) < limit] # removed
summary(sample_sums(fungi_scaled))


# Global vars

d <- sample_data(fungi)
hosts <- unique(d$host)
sites <- unique(d$plot)
leaf_parts <- unique(d$leaf_part)
regions <- unique(d$region)
# H. fraxineus OTU is commonly needed
hf_otu <- row.names(subset(data.frame(tax_table(fungi)), s == 'Hymenoscyphus fraxineus'))
stopifnot(length(hf_otu) == 1)

# Filter: keep OTUs with at least 10 reads in 4 samples in scaled dataset
fungi_sub_filter <- fungi_scaled %>%
    filter_taxa(function(x) sum(x >= 10) >= 4, T)
# Remove the same taxa from the non-rarefied dataset
fungi_filter <- prune_taxa(taxa_names(fungi_sub_filter), fungi)
# Version without samples that were removed with rarefaction
fungi_filter_subset <- prune_samples(sample_names(fungi_sub_filter), prune_taxa(taxa_names(fungi_sub_filter), fungi))

# F. excelsior north of Alps (for health status comparisons)
fungi_filter_fe_north <- subset_samples(fungi_filter, host == 'Fe' & plot_num %in% 1:4) %>% 
    filter_taxa(function(x) sum(x) > 0, T)
fungi_sub_filter_fe_north <- subset_samples(fungi_sub_filter, host == 'Fe' & plot_num %in% 1:4) %>% 
    filter_taxa(function(x) sum(x) > 0, T)


#### CLR Transform ####

# uses zCompositions and CoDaSeq
fungi_filter_clr <- clr_transform(fungi_filter)
fungi_filter_fe_north_clr <- clr_transform(fungi_filter_fe_north)


#### Quantify crosstalk ####


otu_total_reads <- as.data.frame(taxa_sums(physeq)) %>%
    tibble::rownames_to_column('OTU')
names(otu_total_reads)[2] <- 'n_total'


# mock samples

mock_search <- read_uc_mapping(file.path(ANALYSIS, 'mock_search_denoised.uc')) %>%
    select(query, target, ident) %>% 
    arrange(-ident) %>%
    filter(!duplicated(query))

mock_cross <- physeq %>% 
    subset_samples(kind == 'mock' & experiment == 'endos') %>% 
    filter_taxa(function(x) sum(x) > 0, T) %>%
    psmelt() %>%
    select(OTU, Sample, Abundance) %>%
    # remove potential mock OTUs
    left_join(otu_total_reads, 'OTU') %>%
    left_join(mock_search, c('OTU'='query')) %>%
    filter(is.na(ident) | ident < 95) %>%
    mutate(samples='mock')

# negative controls are easier because no mock species are present
neg_cross <- physeq %>%
    subset_samples(kind == 'neg' & experiment == 'endos') %>% 
    filter_taxa(function(x) sum(x) > 0, T) %>%
    psmelt() %>%
    select(OTU, Sample, Abundance) %>%
    mutate(samples='neg. control') %>%
    left_join(otu_total_reads, 'OTU')


tau <- .995
qm <- quantreg::rq(Abundance ~ log10(n_total), tau=tau, data=mock_cross)
qn <- quantreg::rq(Abundance ~ log10(n_total), tau=tau, data=neg_cross)

s <- tibble(
    samples=c('mock', 'neg. control'),
    int=c(qm$coefficients[1], qn$coefficients[1]),
    sl=c(qm$coefficients[2], qn$coefficients[2])
); s

crosstalk_intercept <- mean(s$int)
crosstalk_slope <- mean(s$sl)

# phyloseq object without crosstalk
log_s <- log10(taxa_sums(physeq))
physeq_no_crosstalk <- physeq %>%
    # s[1:length(x)] is required because transform_sample_counts does a validity test using 10 elements
    transform_sample_counts(function(x)
        ifelse(x > log_s[1:length(x)] * crosstalk_slope + crosstalk_intercept, x, 0))

# #control
data.frame(
    n0=psmelt(prune_taxa('Zotu1', physeq))$Abundance,
    n1=psmelt(prune_taxa('Zotu1', physeq_no_crosstalk))$Abundance
) %>% filter(n0 != n1)

# crosstalk rates of most abundant OTUs in scaled samples
round(crosstalk_intercept + crosstalk_slope * log10(sort(taxa_sums(physeq), decreasing=T)))[1:100]


fungi_scaled_no_crosstalk <- prune_taxa(taxa_names(fungi_scaled), 
                                        prune_samples(sample_names(fungi_scaled), physeq_no_crosstalk)) %>%
    filter_taxa(function(x) sum(x) > 0, T) %>% 
    transform_sample_counts(function(x) round(x * DEPTH / sum(x)))


pdf(file.path(SUPPLEMENT, 'crosstalk.pdf'), height=6/2.54, width=12/2.54)
ggplot(bind_rows(mock_cross, neg_cross), aes(log10(n_total), Abundance, color=samples)) +
    geom_point(alpha=0.8) +
    #geom_quantile(quantiles = 0.99, formula=y~x) +
    # geom_line(aes(x, y), data=tibble(x=x, y=x*mock_linear*DEPTH, samples='mock')) +
    geom_abline(aes(slope=sl, intercept=int, color=samples), data=s) +
    scale_x_continuous(breaks=0:6, labels=10^c(0:6), limits=c(0, 6)) +
    scale_y_continuous(limits=c(0, NA), expand=c(.01, 0)) +
    labs(x='OTU size (# reads)', y='# of misassigned reads')
dev.off()

#### *** END INITIALIZATION *** ####


#### Analyse neg. controls ####

neg_phy <- subset_samples(physeq, kind == 'neg') %>%
    filter_taxa(function(x) sum(x) > 0, T)
neg_phy; sample_sums(neg_phy)
# neg_19 neg_19_24    neg_29    neg_33 
# 47        38        50        51 

d <- prune_taxa(taxa_names(neg_phy), physeq) %>%
    psmelt() %>%
    mutate(group=ifelse(kind == 'neg' & !is.na(kind), Sample, paste(experiment, host, leaf_part))) %>%
    group_by(OTU, group, kind, experiment) %>%
    summarise(Abundance = sum(Abundance))

pdf(file.path(PLOTS, 'neg_controls.pdf'), height=12, width=6)
simple_heatmap(d, x='group') +
    facet_grid(. ~ kind + experiment, scales='free', space='free')
dev.off()

# one contaminant OTU found which is (almost) not present in data (already removed from reads)


#### Sample summary ####

cols <- c('Sample', 'experiment', 'kind', 'plot_name', 'host_name', 'leaf_part')
d <- psmelt(physeq) %>%
    filter(experiment == 'endos' & (is.na(kind) | kind != 'mock')) %>%
    mutate(d=fct_lump(d, 8)) %>%
    group_by(!!!rlang::syms(cols), d) %>%
    summarise(n=sum(Abundance))
ds <- group_by(d, !!!rlang::syms(cols)) %>% summarise(n=sum(n))
summary(sort(sample_sums(subset_samples(physeq, experiment == 'endos' & is.na(kind) & psystem == 'ITS4f'))))

pdf(file.path(PLOTS, 'taxa_sample_overview.pdf'), height=10, width=18)
ggplot(d, aes(Sample, n)) +
    geom_bar(aes(fill=d), stat='identity') +
    #geom_text(aes(label=name, y=n), group_by(d, name, OTU, leaf_part, plot) %>% summarise(n=sum(Abundance))) +
    facet_grid(leaf_part ~ plot_name, scales='free', space='free') +
    geom_text(data=ds, aes(label=Sample, y=n), size=2, hjust=0, vjust=0.5, angle=90) +
    scale_fill_brewer(palette='Set1', na.value='gray') +
    theme(axis.text.x=element_blank(), axis.ticks.x=element_blank())
dev.off()

d <- d %>%
    mutate(group=if_else(d == 'Viridiplantae', 'plant', if_else(d == 'Unspecific', 'unspecific', if_else(d == 'Fungi', 'fungi', 'other')))) %>%
    select(-d) %>%
    filter(!is.na(host_name)) %>%
    group_by(!!!rlang::syms(cols), group) %>%
    summarise(n=sum(n)) %>%
    spread(group, n, fill=0) %>%
    mutate(
        total = fungi + plant + unspecific + other,
        plant_content = plant / total,
        unspecific_content = unspecific / total
    )

d %>%
    group_by(host_name) %>%
    summarise(
        plant_content = median(plant_content),
        unspecific_content=median(unspecific_content)
    ) %>%
    write_tsv(file.path(DATA, 'r_export', 'unspecific_content.txt'))


pdf(file.path(PLOTS, 'sample_plant_content.pdf'), height=4, width=4)
ggplot(d, aes(host_name, plant_content, colour=leaf_part, fill=leaf_part)) +
    geom_point(size=1, alpha=.6, position=position_jitterdodge(jitter.width=0.2, dodge.width=0.9)) +
    geom_boxplot(outlier.color=NA, alpha=0.5, position=position_dodge(width=0.9)) +
    scale_color_brewer(palette='Set1') +
    theme(axis.text.x=element_text(angle=45, hjust=1))
dev.off()


#### Analyze plant reads ####

plants <- subset_samples(physeq, experiment == 'endos' & psystem == 'ITS4f') %>%
    subset_taxa((p == 'Streptophyta') & !is.na(d)) %>%
    filter_taxa(function(x) sum(x) > 100, T)

pdf(file.path(PLOTS, 'heatmap_plants.pdf'), height=10, width=40)
heat_plot(plants, sample.order=sample_names(plants)) + 
    facet_grid(s ~ host_name, scales='free', space='free')
dev.off()


freq_threshold <- 0.001
contamination_threshold <- 0.01
count_threshold <- 25

fa_status <- psmelt(plants) %>%
    group_by(Sample) %>% mutate(freq=Abundance/sum(Abundance)) %>% ungroup() %>%
    #  filter(freq >= freq_threshold & Abundance >= count_threshold) %>%
    group_by(Sample, host_name, plot, experiment, s) %>%
    summarise(freq=sum(freq), count=sum(Abundance)) %>%
    arrange(-freq) %>%
    group_by(Sample, host_name, plot, experiment) %>%
    summarise(
        n=sum(freq >= freq_threshold & count >= count_threshold),
        status = ifelse(n <= 1, 'ok', ifelse(
            sum(freq[2], freq[3], na.rm=T) < contamination_threshold,
            'contaminated',
            ifelse(n == 2, 'mix_two', 'mix_three'))
        ),
        plant = s[1],
        freq_ = freq[1],
        count_ = count[1],
        second = s[2],
        second_freq = freq[2],
        second_count = count[2],
        third = s[3],
        third_freq = freq[3],
        third_count = count[3],
        second_first_frac = second_freq / freq_
    ) %>%
    ungroup() %>%
    dplyr::rename(freq = freq_, count = count_) %>%
    mutate(status = ifelse(status == 'ok' & str_replace_all(plant, '_', ' ') != host_name, 'wrong_host', as.character(status))) %>% 
    suppressMessages()

stopifnot(all(fa_status$status == 'ok' | is.na(fa_status$status)))


# mock analysis

mock_data <- read_tsv(file.path(DATA, 'meta', 'mock_data_with_rel.txt')) %>%
    mutate(
        m1_expected = rel_abund_m1 * qpcr_rel,
        m1_expected = m1_expected / sum(m1_expected)
    ) %>%
    select(name, species, m1_expected, num)
mock_search <- read_uc_mapping(file.path(ANALYSIS, 'mock_search_denoised.uc')) %>%
    select(query, target, ident) %>%
    filter(ident >= 99) %>%
    left_join(mock_data, c('target'='name'))


mock = physeq %>%
    subset_samples(experiment == 'endos' & kind == 'mock')

mock <- mock %>%
    transform_sample_counts(function(x) round(x * DEPTH / sum(x))) %>%
    filter_taxa(function(x) sum(x) > 5, T) #%>% transform_sample_counts(function(x) x / sum(x))
mock; sample_sums(mock)

t <- psmelt(mock) %>%
    left_join(mock_search, c('OTU'='query'))

otu_names <- t %>%
    filter(!is.na(species)) %>%
    group_by(OTU, species, num) %>%
    summarise(n=sum(Abundance)) %>%
    arrange(-n) %>%
    group_by(species, num) %>%
    mutate(
        species_n = ifelse(duplicated(species), sprintf('%s (%d)', species, 1:length(species)), species),
        num_n = ifelse(duplicated(num), sprintf('%s (%d)', num, 1:length(num)), as.character(num))
    )

to <- left_join(t, otu_names) %>%
    arrange(num, -ident) %>%
    # only filtering after making sure that nothing is dumped by accident
    filter(!is.na(species)) %>%
    mutate(
        species=fct_inorder(sprintf('%s: %s', num, species)),
        species_otu=fct_inorder(sprintf('%s (%s) %s', species, gsub('Zotu', '', OTU), ifelse(ident == 100, '', sprintf('(%.1f%%)', 100 - ident)))),
        name=ifelse(endsWith(Sample, '_1'), 'uneven', ifelse(endsWith(Sample, '_2'), 'even', '?'))
    ) %>%
    group_by(num, species_otu, species, name, psystem, cycles, m1_expected) %>%
    summarise(Abundance=sum(Abundance))

to <- to %>%
    group_by(species_otu) %>%
    filter(sum(Abundance[name == 'even']) > 100) %>%
    ungroup()

pdf(file.path(SUPPLEMENT, 'mock_abund.pdf'), height=3.8, width=11)
ggplot(to, aes(cycles, Abundance, color=species_otu, group=species_otu)) + 
    facet_grid(~ name) + 
    geom_line() +
    geom_point() +
    scale_y_log10(breaks=c(10, 50, 100, 500, 1000, 5000), minor_breaks=rep(c(1, 2, 3, 4, 5), 4)*10^(0:3)) +
    #scale_x_continuous(breaks=unique(to$cycles)) +
    scale_color_manual(values=sample(rainbow(25, v=0.9, s=0.8), 25)) +
    geom_text(aes(label=num), nudge_x=-.2, hjust=1, data=filter(to, cycles==19)) +
    labs(x='cycles', y='read numbers (scaled)', color='Mock species') +
    theme_bw() + theme(panel.grid.minor.x=element_blank(), legend.text=element_text(size=11)) +
    guides(colour=guide_legend(ncol=2, keyheight=0.1))
dev.off()

pdf(file.path(SUPPLEMENT, 'mock_expected_cmp.pdf'), height=2.5, width=6)
group_by(to, name, species, m1_expected, cycles) %>%
    summarise(Abundance=sum(Abundance)) %>%
    filter(name == 'uneven') %>%
    ggplot(aes(m1_expected * DEPTH, Abundance)) +
    geom_point(color='darkgrey') +
    geom_abline(slope=1, color='grey') +
    facet_grid(~ cycles) +
    scale_x_log10(breaks=c(10^(0:5))) +
    scale_y_log10(breaks=c(10^(0:5))) +
    theme_bw() + theme(axis.text.x=element_text(angle=45, hjust=1), strip.background=element_blank(), strip.text=element_text(size=10)) +
    labs(x='Expected number of reads', y='Observed number of reads')
dev.off()


#### Number of PCR cycles ####


# Rare OTUs in endo dataset

d = psmelt(fungi) %>%
    mutate(cycles=as.factor(cycles)) %>%
    filter(leaf_part == 'L' & cycles %in% c(19, 24, 29) | cycles %in% c(24, 29)) %>%
    group_by(Sample, cycles, leaf_part)


f <- lapply(log_breaks2(1, max(d$Abundance), 100), function(threshold) {
    summarise(d, threshold=threshold, low_frac=sum(Abundance > 0 & Abundance < threshold))
}) %>%
    bind_rows() %>%
    mutate(low_frac = low_frac / max(low_frac))

library(Hmisc)
func <- function(x) mean_cl_boot(x, conf.int=.99)
col <- c(`19`='#377eb8', `24`='#4daf4a', `29`='#d95f02')

pdf(file.path(SUPPLEMENT, 'low_frac_cycles.pdf'), height=7.1/2.54, width=9.9/2.54)
print(ggplot(f, aes(threshold, low_frac, color=cycles, fill=cycles, group=cycles)) +
          stat_summary(fun.data=func, color=NA, geom='ribbon', alpha=0.1)+
          stat_summary(fun.data=func, geom='line')+
          facet_grid(~ leaf_part) +
          scale_x_log10(breaks=10^(0:5), minor_breaks=as.vector((1:5) %o% 10^(1:5)), labels = function(x) format(x, scientific=F)) +
          scale_color_manual(values=col) +
          scale_fill_manual(values=col) +
          labs(x='Threshold for classification as rare OTU [# reads]', y='Fraction of rare OTUs') +
          default_theme(8.5) +
          theme(
              panel.grid.major=element_line(color='grey92'),
              panel.grid.minor=element_line(color='grey92', size=0.25),
              axis.text.x=element_text(angle=45, hjust=1)
          ))
dev.off()

# Number of singleton OTUs

phy <- physeq %>%
    subset_samples(experiment == 'endos' & is.na(kind) & psystem == 'ITS4f')
phy

phy_scaled <- phy %>%
    transform_sample_counts(function(x) round(x * DEPTH / sum(x)))
phy_scaled <- prune_samples(sample_sums(phy) >= DEPTH, phy_scaled)

d <- psmelt(phy_scaled) %>%
    group_by(Sample, cycles, leaf_part) %>%
    summarise(n = sum(Abundance == 1))

pdf(file.path(SUPPLEMENT, 'singleton_OTUs.pdf'), height=6.7/2.54, width=3.7/2.54)
d %>%
    ggplot(aes(as.factor(cycles), n)) +
    geom_jitter(size=1, alpha=.6, width=0.15) +
    geom_boxplot(outlier.color=NA, alpha=0.5) +
    labs(x='# PCR cycles', y='# of singleton OTUs ')
dev.off()

car::Anova(lm(n ~ as.factor(cycles), data=d), type=2)
summary(lm(n ~ cycles, data=d))
summary(lm(n ~ cycles, data=filter(d, cycles > 19)))
summary(lm(n ~ as.factor(cycles), data=d))

# cycles, sample distribution

pdf(file.path(SUPPLEMENT, 'cycles_leaf_part_distr.pdf'), height=6.6/2.54, width=4.4/2.54)
data.frame(sample_data(fungi)) %>%
    filter(is.na(kind) & experiment == 'endos') %>%
    ggplot(aes(leaf_part, fill=cycles)) +
    geom_bar(position='fill') +
    labs(x='# PCR cycles', y='# of singleton OTUs ')
dev.off()


#### Rarefaction curves ####


cols <- c('Fraxinus excelsior'='#1f78b4', 'Fraxinus ornus'='#33a02c', 'Acer pseudoplatanus'='#e31a1c')
ylim <- c(0, 200)

pdf(file.path(SUPPLEMENT, 'rarefaction.pdf'), width=10, height=4.5)
par(mfrow=c(1, 2))
for (i in 1:2) {
    lp <- leaf_parts[i]
    plot.new()
    for (h in host_names) {
        s <- subset_samples(fungi, leaf_part == lp & host_name == h) %>% 
            filter_taxa(function(x) sum(x) > 0, T)
        o <- otu_table(s) %>% as('matrix') %>% t()
        par(new=T, las=1)
        rarecurve(o, step=200, col=alpha(cols[h], 0.5), label=F, ylim=ylim,
                  xlab='reads', ylab='OTUs', yaxt="n", xaxt='n')
    }
    title(ifelse(lp == 'L', 'laminae', 'petioles'), font=1)
    abline(v=DEPTH, col='darkgrey')
    axis(side=1, at = seq(0, 80000, 20000))
    axis(side=2, at = seq(0, ylim[2], 25))
    legend('topleft', host_names, lty=1, col=cols, cex=0.8)
}
dev.off()


#### Prevalence ####

filter_taxa(fungi, function(x) sum(x) >= 20, T)
filter_taxa(fungi, function(x) sum(x) >= 100, T)
filter_taxa(fungi, function(x) sum(x) >= 100 & sum(x > 0) == 1, T)
filter_taxa(fungi, function(x) sum(x >= 20) >= 2, T)
filter_taxa(fungi, function(x) sum(x >= 20) == 1, T)

phy <- fungi_scaled
o <- otu_table(phy)
s <- data.frame(sample_data(phy))
t <- data.frame(tax_table(phy))
d <- tibble(
    zotu = row.names(o),
    otu = as.numeric(gsub('Zotu', '', row.names(o))),
    s = t$s,
    prevalence = rowSums(o >= 20) / ncol(o) * 100,
    rel = rowSums(o) / sum(rowSums(o)) * 100
) %>% arrange(-rel)

d <- apply(o, 1, function(x) {
    n <- names(x[x >= 20])
    h <- sort(table(s[n, 'host_name']), decreasing=T)
    l <- sort(table(s[n, 'leaf_part']), decreasing=T)
    data.frame(
        host_name=ifelse(as.numeric(h[1]) / sum(h) > .9, names(h)[1], 'no single host pref.'),
        leaf_part=ifelse(as.numeric(l[1]) / sum(l) > .9, names(l)[1], 'no preference')
    )
}) %>% bind_rows(.id='zotu') %>%
    left_join(d, 'zotu') %>%
    filter(prevalence > 0) %>%
    mutate(leaf_part=factor(leaf_part, c('L', 'P', 'no preference')))

#devtools::install_github('slowkow/ggrepel')

pdf(file.path(SUPPLEMENT, 'prevalence_overview.pdf'), height=8.5/2.54, width=14/2.54)
ggplot(d, aes(prevalence, rel, color=host_name, shape=leaf_part), color=NA) +
    geom_point(size=2) +
    ggrepel::geom_text_repel(aes(label=sprintf('%s (%s)', s, otu)), data=filter(d, prevalence < 20 & rel >= 1),
                    force=1, nudge_x=0, nudge_y=2, vjust=1, hjust=1, max.iter=20000, direction='both', size=2.8, segment.size=0.1, min.segment.length=0, alpha=0.6) +
    ggrepel::geom_text_repel(aes(label=sprintf('%s (%s)', s, otu)), data=filter(d, prevalence >= 20),
                    force=1, nudge_x=0, nudge_y=.6, vjust=1, hjust=0, max.iter=20000, direction='both', size=2.8, segment.size=0.1, min.segment.length=0, alpha=0.6) +
    scale_color_manual(values=c('Fraxinus excelsior'='#377eb8', 'Fraxinus ornus'='#4daf4a', 'Acer pseudoplatanus'='#e41a1c', 'no single host pref.'='black')) +
    scale_shape_manual(values=c('L'=15, 'P'=17, 'no preference'=16)) +
    scale_x_continuous(limits=c(0, 60)) +
    labs(x='Prevalence (% samples with >= 20 reads)', y='Relative abundance (%)',
         color='host preference', shape=paste('preference for', '\n', 'leaf part'))
dev.off()
# -> beautify in Inkscape


####  Cultures: frequency barplot  ####

by_freq <- morpho_summary %>%
    group_by(morphotype) %>%
    summarise(n=sum(cultured)) %>%
    left_join(morpho_tax, 'morphotype') %>%
    #left_join(morphotype, 'morphotype') %>%
    arrange(morphotype == '?', -n) %>%
    mutate(
        s=ifelse(1:n() > 12, 'Other', ifelse(is.na(s), morphotype, sprintf('%s (%s)', s, morphotype))),
        s=ifelse(is.na(s), 'Other', s),
        s=factor(s, c('Other', rev(s[1:12])))
    )

col <- c('grey', brewer.pal(name='Paired', 12))

morpho_plot <- morpho_summary %>%
    left_join(plot_meta) %>%
    left_join(host_meta) %>%
    left_join(by_freq) %>%
    mutate(
        host_name=factor(shorten_species(host_name), shorten_species(host_names))
    ) %>%
    group_by(plot_num, plot_name, plot, host, host_name, leaf_part, s, morphotype) %>%
    summarise(
        cultured = mean(cultured)
    ) %>%
    filter(plot != "SO1" & host != 'Fo') %>%
ggplot(aes(leaf_part, cultured, fill=s)) +
    geom_bar(stat='identity') +
    facet_grid(host_name ~ plot_num) +
    scale_fill_manual(values=col) +
    labs(x='Leaf part', y='Avg. isolates per tissue piece', fill='Morphotype') +
    theme(panel.spacing=unit(0, 'pt')
    )


postscript(file.path(FIGS, '5A_culture_counts.eps'), width=12/2.54, height=6.8/2.54)
print(morpho_plot)
dev.off()


####  Cultures: comparison to NGS  ####

# Per morphotype normalized read abundances for each sample

# requires a few saved variables:
# morpho_summary, morpho_tax, host_meta, plot_meta
combine_ngs_cult <- function(phy, vars, read_threshold=10000) {
    
    selected <- filter_taxa(phy, function(x) sum(x) > read_threshold)
    cultured_top <- prune_taxa(selected | names(selected) %in% cultured_search$query, phy)
    cultured_top
    
    ngs <- psmelt(cultured_top) %>%
        select(OTU, Abundance, Sample, !!!rlang::syms(vars)) %>%
        # re-add OTU -> morphotype mapping
        left_join(cultured_search %>% select(query, morphotype, ident), c('OTU'='query')) %>%
        mutate(
            # if present in cultures, use morphotype for summary, otherwise OTU from NGS
            morpho_otu0=ifelse(!is.na(morphotype), morphotype, OTU)
        ) %>%
        # human readable OTU list (most abundant first)
        arrange(-Abundance, -ident) %>%
        group_by(morpho_otu0) %>%
        mutate(
            otu_=gsub('Zotu', '', OTU),
            otu_=ifelse(ident==100, otu_, sprintf('%s (%s%%)', otu_, round(100-ident, 1))),
            OTUs=ifelse(all(is.na(otu_)), OTU[1],
                        ifelse(length(unique(otu_)) > 15,
                               paste(c(unique(otu_)[1:15], '...'), collapse=', '),
                               paste(unique(otu_), collapse=', ')
                        ))
        ) %>%
        # sum up NGS read counts per morphotype
        group_by(Sample, morphotype, morpho_otu0, OTUs, !!!rlang::syms(vars)) %>%
        summarise(
            NGS=sum(Abundance)
        ) %>%
        group_by(!!!rlang::syms(vars), morphotype, morpho_otu0, OTUs) %>%
        summarise(
            ngs_se=sd(NGS)/sqrt(n()),
            NGS=mean(NGS)
        ) %>% 
        ungroup()
    
    cult <- morpho_summary %>%
        mutate(
            # non-sequenced morphotypes are not of interest here
            morphotype = ifelse(morphotype %in% morpho_tax$morphotype, morphotype, '?')
        ) %>% 
        left_join(host_meta) %>%
        left_join(plot_meta) %>%
        group_by(!!!rlang::syms(vars), morphotype) %>%
        summarise(
            cult_se=sd(cultured)/sqrt(n()),
            cultured=mean(cultured)
        )
    
    merged <- full_join(ngs, cult, c(vars, 'morphotype')) %>%
        mutate(
            morpho_otu =ifelse(!is.na(morphotype), morphotype, ifelse(!is.na(morpho_otu0), morpho_otu0, sprintf('(%s)', morphotype)))
        )
    
    # add taxonomy
    s <- split(merged, is.na(merged$morphotype))
    ngs  <- s$`T` %>% left_join(tax_table(phy) %>% data.frame() %>% 
                                    tibble::rownames_to_column('OTU'), c('morpho_otu'='OTU'))
    cult <- s$`F` %>% left_join(morpho_tax, 'morphotype')
    
    bind_rows(ngs, cult) %>% ungroup()
}

# detailed table (scaled reads)
combine_ngs_cult(fungi_scaled, c('host_name', 'leaf_part'), 8000) %>%
    # average number of cultures per piece -> scale to per-site
    # average (equal to sum of morphotype counts per site, but corrected for
    # overgrown/discarded pieces or unassigned morphotypes (?))
    mutate(cultured = cultured * 16 * 2) %>%
    select(-ngs_se, -cult_se) %>%
    gather(analysis, n, NGS, cultured) %>%
    mutate(n=ifelse(is.na(n), 0, n)) %>%
    # calculate relative frequencies for later sorting
    group_by(analysis) %>%
    mutate(rel_n = n / sum(n)) %>% 
    group_by(morpho_otu) %>%
    mutate(rel_n = mean(rel_n)) %>% ungroup() %>%
    # spread
    unite(col, host_name, leaf_part, analysis) %>%
    spread(col, n) %>%
    # sort by frequency
    # within families, additionally sort families as whole
    # by frequency (creating sorted factors)
    group_by_at(vars(d:o)) %>% mutate(rel_n_o=mean(rel_n)) %>% ungroup() %>%
    group_by_at(vars(d:f)) %>% mutate(rel_n_f=mean(rel_n)) %>% ungroup() %>%
    group_by_at(vars(d:g)) %>% mutate(rel_n_g=mean(rel_n)) %>% ungroup() %>%
    group_by_at(vars(d:s)) %>% mutate(rel_n_s=mean(rel_n)) %>% ungroup() %>%
    arrange(-rel_n_o, -rel_n_f, -rel_n_g, -rel_n_s, -rel_n) %>%
    write_tsv(file.path(DATA, 'r_export', 'cultured_comparison.txt'), na='')

# for figure (scaled with crosstalk removed)
d <- combine_ngs_cult(fungi_scaled_no_crosstalk, c('host_name'), 10000) %>%
    # scale culture frequencies to rarefaction depth to make them comparable to read numbers
    mutate(
        cultured = cultured * DEPTH,
        cult_se = cult_se * DEPTH
    ) %>%
    unite(cultured, cultured, cult_se) %>%
    unite(NGS, NGS, ngs_se) %>%
    gather(analysis, n, NGS, cultured) %>%
    separate(n, c('n', 'se'), sep='_', convert=T) %>%
    mutate(
        n=ifelse(is.na(n), 0, n)
    )

freq <- d %>% group_by(morpho_otu) %>% summarise(n=mean(n)) %>%
    arrange(-n) %>%
    filter(!grepl('^\\(.*?\\)$', morpho_otu, perl=T))


limit <- 25
mopho_cmp <- d %>%
    filter(morpho_otu %in% freq$morpho_otu[1:limit]) %>%
    mutate(morpho_otu = factor(morpho_otu, freq$morpho_otu[1:limit])) %>%
    arrange(as.integer(morpho_otu)) %>%
    mutate(
        spec_lbl = fct_inorder(sprintf('%s (%s)', gsub('_', ' ', s), gsub('Zotu', 'Otu_', morpho_otu))),
        host_name=factor(shorten_species(host_name), shorten_species(host_names)),
        analysis=factor(analysis, c('cultured', 'NGS'))
    ) %>%
    ggplot(aes(spec_lbl, log10(n + 1), fill=analysis, color=analysis)) +
    geom_bar(stat='identity', position=position_dodge(width=0.8), width=0.7) +
    geom_errorbar(aes(ymin = log10(n - se + 1), ymax = log10(n + se + 1), color=analysis), 
                  position=position_dodge(width=0.8), width=0.2) +
    facet_grid(host_name ~ as.integer(spec_lbl), scales='free') +
    scale_fill_manual(values=c('#555555', '#DDDDDD'), drop=F) +
    scale_color_manual(values=c('black', '#888888'), drop=F) +
    labs(x='Morphotype', y='log10(read counts* + 1)') +
    default_theme(8) +
    theme(
        axis.text.x=element_text(angle=60, hjust=1),
        panel.grid.major.x=element_blank(),
        panel.spacing=unit(1, 'pt'),
        panel.border=element_rect(colour='gray'),
        strip.text.x=element_blank(),
        strip.text.y=element_text(size=7),
        axis.ticks.x=element_blank()
    )

pdf(file.path(FIGS, '5B_culture_comparison.pdf'), width=12.7/2.54, height=10.2/2.54)
mopho_cmp
dev.off()

# combine with 5A

leg <- theme(legend.position='bottom', 
             legend.margin=margin(t=0),
             legend.box.margin=margin(t=0),
             #panel.margin=margin(b=0, unit='cm'),
             strip.text.y = element_text(face = "italic", size=7.5))
postscript(file.path(FIGS, '5_culture_comparison.eps'), width=18/2.54, height=11/2.54)
plot_grid(morpho_plot + leg + guides(fill=guide_legend(ncol=1, title.position='top', reverse=T, keyheight=unit(0.55, 'lines'))), 
          mopho_cmp + leg + theme(axis.text.x=element_text(angle=45, size=7.5),
                                  axis.title.x=element_text(vjust=5, hjust=0), legend.position=c(.7, -.6)),
          rel_widths=c(3, 5), 
          labels='AUTO', label_size=10)
dev.off()


#### Cultures: ordination ####

# health info missing in morpho_data -> add
h <- sample_data(physeq) %>%
    data.frame() %>%
    select(plot, tree, leaf_part, health)

d <- morpho_data %>%
    left_join(h, c('plot', 'tree_num'='tree', 'leaf_part')) %>% 
    group_by(host, plot, leaf_part, health) %>%
    mutate(
        group=floor((as.numeric(as.factor(tree_num)) - 1) / 8)
    ) %>% ungroup() %>% 
    mutate(
        leaf_part = ifelse(leaf_part == 'L', 'laminae', ifelse(leaf_part == 'P', 'petioles', '?'))
    ) %>% 
    filter(!is.na(maybe_morphotype)) %>%
    group_by(host, plot, health, leaf_part, group, maybe_morphotype) %>%
    summarise(n=n()) %>%
    filter(host != 'Fo') %>% ungroup() %>%
    spread(maybe_morphotype, n, fill=0)

otus <- d[,8:ncol(d)] %>% as.matrix()
data <- d[,1:7] %>%
    left_join(host_meta) %>%
    left_join(plot_meta)

# NMDS
set.seed(9173)
m <- metaMDS(otus, 'bray', k=3)

plot_cols <- c('#377eb8', '#33a02c', '#777777', '#984ea3', '#e41a1c', '#a65628', '#ff7f00', '#f781bf')

pdf(file.path(SUPPLEMENT, 'cultured_ordination.pdf'), height=6.4/2.54, width=16.6/2.54)
m$points %>% as.data.frame() %>% 
    cbind(data) %>% 
ggplot(aes(MDS1, MDS2, color=plot_name, shape=leaf_part)) +
    geom_point(size=2) +
    stat_ellipse(aes(group=north_south, fill=north_south), geom='polygon', type="t", 
                 linetype=0, alpha=0.1, level=0.9) +
    facet_grid(~ host_name) +
    scale_color_manual(values=plot_cols) +
    scale_size_manual(values=4) +
    scale_fill_manual(values=c('#75b4e7', 'yellow'), drop=F) +
    scale_shape_manual(values=c(16, 17)) +
    labs(shape='leaf part', fill='region', color='sampling site') +
    default_theme(10) +
    theme(legend.spacing=unit(0, 'pt'), panel.spacing.x=unit(5, 'mm'),
          legend.key.height=unit(0.6, 'lines'))
dev.off()


#### Alpha diversity #### 


prepare_richness <- function(phy, measures=c("Chao1", "Shannon")) {
    estimate_richness(phy, measures=measures) %>%
        tibble::rownames_to_column('sample') %>%
        gather(index, richness, -sample) %>%
        left_join(data.frame(sample_data(phy)) %>% data.frame(), 'sample')
}


pdf(file.path(FIGS, '3_alpha_div_shannon.pdf'), width=11.8/2.54, height=5.3/2.54)
prepare_richness(fungi, 'Shannon') %>%
    ggplot(aes(as.factor(plot_num), richness, colour=leaf_part, fill=leaf_part)) +
    geom_point(size=0.6, alpha=.6, position=position_jitterdodge(jitter.width=0.2, dodge.width=0.7)) +
    geom_boxplot(outlier.color=NA, alpha=0.5, position=position_dodge(width=0.7)) +
    facet_grid( ~ host_name + toupper(substring(north_south, 1, 1)), scales='free', space='free_x') +
    scale_colour_brewer(palette='Dark2') +
    scale_fill_brewer(palette='Dark2') +
    labs(x='Sampling site', y='Shannon index')
dev.off()
# edit tree species labels in Inkscape

# for supplement
pdf(file.path(SUPPLEMENT, 'alpha_div_cycles_shannon.pdf'), width=12.1/2.54, height=5.6/2.54)
ggplot(prepare_richness(fungi, 'Shannon'), aes(as.factor(cycles), richness, color=leaf_part, fill=leaf_part)) +
    geom_point(size=1, alpha=.6, position=position_jitterdodge(jitter.width=0.4, dodge.width=0.9)) +
    geom_boxplot(outlier.color=NA, alpha=0.5, position=position_dodge(width=0.9)) +
    facet_grid( ~ host_name + leaf_part, scales='free', space='free_x') +
    scale_color_brewer(palette='Dark2') +
    scale_fill_brewer(palette='Dark2') +
    labs(x="Number of PCR cycles", y='Shannon diversity')
dev.off()


# statistics
r <- prepare_richness(fungi) %>%
    dplyr::rename(site=plot_num)

s <- lapply(split(r, paste(r$index, r$host, r$leaf_part, sep='_')), function(r_) {
    m <- lme4::lmer(richness ~ north_south + (1|site) + (1|cycles), data=r_)
    as.data.frame(car::Anova(m))
}) %>% bind_rows(.id='id')
s$q <- p.adjust(s$`Pr(>Chisq)`, method='BH')

write_tsv(s, file.path(DATA, 'r_export', 'alpha_lmer.txt'))


#### Barplots (overview of most abundant taxa) ####

# Kategorien, die im Plot erscheinen sollen
categories <- c('Sample', 'tree_num', 'host', 'health', 'plot_num', 'host_name', 'north_south', 'leaf_part')
# Notwendiger Anteil einer Gattung innerhalb Klasse, um nur diese anzuzeigen
GENUS_FRAC=0.5

d <- fungi %>%
    psmelt() %>%
    group_by(Sample) %>%
    # relative frequencies
    mutate(n=Abundance/sum(Abundance)) %>%
    # determine optimal category
    group_by_at(vars(d:g)) %>%
    mutate(genus_n=sum(n)) %>% ungroup() %>%
    group_by_at(vars(d:o)) %>%
    arrange(-genus_n) %>%
    mutate(
        lin=paste(d, p, c, o),
        top_genus_frac=sum(n[g == g[1]]) / sum(n),
        group=if_else(
            top_genus_frac > GENUS_FRAC,
            ifelse(g == g[1], sprintf('%s / %s', o, g), sprintf('%s_other', o)),
            as.character(o)
        )
    ) %>% ungroup() %>%
    group_by(!!!rlang::syms(categories), lin, group) %>%
    summarise(n=sum(n))

# most frequent groups
frequent <- d %>%
    group_by(!!!rlang::syms(categories), group, lin) %>%
    summarise(n=mean(n)) %>%
    group_by(lin, group) %>%
    summarise(n=mean(n)) %>%
    arrange(-n)

grouped <- d %>%
    mutate(
        group=ifelse(group %in% frequent$group[1:12], group, 'Other'),
        group=factor(group, c('Other', frequent$group[1:12]))
    ) %>%
    group_by(!!!rlang::syms(categories), group) %>%
    summarise(n=sum(n))

col <- c('#EEEEEE', brewer.pal(name='Paired', 12))

pdf(file.path(FIGS, '4_barplots_overview.pdf'), height=6.9/2.54, width=19/2.54)
ggplot(grouped, aes(tree_num, n, fill=group)) +
    geom_bar(color='darkgrey', stat='identity', size=0.1) +
    facet_grid(leaf_part ~ host + north_south + plot_num + substr(health, 1, 1), 
               scales='free_x', space='free_x') +
    scale_fill_manual(values=col) +
    scale_y_continuous(expand=c(0, 0)) +
    default_theme(9) +
    theme(
        strip.text.y=element_text(angle=0),
        panel.spacing.x=unit(0.3, 'pt'),
        panel.spacing.y=unit(1.7, 'mm'),
        legend.position='right',
        legend.key.height=unit(0.6,"line"),
        panel.border=element_rect(size=0.4),
        axis.ticks.x=element_blank(),
        axis.text.x=element_blank(),
        axis.line=element_line(size=0.4)
    ) + 
    labs(x='Tree', y='Relative read abundance', fill='taxonomic group')
dev.off()
# -> edit in Inkscape


#### Ordination ####

# used for ordination
phy <- fungi_filter_clr

# calculate for all samples
set.seed(5291)
pca <- prcomp_phy(phy)

# variation explained by first three axes
sum((eigenvals(pca)/sum(eigenvals(pca)))[1:3])

# plot axes 1-3
cscale <- scale_color_manual(values=c('#377eb8', '#4daf4a', '#e41a1c'))
sscale <- scale_shape_manual(values=c(16, 1))

p12 <- plot_ordination(phy, pca, type='samples', color='host_name', shape='leaf_part') + sscale + cscale
p23 <- plot_ordination(phy, pca, type='samples', color='host_name', shape='leaf_part', axes=c(2, 3)) + sscale + cscale
p13 <- plot_ordination(phy, pca, type='samples', color='host_name', shape='leaf_part', axes=c(1, 3)) + sscale + cscale

postscript(file.path(FIGS, '6A_ordination_all.eps'), width=10.5/2.54, height=9.5/2.54)
plot_grid(
    p12 + no_legend + labs(x=NULL) + theme(axis.text.x=element_blank(), axis.ticks.x=element_blank()),
    get_legend(p12 + theme(legend.text=element_text(size=10))),
    p13 + no_legend,
    p23 + no_legend + labs(y=NULL) + theme(axis.text.y=element_blank(), axis.ticks.y=element_blank()),
    ncol=2, rel_widths=c(1.2, 1), rel_heights=c(1, 1.18)
)
dev.off()

pdf(file.path(PLOTS, 'ordination1.pdf'), width=12.5/2.54, height=7.5/2.54)
p12
dev.off()


#sample_data(phy)$plot_name <- str_replace(get_variable(phy, 'plot_name'), '_', ' ')

# Per-host / leaf part PCA

plot_cols <- c('1_Romont'='#377eb8', '2_Wettingen'='#33a02c', '3_Spiez'='#777777', '4_Silenen'='#984ea3',
               '5_Premia'='#e41a1c', '6_Faido'='#a65628', '7_Monte_Caslano'='#ff7f00', '8_Lago_di_Ledro'='#f781bf',
               '9_F_ornus_north'='#8dd3c7',
               '9.1_Thun'='#386cb0', '9.2_Ostermundigen'='#7fc97f', '9.3_Zuerich_Fr_Nordheim'='#beaed4', '9.4_Zuerich_Triemli'='#bf5b17')
axes <- list(c(1, 2), c(1, 3), c(2, 3))

plots <- list()

for (h in host_names) {
    plots[[h]] = list()
    for (p in leaf_parts) {
        phy_sub <- subset_samples(phy, host_name == h & leaf_part == p) 
        # no filtering is done since values below zero are possible after the CLR transformation
        #%>% filter_taxa(function(x) sum(x) > 0, T)
        print(phy_sub)

        plots[[h]][[p]] = list()
        
        set.seed(5291)
        ord <- prcomp_phy(phy_sub)
        
        for (ax in axes) {
            pl <-  plot_ordination(phy_sub, ord, type='samples', shape='north_south', color='plot_name', axes=ax) +
                stat_ellipse(aes(group=north_south, fill=north_south), geom='polygon', type="t", 
                             linetype=0, alpha=0.1, level=0.9) +
                geom_point(size=1, alpha=0.8) + # bring points back to front
                scale_color_manual(values=plot_cols) +
                scale_fill_manual(values=c('#75b4e7', 'yellow'), drop=F) +
                scale_shape_manual(values=c(16, 17), drop=F) +
                default_theme(8) +
                theme(legend.text=element_text(size=9, lineheight=.6)) +
                labs(color='Sampling site', shape='Region (N/S)', fill='Region (N/S)')
            
            plots[[h]][[p]][[as.character(sum(ax))]] = pl
        }
    }
}


# all axes

pdf(file.path(PLOTS, 'ordination_per_host_clr.pdf'), width=8.2/2.54, height=10.2/2.54)
for (h in host_names) {
    l <- plots[[h]][['L']]
    p <- plots[[h]][['P']]
    print(plot_grid(
        ggplot_text(sprintf('%s: lamina', h), fontface='bold', size=5), 
        ggplot_text('petiole', fontface='bold', size=5), NULL,
        l[[1]] + no_legend, p[[1]] + no_legend, get_legend(l[[1]]),
        l[[2]] + no_legend, p[[2]] + no_legend, NULL,
        l[[3]] + no_legend, p[[3]] + no_legend, NULL,
        ncol=3, rel_widths=c(.4, .4, .2), rel_heights=c(1, 4, 4, 4)
    ))
}
dev.off()

# Axes 1 & 2

fe <- plots$`Fraxinus excelsior`
fo <- plots$`Fraxinus ornus`
ap <- plots$`Acer pseudoplatanus`
left_text <- function(t) ggplot_text(paste0('    ', t), size=3, angle=90, fontface='italic')

per_host <- plot_grid(
    NULL, ggplot_text('laminae', size=3), ggplot_text('petioles', size=3),
    left_text('F. excelsior'), fe$L[[1]] + no_legend, fe$P[[1]] + no_legend,
    left_text('F. ornus'),     fo$L[[1]] + no_legend, fo$P[[1]] + no_legend,
    left_text('A. pseudoplatanus'), ap$L[[1]] + no_legend, ap$P[[1]] + no_legend,
    NULL, get_legend(fe$L[[1]]), get_legend(fo$L[[1]]),
    ncol=3, rel_widths=c(0.7, 4, 4), rel_heights=c(1, 4, 4, 4, 6)
)


pdf(file.path(FIGS, '6B_ordination_per_host_ax1_clr.pdf'), width=9/2.54, height=15/2.54)
per_host
dev.off()
# -> edit in Inkscape


### Health


# used for ordination
phy <- fungi_filter_fe_north_clr

# calculate for all samples
set.seed(5291)
pca <- prcomp_phy(phy)

# variation explained by first three axes
sum((eigenvals(pca)/sum(eigenvals(pca)))[1:3])

# plot axes 1-3
cscale <- scale_color_manual(values=c('#377eb8', '#4daf4a'))
sscale <- scale_shape_manual(values=c(16, 1))

pdf(file.path(PLOTS, 'ordination_ns.pdf'), width=12.5/2.54, height=7.5/2.54)
plot_ordination(phy, pca, type='samples', color='health', shape='leaf_part') + sscale + cscale
dev.off()


#### PERMANOVA ####

source(file.path('funcs', 'permanova.R'))

# remove H. fraxineus since it is known to differ and it's not a 'real' endophyte
# use CLR-transformed counts
nohf_clr <- prune_taxa(taxa_names(fungi_filter_clr) != hf_otu, fungi_filter_clr)
nohf_fe_north_clr <- prune_taxa(taxa_names(fungi_filter_fe_north_clr) != hf_otu, fungi_filter_fe_north_clr)

sample_data(nohf_clr)$plot_health <- paste(get_variable(nohf_clr, 'plot'), get_variable(nohf_clr, 'health'), sep='_')

# number of permutations
nperm <- 99999


# host and sampling site
seeds <- c(642, 39) # p$seeds (first run)
pho <- multi_pemanova(
    nohf_clr, '~ (host + plot + cycles)^2', 'euclidean', plots='health',
    parallel=8, seeds=seeds, nperm=nperm,
    comparisons=list(leaf_part=leaf_parts)
)
pho
format_multi_permanova(pho) %>% write_tsv(file.path(DATA, 'r_export', 'permanova_host_sites.txt'), na='')


# north/south
seeds <- c(177, 165, 399, 981, 182, 146)
pns <- multi_pemanova(
    nohf_clr, '~ north_south * cycles', 'euclidean', plots='plot_health',
    parallel=8, seeds=seeds, nperm=nperm,
    comparisons=list(host=hosts, leaf_part=leaf_parts)
)
pns
format_multi_permanova(pns) %>% write_tsv(file.path(DATA, 'r_export', 'permanova_north_south.txt'), na='')


## health
seeds <- c(17, 913)
ph <- multi_pemanova(nohf_fe_north_clr, '~ health * cycles', 'euclidean', plots='plot',
                    parallel=8, seeds=seeds, nperm=nperm,
                    comparisons=list(leaf_part=leaf_parts))
ph
format_multi_permanova(ph) %>% write_tsv(file.path(DATA, 'r_export', 'permanova_health.txt'), na='')


#### H. fraxineus levels ####

d <- prune_taxa(hf_otu, fungi_scaled) %>%
    subset_samples(host == 'Fe' & plot_num %in% c(1:4, 6)) %>%
    psmelt() %>%
    #  group_by(plot_name, tree_num) %>%
    select(OTU, tree, host_name, leaf_part, plot_name, health, Abundance) %>%
    #mutate(Abundance = log10(Abundance + 1)) %>%
    spread(leaf_part, Abundance, fill=0) %>%
    mutate(health=factor(health, c('healthy', 'diseased')))

s <- summary(lm(log10(P+1) ~ log10(L+1), data=d))

postscript(file.path(FIGS, '9C_h_frax_leaf_vs_petiole.eps'), height=7.2/2.54, width=6/2.54)
ggplot(d, aes(L, P, fill=health)) +
    geom_smooth(aes(group=1), method = "lm", se=F, size=0.3, color='black') +
    geom_point(aes(shape=plot_name), size=2) +
    scale_x_log10(breaks=10^(1:4)) +
    scale_y_log10(breaks=10^(1:4)) +
    scale_shape_manual(values=21:25, guide=guide_legend(ncol=1, title.position='top', keyheight=unit(0.6, 'lines'))) +
    scale_fill_grey(start=0, end=1, guide=guide_legend(ncol=1, title.position='top', override.aes=aes(pch=21))) +
    labs(shape = 'sampling site', x='laminae', y='petioles') +
    annotate('text', 1, 1e4, label="paste(\"R\" ^ 2, \" = 0.14\")", parse=T, hjust=0, size=3.5) +
    annotate('text', 1, .3e4, label="p < 0.001***", hjust=0, size=3.5) +
    theme(legend.position='bottom', legend.margin=margin(), legend.box.margin=margin(), plot.margin=margin(t=1, r=2, unit='mm'))
dev.off()


## Levels depending on tree health

d <- prune_taxa(hf_otu, fungi_scaled) %>%
    subset_samples(host == 'Fe' & plot_num %in% c(1:4, 6)) %>%
    psmelt() %>%
    mutate(n_log=log10(Abundance + 1), health=factor(health, c('healthy', 'diseased')))

pdf(file.path(FIGS, '9B_hf_health.pdf'), height=4.5/2.54, width=7/2.54)
ggplot(d, aes(leaf_part, n_log, fill=health)) +
    geom_point(size=.5, alpha=.6, position=position_jitterdodge(jitter.width=0.5, dodge.width=0.9)) +
    geom_boxplot(outlier.color=NA, alpha=0.5, position=position_dodge(width=0.8), width=0.6) +
    facet_grid( ~ plot_num, space='free') +
    scale_fill_manual(values=c('#EEEEEE', '#333333')) +
    scale_y_continuous(breaks=0:4) +
    geom_label(aes(label=ifelse(plot_num == 1, 'site 1', plot_num)), size=2.5, 
               nudge_x=.1, nudge_y=-.1, vjust=1, hjust=0.3, fill=NA,
              data=data.frame(leaf_part='L', n_log=5.2, health='diseased', plot_num=c(1:4, 6))
              ) +
    labs(x='Leaf part', y='log10(reads + 1)', fill='tree health') +
    default_theme(8) +
    theme(legend.position='bottom', strip.text=element_blank(), legend.margin=margin())
dev.off()

# linear mixed model
m <- lme4::lmer(n_log ~ leaf_part * health + (1|plot), data=d)
plot(m)
qqnorm(summary(m)$residuals) # good
car::Anova(m)
car::Anova(m, test='F')


#### Hymenoscyphus spp. ####

hym_related <- read_uc_mapping(file.path(ANALYSIS, 'hym_spp_search.uc'))$query

d <- prune_taxa(hym_related, fungi_scaled_no_crosstalk) %>%
    subset_samples(host=='Fe') %>%
    filter_taxa(function(x) sum(x) > 10, T) %>%
    psmelt() %>%
    group_by(plot, plot_num, host_name, leaf_part, host, region, north_south, Sample, s, OTU) %>%
    summarise(Abundance=sum(Abundance), n=n()) %>%
    ungroup() %>%
    arrange(as.integer(host)) %>%
    mutate(
        host_short = fct_inorder(shorten_species(host_name)),
        s_short = as.character(s),
        s_short = shorten_species(s),
        s_short = ifelse(OTU == 'H_albidus', s_short, sprintf('%s (Otu%s)', s_short, gsub('Zotu', '', OTU)))
    )

d <- d %>%
    mutate(
        s_short = factor(paste(c('(a)', '(b)'), s_short)),
        s_code = factor(substring(as.character(s_short), 2, 2), c('a', 'b'))
    )

cols <- c('#5576bf', '#f64e0e')
leg <- guide_legend(ncol=1, title.position='top')

cairo_ps(file.path(FIGS, '9A_hym_plots.eps'), height=7.3/2.54, width=4.2/2.54, fallback_resolution=300)
ggplot(d, aes(s_code, log10(Abundance+1), fill=s_short)) +
    geom_boxplot(alpha=0.3, outlier.color=NA, colour='black', width=0.5, position=position_dodge(width=0.9)) +
    geom_point(aes(colour=s_short), size=1, alpha=0.6, position=position_jitterdodge(dodge.width=0.9, jitter.width=0.5)) +
    facet_grid(north_south ~ ifelse(north_south == 'south', plot_num - 4, plot_num), scales='free_x') +
    geom_label(aes(label=ifelse(plot_num == 1, 'site 1', plot_num)), size=2.5, 
               nudge_x=.1, nudge_y=-.1, vjust=1, hjust=0.3, fill=NA,
               data=data.frame(Abundance=10^5, s_code='a', s_short=NA, north_south=rep(c('north', 'south'), each=4), plot_num=c(1:8))
    ) +
    scale_colour_manual(values=cols, guide=leg) +
    scale_fill_manual(values=cols, guide=leg) +
    labs(x=NULL, y='log10(reads + 1)', fill=NULL, colour=NULL) +
    default_theme(9) +
    theme(
          panel.spacing.x=unit(0, 'mm'),
          legend.position='bottom',
          strip.text=element_blank()
          )
dev.off()


#### Venturia tree ####

library(ape)
library(ggtree)

# metadata
vf_search <- read_uc_mapping(file.path(ANALYSIS, 'venturia_search.uc')) %>%
    # select best matching isolate(s)
    group_by(query) %>%
    arrange(-ident) %>%
    filter(ident == ident[1]) %>%
    dplyr::rename(accession=target, OTU=query) %>% select(OTU, accession, ident) %>%
    left_join(read_tsv(file.path(DATA, 'meta', 'venturia_meta.txt')), 'accession') %>% 
    mutate(plot_num=factor(plot_num, levels(get_variable(fungi, 'plot_num'))))

# get phyloseq object, add tree
vf <- prune_taxa(unique(vf_search$OTU), fungi_scaled)

vf_clean <- vf %>%
    # remove rare variants that may be artefacts
    filter_taxa(function(x) sum(x) > 1000, T); vf_clean

d <- psmelt(vf_clean) %>%
    group_by(OTU, host_name, north_south, plot_num, leaf_part, s) %>%
    summarise(n=mean(Abundance)) %>% 
    ungroup() %>%
    mutate(
       lbl2=sprintf('%s (%s)', ifelse(grepl('sp.', s), as.character(s), 
                                      gsub('Venturia', 'V.', s)), gsub('Zotu', '', OTU))
    ) %>%
    group_by(OTU, plot_num) %>%
    mutate(size=log10(sum(n) + 1) + .01) %>%
    ungroup()

write_tsv(tibble(taxa_names(vf_clean)), file.path(DATA, 'r_export', 'vf_otus.txt'), col_names=F)
# -> get alignment from selected OTUs (4_checks.sh) & upload to RAxML BlackBox server
# (together with a few additional GenBank seqs.)

tree <- read.tree(file.path(ANALYSIS, 'vf_raxml.tre'))
phy <- root(tree, outgroup='V_cerasi_CBS_444.54') %>% ladderize(F)
gtree <- ggtree(tree, ladderize=T, size=.2) + 
    geom_tiplab(size=1.5, align=T, linesize=0.2) +
    geom_treescale(width=0.05, linesize=.2, fontsize=2) +
    geom_text2(aes(label=ifelse(!isTip, round(as.numeric(label), 2), NA)), size=2, nudge_x=-0.006, nudge_y=0) +
    theme(plot.margin=margin(t=20))
otu_order <- (filter(gtree$data, isTip) %>% arrange(-y))$label

# reorder labels according to tree
# 1. map OTU levels to lbl
l <- group_by(d, OTU, lbl2) %>% summarise() %>% ungroup() %>%
    right_join(tibble(OTU=otu_order), 'OTU') %>%
    mutate(
        lbl2 = ifelse(is.na(lbl2), gsub('_', ' ', gsub('V_', 'V. ', OTU)), as.character(lbl2)),
        OTU = factor(OTU, otu_order)
    ) %>%
    arrange(as.integer(OTU))

# 2. get OTU and lbl columns into correct order
d_site <- d %>%
    group_by(OTU, host_name, north_south, plot_num, s, lbl2, size) %>%
    summarise(n=mean(n)) %>% 
    ungroup() %>%
    mutate(
        OTU=factor(OTU, otu_order),
        lbl2=factor(lbl2, l$lbl2)
    )

vf_cult <- vf_search %>%
    # add labels for groupig
    left_join(group_by(d_site, OTU, host_name, plot_num, lbl2, s) %>% summarise()) %>% ungroup() %>%
    filter(!is.na(lbl2) & !is.na(plot_num) & ident == 100) %>%
    mutate(
        plot_num = factor(plot_num, levels(d_site$plot_num)),
        OTU = factor(OTU, levels(d_site$OTU)),
        OTU = factor(host_name, levels(d_site$host_name))
    ) %>%
    group_by(lbl2, OTU, plot_num, host_name) %>%
    summarise(num_cult=n(), size=1)

# it is difficult to create a real legend
pseudo_legend <- tibble(
    lbl2=NA, 
    plot_num=factor(c(1:4, 9), levels(d_site$plot_num)), 
    size=(0:4) + .01,
    n=1,
    host_name=NA
)

piecharts <- ggplot(bind_rows(d_site, pseudo_legend), aes(size/2, n, fill=host_name, width=size)) +
    geom_bar(position='fill', stat='identity') +
    facet_grid(lbl2 ~ plot_num, scales='free', drop=F) +
    coord_polar("y") +
    geom_text(aes(label=num_cult), size=1.5, x=0, y=0, data=vf_cult) +
    scale_fill_manual(values=host_name_cols, na.value='grey') +
    default_theme(9) +
    theme(axis.ticks=element_blank(),
          strip.text.y=element_text(angle=0, hjust=0),
          panel.spacing=unit(-.5, 'mm'),
          panel.border=element_blank(),
          axis.line=element_blank(),
          axis.text=element_blank(),
          axis.title=element_blank()
    )

d_lp <- d %>%
    group_by(OTU, leaf_part, lbl2) %>%
    summarise(n=mean(n)) %>% 
    ungroup() %>%
    mutate(
        OTU=factor(OTU, otu_order),
        lbl2=factor(lbl2, l$lbl2)
    )

lp_piecharts <- ggplot(d_lp, aes('', n, fill=leaf_part)) +
    geom_bar(position='fill', stat='identity', width=1) +
    facet_grid(lbl2 ~ ., scales='free', drop=F) +
    coord_polar("y") +
    #scale_y_continuous(limits=c(0, 2)) +
    scale_fill_manual(values=c('#555555', '#CCCCCC')) +
    theme(axis.ticks=element_blank(),
          strip.text.y=element_blank(),
          panel.border=element_blank(),
          panel.spacing=unit(-.3, 'mm'),
          axis.line=element_blank(),
          axis.text=element_blank(),
          axis.title=element_blank(),
          plot.margin=margin(b=4, t=10, unit='mm')
    )


pdf(file.path(PLOTS, 'venturia_tree.pdf'), width=9/2.54, height=8/2.54)
plot_grid(gtree, lp_piecharts + no_legend, piecharts + no_legend,
          NULL, NULL, get_legend(piecharts),
          ncol=3, rel_widths=c(2, .4, 6),
          rel_heights=c(5, 2))
dev.off()


#### Mycosphaerellaceae tree ####

library(ape)
library(ggtree)


# get phyloseq object, add tree
myco <- fungi_scaled %>% 
    subset_taxa(f == 'Mycosphaerellaceae') %>% 
    # remove rare variants that may be artefacts
    filter_taxa(function(x) sum(x) > 200, T); myco

data.frame(OTU=taxa_names(myco)) %>% 
    write_tsv(file.path(DATA, 'r_export', 'myco_otus.txt'))
# -> get alignment (4_checks.sh) & upload to RAxML BlackBox server


# OTU -> isolate code translation (if less than 2% deviation)

d <- psmelt(myco) %>%
   # mutate(group)
    group_by(OTU, host, host_name, north_south, plot_num, leaf_part, s, m) %>%
    summarise(n=mean(Abundance)) %>% 
    mutate(
        lbl=sprintf('%s (%s)%s', gsub('Mycosphaerella', 'Mycosph.', s), gsub('Zotu', '', OTU),
                    ifelse(is.na(m), '', paste0(sprintf(' [%s]', m)))
        )
    ) %>%
    group_by(OTU, plot_num) %>%
    mutate(size=log10(sum(n) + 1) + .01) %>%
    ungroup()
    

tre <- read.tree(file.path(ANALYSIS, 'mycos_RAxML_bestTree.tre'))
tre <- ladderize(tre, F)
phy_tree(myco) <- tre
tre <- phy_tree(myco) # subset of selected OTUs
#phy <- root(phy, outgroup='V_cerasi_CBS_444.54')
myco_tree <- ggtree(tre, ladderize=F, size=.2) + 
    geom_tiplab(size=1.5, align=T, linesize=0.2) +
    geom_treescale(width=0.05, linesize=.2, fontsize=2) +
    geom_text2(aes(label=ifelse(!isTip, round(as.numeric(label), 2), NA)), size=2, nudge_x=-0.006, nudge_y=0) +
    theme(plot.margin=margin(t=20))
otu_order <- (filter(myco_tree$data, isTip) %>% arrange(-y))$label

# reorder labels according to tree
# 1. map OTU levels to lbl
l <- group_by(d, OTU, lbl) %>% summarise() %>% ungroup() %>%
    right_join(tibble(OTU=otu_order), 'OTU') %>%
    mutate(
        lbl = ifelse(is.na(lbl), OTU, as.character(lbl)),
        OTU = factor(OTU, otu_order)
    ) %>%
    arrange(as.integer(OTU))

# 2. get OTU and lbl columns into correct order
d_site <- d %>%
    group_by(OTU, host_name, north_south, plot_num, s, lbl, size) %>%
    summarise(n=mean(n)) %>% 
    ungroup() %>%
    mutate(
        OTU=factor(OTU, otu_order),
        lbl=factor(lbl, l$lbl)
    )

# it is difficult to create a real legend
pseudo_legend <- tibble(
    lbl=NA, 
    plot_num=factor(c(1:4, 9), levels(d_site$plot_num)), 
    size=(0:4) + .01,
    n=1,
    host_name=NA
)

myco_piecharts <- ggplot(bind_rows(d_site, pseudo_legend), aes(size/2, n, fill=host_name, width=size)) +
    geom_bar(position='fill', stat='identity') +
    # geom_point(aes(size=size), alpha=0) +
    facet_grid(lbl ~ plot_num, scales='free', drop=F) +
    coord_polar("y") +
    #geom_bar(aes(size=NA), data=vf_search, size=1) +
    #geom_text(aes(label=num_cult), size=1.5, x=0, y=0, data=vf_cult) +
    scale_fill_manual(values=host_name_cols, na.value='grey') +
    default_theme(9) +
    theme(axis.ticks=element_blank(),
          strip.text.y=element_text(angle=0, hjust=0),
          panel.spacing=unit(-.5, 'mm'),
          panel.border=element_blank(),
          axis.line=element_blank(),
          axis.text=element_blank(),
          axis.title=element_blank()
    )

d_lp <- d %>%
    group_by(OTU, leaf_part, lbl) %>%
    summarise(n=mean(n)) %>% 
    ungroup() %>%
    mutate(
        OTU=factor(OTU, otu_order),
        lbl=factor(lbl, l$lbl)
    )

myco_lp_piecharts <- ggplot(d_lp, aes('', n, fill=leaf_part)) +
    geom_bar(position='fill', stat='identity', width=1) +
    facet_grid(lbl ~ ., scales='free', drop=F) +
    coord_polar("y") +
    #scale_y_continuous(limits=c(0, 2)) +
    scale_fill_manual(values=c('#555555', '#CCCCCC')) +
    theme(axis.ticks=element_blank(),
          strip.text.y=element_blank(),
          panel.border=element_blank(),
          panel.spacing=unit(-.3, 'mm'),
          axis.line=element_blank(),
          axis.text=element_blank(),
          axis.title=element_blank(),
          plot.margin=margin(b=4, t=10, unit='mm')
    )


pdf(file.path(PLOTS, 'mycos_tree.pdf'), width=9/2.54, height=12/2.54)
plot_grid(myco_tree, myco_lp_piecharts + no_legend, myco_piecharts + no_legend,
          NULL, NULL, get_legend(myco_piecharts),
          ncol=3, rel_widths=c(2, .5, 8),
          rel_heights=c(5, 2))
dev.off()


pdf(file.path(FIGS, '8_venturia_myco_trees.pdf'), width=19.5/2.54, height=8.4/2.54)
plot_grid(gtree, lp_piecharts + no_legend, piecharts + no_legend,
          NULL,
          myco_tree, myco_lp_piecharts + no_legend, myco_piecharts + no_legend,
          NULL, NULL, get_legend(piecharts),
          ncol=7, rel_widths=c(1.8, .35, 5.7, 0, 1.8, .35, 7.5),
          rel_heights=c(5, 2))
dev.off()
# -> edit in Inkscape


#### Venturia distribution ####

phy <- fungi_scaled %>%
    subset_taxa(g == 'Venturia') %>%
    filter_taxa(function(x) sum(x) > 200, T)

pdf(file.path(PLOTS, 'venturia_distr.pdf'), height=4, width=12)
psmelt(phy) %>%
    mutate(
        lbl = ifelse(is.na(m), as.character(s), sprintf('%s (%s)', s, m)),
        lbl=sprintf('%s (%s)', lbl, gsub('^Zotu', '', OTU)),
        lbl=fct_rev(fct_inorder(lbl))
    ) %>%
    simple_heatmap(y='lbl') +
    facet_grid(s ~ host + plot_num + leaf_part, scales='free', space='free') +
    theme(
        axis.text.x=element_blank(), axis.ticks.x=element_blank(),
        strip.background=element_rect(color='black', size=0.6, fill=NA, linetype=1),
        legend.position = c(0, 1), legend.justification = c(2, 0.1),
        legend.text=element_text(size=10)
    )
dev.off()


#### Diff abundance tests ####

# Disclaimer: the functions in diff_abund.R create complicated data structures (SplitList),
# which were intended for analyzing the same data by different methods.
# Since in the end, only ALDEx2 was used, this could be simplified.
source(file.path('funcs', 'diff_abund.R'))

# To omit the following analysis, load the stored analyzes and proceed to later sections
load(file.path(DATA, 'r_export', 'diff_abund.RData'))


tax <- data.frame(tax_table(fungi)) %>%
    tibble::rownames_to_column('OTU') %>%
    select_at(vars(OTU, p:m))

num_mc = 256

# Filter function applied to each dataset before analysis

sample_lim <- 6

filterfunc <- function(d) {
    phy <- d$full
    phy_no_crosstalk <- prune_taxa(taxa_names(phy), prune_samples(sample_names(phy), fungi_scaled_no_crosstalk))
    phy_no_crosstalk_filter <- phy_no_crosstalk %>% 
        filter_taxa(function(x) sum(x > 15) >= sample_lim, T)
    
    d$full <- prune_taxa(taxa_names(phy_no_crosstalk_filter), phy)
    print(d$full)
    d
}

# host
dho <- diff_split(list(full=fungi), c('leaf_part'), filterfunc=filterfunc)
dho <- split_map(dho, 'aldex', function(d) 
    aldex(d$phy$full, 'host', c('plot', 'cycles'), '~ host + (1|plot) + (1|cycles)', mc.samples=num_mc, num_cores=8)
)

# north_south
dns <- diff_split(list(full=fungi), c('host', 'leaf_part'), filterfunc=filterfunc)
dns <- split_map(dns, 'aldex', function(d) 
    aldex(d$phy$full, 'north_south', c('plot', 'cycles'), '~ north_south + (1|plot) + (1|cycles)', mc.samples=num_mc, num_cores=8)
)

# leaf part
dlp <- diff_split(list(full=fungi), c('host'), filterfunc=filterfunc)
dlp <- split_map(dlp, 'aldex', function(d) aldex(d$phy$full, 'leaf_part', c('plot', 'cycles'),
                                                 '~ leaf_part + (1|plot) + (1|cycles)', 
                                                 mc.samples=num_mc, num_cores=8))

# health

fungi_fe_north <- subset_samples(fungi, host == 'Fe' & plot_num %in% 1:4)
dh <- diff_split(list(full=fungi_fe_north), c('leaf_part'), filterfunc=filterfunc)
dh <- split_map(dh, 'aldex', function(d) aldex(d$phy$full, 'health', c('plot', 'cycles'), 
                                               '~ health + (1|plot) + (1|cycles)', 
                                               mc.samples=num_mc, num_cores=8))


# tables
sigho <- diff_table(dho, p_col='host_mixed', alpha=0.1, tax=tax)
signs <- diff_table(dns, p_col='north_south_mixed', alpha=0.1, tax=tax)
signs_noadj <- diff_table(dns, p_col='north_south_mixed', alpha=0.05, aldex.adj=F, tax=tax)
siglp <- diff_table(dlp, p_col='leaf_part_mixed', alpha=0.1, tax=tax)
sigh <- diff_table(dh, p_col='health_mixed', alpha=0.1, tax=tax)
sigh_noadj <- diff_table(dh, p_col='health_mixed', alpha=0.1, aldex.adj=F, tax=tax)


# save since analysis takes a long time
save(dho, dns, dlp, dh, file=file.path(DATA, 'r_export', 'diff_abund.RData'))


#### Number of sig. species ####

table(dho$data[[1]]$aldex$q[,'host_mixed'] < 0.05)
table(dho$data[[1]]$aldex$q[,'host_mixed'] < 0.001)
table(dho$data[[2]]$aldex$q[,'host_mixed'] < 0.05)


#### Diff. abundance plots ####

# load analysis results (above)
source(file.path('funcs', 'diff_abund.R'))
load(file.path(DATA, 'r_export', 'diff_abund.RData'))

# host

pdf(file.path(SUPPLEMENT, 'sig_host_lp.pdf'), width=18/2.54, height=24/2.54)
diff_barplot(dho, fungi_scaled, 'host', p_col='host_mixed', alpha=0.1,
             color='fct_rev(host_name)', fill='fct_rev(host_name)', x='fct_rev(leaf_part)',
             jitter.width=0.1, ncol=5) +
    coord_flip() +
    labs(x='Leaf part', y="log10(abund. + 1)", color='Host', fill='Host')
dev.off()

pdf(file.path(SUPPLEMENT, 'host_heatmap.pdf'), width=18/2.54, height=19/2.54)
diff_heatmap(dho, fungi_scaled, 'host', p_col='host_mixed', alpha=0.1,
             split_by=c('leaf_part'), groups=c('host', 'plot_num'))
dev.off()

# for diagnostics
pdf(file.path(SUPPLEMENT, 'host_heatmap.pdf'), width=40/2.54, height=25/2.54)
p <- diff_heatmap(dho, fungi_scaled, 'host', p_col='host_mixed', alpha=0.1,
             split_by=c('leaf_part'), groups=c('host', 'plot_num'), showsmp=T)
dev.off()


# leaf part

p <- diff_barplot(dlp, fungi_scaled, 'leaf_part', p_col='leaf_part_mixed',
                  jitter.width=0.1, x='host', ncol=5) +
    coord_flip() +
    labs(x='Host', y="log10(num. reads + 1)", color='Leaf part', fill='Leaf part')

pdf(file.path(SUPPLEMENT, 'sig_leaf_part.pdf'), width=18/2.54, height=21/2.54)
p
dev.off()

cairo_ps(file.path(SUPPLEMENT, 'sig_leaf_part.eps'), width=18/2.54, height=21/2.54, onefile=F, fallback_resolution=300)
p
dev.off()


pdf(file.path(SUPPLEMENT, 'leaf_part_heatmap.pdf'), width=18/2.54, height=25.5/2.54)
diff_heatmap(dlp, fungi_scaled, 'leaf_part', p_col='leaf_part_mixed', alpha=0.1,
             split_by=c('host_name'), groups=c('leaf_part', 'plot_num'), drop=T)
dev.off()

# N/S

p <- diff_barplot(dns, fungi_scaled, 'north_south', p_col='north_south_mixed', alpha=0.1, aldex.adj=T,
                  x="paste(host, leaf_part)", color='fct_rev(north_south)', fill='fct_rev(north_south)', ncol=4, jitter.width=.2) +
    coord_flip() +
    labs(x='Host / Leaf part', y="log10(num. reads + 1)", color='Region', fill='Region')

pdf(file.path(SUPPLEMENT, 'sig_ns.pdf'), width=18/2.54, height=15/2.54)
p
dev.off()

p <- diff_barplot(dns, fungi_scaled, 'north_south', p_col='north_south_mixed', alpha=0.05, aldex.adj=F,
                  x="paste(host, leaf_part)", color='fct_rev(north_south)', fill='fct_rev(north_south)', ncol=4, jitter.width=.2) +
    coord_flip() +
    labs(x='Host / Leaf part', y="log10(num. reads + 1)", color='Region', fill='Region')

pdf(file.path(SUPPLEMENT, 'sig_ns_noadj.pdf'), width=18/2.54, height=15/2.54)
p
dev.off()

cairo_ps(file.path(SUPPLEMENT, 'sig_ns_noadj.eps'), width=18/2.54, height=15/2.54, onefile=F, fallback_resolution=300)
p
dev.off()


pdf(file.path(SUPPLEMENT, 'north_south_heatmap_noadj.pdf'), width=18/2.54, height=11/2.54)
diff_heatmap(dns, fungi_scaled, 'north_south', p_col='north_south_mixed', alpha=0.05, aldex.adj=F,
             split_by=c('leaf_part'), groups=c('host', 'north_south', 'plot_num'))
dev.off()


# health
fungi_fe_north <- subset_samples(fungi_scaled, host == 'Fe' & plot_num %in% 1:4)

cairo_ps(file.path(SUPPLEMENT, '14_sig_health.eps'), width=15.5/2.54, height=7/2.54, onefile=F, fallback_resolution=300)
diff_barplot(dh, fungi_fe_north, 'health', p_col='health_mixed', alpha=0.08, aldex.adj=F,
             x="paste(plot_num, leaf_part, sep='\n')", color='fct_rev(health)', fill='fct_rev(health)',
             show.p=T, nrow=1
            ) +
    labs(x='sampling site / leaf part', y="log10(# reads + 1)", color='health status', fill='health status')
dev.off()


#### Diff. abundance overview graph ####

# load analysis results (above)
source(file.path('funcs', 'diff_abund.R'))
load(file.path(DATA, 'r_export', 'diff_abund.RData'))

# collect p values for significant OTUs
datasets <- list(
    host=list(x=dho, aldex.adj=T, p_col='host_mixed', alpha=0.1),
    north_south=list(x=dns, aldex.adj=F, p_col='north_south_mixed', alpha=0.05),
    leaf_part=list(x=dlp, aldex.adj=T, p_col='leaf_part_mixed', alpha=0.1)
)

sig <- map2(datasets, names(datasets), function(d, contrast) {
    # extract p values for mixed effects model
    do.call(extract_sig, d) %>%
        filter(p_col) %>%
        mutate(contrast=contrast) %>%
        dplyr::rename(pvalue=value)
}) %>%
    bind_rows() %>%
    group_by(OTU, host, contrast) %>%
    summarise(min.p=min(pvalue))

# get read counts for these OTUs
phy <- prune_taxa(unique(sig$OTU), fungi_scaled_no_crosstalk)
d <- phy %>%
    psmelt() %>%
    select(OTU, Sample, !!!rlang::syms(ranks), host, host_name, leaf_part, health, north_south, plot_name, Abundance) %>%
    arrange(!!!rlang::syms(ranks), -Abundance) %>%
    mutate(
        n=log10(Abundance + 1),
        m=gsub('_(', ' (', as.character(m), fixed=T),
        otu_num=gsub('Zotu', '', OTU),
        otu_num=ifelse(is.na(m), sprintf('Otu%s', otu_num), sprintf('%s, Otu%s', m, otu_num)),
        otu_num=fct_inorder(otu_num),
        host_num=as.numeric(factor(host_name, host_names)),
        host_name=factor(host_name, host_names),
        s=gsub('_', ' ', s)
    ) %>%
    mutate_at(vars(p:s), function(x) fct_inorder(x)) %>%
    group_by(d, OTU, otu_num, !!!rlang::syms(ranks), host, host_name, host_num, health, north_south, leaf_part, plot_name) %>%
    summarise(n=mean(n))

# summarise for each contrast
ho <- group_by(d, OTU, otu_num, !!!rlang::syms(ranks), host, host_name, host_num) %>%
    summarise(n=mean(n)) %>%
    mutate(cat='1 Host species', x=as.character(host), contrast='host')

lp <- group_by(d, OTU, otu_num, !!!rlang::syms(ranks), host, host_name, host_num, leaf_part) %>%
    summarise(n=mean(n)) %>%
    mutate(cat=paste('2lp', host), x=as.character(leaf_part), contrast='leaf_part')

nsp <- group_by(d, OTU, otu_num, !!!rlang::syms(ranks), host, host_name, host_num, north_south) %>%
    summarise(n=mean(n)) %>%
    mutate(cat=paste('3ns', host), x=as.character(north_south), contrast='north_south')

# combine read counts and p values, and filter at alpha = 0.05
comb <- bind_rows(ho, lp, nsp) %>%
    # analyses were done separately per host for all contrasts except for 'host' (obviously)
    mutate(host_=ifelse(contrast == 'host', NA, as.character(host))) %>%
    left_join(sig, by=c('OTU', 'host_'='host', 'contrast')) %>%
    mutate(
        sig=ifelse(is.na(min.p) | min.p >= ifelse(contrast=='north_south', 0.05, 0.1), 'n.s.', 'sig.')
    ) %>%
    group_by(OTU) %>%
    # Only keep OTUs that have p < 0.05 for any factor combination
    # Note that this threshold of 0.05 is more conservative than alpha = 0.1
    filter(any(!is.na(min.p) & min.p < 0.05)) %>%
    ungroup()

# Sort by phylogenetic relatedness (5.8S/LSU tree)
phy <- prune_taxa(unique(comb$OTU), phy)
phy_tree(phy) <- rdna_tree
t <- ape::ladderize(phy_tree(phy))
comb <- comb %>%
    # OTUs in order of tree
    mutate(OTU=factor(as.character(OTU), t$tip.label)) %>%
    arrange(as.numeric(OTU), !!!rlang::syms(ranks)) %>%
    # Convert all ranks to ordered factors
    mutate_at(vars(p:s), funs(fct_inorder(factor(.)))) %>%
    # Additionally arrange by phylum and order (ranks shown in graph)
    arrange(as.numeric(p), as.numeric(o)) %>%
    mutate_at(vars(o:s, OTU), fct_inorder)

pdf(file.path(FIGS, '7_sig_overview.pdf'), width=21/2.54, height=17/2.54)
ggplot(comb, aes(x, otu_num, size=n, color=host_name)) +
    facet_grid(s + o + p ~ cat, scales='free', space='free') +
    geom_point(aes(shape=sig)) +
    scale_size_continuous(limits=c(.05, NA), range=c(0, 4), breaks=c(log10(2), 1:4)) +
    scale_x_discrete(expand=c(.8, .8)) +
    scale_colour_manual(values=c('#3182bd', '#2ca25f', '#de2d26')) +
    scale_shape_manual(values=c('sig.'=16, 'n.s.'=1)) +
    default_theme(9) +
    theme(
        panel.spacing.y=unit(0, 'pt'),
        panel.spacing.x=unit(3, 'pt'),
        strip.text.y=element_text(angle=0),
        panel.border=element_blank(),
        panel.background=element_blank(),
        strip.background=element_rect(color='#444444', size=0.4, fill=NA, linetype=1),
        axis.text.x=element_blank(),
        axis.title=element_blank(),
        axis.text.y=element_text(color='#888888', size=6),
        axis.ticks=element_blank(),
        axis.line=element_blank()
    )
dev.off()
# -> edit in Inkscape


#### OTU correlations ####

source(file.path('funcs', 'sparcc.R'))
# The results are saved, you can also skip to plotting and load the saved results

phy <- subset_samples(fungi_scaled, host == 'Fe' & plot_num %in% c(1:4, 6))
phy_noc <- subset_samples(fungi_scaled_no_crosstalk, host == 'Fe' & plot_num %in% c(1:4, 6))

# per host and leaf part

per_host_lp <- expand.grid(h=c('Fe'), lp=leaf_parts, stringsAsFactors=F) %>%
    split(list(paste(.$h, .$lp, sep='_'))) %>%
    map(function(.) {
        sel <- sample_data(phy_noc)$host == .$h & sample_data(phy_noc)$leaf_part == .$lp
        
        phy_no_crosstalk <- prune_samples(sel, phy_noc)
        phy_no_crosstalk_filter <- filter_taxa(phy_no_crosstalk, function(x) sum(x > 10) >= 5, T)

        prune_samples(sample_names(phy_no_crosstalk_filter), prune_taxa(taxa_names(phy_no_crosstalk_filter), phy))
    })
per_host_lp

# takes a long time and isn't easily interruptable
sparcc_path <- file.path('funcs', 'sparcc')
corr_host_lp <- map(per_host_lp, sparcc_phy, sparcc_path, cores=1, nboot=1, interp='python2')

save(corr_host_lp, file=file.path(DATA, 'r_export', 'sparcc_corr.RData'))


#### Analyze OTU correlations ####

source(file.path('funcs', 'sparcc.R'))
load(file=file.path(DATA, 'r_export', 'sparcc_corr.RData'))


corr_host_lp_melt <- map(corr_host_lp, melt_sparcc) %>%
    bind_rows(.id='id') %>%
    filter(otu1 != otu2)

t <- data.frame(tax_table(phy)) %>% tibble::rownames_to_column('OTU') %>%
    #mutate(taxon=ifelse(grepl('(unknown|clone)', s, perl=T), paste(s, OTU, sep='__'), as.character(s))) %>%
    mutate(taxon=s) %>% # paste(s, OTU, sep='__')
    dplyr::select(OTU, taxon)

corr_summary <- corr_host_lp_melt %>%
    separate(id, c('host', 'leaf_part'), sep='_') %>%
    filter(otu1 == hf_otu & host != 'Ap') %>% # select H. fraxineus, makes the summarizing much faster
    left_join(t, c('otu1'='OTU')) %>%
    dplyr::rename(taxon1=taxon) %>%
    left_join(t, c('otu2'='OTU')) %>%
    dplyr::rename(taxon2=taxon) %>%
    filter(taxon1 != taxon2) %>%
    group_by(host, taxon1, otu1, taxon2, otu2) %>%
    mutate(
        n=n(),
        sign=mean(sign(corr)),
        mean_corr=mean(corr),
        min_pval=min(pval)
    ) %>%
    filter(min_pval < 0.05)

d_hf <- prune_taxa(hf_otu, phy) %>%
    psmelt() %>%
    dplyr::rename(n_hf=Abundance) %>%
    select(Sample, n_hf)
    
d <- prune_taxa(corr_summary$otu2, phy) %>%
    psmelt() %>%
    left_join(d_hf, 'Sample')


# mixed models

mm <- d %>%
    mutate(n = log10(Abundance + 1), n_hf=log10(n_hf + 1)) %>%
    split(.$leaf_part) %>%
    map(function(x) {
        split(x, x$OTU) %>% map(~ lme4::lmer(n ~ n_hf + (1 | plot_name) + (1 | cycles), data=.))
    }) 

mm_summary <- map(mm, function(m) {
    map(m, function(m) tryCatch(as.data.frame(car::Anova(m, test.statistic='F')), error=function(x) data.frame(Chisq=NA))) %>% bind_rows(.id='OTU')
}) %>% bind_rows(.id='leaf_part') %>%
    dplyr::rename(p_mixed=`Pr(>F)`)

mm_summary <- map(mm, function(m) {
    map(m, function(m) tryCatch(as.data.frame(car::Anova(m)), error=function(x) data.frame(Chisq=NA))) %>% bind_rows(.id='OTU')
}) %>% bind_rows(.id='leaf_part') %>%
    dplyr::rename(p_mixed=`Pr(>Chisq)`)


d_sig <- d %>%
    left_join(corr_summary, by=c('host', 'leaf_part', 'OTU'='otu2')) %>%
    left_join(mm_summary, c('OTU', 'leaf_part')) %>%
    group_by(s, OTU) %>%
    filter(any(!is.na(cor) & min_pval < 0.05 & p_mixed < 0.05) & !is.na(p_mixed)) %>%
    ungroup() %>%
    arrange(mean_corr) %>%
    mutate(
        otu_lbl=paste(s, gsub('Zotu', 'Otu_', OTU), sep='\n'),
        otu_lbl=fct_inorder(otu_lbl)
    )

sig <- d_sig %>%
    # corr is NA if OTUs with low prevalence in community of one leaf part is present 
    # (those were not tested at all)
    filter((pval < 0.05 | p_mixed < 0.05) & !is.na(corr)) %>%
    mutate(
        sig_lbl=sprintf(' %s: %.2f%s (%s%s)', leaf_part, corr, star(pval), format_p(p_mixed, 3), 
                        gsub(' ', '', star(p_mixed)))
    ) %>%
    group_by(otu_lbl, OTU) %>%
    summarise(
        sig_lbl=paste(sort(unique(sig_lbl)), collapse='\n'),
        leaf_part='L' # define for ggplot...
    )

write_tsv(select(ungroup(sig), -sig_lbl, -otu_lbl), file.path(DATA, 'r_export', 'sparcc_sig.txt'))

pdf(file.path(SUPPLEMENT, 'sparcc_corr_hf.pdf'), height=9/2.54, width=18/2.54)
ggplot(d_sig, aes(log10(n_hf + 1), log10(Abundance + 1), color=plot_name, shape=leaf_part)) +
    geom_point(alpha=0.95) +
    facet_wrap( ~ otu_lbl, ncol=4) +
    theme(strip.text=element_text(size=8), strip.background=element_blank()) +
    scale_color_brewer(palette='Set1', direction=-1, guide=guide_legend(ncol=1)) +
    scale_shape_manual(values=c(16, 1), guide=guide_legend(ncol=1)) +
   #scale_y_continuous(limits=c(0, 5)) +
    labs(color='Sampling site', shape='Leaf part', 
         x=expression(paste('log10(', italic('H_fraxineus'), ' + 1)')),
         y='log10(fungus + 1)'
    ) +
    geom_text(aes(label=sig_lbl, x=NULL, y=NULL), x=-Inf, y=Inf, data=sig,
              vjust="inward", hjust="inward", size=2.8, color='black', lineheight=0.8)
dev.off()


#### Comparison of Fraxinus studies ####


# run scripts in scripts/literature_comparison first

source(file.path('funcs', 'setup.R'))
OTHER <- file.path('..', 'data', 'fraxinus_literature')

# Bakys et al.

freqs_bakys <- suppressMessages(read_tsv(file.path(OTHER, 'bakys', 'freqs.txt'))) %>%
    dplyr::rename(OTU=accession)

tax_bakys <- suppressMessages(read_tsv(file.path(OTHER, 'bakys', 'tax.txt'))) %>%
    dplyr::rename(OTU=id) %>%
    select(-kingdom, -species) %>%
    left_join(select(freqs_bakys, OTU, species), 'OTU')
names(tax_bakys)[2:ncol(tax_bakys)] <- substring(names(tax_bakys)[2:ncol(tax_bakys)], 1, 1)

freqs_bakys <- freqs_bakys %>%
    gather(cat, n, -species, -OTU) %>%
    mutate(dataset='01_bakys_1')


# Scholtysik

freqs_scholt <- suppressMessages(read_tsv(file.path(OTHER, 'scholtysik', 'freqs.txt'))) %>%
    dplyr::rename(OTU=accession) %>%
    mutate(dataset='02_scholtysik')

tax_scholt <- suppressMessages(read_tsv(file.path(OTHER, 'scholtysik', 'tax.txt'))) %>%
    dplyr::rename(OTU=id) %>%
    select(-kingdom)
names(tax_scholt)[2:ncol(tax_scholt)] <- substring(names(tax_scholt)[2:ncol(tax_scholt)], 1, 1)

# Cleary et al.

otus_cleary <- suppressMessages(read_tsv(file.path(OTHER, 'cleary', 'otus.txt')))

tax_cleary <- get_taxonomy(
    file.path(OTHER, 'cleary', 'tax.txt'),
    fill_ranks=fill_ranks <- c('d', 'p', 'c', 'o', 'f', 'g')
) %>% as.data.frame() %>%
    tibble::rownames_to_column('OTU') %>%
    select(-s) %>%
    left_join(select(otus_cleary, OTU, species), 'OTU') %>%
    dplyr::rename(s=species)

otus_cleary <- otus_cleary %>%
    mutate(in_europe=ifelse(in_europe == '+' & !is.na(in_europe), 1, 0)) %>%
    select(-species) %>%
    gather(cat, n, -OTU) %>%
    mutate(dataset='03_cleary')

# Cross et al

# requires 05_analysis_cross.R to be run
otus_cross <- suppressMessages(read_tsv(file.path(OTHER, 'cross', 'r_export', 'cross_summary.txt'))) %>%
    filter(yr_day >= 223 | tissue == 'spore_spore' & yr_day == 220) %>%
    group_by(OTU, tissue) %>%
    summarise(n=mean(n)) %>% ungroup() %>%
    dplyr::rename(cat=tissue) %>%
    mutate(dataset='04_cross')
tax_cross <- suppressMessages(read_tsv(file.path(OTHER, 'cross', 'r_export', 'cross_tax.txt')))

# summary of this study

phy <- subset_samples(fungi_scaled, host != 'Ap') %>%
    filter_taxa(function(x) sum(x) > 0, T)
this_study <- phy %>%
    psmelt() %>%
    group_by(OTU, host, leaf_part) %>%
    summarise(n=mean(Abundance)) %>%
    arrange(-n) %>%
    mutate(dataset='05_main') %>%
    unite(cat, host, leaf_part)

this_study_tax <- tax_table(fungi) %>%
    data.frame() %>%
    tibble::rownames_to_column('OTU') %>%
    select(-e, -qcov)

# morphotypes

morpho_freq <- morpho_summary %>%
    filter(host != 'Ap') %>%
    group_by(morphotype, host, leaf_part) %>%
    summarise(cultured=mean(cultured)) %>%
    group_by(morphotype) %>%
    summarise(cultured=mean(cultured)) %>%
    # replicate counts for every ITS clone
    full_join(select(cultured_tax, morphotype, clone), 'morphotype') %>%
    dplyr::rename(OTU=clone) %>%
    mutate(n = 100 * cultured) %>%
    # multiple clones per OTU -> use mean
    # in case of mixed morphotypes, there will be a 'hybrid'
    mutate(mode='mean', dataset='06_main_culture')

# should not be necessary since tax. is already included in NGS taxonomy
morpho_tax <- dplyr::rename(cultured_tax, OTU=clone)

# from Schlegel et al.

germrate <- suppressMessages(read_tsv(file.path(OTHER, 'schlegel_2016', 'spore_germ_rates.txt'))) %>% 
    dplyr::rename(OTU=code, n=germ_rate) %>%
    mutate(dataset='07_germrate', mode='mean')


# Bakys et al. (2)
freqs_bakys2 <- suppressMessages(read_tsv(file.path(OTHER, 'bakys2', 'freqs.txt'))) %>%
    dplyr::rename(OTU=accession)

tax_bakys2 <- suppressMessages(read_tsv(file.path(OTHER, 'bakys2', 'tax.txt'))) %>%
    dplyr::rename(OTU=id) %>%
    select(-kingdom, -species) %>%
    left_join(select(freqs_bakys, OTU, species), 'OTU')
names(tax_bakys2)[2:ncol(tax_bakys2)] <- substring(names(tax_bakys2)[2:ncol(tax_bakys2)], 1, 1)
freqs_bakys2 <- gather(freqs_bakys2, cat, n, -species, -OTU) %>%
    mutate(dataset='08_bakys2')

# Davidenko et al.

freqs_davyd <- suppressMessages(read_tsv(file.path(OTHER, 'davydenko', 'freqs.txt'))) %>%
    dplyr::rename(OTU=accession)

tax_davyd <- suppressMessages(read_tsv(file.path(OTHER, 'davydenko', 'tax.txt'))) %>%
    dplyr::rename(OTU=id) %>%
    select(-kingdom, -species) %>%
    left_join(select(freqs_davyd, OTU, species), 'OTU')
names(tax_davyd)[2:ncol(tax_davyd)] <- substring(names(tax_davyd)[2:ncol(tax_davyd)], 1, 1)
freqs_davyd <- gather(freqs_davyd, cat, n, -species, -OTU) %>%
    mutate(dataset='09_davydenko')

# Kowalski

freqs_kowalski <- suppressMessages(read_tsv(file.path(OTHER, 'kowalski', 'freqs.txt'))) %>%
    dplyr::rename(OTU=accession) %>%
    gather(cat, n, -species, -OTU) %>%
    filter(!is.na(OTU)) %>%
    mutate(n=ifelse(is.na(n), 0, as.numeric(n))) %>%
    mutate(dataset='10_kowalski')

tax_kowalski <- suppressMessages(read_tsv(file.path(OTHER, 'kowalski', 'tax.txt'))) %>%
    dplyr::rename(OTU=id) %>%
    select(-kingdom)
names(tax_kowalski)[2:ncol(tax_kowalski)] <- substring(names(tax_kowalski)[2:ncol(tax_kowalski)], 1, 1)

# Kosawang et al.

meta_kos <- suppressMessages(read_tsv(file.path(OTHER, 'kosawang', 'meta.txt')))
freqs_kos <- suppressMessages(read_tsv(file.path(OTHER, 'kosawang', 'freqs.txt'))) %>%
    left_join(meta_kos, 'species') %>%
    dplyr::rename(OTU=accession, group=short) %>%
    gather(cat, n, Fla, Fm, For, Fp, Frh) %>%
    mutate(dataset='11_kosawang')

tax_kos <- suppressMessages(read_tsv(file.path(OTHER, 'kosawang', 'tax.txt'))) %>%
    dplyr::rename(OTU=id) %>%
    select(-kingdom)
names(tax_kos)[2:ncol(tax_kos)] <- substring(names(tax_kos)[2:ncol(tax_kos)], 1, 1)

# combine

all <- bind_rows(this_study, morpho_freq, germrate, freqs_kowalski, freqs_scholt, freqs_kos,
                 otus_cleary, freqs_davyd, otus_cross, freqs_bakys, freqs_bakys2) %>%
    # if the group col. is present (Kosawang), then the counts are not for OTUs, but for this group
    # (species), meaning that they are replicated for each OTU
    mutate(group=ifelse(is.na(group), OTU, group))

all_tax <- bind_rows(this_study_tax, morpho_tax, tax_kowalski, tax_scholt, tax_kos,
                     tax_cleary, tax_davyd, tax_cross, tax_bakys, tax_bakys2)


# read clustering infos

freqs <- read_uc_mapping(file.path(OTHER, '1_summary', 'cluster.uc'), self=T) %>%
    dplyr::rename(seq=query, cluster=target) %>%
    select(seq, cluster, ident) %>%
    right_join(select(all, OTU, dataset, cat, mode, group, n), c('seq'='OTU')) %>%
    # add taxonomy
    # (could be added to each dataset directly, but works here as well)
    left_join(select_at(all_tax, vars(OTU, p:s)), c('seq'='OTU')) %>%
    mutate(s = gsub('_', ' ', s)) %>%
    # add morphotype
    left_join(select(cultured_search, query, morphotype), c('seq'='query')) %>%
    # Zotu -> Otu_
    mutate(seq=gsub('Zotu', 'Otu_', seq), cluster=gsub('Zotu', 'Otu_', cluster))


# copy over columns which should not be concatenated (unique)
c <- c('p', 'c', 'o', 'f', 'g', 's')
freqs <- cbind(freqs, setNames(freqs[c], paste0("u_", c)))

freqs <- freqs %>%
    # collapse taxonomy per 98% cluster
    group_by(cluster) %>%
    mutate_at(vars(seq, p:s, morphotype), function(x) {
        if (all(is.na(x))) NA else paste(unique(x[!is.na(x)]), collapse='/')
    }) %>%
    mutate_at(vars(u_p:u_s), function(x) x[1]) %>%
    ungroup() %>%
    # remove duplicates from groups (Kosawang)
    group_by(dataset, cat, group) %>%
    dplyr::slice(1) %>% ungroup() %>%
    # get either sum or mean (depending on data)
    group_by_at(vars(cluster, seq, dataset, cat, p:s, u_p:u_s, morphotype)) %>%
    summarise(n=ifelse(
        is.na(mode[1]),
        # sum is for rel. frequencies
        sum(n, na.rm=T),
        # other data (spore germination inhibition rate from Schlegel et al.)
        ifelse(mode[1] == 'mean', mean(n, na.rm=T), rep(NA, n()))
    )) %>% ungroup() %>%
    filter(!is.na(dataset)) %>%
    # rel frequency within each dataset / category combination
    group_by(dataset, cat) %>%
    mutate(rel_n=n/sum(n[!is.na(n) & !is.nan(n)])) %>% 
    # mean of rel. freqs per dataset
    group_by(dataset, cluster) %>%
    mutate(rel_n=mean(rel_n[!is.na(rel_n) & !is.nan(rel_n)])) %>%
    # maximum rel. freq (better for selection, if abundant at one location, this can be interesting,
    # if the mean is calculated, the cluster can be lost when filtering)
    group_by(cluster) %>%
    mutate(rel_n=max(rel_n[!is.na(rel_n) & !is.nan(rel_n)])) %>%
    arrange(-rel_n, cluster) %>%
    ungroup()

freqs %>%
    # reorder columns
    select_at(vars(cluster, seq, rel_n, dataset, cat, p:s, u_p:u_s, morphotype, n)) %>%
    unite(cat, dataset, cat) %>%
    spread(cat, n) %>%
    filter(rel_n > 1e-4 & !is.na(cluster)) %>%
    # sort by frequencys
    # within families, additionally sort families as whole
    # by frequency (creating sorted factors)
    group_by_at(vars(u_p:u_o)) %>% mutate(rel_n_o=mean(rel_n)) %>% ungroup() %>%
    group_by_at(vars(u_p:u_f)) %>% mutate(rel_n_f=mean(rel_n)) %>% ungroup() %>%
    group_by_at(vars(u_p:u_g)) %>% mutate(rel_n_g=mean(rel_n)) %>% ungroup() %>%
    group_by_at(vars(u_p:u_s)) %>% mutate(rel_n_s=mean(rel_n)) %>% ungroup() %>%
    arrange(-rel_n_o, -rel_n_f, -rel_n_g, -rel_n_s, -rel_n) %>%
    select(-c, -g, -rel_n_o, -rel_n_f, -rel_n_g, -rel_n_s) %>%
    select(-starts_with('u_')) %>% # remove columns with single taxonomy (not used anymore)
    mutate(
        in_leaf=if_else(rowSums(data.frame(`01_bakys_1_leaves`, `02_scholtysik_NA`, `05_main_Fe_L`, `05_main_Fe_L`, `05_main_Fe_P`, `05_main_Fo_L`, `05_main_Fo_P`, `06_main_culture_NA`), na.rm=T) > 0, 'x', '')
    ) %>%
    write_tsv(file.path(OTHER, 'dataset_cmp.txt'), na='')
