# Supplementary material for: The Endophytic Mycobiome of European Ash and Sycamore Maple Leaves – Geographic Patterns, Host Specificity and Influence of Ash Dieback
Source: Front Microbiol. 2018 Oct 24;9:2345. doi: 10.3389/fmicb.2018.02345 (PMC6207852; doi:10.3389/fmicb.2018.02345)
Supplement: Supplementary file 9 [file Data_Sheet_4.zip › Data_Sheet_4_code/R/funcs/diff_abund.R]

#### ALDEx2 functions ####

# General purpose function that makes it easier to implement arbitrary
# models tested in each MC instance generated by ALDEx2
# test_func should return a vector with estimates/p-values. The
# columns in the resulting data frames will be named according to the
# vector names (if any)
aldex_test <- function(data_clr, test_func, num_cores=1, verbose=F) {

    if (num_cores > 1) {
        library(BiocParallel)
        register(MulticoreParam(num_cores))
        apply_func <- bplapply
    } else {
        apply_func <- lapply
    }

    num_mc_instances <- numMCInstances(data_clr)
    
    mc <- apply_func(1:num_mc_instances, function(mc.i) {
        if (verbose & num_cores == 1)
            cat("\r", sprintf('Simulating... %d of %d', mc.i, num_mc_instances))
        t.input <- sapply(getMonteCarloInstances(data_clr), function(y) { y[, mc.i] })
        # the first value (0) is a hack to ensure that apply always returns a matrix, will be removed again
        res <- apply(t.input, 1, function(d) c(0, test_func(d)))
        res <- t(res)
        res[,2:ncol(res), drop=F]
    })

    cols <- colnames(mc[[1]])

    out <- lapply(1:length(cols), function(c) {
        sapply(mc, function(d) d[,c])
    })
    names(out) <- cols
    out
}


aldex_lmer <- function(clr, formula, env, ...) {
    
    res <- aldex_test(clr, function(y) {

        f <- as.formula(paste("y", formula))
        m <- lme4::lmer(f, data=env)
        
        # Wald test
        s <- car::Anova(m)
        pmc <- s$`Pr(>Chisq)`
        names(pmc) <- paste(row.names(s), 'mixed', sep='_')
     
        # estimates
        s <- summary(m)
        vc <- s$varcor
        est <- s$coefficients[,1]
        names(est) <- paste('estimate', names(est), sep='_')
        reff <- sapply(names(vc), function(n) attr(vc[[n]], 'stddev'))
        names(reff) <- paste('estimate_rand', names(vc), sep='_')

        c(pmc, est, reff)
    }, ...)
    
    is_pval <- !grepl('estimate_', names(res))
    res_padj <- lapply(res[is_pval], function(pv) apply(pv, 2, p.adjust, method='BH'))
    
    df <- sapply(res, function(pv) apply(pv, 1, mean))
    df_adj <- sapply(res_padj, function(pv) apply(pv, 1, mean))
    df_adj <- cbind(df_adj, df[,!is_pval])
    list(p=df, q=df_adj)
}


#### Analyzes ####

# creates a SplitList containing different phyloseq objects that were
# split by one or more grouping factors (groups)
# Optionally, each object can be filtered using filterfunc.
# SplitList implements S3 functions for running the analyzes on each
# dataset (split_map) and extracting the results (diff_results)
diff_split <- function(
    phy_objs,
    groups=NULL,
    filterfunc=NULL
) {
    # split by groups
    if (is.null(groups)) {
        factors <- list()
        l <- list(phy=phy_objs, groups=NULL)
        if (!is.null(filterfunc)) {
            l$phy <- filterfunc(l$phy)
        }
        data <- list(phy=l)
    } else {
        factors <- map(groups, function(g) unique(get_variable(phy_objs[[1]], g)))
        names(factors) <- groups
        g <- expand.grid(...=factors, stringsAsFactors=F)
        names(g) <- groups
        data <- apply(g, 1, function(g) {
            for (i in 1:length(g)) {
                n <- names(g)[i]
                v <- g[i]
                phy_objs <- lapply(phy_objs, function(phy) {
                    sel <- get_variable(phy, n) == v
                    prune_samples(sel, phy)
                })
            }
            phy_objs <- lapply(phy_objs, function(phy) filter_taxa(phy, function(x) sum(x) > 0, T))
            l <- list(phy=phy_objs, groups=as.list(g))
            if (!is.null(filterfunc)) {
                l$phy <- filterfunc(l$phy)
            }
            l
        })
    }
    structure(
        list(data=data, methods=c(), phy_all=phy_objs, factors=factors), 
        class='SplitList'
    )
}


# wrapper for ALDEx2 analysis given a phyloseq object
aldex <- function(phy, fixed, random=NULL, formula=NULL, mc.samples=16, num_cores=1) {
    
    if (is.null(formula))
        formula <- paste('~', paste(c(fixed, sapply(random, function(x) sprintf('(1|%s)', x))), collapse=' + '))
    
    require(ALDEx2)
    
    x <- aldex.clr(data.frame(otu_table(phy)), mc.samples=mc.samples)
    a <- aldex_lmer(x, formula, data.frame(sample_data(phy)), num_cores=8)
    a$fixed <- fixed
    a$random <- random
    structure(a, class='AldexResult')
}


split_map <- function(x, name, func, num_cores=1, ...) UseMethod('split_map')

# apply a function to each dataset in the SplitList
split_map.SplitList <- function(x, name, func, num_cores=1, ...) {

    if (num_cores > 1) {
        library(BiocParallel)
        register(MulticoreParam(num_cores))
        apply_func <- bplapply
    } else {
        apply_func <- lapply
    }
    
    x$data <- apply_func(x$data, function(d, ...) {
        d[[name]] = func(d, ...)
        d
    }, ...) #x$contrasts, formula
    
    x$methods <- unique(c(x$methods, name))
    
    x
}


diff_results <- function(x, ...) UseMethod('diff_results')

diff_results.AldexResult <- function(x, adj=T, contrast=NULL) {
    if (adj)
        d <- as.data.frame(x$q)
    else 
        d <- as.data.frame(x$p)
    if (is.null(contrast))
        contrast <- x$fixed[1]
    
    print(sprintf('%s, adj: %s', contrast, adj))
    
    d %>%
        tibble::rownames_to_column('OTU') %>%
        gather(var, value, -OTU) %>%
        mutate(p_col=(var==contrast))
}

diff_results.SplitList <- function(x, ...) {
    args <- list(...)
    lapply(x$methods, function(name) {
        method_names <- gsub(paste0(name, '.'), '', names(args), fixed=T)
        method_args <- args[names(args)[method_names != names(args)]]
        names(method_args) <- method_names[method_names != names(args)]
        lapply(x$data, function(d) {
            r <- do.call(diff_results, c(list(d[[name]]), method_args))
            for (name in names(d$groups))
                r[,name] <- d$groups[[name]]
            r
        }) %>%
            bind_rows() %>%
            mutate(method = name)
    }) %>% bind_rows()
}

extract_sig <- function(x, alpha=0.05, p_col=NULL, ...) {
    r <- diff_results(x, ...)

    if (!is.null(p_col))
        r$p_col <- p_col == r$var
    if (!any(r$p_col))
        stop('No p_col')
    
    print(paste('p_col:', unique(r$var[r$p_col]), 'alpha', alpha))
    
    r %>%
        group_by(OTU) %>%
        filter(any(value[p_col] < alpha)) %>% ungroup()
}


diff_table <- function(x, tax=NULL, ...) {
    r <- extract_sig(x, ...) %>%
        unite_('var', c('method', 'var', x$groups)) %>%
        dplyr::select(-p_col) %>%
        spread(var, value)
    
    if (!is.null(tax))
        r <- left_join(r, tax, 'OTU')
    r
}


#### Plot ####

diff_barplot <- function(res, phy, contrast, p_col=NULL, x=contrast,
                      alpha=0.05, nrow=NULL, ncol=NULL,
                      color=contrast, fill=contrast,
                      show.p=F, jitter.width=0.5, ...) {
    
    t <- extract_sig(res, p_col=p_col, alpha=alpha, ...)
    
    factors <- names(res$factors)
    contrast_prefix <- paste0('estimate_', contrast)
    estimate_cols <- unique(t$var[grepl(contrast_prefix, t$var)])

    if (is.null(p_col))
        p_col <- t$var[t$p_col][1]
    
    t <- t %>%
        dplyr::select(-p_col) %>%
        filter(var %in% c(p_col, estimate_cols)) %>%
        spread(var, value) %>%
        dplyr::rename(pvalue=!!rlang::sym(p_col)) %>%
        unite_('cat', factors, remove=F, sep='/')
    
    if (show.p)
        t <- mutate(t, sig=sprintf('%s: %s%s', cat, format_p(pvalue, 3), star(pvalue)))
    else
        t <- mutate(t, sig=paste0(cat, star(pvalue)))

    d <- prune_taxa(t$OTU, phy) %>%
        psmelt() %>%
        left_join(t, c('OTU', factors)) %>%
        group_by(OTU) %>%
        mutate(
            sig=paste(unique(sig[pvalue < alpha & !is.na(pvalue)]), collapse=', '),
            sig=gsub(' ', '', sig)
        ) %>%
        arrange(!!!rlang::syms(estimate_cols)) %>%
        mutate(lbl=fct_inorder(paste(o, sprintf('%s (%s)', s, gsub('Zotu', '', OTU)), sig, sep='\n')))
    
    ggplot(d, aes_string(x, 'log10(Abundance+1)')) +
        geom_boxplot(aes_string(fill=fill), outlier.size=0.6, alpha=0.3, width=0.6, 
                     position=position_dodge(.8), outlier.color=NA) +
        geom_point(aes_string(color=color), size=0.6, alpha=.5, 
                   position=position_jitterdodge(jitter.width=jitter.width, jitter.height=0, dodge.width=0.8)) +
        facet_wrap(~ lbl, scales='free', ncol=ncol, nrow=nrow) +
        theme(legend.position='bottom')
}


diff_heatmap <- function(res, phy, contrast, p_col=NULL, alpha=0.05,
                         groups=NULL, split_by=NULL, drop=T, showsmp=F,
                         ...) {
    
    t <- extract_sig(res, p_col=p_col, alpha=alpha, ...)
    
    factors <- names(res$factors)
    contrast_prefix <- paste0('estimate_', contrast)
    estimate_cols <- unique(t$var[grepl(contrast_prefix, t$var)])

    if (is.null(p_col))
        p_col <- t$var[t$p_col][1]

    t <- t %>%
        dplyr::select(-p_col) %>%
        filter(var %in% c(p_col, estimate_cols)) %>%
        spread(var, value) %>%
        dplyr::rename(pvalue=!!rlang::sym(p_col))
    
    d <- prune_taxa(t$OTU, phy) %>%
        psmelt() %>%
        left_join(t, c('OTU', factors)) %>%
        arrange(!!!rlang::syms(estimate_cols)) %>%
        mutate(lbl=fct_inorder(
            sprintf('%s%s (%s)', s,
                    ifelse(is.na(m), '', sprintf(' [%s]', m)),
                    gsub('Zotu', '', OTU))
            ))
    if (is.null(split_by))
        d_split <- list('[NA]'=d)
    else
        d_split <- split(d, d[,split_by])
    
    nsamples <- max(map(d_split, function(.) length(unique(.$Sample))) %>% unlist())

    plots <- d_split %>%
        map2(names(.), function(d, id) {
            nsamples_sub <- length(unique(d$Sample))
            if (nsamples == nsamples_sub)
                mar <- 0
            else
                mar <- (nsamples - nsamples_sub)/nsamples*6.5/10

                p <- simple_heatmap(d, y='fct_rev(lbl)') +
                scale_y_discrete(expand=c(0, 0)) +
                labs(x=NULL, y=NULL) +
                theme(
                    axis.text.x=element_blank(),
                    axis.text.y=element_text(size=7),
                    axis.ticks.x=element_blank(),
                    strip.background=element_rect(color='black', size=0.6, fill=NA, linetype=1),
                    strip.text=element_text(angle=0),
                    legend.position = c(0, 1), legend.justification = c(2, 0),
                    legend.text=element_text(size=10),
                    legend.key.size=unit(9, 'pt'),
                    legend.key.height=unit(8, 'pt'),
                    legend.title=element_text(size=11),
                    plot.margin=margin(r=mar, unit='npc')
                )
            if (!is.null(groups)) {
                formula <- sprintf('~ %s', paste(groups, collapse='+'))
                p <- p + facet_grid(formula, scales='free', space='free', drop=drop)
            }
            if (showsmp)
                p <- p + theme(axis.text.x=element_text(angle=90, vjust=1, hjust=.5))
            if (id != '[NA]')
                p <- p + labs(title=id)
            p
        })
    n <- sapply(plots, function(x) length(ggplot_build(x)$layout$panel_ranges[[1]]$y.labels))
    print(plot_grid(plotlist=plots, ncol=1, rel_heights=n+15))
}
