# Supplementary material for: The Endophytic Mycobiome of European Ash and Sycamore Maple Leaves – Geographic Patterns, Host Specificity and Influence of Ash Dieback
Source: Front Microbiol. 2018 Oct 24;9:2345. doi: 10.3389/fmicb.2018.02345 (PMC6207852; doi:10.3389/fmicb.2018.02345)
Supplement: Supplementary file 9 [file Data_Sheet_4.zip › Data_Sheet_4_code/R/funcs/permanova.R]

require(vegan)

#### PERMANOVA ####

# wrapper for phyloseq object
permanova <- function(phy, f, dist='bray', plots=NULL, blocks=NULL, nperm=99, ...) {
    o <- otu_table(phy)
    if (taxa_are_rows(o))
        o <- t(o)
    d <- vegdist(o, dist) # phyloseq::distance(phy, dist)
    s <- data.frame(sample_data(phy))
    formula <- as.formula(paste('d', f))
    perm <- how(nperm=nperm)
    if (!is.null(blocks))
        setBlocks(perm) <- Blocks(s[,blocks])
    if (!is.null(plots))
        setPlots(perm) <- Plots(s[,plots])
    adonis2(formula, data=s, method=dist, permutations=perm, ...)
}


# PERMANOVA for multiple factor combinations
# with single interactions included
multi_pemanova <- function(phy, ..., comparisons, filterfun=NULL, seeds=NULL, min_samples=5) {
    comparisons <- expand.grid(comparisons)
    if (is.null(seeds))
        seeds <- round(runif(nrow(comparisons), 0, 1000))
    
    out <- list(comparisons=comparisons, seeds=seeds)
    comparisons$seed <- seeds
    
    out$models <- apply(comparisons, 1, function(x) {
        sel <- rep(T, nsamples(phy))
        for (n in names(x)[names(x) != 'seed']) {
            sel <- sel & as.character(get_variable(phy, n)) == as.character(x[n])
        }
        d <- prune_samples(sel, phy)
        if (!is.null(filterfun))
            d <- filterfun(d)
        
        if (nsamples(d) < min_samples)
            return(NULL)
        
        print(x)
        print(sprintf('%s samples, %s taxa', nsamples(d), ntaxa(d)))
        
        set.seed(x[['seed']])

        m <- permanova(d, ...)
        
        # add metadata to object
        attr(m, 'factors') <- x
        
        m
    })
    out
}

# formats results of multi_pemanova to a table. Performs Beniamini-Hochberg adjustment
# not very elegant, requires replacing __ with a tab manually
# before loading to Excel
format_multi_permanova <- function(p, adjust=T) {
    d <- lapply(p$models, function(m) {
        if (is.null(m))
            return(tibble())
        f <- attr(m, 'factors')
        cbind(tibble(
            f=row.names(m),
            R2=m$R2, # requires at least vegan 2.5 (otherwise: m$SumOfSqs / sum(m$SumOfSqs))
            `F`=m$`F`,
            p=m$`Pr(>F)`
        ), as_tibble(as.list(f)))
    }) %>% 
        bind_rows() %>%
        group_by(!!!rlang::syms(names(p$comparisons)))
    if (adjust)
        d <- mutate(d, v=sprintf('%.2f__%.2f__%s__%s %s', `F`, R2,
                                 round_p(p, 3), round_p(p.adjust(p, "BH"), 3), 
                                 star(p.adjust(p, "BH"))))
    else
        d <- mutate(d, v=sprintf('%.2f__%.2f__%s %s', `F`, R2, round_p(p, 3), star(p)))
    d %>% ungroup() %>%
        mutate(
            F=NULL,
            R2=NULL,
            p=NULL,
            f=fct_inorder(paste0(f, '____'))
        ) %>%
        spread(f, v)
}
