# Supplementary material for: The Endophytic Mycobiome of European Ash and Sycamore Maple Leaves – Geographic Patterns, Host Specificity and Influence of Ash Dieback
Source: Front Microbiol. 2018 Oct 24;9:2345. doi: 10.3389/fmicb.2018.02345 (PMC6207852; doi:10.3389/fmicb.2018.02345)
Supplement: Supplementary file 9 [file Data_Sheet_4.zip › Data_Sheet_4_code/R/funcs/setup.R]

require(dplyr)
require(tidyr)
require(readr)
require(stringr)


#### I/O ####


get_taxonomy <- function(
    tax_file,
    known_tax=NULL,
    fill_ranks=NULL,
    fill_species=NULL,
    genus_name=NULL,
    na.string=NULL,
    return_def_level=F
) {
    # read UTAX file
    tax <- read_tsv(tax_file, col_names=c('otu', 'lineage_p', 'strand', 'lineage'), col_type='cccc')# %>%  mutate(otu = clean.id(otu))

    # add known taxonomy
    if (!is.null(known_tax)) {
        colnames(known_tax) <- c('otu', 'known_lineage')
        #known_tax$otu <- clean.id(known_tax$otu)
        tax <- tax %>% left_join(known_tax, 'otu') %>% mutate(
            lineage = ifelse(is.na(known_lineage), lineage, known_lineage)
        )
    }

    t <- expand_lineage(tax$lineage)
    ranks <- names(t)
    row.names(t) <- tax$otu

    if (!is.null(na.string)) {
        t[t == na.string] <- NA
    }

    t2 <- t

    # replace NAs with names of lower ranks
    if (!is.null(fill_species) | !is.null(fill_ranks)) {
        t2 <- replace_missing(t2, fill_ranks, fill_species, genus_name=genus_name)
    }

    if (return_def_level) {
        # print( apply(t, 1, function(x) names(x)[max(which(!is.na(x)))]))
        t2 <- cbind(t2, def_level=apply(t, 1, function(x) names(x)[max(which(!is.na(x)))]))
    }

    attr(t2, 'ranks') <- ranks
    t2
}


# replaces missing names in a data frame containing NA values
# fill_ranks: names/indices of columns to consider (other will be left untouched)
# fill_species: name/index of species column
# NA in species column will be converted to <lower_rank>_clone
# or Genus sp. if genus_name is defined.
# NA in other ranks are converted to <lower_rank>_unknown
replace_missing <- function(
    t, fill_ranks,
    fill_species=NULL,
    genus_name=NULL,
    suffix='_Incertae_sedis',
    species_suffix=' clone'
) {
    do_fill_spec <- !is.null(fill_species)
    #spec_lower_ranks <- names(t)[1:(which(names(t)==fill_species)-1)]
    nranks <- length(fill_ranks)
    t(apply(t, 1, function(x) {
        if (do_fill_spec && is.na(x[fill_species])) {
            def <- which(!is.na(x))
            if (length(def) == 0) {
                x[fill_species] <- '?'
            } else {
                suffix <- species_suffix
                if (!is.null(genus_name) & any(names(def)== genus_name)) {
                    suffix <- ' sp.'
                }
                x[fill_species] <- paste0(x[max(def)], suffix)
            }
        }
        l <- x[fill_ranks]
        def <- which(!is.na(l))
        if (length(def) > 0) {
            idx <- rep(def, c(diff(def), nranks - max(def) + 1))
            idx <- idx[-def]
            x[fill_ranks][-def] <- paste(l[idx], suffix, sep='')
        }
        x
    }))
}


read_specifity_data <- function(t, itsx_positions,
                                blast_results=NULL,
                                low_cov_threshold=0.2,
                                kingdom_e_threshold=1e-3,
                                kingdom_qcov_threshold=0.3) {

  # BLAST

  itsx <- read_itsx_pos(itsx_positions) %>%
    mutate(
      cat=case_when(
          S58 == 'Not found' ~ 'no_5.8S',
          LSU == 'Not found' ~ 'no_LSU',
          !is.na(comment) & comment == 'Chimeric!' ~ 'Chimeric',
          T ~ 'ok'
      )
    ) %>%
      select(otu, ITS2, LSU, cat)

  spec_data <- as.data.frame(t) %>%
    mutate(
      known_level=apply(., 1, function(x) sum(!is.na(x))),
      otu=row.names(.)
    ) %>%
    #select(otu, !!fill_species) %>%
    left_join(itsx, 'otu') %>%
    mutate(cat = ifelse(is.na(cat), 'no_its', cat))

  if (!is.null(blast_results)) {
    blast <- suppressMessages(read_tsv(blast_results)) %>%
      arrange(evalue) %>%
      mutate(
        query_coverage = aln_len / query_len,
        # fraction of hit that actually matches the query (nonmatching parts...)
        hit_match_frac = aln_len / (pmin(query_start, hit_start) + aln_len + pmin(query_len - query_end, hit_len - hit_end)),
        blast_kingdom = gsub('.+?=d:([^,]+).*', '\\1', hit, perl=T)
      ) %>%
        mutate(is_good=evalue <= kingdom_e_threshold & query_coverage >= kingdom_qcov_threshold) %>%
        group_by(id) %>%
        summarise(
            best_hit = hit[1],
            blast_kingdoms=paste(unique(blast_kingdom[is_good]), collapse=','),
            blast_kingdom=if_else(length(unique(blast_kingdom[is_good])) == 1, blast_kingdom[1], '(multiple)'),
            min_ident = identities[1],
            mean_ident = mean(identities),
            query_coverage1 = query_coverage[1],
            max_qcov = max(query_coverage),
            evalue1 = evalue[1]
        )

    spec_data <- spec_data %>%
      left_join(blast, c('otu'='id')) %>%
      mutate(
        blast_cat=ifelse(is.na(evalue1), "not found", ifelse(query_coverage1 < low_cov_threshold, 'low_coverage', ifelse(evalue1 == 0, "highly sig.", "significant")))
      )
    spec_data$blast_eval_jt = with(spec_data, ifelse(blast_cat=='not found', runif(nrow(spec_data), 50, 5000), ifelse(blast_cat=='highly sig.', runif(nrow(spec_data), 1e-200, 1e-180), evalue1)))
  }

  spec_data
}


# -Undetermined,
read_otus <- function(otu_file) {
    # read OTU table
    otus <- read_tsv(otu_file, col_types=cols(.default='i', `#OTU ID`='c')) %>%
        dplyr::rename(otu=`#OTU ID`) %>%
        as.data.frame()
    row.names(otus) <- otus[,1]
    as.matrix(otus[,2:ncol(otus)])
}


read_itsx_pos <- function(positions) {
  x <- suppressMessages(read_tsv(positions,
                                 col_names=c('otu', 'len', 'SSU', 'ITS1', 'S58', 'ITS2', 'LSU', 'comment')))
  cbind(x[,1:2], apply(x[,3:7], 2, function(x) sapply(str_split(x, ': ', ), '[', 2)), x[,8])
}

#### helpers ####


expand_lineage <- function(x, pattern='([a-z]):([^,]+)', delim=',') {
    ranks <- strsplit(gsub(pattern, '\\1', x, perl=T), delim)
    lineages <- strsplit(gsub(pattern, '\\2', x, perl=T), delim)
    t <- lapply(c(1:length(ranks)), function(i) {
        l <- as.list(lineages[[i]])
        names(l) <- ranks[[i]]
        l
    }) %>% bind_rows()
    # empty columns created for unknown reason -> remove
    t[, !apply(t, 2, function(x) all(is.na(x)))]
}
