# Supplementary material for: The Endophytic Mycobiome of European Ash and Sycamore Maple Leaves – Geographic Patterns, Host Specificity and Influence of Ash Dieback
Source: Front Microbiol. 2018 Oct 24;9:2345. doi: 10.3389/fmicb.2018.02345 (PMC6207852; doi:10.3389/fmicb.2018.02345)
Supplement: Supplementary file 9 [file Data_Sheet_4.zip › Data_Sheet_4_code/R/funcs/sparcc.R]

# Phyloseq wrapper for SPARCC
sparcc_phy <- function(phy, ..., order=NULL, cmd=sparcc) {
    require(phyloseq)
    
    otus <- otu_table(phy)
    if (!(taxa_are_rows(otus))) {
        otus <- t(otus)
    }
    otus <- as.data.frame(otus)
    if (!is.null(order)) {
        otus <- otus[order,]
    }
    cmd(otus, ...)
}

# Runs the original SPARCC python program from R
# requires numpy and pandas installed
sparcc <- function(otus, sparcc_path, nperm=10, nboot=100, cores=1, keep_tmpfiles=F, interp='python2') {

    require(parallel)
    
    t <- tempfile('sparcc_')
    dir.create(t, showWarnings=F)
    otu_path = file.path(t, "otus.txt"); file.create(otu_path)
    cor_file = file.path(t, "cor.txt"); file.create(cor_file)
    boot_dir = file.path(t, "boot"); dir.create(boot_dir, showWarnings=F)
    
    write.table(otus, otu_path, quote=F, sep='\t')
    
    message('Computing correlation matrix...')
    invisible(system(sprintf('%s %s %s -i %s --cor_file=%s', interp, file.path(sparcc_path, 'SparCC.py'), otu_path, nperm, cor_file)))
    message('Bootstrapping...')
    invisible(system(sprintf('%s %s %s -n %s -t permutation_#.txt -p %s/', 
                             interp, file.path(sparcc_path, 'MakeBootstraps.py'), otu_path, nboot, boot_dir, boot_dir)))
    
    message('Computing correlation matrices for bootstraps...')
    invisible(mclapply(0:(nboot-1), function(i) {
        system(sprintf('%s %s %s/permutation_%s.txt -i %s --cor_file=%s/sim_cor_%s.txt',
                       interp, file.path(sparcc_path, 'SparCC.py'), boot_dir, i, nperm, boot_dir, i))
    }, mc.cores=cores))
    
    message('Computing p values...')
    invisible(system(sprintf("%s %s %s %s/sim_cor_#.txt %s -o %s/pvals_two_sided.txt -t 'two_sided'",
                             interp, file.path(sparcc_path, 'PseudoPvals.py'), cor_file, boot_dir, nboot, t)))
    
    p <- read.delim(sprintf("%s/pvals_two_sided.txt", t), row.names=1)
    c <- read.delim(cor_file, row.names=1)
    
    message('Done')
    
    if (keep_tmpfiles) {
        message(sprintf('Temporary files are in the directory %s', t))
    } else {
        unlink(t, recursive=T)
    }
    
    list(pval=p, corr=c)
}


melt_sparcc <- function(sp) {
    
    # better way to melt & combine matrices?
    to_df <- function(m) {
        m %>%
            data.frame() %>%
            tibble::rownames_to_column('otu1') %>%
            gather(otu2, val, -otu1) %>%
            mutate(
                otu1=factor(otu1, row.names(m)),
                otu2=factor(otu2, colnames(m))
            )
    }
    
    c <- to_df(sp$corr)
    p <- to_df(sp$pval)
    s <- to_df(ifelse(lower.tri(sp$corr), 0, 1))
    
    stopifnot(all.equal(c$otu1, p$otu1) & all.equal(c$otu2, p$otu2))
    
    data.frame(otu1=c$otu1, otu2=c$otu2, corr=c$val, pval=p$val, tri=s$val, 
               stringsAsFactors=F) %>%
        arrange(corr)
}
