# Supplementary material for: The Endophytic Mycobiome of European Ash and Sycamore Maple Leaves – Geographic Patterns, Host Specificity and Influence of Ash Dieback
Source: Front Microbiol. 2018 Oct 24;9:2345. doi: 10.3389/fmicb.2018.02345 (PMC6207852; doi:10.3389/fmicb.2018.02345)
Supplement: Supplementary file 9 [file Data_Sheet_4.zip › Data_Sheet_4_code/R/funcs/utils.R]

require(dplyr)
require(tidyr)
require(readr)
require(stringr)


# Reads an UC file from USEARCH / VSEARCH
read_uc_mapping <- function(uc, self=F) {
    d <- suppressMessages(read_tsv(uc, col_names=c('type', 'num', 'seqlen', 'ident', 'strand', 'x', 'x2', 'aln', 'query', 'target')))
    if (self) {
        d <- d %>%
            mutate(
                target = ifelse(type == 'C', query, target),
                ident = ifelse(type == 'C', 100, ident)
            )
    }
    d %>%
        filter(target != '*') %>%
        select(num, seqlen, ident, strand, aln, query, target) %>%
        mutate(ident=as.numeric(ident))
}


star <- function(pval) {
  if (!is.numeric(pval) | is.na(pval)) {
    '    '
  } else if (pval <= 0.001) {
      "***"
  } else if (pval <= 0.01) {
      "** "
  } else if (pval <= 0.05) {
      "*  "
  } else if (pval <= 0.1) {
      ".  "
  } else {"   "}
}
star <- Vectorize(star)

round_p <- function(p, n) {
  lim <- 10^(-n)
  ifelse(p < lim, sprintf('< %g', lim), paste0(round(p, n)))
}

format_p <- function(p, n) {
    lim <- 10^(-n)
    ifelse(p >= lim, sprintf('p=%s', round(p, n)), sprintf('p<%s', lim))
}


shorten_species <- function(x) {
    gsub('([A-Z])[^_ ]+[_ ](.*)', '\\1. \\2', x)
}

# generates equally distributed breaks on a log scale (!= scales::log_breaks)
log_breaks2 <- function(min, max, n=100, base=10) {
    base ^ seq(log(min, base), log(max, base), length.out=n)
}


#### CLR transform ####


# uses zCompositions (https://doi.org/10.1016/j.chemolab.2015.02.019)
# and CoDaSeq (https://github.com/ggloor/CoDaSeq)
# devtools::install_github('ggloor/CoDaSeq/CoDaSeq')
clr_transform <- function(phy) {
    o <- as(otu_table(phy), 'matrix')
    # Convert zeros to small number
    o_n0 <- zCompositions::cmultRepl(t(o), label=0, method='CZM', output='counts')
    print(range(o_n0))

    # Do the CLR transformation 
    o_clr <- CoDaSeq::codaSeq.clr(o_n0, samples.by.row=T)
    
    clr <- phy
    otu_table(clr) <- otu_table(t(o_clr), taxa_are_rows=T)
    clr
}


#### plotting helpers ####

no_legend <- theme(legend.position="none")

default_theme <-function(font_size=10, ...) {
    require(cowplot)
    theme_cowplot(font_size=font_size, ...) + theme(
        panel.spacing=unit(1, 'pt'),
       # panel.spacing.y=unit(9, 'pt'),
        legend.key.height=unit(0.8,"line"),
        strip.background=element_blank(),
        #strip.text.y=element_text(angle=0),
       panel.background=element_rect(fill=NA),
        panel.border=element_rect(color='black', size=0.6, fill=NA, linetype=1)
    )    
}

#### PCA ####

prcomp_phy <- function(phy, ...) {
    prcomp(t(as(otu_table(phy), 'matrix')), ...)
}

# Add S3 method to allow phyloseq to plot the eigenvalues (prcomp not supported by default)
extract_eigenvalue.prcomp = function(o) o$sdev^2 / sum(o$sdev^2)


#### plotting functions ####

ggplot_text <- function(t, ...) {
    ggplot(data.frame()) + geom_point() + xlim(0, length(t)) + ylim(0, 1) +
        annotate('text', label=t, x=length(t)/2, y=length(t)/2, hjust=0.5, vjust=0.5, ...) +
        theme(axis.line=element_blank(),
              axis.text.x=element_blank(),
              axis.text.y=element_blank(), 
              axis.ticks=element_blank(),
              axis.title.x=element_blank(),
              axis.title.y=element_blank(),
              panel.border=element_blank())
}


simple_heatmap <- function(
  t, x='Sample', y='OTU', 
  col=c("black", "#440154FF", "#3B528BFF", "#21908CFF", "#5DC863FF", "#FDE725FF"),
  strip_x_angle=90,
  strip_y_angle=0
 #add=0
 )
{
    ggplot(t, aes_string(x=x, y=y)) +
        geom_tile(aes(fill=Abundance + 1)) +
        scale_fill_gradientn(trans='log', breaks=10^c(0:5), colours=col, values=scales::rescale(c(0, c(1:5)-0.5))) +
        theme(
            axis.text.x = element_text(angle=90, hjust=1, vjust=.5, size=8),
            axis.text.y=element_text(size=8),
            strip.text.x = element_text(angle=strip_x_angle),
            strip.text.y = element_text(angle=strip_y_angle),
            panel.border = element_blank(),
            panel.spacing = unit(1, "pt")
        ) +
        labs(x='tree', y=NULL, fill='# of reads')
}

heat_plot <- function(phy, low="#000033", high="#CCFF66", ...) 
{
    plot_heatmap(phy, low=low, high=high, max.label=5000, ...) +
        theme(
            axis.text.x = element_text(angle=90, hjust=1, size=8),
            axis.text.y=element_text(size=8),
            strip.text.x = element_text(angle=90),
            strip.text.y = element_text(angle=0),
            panel.border = element_blank(),
            panel.spacing = unit(1, "pt")
        )
}
