# Supplementary material for: The Endophytic Mycobiome of European Ash and Sycamore Maple Leaves – Geographic Patterns, Host Specificity and Influence of Ash Dieback
Source: Front Microbiol. 2018 Oct 24;9:2345. doi: 10.3389/fmicb.2018.02345 (PMC6207852; doi:10.3389/fmicb.2018.02345)
Supplement: Supplementary file 9 [file Data_Sheet_4.zip › Data_Sheet_4_code/R/funcs/sparcc/info.txt]

To use SPARCC from R, download the software from here:
https://bitbucket.org/yonatanf/sparcc/downloads
and unpack all files into this directory.
Also make sure to have Numpy and Pandas installed.
In case of problems, you may see here, espacially the linked comment:
https://bitbucket.org/yonatanf/sparcc/issues/18/error-tuple-index-out-of-range#comment-47307032
