# Supplementary material for: The Endophytic Mycobiome of European Ash and Sycamore Maple Leaves – Geographic Patterns, Host Specificity and Influence of Ash Dieback
Source: Front Microbiol. 2018 Oct 24;9:2345. doi: 10.3389/fmicb.2018.02345 (PMC6207852; doi:10.3389/fmicb.2018.02345)
Supplement: Supplementary file 9 [file Data_Sheet_4.zip › Data_Sheet_4_code/shell_scripts/taxonomy_db.sh]

#!/bin/bash

#### Special software required ####

# https://github.com/HadrienG/taxadb
# https://github.com/markschl/seqtool
# http://microbiology.se/software/itsx/
# https://github.com/torognes/vsearch/
# https://github.com/markschl/bio_scripts
# https://github.com/HadrienG/taxadb


#### Vars ########################

t=../taxonomy
n=$t/non_fungi
taxdb=$t/taxadb.sqlite
trees=../data/leaf_samples/ref/trees.fasta

# required for interaction with Entrez webservice
email=markus.schlegel@usys.ethz.ch

mkdir -p $t $n


#### Create Taxadb (this takes a long time and uses much disk space!) ####

# pip install --user taxadb

taxadb download -o $t/taxadb
# takes a loong time
taxadb create -i $t/taxadb --dbname $taxdb --fast

# rm -R data/taxadb

#### Fungal taxonomy database #########

wget https://unite.ut.ee/sh_files/utax_reference_dataset_10.10.2017.zip -O $t/unite_utax_ref.zip
unzip -p $t/unite_utax_ref.zip |
  iconv -c -f UTF-8 -t ASCII |
  st filter '( s:seqlen - s:count:ATGC ) / s:seqlen < 0.1' | # remove seqs. with many ambigs.
  st . $trees - | # add tree seqs. to database
  unique_tax.py -c $t/unique_conflicts.txt - \
  > $t/unite_utax_ref.fa


#### Nonfungal taxonomy database ######

# download the following query:
# ("internal transcribed spacer 2" OR "internal transcribed sequence 2" OR ITS2 OR "ITS 2" OR "ITS-2" OR ITS) AND ("50"[SLEN] : "5000"[SLEN]) NOT ("Fungi"[Organism] OR chromosome OR scaffold OR chloroplast OR intergenic OR cytochrome OR histone OR exon OR 16S OR 23S OR matK OR tubulin OR elongation OR protein)'
# -> store in $n/nonfungi_its.fa

st del -d $n/nonfungi_its.fa > $n/nonfungi_its_nodesc.fa
grep '^>' $n/nonfungi_its.fa | sed -E 's/>([^\. ]+).*/\1/g' > $n/nonfungi_ids.txt

# retrieve taxonomy (takes some time)
get_taxonomy.py -f $n/nonfungi_ids.txt -m $n/tax_not_found.txt -d $taxdb > $n/nonfungi_tax.txt
get_taxonomy.py -s web -f $n/tax_not_found.txt -m $n/web_tax_not_found.txt -e $email > $n/nonfungi_tax_web.txt
cat $n/nonfungi_tax_web.txt >> $n/nonfungi_tax.txt

# extract names for given ranks
extract_taxonomy.py --illegal ' ,:' -r 'kingdom,phylum,class,order,family,genus,species' $n/nonfungi_tax.txt > $n/ranked_tax.txt

# cluster at low threshold with centroids having the greatest length
vsearch -cluster_fast $n/nonfungi_its_nodesc.fa -id 0.7 -centroids $n/nonfungi_its_clust.fa -uc $n/cluster.uc

# extract ITS
mkdir ITSx
ITSx -i $n/nonfungi_its_clust.fa -E 1e-2 --allow_single_domain "1e-5,0" --cpu 20 -o $n/ITSx/otus \
  --complement T --detailed_results T --save_regions all

# search for potentially missed sequences

grep 'ITS2: Not found' $n/ITSx/otus.positions.txt | cut -d$'\t' -f 1 > $n/no_ITS2.txt

st replace -ir '([^\.]+).*' '$1' $n/nonfungi_its_clust.fa \
  | st filter -l $n/no_ITS2.txt --unordered --allow-missing "_l:1_ != ''" > $n/no_its2.fa

st replace -ir '([^\.]+).*' '$1' $n/nonfungi_its.fa \
  | st filter -l $n/ITSx/otus_no_detections.txt --unordered --allow-missing "_l:1_ != ''" > $n/no_its.fa

st find -fr --desc '(ITS2|internal transcribed spacer 2|internal transcribed spacer region 2|internal transcribed spacers 1 and 2|ITS-2|ITS 1 and 2)' $n/no_its.fa no_its2.fa \
  | st find -er --desc '(Uncultured|uncultured)'
  | st filter 's:seqlen >= 80' > $n/unrecognized_its.fa


# get taxonomy

st replace -ir '([^\|]+).*' '$1' $n/ITSx/otus.ITS2.fasta \
  | st filter 's:seqlen >= 80' \
  | st del -d > $n/ITS2.fa
st del -d unrecognized_its.fa > $n/maybe_ITS2.fa

tax_consensus.py $n/ranked_tax.txt $n/cluster.uc -f $n/ITS2.fa -o $n/ITS2_
tax_consensus.py $n/ranked_tax.txt $n/cluster.uc -f $n/maybe_ITS2.fa -o $n/maybe_ITS2_


#### Combine ##########################

st . $t/unite_utax_ref.fa \
      $n/ITS2__good.fasta $n/ITS2__singletons.fasta \
      $n/maybe_ITS2__good.fasta $n/maybe_ITS2__singletons.fasta \
  | st replace --id tax=k: tax=d: \
  | st find --id -e 'tax=;' \
  | unique_tax.py -c $t/unique_maybe_conflicts.txt - \
  | st replace -ir '_(SH[\d+]+.*$)' ',h:$1' > $t/utax_ref_maybe.fa

# create BLAST databases
makeblastdb -dbtype nucl -title utax_ref -out $t/utax_ref -in $t/unite_utax_ref.fa
makeblastdb -dbtype nucl -title utax_ref_maybe -out $t/utax_ref_maybe -in $t/utax_ref_maybe.fa

# this file contains only seqs., for which the genus is defined
st find -if ',g:' $t/utax_ref_maybe.fa > $t/utax_ref_genus.fa
