# Supplementary material for: The Endophytic Mycobiome of European Ash and Sycamore Maple Leaves – Geographic Patterns, Host Specificity and Influence of Ash Dieback
Source: Front Microbiol. 2018 Oct 24;9:2345. doi: 10.3389/fmicb.2018.02345 (PMC6207852; doi:10.3389/fmicb.2018.02345)
Supplement: Supplementary file 9 [file Data_Sheet_4.zip › Data_Sheet_4_code/shell_scripts/leaf_samples/1_prepare.sh]

#!/bin/bash

#### Special programs required ####

# https://trace.ncbi.nlm.nih.gov/Traces/sra/sra.cgi?view=software
# https://github.com/torognes/vsearch/releases (version 2.7.1 used)
# https://github.com/markschl/seqtool (st command, v0.3.0)
# http://drive5.com/usearch


#### Shortcuts ####

d=../data/leaf_samples
fq=$d/fq
a=$d/analysis
cores=10

mkdir -p $a $fq


#### Get FASTQ files from SRA data ####

# first, download attributes file, name it 'metadata.tsv'

tail -n +2 $d/meta/metadata.tsv |
  cut -d$'\t' -f 1,5 |
  while IFS=$'\t' read acc name; do
    fasterq-dump -O $fq $acc
    gzip -dc $fq/$name"_R1.fq.gz" > $fq/$name"_R1.fastq"
    gzip -dc $fq/$name"_R2.fq.gz" > $fq/$name"_R2.fastq"
  done


#### Merge PE reads per primer combination ####

out=$a/merged
mkdir -p $out

# Thresholds chosen based on FastQC: max. 30 mismatches & min. 85% identities
maxdiffs=30
minpct=85

# ~ 95% of reads pass
usearch -fastq_mergepairs $fq/*_R1.fastq \
    -fastqout $out/reads.fq \
    -fastqout_notmerged_fwd $out/notmerged_fwd.fq \
    -fastqout_notmerged_rev $out/notmerged_rev.fq \
    -fastq_maxdiffs $maxdiffs -fastq_pctid $minpct \
    -report $out/merge_report.txt \
    -threads $cores

st count $a/merged/reads.fq
# 16650897

#### Find primers #####

st find --fq file:$d/primers/fprimers.fa -fvd 7 --rng ..30 -t8 $a/merged/reads.fq \
      --dropped "$a/merged/no_f_"$name.fq --max-shift-l 7              \
      -a fp={f:name} -a fm={f:dist} -a f0={f:start} -a f1={f:end} |
  st find --fq file:$d/primers/rprimers.fa -fd 7 --rng ' -32..' -t6 -v            \
      --dropped "$a/merged/no_r_"$name.fq --max-shift-r 7              \
      -a rp={f:name} -a rm={f:dist} -a r0={f:neg_start} -a r1={f:neg_end} \
      -a psys={a:fp}-{f:name} \
      -o $a/merged/searched.fq

st count -k {a:fp}-{a:rp} $a/merged/searched.fq $a/merged/no_*.fq
# -       2
# ITS3-KYO2-      14
# ITS3-KYO2-ITS4  374906
# ITS3-KYO2-ITS4f 16275975

## diagnostics ##

# mismatches
st count --fq -k {a:fp} -k {a:rp} -k 'n:{{a:fm + a:rm}}' $a/merged/searched.fq > $a/merged/mismatch_distribution.txt

# distribution of frameshift variants
st count -k {a:fp}-{a:rp} -k {a:f0} $a/merged/searched.fq > $a/merged/shift_f.txt
st count -k {a:fp}-{a:rp} -k {a:r1} $a/merged/searched.fq > $a/merged/shift_r.txt


#### Filter, trim and distribute by primer combination ###

st filter 'a:fm <= 6 and a:rm <= 5 and s:seqlen > 80' $a/merged/searched.fq \
  --dropped $a/merged/many_mismatches.fq |
  st trim -e a:f1..a:r0 --fq | # remove primer seqs.
  st find -ir '[^\.]+' -a id={f:match} --fq | # add ID attribute
  st split -po "$a/merged/by_primers/{a:psys}.fq" --fq


#### Combine seqs. from different reverse primers ####

cp $a/merged/by_primers/ITS3-KYO2-ITS4f.fq $a/merged/combined.fq

# ITS4 amplicon from primer test: amplicon is 6 bp longer -> trim at end to
# have ends correspond to ITS4f/ITS4f2 (global trimming)
st trim '..-7' --fq $a/merged/by_primers/ITS3-KYO2-ITS4.fq |
  st set -i {a:id}_ITS4.{num} --fq >> $a/merged/combined.fq

st count -Tk a:rp $a/merged/combined.fq
# ITS4    374852
# ITS4f   16273319

# show per-sample counts
st find -ir '[^\.]+' -a id={f:match} $a/merged/combined.fq |
  st count -k a:id --fq > $a/counts_per_sample.txt
wc -l $a/counts_per_sample.txt
# mmore than 374 samples because few reads were assigned to ITS4
