# Supplementary material for: The Endophytic Mycobiome of European Ash and Sycamore Maple Leaves – Geographic Patterns, Host Specificity and Influence of Ash Dieback
Source: Front Microbiol. 2018 Oct 24;9:2345. doi: 10.3389/fmicb.2018.02345 (PMC6207852; doi:10.3389/fmicb.2018.02345)
Supplement: Supplementary file 9 [file Data_Sheet_4.zip › Data_Sheet_4_code/shell_scripts/leaf_samples/2_cluster.sh]

#!/bin/bash

#### Special programs required ####

# http://drive5.com/usearch (v11 used)
# https://github.com/torognes/vsearch/releases (version 2.7.1 used)
# https://github.com/markschl/st (st command, v0.3.0)


#### Vars ####

a=../data/leaf_samples/analysis
c=$a/clusters
cores=10

mkdir -p $c


#### Filter by quality ####

vsearch -fastq_filter $a/merged/combined.fq -fastq_qmax 62 \
    -fastq_maxee_rate 0.002 -fastaout $a/merged/filtered.fa \
    -relabel Filt -log $a/merged/filtered.log

## equivalent command (faster):
# st filter -T 's:exp_err / s:seqlen <= 0.002' $a/merged/combined.fq --to-fa |
#   st set -i 'Filt{num}' > $a/merged/filtered.fa


#### Dereplicate and cluster ####

vsearch -derep_fulllength $a/merged/filtered.fa \
  -sizeout -relabel Uniq -output $c/uniques.fa -log $c/uniques.log

usearch -unoise3 $c/uniques.fa -zotus $c/denoised.fa -log $c/unoise3.log

# add H. albidus (not a separate OTU if clustered with UNOISE3)
cat ref/h_albidus_ref.fa >> $c/denoised.fa


#### Generate OTU table ####

st . $a/merged/combined.fq -o $a/_combined.fa

vsearch -usearch_global $a/_combined.fa -db $c/denoised.fa \
  -strand plus -id 0.95 \
  -maxaccepts 16 -maxrejects 32 \
  -log $c/make_otutab_denoised.log -threads $cores \
  -otutabout $c/otutab_denoised.txt

rm $a/_combined.fa
