# Supplementary material for: The Endophytic Mycobiome of European Ash and Sycamore Maple Leaves – Geographic Patterns, Host Specificity and Influence of Ash Dieback
Source: Front Microbiol. 2018 Oct 24;9:2345. doi: 10.3389/fmicb.2018.02345 (PMC6207852; doi:10.3389/fmicb.2018.02345)
Supplement: Supplementary file 9 [file Data_Sheet_4.zip › Data_Sheet_4_code/shell_scripts/leaf_samples/3_extract_ITS_taxonomy.sh]

#!/bin/bash

#### Special programs required ########

# http://drive5.com/usearch (v11 used)
# http://microbiology.se/software/itsx (v1.0.11)
# https://github.com/markschl/st (st command, v0.3.0)
# BLAST+ (ftp://ftp.ncbi.nlm.nih.gov/blast/executables/blast+/LATEST)
# http://trimal.cgenomics.org


#### Vars #############################

c=a=../data/leaf_samples/analysis/clusters
taxdir=../taxonomy
cores=10


#### Extract ITS2 sequences ###########

mkdir -p $c/ITSx
ITSx -i $c/denoised.fa -o $c/ITSx/denoised --complement F  -E 1e-5 --partial 50 \
  --detailed_results T --save_regions all --preserve T --cpu $cores


#### Phylogenetic tree of concatenated 5.8S + LSU sequences (without ITS2) ####

# Create phylogenetic tree from concatenated 5.8S + LSU sequences
# Only used for naturally ordering OTUs in heatmaps, etc.
./rdna_tree.sh $c/ITSx/denoised $c/denoised.fa

#### BLAST search of ITS2 against taxonomic reference database (for filtering unspecific OTUs) ####

./blast.sh $c/denoised.fa $taxdir/utax_ref_maybe 107..-35 > $c/denoised_blast.txt


#### Taxonomy #########################

# (requires taxonomy_db.sh to be run)
# determine taxonomy based on two different taxonomic databases
# - utax_ref_maybe.fa contains fungal OTUs (UNITE) and OTUs from Genbank for
#   other kingdoms, which were roughly filtered
# - utax_ref_genus.fa contains only sequences defined at least at the genus level

usearch -sintax $c/denoised.fa -db $taxdir/utax_ref_maybe.fa -strand both -sintax_cutoff 0.8 \
   -tabbedout $c/denoised_sintax.txt -threads 8 -log $c/denoised_sintax.log

usearch -sintax $c/denoised.fa -db $taxdir/utax_ref_genus.fa -strand both -sintax_cutoff 0.8 \
 -tabbedout $c/denoised_sintax_genus.txt -threads 8 -log $c/denoised_sintax_genus.log

# create FASTA with taxonomy included
st set -d '{l:4}' -ul $c/denoised_sintax.txt $c/denoised.fa > $c/denoised_tax.fa

#### for diagnostics: Align subset of OTUs to see if global trimming of seqs. worked ####

usearch -cluster_fast $c/denoised_tax.fa -id 0.7 -centroids $c/denoised_clust.fa
mafft --reorder --thread 15 $c/denoised_clust.fa > $c/denoised_clust_aln.fa
