# Supplementary material for: The Endophytic Mycobiome of European Ash and Sycamore Maple Leaves – Geographic Patterns, Host Specificity and Influence of Ash Dieback
Source: Front Microbiol. 2018 Oct 24;9:2345. doi: 10.3389/fmicb.2018.02345 (PMC6207852; doi:10.3389/fmicb.2018.02345)
Supplement: Supplementary file 9 [file Data_Sheet_4.zip › Data_Sheet_4_code/shell_scripts/leaf_samples/4_checks.sh]

#!/bin/bash


#### Special programs required ####

# http://drive5.com/usearch (v11 used)
# https://github.com/markschl/st (st command, v0.3.0)
# BLAST+ (ftp://ftp.ncbi.nlm.nih.gov/blast/executables/blast+/LATEST)
# http://trimal.cgenomics.org
# https://mafft.cbrc.jp/alignment/software
# http://www.microbesonline.org/fasttree (optional, used https://raxml-ng.vital-it.ch for publication)


#### Vars ####

d=../data/leaf_samples
c=$d/analysis/clusters
cores=10


###########


#### Find cultured species ####

isolates=$d/ref/unique_isolates.fa
usearch -usearch_global $c/denoised.fa -db $isolates  -strand plus -id 0.97 \
  -maxaccepts 16 -maxrejects 32 -threads 10 -maxhits 1 \
  -uc $c/known_search_denoised.uc -alnout $c/known_search_denoised_aln.txt \
  -samout $c/known_search_denoised.sam

# Venturia
st del -d $d/ref/genbank_ibrahim_2016.fasta > $c/venturia_isolates.fa
usearch -usearch_global $c/denoised.fa -db $c/venturia_isolates.fa -strand plus -id 0.93 \
  -uc $c/venturia_search.uc -maxaccepts 100 -maxrejects 100

# -> select OTUs in R script
st filter 'def(l:1)' -uml $d/r_export/vf_otus.txt $c/denoised.fa > $c/venturia_sel.fa
$d/ref/venturia_cbs.fa >> $c/venturia_sel.fa
mafft --genafpair --maxiterate 1000 --thread 15 $c/venturia_sel.fa > $c/venturia_sel_aln.fa
trimal -gt 0.5 -in $c/venturia_sel_aln.fa -out tmp
st del -d tmp | st upper > $c/venturia_sel_aln_trim.fa && rm tmp
# FastTree -nt -gtr -slow $c/venturia_sel_aln_trim.fa > $c/venturia_sel.tre
# infer tree from $c/venturia_sel_aln_trim.fa on https://raxml-ng.vital-it.ch

# Mycosphaerellaceae

st find -f --desc 'Mycosphaerellaceae' $c/denoised_tax.fa |
  st del -d > $c/mycos.fa

# selection of OTUs
st filter 'def(l:1)' -uml $d/r_export/myco_otus.txt $c/denoised.fa > $c/myco_sel.fa
mafft --genafpair --maxiterate 1000 --thread 15 $c/myco_sel.fa > $c/myco_sel_aln.fa
trimal -gt 0.5 -in $c/myco_sel_aln.fa -out tmp
st del -d tmp | st upper > $c/myco_sel_aln_trim.fa && rm tmp
# FastTree -nt -gtr -slow $c/myco_sel_aln_trim.fa > $c/myco_sel.tre
# infer tree from $c/myco_sel_aln_trim.fa on https://raxml-ng.vital-it.ch


#### Find host sequences ####

usearch -usearch_global $c/denoised.fa -db $d/ref/trees.fasta \
  -uc $c/denoised_tree_search.uc -strand plus -id 0.85

#### Find mock community sequences ####

usearch -usearch_global $c/denoised.fa -db $d/ref/mock_ITS2.fasta \
  -uc $c/mock_search_denoised.uc -strand plus -id 0.93


#### H. fraxineus ####

usearch -usearch_global $d/ref/h_fraxineus.fa -db $c/denoised.fa \
  -uc $c/hym_search.uc -id 0.95 -strand both
# Zotu9, no separate H. albidus OTU found, therefore it was added manually to OTUs

# reverse: search potential Hymenoscyphus spp. OTUs
usearch -usearch_global $c/denoised.fa -db $d/ref/h_fraxineus.fa -id 0.9 \
  -maxaccepts 16 -maxrejects 32 -threads 10 -maxhits 1 \
  -uc $c/hym_spp_search.uc -id 0.95 -strand both
