# Supplementary material for: The Endophytic Mycobiome of European Ash and Sycamore Maple Leaves – Geographic Patterns, Host Specificity and Influence of Ash Dieback
Source: Front Microbiol. 2018 Oct 24;9:2345. doi: 10.3389/fmicb.2018.02345 (PMC6207852; doi:10.3389/fmicb.2018.02345)
Supplement: Supplementary file 9 [file Data_Sheet_4.zip › Data_Sheet_4_code/shell_scripts/leaf_samples/blast.sh]

#!/bin/bash

# requires BLAST+ to be installed

query=$1
db=$2
rng=$3

st trim "$rng" $query | seqtool filter 's:seqlen > 50' > $query.ITS2.fa

st count -k n:50:s:seqlen $query.ITS2.fa > /dev/stderr

blast_head=$(echo "id hit identities evalue aln_len num_mismatches query_start query_end query_len hit_start hit_end hit_len" | tr ' ' '\t')
blast_fields="6 qseqid sseqid pident evalue length mismatch qstart qend qlen sstart send slen"
echo "$blast_head"
blastn -query $query.ITS2.fa -db $db -evalue 100 -word_size 15 -num_threads 10 -num_alignments 8 -outfmt "$blast_fields"

rm $query.ITS2.fa
