# Supplementary material for: The Endophytic Mycobiome of European Ash and Sycamore Maple Leaves – Geographic Patterns, Host Specificity and Influence of Ash Dieback
Source: Front Microbiol. 2018 Oct 24;9:2345. doi: 10.3389/fmicb.2018.02345 (PMC6207852; doi:10.3389/fmicb.2018.02345)
Supplement: Supplementary file 9 [file Data_Sheet_4.zip › Data_Sheet_4_code/shell_scripts/leaf_samples/rdna_tree.sh]

#!/bin/bash

## needs ITSx output over ITS2 sequences and constructs a phylogenetic tree
## of the concatenated 5.8S and LSU fragments

prefix=$1
fasta=$2


perl -ple 's/([^\t]+)\t([^\t]+\t){3}5.8S: No start\tITS2: (\d+)-\d+\tLSU: (\d+).*/\1\t\3\t\4/g' \
    $prefix.positions.txt \
  | grep -Ev '(Chimeric|no 5\.8S|LSU: Not found)' > $prefix.rDNA_pos.txt

cut -f1 -d$'\t' $prefix.rDNA_pos.txt > $prefix.ids_found.txt
st filter -uml $prefix.ids_found.txt 'def(l:1)' $fasta > $prefix.full_seqs_found.fa

st trim -ul $prefix.rDNA_pos.txt '..l:2' $prefix.full_seqs_found.fa > $prefix.5_8S.fa
st trim -ul $prefix.rDNA_pos.txt 'l:2..l:3' $prefix.full_seqs_found.fa > $prefix.ITS2.fa
st trim -ul $prefix.rDNA_pos.txt 'l:3..' $prefix.full_seqs_found.fa > $prefix.LSU.fa

# 5.8S tree

st concat $prefix.5_8S.fa $prefix.LSU.fa |
  mafft --reorder --thread 15 - > $prefix.58s_LSU_aln.fa
trimal -strict -in $prefix.58s_LSU_aln.fa -out $prefix.58s_LSU_aln_trimal.fa

FastTree -nt $prefix.58s_LSU_aln_trim.fa > $prefix.58s_LSU.tre
