# Supplementary material for: The Endophytic Mycobiome of European Ash and Sycamore Maple Leaves – Geographic Patterns, Host Specificity and Influence of Ash Dieback
Source: Front Microbiol. 2018 Oct 24;9:2345. doi: 10.3389/fmicb.2018.02345 (PMC6207852; doi:10.3389/fmicb.2018.02345)
Supplement: Supplementary file 9 [file Data_Sheet_4.zip › Data_Sheet_4_code/shell_scripts/literature_comparison/1_cluster_cross.sh]

#### Special programs required ####

# http://drive5.com/usearch (v11 used)
# https://github.com/torognes/vsearch/releases (version 2.7.1 used)
# https://github.com/markschl/seqtool (st command, v0.3.0)
# https://trace.ncbi.nlm.nih.gov/Traces/sra/sra.cgi?view=software


#### Vars #############################

d=../data/fraxinus_literature/cross
cores=10
taxdir=../taxonomy


#### Download data ###########

mkdir -p $d/fq
while read acc; do
  echo $acc
  fasterq-dump -O $d/fq $acc
done < $d/accessions.txt


#### Do the clustering ###########

st set -i {filestem}.{num} $d/fq/*.fastq | st del -d --fq > $d/all.fq

usearch -fastq_chars $d/all.fq

# 1.5 errors per 300 bp
usearch -fastq_filter $d/all.fq -fastq_ascii 33 -fastq_qmax 45 -fastq_maxee_rate 0.005 -fastaout $d/filtered.fa

usearch -fastx_uniques $d/filtered.fa -fastaout $d/uniques.fa -sizeout -relabel Uniq

usearch -unoise3 $d/uniques.fa -zotus $d/denoised.fa -log $d/unoise3.log -minsize 2

# rename according to authors
st replace -i 'Zotu' 'Cr_' $d/denoised.fa > $d/denoised_rn.fa

st . $d/all.fq -o $d/all.fa # generate FASTA required by VSEARCH
vsearch -usearch_global all.fa -db $d/denoised_rn.fa -strand plus  \
  -id 0.97 -maxhits 1 -threads $cores -otutabout $d/otus_denoised.txt

mkdir -p ITSx
ITSx -i $d/denoised_rn.fa -o $d/ITSx/denoised --complement F  -E 1e-5 --partial 50 \
--detailed_results T --save_regions all --preserve T --cpu 15

usearch -sintax $d/denoised_rn.fa -db $taxdir/utax_ref_maybe.fa -strand both -sintax_cutoff 0.8 \
   -tabbedout $d/denoised_sintax.txt -threads $cores -log denoised_sintax.log

# create FASTA with taxonomy included
st set -d '{l:4}' -ul $d/denoised_sintax.txt denoised_rn.fa > $d/denoised_tax.fa

./blast.sh $d/denoised_rn.fa $taxdir/utax_ref_maybe 80..-35 > $d/denoised_blast.txt
