# Supplementary material for: The Endophytic Mycobiome of European Ash and Sycamore Maple Leaves – Geographic Patterns, Host Specificity and Influence of Ash Dieback
Source: Front Microbiol. 2018 Oct 24;9:2345. doi: 10.3389/fmicb.2018.02345 (PMC6207852; doi:10.3389/fmicb.2018.02345)
Supplement: Supplementary file 9 [file Data_Sheet_4.zip › Data_Sheet_4_code/shell_scripts/literature_comparison/2_cluster_all.sh]

d=../data
l=$d/fraxinus_literature
s=$l/1_summary

# add short (NGS) seqs first -> clustering should be more representative for ITS2
# (long seqs with 5.8S -> identities 'artificially' higher)
# OTUs are all sorted by frequency
st . $d/leaf_samples/analysis/clusters/denoised.fa \
      $d/fraxinus_literature/cross/denoised_rn.fa > $s/all.fa
st revcomp $l/cleary/otus.fa  >> $s/all.fa

# isolate seqs (Sanger)
cat $d/leaf_samples/ref/unique_isolates.fa >> $s/all.fa

cat $l/bakys/seq.fa $l/bakys2/seq.fa \
      $l/davydenko/seq.fa $l/kosawang/seq.fa \
      $l/kowalski/seq.fa $l/scholtysik/seq.fa >> $s/all.fa

# cluster at 98%

usearch -cluster_fast $s/all.fa -id 0.98 -maxhits 1 -centroids $s/clusters.fa -uc $s/cluster.uc \
  -maxaccepts 1000 -maxrejects 1000
# maxhits is important, otherwise, there will be a duplication of clusters
