# Supplementary material for: The Endophytic Mycobiome of European Ash and Sycamore Maple Leaves – Geographic Patterns, Host Specificity and Influence of Ash Dieback
Source: Front Microbiol. 2018 Oct 24;9:2345. doi: 10.3389/fmicb.2018.02345 (PMC6207852; doi:10.3389/fmicb.2018.02345)
Supplement: Supplementary file 9 [file Data_Sheet_4.zip › Data_Sheet_4_code/shell_scripts/primer_validation/01_primer_mismatches_Genbank.sh]

#!/bin/bash

# requires:
# - https://github.com/markschl/seqtool
# - http://microbiology.se/software/itsx
# - https://github.com/torognes/vsearch
# - http://drive5.com/usearch
# - https://github.com/markschl/bio_scripts
# - https://github.com/HadrienG/taxadb
# - http://bedtools.readthedocs.io/en/latest/index.html
# - SamTools (http://www.htslib.org/download/)

# data directory
d=../data/primer_validation/GenBank

# required for interaction with Entrez webservice
email=markus.schlegel@usys.ethz.ch

# location of Taxadb database
# (run 00_prepare_taxadb.sh to install, takes a long time)
db=../taxonomy/taxadb.sqlite

# reverse complement LSU primers
st revcomp $d/lsu_primers.fa > $d/lsu_primers_rev.fa


#### Genbank search ####

# download the following query:
# (5.8S[Title] OR 28S[Title] OR lsu[Title] OR "large subunit"[Title]) AND (ribosomal[Title] OR ribosome[Title] OR rRNA[Title] OR rDNA[Title]) AND Eukaryota[Organism] AND 20:10000[SLEN] NOT (genome[Title] OR scaffold[Title] OR chromosome[Title] OR supercontig[Title] OR mitochondrial[Title] OR mitochondrion[Title] OR protease[Title] OR proteasome[Title] OR protein[Title])
# -> 1491269 sequences in genbank_rdna.fasta (8.11.2017)

st del -d $d/genbank_rdna.fasta > $d/gb_ids.fa

#### 1. cluster at low identity threshold of 70%, at the same time producing a SAM file ####
vsearch -cluster_fast $d/gb_ids.fa -id 0.7 -centroids gb_clust.fa -samout $d/gb_clust.sam -threads 15
rm -f $d/gb_clust.fa.fai && samtools view -bT $d/gb_clust.fa $d/gb_clust.sam \
    | samtools sort > $d/gb_clust.bam
samtools index $d/gb_clust.bam

#### 2. Search rDNA ####

mkdir -p $d/gb_itsx
ITSx -i gb_clust.fa -E 1e-3 --allow_single_domain "1e-3,0" -o $d/gb_itsx/otus \
  --complement T --detailed_results T --save_regions all --anchor 30 --partial 15 --cpu 15
# Create BED file which includes incomplete 5.8S domains and strand information
itsx2bed.py $d/gb_itsx/otus
# take only the start from the LSU BED file
awk -F$'\t' 'BEGIN {OFS=FS} {end=$2+90; $3 = end > $3 ? $3 : end; print}' $d/gb_itsx/otus.LSU.bed > $d/gb_itsx/otus.LSU_start.bed

# custom python script designed to extract sequences from the BAM file to FASTA within
# the range defined by the BED file
extract_reads.py $d/gb_clust.bam $d/gb_itsx/otus.5_8S.bed \
  --log $d/otus.58s_extraction.log -m 22 > $d/gb_58s.fa
extract_reads.py $d/gb_clust.bam $d/gb_itsx/otus.LSU_start.bed \
  --log $d/otus.lsu_extraction.log -m 22 > $d/gb_lsu.fa

# extract references from cluster file and add them to the region files
# (without 22 first & last bases)
st . $d/gb_clust.fa --to-txt id,21,s:seqlen,,,+ \
  | awk -F$'\t' 'BEGIN {OFS=FS} {$3 = $3 - 22; print}' > $d/gb_clust_window.bed
bedtools intersect -a $d/gb_itsx/otus.5_8S.bed -b $d/gb_clust_window.bed \
  | bedtools getfasta -s -fi $d/gb_clust.fa -bed - -fo - >> $d/gb_58s.fa
bedtools intersect -a $d/gb_itsx/otus.LSU_start.bed -b $d/gb_clust_window.bed \
  | bedtools getfasta -s -fi $d/gb_clust.fa -bed - -fo - >> $d/gb_lsu.fa

# remove short sequences
# The primers of interest require at least 52 bp of LSU present
# 5.8S seqs. with < 30 are likely unspecific

st filter 's:seqlen >= 50' $d/gb_lsu.fa > $d/gb_lsu_long.fa
st filter 's:seqlen >= 30' $d/gb_58s.fa > $d/gb_58s_long.fa

st count -k filename $d/gb_58s.fa $d/gb_lsu.fa $d/gb_58s_long.fa $d/gb_lsu_long.fa
# gb_58s.fa       1075214
# gb_58s_long.fa  1016885
# gb_lsu.fa       620759
# gb_lsu_long.fa  134620

#### 3. Position sequences and primers within domains ####

hmm=$d/hmm

# build HMM profiles

mkdir -p $hmm

# 5_8S_rRNA seed alignment
wget -O $hmm/RF00002.fa.gz http://rfam.xfam.org/family/RF00002/alignment/fasta?gzip=1&download=1
st . $hmm/RF00002.fa.gz | st replace U T > $hmm/s58.fa
hmmbuild $hmm/s58.hmm $hmm/s58.fa

# start of LSU_rRNA_eukarya seed alignment (until end of ITS4 primer + 3)
wget -O $hmm/RF02543.fa.gz http://rfam.xfam.org/family/RF02543/alignment/fasta?gzip=1&download=1
st trim ..63 $hmm/RF02543.fa.gz | st replace U T > $hmm/lsu.fa
hmmbuild $hmm/lsu.hmm $hmm/lsu.fa


# Search position of each read within rDNA in order to know if a primer
# should occurr within a sequence or not

# extracts coordinates to BED file
hmm_coord() {
    printf "id\tseqlen\thmm_from\thmm_to\tseq_from\tseq_to\n"
    grep -v '^#' $1 |
    sed -E 's/ +/ /g' |
    awk 'BEGIN {OFS="\t"} {if ($10 == 1) { print $1, $3, $16, $17, $18, $19} }' |
    sort
}

# use global HMM profiles constructed from Rfam seed alignments to position
# sequence within rDNA in relation to putative primer positions

hmmsearch --max --cpu 10 --noali -E100 --domE 100 --domtblout s58_pos_search.txt $hmm/s58.hmm $d/gb_58s_long.fa > /dev/null
hmmsearch --max --cpu 10 --noali -E100 --domE 100 --domtblout lsu_pos_search.txt $hmm/lsu.hmm $d/gb_lsu_long.fa > /dev/null
hmm_coord $d/s58_pos_search.txt > $d/s58_hmm_coord.txt
hmm_coord $d/lsu_pos_search.txt > $d/lsu_hmm_coord.txt

wc -l $d/*_hmm_coord.txt
# 997166 s58_hmm_coord.txt
# 132133 lsu_hmm_coord.txt
gzip -f $d/*_hmm_coord.txt

rm $d/*_pos_search.txt

# position primers within HMM profile

hmmsearch --max --cpu 10 -E100 --domE 100 --domtblout $d/s58_primer_search.txt $hmm/s58.hmm $d/s58_primers.fa > /dev/null
hmmsearch --max --cpu 10 -E100 --domE 100 --domtblout $d/lsu_primer_search.txt $hmm/lsu.hmm $d/lsu_primers_rev.fa > /dev/null
hmm_coord $d/s58_primer_search.txt > $d/s58_primer_coord.txt
hmm_coord $d/lsu_primer_search.txt > $d/lsu_primer_coord.txt

rm *_primer_search.txt

#### 3. Retrieve taxonomy ####

st . $d/gb_ids.fa --to-txt id > $d/gb_ids.txt
# get from taxadb
get_taxonomy.py -f gb_ids.txt --missing-out $d/tax_missing.txt -d $db > $d/gb_tax.txt
# missing data are retrieved directly from NCBI
get_taxonomy.py -f $d/tax_missing.txt --missing-out $d/tax_missing_web.txt \
  -s web -e $email > $d/gb_tax_web.txt
reformat_taxonomy.py --illegal ' ,:' <(cat gb_tax.txt gb_tax_web.txt) \
  -r 'kingdom,phylum,class,order,family,genus,species' > $d/ranked_tax.txt

gzip ranked_tax.txt

#### 4. Search for primers ####

fields=query+target+diffs+tlo+thi+qlo+qhi+qrowdots
usearch -search_oligodb $d/gb_58s_long.fa -db $d/s58_primers.fa -strand plus \
  -maxdiffs 10 -threads 15 -userout $d/s58_search.txt -userfields $fields
usearch -search_oligodb $d/gb_lsu_long.fa -db $d/lsu_primers_rev.fa -strand plus \
  -maxdiffs 10 -threads 15 -userout $d/lsu_search.txt -userfields $fields

# remove duplicate entries per sequence/primer combination, keeping only
# the best match. Takes some time, but reduces file size substantially
# Unfortunately, there is no option in usearch to only keep the best hit PER
# TARGET sequence (?)
# CAUTION: the memory limit is at 10GB, lower if necessary
sort_search() {
    sort -t$'\t' -nk3 -S10G -T nodir < $1 |
        sort  -t$'\t' -uk1,2 -S10G -T nodir
}

sort_search $d/s58_search.txt | gzip -c > $d/s58_search_uniq.txt.gz
sort_search $d/lsu_search.txt | gzip -c > $d/lsu_search_uniq.txt.gz


#### 5. Analyze in R ####

# 01_primer_mismatches.R
