# Supplementary material for: The Endophytic Mycobiome of European Ash and Sycamore Maple Leaves – Geographic Patterns, Host Specificity and Influence of Ash Dieback
Source: Front Microbiol. 2018 Oct 24;9:2345. doi: 10.3389/fmicb.2018.02345 (PMC6207852; doi:10.3389/fmicb.2018.02345)
Supplement: Supplementary file 9 [file Data_Sheet_4.zip › Data_Sheet_4_code/shell_scripts/primer_validation/02_ITS4f_end_UNITE.sh]

#!/bin/bash

# requires:
# - https://github.com/markschl/seqtool
# - http://microbiology.se/software/itsx/
# - https://github.com/torognes/vsearch/
# - https://github.com/markschl/bio_scripts
# - https://github.com/samtools/samtools
# - http://bedtools.readthedocs.io/en/latest/content/bedtools-suite.html

#### Change to data directory ####

cd data/primer_validation/UNITE


#### Download data ####

date=10.10.2017
unite=UNITE_public_$date.fasta

wget http://unite.ut.ee/sh_files/$unite.zip
unzip $unite.zip

st find -ir '([^\|]+)\|([^\|]+)(\|(.*))?' $unite \
  --to-txt 'f:match::1,{f:match::2};sh__{f:match::4}' > unite_insd.taxonomy

iconv -c -f UTF-8 -t ASCII $unite               |
  st replace U T                           |
  st filter 's:seqlen - s:count:ATGC < 10' |
  st replace -ir '([^\|]+).*' '$1' > unite_insd.fasta


#### 1. cluster at low identity threshold of 85%, at the same time producing a SAM file ####

vsearch -cluster_fast unite_insd.fasta -id 0.85 -centroids unite_insd_clust.fa \
  -samout unite_insd_clust.sam -threads 15
rm -f unite_insd_clust.fa.fai && samtools view -T unite_insd_clust.fa -b unite_insd_clust.sam |
    samtools sort > unite_insd_clust.bam
samtools index unite_insd_clust.bam

#### 2. Search rDNA ####

mkdir -p itsx
ITSx -i unite_insd_clust.fa -E 1e-3 --allow_single_domain "1e-3,0" -o itsx/otus \
  --complement T --detailed_results T --anchor 30 --partial 15 --cpu 15
# Create BED file which includes incomplete 5.8S domains and strand information
itsx2bed.py itsx/otus
# LSU: 20595 of 33026 (62.4%)
# ITS1: 24676 of 33026 (74.7%)
# SSU: 14059 of 33026 (42.6%)
# 5.8S: 30493 of 33026 (92.3%)
# ITS2: 28028 of 33026 (84.9%)
# take only the first 60 bp from the LSU BED file
awk -F$'\t' 'BEGIN {OFS=FS} {end=$2+60; $3 = end > $3 ? $3 : end; print}' itsx/otus.LSU.bed > itsx/otus.LSU_start.bed

# custom python script designed to extract sequences from the BAM file to FASTA within
# the range defined by the BED file
extract_reads.py unite_insd_clust.bam itsx/otus.5_8S.bed \
  -l otus.58s_extraction.log > s58.fa
extract_reads.py unite_insd_clust.bam itsx/otus.LSU_start.bed \
  -l otus.lsu_extraction.log > lsu.fa

# extract references from cluster file and add them to the region files
bedtools getfasta -s -fi unite_insd_clust.fa -bed itsx/otus.5_8S.bed -fo - | st upper >> s58.fa
bedtools getfasta -s -fi unite_insd_clust.fa -bed itsx/otus.LSU_start.bed -fo - | st upper >> lsu.fa


#### 3. Align start of LSU ####

# prepare profile from Rfam, which is reverse complemented
wget -O RF02543.fa.gz http://rfam.xfam.org/family/RF02543/alignment/fasta?gzip=1&download=1
st replace U T RF02543.fa.gz |
  st revcomp |
  st trim 2..60 > rfam_lsu_start.fa
hmmbuild i4m2_start_rev.hmm i4m2_start_rev.fasta

# align
st revcomp lsu.fa                     |
  st filter 's:ungapped_seqlen >= 29' |
  st upper                            |
  hmmalign --trim --outformat a2m -o lsu_rev_aligned.fa i4m2_start_rev.hmm -
# 385028 of 491030 with sufficient length aligned


# get frequencies at position of interest (found using manual inspection)
# positions with gaps at the start or end of the primer are removed, but internal gaps
# are allowed
st replace -ir '([^:]+).*' '$1' lsu_rev_aligned.fa | # remove stuff added by bedtools getfasta
  st find -er '(^-{18,}|-{31,}$)'                  | # exclude short matches
  st trim 18..21                                   |
  st find -er '[^ACGT-]'                           | # excludes ambiguous seqs
  st find -er '(^-+|-+$)'                          | # excludes seqs with terminal gaps
  st revcomp                                       | # reverse complement
  st count -ul unite_insd.taxonomy -k seq -k l:2   |
  gzip -c > ITS4f_end_freqs.txt.gz


#### 4. Analyze in R ####

# 02_ITS4f_freqs_UNITE.R

#### 5. Inspect nonmatching sequences ####

rm -rf ITS4f_end_different && mkdir -p ITS4f_end_different
tr '\r\n' '\n' < ITS4f_end_pos_deviating_summary.txt | tr '\r' '\n' |
    tail -n +2  |
    cut -f2-7,9 -d$'\t' | tr '/' '_' | sort | uniq |
  while read p c o f g s name; do
  out=ITS4f_end_different/$p-$c-$o-$f-$name
  echo "$name > $out"
  st find -if $name $unite |
     mafft --thread 15 --reorder --adjustdirection - |
     st upper > $out.fa
  st find -if $name lsu_rev_aligned_tax.fa | st revcomp > $out-hmmalign.fa
done

# -> manual validation (Supplementary Table 1)
