# Supplementary material for: The Endophytic Mycobiome of European Ash and Sycamore Maple Leaves – Geographic Patterns, Host Specificity and Influence of Ash Dieback
Source: Front Microbiol. 2018 Oct 24;9:2345. doi: 10.3389/fmicb.2018.02345 (PMC6207852; doi:10.3389/fmicb.2018.02345)
Supplement: Supplementary file 9 [file Data_Sheet_4.zip › Data_Sheet_4_code/shell_scripts/primer_validation/03_linker_analysis.sh]

#!/bin/bash

# requires:
# - https://github.com/markschl/seqtool
# - http://hmmer.org/


### Build reference profiles
# - get nuc58_199.nex and nuclsu_206.nex alignments from http://wasabi.lutzonilab.net/pub/alignments/download_alignments
# - extract 26-170 from nuc58_199.nex (done in Geneious) and export as FASTA alignment
#   Alignment starts 7 bp upstream of ITS3_KYO2 primer -> misalignments by hmmsearch
#   should rarely ever happen
# - extract 501-558 from nuclsu_206.nex (done in Geneious) and export as FASTA alignment
#   Alignment starts 11 bp before 5' (start) of ITS4 primer and ends deeper in the LSU
#   -> only longer sequences (not sequenced with ITS4) should appear, and the risk of
#   mismalignments is small

st replace '?' '-' nuc58_199_part.fasta > nuc58_199_part_clean.fasta
st replace '?' '-' nuclsu_206_part.fasta > nuclsu_206_part_clean.fasta
hmmbuild 58s.hmm nuc58_199_part_clean.fasta
hmmbuild lsu.hmm nuclsu_206_part_clean.fasta

# count
st count developer/sh_refs_qiime_ver7_dynamic_s_22.08.2016_dev.fasta
# 53693

### Download UNITE sequences

# from https://unite.ut.ee/repository.php, Qiime release including global singletons

### LSU

# align
tax=sh_taxonomy_qiime_ver7_dynamic_s_22.08.2016.txt
f=developer/sh_refs_qiime_ver7_dynamic_s_22.08.2016_dev.fasta
st set -i '{l:2}_{id}' -l $tax $f | hmmsearch -A lsu_aln.sto --noali lsu.hmm - > /dev/null
esl-reformat a2m lsu_aln.sto > lsu_hmmaln.fa
st count lsu_hmmaln.fa
# 11721 -> only reduced subset, but visual inspection shows that there is still sequences
# from all fungal groups represented.

# ITS4f
# get dinucleotide frequencies at pos. 7-8 (only uppercase = aligned bases)
st trim 7..8 lsu_hmmaln.fa | st find -er '[^ACGT]' \
  | st revcomp | st count -k seq > i4f_upstream.txt

Rscript freq_analysis.R i4f_upstream.txt
#    seq     n
# 14  TC 11537
# 15  TG    60
# 16  TT    23
# 2   AC     8
# 6   CC     6
# 13  TA     1
# 1   AA     0
# 3   AG     0
# 4   AT     0
# 5   CA     0
# 7   CG     0
# 8   CT     0
# 9   GA     0  <- selected
# 10  GC     0
# 11  GG     0
# 12  GT     0

# ITS4
st trim 12..13 lsu_hmmaln.fa | st find -er '[^ACGT]' \
  | st revcomp | st count -k seq > i4_upstream.txt

Rscript freq_analysis.R i4_upstream.txt
#    seq     n
# 16  TT 11425
# 12  GT    92
# 8   CT    37
# 14  TC    34
# 15  TG    34
# 4   AT     5
# 13  TA     5
# 1   AA     1  <- selected*
# 5   CA     1
# 2   AC     0
# 3   AG     0
# 6   CC     0
# 7   CG     0
# 9   GA     0
# 10  GC     0
# 11  GG     0

# * The inital selection method was slighly different and yielded
#   'AA' as the dinucleotide with the least matches to fungi.
#   The current analysis yields on hit, while others seem better.


### 5.8S

tax=sh_taxonomy_qiime_ver7_dynamic_s_22.08.2016.txt
f=sh_refs_qiime_ver7_dynamic_s_22.08.2016.fasta
st set -i '{l:2}_{id}' -l $tax $f \
  | hmmsearch -A 58s_aln.sto --noali 58s.hmm - > /dev/null
esl-reformat a2m 58s_aln.sto > 58s_hmmaln.fa
st count 58s_hmmaln.fa
# 53465 (almost every sequence was aligned, only few chimeric ones twice)

st trim 3..4 58s_hmmaln.fa | st find -er '[^ACGT]' \
  | st count -k seq > i3k2_upstream.txt

# print dinucleotide frequencies for ALL combinations
Rscript freq_analysis.R i3k2_upstream.txt
#    seq     n
# 14  TC 51215
# 2   AC  1432
# 6   CC   156
# 16  TT    96
# 10  GC    53
# 15  TG    32
# 13  TA    28
# 4   AT     2
# 1   AA     0
# 3   AG     0
# 5   CA     0
# 7   CG     0
# 8   CT     0
# 9   GA     0
# 11  GG     0  <- selected
# 12  GT     0
